# Supplementary material for: On the accuracy and precision of X-ray and neutron diffraction results as a function of resolution and the electron density model
Source: IUCrJ. 2020 Aug 25;7(Pt 5):920–33. doi: 10.1107/S2052252520010441 (PMC7467170; doi:10.1107/S2052252520010441)
Supplement: Supplementary file 2 [file m-07-00920-sup2.zip]

Archive with 418 entries (417 files):
- cif_deposition/
- cif_deposition/ELMAM2_withoutURATIO_oxa01_05.cif
- cif_deposition/ELMAM2_withoutURATIO_oxa01_06.cif
- cif_deposition/ELMAM2_withoutURATIO_oxa01_07.cif
- cif_deposition/ELMAM2_withoutURATIO_oxa01_08.cif
- cif_deposition/ELMAM2_withoutURATIO_oxa01_12.cif
- cif_deposition/ELMAM2_withoutURATIO_oxa02_05.cif
- cif_deposition/ELMAM2_withoutURATIO_oxa02_06.cif
- cif_deposition/ELMAM2_withoutURATIO_oxa02_07.cif
- cif_deposition/ELMAM2_withoutURATIO_oxa02_08.cif
- cif_deposition/ELMAM2_withoutURATIO_oxa02_12.cif
- cif_deposition/ELMAM2_withoutURATIO_oxa03_05.cif
- cif_deposition/ELMAM2_withoutURATIO_oxa03_06.cif
- cif_deposition/ELMAM2_withoutURATIO_oxa03_07.cif
- cif_deposition/ELMAM2_withoutURATIO_oxa03_08.cif
- cif_deposition/ELMAM2_withoutURATIO_oxa03_12.cif
- cif_deposition/ELMAM2_withoutURATIO_oxa04_05.cif
- cif_deposition/ELMAM2_withoutURATIO_oxa04_06.cif
- cif_deposition/ELMAM2_withoutURATIO_oxa04_07.cif
- cif_deposition/ELMAM2_withoutURATIO_oxa04_08.cif
- cif_deposition/ELMAM2_withoutURATIO_oxa04_12.cif
- cif_deposition/ELMAM2_withoutURATIO_oxa05_05.cif
- cif_deposition/ELMAM2_withoutURATIO_oxa05_06.cif
- cif_deposition/ELMAM2_withoutURATIO_oxa05_07.cif
- cif_deposition/ELMAM2_withoutURATIO_oxa05_08.cif
- cif_deposition/ELMAM2_withoutURATIO_oxa05_12.cif
- cif_deposition/ELMAM2_withoutURATIO_oxa07_05.cif
- cif_deposition/ELMAM2_withoutURATIO_oxa07_06.cif
- cif_deposition/ELMAM2_withoutURATIO_oxa07_07.cif
- cif_deposition/ELMAM2_withoutURATIO_oxa07_08.cif
- cif_deposition/ELMAM2_withoutURATIO_oxa07_12.cif
- cif_deposition/ELMAM2_withoutURATIO_oxa08_05.cif
- cif_deposition/ELMAM2_withoutURATIO_oxa08_06.cif
- cif_deposition/ELMAM2_withoutURATIO_oxa08_07.cif
- cif_deposition/ELMAM2_withoutURATIO_oxa08_08.cif
- cif_deposition/ELMAM2_withoutURATIO_oxa08_12.cif
- cif_deposition/ELMAM2_withoutURATIO_oxa09_05.cif
- cif_deposition/ELMAM2_withoutURATIO_oxa09_06.cif
- cif_deposition/ELMAM2_withoutURATIO_oxa09_07.cif
- cif_deposition/ELMAM2_withoutURATIO_oxa09_08.cif
- cif_deposition/ELMAM2_withoutURATIO_oxa09_12.cif
- cif_deposition/ELMAM2_withoutURATIO_oxa10_05.cif
- cif_deposition/ELMAM2_withoutURATIO_oxa10_06.cif
- cif_deposition/ELMAM2_withoutURATIO_oxa10_07.cif
- cif_deposition/ELMAM2_withoutURATIO_oxa10_08.cif
- cif_deposition/ELMAM2_withoutURATIO_oxa10_12.cif
- cif_deposition/ELMAM2_withoutURATIO_oxa11_05.cif
- cif_deposition/ELMAM2_withoutURATIO_oxa11_06.cif
- cif_deposition/ELMAM2_withoutURATIO_oxa11_07.cif
- cif_deposition/ELMAM2_withoutURATIO_oxa11_08.cif
- cif_deposition/ELMAM2_withoutURATIO_oxa11_12.cif
- cif_deposition/ELMAM2_withoutURATIO_oxa12_05.cif
- cif_deposition/ELMAM2_withoutURATIO_oxa12_06.cif
- cif_deposition/ELMAM2_withoutURATIO_oxa12_07.cif
- cif_deposition/ELMAM2_withoutURATIO_oxa12_08.cif
- cif_deposition/ELMAM2_withoutURATIO_oxa12_12.cif
- cif_deposition/ELMAM2_withoutURATIO_oxa13_05.cif
- cif_deposition/ELMAM2_withoutURATIO_oxa13_06.cif
- cif_deposition/ELMAM2_withoutURATIO_oxa13_07.cif
- cif_deposition/ELMAM2_withoutURATIO_oxa13_08.cif
- cif_deposition/ELMAM2_withoutURATIO_oxa13_12.cif
- cif_deposition/ELMAM2_withoutURATIO_oxa15_05.cif
- cif_deposition/ELMAM2_withoutURATIO_oxa15_06.cif
- cif_deposition/ELMAM2_withoutURATIO_oxa15_07.cif
- cif_deposition/ELMAM2_withoutURATIO_oxa15_08.cif
- cif_deposition/ELMAM2_withoutURATIO_oxa15_12.cif
- cif_deposition/HAR_B3LYP_oxa01_05.cif
- cif_deposition/HAR_B3LYP_oxa01_06.cif
- cif_deposition/HAR_B3LYP_oxa01_07.cif
- cif_deposition/HAR_B3LYP_oxa01_08.cif
- cif_deposition/HAR_B3LYP_oxa01_12.cif
- cif_deposition/HAR_B3LYP_oxa02_05.cif
- cif_deposition/HAR_B3LYP_oxa02_06.cif
- cif_deposition/HAR_B3LYP_oxa02_07.cif
- cif_deposition/HAR_B3LYP_oxa02_08.cif
- cif_deposition/HAR_B3LYP_oxa02_12.cif
- cif_deposition/HAR_B3LYP_oxa03_05.cif
- cif_deposition/HAR_B3LYP_oxa03_06.cif
- cif_deposition/HAR_B3LYP_oxa03_07.cif
- cif_deposition/HAR_B3LYP_oxa03_08.cif
- cif_deposition/HAR_B3LYP_oxa03_12.cif
- cif_deposition/HAR_B3LYP_oxa04_05.cif
- cif_deposition/HAR_B3LYP_oxa04_06.cif
- cif_deposition/HAR_B3LYP_oxa04_07.cif
- cif_deposition/HAR_B3LYP_oxa04_08.cif
- cif_deposition/HAR_B3LYP_oxa04_12.cif
- cif_deposition/HAR_B3LYP_oxa05_05.cif
- cif_deposition/HAR_B3LYP_oxa05_06.cif
- cif_deposition/HAR_B3LYP_oxa05_07.cif
- cif_deposition/HAR_B3LYP_oxa05_08.cif
- cif_deposition/HAR_B3LYP_oxa05_12.cif
- cif_deposition/HAR_B3LYP_oxa07_05.cif
- cif_deposition/HAR_B3LYP_oxa07_06.cif
- cif_deposition/HAR_B3LYP_oxa07_07.cif
- cif_deposition/HAR_B3LYP_oxa07_08.cif
- cif_deposition/HAR_B3LYP_oxa07_12.cif
- cif_deposition/HAR_B3LYP_oxa08_05.cif
- cif_deposition/HAR_B3LYP_oxa08_06.cif
- cif_deposition/HAR_B3LYP_oxa08_07.cif
- cif_deposition/HAR_B3LYP_oxa08_08.cif
- cif_deposition/HAR_B3LYP_oxa08_12.cif
- cif_deposition/HAR_B3LYP_oxa09_05.cif
- cif_deposition/HAR_B3LYP_oxa09_06.cif
- cif_deposition/HAR_B3LYP_oxa09_07.cif
- cif_deposition/HAR_B3LYP_oxa09_08.cif
- cif_deposition/HAR_B3LYP_oxa09_12.cif
- cif_deposition/HAR_B3LYP_oxa10_05.cif
- cif_deposition/HAR_B3LYP_oxa10_06.cif
- cif_deposition/HAR_B3LYP_oxa10_07.cif
- cif_deposition/HAR_B3LYP_oxa10_08.cif
- cif_deposition/HAR_B3LYP_oxa10_12.cif
- cif_deposition/HAR_B3LYP_oxa11_05.cif
- cif_deposition/HAR_B3LYP_oxa11_06.cif
- cif_deposition/HAR_B3LYP_oxa11_07.cif
- cif_deposition/HAR_B3LYP_oxa11_08.cif
- cif_deposition/HAR_B3LYP_oxa11_12.cif
- cif_deposition/HAR_B3LYP_oxa12_05.cif
- cif_deposition/HAR_B3LYP_oxa12_06.cif
- cif_deposition/HAR_B3LYP_oxa12_07.cif
- cif_deposition/HAR_B3LYP_oxa12_08.cif
- cif_deposition/HAR_B3LYP_oxa12_12.cif
- cif_deposition/HAR_B3LYP_oxa13_05.cif
- cif_deposition/HAR_B3LYP_oxa13_06.cif
- cif_deposition/HAR_B3LYP_oxa13_07.cif
- cif_deposition/HAR_B3LYP_oxa13_08.cif
- cif_deposition/HAR_B3LYP_oxa13_12.cif
- cif_deposition/HAR_B3LYP_oxa15_05.cif
- cif_deposition/HAR_B3LYP_oxa15_06.cif
- cif_deposition/HAR_B3LYP_oxa15_07.cif
- cif_deposition/HAR_B3LYP_oxa15_08.cif
- cif_deposition/HAR_B3LYP_oxa15_12.cif
- cif_deposition/HAR_BLYP_oxa01_05.cif
- cif_deposition/HAR_BLYP_oxa01_06.cif
- cif_deposition/HAR_BLYP_oxa01_07.cif
- cif_deposition/HAR_BLYP_oxa01_08.cif
- cif_deposition/HAR_BLYP_oxa01_12.cif
- cif_deposition/HAR_BLYP_oxa02_05.cif
- cif_deposition/HAR_BLYP_oxa02_06.cif
- cif_deposition/HAR_BLYP_oxa02_07.cif
- cif_deposition/HAR_BLYP_oxa02_08.cif
- cif_deposition/HAR_BLYP_oxa02_12.cif
- cif_deposition/HAR_BLYP_oxa03_05.cif
- cif_deposition/HAR_BLYP_oxa03_06.cif
- cif_deposition/HAR_BLYP_oxa03_07.cif
- cif_deposition/HAR_BLYP_oxa03_08.cif
- cif_deposition/HAR_BLYP_oxa03_12.cif
- cif_deposition/HAR_BLYP_oxa04_05.cif
- cif_deposition/HAR_BLYP_oxa04_06.cif
- cif_deposition/HAR_BLYP_oxa04_07.cif
- cif_deposition/HAR_BLYP_oxa04_08.cif
- cif_deposition/HAR_BLYP_oxa04_12.cif
- cif_deposition/HAR_BLYP_oxa05_05.cif
- cif_deposition/HAR_BLYP_oxa05_06.cif
- cif_deposition/HAR_BLYP_oxa05_07.cif
- cif_deposition/HAR_BLYP_oxa05_08.cif
- cif_deposition/HAR_BLYP_oxa05_12.cif
- cif_deposition/HAR_BLYP_oxa07_05.cif
- cif_deposition/HAR_BLYP_oxa07_06.cif
- cif_deposition/HAR_BLYP_oxa07_07.cif
- cif_deposition/HAR_BLYP_oxa07_08.cif
- cif_deposition/HAR_BLYP_oxa07_12.cif
- cif_deposition/HAR_BLYP_oxa08_05.cif
- cif_deposition/HAR_BLYP_oxa08_06.cif
- cif_deposition/HAR_BLYP_oxa08_07.cif
- cif_deposition/HAR_BLYP_oxa08_08.cif
- cif_deposition/HAR_BLYP_oxa08_12.cif
- cif_deposition/HAR_BLYP_oxa09_05.cif
- cif_deposition/HAR_BLYP_oxa09_06.cif
- cif_deposition/HAR_BLYP_oxa09_07.cif
- cif_deposition/HAR_BLYP_oxa09_08.cif
- cif_deposition/HAR_BLYP_oxa09_12.cif
- cif_deposition/HAR_BLYP_oxa10_05.cif
- cif_deposition/HAR_BLYP_oxa10_06.cif
- cif_deposition/HAR_BLYP_oxa10_07.cif
- cif_deposition/HAR_BLYP_oxa10_08.cif
- cif_deposition/HAR_BLYP_oxa10_12.cif
- cif_deposition/HAR_BLYP_oxa11_05.cif
- cif_deposition/HAR_BLYP_oxa11_06.cif
- cif_deposition/HAR_BLYP_oxa11_07.cif
- cif_deposition/HAR_BLYP_oxa11_08.cif
- cif_deposition/HAR_BLYP_oxa11_12.cif
- cif_deposition/HAR_BLYP_oxa12_05.cif
- cif_deposition/HAR_BLYP_oxa12_06.cif
- cif_deposition/HAR_BLYP_oxa12_07.cif
- cif_deposition/HAR_BLYP_oxa12_08.cif
- cif_deposition/HAR_BLYP_oxa12_12.cif
- cif_deposition/HAR_BLYP_oxa13_05.cif
- cif_deposition/HAR_BLYP_oxa13_06.cif
- cif_deposition/HAR_BLYP_oxa13_07.cif
- cif_deposition/HAR_BLYP_oxa13_08.cif
- cif_deposition/HAR_BLYP_oxa13_12.cif
- cif_deposition/HAR_BLYP_oxa15_05.cif
- cif_deposition/HAR_BLYP_oxa15_06.cif
- cif_deposition/HAR_BLYP_oxa15_07.cif
- cif_deposition/HAR_BLYP_oxa15_08.cif
- cif_deposition/HAR_BLYP_oxa15_12.cif
- cif_deposition/IAM_oxa01_05.cif
- cif_deposition/IAM_oxa01_06.cif
- cif_deposition/IAM_oxa01_07.cif
- cif_deposition/IAM_oxa01_08.cif
- cif_deposition/IAM_oxa01_12.cif
- cif_deposition/IAM_oxa02_05.cif
- cif_deposition/IAM_oxa02_06.cif
- cif_deposition/IAM_oxa02_07.cif
- cif_deposition/IAM_oxa02_08.cif
- cif_deposition/IAM_oxa02_12.cif
- cif_deposition/IAM_oxa03_05.cif
- cif_deposition/IAM_oxa03_06.cif
- cif_deposition/IAM_oxa03_07.cif
- cif_deposition/IAM_oxa03_08.cif
- cif_deposition/IAM_oxa03_12.cif
- cif_deposition/IAM_oxa04_05.cif
- cif_deposition/IAM_oxa04_06.cif
- cif_deposition/IAM_oxa04_07.cif
- cif_deposition/IAM_oxa04_08.cif
- cif_deposition/IAM_oxa04_12.cif
- cif_deposition/IAM_oxa05_05.cif
- cif_deposition/IAM_oxa05_06.cif
- cif_deposition/IAM_oxa05_07.cif
- cif_deposition/IAM_oxa05_08.cif
- cif_deposition/IAM_oxa05_12.cif
- cif_deposition/IAM_oxa07_05.cif
- cif_deposition/IAM_oxa07_06.cif
- cif_deposition/IAM_oxa07_07.cif
- cif_deposition/IAM_oxa07_08.cif
- cif_deposition/IAM_oxa07_12.cif
- cif_deposition/IAM_oxa08_05.cif
- cif_deposition/IAM_oxa08_06.cif
- cif_deposition/IAM_oxa08_07.cif
- cif_deposition/IAM_oxa08_08.cif
- cif_deposition/IAM_oxa08_12.cif
- cif_deposition/IAM_oxa09_05.cif
- cif_deposition/IAM_oxa09_06.cif
- cif_deposition/IAM_oxa09_07.cif
- cif_deposition/IAM_oxa09_08.cif
- cif_deposition/IAM_oxa09_12.cif
- cif_deposition/IAM_oxa10_05.cif
- cif_deposition/IAM_oxa10_06.cif
- cif_deposition/IAM_oxa10_07.cif
- cif_deposition/IAM_oxa10_08.cif
- cif_deposition/IAM_oxa10_12.cif
- cif_deposition/IAM_oxa11_05.cif
- cif_deposition/IAM_oxa11_06.cif
- cif_deposition/IAM_oxa11_07.cif
- cif_deposition/IAM_oxa11_08.cif
- cif_deposition/IAM_oxa11_12.cif
- cif_deposition/IAM_oxa12_05.cif
- cif_deposition/IAM_oxa12_06.cif
- cif_deposition/IAM_oxa12_07.cif
- cif_deposition/IAM_oxa12_08.cif
- cif_deposition/IAM_oxa12_12.cif
- cif_deposition/IAM_oxa13_05.cif
- cif_deposition/IAM_oxa13_06.cif
- cif_deposition/IAM_oxa13_07.cif
- cif_deposition/IAM_oxa13_08.cif
- cif_deposition/IAM_oxa13_12.cif
- cif_deposition/IAM_oxa15_05.cif
- cif_deposition/IAM_oxa15_06.cif
- cif_deposition/IAM_oxa15_07.cif
- cif_deposition/IAM_oxa15_08.cif
- cif_deposition/IAM_oxa15_12.cif
- cif_deposition/INVARIOM_withoutURATIO_oxa01_05.cif
- cif_deposition/INVARIOM_withoutURATIO_oxa01_06.cif
- cif_deposition/INVARIOM_withoutURATIO_oxa01_07.cif
- cif_deposition/INVARIOM_withoutURATIO_oxa01_08.cif
- cif_deposition/INVARIOM_withoutURATIO_oxa01_12.cif
- cif_deposition/INVARIOM_withoutURATIO_oxa02_05.cif
- cif_deposition/INVARIOM_withoutURATIO_oxa02_06.cif
- cif_deposition/INVARIOM_withoutURATIO_oxa02_07.cif
- cif_deposition/INVARIOM_withoutURATIO_oxa02_08.cif
- cif_deposition/INVARIOM_withoutURATIO_oxa02_12.cif
- cif_deposition/INVARIOM_withoutURATIO_oxa03_05.cif
- cif_deposition/INVARIOM_withoutURATIO_oxa03_06.cif
- cif_deposition/INVARIOM_withoutURATIO_oxa03_07.cif
- cif_deposition/INVARIOM_withoutURATIO_oxa03_08.cif
- cif_deposition/INVARIOM_withoutURATIO_oxa03_12.cif
- cif_deposition/INVARIOM_withoutURATIO_oxa04_05.cif
- cif_deposition/INVARIOM_withoutURATIO_oxa04_06.cif
- cif_deposition/INVARIOM_withoutURATIO_oxa04_07.cif
- cif_deposition/INVARIOM_withoutURATIO_oxa04_08.cif
- cif_deposition/INVARIOM_withoutURATIO_oxa04_12.cif
- cif_deposition/INVARIOM_withoutURATIO_oxa05_05.cif
- cif_deposition/INVARIOM_withoutURATIO_oxa05_06.cif
- cif_deposition/INVARIOM_withoutURATIO_oxa05_07.cif
- cif_deposition/INVARIOM_withoutURATIO_oxa05_08.cif
- cif_deposition/INVARIOM_withoutURATIO_oxa05_12.cif
- cif_deposition/INVARIOM_withoutURATIO_oxa07_05.cif
- cif_deposition/INVARIOM_withoutURATIO_oxa07_06.cif
- cif_deposition/INVARIOM_withoutURATIO_oxa07_07.cif
- cif_deposition/INVARIOM_withoutURATIO_oxa07_08.cif
- cif_deposition/INVARIOM_withoutURATIO_oxa07_12.cif
- cif_deposition/INVARIOM_withoutURATIO_oxa08_05.cif
- cif_deposition/INVARIOM_withoutURATIO_oxa08_06.cif
- cif_deposition/INVARIOM_withoutURATIO_oxa08_07.cif
- cif_deposition/INVARIOM_withoutURATIO_oxa08_08.cif
- cif_deposition/INVARIOM_withoutURATIO_oxa08_12.cif
- cif_deposition/INVARIOM_withoutURATIO_oxa09_05.cif
- cif_deposition/INVARIOM_withoutURATIO_oxa09_06.cif
- cif_deposition/INVARIOM_withoutURATIO_oxa09_07.cif
- cif_deposition/INVARIOM_withoutURATIO_oxa09_08.cif
[truncated: 118 more entries]
