# Supplementary material for: On the accuracy and precision of X-ray and neutron diffraction results as a function of resolution and the electron density model
Source: IUCrJ. 2020 Aug 25;7(Pt 5):920–33. doi: 10.1107/S2052252520010441 (PMC7467170; doi:10.1107/S2052252520010441)
Supplement: Supplementary file 2 [file m-07-00920-sup2.zip › cif_deposition/ELMAM2_withoutURATIO_oxa01_05.cif]

data_ELMAM2_withoutURATIO_oxa01_05  
_audit_creation_method             'MoPro12'     
_chemical_formula_moiety               'C2 H2 O4, 2(H2 O1)'
_chemical_formula_sum                  'C2 H6 O6'
_chemical_formula_weight               126.07
_chemical_absolute_configuration     '-'

_symmetry_cell_setting               monoclinic   
_symmetry_space_group_name_H-M         'P 21/c'
_symmetry_space_group_name_Hall        '-P 2ybc'

loop_
_atom_type_symbol                      
_atom_type_description                 
_atom_type_scat_dispersion_real        
_atom_type_scat_dispersion_imag        
_atom_type_scat_source                 
 'C' 'C'    0.0033   0.0016
'Su & Coppens. Acta. Cryst. (1997) A53, 749-762. '                    
 'H' 'H'    0.0000   0.0000
'Su & Coppens. Acta. Cryst. (1997) A53, 749-762. '                    
 'O' 'O'    0.0106   0.0060
'Su & Coppens. Acta. Cryst. (1997) A53, 749-762. '                    

loop_
_symmetry_equiv_pos_as_xyz           
'x, y, z'
'-x, y+1/2, -z+1/2'
'-x, -y, -z'
'x, -y-1/2, z-1/2'
_cell_length_a                6.0926(4) 
_cell_length_b                3.4921(2) 
_cell_length_c                11.8406(7) 
_cell_angle_alpha             90.00 
_cell_angle_beta              103.832(2) 
_cell_angle_gamma             90.00 
_cell_volume                   244.61(3) 
_cell_formula_units_Z                2
_cell_measurement_reflns_used     9917
_cell_measurement_temperature     100(1)
_cell_measurement_theta_max       45.30
_cell_measurement_theta_min       3.44
_exptl_crystal_density_diffrn     1.712 
_exptl_crystal_F_000              132 
_exptl_absorpt_coefficient_mu     0.181 
_exptl_crystal_description        unspecified
_exptl_crystal_size_max              0.243
_exptl_crystal_size_mid              0.201  
_exptl_crystal_size_min              0.193
_exptl_crystal_colour             colourless
_exptl_absorpt_correction_type    multi-scan
_exptl_absorpt_process_details
;
 Absorption correction done by SORTAV
 Blessing, R. H.: (1995) Acta Cryst. A51, 33-38
;
_exptl_absorpt_correction_T_min    0.957
_exptl_absorpt_correction_T_max    0.997
_exptl_special_details               
;
?
;
_diffrn_reflns_av_R_equivalents   0.0000
_diffrn_reflns_av_unetI/netI      0.0247
_diffrn_reflns_limit_h_max        11
_diffrn_reflns_limit_h_min        -12
_diffrn_reflns_limit_k_max        6
_diffrn_reflns_limit_k_min        0
_diffrn_reflns_limit_l_max        23
_diffrn_reflns_limit_l_min        0
_diffrn_reflns_number             2032
_diffrn_reflns_theta_full         26.00
_diffrn_reflns_theta_max          45.30
_diffrn_reflns_theta_min          3.44
_diffrn_ambient_temperature       100(1)
_diffrn_measured_fraction_theta_full 0.992
_diffrn_measured_fraction_theta_max 0.997
_diffrn_measurement_device_type   'Bruker APEX-II CCD'
_diffrn_measurement_method        '\f and \w scans'
_diffrn_radiation_monochromator   'graphite'
_diffrn_radiation_type            MoK\a
_diffrn_radiation_wavelength      0.71073
_diffrn_source                    'fine-focus sealed tube'
_diffrn_standards_number          0
_reflns_number_gt                 1880
_reflns_number_total              2032
_reflns_threshold_expression      >2sigma(I)
_computing_structure_refinement      'MoPro (J. Appl. Cryst. 2005, 38, 38-54)'
_iucr_refine_instructions_details  
; 
# ! MoPro 12.6 19/01/2017 14:59:25 F:\Oxalic_acid\Oxa_ELMAM2\Final_Refinement_05\1\mopro_elmam2_01.par 
# ! reflections hkl file : F:\Oxalic_acid\Oxa_ELMAM2\Final_Refinement_05\1\sortav_freeformat.hkl refin. vs. F^1 
# ! atomic table file : C:\Users\user\Desktop\Programy_Krys\MoPro\MoProSuite\LibMoPro\mopro.tab 
# ! wave functions file : C:\Users\user\Desktop\Programy_Krys\MoPro\MoProSuite\LibMoPro\WAVEF_Su_Coppens_relativistic 
# ! RF factor = 1.368 % RI factor = 2.299% 
# ! wR2F factor = 2.203 % wR2I factor = 4.152% 
# ! g.o.f.(F**1) = 1.412 Nvar= 49 Nref= 2032 Nfree= 0 0.08<sinT/l< 1.00 
#  
# WSIG 1.00000 ! weighting scheme 
#  ! SPACE GROUP P ? 
#  
# CELL 6.0926 3.4921 11.8406 90.0000 103.8321 90.0000 0.71073 
# ZERR 0.0004 0.0002 0.0007 0.0000 0.0020 0.0000 
#  
# SYMM 2 P CENTRO 
#  X , Y, Z 
#  -X , 1/2+Y, 1/2-Z 
#  
# EQUIV 56551 
#  
# SCALE 1 14.567220 
#  
# FMULT 1.00000 
#  
# UOVER 0.00000 0.00000 0.00000 0.00000 0.00000 0.00000 ANI 
#  
# SOLVT 0.00000 50.00000 
#  
# EXTIN 0.00000 GAUSSIAN ISOT TYP1 ! G*10^4 
#  
#  
# DUMMY 0 
#  
# KAPPA 6 
#  0.997420 0.887700 ! # 1 1 MOL O1 1x 
#  0.991080 0.921460 ! # 2 1 MOL C1 1x 
#  0.992980 0.894140 ! # 3 1 MOL O2 1x 
#  0.984730 0.963620 ! # 4 1 MOL O3 1x 
#  1.161560 1.499840 ! # 5 1 MOL H2 2x 
#  1.155900 1.498650 ! # 6 1 MOL H1 1x 
#  
# ATOMS 7 
#  
# ATOM 1 O1 MOL 1 0.064957 0.443855 0.150184 1.0000 1 O 
# bXY C1 H1 OCT K1 V0 M0 Q0 
# UANI 0.012342 0.017556 0.006820 -.004342 0.001565 0.000758 
#  6.07118 0. -.071 0.013 0. 0.008 0. 0. 0.017 0.021 
#  0. -.011 -.023 0. 0. -.068 0. 
#  
# ATOM 2 C1 MOL 1 0.096914 0.558859 0.051959 1.0000 1 C 
# bXY O1 O2 OCT K2 V0 M0 Q0 
# UANI 0.008797 0.010429 0.006935 -.001766 0.001379 0.000220 
#  4.04799 0. 0.034 0. 0. -.320 0. 0. -.087 0. 
#  0. -.001 0. 0. 0. -.390 0. 
#  
# ATOM 3 O2 MOL 1 0.257802 0.742796 0.036290 1.0000 1 O 
#  XY C1 O1 OCT K3 V0 M0 Q0 
# UANI 0.010418 0.016475 0.008889 -.005229 0.001216 0.000652 
#  6.11627 0. -.078 -.003 0. -.082 0. 0. -.061 0.002 
#  0. -.002 0.002 0. 0. 0.039 -.008 
#  
# ATOM 4 O3 MOL 1 0.369897 0.631364 0.321391 1.0000 1 O 
# bXY H3 H2 OCT K4 V0 M0 Q0 
# UANI 0.009944 0.016846 0.008402 0.002138 0.000714 -.001039 
#  6.32858 0. -.082 0. 0. 0.049 0. 0. 0.021 0. 
#  0. -.039 0. 0. 0. -.079 0. 
#  
# ATOM 5 H2 MOL 1 0.314334 0.692594 0.389322 1.0000 1 H 
#  ZX O3 H3 QUA K5 V0 M0 Q0 
# UISO 0.027466 
#  0.82473 0. 0. 0. 0.120 0.102 0. 0. 0. 0. 
#  
# ATOM 6 H3 MOL 1 0.490418 0.451613 0.351360 1.0000 1 H 
#  ZX O3 H2 QUA K5 V0 M0 Q0 
# UISO 0.025380 
#  0.82473 0. 0. 0. 0.120 0.102 0. 0. 0. 0. 
#  
# ATOM 7 H1 MOL 1 0.203693 0.516137 0.222284 1.0000 1 H 
#  ZX O1 C1 QUA K6 V0 M0 Q0 
# UISO 0.035337 
#  0.78652 0. 0. 0. 0.131 0.096 0. 0. 0. 0. 
#  
# ANHAR 0 3 ! number_of_anharmonic_atoms max_order 
# ! 1 ! atom number 
# ! 0.00E+00 0.00E+00 0.00E+00 0.00E+00 0.00E+00 0.00E+00 0.00E+00 0.00E+00 
# ! 0.00E+00 0.00E+00 
#  
#  
# STOP 
; 
_refine_special_details              
;
  TAAM refinement with ELMAM2 databank.
  Uses aspherical atomic scattering factors computed 
  from multipolar model
  (Hansen & Coppens, Acta Cryst. A, 1978, 34, 909-921)
  parametrized using ELMAM2 databank
  (Domagala, et al., Acta Cryst. A, 2012, 68, 337-351)
  and MoPro software
  (Jelsch, et al., J. Appl. Cryst. 2005, 38, 38-54)
 Refinement of F^1^ against reflections.
 The threshold expression of F^2^ > 2sigma(F^2^) is
 used for calculating R-factors(gt) and is not
 relevant to the choice of reflections for refinement.
 R-factors based on F^2^ are statistically about twice
 as large as those based on F, and R-factors based on
 ALL data will be even larger.
;
_refine_ls_structure_factor_coef     F  
_refine_ls_matrix_type                full
_refine_ls_weighting_scheme          sigma
_atom_sites_solution_primary      direct 
_atom_sites_solution_secondary    difmap 
_atom_sites_solution_hydrogens    geom   
_refine_ls_hydrogen_treatment    refall
_refine_ls_extinction_method        'none'              
_refine_ls_number_reflns              2032
_refine_ls_number_parameters            49
_refine_ls_number_restraints             0
# R-factors: R(F)  &  wR2(I) 
_refine_ls_R_factor_all              0.0137
_refine_ls_R_factor_gt               0.0121
_refine_ls_wR_factor_ref             0.0220
_refine_ls_wR_factor_gt              0.0220
_refine_ls_goodness_of_fit_ref       1.412
_refine_ls_restrained_S_all          0.000
_refine_ls_shift/su_max              0.001
_refine_ls_shift/su_mean             0.000


###  to get diff_density_max min & rms : 
###  run MoPro  : WRIT FOUR   to create FOURier file 
###  run VMoPro : FOUR  FastFourierTransform   to get a 3D grid (Xplor format) on whole unit-cell
###             & GRID  STAT   to get max min rms statistics


loop_
_atom_site_type_symbol      
_atom_site_label            
_atom_site_fract_x          
_atom_site_fract_y          
_atom_site_fract_z          
_atom_site_U_iso_or_equiv   
_atom_site_adp_type         
_atom_site_occupancy        
_atom_site_calc_flag        
_atom_site_refinement_flag_posn  
_atom_site_refinement_flag_adp  
_atom_site_disorder_assembly
_atom_site_disorder_group   
O  O1 0.06496(2) 0.44386(4) 0.15018(1) 0.01236(6) Uani 1 d . . . .
C  C1 0.09691(2) 0.55886(4) 0.05196(1) 0.00881(6) Uani 1 d . . . .
O  O2 0.25780(2) 0.74280(4) 0.03629(1) 0.01211(6) Uani 1 d . . . .
O  O3 0.36990(2) 0.63136(4) 0.32139(1) 0.01198(6) Uani 1 d . . . .
H  H2 0.3143(8) 0.693(1) 0.3893(5) 0.0275(10) Uiso 1 d U . . .
H  H3 0.4904(8) 0.452(1) 0.3514(4) 0.0254(10) Uiso 1 d U . . .
H  H1 0.204(1) 0.516(2) 0.2223(5) 0.035(1) Uiso 1 d U . . .

loop_ 
_atom_site_aniso_label 
_atom_site_aniso_U_11 
_atom_site_aniso_U_22 
_atom_site_aniso_U_33 
_atom_site_aniso_U_12 
_atom_site_aniso_U_13 
_atom_site_aniso_U_23 
O1 0.01234(5) 0.01756(6) 0.00682(5) -0.00434(3) 0.00157(3) 0.00076(3)  
C1 0.00880(5) 0.01043(6) 0.00694(5) -0.00177(3) 0.00138(4) 0.00022(3)  
O2 0.01042(5) 0.01648(6) 0.00889(5) -0.00523(3) 0.00122(3) 0.00065(3)  
O3 0.00994(5) 0.01685(6) 0.00840(5) 0.00214(3) 0.00071(3) -0.00104(3)                                  

loop_
_geom_bond_atom_site_label_1         
_geom_bond_atom_site_label_2         
_geom_bond_distance                  
_geom_bond_site_symmetry_2           
_geom_bond_publ_flag                 
O1 C1 1.2885(2) . ? 
O1 H1 1.078(6) . ? 
C1 O2 1.2226(2) . ? 
O3 H3 0.967(5) . ? 
O3 H2 0.968(6) . ? 

loop_
_geom_angle_atom_site_label_1        
_geom_angle_atom_site_label_2        
_geom_angle_atom_site_label_3        
_geom_angle                          
_geom_angle_site_symmetry_1          
_geom_angle_site_symmetry_3          
_geom_angle_publ_flag                
O1 C1 O2 126.90(2) . . ? 
C1 O1 H1 112.5(3) . . ? 
H2 O3 H3 103.0(4) . . ? 

loop_
_geom_torsion_atom_site_label_1      
_geom_torsion_atom_site_label_2      
_geom_torsion_atom_site_label_3      
_geom_torsion_atom_site_label_4      
_geom_torsion                        
_geom_torsion_site_symmetry_1        
_geom_torsion_site_symmetry_2        
_geom_torsion_site_symmetry_3        
_geom_torsion_site_symmetry_4        
_geom_torsion_publ_flag              
O2 C1 O1 H1 -2.7(3) . . . . ?  

loop_ 
 _refln_index_h 
 _refln_index_k 
 _refln_index_l 
 _refln_F_squared_meas 
 _refln_F_squared_sigma 
 _refln_observed_status 
   1   0   0      375.37     12.71 o 
   2   0   0       24.78      0.56 o 
   3   0   0      390.84      9.01 o 
   4   0   0       44.18      0.98 o 
   5   0   0       62.84      1.39 o 
   6   0   0      233.06      5.40 o 
   7   0   0      110.56      2.53 o 
   8   0   0       28.20      0.80 o 
   9   0   0       19.12      0.48 o 
  10   0   0        8.67      0.31 o 
  11   0   0       33.78      1.87 o 
   1   1   0     1478.38     16.47 o 
   2   1   0      364.30      8.66 o 
   3   1   0      110.08      2.48 o 
   4   1   0        2.48      0.07 o 
   5   1   0        0.43      0.03 o 
   6   1   0        0.62      0.03 o 
   7   1   0       84.37      1.92 o 
   8   1   0        0.01      0.01 o 
   9   1   0       33.74      0.81 o 
  10   1   0       10.22      0.27 o 
  11   1   0        0.05      0.05 o 
   0   2   0       13.89      0.32 o 
   1   2   0      328.46      7.50 o 
   2   2   0      520.38     12.18 o 
   3   2   0        2.13      0.06 o 
   4   2   0      121.46      2.76 o 
   5   2   0       25.02      0.57 o 
   6   2   0        0.07      0.02 o 
   7   2   0       36.99      0.86 o 
   8   2   0       43.08      1.28 o 
   9   2   0        1.72      0.09 o 
  10   2   0        9.90      0.43 o 
  11   2   0        0.06      0.06 o 
   1   3   0       19.68      0.45 o 
   2   3   0       13.16      0.32 o 
   3   3   0       75.61      1.77 o 
   4   3   0        6.15      0.15 o 
   5   3   0      127.91      2.88 o 
   6   3   0        0.38      0.05 o 
   7   3   0        0.59      0.05 o 
   8   3   0       18.71      0.47 o 
   9   3   0        2.45      0.12 o 
  10   3   0        0.75      0.09 o 
   0   4   0        3.04      0.10 o 
   1   4   0       18.89      0.44 o 
   2   4   0       13.61      0.34 o 
   3   4   0        6.69      0.17 o 
   4   4   0       70.06      1.61 o 
   5   4   0        9.52      0.25 o 
   6   4   0       17.64      0.45 o 
   7   4   0       10.57      0.32 o 
   8   4   0        0.07      0.04 o 
   9   4   0        0.04      0.04 o 
   1   5   0        4.66      0.15 o 
   2   5   0       12.56      0.33 o 
   3   5   0       19.38      0.53 o 
   4   5   0        0.28      0.04 o 
   5   5   0        5.63      0.17 o 
   6   5   0       29.80      0.69 o 
   7   5   0       14.91      0.43 o 
   8   5   0        1.11      0.19 o 
   0   6   0       21.32      0.59 o 
   1   6   0        7.68      0.23 o 
   2   6   0        1.18      0.11 o 
   3   6   0        0.45      0.07 o 
   4   6   0        1.09      0.11 o 
   5   6   0        8.05      0.32 o 
   6   6   0       14.31      0.58 o 
 -11   1   1        0.22      0.09 o 
 -10   1   1        3.64      0.13 o 
  -9   1   1        0.53      0.04 o 
  -8   1   1       30.33      0.72 o 
  -7   1   1       18.54      0.44 o 
  -6   1   1        1.42      0.05 o 
  -5   1   1       56.47      1.28 o 
  -4   1   1       91.98      2.04 o 
  -3   1   1      320.00      7.25 o 
  -2   1   1      187.92      4.19 o 
   0   1   1      457.99     11.04 o 
   1   1   1       38.69      0.86 o 
   2   1   1       68.23      1.56 o 
   3   1   1      433.29      9.95 o 
   4   1   1      152.48      3.42 o 
   5   1   1      109.77      2.45 o 
   6   1   1      187.05      4.25 o 
   7   1   1        1.23      0.05 o 
   8   1   1        0.45      0.05 o 
   9   1   1        0.20      0.05 o 
  10   1   1       33.90      0.88 o 
  11   1   1        4.27      0.20 o 
 -11   2   1        2.78      0.16 o 
 -10   2   1        0.53      0.06 o 
  -9   2   1        5.26      0.17 o 
  -8   2   1       41.07      1.01 o 
  -7   2   1        0.01      0.01 o 
  -6   2   1       73.25      1.64 o 
  -5   2   1        9.68      0.22 o 
  -4   2   1       54.08      1.21 o 
  -3   2   1       84.53      1.91 o 
  -2   2   1      154.35      3.44 o 
  -1   2   1      142.63      3.22 o 
   0   2   1       76.30      1.69 o 
   1   2   1      268.91      6.12 o 
   2   2   1        1.80      0.06 o 
   3   2   1        8.06      0.19 o 
   4   2   1       75.82      1.69 o 
   5   2   1       25.85      0.59 o 
   6   2   1        9.81      0.23 o 
   7   2   1       11.20      0.27 o 
   8   2   1       22.57      0.56 o 
   9   2   1        3.74      0.13 o 
  10   2   1        1.75      0.11 o 
  11   2   1       12.73      0.59 o 
 -10   3   1        2.74      0.14 o 
  -9   3   1        3.10      0.12 o 
  -8   3   1        0.27      0.05 o 
  -7   3   1        2.13      0.08 o 
  -6   3   1       13.80      0.33 o 
  -5   3   1       20.77      0.49 o 
  -4   3   1        5.19      0.14 o 
  -3   3   1        4.24      0.11 o 
  -2   3   1      147.66      3.31 o 
  -1   3   1        0.14      0.02 o 
   0   3   1       52.50      1.17 o 
   1   3   1       32.05      0.72 o 
   2   3   1       30.56      0.70 o 
   3   3   1        2.25      0.07 o 
   4   3   1       37.86      0.86 o 
   5   3   1       28.10      0.64 o 
   6   3   1        0.05      0.03 o 
   7   3   1       29.16      0.67 o 
   8   3   1        0.21      0.04 o 
   9   3   1        6.81      0.23 o 
  10   3   1        1.43      0.12 o 
  -9   4   1       12.48      0.73 o 
  -8   4   1       23.16      0.63 o 
  -7   4   1       23.13      0.65 o 
  -6   4   1        8.54      0.21 o 
  -5   4   1        3.63      0.13 o 
  -4   4   1        0.19      0.03 o 
  -3   4   1       21.96      0.50 o 
  -2   4   1       17.31      0.41 o 
  -1   4   1        6.37      0.16 o 
   0   4   1       13.07      0.32 o 
   1   4   1        0.61      0.03 o 
   2   4   1        0.02      0.01 o 
   3   4   1        0.32      0.03 o 
   4   4   1        0.50      0.03 o 
   5   4   1        4.82      0.14 o 
   6   4   1        0.02      0.02 o 
   7   4   1        1.43      0.09 o 
   8   4   1        2.46      0.12 o 
   9   4   1        2.42      0.15 o 
  -8   5   1        5.12      0.19 o 
  -7   5   1        4.27      0.18 o 
  -6   5   1        0.05      0.06 o 
  -5   5   1        2.91      0.13 o 
  -4   5   1        0.03      0.02 o 
  -3   5   1        0.22      0.04 o 
  -2   5   1        0.32      0.04 o 
  -1   5   1       11.05      0.32 o 
   0   5   1        0.02      0.02 o 
   1   5   1        0.10      0.03 o 
   2   5   1        4.15      0.13 o 
   3   5   1        9.77      0.28 o 
   4   5   1        2.18      0.09 o 
   5   5   1        0.16      0.04 o 
   6   5   1        4.59      0.14 o 
   7   5   1        0.06      0.05 o 
   8   5   1        0.10      0.07 o 
  -6   6   1        2.00      0.17 o 
  -5   6   1        0.05      0.05 o 
  -4   6   1        0.20      0.09 o 
  -3   6   1        9.88      0.28 o 
  -2   6   1        0.64      0.09 o 
  -1   6   1        2.36      0.11 o 
   0   6   1        7.11      0.22 o 
   1   6   1        7.08      0.34 o 
   2   6   1        0.62      0.08 o 
   3   6   1        1.03      0.15 o 
   4   6   1        4.08      0.17 o 
   5   6   1        5.24      0.20 o 
 -12   0   2        9.00      0.60 o 
 -11   0   2        4.11      0.31 o 
 -10   0   2        0.03      0.03 o 
  -9   0   2        4.20      0.16 o 
  -8   0   2        3.59      0.15 o 
  -7   0   2       14.61      0.35 o 
  -6   0   2      181.09      4.62 o 
  -5   0   2       91.71      2.03 o 
  -4   0   2      960.45     23.08 o 
  -3   0   2       14.35      0.33 o 
  -2   0   2      621.20     14.33 o 
   0   0   2      144.79      3.24 o 
   1   0   2       10.84      0.27 o 
   3   0   2      185.12      4.25 o 
   4   0   2        0.01      0.01 o 
   5   0   2      665.44     15.55 o 
   6   0   2       29.78      0.73 o 
   7   0   2       36.22      1.03 o 
   8   0   2       15.15      0.47 o 
   9   0   2       47.69      1.71 o 
  10   0   2        2.97      0.13 o 
  11   0   2       26.13      1.08 o 
 -11   1   2        6.46      0.24 o 
 -10   1   2        0.65      0.05 o 
  -9   1   2        1.56      0.07 o 
  -8   1   2        0.03      0.04 o 
  -7   1   2       88.10      1.97 o 
  -6   1   2        6.89      0.17 o 
  -5   1   2      255.87      5.82 o 
  -4   1   2       57.48      1.28 o 
  -3   1   2       34.02      0.76 o 
  -2   1   2      561.63     12.98 o 
  -1   1   2      154.81      3.74 o 
   0   1   2       90.74      2.11 o 
   1   1   2      422.64      9.96 o 
   2   1   2        2.68      0.07 o 
   3   1   2      444.26     10.30 o 
   4   1   2      185.87      4.21 o 
   5   1   2       58.35      1.31 o 
   6   1   2       62.05      1.41 o 
   7   1   2        0.18      0.03 o 
   8   1   2        2.20      0.09 o 
   9   1   2        4.86      0.15 o 
  10   1   2        0.02      0.02 o 
  11   1   2        8.66      0.31 o 
 -11   2   2        0.42      0.10 o 
 -10   2   2       11.55      0.35 o 
  -9   2   2        0.02      0.02 o 
  -8   2   2       17.13      0.43 o 
  -7   2   2        0.37      0.03 o 
  -6   2   2       40.85      0.93 o 
  -5   2   2        0.65      0.03 o 
  -4   2   2       13.03      0.30 o 
  -3   2   2      180.81      4.05 o 
  -2   2   2      485.89     11.14 o 
  -1   2   2        8.46      0.20 o 
   0   2   2      132.89      2.98 o 
   1   2   2        0.08      0.01 o 
   2   2   2        3.11      0.08 o 
   3   2   2      278.03      6.31 o 
   4   2   2      301.71      6.91 o 
   5   2   2        3.51      0.09 o 
   6   2   2        0.08      0.02 o 
   7   2   2        6.63      0.17 o 
   8   2   2        0.14      0.04 o 
   9   2   2       37.45      1.07 o 
  10   2   2       30.28      0.92 o 
  11   2   2        0.06      0.07 o 
 -10   3   2        8.68      0.29 o 
  -9   3   2       89.91      2.52 o 
  -8   3   2        8.94      0.23 o 
  -7   3   2        1.96      0.08 o 
  -6   3   2       12.11      0.29 o 
  -5   3   2        0.09      0.02 o 
  -4   3   2       14.29      0.35 o 
  -3   3   2      261.55      6.02 o 
  -2   3   2       69.58      1.55 o 
  -1   3   2       33.28      0.75 o 
   0   3   2      118.80      2.65 o 
   1   3   2       47.64      1.07 o 
   2   3   2       92.77      2.08 o 
   3   3   2       21.53      0.49 o 
   4   3   2        1.07      0.04 o 
   5   3   2        5.74      0.15 o 
   6   3   2        0.76      0.04 o 
   7   3   2       23.57      0.60 o 
   8   3   2        9.92      0.39 o 
   9   3   2        2.56      0.14 o 
  10   3   2       19.72      0.78 o 
  -9   4   2        3.86      0.15 o 
  -8   4   2       21.79      0.65 o 
  -7   4   2        7.27      0.19 o 
  -6   4   2        0.03      0.02 o 
  -5   4   2        0.01      0.01 o 
  -4   4   2        5.47      0.14 o 
  -3   4   2       11.70      0.28 o 
  -2   4   2       63.66      1.46 o 
  -1   4   2       10.27      0.25 o 
   0   4   2       60.41      1.36 o 
   1   4   2       58.42      1.31 o 
   2   4   2        2.09      0.07 o 
   3   4   2        2.53      0.08 o 
   4   4   2        0.59      0.03 o 
   5   4   2        0.16      0.03 o 
   6   4   2       28.22      0.75 o 
   7   4   2        1.85      0.09 o 
   8   4   2       15.26      0.51 o 
   9   4   2       14.19      0.55 o 
  -8   5   2       29.54      0.72 o 
  -7   5   2       21.66      0.54 o 
  -6   5   2        0.85      0.07 o 
  -5   5   2        4.33      0.16 o 
  -4   5   2       24.17      0.56 o 
  -3   5   2        2.62      0.11 o 
  -2   5   2       17.26      0.51 o 
  -1   5   2       78.72      1.97 o 
   0   5   2        8.21      0.22 o 
   1   5   2       13.36      0.35 o 
   2   5   2        2.18      0.09 o 
   3   5   2        3.47      0.12 o 
   4   5   2        0.95      0.07 o 
   5   5   2        5.44      0.15 o 
   6   5   2        0.21      0.05 o 
   7   5   2       14.11      0.75 o 
  -6   6   2        4.90      0.23 o 
  -5   6   2        0.47      0.10 o 
  -4   6   2        5.49      0.31 o 
  -3   6   2        2.20      0.14 o 
  -2   6   2        0.04      0.04 o 
  -1   6   2        8.03      0.26 o 
   0   6   2       12.10      0.34 o 
   1   6   2        3.22      0.20 o 
   2   6   2        8.44      0.35 o 
   3   6   2        1.66      0.17 o 
   4   6   2        0.58      0.08 o 
   5   6   2        4.85      0.19 o 
 -11   1   3       14.60      0.53 o 
 -10   1   3        2.37      0.09 o 
  -9   1   3        0.16      0.03 o 
  -8   1   3       19.47      0.47 o 
  -7   1   3        3.89      0.10 o 
  -6   1   3        1.26      0.04 o 
  -5   1   3       51.21      1.14 o 
  -4   1   3        1.63      0.05 o 
  -3   1   3      163.50      3.65 o 
  -2   1   3       20.69      0.47 o 
  -1   1   3      344.49      8.32 o 
   0   1   3       18.02      0.43 o 
   1   1   3      789.79     17.98 o 
   2   1   3      464.65     10.62 o 
   3   1   3       42.07      0.94 o 
   4   1   3      209.43      4.72 o 
   5   1   3        1.84      0.06 o 
   6   1   3       22.80      0.52 o 
   7   1   3        7.67      0.19 o 
   8   1   3       85.48      2.71 o 
   9   1   3       27.25      0.82 o 
  10   1   3        8.72      0.26 o 
  11   1   3       11.96      0.43 o 
 -11   2   3        1.38      0.18 o 
 -10   2   3       51.73      1.29 o 
  -9   2   3        0.71      0.05 o 
  -8   2   3        7.26      0.19 o 
  -7   2   3       23.34      0.53 o 
  -6   2   3       63.23      1.41 o 
  -5   2   3        4.41      0.11 o 
  -4   2   3       79.91      1.81 o 
  -3   2   3      303.72      6.90 o 
  -2   2   3        9.79      0.23 o 
  -1   2   3      172.55      3.89 o 
   0   2   3        0.04      0.01 o 
   1   2   3      360.43      8.37 o 
   2   2   3       17.44      0.40 o 
   3   2   3      104.08      2.32 o 
   4   2   3       56.50      1.26 o 
   5   2   3       24.70      0.57 o 
   6   2   3       14.25      0.34 o 
   7   2   3        4.90      0.16 o 
   8   2   3        5.07      0.15 o 
   9   2   3        5.39      0.19 o 
  10   2   3        8.06      0.24 o 
 -10   3   3        3.98      0.19 o 
  -9   3   3       14.11      0.34 o 
  -8   3   3        7.56      0.22 o 
  -7   3   3        2.37      0.08 o 
  -6   3   3        1.81      0.06 o 
  -5   3   3        6.36      0.15 o 
  -4   3   3       24.19      0.57 o 
  -3   3   3        7.74      0.28 o 
  -2   3   3        1.55      0.06 o 
  -1   3   3       13.80      0.32 o 
   0   3   3       89.35      2.01 o 
   1   3   3        0.07      0.01 o 
   2   3   3        4.69      0.12 o 
   3   3   3      102.54      2.40 o 
   4   3   3        1.45      0.05 o 
   5   3   3        4.64      0.12 o 
   6   3   3        0.82      0.06 o 
   7   3   3       16.04      0.44 o 
   8   3   3        0.59      0.06 o 
   9   3   3       15.69      0.51 o 
  10   3   3        4.19      0.18 o 
  -9   4   3       22.96      0.64 o 
  -8   4   3       17.10      0.44 o 
  -7   4   3        0.73      0.05 o 
  -6   4   3        7.46      0.20 o 
  -5   4   3       25.58      0.58 o 
  -4   4   3       63.80      1.44 o 
  -3   4   3       61.53      1.44 o 
  -2   4   3       34.52      0.81 o 
  -1   4   3        0.04      0.02 o 
   0   4   3        4.22      0.11 o 
   1   4   3       15.38      0.38 o 
   2   4   3       58.84      1.34 o 
   3   4   3       19.79      0.46 o 
   4   4   3        3.02      0.09 o 
   5   4   3        1.33      0.07 o 
   6   4   3        0.31      0.05 o 
   7   4   3        1.06      0.07 o 
   8   4   3        2.75      0.13 o 
   9   4   3        0.06      0.07 o 
  -8   5   3        0.04      0.04 o 
  -7   5   3        3.78      0.16 o 
  -6   5   3        1.26      0.10 o 
  -5   5   3        3.36      0.16 o 
  -4   5   3        2.56      0.10 o 
  -3   5   3        4.86      0.14 o 
  -2   5   3        3.45      0.11 o 
  -1   5   3        1.26      0.08 o 
   0   5   3        1.43      0.07 o 
   1   5   3        0.65      0.05 o 
   2   5   3        1.55      0.08 o 
   3   5   3        0.04      0.03 o 
   4   5   3        3.82      0.12 o 
   5   5   3        1.25      0.07 o 
   6   5   3        0.63      0.07 o 
   7   5   3        1.39      0.13 o 
  -6   6   3        0.53      0.10 o 
  -5   6   3       22.25      1.32 o 
  -4   6   3       15.05      0.60 o 
  -3   6   3        1.33      0.12 o 
  -2   6   3       18.32      0.59 o 
  -1   6   3        0.07      0.06 o 
   0   6   3        5.11      0.24 o 
   1   6   3        0.71      0.18 o 
   2   6   3       16.27      0.56 o 
   3   6   3        1.10      0.12 o 
   4   6   3        0.67      0.09 o 
   5   6   3        2.40      0.15 o 
 -12   0   4       46.69      1.31 o 
 -11   0   4       10.30      0.34 o 
 -10   0   4        8.87      0.26 o 
  -9   0   4       59.15      1.39 o 
  -8   0   4        4.44      0.12 o 
  -7   0   4       40.48      0.91 o 
  -6   0   4        2.97      0.09 o 
  -5   0   4       17.95      0.47 o 
  -4   0   4      124.47      2.97 o 
  -3   0   4       89.33      1.98 o 
  -1   0   4      836.65     22.30 o 
   0   0   4       69.80      1.58 o 
   1   0   4     1460.23     16.60 o 
   2   0   4        8.28      0.20 o 
   3   0   4       21.54      0.49 o 
   4   0   4       37.76      0.89 o 
   5   0   4       11.77      0.31 o 
   6   0   4        1.52      0.07 o 
   7   0   4      272.96      6.81 o 
   8   0   4       65.74      2.27 o 
   9   0   4        4.85      0.20 o 
  10   0   4       14.65      0.89 o 
  11   0   4        0.06      0.07 o 
 -12   1   4        0.05      0.06 o 
 -11   1   4       38.13      1.39 o 
 -10   1   4        0.83      0.05 o 
  -9   1   4       10.95      0.26 o 
  -8   1   4       30.50      0.69 o 
  -7   1   4        0.44      0.03 o 
  -6   1   4       31.97      0.74 o 
  -5   1   4       94.31      2.10 o 
  -4   1   4       34.22      0.76 o 
  -3   1   4      234.92      5.27 o 
  -2   1   4      361.18      8.35 o 
  -1   1   4      249.94      5.61 o 
   0   1   4     1465.72     38.52 o 
   1   1   4       66.32      1.52 o 
   2   1   4        9.28      0.21 o 
   3   1   4       11.78      0.27 o 
   4   1   4        3.05      0.08 o 
   5   1   4       39.57      0.89 o 
   6   1   4       55.87      1.26 o 
   7   1   4       35.41      0.92 o 
   8   1   4       33.98      1.10 o 
   9   1   4        2.61      0.11 o 
  10   1   4        9.80      0.27 o 
  11   1   4        1.90      0.16 o 
 -11   2   4       11.88      0.47 o 
 -10   2   4       30.45      0.74 o 
  -9   2   4        0.39      0.04 o 
  -8   2   4       16.64      0.39 o 
  -7   2   4        3.61      0.10 o 
  -6   2   4        5.66      0.14 o 
  -5   2   4       28.87      0.66 o 
  -4   2   4       63.28      1.41 o 
  -3   2   4       27.98      0.69 o 
  -2   2   4       23.11      0.53 o 
  -1   2   4      233.00      5.23 o 
   0   2   4      187.81      4.21 o 
   1   2   4       19.76      0.45 o 
   2   2   4        1.21      0.04 o 
   3   2   4       93.75      2.09 o 
   4   2   4       15.94      0.36 o 
   5   2   4       62.93      1.47 o 
   6   2   4       49.64      1.14 o 
   7   2   4        0.55      0.07 o 
   8   2   4       14.83      0.45 o 
   9   2   4       37.60      1.12 o 
  10   2   4        1.52      0.14 o 
 -10   3   4       11.41      0.33 o 
  -9   3   4       23.04      0.60 o 
  -8   3   4        0.04      0.05 o 
  -7   3   4       80.69      1.92 o 
  -6   3   4        4.88      0.13 o 
  -5   3   4       12.08      0.28 o 
  -4   3   4      251.57      5.78 o 
  -3   3   4       47.32      1.07 o 
  -2   3   4        9.54      0.27 o 
  -1   3   4       57.93      1.36 o 
   0   3   4       59.01      1.35 o 
   1   3   4        8.38      0.22 o 
   2   3   4      225.98      5.14 o 
   3   3   4      111.87      2.59 o 
   4   3   4       50.76      1.19 o 
   5   3   4        4.03      0.12 o 
   6   3   4        0.31      0.04 o 
   7   3   4       14.76      0.49 o 
   8   3   4       11.49      0.38 o 
   9   3   4        7.28      0.22 o 
  10   3   4        3.93      0.25 o 
  -9   4   4        0.34      0.06 o 
  -8   4   4       12.06      0.33 o 
  -7   4   4        2.18      0.10 o 
  -6   4   4       45.07      1.01 o 
  -5   4   4       25.75      0.59 o 
  -4   4   4        1.18      0.05 o 
  -3   4   4       30.75      0.73 o 
  -2   4   4        0.50      0.03 o 
  -1   4   4        0.45      0.03 o 
   0   4   4       13.18      0.34 o 
   1   4   4        3.14      0.09 o 
   2   4   4       57.70      1.30 o 
   3   4   4       40.87      0.95 o 
   4   4   4        1.66      0.06 o 
   5   4   4       27.27      0.68 o 
   6   4   4        6.70      0.22 o 
   7   4   4        2.79      0.11 o 
   8   4   4        2.67      0.12 o 
   9   4   4        0.06      0.07 o 
  -8   5   4        0.09      0.07 o 
  -7   5   4        1.98      0.13 o 
  -6   5   4       40.17      0.93 o 
  -5   5   4       71.28      1.65 o 
  -4   5   4        0.57      0.06 o 
  -3   5   4       10.31      0.35 o 
  -2   5   4        3.91      0.13 o 
  -1   5   4        5.50      0.16 o 
   0   5   4       26.67      0.73 o 
   1   5   4      101.97      3.63 o 
   2   5   4        3.14      0.14 o 
   3   5   4        0.08      0.04 o 
   4   5   4       25.04      0.58 o 
   5   5   4        3.80      0.13 o 
   6   5   4       17.24      0.52 o 
   7   5   4        2.76      0.14 o 
  -6   6   4        3.65      0.23 o 
  -5   6   4        3.18      0.21 o 
  -4   6   4        3.92      0.21 o 
  -3   6   4        1.58      0.12 o 
  -2   6   4        0.08      0.05 o 
  -1   6   4        2.01      0.16 o 
   0   6   4        0.93      0.19 o 
   1   6   4        6.22      0.35 o 
   2   6   4        8.48      0.41 o 
   3   6   4        1.34      0.13 o 
   4   6   4        0.12      0.07 o 
   5   6   4        1.80      0.16 o 
 -12   1   5       21.07      0.70 o 
 -11   1   5        2.30      0.16 o 
 -10   1   5       10.13      0.25 o 
  -9   1   5        3.13      0.10 o 
  -8   1   5       23.47      0.54 o 
  -7   1   5        2.30      0.06 o 
  -6   1   5       97.14      2.17 o 
  -5   1   5       30.84      0.69 o 
  -4   1   5        0.06      0.01 o 
  -3   1   5      215.42      4.83 o 
  -2   1   5       21.09      0.48 o 
  -1   1   5        1.00      0.04 o 
   0   1   5       71.30      1.58 o 
   1   1   5      114.03      2.54 o 
   2   1   5       20.30      0.46 o 
   3   1   5        5.25      0.13 o 
   4   1   5       91.75      2.06 o 
   5   1   5        1.31      0.05 o 
   6   1   5       60.98      1.38 o 
   7   1   5       41.07      1.06 o 
   8   1   5        0.02      0.02 o 
   9   1   5        6.31      0.20 o 
  10   1   5        4.01      0.19 o 
 -11   2   5        2.28      0.13 o 
 -10   2   5        0.03      0.03 o 
  -9   2   5        6.33      0.17 o 
  -8   2   5       35.59      0.84 o 
  -7   2   5       10.43      0.24 o 
  -6   2   5        4.50      0.11 o 
  -5   2   5      180.65      4.07 o 
  -4   2   5        6.17      0.15 o 
  -3   2   5        2.60      0.07 o 
  -2   2   5        3.43      0.09 o 
  -1   2   5      493.41     11.44 o 
   0   2   5       49.85      1.11 o 
   1   2   5       91.04      2.02 o 
   2   2   5      155.25      3.48 o 
   3   2   5       63.71      1.42 o 
   4   2   5        0.64      0.03 o 
   5   2   5       15.35      0.37 o 
   6   2   5      100.78      2.38 o 
   7   2   5        0.72      0.05 o 
   8   2   5        7.74      0.21 o 
   9   2   5        3.33      0.15 o 
  10   2   5       10.67      0.34 o 
 -11   3   5        6.90      1.00 o 
 -10   3   5        0.07      0.05 o 
  -9   3   5        0.04      0.03 o 
  -8   3   5        0.92      0.05 o 
  -7   3   5       35.67      0.81 o 
  -6   3   5        0.69      0.04 o 
  -5   3   5        3.93      0.10 o 
  -4   3   5       29.57      0.66 o 
  -3   3   5       22.68      0.54 o 
  -2   3   5        7.15      0.20 o 
  -1   3   5        0.84      0.04 o 
   0   3   5       16.35      0.38 o 
   1   3   5       22.68      0.55 o 
   2   3   5        8.30      0.20 o 
   3   3   5        0.18      0.02 o 
   4   3   5        3.69      0.10 o 
   5   3   5       42.66      0.98 o 
   6   3   5        0.19      0.03 o 
   7   3   5        1.09      0.06 o 
   8   3   5       18.52      0.49 o 
   9   3   5        1.51      0.14 o 
  -9   4   5        0.04      0.04 o 
  -8   4   5        3.24      0.12 o 
  -7   4   5       25.31      0.60 o 
  -6   4   5       41.82      0.94 o 
  -5   4   5       14.34      0.34 o 
  -4   4   5       12.13      0.29 o 
  -3   4   5        0.39      0.03 o 
  -2   4   5       37.04      0.85 o 
  -1   4   5       64.59      1.50 o 
   0   4   5       81.57      1.97 o 
   1   4   5       55.21      1.26 o 
   2   4   5       19.37      0.46 o 
   3   4   5        0.29      0.03 o 
   4   4   5       21.96      0.55 o 
   5   4   5       20.33      0.64 o 
   6   4   5       15.75      0.49 o 
   7   4   5       22.91      0.74 o 
   8   4   5        3.04      0.16 o 
  -8   5   5        1.75      0.14 o 
  -7   5   5        1.06      0.09 o 
  -6   5   5        0.06      0.05 o 
  -5   5   5        0.35      0.06 o 
  -4   5   5        0.05      0.04 o 
  -3   5   5        1.23      0.08 o 
  -2   5   5        4.40      0.13 o 
  -1   5   5        0.18      0.04 o 
   0   5   5        3.42      0.15 o 
   1   5   5        4.42      0.31 o 
   2   5   5        1.39      0.08 o 
   3   5   5        2.01      0.12 o 
   4   5   5        2.37      0.11 o 
   5   5   5        0.38      0.05 o 
   6   5   5        0.03      0.03 o 
   7   5   5        0.06      0.07 o 
  -6   6   5       10.67      0.45 o 
  -5   6   5        1.36      0.20 o 
  -4   6   5        6.32      0.60 o 
  -3   6   5        0.80      0.08 o 
  -2   6   5       10.68      0.51 o 
  -1   6   5        0.94      0.10 o 
   0   6   5       32.15      0.88 o 
   1   6   5       14.00      0.52 o 
   2   6   5        0.17      0.10 o 
   3   6   5        3.90      0.18 o 
   4   6   5        3.09      0.20 o 
 -12   0   6        6.87      0.38 o 
 -11   0   6        0.62      0.13 o 
 -10   0   6       12.95      0.33 o 
  -9   0   6       25.37      0.57 o 
  -8   0   6        0.04      0.03 o 
  -7   0   6      263.50      6.32 o 
  -6   0   6      167.78      3.80 o 
  -5   0   6      117.04      2.80 o 
  -4   0   6       45.91      1.02 o 
  -3   0   6       14.11      0.32 o 
  -2   0   6      173.51      3.88 o 
  -1   0   6      200.71      4.65 o 
   0   0   6      990.74     23.26 o 
   1   0   6      223.76      5.05 o 
   2   0   6        3.90      0.11 o 
   3   0   6      581.30     14.38 o 
   4   0   6       13.03      0.30 o 
   5   0   6        6.46      0.18 o 
   6   0   6       47.67      1.54 o 
   7   0   6        1.14      0.09 o 
   8   0   6        4.70      0.20 o 
   9   0   6       29.06      0.78 o 
  10   0   6       18.39      0.50 o 
 -12   1   6        5.22      0.26 o 
 -11   1   6        0.16      0.08 o 
 -10   1   6        0.10      0.04 o 
  -9   1   6       23.29      0.53 o 
  -8   1   6        1.76      0.06 o 
  -7   1   6       19.85      0.46 o 
  -6   1   6      157.09      3.53 o 
  -5   1   6        3.99      0.10 o 
  -4   1   6      181.00      4.06 o 
  -3   1   6        0.34      0.02 o 
  -2   1   6        5.66      0.14 o 
  -1   1   6        0.49      0.02 o 
   0   1   6      308.69      7.00 o 
   1   1   6      213.29      4.78 o 
   2   1   6      419.64      9.63 o 
   3   1   6        4.82      0.12 o 
   4   1   6       40.80      0.91 o 
   5   1   6       83.47      1.87 o 
   6   1   6       22.03      0.52 o 
   7   1   6        1.08      0.07 o 
   8   1   6        4.36      0.16 o 
   9   1   6        8.00      0.25 o 
  10   1   6        8.07      0.29 o 
 -11   2   6        6.80      0.27 o 
 -10   2   6        0.04      0.03 o 
  -9   2   6       36.63      0.90 o 
  -8   2   6       60.25      1.38 o 
  -7   2   6        2.23      0.07 o 
  -6   2   6        1.18      0.04 o 
  -5   2   6       83.33      1.86 o 
  -4   2   6        6.01      0.15 o 
  -3   2   6      142.13      3.18 o 
  -2   2   6       72.88      1.62 o 
  -1   2   6       18.80      0.43 o 
   0   2   6        5.34      0.13 o 
   1   2   6      164.37      3.68 o 
   2   2   6       10.53      0.25 o 
   3   2   6       46.01      1.03 o 
   4   2   6        7.13      0.18 o 
   5   2   6       50.18      1.19 o 
   6   2   6        2.32      0.08 o 
   7   2   6        6.25      0.19 o 
   8   2   6        0.04      0.03 o 
   9   2   6        3.27      0.14 o 
  10   2   6        7.69      0.47 o 
 -10   3   6       12.02      0.37 o 
  -9   3   6        1.16      0.07 o 
  -8   3   6       36.05      0.85 o 
  -7   3   6       16.91      0.39 o 
  -6   3   6        7.23      0.21 o 
  -5   3   6        4.83      0.12 o 
  -4   3   6        8.54      0.20 o 
  -3   3   6        0.30      0.03 o 
  -2   3   6      384.37      8.97 o 
  -1   3   6      110.35      2.48 o 
   0   3   6        0.30      0.02 o 
   1   3   6       45.31      1.02 o 
   2   3   6        2.50      0.07 o 
   3   3   6       21.80      0.51 o 
   4   3   6      110.94      2.54 o 
   5   3   6       93.88      2.22 o 
   6   3   6        0.23      0.04 o 
   7   3   6        7.28      0.19 o 
   8   3   6       15.31      0.47 o 
   9   3   6       18.14      2.20 o 
  -9   4   6        8.88      0.25 o 
  -8   4   6        5.09      0.16 o 
  -7   4   6        4.72      0.15 o 
  -6   4   6        2.08      0.08 o 
  -5   4   6        0.03      0.04 o 
  -4   4   6       30.82      0.71 o 
  -3   4   6       26.88      0.64 o 
  -2   4   6        4.13      0.12 o 
  -1   4   6       87.44      1.98 o 
   0   4   6        6.84      0.18 o 
   1   4   6        8.62      0.21 o 
   2   4   6        3.66      0.11 o 
   3   4   6        0.28      0.03 o 
   4   4   6       14.57      0.36 o 
   5   4   6        9.36      0.28 o 
   6   4   6        0.85      0.06 o 
   7   4   6       33.55      0.90 o 
   8   4   6        4.19      0.25 o 
  -8   5   6        0.49      0.08 o 
  -7   5   6        8.89      0.27 o 
  -6   5   6        7.45      0.24 o 
  -5   5   6        9.55      0.29 o 
  -4   5   6        5.91      0.21 o 
  -3   5   6       40.30      1.21 o 
  -2   5   6        0.02      0.02 o 
  -1   5   6       35.52      1.41 o 
   0   5   6       82.78      3.54 o 
   1   5   6        0.12      0.07 o 
   2   5   6        2.09      0.12 o 
   3   5   6       17.46      0.58 o 
   4   5   6       10.66      0.29 o 
   5   5   6        7.16      0.24 o 
   6   5   6       51.20      1.40 o 
  -6   6   6        2.12      0.28 o 
  -5   6   6        1.07      0.18 o 
  -4   6   6        1.92      0.15 o 
  -3   6   6        1.09      0.11 o 
  -2   6   6        0.07      0.06 o 
  -1   6   6       10.97      0.32 o 
   0   6   6        0.20      0.14 o 
   1   6   6        4.42      0.24 o 
   2   6   6        0.34      0.12 o 
   3   6   6        0.95      0.09 o 
   4   6   6        0.05      0.05 o 
 -12   1   7        1.80      0.19 o 
 -11   1   7        1.51      0.12 o 
 -10   1   7       50.36      1.29 o 
  -9   1   7       18.07      0.45 o 
  -8   1   7       57.89      1.29 o 
  -7   1   7       53.14      1.28 o 
  -6   1   7        2.85      0.08 o 
  -5   1   7        1.07      0.04 o 
  -4   1   7       89.54      1.99 o 
  -3   1   7      350.19      8.00 o 
  -2   1   7       34.25      0.76 o 
  -1   1   7      416.06      9.53 o 
   0   1   7       35.95      0.81 o 
   1   1   7       18.30      0.42 o 
   2   1   7       30.21      0.68 o 
   3   1   7       29.61      0.67 o 
   4   1   7        8.29      0.19 o 
   5   1   7        5.09      0.13 o 
   6   1   7       12.47      0.33 o 
   7   1   7        1.43      0.07 o 
   8   1   7        0.25      0.05 o 
   9   1   7       13.29      0.51 o 
  10   1   7        0.04      0.04 o 
 -11   2   7        9.17      0.27 o 
 -10   2   7        1.43      0.08 o 
  -9   2   7       10.50      0.29 o 
  -8   2   7        6.75      0.19 o 
  -7   2   7       20.11      0.46 o 
  -6   2   7        0.27      0.02 o 
  -5   2   7       22.46      0.51 o 
  -4   2   7        7.15      0.17 o 
  -3   2   7      172.05      3.86 o 
  -2   2   7       34.60      0.77 o 
  -1   2   7        1.40      0.05 o 
   0   2   7      141.55      3.18 o 
   1   2   7       82.72      1.84 o 
   2   2   7       58.04      1.30 o 
   3   2   7        3.87      0.10 o 
   4   2   7      159.68      3.61 o 
   5   2   7        4.40      0.12 o 
   6   2   7        1.15      0.06 o 
   7   2   7        3.53      0.12 o 
   8   2   7       37.14      0.97 o 
   9   2   7        1.62      0.11 o 
 -10   3   7        0.68      0.07 o 
  -9   3   7       21.91      0.55 o 
  -8   3   7       11.07      0.27 o 
  -7   3   7        0.04      0.02 o 
  -6   3   7        8.23      0.21 o 
  -5   3   7       16.91      0.38 o 
  -4   3   7        5.56      0.14 o 
  -3   3   7        4.27      0.11 o 
  -2   3   7       85.47      1.94 o 
  -1   3   7        1.84      0.07 o 
   0   3   7        1.09      0.05 o 
   1   3   7       19.79      0.45 o 
   2   3   7       30.93      0.73 o 
   3   3   7        2.26      0.07 o 
   4   3   7        0.36      0.03 o 
   5   3   7        5.11      0.13 o 
   6   3   7        5.49      0.15 o 
   7   3   7        3.63      0.12 o 
   8   3   7        0.15      0.06 o 
   9   3   7        0.30      0.12 o 
  -9   4   7        1.00      0.10 o 
  -8   4   7        3.27      0.12 o 
  -7   4   7        4.82      0.15 o 
  -6   4   7        0.04      0.05 o 
  -5   4   7        1.19      0.07 o 
  -4   4   7       10.15      0.25 o 
  -3   4   7       17.74      0.45 o 
  -2   4   7       39.58      0.90 o 
  -1   4   7       30.65      0.71 o 
   0   4   7        0.14      0.04 o 
   1   4   7        1.39      0.06 o 
   2   4   7       19.67      0.46 o 
   3   4   7       59.83      1.48 o 
   4   4   7       43.14      0.97 o 
   5   4   7       20.53      0.48 o 
   6   4   7        2.13      0.10 o 
   7   4   7        0.08      0.05 o 
   8   4   7        5.08      0.31 o 
  -8   5   7        5.20      0.20 o 
  -7   5   7        0.60      0.08 o 
  -6   5   7        2.99      0.13 o 
  -5   5   7        2.73      0.12 o 
  -4   5   7        0.05      0.04 o 
  -3   5   7        4.52      0.25 o 
  -2   5   7        0.32      0.06 o 
  -1   5   7        1.15      0.12 o 
   0   5   7        0.07      0.06 o 
   1   5   7        0.99      0.12 o 
   2   5   7        0.33      0.12 o 
   3   5   7        5.14      0.18 o 
   4   5   7        0.13      0.06 o 
   5   5   7        1.45      0.09 o 
   6   5   7        3.44      0.15 o 
  -5   6   7        2.05      0.14 o 
  -4   6   7       10.69      0.35 o 
  -3   6   7        0.91      0.12 o 
  -2   6   7        4.13      0.19 o 
  -1   6   7       10.40      0.30 o 
   0   6   7        0.22      0.08 o 
   1   6   7        0.25      0.10 o 
   2   6   7        6.67      0.32 o 
   3   6   7       16.77      0.59 o 
   4   6   7        0.79      0.13 o 
 -11   0   8       91.76      2.59 o 
 -10   0   8       19.20      0.48 o 
  -9   0   8        4.45      0.14 o 
  -8   0   8       52.09      1.16 o 
  -7   0   8        0.27      0.03 o 
  -6   0   8        1.11      0.07 o 
  -5   0   8      290.95      6.96 o 
  -4   0   8      574.56     13.93 o 
  -3   0   8       22.87      0.51 o 
  -2   0   8      463.16     10.87 o 
  -1   0   8      486.71     11.42 o 
   0   0   8      290.64      6.81 o 
   1   0   8       70.67      1.62 o 
   2   0   8      104.55      2.32 o 
   3   0   8       10.76      0.25 o 
   4   0   8        1.12      0.06 o 
   5   0   8      150.98      3.43 o 
   6   0   8       16.13      0.39 o 
   7   0   8       44.77      1.12 o 
   8   0   8       31.09      0.84 o 
   9   0   8        0.05      0.05 o 
  10   0   8        1.05      0.20 o 
 -11   1   8        1.52      0.12 o 
 -10   1   8       21.13      0.60 o 
  -9   1   8        5.08      0.14 o 
  -8   1   8        6.09      0.15 o 
  -7   1   8        0.01      0.01 o 
  -6   1   8        3.06      0.08 o 
  -5   1   8       17.61      0.42 o 
  -4   1   8      178.74      4.02 o 
  -3   1   8        8.68      0.21 o 
  -2   1   8      292.36      6.63 o 
  -1   1   8       94.44      2.10 o 
   0   1   8       27.19      0.61 o 
   1   1   8       93.08      2.07 o 
   2   1   8       47.79      1.07 o 
   3   1   8       39.05      0.88 o 
   4   1   8       29.00      0.66 o 
   5   1   8        1.58      0.06 o 
   6   1   8       43.65      1.08 o 
   7   1   8       49.25      1.25 o 
   8   1   8       20.35      0.59 o 
   9   1   8        2.00      0.18 o 
  10   1   8        1.35      0.13 o 
 -11   2   8        0.05      0.05 o 
 -10   2   8        9.60      0.25 o 
  -9   2   8       58.09      1.33 o 
  -8   2   8        6.99      0.18 o 
  -7   2   8       17.28      0.40 o 
  -6   2   8       14.11      0.33 o 
  -5   2   8        2.01      0.07 o 
  -4   2   8       86.02      1.94 o 
  -3   2   8      293.49      6.79 o 
  -2   2   8       29.32      0.66 o 
  -1   2   8       47.36      1.08 o 
   0   2   8        0.49      0.03 o 
   1   2   8        5.81      0.14 o 
   2   2   8       57.01      1.28 o 
   3   2   8      106.76      2.40 o 
   4   2   8        0.75      0.04 o 
   5   2   8       14.34      0.33 o 
   6   2   8        5.46      0.15 o 
   7   2   8        7.55      0.23 o 
   8   2   8        4.53      0.16 o 
   9   2   8        2.36      0.16 o 
 -10   3   8        6.57      0.22 o 
  -9   3   8        7.18      0.20 o 
  -8   3   8       23.24      0.55 o 
  -7   3   8        0.04      0.03 o 
  -6   3   8       42.05      0.98 o 
  -5   3   8        2.33      0.07 o 
  -4   3   8        0.28      0.03 o 
  -3   3   8       18.86      0.44 o 
  -2   3   8       27.01      0.62 o 
  -1   3   8        6.88      0.17 o 
   0   3   8      103.04      2.32 o 
   1   3   8       26.65      0.60 o 
   2   3   8        1.80      0.06 o 
   3   3   8      121.05      2.74 o 
   4   3   8       56.79      1.40 o 
   5   3   8        3.47      0.10 o 
   6   3   8        6.69      0.21 o 
   7   3   8       13.45      0.35 o 
   8   3   8        3.95      0.20 o 
  -9   4   8        4.61      0.18 o 
  -8   4   8        4.87      0.16 o 
  -7   4   8       28.68      0.68 o 
  -6   4   8        7.33      0.19 o 
  -5   4   8       27.21      0.63 o 
  -4   4   8        4.84      0.14 o 
  -3   4   8        0.57      0.04 o 
  -2   4   8        0.64      0.04 o 
  -1   4   8        8.49      0.21 o 
   0   4   8        6.12      0.16 o 
   1   4   8       62.69      1.43 o 
   2   4   8        5.64      0.16 o 
   3   4   8       21.85      0.50 o 
   4   4   8       22.65      0.52 o 
   5   4   8        0.03      0.03 o 
   6   4   8        0.12      0.05 o 
   7   4   8        0.13      0.07 o 
  -8   5   8        9.02      0.28 o 
  -7   5   8        0.04      0.04 o 
  -6   5   8       18.15      0.44 o 
  -5   5   8        6.98      0.21 o 
  -4   5   8        9.03      0.25 o 
  -3   5   8        0.60      0.07 o 
  -2   5   8        1.21      0.09 o 
  -1   5   8        0.96      0.08 o 
   0   5   8        6.99      0.30 o 
   1   5   8        8.89      0.27 o 
   2   5   8       79.45      1.88 o 
   3   5   8        1.79      0.11 o 
   4   5   8        2.28      0.12 o 
   5   5   8        8.30      0.24 o 
   6   5   8        0.65      0.08 o 
  -5   6   8       13.73      0.38 o 
  -4   6   8        1.61      0.15 o 
  -3   6   8        0.12      0.07 o 
  -2   6   8        2.40      0.16 o 
  -1   6   8        2.94      0.15 o 
   0   6   8        1.00      0.10 o 
   1   6   8       14.80      0.39 o 
   2   6   8        0.92      0.12 o 
   3   6   8        0.30      0.09 o 
 -11   1   9        6.92      0.38 o 
 -10   1   9       10.74      0.27 o 
  -9   1   9       18.07      0.42 o 
  -8   1   9       14.34      0.34 o 
  -7   1   9       10.87      0.25 o 
  -6   1   9       45.67      1.02 o 
  -5   1   9      270.33      6.41 o 
  -4   1   9       46.62      1.09 o 
  -3   1   9       62.86      1.43 o 
  -2   1   9       22.77      0.51 o 
  -1   1   9      174.76      3.92 o 
   0   1   9       37.75      0.84 o 
   1   1   9      193.01      4.35 o 
   2   1   9      181.04      4.09 o 
   3   1   9        1.50      0.06 o 
   4   1   9       21.40      0.49 o 
   5   1   9        1.98      0.07 o 
   6   1   9       35.89      0.88 o 
   7   1   9        0.07      0.04 o 
   8   1   9       10.25      0.35 o 
   9   1   9        2.28      0.24 o 
 -11   2   9        0.05      0.06 o 
 -10   2   9       14.68      0.36 o 
  -9   2   9        1.43      0.08 o 
  -8   2   9        1.49      0.07 o 
  -7   2   9       17.32      0.42 o 
  -6   2   9       33.13      0.74 o 
  -5   2   9        0.17      0.02 o 
  -4   2   9       14.34      0.33 o 
  -3   2   9       54.28      1.21 o 
  -2   2   9       17.35      0.40 o 
  -1   2   9        8.12      0.20 o 
   0   2   9       56.18      1.26 o 
   1   2   9        7.54      0.18 o 
   2   2   9       80.10      1.80 o 
   3   2   9        2.39      0.07 o 
   4   2   9       14.83      0.35 o 
   5   2   9       11.04      0.29 o 
   6   2   9       36.15      1.07 o 
   7   2   9       22.04      0.76 o 
   8   2   9        0.07      0.05 o 
   9   2   9       16.76      0.85 o 
 -10   3   9        1.14      0.11 o 
  -9   3   9        1.82      0.11 o 
  -8   3   9        5.80      0.16 o 
  -7   3   9       10.28      0.26 o 
  -6   3   9       33.55      0.76 o 
  -5   3   9        0.05      0.02 o 
  -4   3   9       39.29      0.91 o 
  -3   3   9        5.77      0.14 o 
  -2   3   9        8.55      0.20 o 
  -1   3   9        1.27      0.05 o 
   0   3   9       42.83      0.97 o 
   1   3   9       10.40      0.26 o 
   2   3   9        1.46      0.05 o 
   3   3   9       37.99      0.86 o 
   4   3   9        6.72      0.17 o 
   5   3   9        0.33      0.04 o 
   6   3   9        4.11      0.14 o 
   7   3   9       10.82      0.34 o 
   8   3   9        0.11      0.08 o 
  -9   4   9        1.84      0.15 o 
  -8   4   9        0.08      0.05 o 
  -7   4   9        6.00      0.18 o 
  -6   4   9        0.08      0.04 o 
  -5   4   9        0.03      0.03 o 
  -4   4   9        2.32      0.08 o 
  -3   4   9        0.61      0.04 o 
  -2   4   9        0.33      0.04 o 
  -1   4   9        1.41      0.06 o 
   0   4   9        6.76      0.18 o 
   1   4   9       13.15      0.35 o 
   2   4   9        7.32      0.19 o 
   3   4   9       10.45      0.27 o 
   4   4   9        1.13      0.06 o 
   5   4   9        8.34      0.22 o 
   6   4   9        8.20      0.24 o 
   7   4   9       11.43      0.32 o 
  -8   5   9        0.06      0.05 o 
  -7   5   9        0.06      0.05 o 
  -6   5   9        1.51      0.10 o 
  -5   5   9        3.36      0.13 o 
  -4   5   9        0.17      0.06 o 
  -3   5   9        4.78      0.18 o 
  -2   5   9        1.15      0.07 o 
  -1   5   9        7.51      0.22 o 
   0   5   9        0.14      0.06 o 
   1   5   9        0.92      0.10 o 
   2   5   9        6.37      0.32 o 
   3   5   9        0.34      0.08 o 
   4   5   9        0.05      0.04 o 
   5   5   9        0.33      0.07 o 
  -5   6   9        2.75      0.16 o 
  -4   6   9        0.23      0.09 o 
  -3   6   9        4.96      0.22 o 
  -2   6   9        3.53      0.18 o 
  -1   6   9        0.06      0.07 o 
   0   6   9        0.49      0.08 o 
   1   6   9       13.60      0.40 o 
   2   6   9        0.56      0.11 o 
 -11   0  10        8.48      0.34 o 
 -10   0  10       12.81      0.41 o 
  -9   0  10       55.35      1.24 o 
  -8   0  10        6.99      0.22 o 
  -7   0  10        1.40      0.07 o 
  -6   0  10      297.78      7.33 o 
  -5   0  10      103.72      2.35 o 
  -4   0  10        1.77      0.10 o 
  -3   0  10        4.31      0.15 o 
  -2   0  10      188.69      4.48 o 
  -1   0  10        3.20      0.13 o 
   0   0  10      407.28      9.58 o 
   1   0  10      684.26     15.98 o 
   2   0  10       34.66      0.77 o 
   3   0  10        1.23      0.05 o 
   4   0  10        4.53      0.13 o 
   5   0  10       75.26      1.83 o 
   6   0  10       35.70      0.79 o 
   7   0  10       63.28      1.61 o 
   8   0  10        0.80      0.12 o 
   9   0  10       15.76      0.55 o 
 -11   1  10        4.29      0.18 o 
 -10   1  10        6.83      0.19 o 
  -9   1  10        1.25      0.07 o 
  -8   1  10       37.73      0.84 o 
  -7   1  10       30.71      0.69 o 
  -6   1  10       52.08      1.20 o 
  -5   1  10       26.22      0.67 o 
  -4   1  10        0.03      0.02 o 
  -3   1  10        3.80      0.11 o 
  -2   1  10       33.28      0.75 o 
  -1   1  10        0.03      0.02 o 
   0   1  10      150.07      3.36 o 
   1   1  10       74.88      1.68 o 
   2   1  10       43.35      0.97 o 
   3   1  10       87.32      1.96 o 
   4   1  10        0.26      0.03 o 
   5   1  10        0.75      0.05 o 
   6   1  10        0.34      0.05 o 
   7   1  10        3.37      0.16 o 
   8   1  10       19.83      0.49 o 
   9   1  10        9.97      0.31 o 
 -11   2  10        1.19      0.18 o 
 -10   2  10        0.79      0.07 o 
  -9   2  10        5.79      0.17 o 
  -8   2  10       11.78      0.29 o 
  -7   2  10       82.32      1.85 o 
  -6   2  10       10.14      0.24 o 
  -5   2  10        0.02      0.01 o 
  -4   2  10       32.13      0.73 o 
  -3   2  10       11.63      0.28 o 
  -2   2  10       93.17      2.09 o 
  -1   2  10      192.49      4.35 o 
   0   2  10       26.67      0.61 o 
   1   2  10        4.73      0.12 o 
   2   2  10       78.25      1.76 o 
   3   2  10       11.48      0.28 o 
   4   2  10       42.80      0.97 o 
   5   2  10       43.04      1.10 o 
   6   2  10        1.55      0.09 o 
   7   2  10        1.06      0.08 o 
   8   2  10       16.47      0.57 o 
 -10   3  10        8.60      0.29 o 
  -9   3  10        5.37      0.17 o 
  -8   3  10       10.63      0.26 o 
  -7   3  10       11.78      0.28 o 
  -6   3  10        0.62      0.04 o 
  -5   3  10        6.91      0.17 o 
  -4   3  10       67.71      1.52 o 
  -3   3  10       21.38      0.49 o 
  -2   3  10       23.85      0.58 o 
  -1   3  10       33.33      0.80 o 
   0   3  10        1.36      0.05 o 
   1   3  10        0.80      0.04 o 
   2   3  10        2.62      0.08 o 
   3   3  10        0.24      0.03 o 
   4   3  10       10.35      0.30 o 
   5   3  10       40.49      0.92 o 
   6   3  10       35.56      0.87 o 
   7   3  10        2.15      0.11 o 
   8   3  10        2.91      0.19 o 
  -9   4  10        0.70      0.10 o 
  -8   4  10        0.35      0.08 o 
  -7   4  10        0.25      0.06 o 
  -6   4  10        2.03      0.11 o 
  -5   4  10       25.86      0.59 o 
  -4   4  10        3.12      0.10 o 
  -3   4  10       41.88      0.98 o 
  -2   4  10       26.22      0.60 o 
  -1   4  10        0.03      0.02 o 
   0   4  10       17.93      0.43 o 
   1   4  10        0.03      0.03 o 
   2   4  10        1.69      0.08 o 
   3   4  10       12.45      0.34 o 
   4   4  10        1.56      0.10 o 
   5   4  10       17.53      0.49 o 
   6   4  10       20.31      0.51 o 
   7   4  10        0.32      0.08 o 
  -7   5  10        6.04      0.25 o 
  -6   5  10       16.97      0.43 o 
  -5   5  10        3.89      0.14 o 
  -4   5  10       13.71      0.38 o 
  -3   5  10        5.09      0.18 o 
  -2   5  10        3.69      0.14 o 
  -1   5  10       16.46      0.40 o 
   0   5  10        0.23      0.08 o 
   1   5  10        2.38      0.17 o 
   2   5  10        4.04      0.19 o 
   3   5  10        0.07      0.07 o 
   4   5  10       16.84      0.57 o 
   5   5  10        0.14      0.08 o 
  -4   6  10        0.23      0.09 o 
  -3   6  10        3.66      0.22 o 
  -2   6  10        0.06      0.06 o 
  -1   6  10        0.63      0.09 o 
   0   6  10       14.28      0.38 o 
   1   6  10        7.53      0.31 o 
   2   6  10        0.05      0.05 o 
 -11   1  11        4.72      0.17 o 
 -10   1  11        1.99      0.09 o 
  -9   1  11        7.06      0.18 o 
  -8   1  11        1.83      0.08 o 
  -7   1  11       48.33      1.09 o 
  -6   1  11        4.25      0.11 o 
  -5   1  11        0.20      0.02 o 
  -4   1  11        1.80      0.06 o 
  -3   1  11      165.87      3.74 o 
  -2   1  11       84.54      1.90 o 
  -1   1  11       75.01      1.68 o 
   0   1  11      206.93      4.70 o 
   1   1  11        0.08      0.02 o 
   2   1  11        1.82      0.06 o 
   3   1  11       14.05      0.33 o 
   4   1  11      133.88      3.06 o 
   5   1  11       30.12      0.77 o 
   6   1  11       33.49      0.76 o 
   7   1  11       17.87      0.53 o 
   8   1  11        6.53      0.32 o 
 -11   2  11        2.16      0.19 o 
 -10   2  11       12.95      0.33 o 
  -9   2  11        0.04      0.03 o 
  -8   2  11       21.15      0.54 o 
  -7   2  11       23.80      0.55 o 
  -6   2  11        0.25      0.03 o 
  -5   2  11       41.88      0.94 o 
  -4   2  11        8.06      0.19 o 
  -3   2  11       24.36      0.58 o 
  -2   2  11       13.99      0.32 o 
  -1   2  11       76.05      1.70 o 
   0   2  11        1.38      0.05 o 
   1   2  11        8.88      0.23 o 
   2   2  11       32.95      0.75 o 
   3   2  11        9.68      0.24 o 
   4   2  11        1.35      0.07 o 
   5   2  11       11.38      0.29 o 
   6   2  11        6.22      0.25 o 
   7   2  11       10.87      0.30 o 
   8   2  11        0.09      0.08 o 
 -10   3  11        0.05      0.05 o 
  -9   3  11        1.16      0.13 o 
  -8   3  11        6.70      0.23 o 
  -7   3  11        0.26      0.04 o 
  -6   3  11        4.63      0.13 o 
  -5   3  11        0.63      0.04 o 
  -4   3  11       22.20      0.51 o 
  -3   3  11        1.50      0.05 o 
  -2   3  11       21.19      0.50 o 
  -1   3  11       44.35      1.07 o 
   0   3  11        1.54      0.06 o 
   1   3  11       16.47      0.40 o 
   2   3  11        0.28      0.04 o 
   3   3  11       16.97      0.39 o 
   4   3  11        0.41      0.05 o 
   5   3  11       22.58      0.53 o 
   6   3  11        1.99      0.10 o 
   7   3  11        0.06      0.06 o 
  -9   4  11        6.18      0.25 o 
  -8   4  11       24.49      0.60 o 
  -7   4  11       15.70      0.39 o 
  -6   4  11        7.48      0.21 o 
  -5   4  11        0.35      0.06 o 
  -4   4  11        0.14      0.04 o 
  -3   4  11        4.21      0.13 o 
  -2   4  11       19.47      0.45 o 
  -1   4  11        3.15      0.12 o 
   0   4  11        0.77      0.06 o 
   1   4  11        1.50      0.08 o 
   2   4  11        0.28      0.06 o 
   3   4  11        0.04      0.05 o 
   4   4  11        0.56      0.08 o 
   5   4  11        2.75      0.14 o 
   6   4  11        1.88      0.15 o 
  -7   5  11       10.29      0.31 o 
  -6   5  11        0.56      0.08 o 
  -5   5  11        0.07      0.05 o 
  -4   5  11        1.48      0.12 o 
  -3   5  11        1.56      0.12 o 
  -2   5  11        0.66      0.07 o 
  -1   5  11        1.66      0.12 o 
   0   5  11        4.41      0.19 o 
   1   5  11        0.90      0.11 o 
   2   5  11        0.32      0.09 o 
   3   5  11        0.10      0.08 o 
   4   5  11        8.68      0.41 o 
  -3   6  11        0.39      0.12 o 
  -2   6  11        7.18      0.41 o 
  -1   6  11        0.06      0.07 o 
   0   6  11        1.50      0.14 o 
   1   6  11        0.14      0.09 o 
 -11   0  12        2.92      0.24 o 
 -10   0  12       12.44      0.36 o 
  -9   0  12        0.06      0.04 o 
  -8   0  12        3.18      0.11 o 
  -7   0  12        5.99      0.16 o 
  -5   0  12       45.60      1.02 o 
  -4   0  12      250.53      5.88 o 
  -3   0  12      149.49      3.57 o 
  -2   0  12       16.84      0.42 o 
  -1   0  12      112.58      2.55 o 
   0   0  12       13.81      0.39 o 
   1   0  12        6.32      0.20 o 
   2   0  12       80.28      1.82 o 
   3   0  12      294.42      6.98 o 
   4   0  12        3.07      0.13 o 
   5   0  12       18.59      0.44 o 
   6   0  12      101.02      2.37 o 
   7   0  12       19.30      0.52 o 
   8   0  12       27.85      0.72 o 
 -11   1  12       14.63      0.41 o 
 -10   1  12        4.23      0.13 o 
  -9   1  12        0.07      0.04 o 
  -8   1  12        1.81      0.08 o 
  -7   1  12        2.97      0.09 o 
  -6   1  12       44.14      0.99 o 
  -5   1  12       26.26      0.62 o 
  -4   1  12       84.90      1.90 o 
  -3   1  12       55.80      1.25 o 
  -2   1  12        9.59      0.22 o 
  -1   1  12       89.16      1.99 o 
   0   1  12        0.20      0.03 o 
   1   1  12        2.01      0.07 o 
   2   1  12       25.16      0.58 o 
   3   1  12       11.45      0.27 o 
   4   1  12       12.07      0.29 o 
   5   1  12       57.97      1.83 o 
   6   1  12        0.70      0.10 o 
   7   1  12       16.39      0.50 o 
   8   1  12        4.51      0.29 o 
 -11   2  12        2.83      0.20 o 
 -10   2  12        5.59      0.19 o 
  -9   2  12        3.39      0.12 o 
  -8   2  12        8.68      0.22 o 
  -7   2  12        8.35      0.21 o 
  -6   2  12        9.32      0.26 o 
  -5   2  12       25.57      0.60 o 
  -4   2  12        0.85      0.04 o 
  -3   2  12        2.23      0.07 o 
  -2   2  12      114.90      2.58 o 
  -1   2  12       35.06      0.80 o 
   0   2  12       17.67      0.43 o 
   1   2  12       15.22      0.38 o 
   2   2  12        0.39      0.04 o 
   3   2  12       22.53      0.52 o 
   4   2  12      106.67      2.43 o 
   5   2  12       22.17      0.52 o 
   6   2  12        3.55      0.19 o 
   7   2  12        0.35      0.15 o 
   8   2  12        0.11      0.10 o 
 -10   3  12        0.05      0.06 o 
  -9   3  12       45.34      1.59 o 
  -8   3  12       55.49      1.26 o 
  -7   3  12        1.06      0.06 o 
  -6   3  12        0.92      0.07 o 
  -5   3  12        0.76      0.04 o 
  -4   3  12       13.26      0.31 o 
  -3   3  12       45.96      1.05 o 
  -2   3  12       90.11      2.07 o 
  -1   3  12        0.23      0.03 o 
   0   3  12        9.49      0.27 o 
   1   3  12       36.74      0.86 o 
   2   3  12        4.08      0.12 o 
   3   3  12       35.32      0.81 o 
   4   3  12        0.02      0.02 o 
   5   3  12        0.64      0.06 o 
   6   3  12        1.44      0.11 o 
   7   3  12        3.81      0.32 o 
  -9   4  12        6.73      0.23 o 
  -8   4  12       18.98      0.62 o 
  -7   4  12        3.75      0.15 o 
  -6   4  12       12.75      0.32 o 
  -5   4  12        2.17      0.09 o 
  -4   4  12        0.48      0.06 o 
  -3   4  12        3.21      0.14 o 
  -2   4  12        0.20      0.04 o 
  -1   4  12       22.81      0.55 o 
   0   4  12       26.63      0.71 o 
   1   4  12        1.64      0.10 o 
   2   4  12       39.36      1.00 o 
   3   4  12        2.02      0.12 o 
   4   4  12        0.30      0.07 o 
   5   4  12        0.52      0.10 o 
   6   4  12        0.40      0.09 o 
  -7   5  12       28.93      0.84 o 
  -6   5  12        0.26      0.08 o 
  -5   5  12       13.43      0.36 o 
  -4   5  12        8.74      0.28 o 
  -3   5  12       14.65      0.43 o 
  -2   5  12        1.16      0.08 o 
  -1   5  12       16.12      0.55 o 
   0   5  12        9.36      0.32 o 
   1   5  12       25.69      0.84 o 
   2   5  12        1.11      0.12 o 
   3   5  12        1.77      0.16 o 
   4   5  12        2.31      0.16 o 
  -2   6  12        0.45      0.10 o 
  -1   6  12        0.09      0.07 o 
 -11   1  13        0.47      0.08 o 
 -10   1  13       12.66      0.31 o 
  -9   1  13        0.36      0.04 o 
  -8   1  13        0.04      0.03 o 
  -7   1  13        9.85      0.26 o 
  -6   1  13        5.18      0.14 o 
  -5   1  13        9.35      0.23 o 
  -4   1  13       16.23      0.39 o 
  -3   1  13        0.95      0.04 o 
  -2   1  13       33.26      0.75 o 
  -1   1  13        5.81      0.14 o 
   0   1  13       26.58      0.60 o 
   1   1  13        7.09      0.17 o 
   2   1  13      124.01      2.91 o 
   3   1  13       37.95      0.85 o 
   4   1  13        6.62      0.19 o 
   5   1  13       17.47      0.43 o 
   6   1  13       14.89      0.45 o 
   7   1  13       17.02      0.53 o 
   8   1  13       12.28      0.46 o 
 -10   2  13       12.37      0.34 o 
  -9   2  13       33.87      0.78 o 
  -8   2  13        2.29      0.09 o 
  -7   2  13        5.30      0.15 o 
  -6   2  13        0.24      0.04 o 
  -5   2  13       77.63      1.77 o 
  -4   2  13        3.43      0.10 o 
  -3   2  13       56.62      1.30 o 
  -2   2  13       32.42      0.77 o 
  -1   2  13       13.34      0.31 o 
   0   2  13       10.41      0.26 o 
   1   2  13       28.19      0.73 o 
   2   2  13       37.16      1.07 o 
   3   2  13        2.99      0.11 o 
   4   2  13       28.18      0.65 o 
   5   2  13        0.04      0.05 o 
   6   2  13        7.48      0.24 o 
   7   2  13        4.38      0.30 o 
 -10   3  13        0.24      0.09 o 
  -9   3  13        7.34      0.23 o 
  -8   3  13        1.71      0.09 o 
  -7   3  13        8.27      0.26 o 
  -6   3  13        7.24      0.19 o 
  -5   3  13        0.07      0.03 o 
  -4   3  13        1.04      0.06 o 
  -3   3  13       10.10      0.24 o 
  -2   3  13        4.14      0.11 o 
  -1   3  13        1.14      0.06 o 
   0   3  13        0.03      0.03 o 
   1   3  13       31.11      0.77 o 
   2   3  13        0.13      0.04 o 
   3   3  13       12.90      0.34 o 
   4   3  13       13.88      0.36 o 
   5   3  13        4.90      0.18 o 
   6   3  13        0.77      0.10 o 
  -8   4  13       12.13      0.38 o 
  -7   4  13        0.09      0.06 o 
  -6   4  13       15.06      0.38 o 
  -5   4  13       16.68      0.40 o 
  -4   4  13       31.39      0.72 o 
  -3   4  13       35.66      0.99 o 
  -2   4  13       11.69      0.31 o 
  -1   4  13        0.26      0.11 o 
   0   4  13        7.03      0.21 o 
   1   4  13        9.07      0.25 o 
   2   4  13       13.07      0.40 o 
   3   4  13       15.02      0.44 o 
   4   4  13        0.57      0.09 o 
   5   4  13        0.05      0.06 o 
  -6   5  13        0.59      0.09 o 
  -5   5  13        4.74      0.19 o 
  -4   5  13        0.62      0.10 o 
  -3   5  13        0.39      0.10 o 
  -2   5  13        6.46      0.22 o 
  -1   5  13        0.05      0.06 o 
   0   5  13        1.04      0.14 o 
   1   5  13        0.61      0.10 o 
   2   5  13        1.88      0.16 o 
   3   5  13        0.34      0.08 o 
 -11   0  14       37.20      0.98 o 
 -10   0  14        0.85      0.10 o 
  -9   0  14        2.12      0.11 o 
  -8   0  14       47.25      1.52 o 
  -7   0  14       13.04      0.31 o 
  -6   0  14       27.45      0.66 o 
  -5   0  14        0.62      0.04 o 
  -4   0  14        1.86      0.07 o 
  -3   0  14       18.45      0.43 o 
  -2   0  14       58.57      1.32 o 
  -1   0  14       50.90      1.15 o 
   0   0  14       54.67      1.30 o 
   1   0  14       90.50      2.09 o 
   2   0  14      102.31      3.37 o 
   3   0  14        4.02      0.21 o 
   4   0  14        0.04      0.04 o 
   5   0  14       16.64      0.45 o 
   6   0  14        4.77      0.26 o 
   7   0  14       13.23      0.43 o 
 -11   1  14        7.18      0.27 o 
 -10   1  14       19.52      0.50 o 
  -9   1  14       14.89      0.39 o 
  -8   1  14        0.54      0.04 o 
  -7   1  14       16.04      0.49 o 
  -6   1  14       22.94      0.61 o 
  -5   1  14       27.76      0.65 o 
  -4   1  14       17.71      0.45 o 
  -3   1  14        0.36      0.03 o 
  -2   1  14       19.44      0.45 o 
  -1   1  14       47.62      1.07 o 
   0   1  14        9.36      0.22 o 
   1   1  14      132.72      3.11 o 
   2   1  14        3.34      0.18 o 
   3   1  14        0.73      0.10 o 
   4   1  14        2.58      0.12 o 
   5   1  14        0.31      0.07 o 
   6   1  14        0.10      0.09 o 
   7   1  14       25.20      0.71 o 
 -10   2  14       15.54      0.39 o 
  -9   2  14        5.24      0.16 o 
  -8   2  14       12.42      0.31 o 
  -7   2  14        3.66      0.12 o 
  -6   2  14        6.75      0.17 o 
  -5   2  14        0.68      0.05 o 
  -4   2  14       23.77      0.54 o 
  -3   2  14        0.99      0.05 o 
  -2   2  14       14.27      0.34 o 
  -1   2  14        1.29      0.05 o 
   0   2  14       61.65      1.58 o 
   1   2  14        6.72      0.26 o 
   2   2  14        1.75      0.10 o 
   3   2  14        8.21      0.24 o 
   4   2  14       11.36      0.36 o 
   5   2  14        6.68      0.21 o 
   6   2  14       36.24      0.91 o 
   7   2  14        7.21      0.38 o 
  -9   3  14        6.76      0.23 o 
  -8   3  14        1.39      0.08 o 
  -7   3  14       25.01      0.58 o 
  -6   3  14       60.00      1.45 o 
  -5   3  14        0.95      0.07 o 
  -4   3  14       33.39      0.75 o 
  -3   3  14       74.79      1.82 o 
  -2   3  14        5.28      0.15 o 
  -1   3  14       29.32      0.66 o 
   0   3  14       29.67      0.72 o 
   1   3  14       16.11      0.39 o 
   2   3  14        9.07      0.26 o 
   3   3  14       53.17      1.67 o 
   4   3  14        0.03      0.03 o 
   5   3  14       32.48      0.78 o 
   6   3  14        0.08      0.07 o 
  -8   4  14        0.06      0.07 o 
  -7   4  14        3.82      0.17 o 
  -6   4  14       15.02      0.38 o 
  -5   4  14        7.79      0.22 o 
  -4   4  14       25.22      0.64 o 
  -3   4  14        6.44      0.20 o 
  -2   4  14       10.13      0.29 o 
  -1   4  14        3.85      0.17 o 
   0   4  14        0.13      0.06 o 
   1   4  14        1.93      0.12 o 
   2   4  14        8.87      0.26 o 
   3   4  14        3.42      0.18 o 
   4   4  14       23.59      0.61 o 
  -6   5  14        2.61      0.16 o 
  -5   5  14       55.94      1.44 o 
  -4   5  14       14.81      0.40 o 
  -3   5  14        2.01      0.18 o 
  -2   5  14        2.84      0.19 o 
  -1   5  14        2.11      0.17 o 
   0   5  14       16.27      0.45 o 
   1   5  14       22.44      0.79 o 
   2   5  14       21.21      0.57 o 
 -10   1  15        0.05      0.04 o 
  -9   1  15        0.61      0.05 o 
  -8   1  15       17.43      0.43 o 
  -7   1  15       14.47      0.37 o 
  -6   1  15        3.80      0.11 o 
  -5   1  15       42.12      0.97 o 
  -4   1  15        0.11      0.03 o 
  -3   1  15        0.14      0.03 o 
  -2   1  15       11.79      0.27 o 
  -1   1  15       10.90      0.26 o 
   0   1  15        3.68      0.10 o 
   1   1  15        4.47      0.13 o 
   2   1  15        5.47      0.22 o 
   3   1  15        3.22      0.14 o 
   4   1  15       10.20      0.30 o 
   5   1  15       19.22      0.54 o 
   6   1  15        2.24      0.24 o 
   7   1  15       25.04      0.72 o 
 -10   2  15        0.05      0.04 o 
  -9   2  15        0.53      0.06 o 
  -8   2  15        0.13      0.04 o 
  -7   2  15       44.75      1.24 o 
  -6   2  15        2.97      0.09 o 
  -5   2  15       12.89      0.31 o 
  -4   2  15       36.83      0.82 o 
  -3   2  15       30.30      0.68 o 
  -2   2  15        2.38      0.08 o 
  -1   2  15       13.30      0.33 o 
   0   2  15       99.74      2.96 o 
   1   2  15        0.81      0.07 o 
   2   2  15       13.20      0.34 o 
   3   2  15        1.31      0.11 o 
   4   2  15       28.24      0.68 o 
   5   2  15        0.04      0.04 o 
   6   2  15       16.95      0.57 o 
  -9   3  15        2.94      0.14 o 
  -8   3  15        0.56      0.06 o 
  -7   3  15        5.08      0.16 o 
  -6   3  15       14.11      0.40 o 
  -5   3  15        2.46      0.10 o 
  -4   3  15        6.44      0.17 o 
  -3   3  15        1.80      0.08 o 
  -2   3  15       12.20      0.30 o 
  -1   3  15        6.56      0.19 o 
   0   3  15        0.37      0.06 o 
   1   3  15        1.03      0.08 o 
   2   3  15        5.57      0.20 o 
   3   3  15        5.27      0.20 o 
   4   3  15        0.05      0.06 o 
   5   3  15        0.83      0.11 o 
  -8   4  15        3.48      0.34 o 
  -7   4  15       13.33      0.37 o 
  -6   4  15       25.02      0.61 o 
  -5   4  15       15.04      0.38 o 
  -4   4  15        0.93      0.07 o 
  -3   4  15        0.03      0.04 o 
  -2   4  15       11.56      0.44 o 
  -1   4  15       42.94      0.98 o 
   0   4  15       29.80      0.70 o 
   1   4  15       20.83      0.51 o 
   2   4  15        6.22      0.21 o 
   3   4  15        0.04      0.04 o 
   4   4  15        5.78      0.24 o 
  -5   5  15        0.09      0.06 o 
  -4   5  15        0.28      0.08 o 
  -3   5  15        0.08      0.08 o 
  -2   5  15        0.09      0.08 o 
  -1   5  15        1.24      0.20 o 
   0   5  15        1.80      0.16 o 
   1   5  15        0.24      0.10 o 
 -10   0  16        3.51      0.37 o 
  -9   0  16       23.17      0.79 o 
  -8   0  16       12.89      0.32 o 
  -7   0  16        7.73      0.26 o 
  -6   0  16      138.84      3.66 o 
  -5   0  16        0.11      0.04 o 
  -4   0  16       59.97      1.58 o 
  -3   0  16       14.30      0.37 o 
  -2   0  16       12.47      0.30 o 
  -1   0  16       23.60      0.53 o 
   0   0  16       11.91      0.39 o 
   1   0  16       13.16      0.48 o 
   2   0  16       36.62      1.80 o 
   3   0  16       11.79      0.32 o 
   4   0  16       52.83      1.19 o 
   5   0  16       16.99      0.49 o 
   6   0  16        2.35      0.23 o 
 -10   1  16        0.97      0.08 o 
  -9   1  16        2.82      0.11 o 
  -8   1  16        9.64      0.25 o 
  -7   1  16        6.42      0.18 o 
  -6   1  16        0.62      0.04 o 
  -5   1  16       58.53      1.43 o 
  -4   1  16       23.21      0.53 o 
  -3   1  16       33.27      0.77 o 
  -2   1  16        1.06      0.05 o 
  -1   1  16        6.65      0.17 o 
   0   1  16        3.76      0.11 o 
   1   1  16       24.51      0.72 o 
   2   1  16        0.52      0.05 o 
   3   1  16       63.32      1.95 o 
   4   1  16        3.49      0.18 o 
   5   1  16        0.07      0.07 o 
   6   1  16       28.88      0.80 o 
 -10   2  16        0.70      0.08 o 
  -9   2  16       10.87      0.29 o 
  -8   2  16       40.44      1.14 o 
  -7   2  16       13.75      0.38 o 
  -6   2  16        0.36      0.04 o 
  -5   2  16        3.70      0.11 o 
  -4   2  16       11.00      0.27 o 
  -3   2  16       15.66      0.36 o 
  -2   2  16       39.54      1.07 o 
  -1   2  16        0.10      0.04 o 
   0   2  16        2.69      0.14 o 
   1   2  16        6.01      0.22 o 
   2   2  16       13.58      0.36 o 
   3   2  16        1.89      0.13 o 
   4   2  16        2.68      0.16 o 
   5   2  16       13.48      0.41 o 
   6   2  16        8.73      0.42 o 
  -9   3  16        3.43      0.13 o 
  -8   3  16       19.12      0.46 o 
  -7   3  16       24.57      0.62 o 
  -6   3  16        2.01      0.09 o 
  -5   3  16        0.04      0.05 o 
  -4   3  16        4.35      0.14 o 
  -3   3  16        0.03      0.03 o 
  -2   3  16       35.20      0.94 o 
  -1   3  16      125.65      3.39 o 
   0   3  16        1.24      0.08 o 
   1   3  16        0.23      0.08 o 
   2   3  16        3.95      0.18 o 
   3   3  16        9.19      0.29 o 
   4   3  16       25.88      0.66 o 
   5   3  16       35.90      0.89 o 
  -7   4  16       10.95      0.30 o 
  -6   4  16        0.62      0.07 o 
  -5   4  16        0.05      0.05 o 
  -4   4  16        2.05      0.11 o 
  -3   4  16        4.63      0.20 o 
  -2   4  16       16.23      0.52 o 
  -1   4  16        4.81      0.17 o 
   0   4  16       19.30      0.48 o 
   1   4  16       14.29      0.38 o 
   2   4  16        0.06      0.06 o 
   3   4  16        2.49      0.17 o 
  -4   5  16        0.12      0.09 o 
  -3   5  16       20.31      0.72 o 
  -2   5  16       15.24      0.48 o 
  -1   5  16        0.15      0.09 o 
   0   5  16       27.89      0.77 o 
 -10   1  17       16.86      0.47 o 
  -9   1  17       38.97      0.91 o 
  -8   1  17        7.64      0.20 o 
  -7   1  17       24.30      0.65 o 
  -6   1  17        1.11      0.06 o 
  -5   1  17       17.06      0.41 o 
  -4   1  17        4.80      0.13 o 
  -3   1  17       62.59      1.47 o 
  -2   1  17       31.92      0.81 o 
  -1   1  17        1.86      0.09 o 
   0   1  17       20.97      0.49 o 
   1   1  17        3.95      0.13 o 
   2   1  17        4.65      0.26 o 
   3   1  17        1.50      0.11 o 
   4   1  17        9.70      0.31 o 
   5   1  17        0.08      0.08 o 
  -9   2  17        9.33      0.25 o 
  -8   2  17        2.19      0.10 o 
  -7   2  17        2.26      0.10 o 
  -6   2  17       10.30      0.27 o 
  -5   2  17        8.44      0.21 o 
  -4   2  17        7.78      0.20 o 
  -3   2  17        0.98      0.06 o 
  -2   2  17       58.53      1.31 o 
  -1   2  17        0.03      0.03 o 
   0   2  17        0.04      0.03 o 
   1   2  17        4.46      0.18 o 
   2   2  17       50.07      1.17 o 
   3   2  17        7.59      0.25 o 
   4   2  17        5.54      0.25 o 
   5   2  17       27.68      0.75 o 
  -8   3  17       18.73      0.52 o 
  -7   3  17        0.26      0.05 o 
  -6   3  17        0.66      0.06 o 
  -5   3  17        0.16      0.05 o 
  -4   3  17       15.93      0.40 o 
  -3   3  17        1.22      0.09 o 
  -2   3  17        4.70      0.17 o 
  -1   3  17       12.65      0.31 o 
   0   3  17        5.51      0.20 o 
   1   3  17        1.80      0.14 o 
   2   3  17        0.14      0.08 o 
   3   3  17        8.14      0.27 o 
   4   3  17        3.19      0.26 o 
  -6   4  17        0.09      0.05 o 
  -5   4  17        2.60      0.12 o 
  -4   4  17        5.19      0.18 o 
  -3   4  17       11.95      0.42 o 
  -2   4  17       12.25      0.34 o 
  -1   4  17       11.27      0.31 o 
   0   4  17        0.95      0.09 o 
   1   4  17        4.89      0.19 o 
   2   4  17        7.33      0.26 o 
  -9   0  18        0.28      0.10 o 
  -8   0  18        2.65      0.13 o 
  -7   0  18        8.32      0.24 o 
  -6   0  18       16.37      0.41 o 
  -5   0  18       28.26      0.70 o 
  -4   0  18      143.44      3.35 o 
  -3   0  18       36.10      0.81 o 
  -2   0  18        5.36      0.17 o 
  -1   0  18       63.15      1.41 o 
   0   0  18        1.61      0.72 o 
   1   0  18       93.59      3.45 o 
   2   0  18        5.42      0.21 o 
   3   0  18       11.60      0.34 o 
   4   0  18        0.17      0.11 o 
   5   0  18        2.04      0.23 o 
  -9   1  18        7.39      0.21 o 
  -8   1  18       11.54      0.29 o 
  -7   1  18        0.24      0.04 o 
  -6   1  18        0.69      0.05 o 
  -5   1  18        0.63      0.04 o 
  -4   1  18        1.08      0.08 o 
  -3   1  18       41.28      0.96 o 
  -2   1  18        8.84      0.22 o 
  -1   1  18       15.75      0.37 o 
   0   1  18       27.37      0.73 o 
   1   1  18        4.43      0.19 o 
   2   1  18       23.16      0.55 o 
   3   1  18        3.04      0.19 o 
   4   1  18        0.62      0.11 o 
   5   1  18        6.08      0.33 o 
  -9   2  18       16.85      0.42 o 
  -8   2  18       15.27      0.40 o 
  -7   2  18        5.24      0.16 o 
  -6   2  18       21.07      0.50 o 
  -5   2  18        5.47      0.15 o 
  -4   2  18        8.33      0.25 o 
  -3   2  18       47.06      1.12 o 
  -2   2  18       30.34      0.72 o 
  -1   2  18        5.70      0.28 o 
   0   2  18       12.54      0.38 o 
   1   2  18        0.16      0.10 o 
   2   2  18        2.49      0.15 o 
   3   2  18       23.37      0.62 o 
   4   2  18        6.22      0.27 o 
  -7   3  18       11.01      0.33 o 
  -6   3  18        9.23      0.24 o 
  -5   3  18       14.00      0.35 o 
  -4   3  18        2.73      0.11 o 
  -3   3  18        3.66      0.14 o 
  -2   3  18        9.77      0.26 o 
  -1   3  18        1.21      0.08 o 
   0   3  18        5.55      0.25 o 
   1   3  18       41.39      0.99 o 
   2   3  18        1.57      0.14 o 
   3   3  18        2.46      0.22 o 
  -5   4  18       18.99      0.54 o 
  -4   4  18        2.49      0.14 o 
  -3   4  18        4.78      0.21 o 
  -2   4  18        1.42      0.19 o 
  -1   4  18        0.05      0.05 o 
   0   4  18        2.71      0.15 o 
   1   4  18        0.91      0.11 o 
  -9   1  19        2.89      0.13 o 
  -8   1  19        0.05      0.06 o 
  -7   1  19       28.72      0.67 o 
  -6   1  19       12.68      0.32 o 
  -5   1  19       44.64      1.01 o 
  -4   1  19       56.71      1.45 o 
  -3   1  19        0.32      0.05 o 
  -2   1  19        1.88      0.10 o 
  -1   1  19       10.43      0.30 o 
   0   1  19       53.64      1.63 o 
   1   1  19       12.62      0.36 o 
   2   1  19       37.81      0.88 o 
   3   1  19        8.83      0.31 o 
   4   1  19        1.40      0.16 o 
  -8   2  19        4.17      0.16 o 
  -7   2  19        0.29      0.05 o 
  -6   2  19        2.72      0.11 o 
  -5   2  19       12.39      0.34 o 
  -4   2  19        6.70      0.19 o 
  -3   2  19        0.37      0.05 o 
  -2   2  19        8.72      0.29 o 
  -1   2  19        4.47      0.26 o 
   0   2  19       12.82      0.93 o 
   1   2  19        6.73      0.31 o 
   2   2  19        0.10      0.08 o 
   3   2  19       16.27      0.55 o 
  -7   3  19        0.16      0.05 o 
  -6   3  19       17.21      0.53 o 
  -5   3  19        6.62      0.21 o 
  -4   3  19        0.05      0.06 o 
  -3   3  19       11.68      0.46 o 
  -2   3  19        1.57      0.11 o 
  -1   3  19        4.41      0.16 o 
   0   3  19        0.40      0.09 o 
   1   3  19       16.69      0.45 o 
   2   3  19        0.28      0.10 o 
  -4   4  19        0.05      0.05 o 
  -3   4  19        0.38      0.09 o 
  -2   4  19        0.27      0.12 o 
  -1   4  19        0.72      0.09 o 
  -8   0  20       46.35      1.11 o 
  -7   0  20        0.47      0.07 o 
  -6   0  20       10.65      0.31 o 
  -5   0  20      107.91      2.57 o 
  -4   0  20        0.05      0.06 o 
  -3   0  20       10.42      0.28 o 
  -2   0  20       18.37      0.50 o 
  -1   0  20       45.85      2.73 o 
   0   0  20       12.39      0.64 o 
   1   0  20       97.00      4.50 o 
   2   0  20       20.94      0.55 o 
   3   0  20       41.33      1.02 o 
  -8   1  20        1.17      0.09 o 
  -7   1  20        4.84      0.16 o 
  -6   1  20       30.73      0.71 o 
  -5   1  20        0.59      0.05 o 
  -4   1  20       12.87      0.34 o 
  -3   1  20        2.14      0.11 o 
  -2   1  20        0.99      0.08 o 
  -1   1  20        2.98      0.15 o 
   0   1  20        3.53      0.21 o 
   1   1  20        5.54      0.49 o 
   2   1  20       28.50      0.69 o 
   3   1  20        0.53      0.11 o 
  -7   2  20       26.06      0.64 o 
  -6   2  20       22.38      0.61 o 
  -5   2  20        0.03      0.03 o 
  -4   2  20        0.08      0.05 o 
  -3   2  20        3.62      0.13 o 
  -2   2  20        7.51      0.23 o 
  -1   2  20       51.29      1.82 o 
   0   2  20       28.48      0.73 o 
   1   2  20        0.41      0.12 o 
   2   2  20        2.20      0.23 o 
  -6   3  20        1.08      0.08 o 
  -5   3  20        0.31      0.06 o 
  -4   3  20        6.69      0.19 o 
  -3   3  20        4.58      0.19 o 
  -2   3  20       16.82      0.99 o 
  -1   3  20        0.13      0.09 o 
   0   3  20       14.03      0.40 o 
   1   3  20        0.30      0.10 o 
  -7   1  21        3.27      0.14 o 
  -6   1  21       13.84      0.35 o 
  -5   1  21        1.12      0.07 o 
  -4   1  21        1.58      0.09 o 
  -3   1  21        8.64      0.33 o 
  -2   1  21       62.21      1.43 o 
  -1   1  21       14.86      0.41 o 
   0   1  21       17.23      0.47 o 
   1   1  21       11.10      0.37 o 
   2   1  21       10.69      0.36 o 
  -6   2  21        1.82      0.10 o 
  -5   2  21        0.20      0.06 o 
  -4   2  21        4.84      0.18 o 
  -3   2  21       11.95      0.31 o 
  -2   2  21        0.62      0.07 o 
  -1   2  21        1.01      0.11 o 
   0   2  21       14.64      0.45 o 
   1   2  21        2.61      0.20 o 
  -4   3  21        1.74      0.11 o 
  -3   3  21        7.72      0.28 o 
  -2   3  21        0.06      0.07 o 
  -1   3  21       14.41      0.45 o 
  -7   0  22        0.43      0.09 o 
  -6   0  22        3.21      0.17 o 
  -5   0  22        0.14      0.08 o 
  -4   0  22        1.49      0.13 o 
  -3   0  22      105.97      3.85 o 
  -2   0  22        4.91      0.38 o 
  -1   0  22        0.66      0.13 o 
   0   0  22       17.73      1.92 o 
   1   0  22        4.54      0.19 o 
  -6   1  22        1.49      0.13 o 
  -5   1  22        1.58      0.10 o 
  -4   1  22       24.71      0.75 o 
  -3   1  22        2.40      0.13 o 
  -2   1  22       12.18      0.33 o 
  -1   1  22       13.08      0.35 o 
   0   1  22        4.61      0.20 o 
   1   1  22        3.33      0.22 o 
  -5   2  22       10.97      0.41 o 
  -4   2  22        4.34      0.21 o 
  -3   2  22        0.04      0.04 o 
  -2   2  22       10.80      0.32 o 
  -1   2  22       20.78      0.68 o 
   0   2  22        0.43      0.12 o 
  -5   1  23        0.22      0.07 o 
  -4   1  23       10.20      0.29 o 
  -3   1  23        2.13      0.13 o 
  -2   1  23        0.05      0.05 o 
  -1   1  23        1.79      0.14 o 
_refine_diff_density_max 1.613330E-01
_refine_diff_density_min -2.096169E-01

# start Validation Reply Form
_vrf_PLAT355_ELMAM2_withoutURATIO_oxa01_05
;
PROBLEM: Long   O-H (X0.82,N0.98A)  O1       - H1       .       1.08 Ang.  
RESPONSE: This is a very strong hydrogen bond and this is the reason why
the O-H bond is so long.
;
_vrf_PLAT417_ELMAM2_withoutURATIO_oxa01_05
;
PROBLEM: Short Inter D-H..H-D
RESPONSE: This is a very strong hydrogen bond and this is the reason why
the distance is so short.
;
# end Validation Reply Form
