# Supplementary material for: On the accuracy and precision of X-ray and neutron diffraction results as a function of resolution and the electron density model
Source: IUCrJ. 2020 Aug 25;7(Pt 5):920–33. doi: 10.1107/S2052252520010441 (PMC7467170; doi:10.1107/S2052252520010441)
Supplement: Supplementary file 2 [file m-07-00920-sup2.zip › cif_deposition/ELMAM2_withoutURATIO_oxa01_06.cif]

data_ELMAM2_withoutURATIO_oxa01_06  
_audit_creation_method             'MoPro12'     
_chemical_formula_moiety               'C2 H2 O4, 2(H2 O1)'
_chemical_formula_sum                  'C2 H6 O6'
_chemical_formula_weight               126.07
_chemical_absolute_configuration     '-'

_symmetry_cell_setting               monoclinic   
_symmetry_space_group_name_H-M         'P 21/c'
_symmetry_space_group_name_Hall        '-P 2ybc'

loop_
_atom_type_symbol                      
_atom_type_description                 
_atom_type_scat_dispersion_real        
_atom_type_scat_dispersion_imag        
_atom_type_scat_source                 
 'C' 'C'    0.0033   0.0016
'Su & Coppens. Acta. Cryst. (1997) A53, 749-762. '                    
 'H' 'H'    0.0000   0.0000
'Su & Coppens. Acta. Cryst. (1997) A53, 749-762. '                    
 'O' 'O'    0.0106   0.0060
'Su & Coppens. Acta. Cryst. (1997) A53, 749-762. '                    

loop_
_symmetry_equiv_pos_as_xyz           
'x, y, z'
'-x, y+1/2, -z+1/2'
'-x, -y, -z'
'x, -y-1/2, z-1/2'
_cell_length_a                    6.0924(4)
_cell_length_b                    3.4919(2)
_cell_length_c                    11.8409(7)
_cell_angle_alpha                 90.00
_cell_angle_beta                  103.836(2)
_cell_angle_gamma                 90.00
_cell_volume                      244.59(3)
_cell_formula_units_Z                2
_cell_measurement_reflns_used     9953
_cell_measurement_temperature     100(1)
_cell_measurement_theta_max       36.34
_cell_measurement_theta_min       3.44
_exptl_crystal_density_diffrn     1.712 
_exptl_crystal_F_000              132 
_exptl_absorpt_coefficient_mu     0.181 
_exptl_crystal_description        unspecified
_exptl_crystal_size_max              0.243
_exptl_crystal_size_mid              0.201  
_exptl_crystal_size_min              0.193
_exptl_crystal_colour             colourless
_exptl_absorpt_correction_type    multi-scan
_exptl_absorpt_process_details
;
 Absorption correction done by SORTAV
 Blessing, R. H.: (1995) Acta Cryst. A51, 33-38
;
_exptl_absorpt_correction_T_min    0.957
_exptl_absorpt_correction_T_max    0.997
_exptl_special_details               
;
?
;
_diffrn_reflns_av_R_equivalents   0.0000
_diffrn_reflns_av_unetI/netI      0.0236
_diffrn_reflns_limit_h_max        9
_diffrn_reflns_limit_h_min        -10
_diffrn_reflns_limit_k_max        5
_diffrn_reflns_limit_k_min        0
_diffrn_reflns_limit_l_max        19
_diffrn_reflns_limit_l_min        0
_diffrn_reflns_number             1184
_diffrn_reflns_theta_full         26.00
_diffrn_reflns_theta_max          36.34
_diffrn_reflns_theta_min          3.44
_diffrn_ambient_temperature       100(1)
_diffrn_measured_fraction_theta_full 0.992
_diffrn_measured_fraction_theta_max 0.994
_diffrn_measurement_device_type   'Bruker APEX-II CCD'
_diffrn_measurement_method        '\f and \w scans'
_diffrn_radiation_monochromator   graphite
_diffrn_radiation_type            MoK\a
_diffrn_radiation_wavelength      0.71073
_diffrn_source                    'fine-focus sealed tube'
_diffrn_standards_number          0
_reflns_number_gt                 1134
_reflns_number_total              1184
_reflns_threshold_expression      >2sigma(I)
_computing_structure_refinement      'MoPro (J. Appl. Cryst. 2005, 38, 38-54)'
_iucr_refine_instructions_details  
; 
# ! MoPro 12.6 19/01/2017 17:09:09 F:\Oxalic_acid\Oxa_ELMAM2\Final_Refinement_06\1\mopro_elmam2_06_01.par 
# ! reflections hkl file : F:\Oxalic_acid\Oxa_ELMAM2\Final_Refinement_06\1\sortav_freeformat.hkl refin. vs. F^1 
# ! atomic table file : C:\Users\user\Desktop\Programy_Krys\MoPro\MoProSuite\LibMoPro\mopro.tab 
# ! wave functions file : C:\Users\user\Desktop\Programy_Krys\MoPro\MoProSuite\LibMoPro\WAVEF_Su_Coppens_relativistic 
# ! RF factor = 1.488 % RI factor = 2.742% 
# ! wR2F factor = 2.798 % wR2I factor = 5.442% 
# ! g.o.f.(F**1) = 2.031 Nvar= 49 Nref= 1184 Nfree= 0 0.08<sinT/l< 0.83 
#  
# WSIG 1.00000 ! weighting scheme 
#  ! SPACE GROUP P ? 
#  
# CELL 6.0924 3.4919 11.8409 90.0000 103.8360 90.0000 0.71073 
# ZERR 0.0000 0.0000 0.0000 0.0000 0.0000 0.0000 
#  
# SYMM 2 P CENTRO 
#  X , Y, Z 
#  -X , 1/2+Y, 1/2-Z 
#  
# EQUIV 56551 
#  
# SCALE 1 14.496790 
#  
# FMULT 1.00000 
#  
# UOVER 0.00000 0.00000 0.00000 0.00000 0.00000 0.00000 ANI 
#  
# SOLVT 0.00000 50.00000 
#  
# EXTIN 0.00000 GAUSSIAN ISOT TYP1 ! G*10^4 
#  
#  
# DUMMY 2 
# DUMY 0.39896 0.58093 0.36381 D1 0 ! atom # 8 
# DUMY 0.42794 0.53146 0.40201 D2 0 ! atom # 9 
#  
# KAPPA 7 
#  1.001632 1.113461 ! # 1 1 TES O1 1x 
#  1.013147 1.000000 ! # 2 1 TES C1 1x 
#  1.003017 1.109004 ! # 3 1 TES O2 1x 
#  1.023969 0.927043 ! # 4 1 TES O3 1x 
#  1.043006 1.200000 ! # 5 1 TES H2 1x 
#  1.043006 1.200000 ! # 6 1 TES H3 1x 
#  1.119673 1.200000 ! # 7 1 TES H1 1x 
#  
# ATOMS 7 
#  
# ATOM 1 O1 TES 1 0.065362 0.444276 0.150162 1.0000 1 O 
#  XY C1 H1 HEX K1 V0 M0 Q0 
# UANI 0.012502 0.016498 0.007935 -.003601 0.002160 0.000528 
#  6.05220 0. -.054 -.087 0. 0.104 0. 0. -.028 0.042 
#  0. -.015 -.026 0. 0. 0.065 0.022 
#  0.011 0. 0. 0.004 0.003 0. 0. 0.015 0.015 
#  
# ATOM 2 C1 TES 1 0.096890 0.558696 0.052045 1.0000 1 C 
#  XY O2 O1 HEX K2 V0 M0 Q0 
# UANI 0.008272 0.010437 0.007335 -.002082 0.001125 -.000018 
#  3.98080 0. 0.081 -.046 0. -.248 0. 0. 0.097 0.050 
#  0. 0.022 -.006 0. 0. 0.294 0.021 
#  0.014 0. 0. 0.014 -.001 0. 0. -.058 0.018 
#  
# ATOM 3 O2 TES 1 0.257568 0.742572 0.036304 1.0000 1 O 
#  ZY C1 O1 HEX K3 V0 M0 Q0 
# UANI 0.010385 0.017438 0.008052 -.005952 0.000861 0.000848 
#  6.09000 0. 0. 0. -.068 0.029 0. 0. -.153 0. 
#  0.028 0. 0. 0.017 0. 0. 0. 
#  -.012 0. 0. 0.011 0. 0. 0. -.003 0. 
#  
# ATOM 4 O3 TES 1 0.369965 0.631263 0.321531 1.0000 1 O 
# bZY H2 H3 HEX K4 V0 M0 Q0 
# UANI 0.010197 0.016817 0.008623 0.001571 0.000551 -.001138 
#  5.64460 0. 0. 0. -.163 -.014 0. 0. 0.132 0. 
#  -.039 0. 0. -.061 0. 0. 0. 
#  -.018 0. 0. -.027 0. 0. 0. 0.004 0. 
#  
# ATOM 5 H2 TES 1 0.309511 0.688869 0.386656 1.0000 1 H 
#  ZY O3 H3 HEX K5 V0 M0 Q0 
# UISO 0.028276 
#  1.13780 0. 0. 0. 0.273 0.140 0. 0. 0. 0. 
#  0.034 0. 0. 0. 0. 0. 0. 
#  -.010 0. 0. 0. 0. 0. 0. 0. 0. 
#  
# ATOM 6 H3 TES 1 0.488748 0.457225 0.351986 1.0000 1 H 
#  ZY O3 H2 HEX K6 V0 M0 Q0 
# UISO 0.022976 
#  1.13780 0. 0. 0. 0.273 0.140 0. 0. 0. 0. 
#  0.034 0. 0. 0. 0. 0. 0. 
#  -.010 0. 0. 0. 0. 0. 0. 0. 0. 
#  
# ATOM 7 H1 TES 1 0.199164 0.519153 0.217635 1.0000 1 H 
#  ZY O1 C1 HEX K7 V0 M0 Q0 
# UISO 0.040801 
#  0.95670 0. 0. 0. 0.207 0.095 0. 0. 0. 0. 
#  0.017 0. 0. 0. 0. 0. 0. 
#  -.028 0. 0. 0. 0. 0. 0. 0. 0. 
#  
# ANHAR 0 3 ! number_of_anharmonic_atoms max_order 
# ! 1 ! atom number 
# ! 0.00E+00 0.00E+00 0.00E+00 0.00E+00 0.00E+00 0.00E+00 0.00E+00 0.00E+00 
# ! 0.00E+00 0.00E+00 
#  
#  
# STOP 
; 
_refine_special_details              
;
  TAAM refinement with ELMAM2 databank.
  Uses aspherical atomic scattering factors computed 
  from multipolar model
  (Hansen & Coppens, Acta Cryst. A, 1978, 34, 909-921)
  parametrized using ELMAM2 databank
  (Domagala, et al., Acta Cryst. A, 2012, 68, 337-351)
  and MoPro software
  (Jelsch, et al., J. Appl. Cryst. 2005, 38, 38-54)
 Refinement of F^1^ against reflections.
 The threshold expression of F^2^ > 2sigma(F^2^) is
 used for calculating R-factors(gt) and is not
 relevant to the choice of reflections for refinement.
 R-factors based on F^2^ are statistically about twice
 as large as those based on F, and R-factors based on
 ALL data will be even larger.
;
_refine_ls_structure_factor_coef     F  
_refine_ls_matrix_type                full
_refine_ls_weighting_scheme          sigma
_refine_ls_weighting_details         ?
_atom_sites_solution_primary      direct 
_atom_sites_solution_secondary    difmap 
_atom_sites_solution_hydrogens    geom   
_refine_ls_hydrogen_treatment    refall
_refine_ls_extinction_method        'none'              
_refine_ls_abs_structure_details     ?
_refine_ls_abs_structure_Flack       ?
_refine_ls_number_reflns              1184
_refine_ls_number_parameters            49
_refine_ls_number_restraints             0
# R-factors: R(F)  &  wR2(I) 
_refine_ls_R_factor_all              0.0149
_refine_ls_R_factor_gt               0.0142
_refine_ls_wR_factor_ref             0.0280
_refine_ls_wR_factor_gt              0.0279
_refine_ls_goodness_of_fit_ref       2.031
_refine_ls_restrained_S_all          0.000
_refine_ls_shift/su_max              0.000
_refine_ls_shift/su_mean             0.000

###  to get diff_density_max min & rms : 
###  run MoPro  : WRIT FOUR   to create FOURier file 
###  run VMoPro : FOUR  FastFourierTransform   to get a 3D grid (Xplor format) on whole unit-cell
###             & GRID  STAT   to get max min rms statistics


loop_
_atom_site_type_symbol      
_atom_site_label            
_atom_site_fract_x          
_atom_site_fract_y          
_atom_site_fract_z          
_atom_site_U_iso_or_equiv   
_atom_site_adp_type         
_atom_site_occupancy        
_atom_site_calc_flag        
_atom_site_refinement_flag_posn  
_atom_site_refinement_flag_adp  
_atom_site_disorder_assembly
_atom_site_disorder_group   
O  O1 0.06536(3) 0.44428(6) 0.15016(2) 0.0124(1) Uani 1 d . . . .
C  C1 0.09689(4) 0.55870(7) 0.05205(2) 0.0088(1) Uani 1 d . . . .
O  O2 0.25757(3) 0.74257(6) 0.03630(2) 0.0122(1) Uani 1 d . . . .
O  O3 0.36997(3) 0.63126(7) 0.32153(2) 0.0122(1) Uani 1 d . . . .
H  H2 0.310(1) 0.689(2) 0.3867(6) 0.028(1) Uiso 1 d U . . .
H  H3 0.489(1) 0.457(2) 0.3520(5) 0.023(1) Uiso 1 d U . . .
H  H1 0.199(1) 0.519(2) 0.2176(7) 0.041(2) Uiso 1 d U . . .

loop_ 
_atom_site_aniso_label 
_atom_site_aniso_U_11 
_atom_site_aniso_U_22 
_atom_site_aniso_U_33 
_atom_site_aniso_U_12 
_atom_site_aniso_U_13 
_atom_site_aniso_U_23 
O1 0.0125(1) 0.0165(1) 0.00793(10) -0.00360(6) 0.00216(7) 0.00053(6)  
C1 0.0083(1) 0.0104(1) 0.0073(1) -0.00208(6) 0.00112(8) -0.000018(7)  
O2 0.0104(1) 0.0174(1) 0.0081(1) -0.00595(6) 0.00086(7) 0.00085(6)  
O3 0.01020(10) 0.0168(1) 0.0086(1) 0.00157(6) 0.00055(7) -0.00114(6)  

loop_
_geom_bond_atom_site_label_1         
_geom_bond_atom_site_label_2         
_geom_bond_distance                  
_geom_bond_site_symmetry_2           
_geom_bond_publ_flag                 
O1 C1 1.2857(3) . ? 
O1 H1 1.029(9) . ? 
C1 O2 1.2217(3) . ? 
O3 H3 0.948(7) . ? 
O3 H2 0.952(7) . ? 

loop_
_geom_angle_atom_site_label_1        
_geom_angle_atom_site_label_2        
_geom_angle_atom_site_label_3        
_geom_angle                          
_geom_angle_site_symmetry_1          
_geom_angle_site_symmetry_3          
_geom_angle_publ_flag                
O1 C1 O2 126.83(3) . . ? 
C1 O1 H1 111.1(5) . . ? 
H2 O3 H3 103.6(5) . . ? 

loop_
_geom_torsion_atom_site_label_1      
_geom_torsion_atom_site_label_2      
_geom_torsion_atom_site_label_3      
_geom_torsion_atom_site_label_4      
_geom_torsion                        
_geom_torsion_site_symmetry_1        
_geom_torsion_site_symmetry_2        
_geom_torsion_site_symmetry_3        
_geom_torsion_site_symmetry_4        
_geom_torsion_publ_flag              
O2 C1 O1 H1 -2.1(5) . . . . ? 

loop_ 
 _refln_index_h 
 _refln_index_k 
 _refln_index_l 
 _refln_F_squared_meas 
 _refln_F_squared_sigma 
 _refln_observed_status 
   1   0   0      360.72     13.71 o 
   2   0   0       24.48      0.56 o 
   3   0   0      384.96      8.94 o 
   4   0   0       43.41      0.98 o 
   5   0   0       61.76      1.37 o 
   6   0   0      230.70      5.28 o 
   7   0   0      109.18      2.44 o 
   8   0   0       27.75      0.79 o 
   9   0   0       18.81      0.58 o 
   1   1   0     1267.49     14.76 o 
   2   1   0      358.87      8.45 o 
   3   1   0      108.04      2.43 o 
   4   1   0        2.44      0.07 o 
   5   1   0        0.43      0.02 o 
   6   1   0        0.61      0.03 o 
   7   1   0       83.18      1.92 o 
   8   1   0        0.01      0.01 o 
   9   1   0       33.18      0.86 o 
   0   2   0       13.68      0.32 o 
   1   2   0      323.70      7.41 o 
   2   2   0      512.67     11.91 o 
   3   2   0        2.07      0.06 o 
   4   2   0      119.45      2.69 o 
   5   2   0       24.68      0.56 o 
   6   2   0        0.07      0.02 o 
   7   2   0       36.48      0.85 o 
   8   2   0       42.50      1.28 o 
   9   2   0        1.69      0.11 o 
   1   3   0       19.39      0.44 o 
   2   3   0       12.97      0.31 o 
   3   3   0       74.59      1.74 o 
   4   3   0        6.06      0.15 o 
   5   3   0      126.10      2.84 o 
   6   3   0        0.40      0.07 o 
   7   3   0        0.58      0.05 o 
   8   3   0       18.39      0.46 o 
   0   4   0        3.00      0.09 o 
   1   4   0       18.65      0.43 o 
   2   4   0       13.43      0.32 o 
   3   4   0        6.61      0.16 o 
   4   4   0       69.19      1.58 o 
   5   4   0        9.34      0.25 o 
   6   4   0       17.27      0.44 o 
   7   4   0       10.34      0.34 o 
   1   5   0        4.58      0.14 o 
   2   5   0       12.33      0.30 o 
   3   5   0       18.80      0.47 o 
   4   5   0        0.27      0.05 o 
   5   5   0        5.50      0.19 o 
  -9   1   1        0.52      0.05 o 
  -8   1   1       29.89      0.71 o 
  -7   1   1       18.34      0.43 o 
  -6   1   1        1.40      0.05 o 
  -5   1   1       55.54      1.26 o 
  -4   1   1       90.36      2.01 o 
  -3   1   1      314.88      7.15 o 
  -2   1   1      184.97      4.16 o 
   0   1   1      452.06     10.64 o 
   1   1   1       38.20      0.86 o 
   2   1   1       67.25      1.53 o 
   3   1   1      426.06      9.79 o 
   4   1   1      150.15      3.36 o 
   5   1   1      107.87      2.40 o 
   6   1   1      184.57      4.19 o 
   7   1   1        1.21      0.05 o 
   8   1   1        0.44      0.05 o 
   9   1   1        0.20      0.05 o 
  -9   2   1        5.19      0.18 o 
  -8   2   1       40.52      1.02 o 
  -7   2   1        0.01      0.01 o 
  -6   2   1       72.18      1.61 o 
  -5   2   1        9.54      0.22 o 
  -4   2   1       53.26      1.18 o 
  -3   2   1       83.36      1.88 o 
  -2   2   1      152.16      3.40 o 
  -1   2   1      140.60      3.17 o 
   0   2   1       75.25      1.67 o 
   1   2   1      265.36      6.03 o 
   2   2   1        1.77      0.06 o 
   3   2   1        7.94      0.19 o 
   4   2   1       74.45      1.66 o 
   5   2   1       25.53      0.58 o 
   6   2   1        9.66      0.23 o 
   7   2   1       11.02      0.27 o 
   8   2   1       22.20      0.54 o 
   9   2   1        3.66      0.15 o 
  -8   3   1        0.27      0.06 o 
  -7   3   1        2.11      0.08 o 
  -6   3   1       13.59      0.33 o 
  -5   3   1       20.45      0.48 o 
  -4   3   1        5.13      0.13 o 
  -3   3   1        4.18      0.11 o 
  -2   3   1      146.50      3.34 o 
  -1   3   1        0.14      0.02 o 
   0   3   1       51.75      1.15 o 
   1   3   1       31.57      0.71 o 
   2   3   1       30.10      0.69 o 
   3   3   1        2.22      0.07 o 
   4   3   1       37.31      0.84 o 
   5   3   1       27.67      0.63 o 
   6   3   1        0.05      0.03 o 
   7   3   1       28.76      0.68 o 
   8   3   1        0.20      0.05 o 
  -7   4   1       22.68      0.65 o 
  -6   4   1        8.35      0.22 o 
  -5   4   1        3.57      0.13 o 
  -4   4   1        0.19      0.03 o 
  -3   4   1       21.69      0.50 o 
  -2   4   1       17.05      0.40 o 
  -1   4   1        6.27      0.16 o 
   0   4   1       12.89      0.31 o 
   1   4   1        0.60      0.03 o 
   2   4   1        0.02      0.01 o 
   3   4   1        0.31      0.03 o 
   4   4   1        0.49      0.03 o 
   5   4   1        4.73      0.14 o 
   6   4   1        0.02      0.02 o 
   7   4   1        1.48      0.11 o 
  -5   5   1        2.84      0.15 o 
  -4   5   1        0.03      0.03 o 
  -3   5   1        0.21      0.05 o 
  -2   5   1        0.31      0.04 o 
  -1   5   1       10.83      0.28 o 
   0   5   1        0.02      0.02 o 
   1   5   1        0.10      0.03 o 
   2   5   1        4.08      0.13 o 
   3   5   1        9.59      0.26 o 
   4   5   1        2.13      0.10 o 
 -10   0   2        0.04      0.04 o 
  -9   0   2        4.12      0.17 o 
  -8   0   2        3.55      0.14 o 
  -7   0   2       14.42      0.34 o 
  -6   0   2      177.85      4.52 o 
  -5   0   2       90.41      2.03 o 
  -4   0   2      946.89     22.70 o 
  -3   0   2       14.17      0.33 o 
  -2   0   2      613.13     14.63 o 
   0   0   2      142.65      3.27 o 
   1   0   2       10.61      0.27 o 
   3   0   2      182.55      4.17 o 
   4   0   2        0.01      0.01 o 
   5   0   2      654.53     15.64 o 
   6   0   2       29.37      0.69 o 
   7   0   2       35.77      0.95 o 
   8   0   2       14.97      0.50 o 
   9   0   2       46.97      1.92 o 
  -9   1   2        1.54      0.08 o 
  -8   1   2        0.03      0.04 o 
  -7   1   2       86.70      1.94 o 
  -6   1   2        6.79      0.16 o 
  -5   1   2      252.10      5.71 o 
  -4   1   2       56.66      1.26 o 
  -3   1   2       33.44      0.75 o 
  -2   1   2      553.27     12.78 o 
  -1   1   2      152.50      3.68 o 
   0   1   2       89.42      2.12 o 
   1   1   2      416.64      9.83 o 
   2   1   2        2.65      0.07 o 
   3   1   2      437.48     10.08 o 
   4   1   2      183.19      4.14 o 
   5   1   2       57.62      1.28 o 
   6   1   2       61.26      1.39 o 
   7   1   2        0.18      0.03 o 
   8   1   2        2.15      0.10 o 
   9   1   2        4.75      0.16 o 
  -9   2   2        0.02      0.03 o 
  -8   2   2       16.93      0.42 o 
  -7   2   2        0.37      0.03 o 
  -6   2   2       40.16      0.92 o 
  -5   2   2        0.64      0.03 o 
  -4   2   2       12.85      0.29 o 
  -3   2   2      178.66      4.00 o 
  -2   2   2      478.47     11.06 o 
  -1   2   2        8.35      0.20 o 
   0   2   2      130.99      2.94 o 
   1   2   2        0.08      0.01 o 
   2   2   2        3.06      0.08 o 
   3   2   2      273.66      6.19 o 
   4   2   2      296.88      6.78 o 
   5   2   2        3.46      0.09 o 
   6   2   2        0.07      0.02 o 
   7   2   2        6.51      0.17 o 
   8   2   2        0.14      0.05 o 
  -8   3   2        8.76      0.24 o 
  -7   3   2        1.94      0.08 o 
  -6   3   2       11.94      0.28 o 
  -5   3   2        0.09      0.02 o 
  -4   3   2       14.07      0.35 o 
  -3   3   2      257.95      5.89 o 
  -2   3   2       68.62      1.53 o 
  -1   3   2       32.82      0.74 o 
   0   3   2      117.17      2.60 o 
   1   3   2       46.99      1.05 o 
   2   3   2       91.41      2.04 o 
   3   3   2       21.21      0.49 o 
   4   3   2        1.05      0.04 o 
   5   3   2        5.66      0.14 o 
   6   3   2        0.76      0.04 o 
   7   3   2       23.26      0.57 o 
   8   3   2        9.74      0.38 o 
  -7   4   2        7.15      0.21 o 
  -6   4   2        0.03      0.03 o 
  -5   4   2        0.01      0.01 o 
  -4   4   2        5.41      0.14 o 
  -3   4   2       11.53      0.27 o 
  -2   4   2       62.98      1.44 o 
  -1   4   2       10.14      0.24 o 
   0   4   2       59.99      1.36 o 
   1   4   2       58.03      1.34 o 
   2   4   2        2.06      0.07 o 
   3   4   2        2.49      0.08 o 
   4   4   2        0.58      0.03 o 
   5   4   2        0.16      0.03 o 
   6   4   2       27.61      0.77 o 
  -5   5   2        4.25      0.18 o 
  -4   5   2       23.82      0.58 o 
  -3   5   2        2.58      0.10 o 
  -2   5   2       16.97      0.45 o 
  -1   5   2       77.51      1.86 o 
   0   5   2        8.01      0.20 o 
   1   5   2       13.17      0.33 o 
   2   5   2        2.14      0.09 o 
   3   5   2        3.39      0.13 o 
   4   5   2        0.93      0.08 o 
  -9   1   3        0.15      0.04 o 
  -8   1   3       19.16      0.46 o 
  -7   1   3        3.83      0.10 o 
  -6   1   3        1.25      0.04 o 
  -5   1   3       50.55      1.13 o 
  -4   1   3        1.62      0.05 o 
  -3   1   3      160.77      3.59 o 
  -2   1   3       20.41      0.46 o 
  -1   1   3      338.31      8.34 o 
   0   1   3       17.81      0.43 o 
   1   1   3      779.08     17.77 o 
   2   1   3      457.11     10.46 o 
   3   1   3       41.52      0.93 o 
   4   1   3      206.66      4.64 o 
   5   1   3        1.80      0.06 o 
   6   1   3       22.50      0.51 o 
   7   1   3        7.55      0.19 o 
   8   1   3       84.13      2.75 o 
   9   1   3       26.66      0.98 o 
  -9   2   3        0.69      0.06 o 
  -8   2   3        7.14      0.18 o 
  -7   2   3       23.00      0.52 o 
  -6   2   3       62.41      1.40 o 
  -5   2   3        4.36      0.11 o 
  -4   2   3       78.71      1.78 o 
  -3   2   3      298.74      6.77 o 
  -2   2   3        9.64      0.23 o 
  -1   2   3      170.17      3.81 o 
   0   2   3        0.04      0.01 o 
   1   2   3      355.36      8.19 o 
   2   2   3       17.22      0.40 o 
   3   2   3      102.47      2.28 o 
   4   2   3       55.57      1.25 o 
   5   2   3       24.32      0.56 o 
   6   2   3       14.06      0.34 o 
   7   2   3        4.81      0.16 o 
   8   2   3        4.99      0.16 o 
  -8   3   3        7.45      0.21 o 
  -7   3   3        2.34      0.09 o 
  -6   3   3        1.78      0.06 o 
  -5   3   3        6.28      0.15 o 
  -4   3   3       23.79      0.56 o 
  -3   3   3        7.67      0.24 o 
  -2   3   3        1.53      0.06 o 
  -1   3   3       13.64      0.31 o 
   0   3   3       88.08      1.98 o 
   1   3   3        0.07      0.01 o 
   2   3   3        4.63      0.12 o 
   3   3   3      101.14      2.35 o 
   4   3   3        1.43      0.05 o 
   5   3   3        4.58      0.12 o 
   6   3   3        0.81      0.06 o 
   7   3   3       15.77      0.45 o 
  -7   4   3        0.70      0.06 o 
  -6   4   3        7.31      0.20 o 
  -5   4   3       25.22      0.58 o 
  -4   4   3       62.92      1.41 o 
  -3   4   3       60.71      1.42 o 
  -2   4   3       34.06      0.79 o 
  -1   4   3        0.04      0.02 o 
   0   4   3        4.15      0.11 o 
   1   4   3       15.19      0.37 o 
   2   4   3       58.00      1.30 o 
   3   4   3       19.54      0.45 o 
   4   4   3        2.97      0.09 o 
   5   4   3        1.32      0.07 o 
   6   4   3        0.30      0.05 o 
  -5   5   3        3.34      0.16 o 
  -4   5   3        2.52      0.12 o 
  -3   5   3        4.77      0.15 o 
  -2   5   3        3.39      0.12 o 
  -1   5   3        1.24      0.07 o 
   0   5   3        1.39      0.08 o 
   1   5   3        0.64      0.05 o 
   2   5   3        1.52      0.08 o 
   3   5   3        0.04      0.03 o 
   4   5   3        3.72      0.14 o 
 -10   0   4        8.73      0.30 o 
  -9   0   4       58.18      1.39 o 
  -8   0   4        4.35      0.12 o 
  -7   0   4       39.81      0.88 o 
  -6   0   4        2.91      0.10 o 
  -5   0   4       17.72      0.45 o 
  -4   0   4      122.91      2.87 o 
  -3   0   4       88.30      1.97 o 
  -1   0   4      824.05     21.90 o 
   0   0   4       68.72      1.55 o 
   1   0   4     1438.74     16.41 o 
   2   0   4        8.16      0.20 o 
   3   0   4       21.11      0.48 o 
   4   0   4       37.36      0.84 o 
   5   0   4       11.62      0.29 o 
   6   0   4        1.50      0.06 o 
   7   0   4      269.44      6.82 o 
   8   0   4       64.31      2.42 o 
   9   0   4        4.75      0.20 o 
 -10   1   4        0.84      0.10 o 
  -9   1   4       10.80      0.26 o 
  -8   1   4       30.03      0.68 o 
  -7   1   4        0.43      0.03 o 
  -6   1   4       31.64      0.70 o 
  -5   1   4       93.01      2.07 o 
  -4   1   4       33.82      0.75 o 
  -3   1   4      231.35      5.20 o 
  -2   1   4      355.70      8.19 o 
  -1   1   4      246.42      5.58 o 
   0   1   4     1446.48     38.47 o 
   1   1   4       65.63      1.48 o 
   2   1   4        9.16      0.21 o 
   3   1   4       11.61      0.27 o 
   4   1   4        3.01      0.08 o 
   5   1   4       39.00      0.88 o 
   6   1   4       55.02      1.24 o 
   7   1   4       34.86      0.90 o 
   8   1   4       33.56      1.09 o 
   9   1   4        2.50      0.14 o 
  -9   2   4        0.38      0.05 o 
  -8   2   4       16.36      0.38 o 
  -7   2   4        3.55      0.09 o 
  -6   2   4        5.58      0.13 o 
  -5   2   4       28.45      0.66 o 
  -4   2   4       62.42      1.39 o 
  -3   2   4       27.55      0.68 o 
  -2   2   4       22.79      0.52 o 
  -1   2   4      229.50      5.15 o 
   0   2   4      185.08      4.15 o 
   1   2   4       19.52      0.44 o 
   2   2   4        1.19      0.04 o 
   3   2   4       92.38      2.05 o 
   4   2   4       15.70      0.36 o 
   5   2   4       62.03      1.47 o 
   6   2   4       48.87      1.12 o 
   7   2   4        0.52      0.07 o 
   8   2   4       14.51      0.46 o 
  -8   3   4        0.05      0.05 o 
  -7   3   4       79.30      1.94 o 
  -6   3   4        4.82      0.13 o 
  -5   3   4       11.90      0.27 o 
  -4   3   4      247.90      5.66 o 
  -3   3   4       46.64      1.04 o 
  -2   3   4        9.39      0.26 o 
  -1   3   4       57.23      1.36 o 
   0   3   4       58.18      1.31 o 
   1   3   4        8.25      0.21 o 
   2   3   4      223.34      5.06 o 
   3   3   4      110.19      2.53 o 
   4   3   4       50.02      1.17 o 
   5   3   4        3.97      0.12 o 
   6   3   4        0.31      0.04 o 
   7   3   4       14.50      0.50 o 
  -7   4   4        2.14      0.11 o 
  -6   4   4       44.21      1.01 o 
  -5   4   4       25.35      0.58 o 
  -4   4   4        1.16      0.05 o 
  -3   4   4       30.34      0.71 o 
  -2   4   4        0.49      0.03 o 
  -1   4   4        0.44      0.03 o 
   0   4   4       12.97      0.32 o 
   1   4   4        3.10      0.09 o 
   2   4   4       56.89      1.28 o 
   3   4   4       40.29      0.93 o 
   4   4   4        1.64      0.07 o 
   5   4   4       26.75      0.67 o 
   6   4   4        6.50      0.23 o 
  -5   5   4       69.89      1.68 o 
  -4   5   4        0.55      0.06 o 
  -3   5   4       10.09      0.31 o 
  -2   5   4        3.85      0.14 o 
  -1   5   4        5.35      0.16 o 
   0   5   4       26.15      0.66 o 
   1   5   4       99.65      2.91 o 
   2   5   4        3.08      0.12 o 
   3   5   4        0.07      0.04 o 
   4   5   4       24.76      0.61 o 
 -10   1   5        9.80      0.31 o 
  -9   1   5        3.09      0.10 o 
  -8   1   5       23.07      0.53 o 
  -7   1   5        2.26      0.06 o 
  -6   1   5       95.65      2.13 o 
  -5   1   5       30.47      0.68 o 
  -4   1   5        0.06      0.01 o 
  -3   1   5      212.45      4.76 o 
  -2   1   5       20.78      0.47 o 
  -1   1   5        0.99      0.04 o 
   0   1   5       69.94      1.56 o 
   1   1   5      112.39      2.51 o 
   2   1   5       20.01      0.45 o 
   3   1   5        5.16      0.13 o 
   4   1   5       90.05      2.00 o 
   5   1   5        1.29      0.05 o 
   6   1   5       60.11      1.37 o 
   7   1   5       40.52      1.04 o 
   8   1   5        0.02      0.02 o 
  -9   2   5        6.23      0.17 o 
  -8   2   5       35.03      0.83 o 
  -7   2   5       10.29      0.24 o 
  -6   2   5        4.44      0.11 o 
  -5   2   5      178.26      4.05 o 
  -4   2   5        6.08      0.15 o 
  -3   2   5        2.55      0.07 o 
  -2   2   5        3.38      0.09 o 
  -1   2   5      485.92     11.41 o 
   0   2   5       49.17      1.10 o 
   1   2   5       90.01      2.00 o 
   2   2   5      152.97      3.42 o 
   3   2   5       62.72      1.39 o 
   4   2   5        0.63      0.03 o 
   5   2   5       15.16      0.37 o 
   6   2   5       99.30      2.36 o 
   7   2   5        0.72      0.06 o 
   8   2   5        7.62      0.23 o 
  -8   3   5        0.88      0.06 o 
  -7   3   5       35.12      0.80 o 
  -6   3   5        0.68      0.04 o 
  -5   3   5        3.87      0.10 o 
  -4   3   5       29.12      0.65 o 
  -3   3   5       22.30      0.53 o 
  -2   3   5        7.04      0.19 o 
  -1   3   5        0.83      0.04 o 
   0   3   5       16.13      0.38 o 
   1   3   5       22.35      0.53 o 
   2   3   5        8.17      0.20 o 
   3   3   5        0.18      0.02 o 
   4   3   5        3.65      0.10 o 
   5   3   5       42.10      0.96 o 
   6   3   5        0.19      0.04 o 
   7   3   5        1.06      0.08 o 
  -7   4   5       24.75      0.60 o 
  -6   4   5       41.20      0.94 o 
  -5   4   5       14.08      0.34 o 
  -4   4   5       11.93      0.28 o 
  -3   4   5        0.38      0.03 o 
  -2   4   5       36.55      0.83 o 
  -1   4   5       63.64      1.46 o 
   0   4   5       80.42      1.93 o 
   1   4   5       54.56      1.23 o 
   2   4   5       19.12      0.44 o 
   3   4   5        0.28      0.03 o 
   4   4   5       21.62      0.54 o 
   5   4   5       19.93      0.60 o 
   6   4   5       15.39      0.47 o 
  -4   5   5        0.05      0.04 o 
  -3   5   5        1.20      0.08 o 
  -2   5   5        4.30      0.14 o 
  -1   5   5        0.18      0.05 o 
   0   5   5        3.35      0.16 o 
   1   5   5        4.31      0.21 o 
   2   5   5        1.36      0.09 o 
   3   5   5        1.97      0.12 o 
 -10   0   6       12.66      0.38 o 
  -9   0   6       24.88      0.57 o 
  -8   0   6        0.04      0.03 o 
  -7   0   6      259.26      6.18 o 
  -6   0   6      164.91      3.70 o 
  -5   0   6      115.68      2.71 o 
  -4   0   6       45.43      1.00 o 
  -3   0   6       14.08      0.36 o 
  -2   0   6      171.40      3.87 o 
  -1   0   6      197.32      4.62 o 
   0   0   6      976.13     22.93 o 
   1   0   6      219.52      4.96 o 
   2   0   6        3.83      0.11 o 
   3   0   6      573.18     14.25 o 
   4   0   6       12.88      0.30 o 
   5   0   6        6.37      0.17 o 
   6   0   6       46.90      1.50 o 
   7   0   6        1.11      0.08 o 
   8   0   6        4.63      0.22 o 
  -9   1   6       22.82      0.53 o 
  -8   1   6        1.74      0.06 o 
  -7   1   6       19.52      0.46 o 
  -6   1   6      154.88      3.47 o 
  -5   1   6        3.94      0.10 o 
  -4   1   6      178.57      4.00 o 
  -3   1   6        0.34      0.02 o 
  -2   1   6        5.59      0.13 o 
  -1   1   6        0.48      0.02 o 
   0   1   6      304.53      6.91 o 
   1   1   6      210.18      4.72 o 
   2   1   6      413.60      9.54 o 
   3   1   6        4.76      0.12 o 
   4   1   6       40.27      0.90 o 
   5   1   6       82.11      1.86 o 
   6   1   6       21.65      0.52 o 
   7   1   6        1.06      0.08 o 
   8   1   6        4.29      0.16 o 
  -9   2   6       36.15      0.90 o 
  -8   2   6       59.32      1.38 o 
  -7   2   6        2.18      0.07 o 
  -6   2   6        1.17      0.04 o 
  -5   2   6       82.04      1.83 o 
  -4   2   6        5.92      0.14 o 
  -3   2   6      140.53      3.15 o 
  -2   2   6       71.75      1.59 o 
  -1   2   6       18.53      0.42 o 
   0   2   6        5.27      0.13 o 
   1   2   6      162.08      3.62 o 
   2   2   6       10.36      0.24 o 
   3   2   6       45.30      1.01 o 
   4   2   6        7.04      0.18 o 
   5   2   6       49.41      1.17 o 
   6   2   6        2.28      0.08 o 
   7   2   6        6.16      0.18 o 
   8   2   6        0.05      0.04 o 
  -8   3   6       35.47      0.84 o 
  -7   3   6       16.63      0.39 o 
  -6   3   6        7.11      0.21 o 
  -5   3   6        4.75      0.12 o 
  -4   3   6        8.41      0.20 o 
  -3   3   6        0.29      0.03 o 
  -2   3   6      378.65      8.84 o 
  -1   3   6      108.85      2.44 o 
   0   3   6        0.30      0.02 o 
   1   3   6       44.74      1.00 o 
   2   3   6        2.45      0.07 o 
   3   3   6       21.47      0.50 o 
   4   3   6      109.86      2.58 o 
   5   3   6       92.87      2.30 o 
   6   3   6        0.22      0.04 o 
   7   3   6        7.12      0.21 o 
  -7   4   6        4.60      0.17 o 
  -6   4   6        2.04      0.09 o 
  -5   4   6        0.03      0.04 o 
  -4   4   6       30.34      0.70 o 
  -3   4   6       26.41      0.62 o 
  -2   4   6        4.07      0.11 o 
  -1   4   6       85.90      1.94 o 
   0   4   6        6.74      0.18 o 
   1   4   6        8.48      0.21 o 
   2   4   6        3.61      0.10 o 
   3   4   6        0.28      0.03 o 
   4   4   6       14.33      0.35 o 
   5   4   6        9.17      0.26 o 
  -4   5   6        5.75      0.22 o 
  -3   5   6       39.11      1.07 o 
  -2   5   6        0.03      0.03 o 
  -1   5   6       34.88      1.06 o 
   0   5   6       81.29      2.54 o 
   1   5   6        0.11      0.07 o 
   2   5   6        2.05      0.14 o 
   3   5   6       17.05      0.45 o 
  -9   1   7       17.77      0.44 o 
  -8   1   7       57.02      1.27 o 
  -7   1   7       52.34      1.26 o 
  -6   1   7        2.81      0.07 o 
  -5   1   7        1.07      0.04 o 
  -4   1   7       88.41      1.96 o 
  -3   1   7      344.80      7.85 o 
  -2   1   7       33.79      0.75 o 
  -1   1   7      409.65      9.40 o 
   0   1   7       35.50      0.80 o 
   1   1   7       18.06      0.41 o 
   2   1   7       29.79      0.67 o 
   3   1   7       29.19      0.66 o 
   4   1   7        8.22      0.19 o 
   5   1   7        5.03      0.13 o 
   6   1   7       12.31      0.32 o 
   7   1   7        1.40      0.08 o 
   8   1   7        0.23      0.06 o 
  -9   2   7       10.30      0.28 o 
  -8   2   7        6.63      0.20 o 
  -7   2   7       19.77      0.45 o 
  -6   2   7        0.26      0.02 o 
  -5   2   7       22.15      0.50 o 
  -4   2   7        7.05      0.17 o 
  -3   2   7      169.62      3.79 o 
  -2   2   7       34.09      0.76 o 
  -1   2   7        1.38      0.05 o 
   0   2   7      139.75      3.14 o 
   1   2   7       81.77      1.82 o 
   2   2   7       57.35      1.28 o 
   3   2   7        3.81      0.10 o 
   4   2   7      157.68      3.55 o 
   5   2   7        4.34      0.11 o 
   6   2   7        1.14      0.07 o 
   7   2   7        3.45      0.13 o 
  -8   3   7       10.87      0.28 o 
  -7   3   7        0.04      0.03 o 
  -6   3   7        8.10      0.21 o 
  -5   3   7       16.65      0.38 o 
  -4   3   7        5.47      0.13 o 
  -3   3   7        4.20      0.11 o 
  -2   3   7       84.17      1.87 o 
  -1   3   7        1.81      0.06 o 
   0   3   7        1.08      0.04 o 
   1   3   7       19.61      0.45 o 
   2   3   7       30.52      0.72 o 
   3   3   7        2.23      0.06 o 
   4   3   7        0.36      0.03 o 
   5   3   7        5.00      0.13 o 
   6   3   7        5.40      0.16 o 
  -7   4   7        4.69      0.17 o 
  -6   4   7        0.05      0.05 o 
  -5   4   7        1.16      0.07 o 
  -4   4   7        9.98      0.24 o 
  -3   4   7       17.50      0.45 o 
  -2   4   7       39.08      0.88 o 
  -1   4   7       30.37      0.70 o 
   0   4   7        0.14      0.04 o 
   1   4   7        1.36      0.06 o 
   2   4   7       19.35      0.45 o 
   3   4   7       58.78      1.50 o 
   4   4   7       42.77      1.17 o 
   5   4   7       20.27      0.50 o 
  -4   5   7        0.05      0.05 o 
  -3   5   7        4.38      0.27 o 
  -2   5   7        0.32      0.07 o 
  -1   5   7        1.11      0.14 o 
   0   5   7        0.07      0.06 o 
   1   5   7        0.97      0.14 o 
   2   5   7        0.31      0.13 o 
  -9   0   8        4.35      0.15 o 
  -8   0   8       51.22      1.15 o 
  -7   0   8        0.27      0.03 o 
  -6   0   8        1.10      0.06 o 
  -5   0   8      286.59      6.78 o 
  -4   0   8      567.62     13.88 o 
  -3   0   8       22.61      0.51 o 
  -2   0   8      453.89     10.91 o 
  -1   0   8      478.85     11.42 o 
   0   0   8      286.11      6.67 o 
   1   0   8       69.03      1.52 o 
   2   0   8      103.20      2.28 o 
   3   0   8       10.61      0.25 o 
   4   0   8        1.11      0.06 o 
   5   0   8      149.00      3.37 o 
   6   0   8       15.91      0.38 o 
   7   0   8       44.06      1.14 o 
   8   0   8       30.39      0.98 o 
  -9   1   8        4.96      0.14 o 
  -8   1   8        5.99      0.15 o 
  -7   1   8        0.01      0.01 o 
  -6   1   8        3.01      0.08 o 
  -5   1   8       17.38      0.41 o 
  -4   1   8      176.17      3.97 o 
  -3   1   8        8.54      0.20 o 
  -2   1   8      287.92      6.52 o 
  -1   1   8       93.04      2.07 o 
   0   1   8       26.79      0.60 o 
   1   1   8       91.98      2.05 o 
   2   1   8       47.26      1.05 o 
   3   1   8       38.53      0.86 o 
   4   1   8       28.68      0.65 o 
   5   1   8        1.56      0.05 o 
   6   1   8       43.14      1.07 o 
   7   1   8       48.58      1.28 o 
  -9   2   8       56.54      1.35 o 
  -8   2   8        6.84      0.19 o 
  -7   2   8       17.00      0.40 o 
  -6   2   8       13.88      0.32 o 
  -5   2   8        1.98      0.06 o 
  -4   2   8       84.74      1.90 o 
  -3   2   8      289.27      6.66 o 
  -2   2   8       28.88      0.64 o 
  -1   2   8       46.51      1.04 o 
   0   2   8        0.49      0.03 o 
   1   2   8        5.71      0.14 o 
   2   2   8       56.36      1.26 o 
   3   2   8      105.23      2.36 o 
   4   2   8        0.74      0.04 o 
   5   2   8       14.15      0.34 o 
   6   2   8        5.39      0.16 o 
   7   2   8        7.43      0.22 o 
  -8   3   8       22.69      0.55 o 
  -7   3   8        0.04      0.03 o 
  -6   3   8       41.44      0.96 o 
  -5   3   8        2.29      0.07 o 
  -4   3   8        0.28      0.03 o 
  -3   3   8       18.55      0.44 o 
  -2   3   8       26.53      0.61 o 
  -1   3   8        6.76      0.17 o 
   0   3   8      101.93      2.30 o 
   1   3   8       26.27      0.59 o 
   2   3   8        1.77      0.06 o 
   3   3   8      119.70      2.75 o 
   4   3   8       56.19      1.40 o 
   5   3   8        3.41      0.11 o 
   6   3   8        6.55      0.21 o 
  -6   4   8        7.17      0.20 o 
  -5   4   8       26.59      0.67 o 
  -4   4   8        4.76      0.14 o 
  -3   4   8        0.55      0.04 o 
  -2   4   8        0.63      0.04 o 
  -1   4   8        8.35      0.21 o 
   0   4   8        6.05      0.17 o 
   1   4   8       61.69      1.41 o 
   2   4   8        5.53      0.15 o 
   3   4   8       21.59      0.53 o 
   4   4   8       22.34      0.53 o 
  -4   5   8        8.76      0.28 o 
  -3   5   8        0.58      0.08 o 
  -2   5   8        1.16      0.10 o 
  -1   5   8        0.90      0.09 o 
   0   5   8        6.73      0.24 o 
   1   5   8        8.55      0.30 o 
   2   5   8       78.49      2.48 o 
  -9   1   9       17.74      0.42 o 
  -8   1   9       14.05      0.34 o 
  -7   1   9       10.71      0.25 o 
  -6   1   9       44.99      1.03 o 
  -5   1   9      266.50      6.39 o 
  -4   1   9       46.08      1.07 o 
  -3   1   9       61.92      1.41 o 
  -2   1   9       22.40      0.50 o 
  -1   1   9      172.17      3.86 o 
   0   1   9       37.13      0.83 o 
   1   1   9      190.28      4.27 o 
   2   1   9      178.67      4.01 o 
   3   1   9        1.48      0.06 o 
   4   1   9       21.05      0.48 o 
   5   1   9        1.94      0.07 o 
   6   1   9       35.86      0.82 o 
   7   1   9        0.07      0.04 o 
  -9   2   9        1.40      0.09 o 
  -8   2   9        1.46      0.07 o 
  -7   2   9       17.05      0.41 o 
  -6   2   9       32.62      0.74 o 
  -5   2   9        0.17      0.02 o 
  -4   2   9       14.14      0.32 o 
  -3   2   9       53.31      1.21 o 
  -2   2   9       17.09      0.39 o 
  -1   2   9        7.99      0.19 o 
   0   2   9       55.61      1.24 o 
   1   2   9        7.42      0.18 o 
   2   2   9       78.85      1.76 o 
   3   2   9        2.35      0.07 o 
   4   2   9       14.67      0.34 o 
   5   2   9       10.87      0.30 o 
   6   2   9       35.62      1.17 o 
  -8   3   9        5.65      0.17 o 
  -7   3   9       10.06      0.25 o 
  -6   3   9       32.99      0.75 o 
  -5   3   9        0.05      0.02 o 
  -4   3   9       38.61      0.88 o 
  -3   3   9        5.69      0.14 o 
  -2   3   9        8.42      0.20 o 
  -1   3   9        1.25      0.05 o 
   0   3   9       42.29      0.96 o 
   1   3   9       10.20      0.24 o 
   2   3   9        1.44      0.05 o 
   3   3   9       37.36      0.84 o 
   4   3   9        6.61      0.17 o 
   5   3   9        0.32      0.05 o 
   6   3   9        4.00      0.14 o 
  -6   4   9        0.07      0.05 o 
  -5   4   9        0.03      0.03 o 
  -4   4   9        2.28      0.09 o 
  -3   4   9        0.59      0.04 o 
  -2   4   9        0.32      0.04 o 
  -1   4   9        1.39      0.06 o 
   0   4   9        6.66      0.18 o 
   1   4   9       12.83      0.33 o 
   2   4   9        7.16      0.19 o 
   3   4   9       10.23      0.26 o 
   4   4   9        1.09      0.08 o 
  -3   5   9        4.66      0.17 o 
  -2   5   9        1.10      0.08 o 
  -1   5   9        7.26      0.24 o 
   0   5   9        0.13      0.07 o 
   1   5   9        0.88      0.13 o 
  -9   0  10       54.02      1.25 o 
  -8   0  10        6.88      0.22 o 
  -7   0  10        1.39      0.06 o 
  -6   0  10      293.94      7.41 o 
  -5   0  10      102.22      2.29 o 
  -4   0  10        1.74      0.10 o 
  -3   0  10        4.25      0.15 o 
  -2   0  10      185.68      4.43 o 
  -1   0  10        3.25      0.11 o 
   0   0  10      401.28      9.65 o 
   1   0  10      674.27     16.09 o 
   2   0  10       34.18      0.76 o 
   3   0  10        1.21      0.05 o 
   4   0  10        4.46      0.12 o 
   5   0  10       73.73      1.88 o 
   6   0  10       35.07      0.88 o 
   7   0  10       62.15      2.24 o 
  -9   1  10        1.22      0.08 o 
  -8   1  10       37.05      0.83 o 
  -7   1  10       30.23      0.68 o 
  -6   1  10       51.57      1.16 o 
  -5   1  10       25.85      0.67 o 
  -4   1  10        0.03      0.02 o 
  -3   1  10        3.75      0.11 o 
  -2   1  10       32.74      0.73 o 
  -1   1  10        0.03      0.02 o 
   0   1  10      147.80      3.30 o 
   1   1  10       73.79      1.66 o 
   2   1  10       42.83      0.96 o 
   3   1  10       85.99      1.92 o 
   4   1  10        0.26      0.03 o 
   5   1  10        0.75      0.05 o 
   6   1  10        0.33      0.05 o 
   7   1  10        3.32      0.17 o 
  -9   2  10        5.66      0.19 o 
  -8   2  10       11.50      0.29 o 
  -7   2  10       80.79      1.82 o 
  -6   2  10        9.97      0.24 o 
  -5   2  10        0.02      0.01 o 
  -4   2  10       31.73      0.73 o 
  -3   2  10       11.44      0.28 o 
  -2   2  10       91.64      2.05 o 
  -1   2  10      189.72      4.27 o 
   0   2  10       26.30      0.59 o 
   1   2  10        4.66      0.12 o 
   2   2  10       77.33      1.73 o 
   3   2  10       11.29      0.27 o 
   4   2  10       42.06      0.96 o 
   5   2  10       42.22      1.18 o 
   6   2  10        1.54      0.10 o 
  -8   3  10       10.33      0.27 o 
  -7   3  10       11.49      0.30 o 
  -6   3  10        0.60      0.04 o 
  -5   3  10        6.79      0.17 o 
  -4   3  10       66.59      1.49 o 
  -3   3  10       21.06      0.49 o 
  -2   3  10       23.46      0.57 o 
  -1   3  10       32.93      0.78 o 
   0   3  10        1.35      0.05 o 
   1   3  10        0.78      0.04 o 
   2   3  10        2.57      0.08 o 
   3   3  10        0.24      0.03 o 
   4   3  10       10.22      0.33 o 
   5   3  10       39.78      0.94 o 
  -6   4  10        1.96      0.11 o 
  -5   4  10       25.32      0.59 o 
  -4   4  10        3.06      0.11 o 
  -3   4  10       41.11      0.94 o 
  -2   4  10       25.76      0.59 o 
  -1   4  10        0.03      0.02 o 
   0   4  10       17.61      0.43 o 
   1   4  10        0.03      0.03 o 
   2   4  10        1.66      0.09 o 
   3   4  10       12.17      0.32 o 
  -2   5  10        3.59      0.33 o 
  -1   5  10       15.88      0.43 o 
  -9   1  11        6.90      0.20 o 
  -8   1  11        1.78      0.08 o 
  -7   1  11       47.53      1.07 o 
  -6   1  11        4.18      0.11 o 
  -5   1  11        0.19      0.02 o 
  -4   1  11        1.77      0.06 o 
  -3   1  11      163.06      3.66 o 
  -2   1  11       83.21      1.88 o 
  -1   1  11       73.96      1.66 o 
   0   1  11      203.68      4.60 o 
   1   1  11        0.08      0.02 o 
   2   1  11        1.80      0.06 o 
   3   1  11       13.86      0.32 o 
   4   1  11      131.72      3.01 o 
   5   1  11       29.56      0.76 o 
   6   1  11       32.80      0.80 o 
  -8   2  11       20.62      0.55 o 
  -7   2  11       23.42      0.54 o 
  -6   2  11        0.25      0.03 o 
  -5   2  11       41.28      0.93 o 
  -4   2  11        7.95      0.19 o 
  -3   2  11       23.95      0.56 o 
  -2   2  11       13.76      0.32 o 
  -1   2  11       74.65      1.66 o 
   0   2  11        1.36      0.05 o 
   1   2  11        8.75      0.22 o 
   2   2  11       32.44      0.73 o 
   3   2  11        9.53      0.24 o 
   4   2  11        1.31      0.08 o 
   5   2  11       11.12      0.30 o 
   6   2  11        6.04      0.26 o 
  -7   3  11        0.24      0.04 o 
  -6   3  11        4.53      0.13 o 
  -5   3  11        0.62      0.04 o 
  -4   3  11       21.87      0.50 o 
  -3   3  11        1.47      0.05 o 
  -2   3  11       20.84      0.48 o 
  -1   3  11       43.70      1.04 o 
   0   3  11        1.52      0.06 o 
   1   3  11       16.20      0.38 o 
   2   3  11        0.27      0.04 o 
   3   3  11       16.70      0.40 o 
   4   3  11        0.40      0.06 o 
   5   3  11       22.06      0.56 o 
  -5   4  11        0.33      0.06 o 
  -4   4  11        0.14      0.04 o 
  -3   4  11        4.12      0.13 o 
  -2   4  11       19.05      0.45 o 
  -1   4  11        3.10      0.13 o 
   0   4  11        0.76      0.07 o 
   1   4  11        1.47      0.09 o 
   2   4  11        0.26      0.07 o 
   3   4  11        0.06      0.06 o 
  -9   0  12        0.06      0.05 o 
  -8   0  12        3.12      0.12 o 
  -7   0  12        5.89      0.16 o 
  -5   0  12       44.97      1.13 o 
  -4   0  12      245.85      5.97 o 
  -3   0  12      147.33      3.58 o 
  -2   0  12       16.54      0.42 o 
  -1   0  12      110.68      2.60 o 
   0   0  12       13.84      0.38 o 
   1   0  12        6.23      0.19 o 
   2   0  12       79.13      1.78 o 
   3   0  12      290.87      7.09 o 
   4   0  12        3.01      0.13 o 
   5   0  12       17.86      0.47 o 
   6   0  12       95.06      2.47 o 
  -9   1  12        0.06      0.04 o 
  -8   1  12        1.75      0.09 o 
  -7   1  12        2.91      0.10 o 
  -6   1  12       43.54      0.98 o 
  -5   1  12       25.91      0.63 o 
  -4   1  12       83.71      1.94 o 
  -3   1  12       54.99      1.22 o 
  -2   1  12        9.44      0.22 o 
  -1   1  12       87.60      1.95 o 
   0   1  12        0.20      0.03 o 
   1   1  12        1.99      0.07 o 
   2   1  12       24.75      0.57 o 
   3   1  12       11.28      0.27 o 
   4   1  12       11.89      0.29 o 
   5   1  12       56.73      1.96 o 
   6   1  12        0.66      0.11 o 
  -8   2  12        8.49      0.23 o 
  -7   2  12        8.15      0.21 o 
  -6   2  12        9.17      0.26 o 
  -5   2  12       25.19      0.61 o 
  -4   2  12        0.83      0.04 o 
  -3   2  12        2.19      0.07 o 
  -2   2  12      113.29      2.53 o 
  -1   2  12       34.53      0.78 o 
   0   2  12       17.37      0.42 o 
   1   2  12       15.00      0.37 o 
   2   2  12        0.37      0.04 o 
   3   2  12       22.05      0.51 o 
   4   2  12      104.20      2.40 o 
   5   2  12       21.47      0.54 o 
  -7   3  12        0.98      0.07 o 
  -6   3  12        0.87      0.07 o 
  -5   3  12        0.74      0.04 o 
  -4   3  12       13.03      0.31 o 
  -3   3  12       45.04      1.01 o 
  -2   3  12       88.27      2.02 o 
  -1   3  12        0.23      0.03 o 
   0   3  12        9.28      0.25 o 
   1   3  12       35.91      0.82 o 
   2   3  12        3.99      0.12 o 
   3   3  12       34.57      0.81 o 
   4   3  12        0.03      0.03 o 
  -5   4  12        2.11      0.10 o 
  -4   4  12        0.45      0.07 o 
  -3   4  12        3.14      0.13 o 
  -2   4  12        0.19      0.05 o 
  -1   4  12       22.18      0.54 o 
   0   4  12       25.82      0.64 o 
   1   4  12        1.61      0.12 o 
   2   4  12       38.03      0.93 o 
  -8   1  13        0.04      0.03 o 
  -7   1  13        9.64      0.27 o 
  -6   1  13        5.12      0.14 o 
  -5   1  13        9.23      0.23 o 
  -4   1  13       16.07      0.39 o 
  -3   1  13        0.93      0.04 o 
  -2   1  13       32.75      0.73 o 
  -1   1  13        5.76      0.14 o 
   0   1  13       26.25      0.59 o 
   1   1  13        6.99      0.17 o 
   2   1  13      122.20      2.88 o 
   3   1  13       37.26      0.84 o 
   4   1  13        6.50      0.19 o 
   5   1  13       17.09      0.47 o 
  -8   2  13        2.22      0.10 o 
  -7   2  13        5.15      0.16 o 
  -6   2  13        0.24      0.04 o 
  -5   2  13       76.31      1.77 o 
  -4   2  13        3.38      0.10 o 
  -3   2  13       55.68      1.29 o 
  -2   2  13       31.67      0.72 o 
  -1   2  13       13.17      0.30 o 
   0   2  13       10.23      0.25 o 
   1   2  13       27.80      0.70 o 
   2   2  13       36.55      1.05 o 
   3   2  13        2.91      0.12 o 
   4   2  13       27.46      0.66 o 
   5   2  13        0.04      0.05 o 
  -7   3  13        7.88      0.39 o 
  -6   3  13        7.07      0.20 o 
  -5   3  13        0.07      0.03 o 
  -4   3  13        1.01      0.06 o 
  -3   3  13        9.91      0.24 o 
  -2   3  13        4.06      0.11 o 
  -1   3  13        1.13      0.06 o 
   0   3  13        0.03      0.03 o 
   1   3  13       30.30      0.72 o 
   2   3  13        0.12      0.05 o 
   3   3  13       12.64      0.35 o 
  -4   4  13       30.29      0.76 o 
  -3   4  13       34.76      0.99 o 
  -2   4  13       11.33      0.34 o 
  -1   4  13        0.26      0.10 o 
   0   4  13        6.73      0.25 o 
   1   4  13        8.80      0.28 o 
  -8   0  14       46.31      1.49 o 
  -7   0  14       12.80      0.31 o 
  -6   0  14       27.05      0.67 o 
  -5   0  14        0.61      0.04 o 
  -4   0  14        1.84      0.07 o 
  -3   0  14       18.22      0.44 o 
  -2   0  14       57.80      1.32 o 
  -1   0  14       50.16      1.14 o 
   0   0  14       53.85      1.32 o 
   1   0  14       89.21      2.01 o 
   2   0  14      100.63      3.38 o 
   3   0  14        3.97      0.21 o 
   4   0  14        0.04      0.05 o 
   5   0  14       15.90      0.52 o 
  -8   1  14        0.52      0.05 o 
  -7   1  14       15.70      0.52 o 
  -6   1  14       22.38      0.56 o 
  -5   1  14       27.37      0.67 o 
  -4   1  14       17.44      0.45 o 
  -3   1  14        0.35      0.03 o 
  -2   1  14       19.12      0.45 o 
  -1   1  14       46.91      1.05 o 
   0   1  14        9.22      0.22 o 
   1   1  14      130.63      3.04 o 
   2   1  14        3.30      0.17 o 
   3   1  14        0.69      0.10 o 
   4   1  14        2.52      0.13 o 
   5   1  14        0.25      0.14 o 
  -7   2  14        3.57      0.13 o 
  -6   2  14        6.65      0.17 o 
  -5   2  14        0.66      0.05 o 
  -4   2  14       23.31      0.53 o 
  -3   2  14        0.99      0.05 o 
  -2   2  14       13.99      0.33 o 
  -1   2  14        1.27      0.05 o 
   0   2  14       60.38      1.48 o 
   1   2  14        6.60      0.25 o 
   2   2  14        1.71      0.11 o 
   3   2  14        8.00      0.26 o 
   4   2  14       11.05      0.36 o 
  -6   3  14       58.66      1.36 o 
  -5   3  14        0.91      0.08 o 
  -4   3  14       32.62      0.75 o 
  -3   3  14       73.19      1.81 o 
  -2   3  14        5.18      0.14 o 
  -1   3  14       28.57      0.65 o 
   0   3  14       28.77      0.70 o 
   1   3  14       15.68      0.40 o 
   2   3  14        8.80      0.29 o 
   3   3  14       51.53      1.62 o 
  -3   4  14        6.21      0.23 o 
  -2   4  14        9.82      0.32 o 
  -1   4  14        3.72      0.20 o 
  -8   1  15       17.01      0.43 o 
  -7   1  15       14.07      0.42 o 
  -6   1  15        3.74      0.11 o 
  -5   1  15       41.51      0.98 o 
  -4   1  15        0.11      0.03 o 
  -3   1  15        0.14      0.03 o 
  -2   1  15       11.57      0.27 o 
  -1   1  15       10.76      0.25 o 
   0   1  15        3.63      0.10 o 
   1   1  15        4.39      0.13 o 
   2   1  15        5.36      0.21 o 
   3   1  15        3.17      0.15 o 
   4   1  15        9.93      0.35 o 
  -7   2  15       43.68      1.25 o 
  -6   2  15        2.91      0.10 o 
  -5   2  15       12.63      0.32 o 
  -4   2  15       35.95      0.81 o 
  -3   2  15       29.75      0.67 o 
  -2   2  15        2.34      0.08 o 
  -1   2  15       12.99      0.34 o 
   0   2  15       97.87      2.92 o 
   1   2  15        0.81      0.07 o 
   2   2  15       12.94      0.36 o 
   3   2  15        1.26      0.13 o 
  -5   3  15        2.41      0.11 o 
  -4   3  15        6.29      0.18 o 
  -3   3  15        1.76      0.09 o 
  -2   3  15       11.91      0.29 o 
  -1   3  15        6.36      0.18 o 
   0   3  15        0.34      0.07 o 
   1   3  15        0.96      0.09 o 
   2   3  15        5.41      0.24 o 
  -7   0  16        7.58      0.28 o 
  -6   0  16      136.44      4.00 o 
  -5   0  16        0.11      0.05 o 
  -4   0  16       58.99      1.55 o 
  -3   0  16       14.13      0.36 o 
  -2   0  16       12.33      0.29 o 
  -1   0  16       23.25      0.52 o 
   0   0  16       11.72      0.38 o 
   1   0  16       12.89      0.49 o 
   2   0  16       35.67      1.66 o 
   3   0  16       11.47      0.36 o 
  -7   1  16        6.27      0.18 o 
  -6   1  16        0.59      0.05 o 
  -5   1  16       57.48      1.50 o 
  -4   1  16       22.91      0.53 o 
  -3   1  16       32.68      0.77 o 
  -2   1  16        1.03      0.05 o 
  -1   1  16        6.49      0.17 o 
   0   1  16        3.70      0.11 o 
   1   1  16       23.97      0.70 o 
   2   1  16        0.49      0.06 o 
   3   1  16       61.80      1.65 o 
  -6   2  16        0.34      0.05 o 
  -5   2  16        3.61      0.12 o 
  -4   2  16       10.73      0.27 o 
  -3   2  16       15.42      0.37 o 
  -2   2  16       38.72      1.06 o 
  -1   2  16        0.09      0.04 o 
   0   2  16        2.63      0.13 o 
   1   2  16        5.89      0.20 o 
   2   2  16       13.21      0.39 o 
  -4   3  16        4.25      0.15 o 
  -3   3  16        0.03      0.03 o 
  -2   3  16       34.34      0.83 o 
  -1   3  16      123.13      2.92 o 
   0   3  16        1.15      0.09 o 
  -6   1  17        1.08      0.07 o 
  -5   1  17       16.75      0.42 o 
  -4   1  17        4.70      0.13 o 
  -3   1  17       61.62      1.45 o 
  -2   1  17       31.64      0.80 o 
  -1   1  17        1.83      0.09 o 
   0   1  17       20.54      0.48 o 
   1   1  17        3.87      0.14 o 
   2   1  17        4.51      0.26 o 
  -5   2  17        8.14      0.23 o 
  -4   2  17        7.59      0.21 o 
  -3   2  17        0.97      0.08 o 
  -2   2  17       57.24      1.30 o 
  -1   2  17        0.03      0.03 o 
   0   2  17        0.04      0.04 o 
   1   2  17        4.28      0.20 o 
  -6   0  18       16.09      0.45 o 
  -5   0  18       27.69      0.86 o 
  -4   0  18      140.96      3.37 o 
  -3   0  18       35.56      0.82 o 
  -2   0  18        5.26      0.18 o 
  -1   0  18       62.04      1.41 o 
   0   0  18        1.99      0.48 o 
   1   0  18       91.82      3.14 o 
  -5   1  18        0.62      0.05 o 
  -4   1  18        1.06      0.08 o 
  -3   1  18       40.50      0.93 o 
  -2   1  18        8.70      0.23 o 
  -1   1  18       15.40      0.38 o 
   0   1  18       26.58      0.71 o 
   1   1  18        4.32      0.18 o 
  -4   2  18        8.16      0.25 o 
  -3   2  18       45.96      1.11 o 
  -2   2  18       29.49      0.69 o 
  -1   2  18        5.52      0.27 o 
   0   2  18       11.54      0.55 o 
  -4   1  19       55.53      1.47 o 
  -3   1  19        0.31      0.06 o 
  -2   1  19        1.86      0.11 o 
  -1   1  19       10.19      0.30 o 
_refine_diff_density_max 1.671317E-01
_refine_diff_density_min -1.705074E-01

# start Validation Reply Form
_vrf_PLAT417_ELMAM2_withoutURATIO_oxa01_06
;
PROBLEM: Short Inter D-H..H-D
RESPONSE: This is a very strong hydrogen bond and this is the reason why
the distance is so short.
;
# end Validation Reply Form
