# Supplementary material for: On the accuracy and precision of X-ray and neutron diffraction results as a function of resolution and the electron density model
Source: IUCrJ. 2020 Aug 25;7(Pt 5):920–33. doi: 10.1107/S2052252520010441 (PMC7467170; doi:10.1107/S2052252520010441)
Supplement: Supplementary file 2 [file m-07-00920-sup2.zip › cif_deposition/ELMAM2_withoutURATIO_oxa01_07.cif]

data_ELMAM2_withoutURATIO_oxa01_07  
_audit_creation_method             'MoPro12'     
_chemical_formula_moiety               'C2 H2 O4, 2(H2 O1)'
_chemical_formula_sum                  'C2 H6 O6'
_chemical_formula_weight               126.07
_chemical_absolute_configuration     '-'

_symmetry_cell_setting               monoclinic   
_symmetry_space_group_name_H-M         'P 21/c'
_symmetry_space_group_name_Hall        '-P 2ybc'

loop_
_atom_type_symbol                      
_atom_type_description                 
_atom_type_scat_dispersion_real        
_atom_type_scat_dispersion_imag        
_atom_type_scat_source                 
 'C' 'C'    0.0033   0.0016
'Su & Coppens. Acta. Cryst. (1997) A53, 749-762. '                    
 'H' 'H'    0.0000   0.0000
'Su & Coppens. Acta. Cryst. (1997) A53, 749-762. '                    
 'O' 'O'    0.0106   0.0060
'Su & Coppens. Acta. Cryst. (1997) A53, 749-762. '                    

loop_
_symmetry_equiv_pos_as_xyz           
'x, y, z'
'-x, y+1/2, -z+1/2'
'-x, -y, -z'
'x, -y-1/2, z-1/2'
_cell_length_a                    6.0913(4)
_cell_length_b                    3.4919(2)
_cell_length_c                    11.8405(7)
_cell_angle_alpha                 90.00
_cell_angle_beta                  103.839(3)
_cell_angle_gamma                 90.00
_cell_volume                      244.54(3)
_cell_formula_units_Z                2
_cell_measurement_reflns_used     8051
_cell_measurement_temperature     100(1)
_cell_measurement_theta_max       30.52
_cell_measurement_theta_min       3.44
_exptl_crystal_density_diffrn     1.712 
_exptl_crystal_F_000              132 
_exptl_absorpt_coefficient_mu     0.181 
_exptl_crystal_description        unspecified
_exptl_crystal_size_max              0.243
_exptl_crystal_size_mid              0.201  
_exptl_crystal_size_min              0.193
_exptl_crystal_colour             colourless
_exptl_absorpt_correction_type    multi-scan
_exptl_absorpt_process_details
;
 Absorption correction done by SORTAV
 Blessing, R. H.: (1995) Acta Cryst. A51, 33-38
;
_exptl_absorpt_correction_T_min    0.957
_exptl_absorpt_correction_T_max    0.997
_exptl_special_details               
;
?
;
_diffrn_reflns_av_R_equivalents   0.0000
_diffrn_reflns_av_unetI/netI      0.0232
_diffrn_reflns_limit_h_max        8
_diffrn_reflns_limit_h_min        -8
_diffrn_reflns_limit_k_max        4
_diffrn_reflns_limit_k_min        0
_diffrn_reflns_limit_l_max        16
_diffrn_reflns_limit_l_min        0
_diffrn_reflns_number             734
_diffrn_reflns_theta_full         26.00
_diffrn_reflns_theta_max          30.52
_diffrn_reflns_theta_min          3.44
_diffrn_ambient_temperature       100(1)
_diffrn_measured_fraction_theta_full 0.990
_diffrn_measured_fraction_theta_max 0.992
_diffrn_measurement_device_type   'Bruker APEX-II CCD'
_diffrn_measurement_method        '\f and \w scans'
_diffrn_radiation_monochromator   'graphite'
_diffrn_radiation_type            MoK\a
_diffrn_radiation_wavelength      0.71073
_diffrn_source                    'fine-focus sealed tube'
_diffrn_standards_number          0
_reflns_number_gt                 721
_reflns_number_total              734
_reflns_threshold_expression      >2sigma(I)
_computing_data_collection           ? 
_computing_cell_refinement           ? 
_computing_data_reduction            ? 
_computing_structure_solution        ? 
_computing_structure_refinement      'MoPro (J. Appl. Cryst. 2005, 38, 38-54)'
_computing_molecular_graphics        ? 
_computing_publication_material      ? 
_iucr_refine_instructions_details  
; 
# ! MoPro 12.6 19/01/2017 17:35:27 F:\Oxalic_acid\Oxa_ELMAM2\Final_Refinement_07\1\mopro_elmam2_07_01.par 
# ! reflections hkl file : F:\Oxalic_acid\Oxa_ELMAM2\Final_Refinement_07\1\sortav_freeformat.hkl refin. vs. F^1 
# ! atomic table file : C:\Users\user\Desktop\Programy_Krys\MoPro\MoProSuite\LibMoPro\mopro.tab 
# ! wave functions file : C:\Users\user\Desktop\Programy_Krys\MoPro\MoProSuite\LibMoPro\WAVEF_Su_Coppens_relativistic 
# ! RF factor = 1.310 % RI factor = 2.417% 
# ! wR2F factor = 2.647 % wR2I factor = 5.084% 
# ! g.o.f.(F**1) = 2.119 Nvar= 49 Nref= 734 Nfree= 0 0.08<sinT/l< 0.71 
#  
# WSIG 1.00000 ! weighting scheme 
#  ! SPACE GROUP P ? 
#  
# CELL 6.0913 3.4919 11.8405 90.0000 103.8390 90.0000 0.71073 
# ZERR 0.0000 0.0000 0.0000 0.0000 0.0000 0.0000 
#  
# SYMM 2 P CENTRO 
#  X , Y, Z 
#  -X , 1/2+Y, 1/2-Z 
#  
# EQUIV 56551 
#  
# SCALE 1 14.592671 
#  
# FMULT 1.00000 
#  
# UOVER 0.00000 0.00000 0.00000 0.00000 0.00000 0.00000 ANI 
#  
# SOLVT 0.00000 50.00000 
#  
# EXTIN 0.00000 GAUSSIAN ISOT TYP1 ! G*10^4 
#  
#  
# DUMMY 2 
# DUMY 0.39896 0.58093 0.36381 D1 0 ! atom # 8 
# DUMY 0.42794 0.53146 0.40201 D2 0 ! atom # 9 
#  
# KAPPA 7 
#  1.001632 1.113461 ! # 1 1 TES O1 1x 
#  1.013147 1.000000 ! # 2 1 TES C1 1x 
#  1.003017 1.109004 ! # 3 1 TES O2 1x 
#  1.023969 0.927043 ! # 4 1 TES O3 1x 
#  1.043006 1.200000 ! # 5 1 TES H2 1x 
#  1.043006 1.200000 ! # 6 1 TES H3 1x 
#  1.119673 1.200000 ! # 7 1 TES H1 1x 
#  
# ATOMS 7 
#  
# ATOM 1 O1 TES 1 0.065410 0.444400 0.150152 1.0000 1 O 
#  XY C1 H1 HEX K1 V0 M0 Q0 
# UANI 0.012741 0.016482 0.008615 -.003329 0.002365 0.000415 
#  6.05220 0. -.054 -.087 0. 0.104 0. 0. -.028 0.042 
#  0. -.015 -.026 0. 0. 0.065 0.022 
#  0.011 0. 0. 0.004 0.003 0. 0. 0.015 0.015 
#  
# ATOM 2 C1 TES 1 0.096849 0.558607 0.052075 1.0000 1 C 
#  XY O2 O1 HEX K2 V0 M0 Q0 
# UANI 0.008362 0.010674 0.007842 -.002114 0.000987 -.000118 
#  3.98080 0. 0.081 -.046 0. -.248 0. 0. 0.097 0.050 
#  0. 0.022 -.006 0. 0. 0.294 0.021 
#  0.014 0. 0. 0.014 -.001 0. 0. -.058 0.018 
#  
# ATOM 3 O2 TES 1 0.257553 0.742535 0.036297 1.0000 1 O 
#  ZY C1 O1 HEX K3 V0 M0 Q0 
# UANI 0.010703 0.017884 0.008141 -.006065 0.000919 0.000922 
#  6.09000 0. 0. 0. -.068 0.029 0. 0. -.153 0. 
#  0.028 0. 0. 0.017 0. 0. 0. 
#  -.012 0. 0. 0.011 0. 0. 0. -.003 0. 
#  
# ATOM 4 O3 TES 1 0.369982 0.631276 0.321556 1.0000 1 O 
# bZY H2 H3 HEX K4 V0 M0 Q0 
# UANI 0.010512 0.017056 0.008921 0.001390 0.000574 -.001129 
#  5.64460 0. 0. 0. -.163 -.014 0. 0. 0.132 0. 
#  -.039 0. 0. -.061 0. 0. 0. 
#  -.018 0. 0. -.027 0. 0. 0. 0.004 0. 
#  
# ATOM 5 H2 TES 1 0.309825 0.688740 0.387314 1.0000 1 H 
#  ZY O3 H3 HEX K5 V0 M0 Q0 
# UISO 0.027748 
#  1.13780 0. 0. 0. 0.273 0.140 0. 0. 0. 0. 
#  0.034 0. 0. 0. 0. 0. 0. 
#  -.010 0. 0. 0. 0. 0. 0. 0. 0. 
#  
# ATOM 6 H3 TES 1 0.488373 0.455735 0.351803 1.0000 1 H 
#  ZY O3 H2 HEX K6 V0 M0 Q0 
# UISO 0.023711 
#  1.13780 0. 0. 0. 0.273 0.140 0. 0. 0. 0. 
#  0.034 0. 0. 0. 0. 0. 0. 
#  -.010 0. 0. 0. 0. 0. 0. 0. 0. 
#  
# ATOM 7 H1 TES 1 0.200664 0.522378 0.218324 1.0000 1 H 
#  ZY O1 C1 HEX K7 V0 M0 Q0 
# UISO 0.041554 
#  0.95670 0. 0. 0. 0.207 0.095 0. 0. 0. 0. 
#  0.017 0. 0. 0. 0. 0. 0. 
#  -.028 0. 0. 0. 0. 0. 0. 0. 0. 
#  
# ANHAR 0 3 ! number_of_anharmonic_atoms max_order 
# ! 1 ! atom number 
# ! 0.00E+00 0.00E+00 0.00E+00 0.00E+00 0.00E+00 0.00E+00 0.00E+00 0.00E+00 
# ! 0.00E+00 0.00E+00 
#  
#  
# STOP 
; 
_refine_special_details              
;
  TAAM refinement with ELMAM2 databank.
  Uses aspherical atomic scattering factors computed 
  from multipolar model
  (Hansen & Coppens, Acta Cryst. A, 1978, 34, 909-921)
  parametrized using ELMAM2 databank
  (Domagala, et al., Acta Cryst. A, 2012, 68, 337-351)
  and MoPro software
  (Jelsch, et al., J. Appl. Cryst. 2005, 38, 38-54)
 Refinement of F^1^ against reflections.
 The threshold expression of F^2^ > 2sigma(F^2^) is
 used for calculating R-factors(gt) and is not
 relevant to the choice of reflections for refinement.
 R-factors based on F^2^ are statistically about twice
 as large as those based on F, and R-factors based on
 ALL data will be even larger.
;
_refine_ls_structure_factor_coef     F  
_refine_ls_matrix_type                full
_refine_ls_weighting_scheme          sigma
_atom_sites_solution_primary      direct 
_atom_sites_solution_secondary    difmap 
_atom_sites_solution_hydrogens    geom   
_refine_ls_hydrogen_treatment    refall
_refine_ls_extinction_method        'none'              
_refine_ls_number_reflns               734
_refine_ls_number_parameters            49
_refine_ls_number_restraints             0
# R-factors: R(F)  &  wR2(I) 
_refine_ls_R_factor_all              0.0131
_refine_ls_R_factor_gt               0.0129
_refine_ls_wR_factor_ref             0.0265
_refine_ls_wR_factor_gt              0.0264
_refine_ls_goodness_of_fit_ref       2.119
_refine_ls_restrained_S_all          0.000
_refine_ls_shift/su_max              0.000
_refine_ls_shift/su_mean             0.000

###  to get diff_density_max min & rms : 
###  run MoPro  : WRIT FOUR   to create FOURier file 
###  run VMoPro : FOUR  FastFourierTransform   to get a 3D grid (Xplor format) on whole unit-cell
###             & GRID  STAT   to get max min rms statistics


loop_
_atom_site_type_symbol      
_atom_site_label            
_atom_site_fract_x          
_atom_site_fract_y          
_atom_site_fract_z          
_atom_site_U_iso_or_equiv   
_atom_site_adp_type         
_atom_site_occupancy        
_atom_site_calc_flag        
_atom_site_refinement_flag_posn  
_atom_site_refinement_flag_adp  
_atom_site_disorder_assembly
_atom_site_disorder_group   
O  O1 0.06541(4) 0.44440(8) 0.15015(2) 0.0126(2) Uani 1 d . . . .
C  C1 0.09685(5) 0.55861(9) 0.05207(3) 0.0091(2) Uani 1 d . . . .
O  O2 0.25755(4) 0.74254(8) 0.03630(2) 0.0125(2) Uani 1 d . . . .
O  O3 0.36998(4) 0.63128(8) 0.32156(2) 0.0125(2) Uani 1 d . . . .
H  H2 0.310(1) 0.689(2) 0.3873(7) 0.028(1) Uiso 1 d U . . .
H  H3 0.488(1) 0.456(2) 0.3518(5) 0.024(1) Uiso 1 d U . . .
H  H1 0.201(2) 0.522(3) 0.2183(7) 0.042(2) Uiso 1 d U . . .

loop_ 
_atom_site_aniso_label 
_atom_site_aniso_U_11 
_atom_site_aniso_U_22 
_atom_site_aniso_U_33 
_atom_site_aniso_U_12 
_atom_site_aniso_U_13 
_atom_site_aniso_U_23 
O1 0.0127(2) 0.0165(2) 0.0086(2) -0.00333(9) 0.0024(1) 0.00042(8)  
C1 0.0084(2) 0.0107(2) 0.0078(2) -0.00211(9) 0.0010(1) -0.00012(9)  
O2 0.0107(2) 0.0179(2) 0.0081(2) -0.00606(8) 0.0009(1) 0.00092(8)  
O3 0.0105(2) 0.0171(2) 0.0089(2) 0.00139(8) 0.0006(1) -0.00113(8)  

_geom_special_details                
;                                    
;                                    

loop_
_geom_bond_atom_site_label_1         
_geom_bond_atom_site_label_2         
_geom_bond_distance                  
_geom_bond_site_symmetry_2           
_geom_bond_publ_flag                 
O1 C1 1.2848(4) . ? 
O1 H1 1.042(9) . ? 
C1 O2 1.2219(4) . ? 
O3 H3 0.949(7) . ? 
O3 H2 0.958(8) . ? 

loop_
_geom_angle_atom_site_label_1        
_geom_angle_atom_site_label_2        
_geom_angle_atom_site_label_3        
_geom_angle                          
_geom_angle_site_symmetry_1          
_geom_angle_site_symmetry_3          
_geom_angle_publ_flag                
O1 C1 O2 126.83(3) . . ? 
C1 O1 H1 111.0(5) . . ? 
H2 O3 H3 103.4(5) . . ? 

loop_
_geom_torsion_atom_site_label_1      
_geom_torsion_atom_site_label_2      
_geom_torsion_atom_site_label_3      
_geom_torsion_atom_site_label_4      
_geom_torsion                        
_geom_torsion_site_symmetry_1        
_geom_torsion_site_symmetry_2        
_geom_torsion_site_symmetry_3        
_geom_torsion_site_symmetry_4        
_geom_torsion_publ_flag              
O2 C1 O1 H1 -1.7(5) . . . . ? 

loop_ 
 _refln_index_h 
 _refln_index_k 
 _refln_index_l 
 _refln_F_squared_meas 
 _refln_F_squared_sigma 
 _refln_observed_status 
   1   0   0      359.36     10.83 o 
   2   0   0       23.92      0.55 o 
   3   0   0      375.37      8.71 o 
   4   0   0       42.40      0.95 o 
   5   0   0       60.30      1.32 o 
   6   0   0      224.91      5.07 o 
   7   0   0      106.77      2.37 o 
   8   0   0       27.10      0.78 o 
   2   1   0      350.98      8.18 o 
   3   1   0      105.64      2.38 o 
   4   1   0        2.37      0.06 o 
   5   1   0        0.42      0.02 o 
   6   1   0        0.60      0.03 o 
   7   1   0       81.40      1.88 o 
   8   1   0        0.01      0.02 o 
   0   2   0       13.37      0.31 o 
   1   2   0      317.58      7.23 o 
   2   2   0      501.41     11.70 o 
   3   2   0        2.02      0.06 o 
   4   2   0      116.52      2.62 o 
   5   2   0       24.16      0.55 o 
   6   2   0        0.07      0.02 o 
   7   2   0       35.62      0.84 o 
   1   3   0       18.95      0.43 o 
   2   3   0       12.68      0.30 o 
   3   3   0       72.87      1.66 o 
   4   3   0        5.91      0.14 o 
   5   3   0      122.72      2.75 o 
   6   3   0        0.55      0.09 o 
   0   4   0        2.91      0.09 o 
   1   4   0       18.16      0.42 o 
   2   4   0       13.06      0.31 o 
   3   4   0        6.46      0.16 o 
   4   4   0       67.65      1.53 o 
   5   4   0        9.08      0.24 o 
  -8   1   1       29.11      0.69 o 
  -7   1   1       17.90      0.42 o 
  -6   1   1        1.36      0.05 o 
  -5   1   1       54.37      1.23 o 
  -4   1   1       88.21      1.96 o 
  -3   1   1      307.79      6.98 o 
  -2   1   1      181.54      4.11 o 
   0   1   1      440.55     10.35 o 
   1   1   1       37.18      0.84 o 
   2   1   1       65.66      1.49 o 
   3   1   1      416.66      9.54 o 
   4   1   1      146.57      3.28 o 
   5   1   1      105.47      2.34 o 
   6   1   1      180.71      4.09 o 
   7   1   1        1.18      0.05 o 
   8   1   1        0.43      0.06 o 
  -7   2   1        0.01      0.01 o 
  -6   2   1       70.46      1.57 o 
  -5   2   1        9.30      0.22 o 
  -4   2   1       51.93      1.15 o 
  -3   2   1       81.63      1.84 o 
  -2   2   1      148.98      3.34 o 
  -1   2   1      137.54      3.10 o 
   0   2   1       73.51      1.63 o 
   1   2   1      259.20      5.89 o 
   2   2   1        1.73      0.06 o 
   3   2   1        7.76      0.18 o 
   4   2   1       72.80      1.62 o 
   5   2   1       24.87      0.57 o 
   6   2   1        9.46      0.22 o 
   7   2   1       10.75      0.27 o 
  -6   3   1       13.22      0.33 o 
  -5   3   1       19.91      0.47 o 
  -4   3   1        5.00      0.13 o 
  -3   3   1        4.08      0.10 o 
  -2   3   1      143.34      3.27 o 
  -1   3   1        0.14      0.02 o 
   0   3   1       50.52      1.13 o 
   1   3   1       30.76      0.69 o 
   2   3   1       29.39      0.66 o 
   3   3   1        2.17      0.07 o 
   4   3   1       36.48      0.82 o 
   5   3   1       26.97      0.61 o 
   6   3   1        0.05      0.03 o 
  -5   4   1        3.48      0.13 o 
  -4   4   1        0.19      0.03 o 
  -3   4   1       21.17      0.49 o 
  -2   4   1       16.60      0.38 o 
  -1   4   1        6.11      0.15 o 
   0   4   1       12.55      0.29 o 
   1   4   1        0.59      0.03 o 
   2   4   1        0.02      0.01 o 
   3   4   1        0.31      0.03 o 
   4   4   1        0.49      0.03 o 
  -8   0   2        3.48      0.14 o 
  -7   0   2       14.14      0.33 o 
  -6   0   2      174.14      4.24 o 
  -5   0   2       88.15      1.96 o 
  -4   0   2      924.28     22.14 o 
  -3   0   2       13.88      0.32 o 
  -2   0   2      597.82     14.26 o 
   0   0   2      139.07      3.21 o 
   1   0   2       10.38      0.26 o 
   3   0   2      177.71      4.10 o 
   4   0   2        0.01      0.01 o 
   5   0   2      640.04     14.94 o 
   6   0   2       28.71      0.67 o 
   7   0   2       35.05      0.88 o 
   8   0   2       14.57      0.53 o 
  -8   1   2        0.04      0.04 o 
  -7   1   2       84.96      1.92 o 
  -6   1   2        6.61      0.16 o 
  -5   1   2      246.41      5.55 o 
  -4   1   2       55.24      1.23 o 
  -3   1   2       32.69      0.73 o 
  -2   1   2      539.89     12.41 o 
  -1   1   2      148.95      3.64 o 
   0   1   2       86.65      2.01 o 
   1   1   2      407.40      9.65 o 
   2   1   2        2.59      0.07 o 
   3   1   2      428.85      9.85 o 
   4   1   2      178.82      4.03 o 
   5   1   2       56.36      1.26 o 
   6   1   2       59.92      1.37 o 
   7   1   2        0.17      0.03 o 
  -7   2   2        0.36      0.03 o 
  -6   2   2       39.18      0.90 o 
  -5   2   2        0.63      0.02 o 
  -4   2   2       12.53      0.29 o 
  -3   2   2      174.79      3.90 o 
  -2   2   2      467.01     10.70 o 
  -1   2   2        8.13      0.19 o 
   0   2   2      128.08      2.87 o 
   1   2   2        0.08      0.01 o 
   2   2   2        2.99      0.08 o 
   3   2   2      267.24      6.01 o 
   4   2   2      290.00      6.56 o 
   5   2   2        3.37      0.09 o 
   6   2   2        0.07      0.02 o 
   7   2   2        6.35      0.18 o 
  -6   3   2       11.60      0.28 o 
  -5   3   2        0.09      0.02 o 
  -4   3   2       13.77      0.34 o 
  -3   3   2      252.58      5.72 o 
  -2   3   2       67.32      1.52 o 
  -1   3   2       31.91      0.73 o 
   0   3   2      114.47      2.53 o 
   1   3   2       46.04      1.05 o 
   2   3   2       89.49      1.99 o 
   3   3   2       20.60      0.47 o 
   4   3   2        1.02      0.04 o 
   5   3   2        5.51      0.14 o 
   6   3   2        0.74      0.05 o 
  -5   4   2        0.02      0.02 o 
  -4   4   2        5.28      0.14 o 
  -3   4   2       11.24      0.27 o 
  -2   4   2       61.68      1.41 o 
  -1   4   2        9.86      0.24 o 
   0   4   2       58.64      1.33 o 
   1   4   2       56.99      1.32 o 
   2   4   2        2.02      0.07 o 
   3   4   2        2.43      0.08 o 
   4   4   2        0.58      0.04 o 
  -8   1   3       18.70      0.46 o 
  -7   1   3        3.74      0.09 o 
  -6   1   3        1.22      0.04 o 
  -5   1   3       49.46      1.10 o 
  -4   1   3        1.58      0.05 o 
  -3   1   3      157.20      3.51 o 
  -2   1   3       19.97      0.45 o 
  -1   1   3      330.51      8.13 o 
   0   1   3       17.48      0.43 o 
   1   1   3      761.32     17.36 o 
   2   1   3      446.99     10.21 o 
   3   1   3       40.67      0.91 o 
   4   1   3      202.20      4.52 o 
   5   1   3        1.76      0.05 o 
   6   1   3       22.01      0.51 o 
   7   1   3        7.38      0.19 o 
  -7   2   3       22.43      0.51 o 
  -6   2   3       60.98      1.36 o 
  -5   2   3        4.25      0.10 o 
  -4   2   3       76.73      1.72 o 
  -3   2   3      292.52      6.59 o 
  -2   2   3        9.38      0.22 o 
  -1   2   3      166.36      3.73 o 
   0   2   3        0.04      0.01 o 
   1   2   3      346.85      8.01 o 
   2   2   3       16.84      0.39 o 
   3   2   3      100.34      2.22 o 
   4   2   3       54.30      1.21 o 
   5   2   3       23.78      0.54 o 
   6   2   3       13.74      0.33 o 
   7   2   3        4.67      0.16 o 
  -6   3   3        1.73      0.06 o 
  -5   3   3        6.12      0.15 o 
  -4   3   3       23.19      0.54 o 
  -3   3   3        7.63      0.27 o 
  -2   3   3        1.49      0.06 o 
  -1   3   3       13.27      0.30 o 
   0   3   3       86.09      1.93 o 
   1   3   3        0.07      0.01 o 
   2   3   3        4.53      0.11 o 
   3   3   3       98.77      2.27 o 
   4   3   3        1.39      0.05 o 
   5   3   3        4.46      0.12 o 
   6   3   3        0.80      0.05 o 
  -5   4   3       24.50      0.57 o 
  -4   4   3       61.33      1.38 o 
  -3   4   3       59.24      1.35 o 
  -2   4   3       33.33      0.76 o 
  -1   4   3        0.04      0.02 o 
   0   4   3        4.04      0.10 o 
   1   4   3       14.82      0.35 o 
   2   4   3       56.74      1.27 o 
   3   4   3       19.10      0.45 o 
   4   4   3        2.90      0.09 o 
  -8   0   4        4.24      0.12 o 
  -7   0   4       39.06      0.86 o 
  -6   0   4        2.86      0.09 o 
  -5   0   4       17.35      0.43 o 
  -4   0   4      119.91      2.76 o 
  -3   0   4       86.23      1.92 o 
  -1   0   4      804.52     20.40 o 
   0   0   4       67.19      1.52 o 
   1   0   4     1410.03     19.80 o 
   2   0   4        7.98      0.20 o 
   3   0   4       20.64      0.47 o 
   4   0   4       36.60      0.83 o 
   5   0   4       11.40      0.28 o 
   6   0   4        1.47      0.06 o 
   7   0   4      263.04      7.06 o 
  -8   1   4       29.41      0.67 o 
  -7   1   4        0.42      0.03 o 
  -6   1   4       31.04      0.69 o 
  -5   1   4       91.01      2.02 o 
  -4   1   4       33.13      0.74 o 
  -3   1   4      225.96      5.07 o 
  -2   1   4      347.00      8.00 o 
  -1   1   4      240.70      5.46 o 
   0   1   4     1415.06     38.63 o 
   1   1   4       64.24      1.46 o 
   2   1   4        8.97      0.21 o 
   3   1   4       11.33      0.26 o 
   4   1   4        2.93      0.08 o 
   5   1   4       38.15      0.86 o 
   6   1   4       53.55      1.25 o 
   7   1   4       33.84      0.91 o 
  -7   2   4        3.47      0.09 o 
  -6   2   4        5.44      0.13 o 
  -5   2   4       27.82      0.65 o 
  -4   2   4       60.98      1.35 o 
  -3   2   4       26.97      0.67 o 
  -2   2   4       22.24      0.51 o 
  -1   2   4      224.19      5.02 o 
   0   2   4      180.69      4.04 o 
   1   2   4       19.06      0.44 o 
   2   2   4        1.16      0.04 o 
   3   2   4       90.18      2.00 o 
   4   2   4       15.33      0.35 o 
   5   2   4       60.60      1.43 o 
   6   2   4       47.61      1.10 o 
  -6   3   4        4.66      0.12 o 
  -5   3   4       11.57      0.27 o 
  -4   3   4      242.23      5.49 o 
  -3   3   4       45.51      1.01 o 
  -2   3   4        9.11      0.24 o 
  -1   3   4       55.85      1.32 o 
   0   3   4       56.80      1.28 o 
   1   3   4        8.04      0.21 o 
   2   3   4      218.56      4.92 o 
   3   3   4      107.59      2.47 o 
   4   3   4       48.72      1.14 o 
   5   3   4        3.87      0.11 o 
  -5   4   4       24.67      0.58 o 
  -4   4   4        1.13      0.06 o 
  -3   4   4       29.61      0.67 o 
  -2   4   4        0.48      0.03 o 
  -1   4   4        0.43      0.03 o 
   0   4   4       12.66      0.31 o 
   1   4   4        3.03      0.09 o 
   2   4   4       55.55      1.25 o 
   3   4   4       39.34      0.90 o 
   4   4   4        1.60      0.07 o 
  -8   1   5       22.56      0.52 o 
  -7   1   5        2.21      0.06 o 
  -6   1   5       93.64      2.08 o 
  -5   1   5       29.84      0.67 o 
  -4   1   5        0.06      0.01 o 
  -3   1   5      207.84      4.65 o 
  -2   1   5       20.26      0.46 o 
  -1   1   5        0.96      0.04 o 
   0   1   5       68.19      1.52 o 
   1   1   5      109.90      2.45 o 
   2   1   5       19.50      0.44 o 
   3   1   5        5.04      0.12 o 
   4   1   5       88.12      1.96 o 
   5   1   5        1.26      0.05 o 
   6   1   5       58.69      1.34 o 
   7   1   5       39.51      1.07 o 
  -7   2   5       10.05      0.24 o 
  -6   2   5        4.34      0.11 o 
  -5   2   5      174.24      3.96 o 
  -4   2   5        5.94      0.14 o 
  -3   2   5        2.50      0.07 o 
  -2   2   5        3.27      0.09 o 
  -1   2   5      473.78     11.04 o 
   0   2   5       47.98      1.07 o 
   1   2   5       88.10      1.97 o 
   2   2   5      149.58      3.33 o 
   3   2   5       61.19      1.36 o 
   4   2   5        0.62      0.03 o 
   5   2   5       14.78      0.36 o 
   6   2   5       96.64      2.29 o 
  -6   3   5        0.65      0.04 o 
  -5   3   5        3.77      0.10 o 
  -4   3   5       28.38      0.63 o 
  -3   3   5       21.81      0.50 o 
  -2   3   5        6.86      0.18 o 
  -1   3   5        0.81      0.04 o 
   0   3   5       15.74      0.37 o 
   1   3   5       21.84      0.51 o 
   2   3   5        7.98      0.19 o 
   3   3   5        0.18      0.02 o 
   4   3   5        3.56      0.10 o 
   5   3   5       41.03      0.94 o 
  -5   4   5       13.73      0.38 o 
  -4   4   5       11.63      0.28 o 
  -3   4   5        0.37      0.03 o 
  -2   4   5       35.52      0.81 o 
  -1   4   5       62.10      1.40 o 
   0   4   5       78.59      1.87 o 
   1   4   5       53.34      1.20 o 
   2   4   5       18.66      0.43 o 
   3   4   5        0.28      0.03 o 
  -8   0   6        0.04      0.03 o 
  -7   0   6      253.51      6.01 o 
  -6   0   6      161.29      3.57 o 
  -5   0   6      113.22      2.61 o 
  -4   0   6       44.44      0.98 o 
  -3   0   6       13.80      0.36 o 
  -2   0   6      167.06      3.80 o 
  -1   0   6      192.65      4.50 o 
   0   0   6      953.16     22.37 o 
   1   0   6      214.77      4.83 o 
   2   0   6        3.74      0.10 o 
   3   0   6      559.47     13.97 o 
   4   0   6       12.63      0.30 o 
   5   0   6        6.26      0.17 o 
   6   0   6       45.95      1.61 o 
   7   0   6        1.09      0.08 o 
  -8   1   6        1.70      0.06 o 
  -7   1   6       19.15      0.43 o 
  -6   1   6      151.52      3.39 o 
  -5   1   6        3.85      0.10 o 
  -4   1   6      174.50      3.89 o 
  -3   1   6        0.33      0.02 o 
  -2   1   6        5.44      0.13 o 
  -1   1   6        0.47      0.02 o 
   0   1   6      297.43      6.73 o 
   1   1   6      205.09      4.62 o 
   2   1   6      403.60      9.24 o 
   3   1   6        4.62      0.11 o 
   4   1   6       39.36      0.89 o 
   5   1   6       80.49      1.81 o 
   6   1   6       21.18      0.50 o 
  -7   2   6        2.13      0.07 o 
  -6   2   6        1.14      0.04 o 
  -5   2   6       80.11      1.78 o 
  -4   2   6        5.79      0.14 o 
  -3   2   6      137.10      3.04 o 
  -2   2   6       70.02      1.55 o 
  -1   2   6       18.12      0.41 o 
   0   2   6        5.15      0.12 o 
   1   2   6      158.48      3.52 o 
   2   2   6       10.12      0.23 o 
   3   2   6       44.20      0.98 o 
   4   2   6        6.88      0.17 o 
   5   2   6       48.19      1.13 o 
   6   2   6        2.22      0.08 o 
  -6   3   6        6.88      0.21 o 
  -5   3   6        4.63      0.12 o 
  -4   3   6        8.20      0.19 o 
  -3   3   6        0.28      0.03 o 
  -2   3   6      369.75      8.56 o 
  -1   3   6      106.44      2.39 o 
   0   3   6        0.29      0.02 o 
   1   3   6       43.73      0.98 o 
   2   3   6        2.40      0.07 o 
   3   3   6       20.88      0.48 o 
   4   3   6      106.83      2.49 o 
   5   3   6       90.51      2.18 o 
  -4   4   6       29.51      0.69 o 
  -3   4   6       25.68      0.60 o 
  -2   4   6        3.97      0.11 o 
  -1   4   6       83.91      1.90 o 
   0   4   6        6.59      0.17 o 
   1   4   6        8.29      0.21 o 
   2   4   6        3.53      0.11 o 
   3   4   6        0.27      0.04 o 
  -8   1   7       55.47      1.24 o 
  -7   1   7       51.04      1.22 o 
  -6   1   7        2.74      0.07 o 
  -5   1   7        1.04      0.04 o 
  -4   1   7       86.46      1.92 o 
  -3   1   7      336.84      7.65 o 
  -2   1   7       32.97      0.73 o 
  -1   1   7      400.34      9.14 o 
   0   1   7       34.72      0.78 o 
   1   1   7       17.60      0.40 o 
   2   1   7       29.09      0.65 o 
   3   1   7       28.54      0.64 o 
   4   1   7        8.04      0.19 o 
   5   1   7        4.92      0.12 o 
   6   1   7       11.99      0.32 o 
  -7   2   7       19.23      0.45 o 
  -6   2   7        0.26      0.02 o 
  -5   2   7       21.59      0.49 o 
  -4   2   7        6.88      0.17 o 
  -3   2   7      165.64      3.69 o 
  -2   2   7       33.29      0.74 o 
  -1   2   7        1.35      0.05 o 
   0   2   7      136.76      3.08 o 
   1   2   7       79.86      1.77 o 
   2   2   7       56.05      1.24 o 
   3   2   7        3.72      0.10 o 
   4   2   7      153.72      3.45 o 
   5   2   7        4.22      0.11 o 
   6   2   7        1.11      0.07 o 
  -6   3   7        7.86      0.20 o 
  -5   3   7       16.16      0.37 o 
  -4   3   7        5.34      0.13 o 
  -3   3   7        4.10      0.11 o 
  -2   3   7       82.22      1.83 o 
  -1   3   7        1.78      0.06 o 
   0   3   7        1.05      0.04 o 
   1   3   7       19.14      0.43 o 
   2   3   7       29.81      0.69 o 
   3   3   7        2.18      0.06 o 
   4   3   7        0.35      0.03 o 
  -4   4   7        9.71      0.24 o 
  -3   4   7       17.01      0.44 o 
  -2   4   7       38.22      0.87 o 
  -1   4   7       29.70      0.69 o 
   0   4   7        0.14      0.04 o 
   1   4   7        1.33      0.07 o 
   2   4   7       18.93      0.45 o 
  -8   0   8       49.91      1.12 o 
  -7   0   8        0.26      0.03 o 
  -6   0   8        1.07      0.06 o 
  -5   0   8      279.45      6.46 o 
  -4   0   8      555.32     13.21 o 
  -3   0   8       22.13      0.49 o 
  -2   0   8      444.38     10.50 o 
  -1   0   8      469.13     11.18 o 
   0   0   8      279.06      6.40 o 
   1   0   8       67.80      1.51 o 
   2   0   8      100.94      2.21 o 
   3   0   8       10.36      0.25 o 
   4   0   8        1.08      0.05 o 
   5   0   8      145.52      3.27 o 
   6   0   8       15.58      0.42 o 
  -8   1   8        5.83      0.16 o 
  -7   1   8        0.01      0.01 o 
  -6   1   8        2.95      0.08 o 
  -5   1   8       17.00      0.40 o 
  -4   1   8      172.23      3.87 o 
  -3   1   8        8.33      0.20 o 
  -2   1   8      280.96      6.33 o 
  -1   1   8       90.92      2.02 o 
   0   1   8       26.18      0.59 o 
   1   1   8       89.75      1.99 o 
   2   1   8       46.11      1.02 o 
   3   1   8       37.64      0.84 o 
   4   1   8       28.04      0.63 o 
   5   1   8        1.52      0.05 o 
   6   1   8       42.00      1.07 o 
  -7   2   8       16.46      0.39 o 
  -6   2   8       13.57      0.32 o 
  -5   2   8        1.94      0.06 o 
  -4   2   8       82.71      1.85 o 
  -3   2   8      282.95      6.43 o 
  -2   2   8       28.17      0.63 o 
  -1   2   8       45.41      1.01 o 
   0   2   8        0.48      0.02 o 
   1   2   8        5.58      0.14 o 
   2   2   8       55.14      1.23 o 
   3   2   8      102.70      2.31 o 
   4   2   8        0.73      0.04 o 
   5   2   8       13.77      0.33 o 
  -6   3   8       40.22      0.94 o 
  -5   3   8        2.24      0.07 o 
  -4   3   8        0.28      0.03 o 
  -3   3   8       18.07      0.43 o 
  -2   3   8       25.97      0.60 o 
  -1   3   8        6.62      0.16 o 
   0   3   8       99.56      2.24 o 
   1   3   8       25.66      0.58 o 
   2   3   8        1.73      0.06 o 
   3   3   8      117.19      2.71 o 
   4   3   8       54.71      1.43 o 
  -4   4   8        4.64      0.14 o 
  -3   4   8        0.56      0.05 o 
  -2   4   8        0.63      0.04 o 
  -1   4   8        8.15      0.21 o 
   0   4   8        5.91      0.17 o 
   1   4   8       60.56      1.39 o 
   2   4   8        5.38      0.16 o 
  -8   1   9       13.65      0.33 o 
  -7   1   9       10.45      0.24 o 
  -6   1   9       44.19      0.98 o 
  -5   1   9      260.51      6.25 o 
  -4   1   9       45.01      1.03 o 
  -3   1   9       60.45      1.38 o 
  -2   1   9       21.88      0.49 o 
  -1   1   9      168.31      3.77 o 
   0   1   9       36.33      0.81 o 
   1   1   9      185.91      4.15 o 
   2   1   9      174.45      3.90 o 
   3   1   9        1.44      0.05 o 
   4   1   9       20.59      0.47 o 
   5   1   9        1.90      0.07 o 
  -7   2   9       16.60      0.40 o 
  -6   2   9       31.84      0.73 o 
  -5   2   9        0.17      0.02 o 
  -4   2   9       13.79      0.31 o 
  -3   2   9       52.10      1.18 o 
  -2   2   9       16.66      0.38 o 
  -1   2   9        7.80      0.19 o 
   0   2   9       54.43      1.21 o 
   1   2   9        7.24      0.17 o 
   2   2   9       77.30      1.75 o 
   3   2   9        2.30      0.07 o 
   4   2   9       14.29      0.34 o 
   5   2   9       10.51      0.29 o 
  -6   3   9       31.93      0.76 o 
  -5   3   9        0.05      0.02 o 
  -4   3   9       37.61      0.86 o 
  -3   3   9        5.53      0.14 o 
  -2   3   9        8.23      0.19 o 
  -1   3   9        1.22      0.05 o 
   0   3   9       41.33      0.93 o 
   1   3   9        9.93      0.24 o 
   2   3   9        1.41      0.05 o 
   3   3   9       36.31      0.83 o 
  -3   4   9        0.59      0.05 o 
  -2   4   9        0.31      0.04 o 
  -1   4   9        1.35      0.07 o 
   0   4   9        6.51      0.19 o 
   1   4   9       12.52      0.33 o 
  -8   0  10        6.69      0.22 o 
  -7   0  10        1.35      0.07 o 
  -6   0  10      286.14      7.01 o 
  -5   0  10       99.90      2.21 o 
  -4   0  10        1.69      0.10 o 
  -3   0  10        4.16      0.14 o 
  -2   0  10      181.27      4.31 o 
  -1   0  10        3.18      0.11 o 
   0   0  10      392.30      9.21 o 
   1   0  10      657.37     15.33 o 
   2   0  10       33.44      0.74 o 
   3   0  10        1.18      0.05 o 
   4   0  10        4.36      0.12 o 
   5   0  10       71.18      1.86 o 
  -7   1  10       29.39      0.67 o 
  -6   1  10       50.32      1.12 o 
  -5   1  10       25.29      0.65 o 
  -4   1  10        0.03      0.02 o 
  -3   1  10        3.66      0.10 o 
  -2   1  10       31.99      0.71 o 
  -1   1  10        0.03      0.02 o 
   0   1  10      144.80      3.22 o 
   1   1  10       71.95      1.61 o 
   2   1  10       41.85      0.93 o 
   3   1  10       84.00      1.87 o 
   4   1  10        0.26      0.03 o 
   5   1  10        0.73      0.05 o 
  -7   2  10       78.58      1.79 o 
  -6   2  10        9.73      0.24 o 
  -5   2  10        0.02      0.01 o 
  -4   2  10       31.02      0.71 o 
  -3   2  10       11.16      0.27 o 
  -2   2  10       89.31      1.99 o 
  -1   2  10      185.08      4.14 o 
   0   2  10       25.64      0.58 o 
   1   2  10        4.54      0.11 o 
   2   2  10       75.21      1.68 o 
   3   2  10       10.98      0.27 o 
   4   2  10       40.95      0.94 o 
  -5   3  10        6.60      0.17 o 
  -4   3  10       64.85      1.45 o 
  -3   3  10       20.54      0.47 o 
  -2   3  10       22.90      0.56 o 
  -1   3  10       32.24      0.76 o 
   0   3  10        1.32      0.05 o 
   1   3  10        0.77      0.04 o 
   2   3  10        2.50      0.08 o 
   3   3  10        0.24      0.04 o 
  -2   4  10       25.02      0.64 o 
  -1   4  10        0.03      0.03 o 
  -7   1  11       45.91      1.04 o 
  -6   1  11        4.08      0.11 o 
  -5   1  11        0.19      0.02 o 
  -4   1  11        1.73      0.06 o 
  -3   1  11      159.19      3.55 o 
  -2   1  11       81.24      1.84 o 
  -1   1  11       72.18      1.60 o 
   0   1  11      199.33      4.47 o 
   1   1  11        0.07      0.02 o 
   2   1  11        1.76      0.06 o 
   3   1  11       13.54      0.32 o 
   4   1  11      127.67      2.91 o 
  -6   2  11        0.24      0.03 o 
  -5   2  11       40.19      0.90 o 
  -4   2  11        7.76      0.19 o 
  -3   2  11       23.28      0.55 o 
  -2   2  11       13.42      0.31 o 
  -1   2  11       72.83      1.62 o 
   0   2  11        1.33      0.05 o 
   1   2  11        8.52      0.22 o 
   2   2  11       31.75      0.72 o 
   3   2  11        9.24      0.24 o 
   4   2  11        1.27      0.09 o 
  -5   3  11        0.61      0.04 o 
  -4   3  11       21.35      0.49 o 
  -3   3  11        1.44      0.05 o 
  -2   3  11       20.35      0.47 o 
  -1   3  11       42.61      1.00 o 
   0   3  11        1.49      0.06 o 
   1   3  11       15.77      0.37 o 
   2   3  11        0.27      0.04 o 
  -7   0  12        5.73      0.16 o 
  -5   0  12       43.81      0.98 o 
  -4   0  12      240.54      5.72 o 
  -3   0  12      143.66      3.61 o 
  -2   0  12       16.14      0.43 o 
  -1   0  12      108.15      2.57 o 
   0   0  12       13.54      0.35 o 
   1   0  12        6.08      0.18 o 
   2   0  12       77.21      1.71 o 
   3   0  12      282.78      6.70 o 
   4   0  12        2.97      0.14 o 
  -7   1  12        2.82      0.10 o 
  -6   1  12       42.36      0.96 o 
  -5   1  12       25.25      0.59 o 
  -4   1  12       81.75      1.97 o 
  -3   1  12       53.55      1.19 o 
  -2   1  12        9.20      0.21 o 
  -1   1  12       85.49      1.90 o 
   0   1  12        0.20      0.03 o 
   1   1  12        1.96      0.06 o 
   2   1  12       24.26      0.56 o 
   3   1  12       11.01      0.27 o 
   4   1  12       11.50      0.30 o 
  -6   2  12        8.87      0.25 o 
  -5   2  12       24.50      0.60 o 
  -4   2  12        0.82      0.04 o 
  -3   2  12        2.13      0.07 o 
  -2   2  12      110.07      2.46 o 
  -1   2  12       33.69      0.76 o 
   0   2  12       16.95      0.41 o 
   1   2  12       14.65      0.36 o 
   2   2  12        0.37      0.04 o 
   3   2  12       21.36      0.51 o 
  -4   3  12       12.65      0.31 o 
  -3   3  12       43.76      0.99 o 
  -2   3  12       86.01      1.95 o 
  -1   3  12        0.22      0.03 o 
   0   3  12        8.97      0.23 o 
   1   3  12       34.92      0.81 o 
  -6   1  13        4.97      0.14 o 
  -5   1  13        8.98      0.23 o 
  -4   1  13       15.62      0.39 o 
  -3   1  13        0.90      0.04 o 
  -2   1  13       31.90      0.71 o 
  -1   1  13        5.61      0.14 o 
   0   1  13       25.59      0.58 o 
   1   1  13        6.81      0.17 o 
   2   1  13      119.07      2.86 o 
   3   1  13       36.44      0.83 o 
  -5   2  13       74.00      1.72 o 
  -4   2  13        3.28      0.10 o 
  -3   2  13       54.15      1.25 o 
  -2   2  13       30.82      0.72 o 
  -1   2  13       12.79      0.30 o 
   0   2  13        9.95      0.25 o 
   1   2  13       27.11      0.66 o 
   2   2  13       35.38      0.90 o 
  -3   3  13        9.59      0.24 o 
  -2   3  13        3.93      0.11 o 
  -1   3  13        1.09      0.07 o 
   0   3  13        0.04      0.03 o 
  -6   0  14       26.17      0.65 o 
  -5   0  14        0.60      0.04 o 
  -4   0  14        1.78      0.07 o 
  -3   0  14       17.80      0.43 o 
  -2   0  14       56.30      1.25 o 
  -1   0  14       48.62      1.11 o 
   0   0  14       52.46      1.27 o 
   1   0  14       86.68      1.95 o 
   2   0  14       97.71      3.64 o 
   3   0  14        3.86      0.20 o 
  -6   1  14       21.73      0.57 o 
  -5   1  14       26.52      0.65 o 
  -4   1  14       16.93      0.45 o 
  -3   1  14        0.34      0.03 o 
  -2   1  14       18.52      0.43 o 
  -1   1  14       45.52      1.02 o 
   0   1  14        8.94      0.21 o 
   1   1  14      127.39      2.95 o 
   2   1  14        3.18      0.16 o 
  -5   2  14        0.64      0.05 o 
  -4   2  14       22.77      0.55 o 
  -3   2  14        0.94      0.06 o 
  -2   2  14       13.55      0.32 o 
  -1   2  14        1.23      0.06 o 
   0   2  14       59.00      1.33 o 
   1   2  14        6.41      0.24 o 
  -5   1  15       40.05      0.96 o 
  -4   1  15        0.11      0.03 o 
  -3   1  15        0.14      0.03 o 
  -2   1  15       11.16      0.26 o 
  -1   1  15       10.42      0.25 o 
   0   1  15        3.51      0.10 o 
   1   1  15        4.23      0.13 o 
  -3   2  15       28.71      0.66 o 
  -2   2  15        2.25      0.09 o 
  -1   2  15       12.59      0.32 o 
   0   2  15       94.99      2.66 o 
  -4   0  16       57.61      1.31 o 
  -3   0  16       13.69      0.34 o 
  -2   0  16       11.98      0.29 o 
  -1   0  16       22.40      0.52 o 
   0   0  16       11.25      0.35 o 
  -4   1  16       22.01      0.53 o 
  -3   1  16       31.55      0.76 o 
  -2   1  16        0.99      0.06 o 
  -1   1  16        6.27      0.17 o 
   0   1  16        3.55      0.12 o 
_refine_diff_density_max 1.101731E-01
_refine_diff_density_min -1.008210E-01

# start Validation Reply Form
_vrf_PLAT417_ELMAM2_withoutURATIO_oxa01_07
;
PROBLEM: Short Inter D-H..H-D
RESPONSE: This is a very strong hydrogen bond and this is the reason why
the distance is so short.
;
# end Validation Reply Form
