# Supplementary material for: On the accuracy and precision of X-ray and neutron diffraction results as a function of resolution and the electron density model
Source: IUCrJ. 2020 Aug 25;7(Pt 5):920–33. doi: 10.1107/S2052252520010441 (PMC7467170; doi:10.1107/S2052252520010441)
Supplement: Supplementary file 2 [file m-07-00920-sup2.zip › cif_deposition/ELMAM2_withoutURATIO_oxa01_08.cif]

data_ELMAM2_withoutURATIO_oxa01_08  
_audit_creation_method             'MoPro12'     
_chemical_formula_moiety               'C2 H2 O4, 2(H2 O1)'
_chemical_formula_sum                  'C2 H6 O6'
_chemical_formula_weight               126.07
_chemical_absolute_configuration     '-'

_symmetry_cell_setting               monoclinic   
_symmetry_space_group_name_H-M         'P 21/c'
_symmetry_space_group_name_Hall        '-P 2ybc'

loop_
_atom_type_symbol                      
_atom_type_description                 
_atom_type_scat_dispersion_real        
_atom_type_scat_dispersion_imag        
_atom_type_scat_source                 
 'C' 'C'    0.0033   0.0016
'Su & Coppens. Acta. Cryst. (1997) A53, 749-762. '                    
 'H' 'H'    0.0000   0.0000
'Su & Coppens. Acta. Cryst. (1997) A53, 749-762. '                    
 'O' 'O'    0.0106   0.0060
'Su & Coppens. Acta. Cryst. (1997) A53, 749-762. '                    

loop_
_symmetry_equiv_pos_as_xyz           
'x, y, z'
'-x, y+1/2, -z+1/2'
'-x, -y, -z'
'x, -y-1/2, z-1/2'
_cell_length_a                    6.0908(4)
_cell_length_b                    3.4917(2)
_cell_length_c                    11.8397(7)
_cell_angle_alpha                 90.00
_cell_angle_beta                  103.845(3)
_cell_angle_gamma                 90.00
_cell_volume                      244.48(3)
_cell_formula_units_Z                2
_cell_measurement_reflns_used     6031
_cell_measurement_temperature     100(1)
_cell_measurement_theta_max       26.40
_cell_measurement_theta_min       3.44
_exptl_crystal_density_diffrn     1.712 
_exptl_crystal_F_000              132 
_exptl_absorpt_coefficient_mu     0.181 
_exptl_crystal_description        unspecified
_exptl_crystal_size_max              0.243
_exptl_crystal_size_mid              0.201  
_exptl_crystal_size_min              0.193
_exptl_crystal_colour             colourless
_exptl_absorpt_correction_type    multi-scan
_exptl_absorpt_process_details
;
 Absorption correction done by SORTAV
 Blessing, R. H.: (1995) Acta Cryst. A51, 33-38
;
_exptl_absorpt_correction_T_min    0.957
_exptl_absorpt_correction_T_max    0.997
_exptl_special_details               
;
?
;
_diffrn_reflns_av_R_equivalents   0.0000
_diffrn_reflns_av_unetI/netI      0.0230
_diffrn_reflns_limit_h_max        7
_diffrn_reflns_limit_h_min        -7
_diffrn_reflns_limit_k_max        4
_diffrn_reflns_limit_k_min        0
_diffrn_reflns_limit_l_max        14
_diffrn_reflns_limit_l_min        0
_diffrn_reflns_number             503
_diffrn_reflns_theta_full         26.00
_diffrn_reflns_theta_max          26.40
_diffrn_reflns_theta_min          3.45
_diffrn_ambient_temperature       100(1)
_diffrn_measured_fraction_theta_full 0.992
_diffrn_measured_fraction_theta_max 0.990
_diffrn_measurement_device_type   'Bruker APEX-II CCD'
_diffrn_measurement_method        '\f and \w scans'
_diffrn_radiation_monochromator   graphite
_diffrn_radiation_type            MoK\a
_diffrn_radiation_wavelength      0.71073
_diffrn_source                    'fine-focus sealed tube'
_diffrn_standards_number          0
_reflns_number_gt                 498
_reflns_number_total              503
_reflns_threshold_expression      >2sigma(I)
_computing_structure_refinement      'MoPro (J. Appl. Cryst. 2005, 38, 38-54)'
_iucr_refine_instructions_details  
; 
# ! MoPro 12.6 20/01/2017 16:32:38 F:\Oxalic_acid\Oxa_ELMAM2\Preparation\prepare_inputs\1\mopro_elmam2_08_01.par 
# ! reflections hkl file : F:\Oxalic_acid\Oxa_ELMAM2\Preparation\prepare_inputs\1\sortav_freeformat.hkl refin. vs. F^1 
# ! atomic table file : C:\Users\user\Desktop\Programy_Krys\MoPro\MoProSuite\LibMoPro\mopro.tab 
# ! wave functions file : C:\Users\user\Desktop\Programy_Krys\MoPro\MoProSuite\LibMoPro\WAVEF_Su_Coppens_relativistic 
# ! RF factor = 1.263 % RI factor = 2.603% 
# ! wR2F factor = 2.436 % wR2I factor = 4.723% 
# ! g.o.f.(F**1) = 2.064 Nvar= 49 Nref= 503 Nfree= 0 0.08<sinT/l< 0.63 
#  
# WSIG 1.00000 ! weighting scheme 
#  ! SPACE GROUP P ? 
#  
# CELL 6.0908 3.4917 11.8397 90.0000 103.8451 90.0000 0.71073 
# ZERR 0.0000 0.0000 0.0000 0.0000 0.0000 0.0000 
#  
# SYMM 2 P CENTRO 
#  X , Y, Z 
#  -X , 1/2+Y, 1/2-Z 
#  
# EQUIV 56551 
#  
# SCALE 1 14.621693 
#  
# FMULT 1.00000 
#  
# UOVER 0.00000 0.00000 0.00000 0.00000 0.00000 0.00000 ANI 
#  
# SOLVT 0.00000 50.00000 
#  
# EXTIN 0.00000 GAUSSIAN ISOT TYP1 ! G*10^4 
#  
#  
# DUMMY 2 
# DUMY 0.39896 0.58093 0.36381 D1 0 ! atom # 8 
# DUMY 0.42794 0.53146 0.40201 D2 0 ! atom # 9 
#  
# KAPPA 7 
#  1.001632 1.113461 ! # 1 1 TES O1 1x 
#  1.013147 1.000000 ! # 2 1 TES C1 1x 
#  1.003017 1.109004 ! # 3 1 TES O2 1x 
#  1.023969 0.927043 ! # 4 1 TES O3 1x 
#  1.043006 1.200000 ! # 5 1 TES H2 1x 
#  1.043006 1.200000 ! # 6 1 TES H3 1x 
#  1.119673 1.200000 ! # 7 1 TES H1 1x 
#  
# ATOMS 7 
#  
# ATOM 1 O1 TES 1 0.065476 0.444502 0.150109 1.0000 1 O 
#  XY C1 H1 HEX K1 V0 M0 Q0 
# UANI 0.012874 0.016301 0.009208 -.003200 0.002581 0.000514 
#  6.05220 0. -.054 -.087 0. 0.104 0. 0. -.028 0.042 
#  0. -.015 -.026 0. 0. 0.065 0.022 
#  0.011 0. 0. 0.004 0.003 0. 0. 0.015 0.015 
#  
# ATOM 2 C1 TES 1 0.096825 0.558479 0.052118 1.0000 1 C 
#  XY O2 O1 HEX K2 V0 M0 Q0 
# UANI 0.008054 0.010978 0.008629 -.002320 0.000648 -.000223 
#  3.98080 0. 0.081 -.046 0. -.248 0. 0. 0.097 0.050 
#  0. 0.022 -.006 0. 0. 0.294 0.021 
#  0.014 0. 0. 0.014 -.001 0. 0. -.058 0.018 
#  
# ATOM 3 O2 TES 1 0.257510 0.742502 0.036326 1.0000 1 O 
#  ZY C1 O1 HEX K3 V0 M0 Q0 
# UANI 0.010666 0.018275 0.008238 -.006206 0.000813 0.000973 
#  6.09000 0. 0. 0. -.068 0.029 0. 0. -.153 0. 
#  0.028 0. 0. 0.017 0. 0. 0. 
#  -.012 0. 0. 0.011 0. 0. 0. -.003 0. 
#  
# ATOM 4 O3 TES 1 0.370010 0.631366 0.321579 1.0000 1 O 
# bZY H2 H3 HEX K4 V0 M0 Q0 
# UANI 0.010758 0.017125 0.009221 0.001305 0.000649 -.001163 
#  5.64460 0. 0. 0. -.163 -.014 0. 0. 0.132 0. 
#  -.039 0. 0. -.061 0. 0. 0. 
#  -.018 0. 0. -.027 0. 0. 0. 0.004 0. 
#  
# ATOM 5 H2 TES 1 0.310463 0.688762 0.387582 1.0000 1 H 
#  ZY O3 H3 HEX K5 V0 M0 Q0 
# UISO 0.028122 
#  1.13780 0. 0. 0. 0.273 0.140 0. 0. 0. 0. 
#  0.034 0. 0. 0. 0. 0. 0. 
#  -.010 0. 0. 0. 0. 0. 0. 0. 0. 
#  
# ATOM 6 H3 TES 1 0.487530 0.455626 0.351203 1.0000 1 H 
#  ZY O3 H2 HEX K6 V0 M0 Q0 
# UISO 0.024936 
#  1.13780 0. 0. 0. 0.273 0.140 0. 0. 0. 0. 
#  0.034 0. 0. 0. 0. 0. 0. 
#  -.010 0. 0. 0. 0. 0. 0. 0. 0. 
#  
# ATOM 7 H1 TES 1 0.202314 0.522557 0.219075 1.0000 1 H 
#  ZY O1 C1 HEX K7 V0 M0 Q0 
# UISO 0.043046 
#  0.95670 0. 0. 0. 0.207 0.095 0. 0. 0. 0. 
#  0.017 0. 0. 0. 0. 0. 0. 
#  -.028 0. 0. 0. 0. 0. 0. 0. 0. 
#  
# ANHAR 0 3 ! number_of_anharmonic_atoms max_order 
# ! 1 ! atom number 
# ! 0.00E+00 0.00E+00 0.00E+00 0.00E+00 0.00E+00 0.00E+00 0.00E+00 0.00E+00 
# ! 0.00E+00 0.00E+00 
#  
#  
# STOP 
; 
_refine_special_details              
;
  TAAM refinement with ELMAM2 databank.
  Uses aspherical atomic scattering factors computed 
  from multipolar model
  (Hansen & Coppens, Acta Cryst. A, 1978, 34, 909-921)
  parametrized using ELMAM2 databank
  (Domagala, et al., Acta Cryst. A, 2012, 68, 337-351)
  and MoPro software
  (Jelsch, et al., J. Appl. Cryst. 2005, 38, 38-54)
 Refinement of F^1^ against reflections.
 The threshold expression of F^2^ > 2sigma(F^2^) is
 used for calculating R-factors(gt) and is not
 relevant to the choice of reflections for refinement.
 R-factors based on F^2^ are statistically about twice
 as large as those based on F, and R-factors based on
 ALL data will be even larger.
;
_refine_ls_structure_factor_coef     F  
_refine_ls_matrix_type                full
_refine_ls_weighting_scheme          sigma
_atom_sites_solution_primary      direct 
_atom_sites_solution_secondary    difmap 
_atom_sites_solution_hydrogens    geom   
_refine_ls_hydrogen_treatment    refall
_refine_ls_extinction_method        'none'              
_refine_ls_number_reflns               503
_refine_ls_number_parameters            49
_refine_ls_number_restraints             0
# R-factors: R(F)  &  wR2(I) 
_refine_ls_R_factor_all              0.0126
_refine_ls_R_factor_gt               0.0125
_refine_ls_wR_factor_ref             0.0244
_refine_ls_wR_factor_gt              0.0243
_refine_ls_goodness_of_fit_ref       2.064
_refine_ls_restrained_S_all          0.000
_refine_ls_shift/su_max              0.001
_refine_ls_shift/su_mean             0.000

###  to get diff_density_max min & rms : 
###  run MoPro  : WRIT FOUR   to create FOURier file 
###  run VMoPro : FOUR  FastFourierTransform   to get a 3D grid (Xplor format) on whole unit-cell
###             & GRID  STAT   to get max min rms statistics


loop_
_atom_site_type_symbol      
_atom_site_label            
_atom_site_fract_x          
_atom_site_fract_y          
_atom_site_fract_z          
_atom_site_U_iso_or_equiv   
_atom_site_adp_type         
_atom_site_occupancy        
_atom_site_calc_flag        
_atom_site_refinement_flag_posn  
_atom_site_refinement_flag_adp  
_atom_site_disorder_assembly
_atom_site_disorder_group   
O  O1 0.06548(5) 0.44450(9) 0.15011(2) 0.0128(2) Uani 1 d . . . .
C  C1 0.09682(6) 0.5585(1) 0.05212(3) 0.0094(2) Uani 1 d . . . .
O  O2 0.25751(5) 0.74250(9) 0.03633(2) 0.0126(2) Uani 1 d . . . .
O  O3 0.37001(5) 0.63137(10) 0.32158(3) 0.0127(2) Uani 1 d . . . .
H  H2 0.310(1) 0.689(2) 0.3876(7) 0.028(2) Uiso 1 d U . . .
H  H3 0.488(1) 0.456(2) 0.3512(6) 0.025(2) Uiso 1 d U . . .
H  H1 0.202(2) 0.523(3) 0.2191(8) 0.043(2) Uiso 1 d U . . .

loop_ 
_atom_site_aniso_label 
_atom_site_aniso_U_11 
_atom_site_aniso_U_22 
_atom_site_aniso_U_33 
_atom_site_aniso_U_12 
_atom_site_aniso_U_13 
_atom_site_aniso_U_23 
O1 0.0129(2) 0.0163(2) 0.0092(2) -0.0032(1) 0.0026(2) 0.0005(1)  
C1 0.0081(2) 0.0110(2) 0.0086(3) -0.0023(1) 0.0006(2) -0.0002(1)  
O2 0.0107(2) 0.0183(2) 0.0082(2) -0.0062(1) 0.0008(1) 0.0010(1)  
O3 0.0108(2) 0.0171(2) 0.0092(2) 0.0013(1) 0.0006(1) -0.0012(1)  

_geom_special_details                
;                                    
;                                    

loop_
_geom_bond_atom_site_label_1         
_geom_bond_atom_site_label_2         
_geom_bond_distance                  
_geom_bond_site_symmetry_2           
_geom_bond_publ_flag                 
O1 C1 1.2833(5) . ? 
O1 H1 1.054(9) . ? 
C1 O2 1.2220(5) . ? 
O3 H3 0.944(8) . ? 
O3 H2 0.958(9) . ? 

loop_
_geom_angle_atom_site_label_1        
_geom_angle_atom_site_label_2        
_geom_angle_atom_site_label_3        
_geom_angle                          
_geom_angle_site_symmetry_1          
_geom_angle_site_symmetry_3          
_geom_angle_publ_flag                
O1 C1 O2 126.82(4) . . ? 
C1 O1 H1 111.1(5) . . ? 
H2 O3 H3 103.5(5) . . ? 

loop_
_geom_torsion_atom_site_label_1      
_geom_torsion_atom_site_label_2      
_geom_torsion_atom_site_label_3      
_geom_torsion_atom_site_label_4      
_geom_torsion                        
_geom_torsion_site_symmetry_1        
_geom_torsion_site_symmetry_2        
_geom_torsion_site_symmetry_3        
_geom_torsion_site_symmetry_4        
_geom_torsion_publ_flag              
O2 C1 O1 H1 -1.9(5) . . . . ? 

loop_ 
 _refln_index_h 
 _refln_index_k 
 _refln_index_l 
 _refln_F_squared_meas 
 _refln_F_squared_sigma 
 _refln_observed_status 
   1   0   0      351.29     11.98 o 
   2   0   0       23.43      0.54 o 
   3   0   0      369.79      8.60 o 
   4   0   0       41.74      0.94 o 
   5   0   0       59.25      1.29 o 
   6   0   0      221.05      4.92 o 
   7   0   0      104.52      2.38 o 
   1   1   0     1403.48     25.62 o 
   2   1   0      345.84      7.99 o 
   3   1   0      103.84      2.33 o 
   4   1   0        2.29      0.06 o 
   5   1   0        0.42      0.02 o 
   6   1   0        0.59      0.03 o 
   7   1   0       79.74      1.84 o 
   0   2   0       13.12      0.31 o 
   1   2   0      310.83      7.16 o 
   2   2   0      492.08     11.36 o 
   3   2   0        2.01      0.06 o 
   4   2   0      114.67      2.58 o 
   5   2   0       23.73      0.54 o 
   6   2   0        0.07      0.02 o 
   1   3   0       18.62      0.42 o 
   2   3   0       12.47      0.30 o 
   3   3   0       71.32      1.60 o 
   4   3   0        5.82      0.14 o 
   5   3   0      120.38      2.70 o 
   0   4   0        2.85      0.09 o 
   1   4   0       17.83      0.41 o 
   2   4   0       12.85      0.30 o 
  -7   1   1       17.58      0.41 o 
  -6   1   1        1.34      0.05 o 
  -5   1   1       53.49      1.21 o 
  -4   1   1       87.09      1.93 o 
  -3   1   1      302.19      6.85 o 
  -2   1   1      178.56      4.06 o 
   0   1   1      434.14     10.05 o 
   1   1   1       36.55      0.82 o 
   2   1   1       64.66      1.48 o 
   3   1   1      410.00      9.36 o 
   4   1   1      144.23      3.22 o 
   5   1   1      103.91      2.30 o 
   6   1   1      177.63      4.04 o 
   7   1   1        1.16      0.06 o 
  -6   2   1       69.24      1.55 o 
  -5   2   1        9.18      0.21 o 
  -4   2   1       51.09      1.13 o 
  -3   2   1       80.11      1.77 o 
  -2   2   1      146.33      3.28 o 
  -1   2   1      136.01      3.01 o 
   0   2   1       72.20      1.60 o 
   1   2   1      254.68      5.75 o 
   2   2   1        1.70      0.06 o 
   3   2   1        7.65      0.18 o 
   4   2   1       71.75      1.60 o 
   5   2   1       24.39      0.56 o 
   6   2   1        9.29      0.22 o 
  -5   3   1       19.55      0.46 o 
  -4   3   1        4.92      0.13 o 
  -3   3   1        4.01      0.10 o 
  -2   3   1      140.57      3.19 o 
  -1   3   1        0.14      0.02 o 
   0   3   1       49.72      1.10 o 
   1   3   1       30.26      0.67 o 
   2   3   1       28.90      0.66 o 
   3   3   1        2.13      0.07 o 
   4   3   1       35.83      0.81 o 
   5   3   1       26.44      0.60 o 
  -3   4   1       20.78      0.48 o 
  -2   4   1       16.32      0.38 o 
  -1   4   1        6.00      0.15 o 
   0   4   1       12.28      0.29 o 
   1   4   1        0.59      0.03 o 
   2   4   1        0.02      0.02 o 
  -7   0   2       13.86      0.34 o 
  -6   0   2      171.25      4.11 o 
  -5   0   2       86.48      1.91 o 
  -4   0   2      905.96     21.84 o 
  -3   0   2       13.65      0.32 o 
  -2   0   2      589.14     14.19 o 
   0   0   2      136.63      3.18 o 
   1   0   2       10.06      0.28 o 
   3   0   2      174.80      3.96 o 
   4   0   2        0.01      0.01 o 
   5   0   2      629.99     14.85 o 
   6   0   2       28.23      0.65 o 
   7   0   2       34.17      0.81 o 
  -7   1   2       83.28      1.92 o 
  -6   1   2        6.54      0.16 o 
  -5   1   2      242.86      5.45 o 
  -4   1   2       54.34      1.20 o 
  -3   1   2       32.24      0.72 o 
  -2   1   2      531.45     12.23 o 
  -1   1   2      146.28      3.54 o 
   0   1   2       86.42      2.01 o 
   1   1   2      400.89      9.47 o 
   2   1   2        2.55      0.07 o 
   3   1   2      422.51      9.74 o 
   4   1   2      175.85      3.97 o 
   5   1   2       55.48      1.24 o 
   6   1   2       58.83      1.34 o 
  -6   2   2       38.37      0.91 o 
  -5   2   2        0.62      0.02 o 
  -4   2   2       12.34      0.28 o 
  -3   2   2      171.78      3.82 o 
  -2   2   2      458.51     10.48 o 
  -1   2   2        7.99      0.19 o 
   0   2   2      125.67      2.81 o 
   1   2   2        0.08      0.01 o 
   2   2   2        2.94      0.08 o 
   3   2   2      262.83      5.88 o 
   4   2   2      285.00      6.41 o 
   5   2   2        3.32      0.09 o 
   6   2   2        0.07      0.02 o 
  -5   3   2        0.09      0.02 o 
  -4   3   2       13.51      0.34 o 
  -3   3   2      247.41      5.59 o 
  -2   3   2       66.17      1.51 o 
  -1   3   2       31.46      0.71 o 
   0   3   2      112.19      2.48 o 
   1   3   2       45.25      1.02 o 
   2   3   2       87.92      1.95 o 
   3   3   2       20.32      0.46 o 
   4   3   2        1.01      0.04 o 
   5   3   2        5.42      0.14 o 
  -3   4   2       11.04      0.27 o 
  -2   4   2       60.42      1.38 o 
  -1   4   2        9.70      0.23 o 
   0   4   2       57.59      1.30 o 
   1   4   2       55.73      1.27 o 
   2   4   2        1.99      0.07 o 
  -7   1   3        3.66      0.10 o 
  -6   1   3        1.19      0.04 o 
  -5   1   3       48.57      1.08 o 
  -4   1   3        1.56      0.04 o 
  -3   1   3      154.78      3.45 o 
  -2   1   3       19.62      0.45 o 
  -1   1   3      324.42      8.00 o 
   0   1   3       17.14      0.41 o 
   1   1   3      748.85     17.16 o 
   2   1   3      439.83     10.04 o 
   3   1   3       40.07      0.89 o 
   4   1   3      198.92      4.43 o 
   5   1   3        1.72      0.05 o 
   6   1   3       21.62      0.49 o 
  -6   2   3       59.88      1.34 o 
  -5   2   3        4.17      0.10 o 
  -4   2   3       75.36      1.67 o 
  -3   2   3      288.36      6.47 o 
  -2   2   3        9.22      0.22 o 
  -1   2   3      163.40      3.68 o 
   0   2   3        0.04      0.01 o 
   1   2   3      340.77      7.88 o 
   2   2   3       16.50      0.38 o 
   3   2   3       98.75      2.19 o 
   4   2   3       53.41      1.19 o 
   5   2   3       23.37      0.53 o 
   6   2   3       13.48      0.33 o 
  -5   3   3        5.99      0.15 o 
  -4   3   3       22.70      0.52 o 
  -3   3   3        7.41      0.23 o 
  -2   3   3        1.47      0.06 o 
  -1   3   3       13.05      0.30 o 
   0   3   3       84.51      1.88 o 
   1   3   3        0.07      0.01 o 
   2   3   3        4.45      0.11 o 
   3   3   3       97.08      2.25 o 
   4   3   3        1.38      0.05 o 
  -2   4   3       32.68      0.75 o 
  -1   4   3        0.04      0.02 o 
   0   4   3        3.96      0.11 o 
   1   4   3       14.52      0.34 o 
   2   4   3       55.33      1.25 o 
  -7   0   4       38.39      0.86 o 
  -6   0   4        2.80      0.09 o 
  -5   0   4       16.95      0.46 o 
  -4   0   4      117.37      2.63 o 
  -3   0   4       84.75      1.88 o 
  -1   0   4      792.63     19.65 o 
   0   0   4       66.29      1.51 o 
   1   0   4     1390.45     27.14 o 
   2   0   4        7.82      0.20 o 
   3   0   4       20.29      0.46 o 
   4   0   4       35.96      0.79 o 
   5   0   4       11.22      0.27 o 
   6   0   4        1.44      0.07 o 
  -7   1   4        0.42      0.03 o 
  -6   1   4       30.46      0.68 o 
  -5   1   4       89.43      1.98 o 
  -4   1   4       32.48      0.72 o 
  -3   1   4      222.37      4.98 o 
  -2   1   4      341.87      7.97 o 
  -1   1   4      237.25      5.39 o 
   0   1   4     1390.10     38.48 o 
   1   1   4       63.07      1.42 o 
   2   1   4        8.78      0.20 o 
   3   1   4       11.16      0.26 o 
   4   1   4        2.90      0.08 o 
   5   1   4       37.55      0.85 o 
   6   1   4       52.49      1.22 o 
  -6   2   4        5.34      0.13 o 
  -5   2   4       27.38      0.64 o 
  -4   2   4       59.90      1.32 o 
  -3   2   4       26.69      0.67 o 
  -2   2   4       21.79      0.51 o 
  -1   2   4      220.63      4.92 o 
   0   2   4      178.00      3.96 o 
   1   2   4       18.70      0.43 o 
   2   2   4        1.14      0.04 o 
   3   2   4       88.59      1.96 o 
   4   2   4       15.08      0.34 o 
   5   2   4       59.60      1.40 o 
  -5   3   4       11.34      0.26 o 
  -4   3   4      237.53      5.35 o 
  -3   3   4       44.74      0.99 o 
  -2   3   4        8.95      0.23 o 
  -1   3   4       54.84      1.27 o 
   0   3   4       55.79      1.25 o 
   1   3   4        7.90      0.20 o 
   2   3   4      213.87      4.79 o 
   3   3   4      105.75      2.40 o 
   4   3   4       47.83      1.13 o 
  -2   4   4        0.49      0.04 o 
  -1   4   4        0.44      0.04 o 
   0   4   4       12.40      0.30 o 
   1   4   4        2.96      0.09 o 
  -7   1   5        2.17      0.06 o 
  -6   1   5       92.17      2.04 o 
  -5   1   5       29.21      0.65 o 
  -4   1   5        0.06      0.01 o 
  -3   1   5      204.97      4.58 o 
  -2   1   5       19.95      0.45 o 
  -1   1   5        0.95      0.04 o 
   0   1   5       67.04      1.49 o 
   1   1   5      107.96      2.40 o 
   2   1   5       19.18      0.43 o 
   3   1   5        4.98      0.12 o 
   4   1   5       86.76      1.94 o 
   5   1   5        1.24      0.05 o 
   6   1   5       57.48      1.34 o 
  -6   2   5        4.25      0.11 o 
  -5   2   5      171.12      3.94 o 
  -4   2   5        5.84      0.14 o 
  -3   2   5        2.46      0.06 o 
  -2   2   5        3.23      0.08 o 
  -1   2   5      465.35     10.87 o 
   0   2   5       47.12      1.05 o 
   1   2   5       86.28      1.91 o 
   2   2   5      147.15      3.26 o 
   3   2   5       60.25      1.33 o 
   4   2   5        0.60      0.03 o 
   5   2   5       14.51      0.35 o 
  -5   3   5        3.68      0.10 o 
  -4   3   5       27.76      0.62 o 
  -3   3   5       21.38      0.49 o 
  -2   3   5        6.72      0.18 o 
  -1   3   5        0.80      0.04 o 
   0   3   5       15.47      0.36 o 
   1   3   5       21.43      0.50 o 
   2   3   5        7.81      0.18 o 
   3   3   5        0.17      0.02 o 
   4   3   5        3.48      0.10 o 
  -2   4   5       34.50      0.81 o 
  -1   4   5       60.94      1.38 o 
   0   4   5       76.86      1.80 o 
   1   4   5       53.25      1.13 o 
  -7   0   6      248.36      5.73 o 
  -6   0   6      158.73      3.49 o 
  -5   0   6      111.42      2.65 o 
  -4   0   6       43.67      0.96 o 
  -3   0   6       13.58      0.36 o 
  -2   0   6      165.36      3.75 o 
  -1   0   6      188.92      4.43 o 
   0   0   6      936.15     22.78 o 
   1   0   6      211.44      4.73 o 
   2   0   6        3.70      0.10 o 
   3   0   6      550.43     13.75 o 
   4   0   6       12.38      0.29 o 
   5   0   6        6.15      0.17 o 
   6   0   6       44.78      1.70 o 
  -7   1   6       18.74      0.43 o 
  -6   1   6      148.35      3.31 o 
  -5   1   6        3.76      0.09 o 
  -4   1   6      171.32      3.82 o 
  -3   1   6        0.33      0.02 o 
  -2   1   6        5.35      0.13 o 
  -1   1   6        0.47      0.02 o 
   0   1   6      291.89      6.59 o 
   1   1   6      201.96      4.53 o 
   2   1   6      398.00      9.05 o 
   3   1   6        4.56      0.11 o 
   4   1   6       38.71      0.88 o 
   5   1   6       79.01      1.78 o 
  -6   2   6        1.12      0.04 o 
  -5   2   6       78.43      1.74 o 
  -4   2   6        5.67      0.14 o 
  -3   2   6      134.94      2.99 o 
  -2   2   6       68.82      1.52 o 
  -1   2   6       17.80      0.40 o 
   0   2   6        5.07      0.12 o 
   1   2   6      155.68      3.45 o 
   2   2   6        9.97      0.23 o 
   3   2   6       43.42      0.96 o 
   4   2   6        6.78      0.17 o 
   5   2   6       47.10      1.12 o 
  -5   3   6        4.51      0.12 o 
  -4   3   6        7.99      0.19 o 
  -3   3   6        0.29      0.03 o 
  -2   3   6      362.79      8.36 o 
  -1   3   6      104.34      2.34 o 
   0   3   6        0.29      0.02 o 
   1   3   6       42.97      0.96 o 
   2   3   6        2.35      0.07 o 
   3   3   6       20.49      0.47 o 
  -7   1   7       49.67      1.20 o 
  -6   1   7        2.69      0.07 o 
  -5   1   7        1.02      0.04 o 
  -4   1   7       85.06      1.88 o 
  -3   1   7      332.08      7.55 o 
  -2   1   7       32.35      0.72 o 
  -1   1   7      394.55      8.97 o 
   0   1   7       34.04      0.76 o 
   1   1   7       17.25      0.39 o 
   2   1   7       28.71      0.64 o 
   3   1   7       28.09      0.64 o 
   4   1   7        7.90      0.18 o 
   5   1   7        4.83      0.13 o 
  -6   2   7        0.25      0.02 o 
  -5   2   7       21.08      0.47 o 
  -4   2   7        6.74      0.16 o 
  -3   2   7      162.43      3.66 o 
  -2   2   7       32.68      0.72 o 
  -1   2   7        1.31      0.04 o 
   0   2   7      134.35      3.03 o 
   1   2   7       78.58      1.74 o 
   2   2   7       55.09      1.22 o 
   3   2   7        3.66      0.10 o 
   4   2   7      150.65      3.41 o 
  -4   3   7        5.21      0.13 o 
  -3   3   7        4.01      0.11 o 
  -2   3   7       80.61      1.82 o 
  -1   3   7        1.74      0.06 o 
   0   3   7        1.03      0.04 o 
   1   3   7       18.74      0.43 o 
   2   3   7       29.24      0.66 o 
   3   3   7        2.13      0.07 o 
  -7   0   8        0.26      0.04 o 
  -6   0   8        1.06      0.06 o 
  -5   0   8      274.79      6.23 o 
  -4   0   8      547.11     13.11 o 
  -3   0   8       21.81      0.48 o 
  -2   0   8      437.41     10.24 o 
  -1   0   8      462.16     10.92 o 
   0   0   8      273.92      6.20 o 
   1   0   8       66.64      1.52 o 
   2   0   8       99.29      2.19 o 
   3   0   8       10.19      0.25 o 
   4   0   8        1.07      0.06 o 
   5   0   8      143.32      3.22 o 
  -6   1   8        2.89      0.08 o 
  -5   1   8       16.72      0.39 o 
  -4   1   8      169.38      3.82 o 
  -3   1   8        8.19      0.20 o 
  -2   1   8      276.18      6.19 o 
  -1   1   8       89.31      1.98 o 
   0   1   8       25.75      0.58 o 
   1   1   8       88.45      1.96 o 
   2   1   8       45.42      1.01 o 
   3   1   8       37.01      0.82 o 
   4   1   8       27.59      0.62 o 
   5   1   8        1.52      0.07 o 
  -6   2   8       13.18      0.31 o 
  -5   2   8        1.88      0.06 o 
  -4   2   8       81.00      1.82 o 
  -3   2   8      276.91      6.23 o 
  -2   2   8       27.64      0.61 o 
  -1   2   8       44.74      1.00 o 
   0   2   8        0.48      0.02 o 
   1   2   8        5.52      0.13 o 
   2   2   8       54.27      1.21 o 
   3   2   8      100.99      2.28 o 
   4   2   8        0.69      0.04 o 
  -4   3   8        0.27      0.03 o 
  -3   3   8       17.60      0.43 o 
  -2   3   8       25.30      0.58 o 
  -1   3   8        6.44      0.17 o 
   0   3   8       97.70      2.17 o 
   1   3   8       25.10      0.57 o 
   2   3   8        1.70      0.06 o 
  -6   1   9       43.22      0.97 o 
  -5   1   9      256.83      5.92 o 
  -4   1   9       44.37      1.04 o 
  -3   1   9       59.31      1.35 o 
  -2   1   9       21.47      0.48 o 
  -1   1   9      165.45      3.68 o 
   0   1   9       35.72      0.80 o 
   1   1   9      182.92      4.07 o 
   2   1   9      171.36      3.81 o 
   3   1   9        1.42      0.05 o 
   4   1   9       20.22      0.47 o 
  -5   2   9        0.17      0.02 o 
  -4   2   9       13.50      0.31 o 
  -3   2   9       51.28      1.20 o 
  -2   2   9       16.34      0.38 o 
  -1   2   9        7.64      0.18 o 
   0   2   9       53.29      1.18 o 
   1   2   9        7.10      0.17 o 
   2   2   9       76.23      1.72 o 
   3   2   9        2.25      0.07 o 
  -4   3   9       36.46      0.83 o 
  -3   3   9        5.39      0.14 o 
  -2   3   9        8.06      0.19 o 
  -1   3   9        1.20      0.05 o 
   0   3   9       40.66      0.92 o 
   1   3   9        9.72      0.23 o 
  -6   0  10      281.80      6.51 o 
  -5   0  10       98.35      2.17 o 
  -4   0  10        1.66      0.10 o 
  -3   0  10        4.09      0.13 o 
  -2   0  10      178.06      4.19 o 
  -1   0  10        3.03      0.12 o 
   0   0  10      384.80      8.87 o 
   1   0  10      645.66     15.22 o 
   2   0  10       32.86      0.72 o 
   3   0  10        1.17      0.05 o 
   4   0  10        4.30      0.13 o 
  -6   1  10       49.36      1.11 o 
  -5   1  10       24.83      0.63 o 
  -4   1  10        0.03      0.02 o 
  -3   1  10        3.58      0.10 o 
  -2   1  10       31.41      0.70 o 
  -1   1  10        0.03      0.02 o 
   0   1  10      142.61      3.16 o 
   1   1  10       70.87      1.59 o 
   2   1  10       41.09      0.91 o 
   3   1  10       82.39      1.84 o 
  -5   2  10        0.02      0.01 o 
  -4   2  10       30.43      0.69 o 
  -3   2  10       10.95      0.27 o 
  -2   2  10       87.68      1.94 o 
  -1   2  10      181.72      4.05 o 
   0   2  10       25.17      0.57 o 
   1   2  10        4.47      0.11 o 
   2   2  10       74.13      1.65 o 
   3   2  10       10.77      0.27 o 
  -3   3  10       19.95      0.47 o 
  -2   3  10       22.46      0.53 o 
  -1   3  10       31.54      0.71 o 
   0   3  10        1.29      0.06 o 
  -6   1  11        3.91      0.15 o 
  -5   1  11        0.19      0.02 o 
  -4   1  11        1.69      0.06 o 
  -3   1  11      156.02      3.49 o 
  -2   1  11       79.63      1.82 o 
  -1   1  11       70.94      1.57 o 
   0   1  11      196.06      4.38 o 
   1   1  11        0.07      0.02 o 
   2   1  11        1.73      0.06 o 
   3   1  11       13.29      0.31 o 
  -4   2  11        7.59      0.19 o 
  -3   2  11       22.85      0.54 o 
  -2   2  11       13.13      0.30 o 
  -1   2  11       71.42      1.59 o 
   0   2  11        1.30      0.05 o 
   1   2  11        8.37      0.20 o 
   2   2  11       31.13      0.71 o 
  -5   0  12       42.91      0.96 o 
  -4   0  12      237.56      5.40 o 
  -3   0  12      140.98      3.47 o 
  -2   0  12       15.82      0.42 o 
  -1   0  12      106.39      2.51 o 
   0   0  12       13.17      0.34 o 
   1   0  12        5.96      0.18 o 
   2   0  12       75.80      1.69 o 
  -5   1  12       24.70      0.56 o 
  -4   1  12       79.96      1.78 o 
  -3   1  12       52.35      1.16 o 
  -2   1  12        9.00      0.21 o 
  -1   1  12       83.79      1.86 o 
   0   1  12        0.20      0.03 o 
   1   1  12        1.92      0.07 o 
   2   1  12       23.90      0.55 o 
  -4   2  12        0.81      0.04 o 
  -3   2  12        2.07      0.07 o 
  -2   2  12      107.93      2.41 o 
  -1   2  12       33.12      0.74 o 
   0   2  12       16.55      0.39 o 
   1   2  12       14.35      0.34 o 
  -4   1  13       15.24      0.40 o 
  -3   1  13        0.89      0.04 o 
  -2   1  13       31.28      0.70 o 
  -1   1  13        5.48      0.14 o 
   0   1  13       25.19      0.57 o 
   1   1  13        6.70      0.17 o 
  -2   2  13       29.91      0.68 o 
  -1   2  13       12.55      0.30 o 
  -4   0  14        1.75      0.07 o 
  -3   0  14       17.41      0.42 o 
  -2   0  14       55.17      1.24 o 
  -1   0  14       48.07      1.14 o 
   0   0  14       51.37      1.31 o 
  -3   1  14        0.33      0.03 o 
  -2   1  14       18.16      0.43 o 
  -1   1  14       44.55      1.00 o 
_refine_diff_density_max 8.123275E-02
_refine_diff_density_min -1.025917E-01

# start Validation Reply Form
_vrf_PLAT417_ELMAM2_withoutURATIO_oxa01_08
;
PROBLEM: Short Inter D-H..H-D
RESPONSE: This is a very strong hydrogen bond and this is the reason why
the distance is so short.
;
# end Validation Reply Form
