# Supplementary material for: On the accuracy and precision of X-ray and neutron diffraction results as a function of resolution and the electron density model
Source: IUCrJ. 2020 Aug 25;7(Pt 5):920–33. doi: 10.1107/S2052252520010441 (PMC7467170; doi:10.1107/S2052252520010441)
Supplement: Supplementary file 2 [file m-07-00920-sup2.zip › cif_deposition/ELMAM2_withoutURATIO_oxa01_12.cif]

data_ELMAM2_withoutURATIO_oxa01_12  
_audit_creation_method             'MoPro12'     
_chemical_formula_moiety               'C2 H2 O4, 2(H2 O1)'
_chemical_formula_sum                  'C2 H6 O6'
_chemical_formula_weight               126.07
_chemical_absolute_configuration     '-'

_symmetry_cell_setting               monoclinic   
_symmetry_space_group_name_H-M         'P 21/c'
_symmetry_space_group_name_Hall        '-P 2ybc'

loop_
_atom_type_symbol                      
_atom_type_description                 
_atom_type_scat_dispersion_real        
_atom_type_scat_dispersion_imag        
_atom_type_scat_source                 
 'C' 'C'    0.0033   0.0016
'Su & Coppens. Acta. Cryst. (1997) A53, 749-762. '                    
 'H' 'H'    0.0000   0.0000
'Su & Coppens. Acta. Cryst. (1997) A53, 749-762. '                    
 'O' 'O'    0.0106   0.0060
'Su & Coppens. Acta. Cryst. (1997) A53, 749-762. '                    

loop_
_symmetry_equiv_pos_as_xyz           
'x, y, z'
'-x, y+1/2, -z+1/2'
'-x, -y, -z'
'x, -y-1/2, z-1/2'
_cell_length_a                    6.0931(4)
_cell_length_b                    3.4921(2)
_cell_length_c                    11.8409(7)
_cell_angle_alpha                 90.00
_cell_angle_beta                  103.842(2)
_cell_angle_gamma                 90.00
_cell_volume                      244.63(3)
_cell_formula_units_Z                2
_cell_measurement_temperature     100(1)
_cell_measurement_reflns_used        9928
_cell_measurement_theta_min          3.4436
_cell_measurement_theta_max          58.2453
_exptl_crystal_density_diffrn     1.712 
_exptl_crystal_F_000              132 
_exptl_absorpt_coefficient_mu     0.181 
_exptl_crystal_description        unspecified
_exptl_crystal_size_max              0.243
_exptl_crystal_size_mid              0.201  
_exptl_crystal_size_min              0.193
_exptl_crystal_colour             colourless
_exptl_absorpt_correction_type    multi-scan
_exptl_absorpt_process_details
;
 Absorption correction done by SORTAV
 Blessing, R. H.: (1995) Acta Cryst. A51, 33-38
;
_exptl_absorpt_correction_T_min    0.957
_exptl_absorpt_correction_T_max    0.997

#=======================================================================

# EXPERIMENTAL DATA

_diffrn_ambient_temperature            100(1)
_diffrn_radiation_type                 'Mo K\a'
_diffrn_radiation_source               'TXS rotating anode'
_diffrn_radiation_wavelength           0.71073
_diffrn_measurement_device
;
Bruker AXS Kappa APEX II Ultra diffractometer
;
_diffrn_measurement_device_type        'APEX II CCD detector'
_diffrn_measurement_method             '\w-scans'
_diffrn_reflns_av_R_equivalents   0.0000
_diffrn_reflns_av_unetI/netI      0.0261
_diffrn_reflns_limit_h_max        13
_diffrn_reflns_limit_h_min        -14
_diffrn_reflns_limit_k_max        8
_diffrn_reflns_limit_k_min        0
_diffrn_reflns_limit_l_max        27
_diffrn_reflns_limit_l_min        0
_diffrn_reflns_number             3202
_diffrn_reflns_theta_full         26.00
_diffrn_reflns_theta_max          57.00
_diffrn_reflns_theta_min          3.44
_diffrn_measured_fraction_theta_full 0.990
_diffrn_measured_fraction_theta_max 0.950
_diffrn_radiation_monochromator   graphite
_diffrn_standards_number          0
_reflns_number_gt                 2784
_reflns_number_total              3202
_reflns_threshold_expression      >2sigma(I)
_computing_structure_refinement      'MoPro (J. Appl. Cryst. 2005, 38, 38-54)'
_iucr_refine_instructions_details  
; 
# ! MoPro 12.6 20/01/2017 16:45:31 F:\Oxalic_acid\Oxa_ELMAM2\Final_Refinement_12\1\mopro_elmam2_12_01.par 
# ! reflections hkl file : F:\Oxalic_acid\Oxa_ELMAM2\Final_Refinement_12\1\sortav_freeformat.hkl refin. vs. F^1 
# ! atomic table file : C:\Users\user\Desktop\Programy_Krys\MoPro\MoProSuite\LibMoPro\mopro.tab 
# ! wave functions file : C:\Users\user\Desktop\Programy_Krys\MoPro\MoProSuite\LibMoPro\WAVEF_Su_Coppens_relativistic 
# ! RF factor = 2.421 % RI factor = 3.012% 
# ! wR2F factor = 3.074 % wR2I factor = 5.873% 
# ! g.o.f.(F**1) = 1.731 Nvar= 49 Nref= 3202 Nfree= 0 0.08<sinT/l< 1.18 
#  
# WSIG 1.00000 ! weighting scheme 
#  ! SPACE GROUP P ? 
#  
# CELL 6.0931 3.4921 11.8409 90.0000 103.8421 90.0000 0.71073 
# ZERR 0.0000 0.0000 0.0000 0.0000 0.0000 0.0000 
#  
# SYMM 2 P CENTRO 
#  X , Y, Z 
#  -X , 1/2+Y, 1/2-Z 
#  
# EQUIV 56551 
#  
# SCALE 1 14.734200 
#  
# FMULT 1.00000 
#  
# UOVER 0.00000 0.00000 0.00000 0.00000 0.00000 0.00000 ANI 
#  
# SOLVT 0.00000 50.00000 
#  
# EXTIN 0.00000 GAUSSIAN ISOT TYP1 ! G*10^4 
#  
#  
# DUMMY 2 
# DUMY 0.39896 0.58093 0.36381 D1 0 ! atom # 8 
# DUMY 0.42794 0.53146 0.40201 D2 0 ! atom # 9 
#  
# KAPPA 7 
#  1.001632 1.113461 ! # 1 1 TES O1 1x 
#  1.013147 1.000000 ! # 2 1 TES C1 1x 
#  1.003017 1.109004 ! # 3 1 TES O2 1x 
#  1.023969 0.927043 ! # 4 1 TES O3 1x 
#  1.043006 1.200000 ! # 5 1 TES H2 1x 
#  1.043006 1.200000 ! # 6 1 TES H3 1x 
#  1.119673 1.200000 ! # 7 1 TES H1 1x 
#  
# ATOMS 7 
#  
# ATOM 1 O1 TES 1 0.065310 0.444202 0.150158 1.0000 1 O 
#  XY C1 H1 HEX K1 V0 M0 Q0 
# UANI 0.012944 0.017687 0.007909 -.003987 0.001988 0.000616 
#  6.05220 0. -.054 -.087 0. 0.104 0. 0. -.028 0.042 
#  0. -.015 -.026 0. 0. 0.065 0.022 
#  0.011 0. 0. 0.004 0.003 0. 0. 0.015 0.015 
#  
# ATOM 2 C1 TES 1 0.096909 0.558727 0.052048 1.0000 1 C 
#  XY O2 O1 HEX K2 V0 M0 Q0 
# UANI 0.009047 0.011217 0.007518 -.001888 0.001266 0.000033 
#  3.98080 0. 0.081 -.046 0. -.248 0. 0. 0.097 0.050 
#  0. 0.022 -.006 0. 0. 0.294 0.021 
#  0.014 0. 0. 0.014 -.001 0. 0. -.058 0.018 
#  
# ATOM 3 O2 TES 1 0.257610 0.742622 0.036301 1.0000 1 O 
#  ZY C1 O1 HEX K3 V0 M0 Q0 
# UANI 0.010957 0.018000 0.008819 -.005750 0.001091 0.000778 
#  6.09000 0. 0. 0. -.068 0.029 0. 0. -.153 0. 
#  0.028 0. 0. 0.017 0. 0. 0. 
#  -.012 0. 0. 0.011 0. 0. 0. -.003 0. 
#  
# ATOM 4 O3 TES 1 0.369952 0.631269 0.321500 1.0000 1 O 
# bZY H2 H3 HEX K4 V0 M0 Q0 
# UANI 0.010665 0.017576 0.009002 0.001715 0.000712 -.001120 
#  5.64460 0. 0. 0. -.163 -.014 0. 0. 0.132 0. 
#  -.039 0. 0. -.061 0. 0. 0. 
#  -.018 0. 0. -.027 0. 0. 0. 0.004 0. 
#  
# ATOM 5 H2 TES 1 0.309038 0.689603 0.385893 1.0000 1 H 
#  ZY O3 H3 HEX K5 V0 M0 Q0 
# UISO 0.028706 
#  1.13780 0. 0. 0. 0.273 0.140 0. 0. 0. 0. 
#  0.034 0. 0. 0. 0. 0. 0. 
#  -.010 0. 0. 0. 0. 0. 0. 0. 0. 
#  
# ATOM 6 H3 TES 1 0.489063 0.458378 0.352028 1.0000 1 H 
#  ZY O3 H2 HEX K6 V0 M0 Q0 
# UISO 0.022368 
#  1.13780 0. 0. 0. 0.273 0.140 0. 0. 0. 0. 
#  0.034 0. 0. 0. 0. 0. 0. 
#  -.010 0. 0. 0. 0. 0. 0. 0. 0. 
#  
# ATOM 7 H1 TES 1 0.197113 0.517863 0.215884 1.0000 1 H 
#  ZY O1 C1 HEX K7 V0 M0 Q0 
# UISO 0.041571 
#  0.95670 0. 0. 0. 0.207 0.095 0. 0. 0. 0. 
#  0.017 0. 0. 0. 0. 0. 0. 
#  -.028 0. 0. 0. 0. 0. 0. 0. 0. 
#  
# ANHAR 0 3 ! number_of_anharmonic_atoms max_order 
# ! 1 ! atom number 
# ! 0.00E+00 0.00E+00 0.00E+00 0.00E+00 0.00E+00 0.00E+00 0.00E+00 0.00E+00 
# ! 0.00E+00 0.00E+00 
#  
#  
# STOP 
; 
_refine_special_details              
;
  TAAM refinement with ELMAM2 databank.
  Uses aspherical atomic scattering factors computed 
  from multipolar model
  (Hansen & Coppens, Acta Cryst. A, 1978, 34, 909-921)
  parametrized using ELMAM2 databank
  (Domagala, et al., Acta Cryst. A, 2012, 68, 337-351)
  and MoPro software
  (Jelsch, et al., J. Appl. Cryst. 2005, 38, 38-54)
 Refinement of F^1^ against reflections.
 The threshold expression of F^2^ > 2sigma(F^2^) is
 used for calculating R-factors(gt) and is not
 relevant to the choice of reflections for refinement.
 R-factors based on F^2^ are statistically about twice
 as large as those based on F, and R-factors based on
 ALL data will be even larger.
;
_refine_ls_structure_factor_coef     F  
_refine_ls_matrix_type                full
_refine_ls_weighting_scheme          sigma
_atom_sites_solution_primary      direct 
_atom_sites_solution_secondary    difmap 
_atom_sites_solution_hydrogens    geom   
_refine_ls_hydrogen_treatment    refall
_refine_ls_extinction_method        'none'              
_refine_ls_number_reflns              3202
_refine_ls_number_parameters            49
_refine_ls_number_restraints             0
# R-factors: R(F)  &  wR2(I) 
_refine_ls_R_factor_all              0.0242
_refine_ls_R_factor_gt               0.0203
_refine_ls_wR_factor_ref             0.0307
_refine_ls_wR_factor_gt              0.0306
_refine_ls_goodness_of_fit_ref       1.731
_refine_ls_restrained_S_all          0.000
_refine_ls_shift/su_max              0.001
_refine_ls_shift/su_mean             0.000

###  to get diff_density_max min & rms : 
###  run MoPro  : WRIT FOUR   to create FOURier file 
###  run VMoPro : FOUR  FastFourierTransform   to get a 3D grid (Xplor format) on whole unit-cell
###             & GRID  STAT   to get max min rms statistics


loop_
_atom_site_type_symbol      
_atom_site_label            
_atom_site_fract_x          
_atom_site_fract_y          
_atom_site_fract_z          
_atom_site_U_iso_or_equiv   
_atom_site_adp_type         
_atom_site_occupancy        
_atom_site_calc_flag        
_atom_site_refinement_flag_posn  
_atom_site_refinement_flag_adp  
_atom_site_disorder_assembly
_atom_site_disorder_group   
O  O1 0.06531(2) 0.44420(4) 0.15016(1) 0.01293(6) Uani 1 d . . . .
C  C1 0.09691(3) 0.55873(5) 0.05205(1) 0.00938(5) Uani 1 d . . . .
O  O2 0.25761(2) 0.74262(4) 0.03630(1) 0.01281(6) Uani 1 d . . . .
O  O3 0.36995(2) 0.63127(5) 0.32150(1) 0.01269(6) Uani 1 d . . . .
H  H2 0.3090(9) 0.690(2) 0.3859(5) 0.029(1) Uiso 1 d U . . .
H  H3 0.4891(8) 0.458(2) 0.3520(4) 0.022(1) Uiso 1 d U . . .
H  H1 0.197(1) 0.518(2) 0.2159(6) 0.042(2) Uiso 1 d U . . .

loop_ 
_atom_site_aniso_label 
_atom_site_aniso_U_11 
_atom_site_aniso_U_22 
_atom_site_aniso_U_33 
_atom_site_aniso_U_12 
_atom_site_aniso_U_13 
_atom_site_aniso_U_23 
O1 0.01294(5) 0.01769(6) 0.00791(4) -0.00399(4) 0.00199(3) 0.00062(3)  
C1 0.00905(5) 0.01122(5) 0.00752(5) -0.00189(4) 0.00127(4) 0.000033(4)  
O2 0.01096(5) 0.01800(6) 0.00882(5) -0.00575(4) 0.00109(3) 0.00078(4)  
O3 0.01066(5) 0.01758(6) 0.00900(4) 0.00172(4) 0.00071(3) -0.00112(4)  

_geom_special_details                
;                                    
;                                    

loop_
_geom_bond_atom_site_label_1         
_geom_bond_atom_site_label_2         
_geom_bond_distance                  
_geom_bond_site_symmetry_2           
_geom_bond_publ_flag                 
O1 C1 1.2859(2) . ? 
O1 H1 1.009(7) . ? 
C1 O2 1.2220(2) . ? 
O3 H2 0.947(6) . ? 
O3 H3 0.947(5) . ? 

loop_
_geom_angle_atom_site_label_1        
_geom_angle_atom_site_label_2        
_geom_angle_atom_site_label_3        
_geom_angle                          
_geom_angle_site_symmetry_1          
_geom_angle_site_symmetry_3          
_geom_angle_publ_flag                
O1 C1 O2 126.86(2) . . ? 
C1 O1 H1 110.7(4) . . ? 
H2 O3 H3 104.0(4) . . ? 

loop_
_geom_torsion_atom_site_label_1      
_geom_torsion_atom_site_label_2      
_geom_torsion_atom_site_label_3      
_geom_torsion_atom_site_label_4      
_geom_torsion                        
_geom_torsion_site_symmetry_1        
_geom_torsion_site_symmetry_2        
_geom_torsion_site_symmetry_3        
_geom_torsion_site_symmetry_4        
_geom_torsion_publ_flag              
O2 C1 O1 H1 -2.2(4) . . . . ?  

loop_ 
 _refln_index_h 
 _refln_index_k 
 _refln_index_l 
 _refln_F_squared_meas 
 _refln_F_squared_sigma 
 _refln_observed_status 
   1   0   0      382.94     10.71 o 
   2   0   0       25.27      0.58 o 
   3   0   0      399.09      9.74 o 
   4   0   0       44.71      0.98 o 
   5   0   0       63.16      1.38 o 
   6   0   0      227.96      7.03 o 
   7   0   0      107.50      3.02 o 
   8   0   0       26.35      0.58 o 
   9   0   0       17.64      0.41 o 
  10   0   0        7.60      0.23 o 
  11   0   0       31.15      1.51 o 
  12   0   0        1.64      0.26 o 
  13   0   0        0.32      0.17 o 
   2   1   0      375.54      8.97 o 
   3   1   0      111.91      2.50 o 
   4   1   0        2.49      0.06 o 
   5   1   0        0.42      0.03 o 
   6   1   0        0.61      0.03 o 
   7   1   0       80.84      1.87 o 
   8   1   0        0.02      0.02 o 
   9   1   0       31.73      0.73 o 
  10   1   0        9.36      0.26 o 
  11   1   0        0.08      0.06 o 
  12   1   0        8.23      0.30 o 
  13   1   0        1.37      0.12 o 
   0   2   0       13.74      0.31 o 
   1   2   0      336.22      7.59 o 
   2   2   0      529.28     12.29 o 
   3   2   0        2.13      0.06 o 
   4   2   0      120.13      2.75 o 
   5   2   0       24.54      0.55 o 
   6   2   0        0.06      0.02 o 
   7   2   0       35.49      0.80 o 
   8   2   0       40.44      1.19 o 
   9   2   0        1.61      0.07 o 
  10   2   0        9.08      0.42 o 
  11   2   0        0.05      0.04 o 
  12   2   0        0.63      0.08 o 
  13   2   0        1.02      0.11 o 
   1   3   0       19.27      0.44 o 
   2   3   0       12.81      0.30 o 
   3   3   0       73.73      1.64 o 
   4   3   0        5.97      0.14 o 
   5   3   0      123.51      2.83 o 
   6   3   0        0.44      0.05 o 
   7   3   0        0.54      0.04 o 
   8   3   0       17.12      0.40 o 
   9   3   0        2.17      0.11 o 
  10   3   0        0.69      0.07 o 
  11   3   0       17.96      0.43 o 
  12   3   0        4.49      0.16 o 
  13   3   0        0.08      0.08 o 
   0   4   0        2.90      0.09 o 
   1   4   0       17.87      0.41 o 
   2   4   0       12.70      0.30 o 
   3   4   0        6.33      0.16 o 
   4   4   0       65.44      1.47 o 
   5   4   0        9.12      0.23 o 
   6   4   0       15.92      0.36 o 
   7   4   0        9.65      0.23 o 
   8   4   0        0.05      0.04 o 
   9   4   0        0.04      0.04 o 
  10   4   0        2.35      0.17 o 
  11   4   0        1.49      0.10 o 
  12   4   0        3.93      0.16 o 
   1   5   0        4.24      0.12 o 
   2   5   0       11.23      0.28 o 
   3   5   0       17.39      0.40 o 
   4   5   0        0.26      0.04 o 
   5   5   0        5.24      0.19 o 
   6   5   0       27.40      0.66 o 
   7   5   0       13.31      0.35 o 
   8   5   0        1.00      0.14 o 
   9   5   0        0.03      0.03 o 
  10   5   0        2.04      0.11 o 
  11   5   0        0.05      0.06 o 
   0   6   0       19.27      0.61 o 
   1   6   0        6.88      0.19 o 
   2   6   0        1.10      0.08 o 
   3   6   0        0.58      0.12 o 
   4   6   0        0.97      0.09 o 
   5   6   0        7.63      0.23 o 
   6   6   0       13.44      0.34 o 
   7   6   0        1.02      0.10 o 
   8   6   0        0.24      0.09 o 
   9   6   0        0.05      0.05 o 
   1   7   0        2.62      0.25 o 
   2   7   0        1.13      0.11 o 
   3   7   0        1.22      0.14 o 
   4   7   0        0.39      0.07 o 
   5   7   0        1.95      0.11 o 
   6   7   0        1.80      0.14 o 
   0   8   0        0.10      0.09 o 
   1   8   0        4.67      0.17 o 
   2   8   0        2.91      0.21 o 
   3   8   0        0.32      0.14 o 
 -13   1   1        2.61      0.20 o 
 -12   1   1        1.91      0.12 o 
 -11   1   1        0.22      0.08 o 
 -10   1   1        3.34      0.10 o 
  -9   1   1        0.48      0.04 o 
  -8   1   1       29.01      0.67 o 
  -7   1   1       17.87      0.43 o 
  -6   1   1        1.40      0.05 o 
  -5   1   1       56.49      1.25 o 
  -4   1   1       93.49      2.07 o 
  -3   1   1      326.33      7.34 o 
  -2   1   1      192.73      4.32 o 
   0   1   1      472.23     10.47 o 
   1   1   1       39.51      0.87 o 
   2   1   1       70.25      1.55 o 
   3   1   1      440.72     10.04 o 
   4   1   1      154.00      3.45 o 
   5   1   1      109.00      2.42 o 
   6   1   1      181.22      4.09 o 
   7   1   1        1.20      0.05 o 
   8   1   1        0.44      0.05 o 
   9   1   1        0.14      0.05 o 
  10   1   1       30.96      0.78 o 
  11   1   1        3.96      0.15 o 
  12   1   1        3.29      0.16 o 
  13   1   1        2.15      0.11 o 
 -13   2   1        4.23      0.15 o 
 -12   2   1       12.85      0.32 o 
 -11   2   1        2.68      0.13 o 
 -10   2   1        0.50      0.05 o 
  -9   2   1        4.89      0.15 o 
  -8   2   1       38.93      0.90 o 
  -7   2   1        0.04      0.04 o 
  -6   2   1       70.51      1.60 o 
  -5   2   1        9.49      0.22 o 
  -4   2   1       54.16      1.21 o 
  -3   2   1       84.89      1.88 o 
  -2   2   1      156.58      3.50 o 
  -1   2   1      144.61      3.33 o 
   0   2   1       77.46      1.71 o 
   1   2   1      276.33      6.19 o 
   2   2   1        1.82      0.06 o 
   3   2   1        8.11      0.19 o 
   4   2   1       75.39      1.69 o 
   5   2   1       25.39      0.59 o 
   6   2   1        9.49      0.22 o 
   7   2   1       10.60      0.26 o 
   8   2   1       21.31      0.48 o 
   9   2   1        3.41      0.12 o 
  10   2   1        1.57      0.12 o 
  11   2   1       11.66      0.39 o 
  12   2   1        0.04      0.05 o 
  13   2   1        2.96      0.14 o 
 -13   3   1        1.33      0.19 o 
 -12   3   1        1.58      0.10 o 
 -11   3   1        0.87      0.08 o 
 -10   3   1        2.54      0.12 o 
  -9   3   1        2.80      0.11 o 
  -8   3   1        0.27      0.04 o 
  -7   3   1        1.97      0.07 o 
  -6   3   1       12.92      0.30 o 
  -5   3   1       19.87      0.45 o 
  -4   3   1        5.17      0.13 o 
  -3   3   1        4.14      0.11 o 
  -2   3   1      145.49      3.25 o 
  -1   3   1        0.14      0.02 o 
   0   3   1       51.76      1.15 o 
   1   3   1       31.55      0.70 o 
   2   3   1       30.17      0.67 o 
   3   3   1        2.17      0.06 o 
   4   3   1       36.65      0.84 o 
   5   3   1       26.40      0.60 o 
   6   3   1        0.05      0.03 o 
   7   3   1       27.08      0.62 o 
   8   3   1        0.19      0.04 o 
   9   3   1        6.16      0.17 o 
  10   3   1        1.22      0.09 o 
  11   3   1        2.04      0.12 o 
  12   3   1        0.24      0.06 o 
 -12   4   1        0.50      0.20 o 
 -11   4   1        1.27      0.11 o 
 -10   4   1        0.05      0.06 o 
  -9   4   1       11.03      0.31 o 
  -8   4   1       21.01      0.48 o 
  -7   4   1       20.40      0.47 o 
  -6   4   1        7.99      0.21 o 
  -5   4   1        3.31      0.10 o 
  -4   4   1        0.17      0.03 o 
  -3   4   1       20.51      0.47 o 
  -2   4   1       16.12      0.37 o 
  -1   4   1        6.06      0.15 o 
   0   4   1       12.48      0.30 o 
   1   4   1        0.56      0.03 o 
   2   4   1        0.01      0.01 o 
   3   4   1        0.32      0.03 o 
   4   4   1        0.45      0.03 o 
   5   4   1        4.50      0.15 o 
   6   4   1        0.02      0.02 o 
   7   4   1        1.36      0.08 o 
   8   4   1        2.30      0.10 o 
   9   4   1        2.23      0.11 o 
  10   4   1        5.04      0.28 o 
  11   4   1        3.36      0.14 o 
  12   4   1        1.65      0.20 o 
 -11   5   1        0.31      0.08 o 
 -10   5   1        0.07      0.05 o 
  -9   5   1        1.46      0.11 o 
  -8   5   1        4.56      0.17 o 
  -7   5   1        3.81      0.14 o 
  -6   5   1        0.04      0.05 o 
  -5   5   1        2.79      0.12 o 
  -4   5   1        0.02      0.02 o 
  -3   5   1        0.20      0.04 o 
  -2   5   1        0.30      0.04 o 
  -1   5   1        9.79      0.25 o 
   0   5   1        0.02      0.02 o 
   1   5   1        0.10      0.03 o 
   2   5   1        3.81      0.16 o 
   3   5   1        8.96      0.34 o 
   4   5   1        1.92      0.11 o 
   5   5   1        0.16      0.04 o 
   6   5   1        4.20      0.13 o 
   7   5   1        0.05      0.04 o 
   8   5   1        0.07      0.05 o 
   9   5   1        0.81      0.07 o 
  10   5   1        2.64      0.14 o 
  -9   6   1        1.84      0.18 o 
  -8   6   1        0.28      0.08 o 
  -7   6   1       16.30      1.46 o 
  -6   6   1        1.78      0.10 o 
  -5   6   1        0.06      0.05 o 
  -4   6   1        0.19      0.08 o 
  -3   6   1        9.06      0.26 o 
  -2   6   1        0.58      0.07 o 
  -1   6   1        2.13      0.10 o 
   0   6   1        6.44      0.18 o 
   1   6   1        6.45      0.43 o 
   2   6   1        0.55      0.07 o 
   3   6   1        0.98      0.24 o 
   4   6   1        3.75      0.14 o 
   5   6   1        4.79      0.15 o 
   6   6   1        2.29      0.13 o 
   7   6   1        0.11      0.11 o 
   8   6   1        0.53      0.08 o 
  -7   7   1        0.28      0.14 o 
  -6   7   1        5.90      0.19 o 
  -5   7   1        0.20      0.07 o 
  -4   7   1        0.05      0.06 o 
  -3   7   1        0.82      0.15 o 
  -2   7   1        6.82      0.24 o 
  -1   7   1        1.44      0.12 o 
   0   7   1        9.46      0.35 o 
   1   7   1        1.99      0.24 o 
   2   7   1        2.37      0.15 o 
   3   7   1        0.05      0.05 o 
   4   7   1        5.39      0.18 o 
   5   7   1        9.04      0.27 o 
   6   7   1        0.67      0.08 o 
  -3   8   1        0.09      0.08 o 
  -2   8   1        0.17      0.13 o 
  -1   8   1        0.05      0.05 o 
   0   8   1        0.04      0.04 o 
   1   8   1        0.09      0.07 o 
   2   8   1        0.11      0.09 o 
   3   8   1        0.07      0.07 o 
 -13   0   2        0.08      0.09 o 
 -12   0   2        8.30      0.49 o 
 -11   0   2        3.77      0.29 o 
 -10   0   2        0.03      0.03 o 
  -9   0   2        3.87      0.13 o 
  -8   0   2        3.44      0.14 o 
  -7   0   2       14.17      0.43 o 
  -6   0   2      185.44      5.78 o 
  -5   0   2       92.34      2.08 o 
  -4   0   2      982.48     23.79 o 
  -3   0   2       14.72      0.33 o 
  -2   0   2      632.58     14.03 o 
   0   0   2      148.66      3.26 o 
   1   0   2       10.78      0.31 o 
   3   0   2      189.68      4.21 o 
   4   0   2        0.01      0.01 o 
   5   0   2      657.81     17.24 o 
   6   0   2       29.01      0.84 o 
   7   0   2       34.78      0.89 o 
   8   0   2       14.34      0.48 o 
   9   0   2       44.32      1.39 o 
  10   0   2        2.71      0.11 o 
  11   0   2       23.88      0.78 o 
  12   0   2       20.43      0.55 o 
  13   0   2       12.56      0.41 o 
 -14   1   2        0.16      0.11 o 
 -13   1   2       13.77      0.38 o 
 -12   1   2        0.96      0.11 o 
 -11   1   2        5.75      0.21 o 
 -10   1   2        0.57      0.04 o 
  -9   1   2        1.44      0.06 o 
  -8   1   2        0.03      0.04 o 
  -7   1   2       84.98      2.02 o 
  -6   1   2        6.73      0.16 o 
  -5   1   2      255.72      5.78 o 
  -4   1   2       58.09      1.29 o 
  -3   1   2       34.32      0.76 o 
  -2   1   2      566.29     12.73 o 
  -1   1   2      159.27      3.82 o 
   0   1   2       94.52      2.12 o 
   1   1   2      435.67     10.14 o 
   2   1   2        2.76      0.07 o 
   3   1   2      451.24     10.46 o 
   4   1   2      186.51      4.16 o 
   5   1   2       58.20      1.29 o 
   6   1   2       59.97      1.39 o 
   7   1   2        0.17      0.03 o 
   8   1   2        2.07      0.08 o 
   9   1   2        4.51      0.13 o 
  10   1   2        0.02      0.02 o 
  11   1   2        8.04      0.28 o 
  12   1   2        8.07      0.23 o 
  13   1   2        1.23      0.11 o 
 -13   2   2        0.06      0.05 o 
 -12   2   2        5.34      0.30 o 
 -11   2   2        0.40      0.08 o 
 -10   2   2       10.49      0.32 o 
  -9   2   2        0.02      0.02 o 
  -8   2   2       16.04      0.41 o 
  -7   2   2        0.35      0.03 o 
  -6   2   2       39.45      0.89 o 
  -5   2   2        0.62      0.03 o 
  -4   2   2       12.92      0.30 o 
  -3   2   2      181.91      4.06 o 
  -2   2   2      492.12     11.29 o 
  -1   2   2        8.40      0.19 o 
   0   2   2      135.80      3.01 o 
   1   2   2        0.08      0.01 o 
   2   2   2        3.12      0.08 o 
   3   2   2      277.42      6.27 o 
   4   2   2      295.92      6.77 o 
   5   2   2        3.42      0.09 o 
   6   2   2        0.07      0.02 o 
   7   2   2        6.26      0.16 o 
   8   2   2        0.17      0.04 o 
   9   2   2       34.41      0.89 o 
  10   2   2       27.89      0.74 o 
  11   2   2        0.06      0.06 o 
  12   2   2        0.04      0.04 o 
  13   2   2        2.48      0.21 o 
 -13   3   2        0.53      0.16 o 
 -12   3   2        0.45      0.07 o 
 -11   3   2        3.01      0.14 o 
 -10   3   2        7.68      0.22 o 
  -9   3   2       80.15      1.81 o 
  -8   3   2        8.19      0.20 o 
  -7   3   2        1.83      0.07 o 
  -6   3   2       11.47      0.28 o 
  -5   3   2        0.08      0.02 o 
  -4   3   2       13.65      0.32 o 
  -3   3   2      251.78      5.77 o 
  -2   3   2       67.78      1.52 o 
  -1   3   2       32.74      0.75 o 
   0   3   2      117.95      2.62 o 
   1   3   2       47.11      1.06 o 
   2   3   2       90.80      2.02 o 
   3   3   2       20.74      0.47 o 
   4   3   2        1.02      0.04 o 
   5   3   2        5.42      0.14 o 
   6   3   2        0.71      0.04 o 
   7   3   2       21.99      0.50 o 
   8   3   2        9.17      0.32 o 
   9   3   2        2.31      0.14 o 
  10   3   2       17.87      0.50 o 
  11   3   2        1.07      0.08 o 
  12   3   2        0.14      0.06 o 
 -12   4   2        0.93      0.19 o 
 -11   4   2        2.63      0.21 o 
 -10   4   2        9.77      0.31 o 
  -9   4   2        3.35      0.14 o 
  -8   4   2       19.58      0.59 o 
  -7   4   2        6.64      0.17 o 
  -6   4   2        0.02      0.02 o 
  -5   4   2        0.02      0.02 o 
  -4   4   2        5.14      0.13 o 
  -3   4   2       10.85      0.26 o 
  -2   4   2       59.82      1.35 o 
  -1   4   2        9.79      0.23 o 
   0   4   2       57.43      1.29 o 
   1   4   2       55.33      1.24 o 
   2   4   2        2.00      0.06 o 
   3   4   2        2.38      0.07 o 
   4   4   2        0.54      0.03 o 
   5   4   2        0.15      0.03 o 
   6   4   2       26.51      0.59 o 
   7   4   2        1.71      0.07 o 
   8   4   2       13.74      0.40 o 
   9   4   2       12.83      0.32 o 
  10   4   2        0.05      0.06 o 
  11   4   2        3.32      0.14 o 
 -11   5   2        6.23      0.20 o 
 -10   5   2        6.85      0.20 o 
  -9   5   2        0.04      0.05 o 
  -8   5   2       27.04      0.61 o 
  -7   5   2       19.73      0.46 o 
  -6   5   2        0.78      0.06 o 
  -5   5   2        3.95      0.15 o 
  -4   5   2       21.87      0.49 o 
  -3   5   2        2.49      0.09 o 
  -2   5   2       15.43      0.41 o 
  -1   5   2       71.04      1.62 o 
   0   5   2        7.49      0.18 o 
   1   5   2       11.99      0.30 o 
   2   5   2        2.04      0.08 o 
   3   5   2        3.18      0.12 o 
   4   5   2        0.81      0.06 o 
   5   5   2        4.97      0.16 o 
   6   5   2        0.16      0.04 o 
   7   5   2       12.88      0.33 o 
   8   5   2        6.81      0.23 o 
   9   5   2        4.15      0.25 o 
  10   5   2        0.64      0.10 o 
  -9   6   2        0.19      0.08 o 
  -8   6   2        0.57      0.07 o 
  -7   6   2        3.29      0.16 o 
  -6   6   2        4.48      0.17 o 
  -5   6   2        0.47      0.08 o 
  -4   6   2        4.79      0.18 o 
  -3   6   2        1.95      0.12 o 
  -2   6   2        0.03      0.04 o 
  -1   6   2        7.27      0.21 o 
   0   6   2       11.21      0.41 o 
   1   6   2        2.97      0.15 o 
   2   6   2        7.76      0.24 o 
   3   6   2        1.50      0.13 o 
   4   6   2        0.51      0.08 o 
   5   6   2        4.47      0.17 o 
   6   6   2        5.04      0.26 o 
   7   6   2        2.33      0.35 o 
   8   6   2        5.05      0.19 o 
  -7   7   2        0.31      0.14 o 
  -6   7   2        0.15      0.07 o 
  -5   7   2        0.85      0.08 o 
  -4   7   2        4.69      0.31 o 
  -3   7   2        5.57      0.40 o 
  -2   7   2        0.19      0.09 o 
  -1   7   2        0.07      0.06 o 
   0   7   2        0.08      0.09 o 
   1   7   2        0.63      0.19 o 
   2   7   2        0.40      0.10 o 
   3   7   2        3.69      0.33 o 
   4   7   2        0.86      0.07 o 
   5   7   2        1.78      0.16 o 
   6   7   2        0.62      0.18 o 
  -3   8   2        4.02      0.23 o 
  -2   8   2        2.19      0.21 o 
  -1   8   2        0.91      0.17 o 
   0   8   2        0.14      0.08 o 
   1   8   2        0.18      0.08 o 
   2   8   2        0.04      0.05 o 
 -14   1   3        0.20      0.13 o 
 -13   1   3        0.21      0.07 o 
 -12   1   3        0.06      0.06 o 
 -11   1   3       13.26      0.46 o 
 -10   1   3        2.15      0.08 o 
  -9   1   3        0.17      0.03 o 
  -8   1   3       18.31      0.42 o 
  -7   1   3        3.75      0.09 o 
  -6   1   3        1.25      0.04 o 
  -5   1   3       51.40      1.14 o 
  -4   1   3        1.68      0.05 o 
  -3   1   3      165.43      3.67 o 
  -2   1   3       21.06      0.47 o 
  -1   1   3      356.37      7.95 o 
   0   1   3       18.54      0.41 o 
   1   1   3      817.80     18.40 o 
   2   1   3      476.88     10.96 o 
   3   1   3       42.67      0.95 o 
   4   1   3      209.83      4.70 o 
   5   1   3        1.82      0.06 o 
   6   1   3       22.11      0.53 o 
   7   1   3        7.28      0.18 o 
   8   1   3       80.58      2.39 o 
   9   1   3       25.27      0.81 o 
  10   1   3        7.94      0.20 o 
  11   1   3       10.95      0.30 o 
  12   1   3        3.38      0.14 o 
  13   1   3        2.40      0.11 o 
 -13   2   3        0.97      0.18 o 
 -12   2   3        0.04      0.05 o 
 -11   2   3        1.25      0.11 o 
 -10   2   3       48.54      1.14 o 
  -9   2   3        0.63      0.04 o 
  -8   2   3        6.83      0.17 o 
  -7   2   3       22.22      0.50 o 
  -6   2   3       61.60      1.38 o 
  -5   2   3        4.34      0.11 o 
  -4   2   3       79.22      1.77 o 
  -3   2   3      306.17      6.91 o 
  -2   2   3        9.83      0.23 o 
  -1   2   3      174.17      4.12 o 
   0   2   3        0.04      0.02 o 
   1   2   3      369.82      8.43 o 
   2   2   3       17.52      0.40 o 
   3   2   3      102.33      2.27 o 
   4   2   3       54.96      1.22 o 
   5   2   3       23.64      0.54 o 
   6   2   3       13.62      0.32 o 
   7   2   3        4.64      0.14 o 
   8   2   3        4.78      0.13 o 
   9   2   3        5.06      0.15 o 
  10   2   3        7.40      0.27 o 
  11   2   3        0.83      0.11 o 
  12   2   3        2.03      0.12 o 
  13   2   3        4.20      0.23 o 
 -13   3   3        0.12      0.11 o 
 -12   3   3        3.18      0.14 o 
 -11   3   3        0.30      0.08 o 
 -10   3   3        3.57      0.23 o 
  -9   3   3       12.71      0.30 o 
  -8   3   3        6.87      0.18 o 
  -7   3   3        2.23      0.08 o 
  -6   3   3        1.76      0.06 o 
  -5   3   3        6.06      0.15 o 
  -4   3   3       22.92      0.52 o 
  -3   3   3        8.49      0.27 o 
  -2   3   3        1.50      0.07 o 
  -1   3   3       13.57      0.31 o 
   0   3   3       88.43      1.96 o 
   1   3   3        0.07      0.02 o 
   2   3   3        4.56      0.12 o 
   3   3   3       96.08      2.16 o 
   4   3   3        1.40      0.05 o 
   5   3   3        4.46      0.12 o 
   6   3   3        0.80      0.05 o 
   7   3   3       14.85      0.35 o 
   8   3   3        0.55      0.05 o 
   9   3   3       14.17      0.34 o 
  10   3   3        3.88      0.14 o 
  11   3   3        1.37      0.12 o 
  12   3   3        2.61      0.12 o 
 -12   4   3        1.97      0.11 o 
 -11   4   3        5.38      0.37 o 
 -10   4   3        6.26      0.28 o 
  -9   4   3       20.30      0.58 o 
  -8   4   3       15.55      0.36 o 
  -7   4   3        0.66      0.05 o 
  -6   4   3        6.79      0.18 o 
  -5   4   3       23.58      0.53 o 
  -4   4   3       58.59      1.33 o 
  -3   4   3       57.10      1.28 o 
  -2   4   3       32.64      0.76 o 
  -1   4   3        0.04      0.02 o 
   0   4   3        3.94      0.10 o 
   1   4   3       14.38      0.33 o 
   2   4   3       54.79      1.24 o 
   3   4   3       18.44      0.43 o 
   4   4   3        2.79      0.08 o 
   5   4   3        1.24      0.06 o 
   6   4   3        0.29      0.04 o 
   7   4   3        0.99      0.06 o 
   8   4   3        2.53      0.10 o 
   9   4   3        0.05      0.06 o 
  10   4   3        1.53      0.11 o 
  11   4   3        0.20      0.07 o 
 -11   5   3        0.06      0.06 o 
 -10   5   3        0.03      0.04 o 
  -9   5   3        0.12      0.06 o 
  -8   5   3        0.05      0.06 o 
  -7   5   3        3.40      0.14 o 
  -6   5   3        1.17      0.08 o 
  -5   5   3        3.22      0.13 o 
  -4   5   3        2.42      0.09 o 
  -3   5   3        4.49      0.12 o 
  -2   5   3        3.13      0.10 o 
  -1   5   3        1.13      0.07 o 
   0   5   3        1.27      0.06 o 
   1   5   3        0.63      0.04 o 
   2   5   3        1.43      0.07 o 
   3   5   3        0.05      0.03 o 
   4   5   3        3.53      0.11 o 
   5   5   3        1.15      0.06 o 
   6   5   3        0.56      0.07 o 
   7   5   3        1.13      0.09 o 
   8   5   3        4.10      0.15 o 
   9   5   3        1.43      0.09 o 
  10   5   3        0.37      0.07 o 
  -9   6   3        4.24      0.34 o 
  -8   6   3        0.35      0.06 o 
  -7   6   3        0.05      0.05 o 
  -6   6   3        0.54      0.08 o 
  -5   6   3       20.22      1.01 o 
  -4   6   3       13.66      0.45 o 
  -3   6   3        1.23      0.11 o 
  -2   6   3       16.75      0.45 o 
  -1   6   3        0.07      0.06 o 
   0   6   3        4.61      0.19 o 
   1   6   3        0.58      0.18 o 
   2   6   3       14.64      0.45 o 
   3   6   3        1.06      0.17 o 
   4   6   3        0.62      0.09 o 
   5   6   3        2.19      0.11 o 
   6   6   3        5.44      0.21 o 
   7   6   3        0.31      0.10 o 
   8   6   3        1.28      0.18 o 
  -7   7   3        0.11      0.10 o 
  -6   7   3        0.28      0.07 o 
  -5   7   3        0.60      0.07 o 
  -4   7   3        5.54      0.47 o 
  -3   7   3        0.29      0.09 o 
  -2   7   3        0.27      0.09 o 
  -1   7   3        3.29      0.16 o 
   0   7   3        0.79      0.10 o 
   1   7   3        0.63      0.19 o 
   2   7   3        2.06      0.13 o 
   3   7   3        4.92      0.27 o 
   4   7   3        0.05      0.04 o 
   5   7   3        2.13      0.10 o 
   6   7   3        0.08      0.09 o 
  -3   8   3        0.99      0.16 o 
  -2   8   3        0.10      0.09 o 
  -1   8   3        0.07      0.08 o 
   0   8   3        0.06      0.07 o 
   1   8   3        0.05      0.05 o 
   2   8   3        0.05      0.05 o 
 -13   0   4        0.10      0.10 o 
 -12   0   4       42.23      0.96 o 
 -11   0   4        9.23      0.26 o 
 -10   0   4        8.05      0.22 o 
  -9   0   4       54.76      1.19 o 
  -8   0   4        4.09      0.12 o 
  -7   0   4       39.75      0.90 o 
  -6   0   4        2.93      0.10 o 
  -5   0   4       18.04      0.45 o 
  -4   0   4      126.22      2.77 o 
  -3   0   4       90.41      2.04 o 
  -1   0   4      881.15     22.37 o 
   0   0   4       72.30      1.60 o 
   1   0   4     1638.74     18.20 o 
   2   0   4        8.31      0.19 o 
   3   0   4       21.51      0.53 o 
   4   0   4       37.81      0.88 o 
   5   0   4       11.50      0.38 o 
   6   0   4        1.48      0.07 o 
   7   0   4      264.79      6.42 o 
   8   0   4       63.32      1.48 o 
   9   0   4        4.46      0.17 o 
  10   0   4       13.61      0.79 o 
  11   0   4        0.06      0.07 o 
  12   0   4        7.62      0.34 o 
 -14   1   4        0.06      0.07 o 
 -13   1   4        1.12      0.09 o 
 -12   1   4        0.06      0.06 o 
 -11   1   4       34.52      1.00 o 
 -10   1   4        0.75      0.05 o 
  -9   1   4       10.19      0.24 o 
  -8   1   4       28.77      0.67 o 
  -7   1   4        0.40      0.03 o 
  -6   1   4       32.04      0.72 o 
  -5   1   4       94.20      2.09 o 
  -4   1   4       34.58      0.77 o 
  -3   1   4      234.93      5.24 o 
  -2   1   4      368.45      8.28 o 
  -1   1   4      254.81      5.66 o 
   0   1   4     1536.19     39.89 o 
   1   1   4       68.77      1.52 o 
   2   1   4        9.47      0.22 o 
   3   1   4       11.95      0.27 o 
   4   1   4        3.00      0.08 o 
   5   1   4       38.49      0.93 o 
   6   1   4       53.91      1.22 o 
   7   1   4       33.71      0.86 o 
   8   1   4       32.68      0.75 o 
   9   1   4        2.41      0.11 o 
  10   1   4        8.86      0.23 o 
  11   1   4        1.73      0.11 o 
  12   1   4        0.47      0.08 o 
 -13   2   4        0.93      0.08 o 
 -12   2   4        0.05      0.05 o 
 -11   2   4       10.33      0.29 o 
 -10   2   4       27.86      0.65 o 
  -9   2   4        0.35      0.04 o 
  -8   2   4       15.65      0.36 o 
  -7   2   4        3.43      0.09 o 
  -6   2   4        5.45      0.13 o 
  -5   2   4       28.34      0.64 o 
  -4   2   4       62.46      1.39 o 
  -3   2   4       27.57      0.62 o 
  -2   2   4       23.18      0.52 o 
  -1   2   4      236.86      5.28 o 
   0   2   4      190.96      4.25 o 
   1   2   4       19.91      0.45 o 
   2   2   4        1.24      0.04 o 
   3   2   4       92.12      2.06 o 
   4   2   4       15.43      0.35 o 
   5   2   4       60.52      1.35 o 
   6   2   4       47.24      1.06 o 
   7   2   4        0.51      0.07 o 
   8   2   4       13.70      0.33 o 
   9   2   4       34.37      0.78 o 
  10   2   4        1.40      0.12 o 
  11   2   4        6.83      0.30 o 
  12   2   4        3.96      0.15 o 
 -13   3   4        4.31      0.37 o 
 -12   3   4        0.05      0.04 o 
 -11   3   4        4.55      0.27 o 
 -10   3   4       10.51      0.26 o 
  -9   3   4       21.09      0.48 o 
  -8   3   4        0.02      0.02 o 
  -7   3   4       75.12      1.67 o 
  -6   3   4        4.73      0.12 o 
  -5   3   4       11.47      0.28 o 
  -4   3   4      240.13      5.51 o 
  -3   3   4       45.49      1.01 o 
  -2   3   4        9.36      0.23 o 
  -1   3   4       56.71      1.30 o 
   0   3   4       57.97      1.29 o 
   1   3   4        8.13      0.20 o 
   2   3   4      217.47      4.93 o 
   3   3   4      108.03      2.56 o 
   4   3   4       48.65      1.21 o 
   5   3   4        3.89      0.10 o 
   6   3   4        0.30      0.04 o 
   7   3   4       13.59      0.38 o 
   8   3   4       10.32      0.26 o 
   9   3   4        6.61      0.27 o 
  10   3   4        3.30      0.22 o 
  11   3   4        2.99      0.18 o 
  12   3   4        4.34      0.17 o 
 -12   4   4        1.40      0.16 o 
 -11   4   4        0.04      0.04 o 
 -10   4   4        0.36      0.06 o 
  -9   4   4        0.31      0.05 o 
  -8   4   4       10.82      0.26 o 
  -7   4   4        2.00      0.08 o 
  -6   4   4       41.86      0.95 o 
  -5   4   4       23.89      0.54 o 
  -4   4   4        1.09      0.06 o 
  -3   4   4       28.79      0.68 o 
  -2   4   4        0.47      0.03 o 
  -1   4   4        0.43      0.03 o 
   0   4   4       12.32      0.32 o 
   1   4   4        2.98      0.08 o 
   2   4   4       53.41      1.21 o 
   3   4   4       37.79      0.85 o 
   4   4   4        1.54      0.06 o 
   5   4   4       25.04      0.61 o 
   6   4   4        6.05      0.16 o 
   7   4   4        2.55      0.09 o 
   8   4   4        2.43      0.11 o 
   9   4   4        0.07      0.07 o 
  10   4   4        3.28      0.21 o 
  11   4   4        6.39      0.19 o 
 -11   5   4        3.35      0.15 o 
 -10   5   4        2.15      0.14 o 
  -9   5   4        0.13      0.06 o 
  -8   5   4        0.08      0.06 o 
  -7   5   4        1.79      0.10 o 
  -6   5   4       36.70      0.90 o 
  -5   5   4       65.65      1.45 o 
  -4   5   4        0.49      0.06 o 
  -3   5   4        9.52      0.33 o 
  -2   5   4        3.57      0.12 o 
  -1   5   4        5.02      0.16 o 
   0   5   4       23.11      0.64 o 
   1   5   4       95.21      4.23 o 
   2   5   4        2.76      0.10 o 
   3   5   4        0.06      0.04 o 
   4   5   4       22.73      0.50 o 
   5   5   4        3.47      0.13 o 
   6   5   4       15.65      0.58 o 
   7   5   4        2.51      0.10 o 
   8   5   4        0.85      0.07 o 
   9   5   4        1.07      0.09 o 
  10   5   4        1.88      0.21 o 
  -9   6   4        0.33      0.06 o 
  -8   6   4        0.75      0.08 o 
  -7   6   4        0.71      0.10 o 
  -6   6   4        3.28      0.18 o 
  -5   6   4        2.91      0.15 o 
  -4   6   4        3.56      0.15 o 
  -3   6   4        1.41      0.09 o 
  -2   6   4        0.06      0.04 o 
  -1   6   4        1.69      0.28 o 
   0   6   4        0.75      0.19 o 
   1   6   4        5.61      0.33 o 
   2   6   4        7.67      0.35 o 
   3   6   4        1.31      0.10 o 
   4   6   4        0.11      0.06 o 
   5   6   4        1.67      0.12 o 
   6   6   4        0.30      0.08 o 
   7   6   4        4.45      0.21 o 
   8   6   4        2.82      0.15 o 
  -7   7   4        0.73      0.15 o 
  -6   7   4        0.42      0.10 o 
  -5   7   4        0.40      0.07 o 
  -4   7   4        2.58      0.14 o 
  -3   7   4        5.01      0.19 o 
  -2   7   4        1.81      0.13 o 
  -1   7   4        3.44      0.16 o 
   0   7   4        0.10      0.08 o 
   1   7   4        1.67      0.14 o 
   2   7   4        4.68      0.20 o 
   3   7   4        0.81      0.07 o 
   4   7   4        0.05      0.04 o 
   5   7   4        1.22      0.24 o 
  -3   8   4        0.51      0.15 o 
  -2   8   4        2.81      0.21 o 
  -1   8   4        1.03      0.16 o 
   0   8   4        0.37      0.08 o 
   1   8   4        0.04      0.04 o 
   2   8   4        1.41      0.18 o 
 -14   1   5        0.25      0.13 o 
 -13   1   5       10.23      0.40 o 
 -12   1   5       18.88      0.90 o 
 -11   1   5        2.04      0.14 o 
 -10   1   5        9.15      0.22 o 
  -9   1   5        2.89      0.09 o 
  -8   1   5       22.21      0.52 o 
  -7   1   5        2.21      0.06 o 
  -6   1   5       96.86      2.15 o 
  -5   1   5       30.64      0.69 o 
  -4   1   5        0.06      0.01 o 
  -3   1   5      217.59      4.85 o 
  -2   1   5       21.29      0.47 o 
  -1   1   5        1.03      0.03 o 
   0   1   5       73.01      1.61 o 
   1   1   5      117.04      2.59 o 
   2   1   5       20.46      0.46 o 
   3   1   5        5.26      0.13 o 
   4   1   5       89.82      2.00 o 
   5   1   5        1.26      0.05 o 
   6   1   5       58.14      1.34 o 
   7   1   5       39.13      0.97 o 
   8   1   5        0.02      0.02 o 
   9   1   5        5.75      0.17 o 
  10   1   5        3.74      0.15 o 
  11   1   5       12.38      0.31 o 
  12   1   5        3.41      0.14 o 
 -13   2   5        1.22      0.15 o 
 -12   2   5        8.11      0.25 o 
 -11   2   5        2.10      0.13 o 
 -10   2   5        0.02      0.02 o 
  -9   2   5        5.87      0.17 o 
  -8   2   5       33.56      0.77 o 
  -7   2   5        9.98      0.23 o 
  -6   2   5        4.32      0.12 o 
  -5   2   5      178.61      4.01 o 
  -4   2   5        6.13      0.16 o 
  -3   2   5        2.60      0.07 o 
  -2   2   5        3.43      0.09 o 
  -1   2   5      499.34     11.65 o 
   0   2   5       50.24      1.11 o 
   1   2   5       91.37      2.03 o 
   2   2   5      155.25      3.46 o 
   3   2   5       62.59      1.43 o 
   4   2   5        0.60      0.03 o 
   5   2   5       14.83      0.34 o 
   6   2   5       95.25      2.14 o 
   7   2   5        0.75      0.06 o 
   8   2   5        7.15      0.19 o 
   9   2   5        3.05      0.13 o 
  10   2   5        9.74      0.25 o 
  11   2   5        0.06      0.05 o 
  12   2   5        2.44      0.12 o 
 -13   3   5        1.95      0.12 o 
 -12   3   5        0.05      0.05 o 
 -11   3   5        6.40      0.52 o 
 -10   3   5        0.09      0.05 o 
  -9   3   5        0.03      0.03 o 
  -8   3   5        0.82      0.05 o 
  -7   3   5       33.36      0.74 o 
  -6   3   5        0.66      0.04 o 
  -5   3   5        3.73      0.10 o 
  -4   3   5       28.01      0.63 o 
  -3   3   5       21.70      0.49 o 
  -2   3   5        6.92      0.18 o 
  -1   3   5        0.83      0.04 o 
   0   3   5       15.92      0.36 o 
   1   3   5       21.90      0.50 o 
   2   3   5        8.09      0.19 o 
   3   3   5        0.18      0.02 o 
   4   3   5        3.53      0.09 o 
   5   3   5       40.23      0.91 o 
   6   3   5        0.18      0.03 o 
   7   3   5        0.99      0.05 o 
   8   3   5       16.67      0.39 o 
   9   3   5        1.41      0.15 o 
  10   3   5        0.27      0.07 o 
  11   3   5        0.80      0.07 o 
  12   3   5        3.53      0.23 o 
 -12   4   5        2.01      0.13 o 
 -11   4   5        0.10      0.07 o 
 -10   4   5        1.04      0.07 o 
  -9   4   5        0.04      0.03 o 
  -8   4   5        2.95      0.10 o 
  -7   4   5       23.13      0.56 o 
  -6   4   5       38.96      0.94 o 
  -5   4   5       13.31      0.31 o 
  -4   4   5       11.20      0.26 o 
  -3   4   5        0.36      0.03 o 
  -2   4   5       34.86      0.79 o 
  -1   4   5       60.82      1.44 o 
   0   4   5       74.89      1.69 o 
   1   4   5       51.81      1.16 o 
   2   4   5       17.94      0.42 o 
   3   4   5        0.26      0.03 o 
   4   4   5       20.55      0.47 o 
   5   4   5       18.87      0.66 o 
   6   4   5       14.55      0.49 o 
   7   4   5       20.53      0.47 o 
   8   4   5        2.78      0.17 o 
   9   4   5        0.24      0.07 o 
  10   4   5        1.02      0.09 o 
  11   4   5        0.45      0.09 o 
 -11   5   5        0.46      0.10 o 
 -10   5   5        2.76      0.18 o 
  -9   5   5        0.03      0.04 o 
  -8   5   5        1.57      0.10 o 
  -7   5   5        0.96      0.08 o 
  -6   5   5        0.05      0.04 o 
  -5   5   5        0.38      0.07 o 
  -4   5   5        0.04      0.03 o 
  -3   5   5        1.15      0.06 o 
  -2   5   5        4.06      0.13 o 
  -1   5   5        0.18      0.04 o 
   0   5   5        3.11      0.14 o 
   1   5   5        4.08      0.53 o 
   2   5   5        1.24      0.09 o 
   3   5   5        1.82      0.09 o 
   4   5   5        2.17      0.09 o 
   5   5   5        0.34      0.05 o 
   6   5   5        0.02      0.03 o 
   7   5   5        0.05      0.06 o 
   8   5   5        0.03      0.03 o 
   9   5   5        0.73      0.09 o 
  10   5   5        0.92      0.15 o 
  -9   6   5        3.52      0.13 o 
  -8   6   5        0.05      0.05 o 
  -7   6   5        1.12      0.24 o 
  -6   6   5        9.60      0.27 o 
  -5   6   5        1.24      0.20 o 
  -4   6   5        5.72      0.44 o 
  -3   6   5        0.70      0.07 o 
  -2   6   5        9.65      0.26 o 
  -1   6   5        0.86      0.09 o 
   0   6   5       28.86      0.66 o 
   1   6   5       12.50      0.42 o 
   2   6   5        0.19      0.10 o 
   3   6   5        3.47      0.16 o 
   4   6   5        2.81      0.19 o 
   5   6   5        7.98      0.26 o 
   6   6   5        1.30      0.09 o 
   7   6   5        4.68      0.32 o 
  -7   7   5        2.41      0.21 o 
  -6   7   5        0.34      0.09 o 
  -5   7   5        0.04      0.04 o 
  -4   7   5        0.04      0.05 o 
  -3   7   5        2.04      0.18 o 
  -2   7   5        0.20      0.09 o 
  -1   7   5        0.17      0.08 o 
   0   7   5        1.05      0.09 o 
   1   7   5        3.74      0.13 o 
   2   7   5        0.03      0.03 o 
   3   7   5        0.06      0.06 o 
   4   7   5        1.12      0.08 o 
   5   7   5        1.12      0.20 o 
  -2   8   5        0.10      0.09 o 
  -1   8   5        0.53      0.15 o 
   0   8   5        0.04      0.05 o 
   1   8   5        0.08      0.06 o 
 -13   0   6       34.83      0.78 o 
 -12   0   6        5.92      0.30 o 
 -11   0   6        0.58      0.12 o 
 -10   0   6       11.78      0.32 o 
  -9   0   6       23.31      0.52 o 
  -8   0   6        0.04      0.03 o 
  -7   0   6      253.24      5.94 o 
  -6   0   6      165.91      3.70 o 
  -5   0   6      116.98      2.63 o 
  -4   0   6       45.97      1.02 o 
  -3   0   6       14.49      0.34 o 
  -2   0   6      178.07      3.98 o 
  -1   0   6      206.17      4.56 o 
   0   0   6     1022.06     23.77 o 
   1   0   6      228.35      5.06 o 
   2   0   6        3.90      0.11 o 
   3   0   6      571.16     16.29 o 
   4   0   6       12.84      0.30 o 
   5   0   6        6.32      0.17 o 
   6   0   6       46.80      1.25 o 
   7   0   6        1.05      0.07 o 
   8   0   6        4.27      0.16 o 
   9   0   6       26.78      0.64 o 
  10   0   6       17.13      0.41 o 
  11   0   6        2.66      0.26 o 
  12   0   6       20.56      0.53 o 
 -14   1   6        3.63      0.22 o 
 -13   1   6        0.05      0.06 o 
 -12   1   6        4.68      0.19 o 
 -11   1   6        0.15      0.07 o 
 -10   1   6        0.09      0.04 o 
  -9   1   6       21.60      0.50 o 
  -8   1   6        1.65      0.05 o 
  -7   1   6       19.01      0.43 o 
  -6   1   6      153.34      3.43 o 
  -5   1   6        3.99      0.10 o 
  -4   1   6      179.94      4.01 o 
  -3   1   6        0.33      0.02 o 
  -2   1   6        5.68      0.14 o 
  -1   1   6        0.50      0.02 o 
   0   1   6      314.20      7.14 o 
   1   1   6      216.57      4.83 o 
   2   1   6      422.40      9.71 o 
   3   1   6        4.80      0.12 o 
   4   1   6       39.10      0.89 o 
   5   1   6       80.07      1.80 o 
   6   1   6       21.00      0.48 o 
   7   1   6        0.97      0.06 o 
   8   1   6        4.08      0.12 o 
   9   1   6        7.12      0.19 o 
  10   1   6        7.56      0.25 o 
  11   1   6        3.30      0.14 o 
  12   1   6       12.28      0.31 o 
 -13   2   6        0.43      0.17 o 
 -12   2   6        0.22      0.07 o 
 -11   2   6        6.27      0.18 o 
 -10   2   6        0.03      0.03 o 
  -9   2   6       34.67      0.78 o 
  -8   2   6       56.96      1.37 o 
  -7   2   6        2.13      0.06 o 
  -6   2   6        1.13      0.04 o 
  -5   2   6       81.02      1.85 o 
  -4   2   6        5.95      0.16 o 
  -3   2   6      140.64      3.13 o 
  -2   2   6       72.53      1.60 o 
  -1   2   6       18.91      0.43 o 
   0   2   6        5.32      0.13 o 
   1   2   6      164.23      3.70 o 
   2   2   6       10.40      0.24 o 
   3   2   6       44.80      1.01 o 
   4   2   6        6.86      0.17 o 
   5   2   6       47.66      1.15 o 
   6   2   6        2.21      0.07 o 
   7   2   6        5.91      0.19 o 
   8   2   6        0.04      0.03 o 
   9   2   6        2.95      0.12 o 
  10   2   6        7.10      0.28 o 
  11   2   6       18.58      0.92 o 
  12   2   6        0.84      0.08 o 
 -13   3   6        4.13      0.17 o 
 -12   3   6        0.89      0.10 o 
 -11   3   6        2.95      0.12 o 
 -10   3   6       10.87      0.38 o 
  -9   3   6        1.03      0.05 o 
  -8   3   6       33.22      0.74 o 
  -7   3   6       15.75      0.36 o 
  -6   3   6        6.79      0.20 o 
  -5   3   6        4.64      0.12 o 
  -4   3   6        8.07      0.19 o 
  -3   3   6        0.31      0.03 o 
  -2   3   6      369.33      8.67 o 
  -1   3   6      107.44      2.48 o 
   0   3   6        0.31      0.02 o 
   1   3   6       43.87      0.98 o 
   2   3   6        2.37      0.07 o 
   3   3   6       20.72      0.47 o 
   4   3   6      104.74      2.35 o 
   5   3   6       88.36      1.96 o 
   6   3   6        0.22      0.04 o 
   7   3   6        6.69      0.17 o 
   8   3   6       13.86      0.33 o 
   9   3   6       16.22      0.40 o 
  10   3   6       13.64      0.34 o 
  11   3   6        2.28      0.12 o 
 -12   4   6        5.15      0.46 o 
 -11   4   6        6.57      0.19 o 
 -10   4   6        3.38      0.16 o 
  -9   4   6        8.02      0.21 o 
  -8   4   6        4.61      0.13 o 
  -7   4   6        4.44      0.14 o 
  -6   4   6        1.87      0.09 o 
  -5   4   6        0.03      0.03 o 
  -4   4   6       28.46      0.64 o 
  -3   4   6       24.87      0.59 o 
  -2   4   6        3.85      0.11 o 
  -1   4   6       81.29      1.83 o 
   0   4   6        6.42      0.16 o 
   1   4   6        8.07      0.19 o 
   2   4   6        3.46      0.10 o 
   3   4   6        0.26      0.03 o 
   4   4   6       13.62      0.32 o 
   5   4   6        8.44      0.22 o 
   6   4   6        0.78      0.05 o 
   7   4   6       30.68      0.69 o 
   8   4   6        3.78      0.17 o 
   9   4   6        4.95      0.20 o 
  10   4   6        0.85      0.09 o 
  11   4   6        0.21      0.13 o 
 -11   5   6        3.42      0.22 o 
 -10   5   6        6.04      0.17 o 
  -9   5   6        0.86      0.08 o 
  -8   5   6        0.44      0.08 o 
  -7   5   6        8.07      0.22 o 
  -6   5   6        6.66      0.19 o 
  -5   5   6        8.37      0.22 o 
  -4   5   6        5.43      0.18 o 
  -3   5   6       37.40      0.79 o 
  -2   5   6        0.04      0.04 o 
  -1   5   6       32.71      2.75 o 
   0   5   6       75.17      5.31 o 
   1   5   6        0.09      0.09 o 
   2   5   6        2.05      0.11 o 
   3   5   6       15.98      0.39 o 
   4   5   6        9.70      0.27 o 
   5   5   6        6.55      0.23 o 
   6   5   6       47.43      1.07 o 
   7   5   6        1.00      0.06 o 
   8   5   6        7.07      0.22 o 
   9   5   6        0.06      0.05 o 
  -9   6   6        0.84      0.08 o 
  -8   6   6        0.40      0.07 o 
  -7   6   6        6.29      0.21 o 
  -6   6   6        2.00      0.12 o 
  -5   6   6        0.91      0.10 o 
  -4   6   6        1.78      0.13 o 
  -3   6   6        0.97      0.09 o 
  -2   6   6        0.06      0.06 o 
  -1   6   6        9.95      0.26 o 
   0   6   6        0.23      0.10 o 
   1   6   6        4.09      0.19 o 
   2   6   6        0.36      0.11 o 
   3   6   6        0.89      0.08 o 
   4   6   6        0.05      0.05 o 
   5   6   6        3.04      0.14 o 
   6   6   6        0.04      0.04 o 
   7   6   6        3.51      0.14 o 
  -7   7   6        0.87      0.16 o 
  -6   7   6        1.16      0.09 o 
  -5   7   6        0.05      0.05 o 
  -4   7   6        1.00      0.10 o 
  -3   7   6        0.80      0.08 o 
  -2   7   6        3.37      0.16 o 
  -1   7   6        4.36      0.16 o 
   0   7   6        0.07      0.05 o 
   1   7   6        0.04      0.04 o 
   2   7   6        2.37      0.10 o 
   3   7   6        0.66      0.06 o 
   4   7   6        7.34      0.21 o 
  -2   8   6        0.68      0.15 o 
  -1   8   6        0.23      0.13 o 
   0   8   6        0.44      0.08 o 
 -12   1   7        1.62      0.13 o 
 -11   1   7        1.44      0.09 o 
 -10   1   7       45.73      1.20 o 
  -9   1   7       17.14      0.39 o 
  -8   1   7       54.34      1.23 o 
  -7   1   7       51.44      1.14 o 
  -6   1   7        2.80      0.08 o 
  -5   1   7        1.07      0.04 o 
  -4   1   7       89.51      2.00 o 
  -3   1   7      352.38      7.99 o 
  -2   1   7       34.32      0.78 o 
  -1   1   7      423.10      9.64 o 
   0   1   7       36.71      0.82 o 
   1   1   7       18.50      0.41 o 
   2   1   7       29.94      0.67 o 
   3   1   7       28.87      0.67 o 
   4   1   7        8.02      0.19 o 
   5   1   7        4.83      0.13 o 
   6   1   7       11.78      0.32 o 
   7   1   7        1.32      0.06 o 
   8   1   7        0.23      0.04 o 
   9   1   7       13.12      0.34 o 
  10   1   7        0.04      0.04 o 
  11   1   7        4.54      0.29 o 
  12   1   7        2.72      0.15 o 
 -12   2   7        3.39      0.13 o 
 -11   2   7        8.30      0.22 o 
 -10   2   7        1.30      0.06 o 
  -9   2   7        9.64      0.27 o 
  -8   2   7        6.42      0.16 o 
  -7   2   7       19.17      0.43 o 
  -6   2   7        0.25      0.02 o 
  -5   2   7       21.85      0.50 o 
  -4   2   7        7.01      0.17 o 
  -3   2   7      169.99      3.79 o 
  -2   2   7       34.25      0.76 o 
  -1   2   7        1.39      0.05 o 
   0   2   7      140.02      3.15 o 
   1   2   7       82.01      1.82 o 
   2   2   7       56.89      1.27 o 
   3   2   7        3.72      0.10 o 
   4   2   7      151.73      3.43 o 
   5   2   7        4.19      0.11 o 
   6   2   7        1.09      0.06 o 
   7   2   7        3.39      0.11 o 
   8   2   7       33.87      0.77 o 
   9   2   7        1.48      0.09 o 
  10   2   7        3.66      0.15 o 
  11   2   7       15.68      0.39 o 
  12   2   7        0.94      0.16 o 
 -13   3   7        2.22      0.19 o 
 -12   3   7        1.24      0.12 o 
 -11   3   7        3.40      0.16 o 
 -10   3   7        0.61      0.06 o 
  -9   3   7       19.66      0.45 o 
  -8   3   7       10.33      0.25 o 
  -7   3   7        0.03      0.02 o 
  -6   3   7        7.79      0.21 o 
  -5   3   7       15.84      0.36 o 
  -4   3   7        5.29      0.13 o 
  -3   3   7        3.98      0.11 o 
  -2   3   7       81.85      1.83 o 
  -1   3   7        1.76      0.06 o 
   0   3   7        1.04      0.04 o 
   1   3   7       19.12      0.44 o 
   2   3   7       29.55      0.67 o 
   3   3   7        2.17      0.06 o 
   4   3   7        0.34      0.03 o 
   5   3   7        4.74      0.12 o 
   6   3   7        5.21      0.14 o 
   7   3   7        3.21      0.11 o 
   8   3   7        0.15      0.05 o 
   9   3   7        0.28      0.11 o 
  10   3   7       10.94      0.49 o 
  11   3   7        0.07      0.05 o 
 -12   4   7        0.18      0.08 o 
 -11   4   7        0.48      0.07 o 
 -10   4   7        0.04      0.04 o 
  -9   4   7        0.93      0.08 o 
  -8   4   7        3.01      0.11 o 
  -7   4   7        4.39      0.13 o 
  -6   4   7        0.04      0.05 o 
  -5   4   7        1.10      0.06 o 
  -4   4   7        9.31      0.23 o 
  -3   4   7       16.23      0.38 o 
  -2   4   7       36.78      0.85 o 
  -1   4   7       28.49      0.65 o 
   0   4   7        0.11      0.04 o 
   1   4   7        1.31      0.06 o 
   2   4   7       18.25      0.42 o 
   3   4   7       54.86      1.21 o 
   4   4   7       40.30      0.97 o 
   5   4   7       19.03      0.43 o 
   6   4   7        1.94      0.08 o 
   7   4   7        0.05      0.04 o 
   8   4   7        4.72      0.31 o 
   9   4   7       18.51      0.98 o 
  10   4   7        6.83      0.22 o 
 -11   5   7        0.03      0.03 o 
 -10   5   7        0.04      0.04 o 
  -9   5   7        0.04      0.05 o 
  -8   5   7        4.64      0.15 o 
  -7   5   7        0.53      0.06 o 
  -6   5   7        2.72      0.14 o 
  -5   5   7        2.44      0.10 o 
  -4   5   7        0.04      0.04 o 
  -3   5   7        4.01      0.16 o 
  -2   5   7        0.29      0.05 o 
  -1   5   7        1.02      0.10 o 
   0   5   7        0.08      0.06 o 
   1   5   7        0.96      0.11 o 
   2   5   7        0.32      0.13 o 
   3   5   7        4.87      0.17 o 
   4   5   7        0.10      0.05 o 
   5   5   7        1.30      0.08 o 
   6   5   7        3.16      0.13 o 
   7   5   7        0.18      0.05 o 
   8   5   7        2.13      0.21 o 
   9   5   7        0.11      0.06 o 
  -9   6   7        0.04      0.04 o 
  -8   6   7        1.24      0.11 o 
  -7   6   7        2.29      0.21 o 
  -6   6   7        0.72      0.09 o 
  -5   6   7        1.82      0.11 o 
  -4   6   7        9.52      0.28 o 
  -3   6   7        0.79      0.09 o 
  -2   6   7        3.75      0.15 o 
  -1   6   7        9.38      0.26 o 
   0   6   7        0.17      0.07 o 
   1   6   7        0.20      0.08 o 
   2   6   7        6.03      0.26 o 
   3   6   7       15.60      0.38 o 
   4   6   7        0.78      0.08 o 
   5   6   7       12.21      0.72 o 
   6   6   7        2.12      0.11 o 
   7   6   7        3.66      0.26 o 
  -7   7   7        0.94      0.16 o 
  -6   7   7        2.71      0.15 o 
  -5   7   7        2.51      0.14 o 
  -4   7   7        2.70      0.24 o 
  -3   7   7        0.26      0.10 o 
  -2   7   7        5.17      0.17 o 
  -1   7   7        0.15      0.07 o 
   0   7   7        0.04      0.04 o 
   1   7   7        0.05      0.05 o 
   2   7   7        3.50      0.12 o 
   3   7   7        0.04      0.05 o 
   4   7   7        0.42      0.08 o 
 -10   0   8       17.54      0.72 o 
  -9   0   8        4.13      0.14 o 
  -8   0   8       49.15      1.08 o 
  -7   0   8        0.27      0.03 o 
  -6   0   8        1.12      0.07 o 
  -5   0   8      289.88      6.85 o 
  -4   0   8      573.29     14.18 o 
  -3   0   8       22.91      0.52 o 
  -2   0   8      464.79     10.82 o 
  -1   0   8      491.39     11.61 o 
   0   0   8      295.49      6.69 o 
   1   0   8       72.22      1.70 o 
   2   0   8      104.26      2.37 o 
   3   0   8       10.40      0.24 o 
   4   0   8        1.09      0.06 o 
   5   0   8      142.53      3.31 o 
   6   0   8       15.11      0.37 o 
   7   0   8       41.96      0.90 o 
   8   0   8       28.93      0.64 o 
   9   0   8        0.06      0.06 o 
  10   0   8        0.97      0.19 o 
  11   0   8        0.04      0.05 o 
 -11   1   8        1.40      0.13 o 
 -10   1   8       19.28      0.45 o 
  -9   1   8        4.63      0.13 o 
  -8   1   8        5.74      0.14 o 
  -7   1   8        0.01      0.01 o 
  -6   1   8        2.97      0.08 o 
  -5   1   8       17.17      0.41 o 
  -4   1   8      177.44      4.04 o 
  -3   1   8        8.55      0.20 o 
  -2   1   8      294.00      6.63 o 
  -1   1   8       95.73      2.13 o 
   0   1   8       27.20      0.61 o 
   1   1   8       92.82      2.07 o 
   2   1   8       46.73      1.08 o 
   3   1   8       37.88      0.85 o 
   4   1   8       28.07      0.63 o 
   5   1   8        1.50      0.05 o 
   6   1   8       41.45      1.04 o 
   7   1   8       46.30      1.07 o 
   8   1   8       18.41      0.42 o 
   9   1   8        2.04      0.15 o 
  10   1   8        1.20      0.09 o 
  11   1   8        0.21      0.07 o 
 -12   2   8        4.67      0.17 o 
 -11   2   8        0.03      0.04 o 
 -10   2   8        8.57      0.21 o 
  -9   2   8       54.67      1.21 o 
  -8   2   8        6.55      0.19 o 
  -7   2   8       16.38      0.39 o 
  -6   2   8       13.47      0.31 o 
  -5   2   8        1.95      0.07 o 
  -4   2   8       82.60      1.89 o 
  -3   2   8      287.49      6.60 o 
  -2   2   8       28.88      0.65 o 
  -1   2   8       46.41      1.04 o 
   0   2   8        0.47      0.03 o 
   1   2   8        5.76      0.14 o 
   2   2   8       55.50      1.24 o 
   3   2   8      102.06      2.28 o 
   4   2   8        0.71      0.04 o 
   5   2   8       13.61      0.31 o 
   6   2   8        5.17      0.14 o 
   7   2   8        6.95      0.18 o 
   8   2   8        4.14      0.13 o 
   9   2   8        2.18      0.12 o 
  10   2   8        3.14      0.33 o 
  11   2   8        3.06      0.13 o 
 -13   3   8        0.08      0.08 o 
 -12   3   8        0.06      0.07 o 
 -11   3   8        0.05      0.06 o 
 -10   3   8        5.88      0.24 o 
  -9   3   8        6.50      0.17 o 
  -8   3   8       21.20      0.55 o 
  -7   3   8        0.03      0.02 o 
  -6   3   8       39.79      0.88 o 
  -5   3   8        2.21      0.07 o 
  -4   3   8        0.29      0.03 o 
  -3   3   8       17.80      0.42 o 
  -2   3   8       25.71      0.60 o 
  -1   3   8        6.55      0.16 o 
   0   3   8       97.87      2.19 o 
   1   3   8       25.16      0.57 o 
   2   3   8        1.69      0.05 o 
   3   3   8      115.55      2.59 o 
   4   3   8       53.56      1.19 o 
   5   3   8        3.31      0.10 o 
   6   3   8        6.11      0.17 o 
   7   3   8       12.25      0.29 o 
   8   3   8        3.61      0.17 o 
   9   3   8       16.73      0.84 o 
  10   3   8       23.44      2.75 o 
  11   3   8        0.94      0.30 o 
 -12   4   8        0.60      0.08 o 
 -11   4   8        0.10      0.08 o 
 -10   4   8        2.96      0.19 o 
  -9   4   8        4.18      0.16 o 
  -8   4   8        4.43      0.13 o 
  -7   4   8       26.44      0.60 o 
  -6   4   8        6.81      0.17 o 
  -5   4   8       24.97      0.55 o 
  -4   4   8        4.42      0.12 o 
  -3   4   8        0.53      0.04 o 
  -2   4   8        0.59      0.04 o 
  -1   4   8        7.94      0.19 o 
   0   4   8        5.73      0.16 o 
   1   4   8       58.25      1.39 o 
   2   4   8        5.24      0.15 o 
   3   4   8       20.37      0.47 o 
   4   4   8       21.14      0.48 o 
   5   4   8        0.02      0.02 o 
   6   4   8        0.10      0.04 o 
   7   4   8        0.12      0.07 o 
   8   4   8        0.06      0.06 o 
   9   4   8       11.40      0.61 o 
  10   4   8        0.38      0.12 o 
 -11   5   8        1.18      0.11 o 
 -10   5   8        0.19      0.09 o 
  -9   5   8        0.44      0.07 o 
  -8   5   8        8.01      0.22 o 
  -7   5   8        0.03      0.03 o 
  -6   5   8       16.09      0.38 o 
  -5   5   8        6.30      0.21 o 
  -4   5   8        8.23      0.22 o 
  -3   5   8        0.56      0.06 o 
  -2   5   8        1.15      0.09 o 
  -1   5   8        0.84      0.07 o 
   0   5   8        6.45      0.35 o 
   1   5   8        8.38      0.24 o 
   2   5   8       76.40      2.23 o 
   3   5   8        1.65      0.09 o 
   4   5   8        2.07      0.10 o 
   5   5   8        7.61      0.21 o 
   6   5   8        0.60      0.06 o 
   7   5   8        3.74      0.17 o 
   8   5   8       19.49      0.47 o 
   9   5   8        5.19      0.47 o 
  -9   6   8        0.16      0.08 o 
  -8   6   8        0.47      0.17 o 
  -7   6   8        4.50      0.23 o 
  -6   6   8        0.52      0.10 o 
  -5   6   8       12.07      0.44 o 
  -4   6   8        1.43      0.11 o 
  -3   6   8        0.09      0.06 o 
  -2   6   8        2.18      0.12 o 
  -1   6   8        2.64      0.11 o 
   0   6   8        0.87      0.11 o 
   1   6   8       13.17      0.33 o 
   2   6   8        0.81      0.09 o 
   3   6   8        0.28      0.07 o 
   4   6   8        2.23      0.11 o 
   5   6   8        0.78      0.07 o 
   6   6   8        0.96      0.10 o 
  -7   7   8        0.11      0.10 o 
  -6   7   8        0.25      0.15 o 
  -5   7   8        0.05      0.05 o 
  -4   7   8        1.95      0.22 o 
  -3   7   8        0.25      0.09 o 
  -2   7   8        3.87      0.16 o 
  -1   7   8        0.48      0.08 o 
   0   7   8        1.17      0.09 o 
   1   7   8        0.08      0.06 o 
   2   7   8        0.46      0.07 o 
   3   7   8        1.26      0.21 o 
 -11   1   9        6.35      0.20 o 
 -10   1   9        9.95      0.24 o 
  -9   1   9       16.93      0.41 o 
  -8   1   9       13.63      0.31 o 
  -7   1   9       10.41      0.24 o 
  -6   1   9       43.94      0.98 o 
  -5   1   9      263.62      6.07 o 
  -4   1   9       46.39      1.08 o 
  -3   1   9       61.98      1.38 o 
  -2   1   9       22.86      0.51 o 
  -1   1   9      175.13      3.97 o 
   0   1   9       37.37      0.86 o 
   1   1   9      189.29      4.32 o 
   2   1   9      175.58      3.97 o 
   3   1   9        1.45      0.06 o 
   4   1   9       20.23      0.46 o 
   5   1   9        1.85      0.06 o 
   6   1   9       33.55      0.76 o 
   7   1   9        0.10      0.04 o 
   8   1   9        9.45      0.33 o 
   9   1   9        2.15      0.24 o 
  10   1   9        1.05      0.13 o 
  11   1   9        1.30      0.09 o 
 -12   2   9        4.07      0.16 o 
 -11   2   9        0.05      0.05 o 
 -10   2   9       13.28      0.34 o 
  -9   2   9        1.29      0.06 o 
  -8   2   9        1.36      0.07 o 
  -7   2   9       16.41      0.37 o 
  -6   2   9       31.50      0.71 o 
  -5   2   9        0.16      0.02 o 
  -4   2   9       13.64      0.31 o 
  -3   2   9       52.58      1.16 o 
  -2   2   9       16.88      0.40 o 
  -1   2   9        7.88      0.19 o 
   0   2   9       54.54      1.22 o 
   1   2   9        7.21      0.17 o 
   2   2   9       77.57      1.80 o 
   3   2   9        2.26      0.07 o 
   4   2   9       14.05      0.33 o 
   5   2   9       10.40      0.27 o 
   6   2   9       34.74      0.78 o 
   7   2   9       20.53      0.65 o 
   8   2   9        0.06      0.04 o 
   9   2   9       15.86      0.39 o 
  10   2   9        0.38      0.08 o 
  11   2   9        0.78      0.11 o 
 -13   3   9        2.01      0.21 o 
 -12   3   9        0.04      0.05 o 
 -11   3   9        1.10      0.10 o 
 -10   3   9        1.06      0.09 o 
  -9   3   9        1.64      0.08 o 
  -8   3   9        5.29      0.14 o 
  -7   3   9        9.70      0.23 o 
  -6   3   9       31.83      0.71 o 
  -5   3   9        0.04      0.02 o 
  -4   3   9       36.67      0.82 o 
  -3   3   9        5.49      0.14 o 
  -2   3   9        8.11      0.19 o 
  -1   3   9        1.22      0.05 o 
   0   3   9       40.35      0.91 o 
   1   3   9        9.89      0.24 o 
   2   3   9        1.38      0.05 o 
   3   3   9       36.77      0.96 o 
   4   3   9        6.28      0.16 o 
   5   3   9        0.31      0.04 o 
   6   3   9        3.80      0.12 o 
   7   3   9       10.02      0.38 o 
   8   3   9        0.10      0.07 o 
   9   3   9        0.16      0.08 o 
  10   3   9        0.44      0.07 o 
  11   3   9        0.58      0.15 o 
 -12   4   9        1.33      0.11 o 
 -11   4   9        2.76      0.14 o 
 -10   4   9        3.06      0.38 o 
  -9   4   9        1.68      0.11 o 
  -8   4   9        0.05      0.04 o 
  -7   4   9        5.45      0.17 o 
  -6   4   9        0.06      0.04 o 
  -5   4   9        0.03      0.03 o 
  -4   4   9        2.15      0.09 o 
  -3   4   9        0.57      0.04 o 
  -2   4   9        0.29      0.03 o 
  -1   4   9        1.31      0.07 o 
   0   4   9        6.06      0.17 o 
   1   4   9       12.48      0.32 o 
   2   4   9        6.81      0.17 o 
   3   4   9        9.52      0.23 o 
   4   4   9        1.02      0.05 o 
   5   4   9        7.66      0.19 o 
   6   4   9        7.17      0.21 o 
   7   4   9       10.48      0.30 o 
   8   4   9       13.12      0.84 o 
   9   4   9        5.04      0.34 o 
  10   4   9        0.17      0.09 o 
 -11   5   9        0.06      0.05 o 
 -10   5   9        0.09      0.07 o 
  -9   5   9        3.77      0.17 o 
  -8   5   9        0.04      0.04 o 
  -7   5   9        0.07      0.06 o 
  -6   5   9        1.33      0.07 o 
  -5   5   9        3.03      0.10 o 
  -4   5   9        0.16      0.05 o 
  -3   5   9        4.31      0.15 o 
  -2   5   9        1.03      0.06 o 
  -1   5   9        6.88      0.19 o 
   0   5   9        0.13      0.06 o 
   1   5   9        0.83      0.09 o 
   2   5   9        5.94      0.27 o 
   3   5   9        0.35      0.06 o 
   4   5   9        0.06      0.04 o 
   5   5   9        0.27      0.06 o 
   6   5   9        1.47      0.08 o 
   7   5   9        0.03      0.03 o 
   8   5   9        2.83      0.15 o 
   9   5   9        0.18      0.12 o 
  -9   6   9        0.38      0.15 o 
  -8   6   9        0.24      0.15 o 
  -7   6   9        2.54      0.24 o 
  -6   6   9        0.07      0.07 o 
  -5   6   9        2.56      0.12 o 
  -4   6   9        0.20      0.07 o 
  -3   6   9        4.50      0.19 o 
  -2   6   9        3.19      0.14 o 
  -1   6   9        0.05      0.06 o 
   0   6   9        0.44      0.07 o 
   1   6   9       12.44      0.34 o 
   2   6   9        0.48      0.08 o 
   3   6   9        1.16      0.13 o 
   4   6   9        1.95      0.17 o 
   5   6   9        2.46      0.13 o 
   6   6   9        0.46      0.12 o 
  -6   7   9        2.85      0.22 o 
  -5   7   9        2.26      0.22 o 
  -4   7   9        7.95      0.36 o 
  -3   7   9        0.38      0.09 o 
  -2   7   9        0.44      0.07 o 
  -1   7   9        0.07      0.05 o 
   0   7   9        7.51      0.25 o 
   1   7   9        4.67      0.19 o 
   2   7   9        0.24      0.10 o 
   3   7   9        2.32      0.24 o 
 -11   0  10        7.81      0.24 o 
 -10   0  10       11.63      0.74 o 
  -9   0  10       52.04      1.33 o 
  -8   0  10        6.59      0.18 o 
  -7   0  10        1.32      0.07 o 
  -6   0  10      286.52      6.83 o 
  -5   0  10      102.74      2.30 o 
  -4   0  10        1.66      0.08 o 
  -3   0  10        4.30      0.12 o 
  -2   0  10      186.38      4.34 o 
  -1   0  10        3.16      0.12 o 
   0   0  10      398.37      9.44 o 
   1   0  10      665.84     17.06 o 
   2   0  10       34.01      0.75 o 
   3   0  10        1.17      0.06 o 
   4   0  10        4.31      0.12 o 
   5   0  10       71.84      2.63 o 
   6   0  10       33.27      0.71 o 
   7   0  10       58.86      1.28 o 
   8   0  10        0.68      0.12 o 
   9   0  10       14.60      0.44 o 
  10   0  10       12.25      0.40 o 
  11   0  10        0.66      0.17 o 
 -11   1  10        3.78      0.16 o 
 -10   1  10        6.28      0.17 o 
  -9   1  10        1.15      0.05 o 
  -8   1  10       35.66      0.78 o 
  -7   1  10       29.34      0.66 o 
  -6   1  10       50.00      1.11 o 
  -5   1  10       25.72      0.58 o 
  -4   1  10        0.04      0.02 o 
  -3   1  10        3.72      0.10 o 
  -2   1  10       32.83      0.73 o 
  -1   1  10        0.02      0.02 o 
   0   1  10      144.52      3.22 o 
   1   1  10       73.34      1.63 o 
   2   1  10       42.26      0.94 o 
   3   1  10       83.55      1.88 o 
   4   1  10        0.24      0.03 o 
   5   1  10        0.71      0.05 o 
   6   1  10        0.30      0.05 o 
   7   1  10        3.18      0.12 o 
   8   1  10       18.50      0.55 o 
   9   1  10        9.21      0.25 o 
  10   1  10        5.24      0.19 o 
  11   1  10        5.78      0.17 o 
 -12   2  10        0.06      0.05 o 
 -11   2  10        1.13      0.11 o 
 -10   2  10        0.69      0.06 o 
  -9   2  10        5.46      0.15 o 
  -8   2  10       11.19      0.26 o 
  -7   2  10       77.16      1.94 o 
  -6   2  10        9.60      0.23 o 
  -5   2  10        0.02      0.01 o 
  -4   2  10       30.83      0.69 o 
  -3   2  10       11.16      0.26 o 
  -2   2  10       91.21      2.02 o 
  -1   2  10      187.25      4.21 o 
   0   2  10       25.45      0.57 o 
   1   2  10        4.53      0.12 o 
   2   2  10       74.80      1.68 o 
   3   2  10       10.81      0.27 o 
   4   2  10       40.29      0.91 o 
   5   2  10       40.68      0.98 o 
   6   2  10        1.43      0.08 o 
   7   2  10        0.97      0.06 o 
   8   2  10       14.96      0.38 o 
   9   2  10        1.91      0.12 o 
  10   2  10        6.58      0.28 o 
  11   2  10        0.94      0.16 o 
 -12   3  10        0.07      0.06 o 
 -11   3  10       12.52      0.33 o 
 -10   3  10        7.90      0.33 o 
  -9   3  10        4.86      0.16 o 
  -8   3  10        9.66      0.26 o 
  -7   3  10       11.02      0.29 o 
  -6   3  10        0.59      0.04 o 
  -5   3  10        6.41      0.16 o 
  -4   3  10       62.73      1.40 o 
  -3   3  10       20.15      0.46 o 
  -2   3  10       22.77      0.52 o 
  -1   3  10       31.93      0.73 o 
   0   3  10        1.26      0.05 o 
   1   3  10        0.74      0.04 o 
   2   3  10        2.47      0.08 o 
   3   3  10        0.22      0.03 o 
   4   3  10        9.70      0.24 o 
   5   3  10       38.13      0.87 o 
   6   3  10       32.79      0.76 o 
   7   3  10        1.94      0.10 o 
   8   3  10        2.58      0.12 o 
   9   3  10        2.88      0.15 o 
  10   3  10        1.00      0.15 o 
 -12   4  10        0.03      0.04 o 
 -11   4  10        3.60      0.16 o 
 -10   4  10        7.34      0.23 o 
  -9   4  10        0.67      0.08 o 
  -8   4  10        0.31      0.06 o 
  -7   4  10        0.22      0.05 o 
  -6   4  10        1.87      0.10 o 
  -5   4  10       24.04      0.56 o 
  -4   4  10        2.91      0.09 o 
  -3   4  10       38.43      0.90 o 
  -2   4  10       24.30      0.63 o 
  -1   4  10        0.03      0.02 o 
   0   4  10       16.74      0.46 o 
   1   4  10        0.04      0.04 o 
   2   4  10        1.57      0.07 o 
   3   4  10       11.78      0.32 o 
   4   4  10        1.44      0.08 o 
   5   4  10       16.11      0.48 o 
   6   4  10       18.95      0.52 o 
   7   4  10        0.38      0.08 o 
   8   4  10        5.88      0.30 o 
   9   4  10        0.86      0.31 o 
 -11   5  10        0.19      0.13 o 
 -10   5  10        0.72      0.10 o 
  -9   5  10        1.11      0.11 o 
  -8   5  10        2.19      0.15 o 
  -7   5  10        5.32      0.28 o 
  -6   5  10       14.87      0.36 o 
  -5   5  10        3.49      0.11 o 
  -4   5  10       12.21      0.30 o 
  -3   5  10        4.64      0.15 o 
  -2   5  10        3.42      0.12 o 
  -1   5  10       14.99      0.43 o 
   0   5  10        0.19      0.08 o 
   1   5  10        2.21      0.13 o 
   2   5  10        3.75      0.19 o 
   3   5  10        0.05      0.06 o 
   4   5  10       15.12      0.60 o 
   5   5  10        0.10      0.06 o 
   6   5  10        0.44      0.09 o 
   7   5  10       21.90      0.65 o 
   8   5  10        0.83      0.09 o 
  -9   6  10        0.85      0.16 o 
  -8   6  10        0.10      0.10 o 
  -7   6  10        0.39      0.17 o 
  -6   6  10        5.27      0.40 o 
  -5   6  10        9.84      0.28 o 
  -4   6  10        0.21      0.07 o 
  -3   6  10        3.32      0.16 o 
  -2   6  10        0.05      0.05 o 
  -1   6  10        0.56      0.07 o 
   0   6  10       12.64      0.31 o 
   1   6  10        6.66      0.30 o 
   2   6  10        0.04      0.04 o 
   3   6  10        2.28      0.18 o 
   4   6  10        0.05      0.06 o 
   5   6  10        0.17      0.07 o 
  -6   7  10        0.13      0.11 o 
  -5   7  10        2.26      0.21 o 
  -4   7  10        0.25      0.10 o 
  -3   7  10        0.27      0.09 o 
  -2   7  10        1.55      0.13 o 
  -1   7  10        0.06      0.05 o 
   0   7  10        2.02      0.14 o 
   1   7  10        0.63      0.18 o 
   2   7  10        0.25      0.14 o 
 -11   1  11        4.39      0.15 o 
 -10   1  11        1.83      0.07 o 
  -9   1  11        6.60      0.17 o 
  -8   1  11        1.71      0.07 o 
  -7   1  11       45.81      1.02 o 
  -6   1  11        4.05      0.10 o 
  -5   1  11        0.20      0.03 o 
  -4   1  11        1.74      0.06 o 
  -3   1  11      161.07      3.81 o 
  -2   1  11       82.89      1.86 o 
  -1   1  11       73.66      1.63 o 
   0   1  11      202.50      4.62 o 
   1   1  11        0.07      0.03 o 
   2   1  11        1.76      0.06 o 
   3   1  11       13.45      0.31 o 
   4   1  11      128.85      2.88 o 
   5   1  11       28.41      0.66 o 
   6   1  11       31.37      0.69 o 
   7   1  11       16.92      0.40 o 
   8   1  11        6.16      0.27 o 
   9   1  11        0.10      0.07 o 
  10   1  11        3.63      0.16 o 
 -12   2  11        8.93      0.32 o 
 -11   2  11        1.97      0.15 o 
 -10   2  11       11.73      0.32 o 
  -9   2  11        0.04      0.03 o 
  -8   2  11       20.00      0.46 o 
  -7   2  11       22.60      0.51 o 
  -6   2  11        0.24      0.03 o 
  -5   2  11       39.57      0.93 o 
  -4   2  11        7.71      0.19 o 
  -3   2  11       23.11      0.52 o 
  -2   2  11       13.58      0.31 o 
  -1   2  11       72.71      1.62 o 
   0   2  11        1.31      0.05 o 
   1   2  11        8.55      0.20 o 
   2   2  11       31.44      0.72 o 
   3   2  11        9.27      0.23 o 
   4   2  11        1.26      0.08 o 
   5   2  11       10.82      0.26 o 
   6   2  11        5.72      0.17 o 
   7   2  11       10.04      0.25 o 
   8   2  11        0.08      0.07 o 
   9   2  11        9.09      0.51 o 
  10   2  11        1.15      0.18 o 
  11   2  11        4.35      0.24 o 
 -12   3  11        1.73      0.12 o 
 -11   3  11        4.32      0.17 o 
 -10   3  11        0.06      0.06 o 
  -9   3  11        1.05      0.13 o 
  -8   3  11        6.28      0.16 o 
  -7   3  11        0.25      0.03 o 
  -6   3  11        4.31      0.12 o 
  -5   3  11        0.60      0.03 o 
  -4   3  11       20.70      0.47 o 
  -3   3  11        1.40      0.05 o 
  -2   3  11       20.07      0.47 o 
  -1   3  11       42.48      0.95 o 
   0   3  11        1.42      0.05 o 
   1   3  11       15.51      0.41 o 
   2   3  11        0.24      0.03 o 
   3   3  11       15.91      0.36 o 
   4   3  11        0.39      0.05 o 
   5   3  11       20.90      0.48 o 
   6   3  11        1.89      0.08 o 
   7   3  11        0.05      0.05 o 
   8   3  11        6.12      0.40 o 
   9   3  11        4.06      0.36 o 
  10   3  11        0.65      0.32 o 
 -12   4  11        1.50      0.11 o 
 -11   4  11        0.10      0.07 o 
 -10   4  11        0.05      0.05 o 
  -9   4  11        5.68      0.21 o 
  -8   4  11       22.53      0.53 o 
  -7   4  11       14.21      0.46 o 
  -6   4  11        6.92      0.18 o 
  -5   4  11        0.37      0.05 o 
  -4   4  11        0.13      0.03 o 
  -3   4  11        3.89      0.13 o 
  -2   4  11       18.01      0.45 o 
  -1   4  11        2.93      0.11 o 
   0   4  11        0.72      0.06 o 
   1   4  11        1.40      0.08 o 
   2   4  11        0.28      0.06 o 
   3   4  11        0.04      0.05 o 
   4   4  11        0.52      0.07 o 
   5   4  11        2.50      0.11 o 
   6   4  11        1.76      0.12 o 
   7   4  11        0.04      0.04 o 
   8   4  11        0.33      0.16 o 
   9   4  11        0.13      0.10 o 
 -10   5  11        1.02      0.10 o 
  -9   5  11        0.06      0.06 o 
  -8   5  11        0.04      0.05 o 
  -7   5  11        9.10      0.25 o 
  -6   5  11        0.52      0.07 o 
  -5   5  11        0.09      0.06 o 
  -4   5  11        1.35      0.09 o 
  -3   5  11        1.46      0.09 o 
  -2   5  11        0.59      0.06 o 
  -1   5  11        1.57      0.11 o 
   0   5  11        3.99      0.15 o 
   1   5  11        0.84      0.09 o 
   2   5  11        0.31      0.08 o 
   3   5  11        0.11      0.08 o 
   4   5  11        7.59      0.22 o 
   5   5  11        0.03      0.04 o 
   6   5  11        0.05      0.06 o 
   7   5  11        1.35      0.12 o 
   8   5  11        0.30      0.14 o 
  -9   6  11        8.07      0.29 o 
  -8   6  11        0.85      0.17 o 
  -7   6  11        1.92      0.22 o 
  -6   6  11        9.71      0.53 o 
  -5   6  11        0.82      0.10 o 
  -4   6  11        0.51      0.08 o 
  -3   6  11        0.36      0.09 o 
  -2   6  11        6.53      0.19 o 
  -1   6  11        0.05      0.06 o 
   0   6  11        1.29      0.10 o 
   1   6  11        0.13      0.07 o 
   2   6  11        3.38      0.17 o 
   3   6  11        2.72      0.13 o 
   4   6  11        0.07      0.06 o 
   5   6  11        0.41      0.09 o 
  -6   7  11        1.63      0.20 o 
  -5   7  11        2.56      0.21 o 
  -4   7  11        0.87      0.17 o 
  -3   7  11        0.55      0.09 o 
  -2   7  11        3.41      0.22 o 
  -1   7  11        4.81      0.29 o 
   0   7  11        0.71      0.10 o 
   1   7  11        2.72      0.15 o 
 -11   0  12        2.82      0.25 o 
 -10   0  12       11.29      0.52 o 
  -9   0  12        0.05      0.04 o 
  -8   0  12        2.99      0.10 o 
  -7   0  12        5.69      0.15 o 
  -5   0  12       44.00      1.07 o 
  -4   0  12      243.17      5.65 o 
  -3   0  12      146.67      3.28 o 
  -2   0  12       16.44      0.38 o 
  -1   0  12      108.32      2.40 o 
   0   0  12       13.62      0.32 o 
   1   0  12        6.16      0.19 o 
   2   0  12       77.09      1.69 o 
   3   0  12      281.59      6.92 o 
   4   0  12        2.80      0.22 o 
   5   0  12       17.59      0.40 o 
   6   0  12       95.39      1.99 o 
   7   0  12       17.92      0.42 o 
   8   0  12       26.00      0.55 o 
 -11   1  12       13.68      0.34 o 
 -10   1  12        3.89      0.11 o 
  -9   1  12        0.05      0.03 o 
  -8   1  12        1.66      0.07 o 
  -7   1  12        2.80      0.09 o 
  -6   1  12       41.89      0.93 o 
  -5   1  12       24.92      0.56 o 
  -4   1  12       82.24      1.96 o 
  -3   1  12       54.59      1.22 o 
  -2   1  12        9.32      0.22 o 
  -1   1  12       85.03      1.90 o 
   0   1  12        0.18      0.03 o 
   1   1  12        1.94      0.07 o 
   2   1  12       24.41      0.55 o 
   3   1  12       10.87      0.26 o 
   4   1  12       11.48      0.27 o 
   5   1  12       55.09      1.15 o 
   6   1  12        0.64      0.08 o 
   7   1  12       15.46      0.42 o 
   8   1  12        4.32      0.28 o 
   9   1  12        1.04      0.18 o 
  10   1  12        0.69      0.16 o 
 -12   2  12        1.15      0.09 o 
 -11   2  12        2.53      0.14 o 
 -10   2  12        5.07      0.21 o 
  -9   2  12        3.11      0.11 o 
  -8   2  12        8.14      0.20 o 
  -7   2  12        7.92      0.19 o 
  -6   2  12        9.10      0.22 o 
  -5   2  12       24.01      0.54 o 
  -4   2  12        0.80      0.04 o 
  -3   2  12        2.09      0.07 o 
  -2   2  12      108.80      2.55 o 
  -1   2  12       33.67      0.75 o 
   0   2  12       16.88      0.38 o 
   1   2  12       14.55      0.33 o 
   2   2  12        0.37      0.04 o 
   3   2  12       21.64      0.51 o 
   4   2  12      102.23      2.27 o 
   5   2  12       21.29      0.48 o 
   6   2  12        3.31      0.20 o 
   7   2  12        0.29      0.13 o 
   8   2  12        0.12      0.11 o 
   9   2  12        6.65      0.31 o 
  10   2  12       16.10      0.41 o 
 -12   3  12        0.45      0.09 o 
 -11   3  12        0.81      0.16 o 
 -10   3  12        0.04      0.05 o 
  -9   3  12       42.78      0.96 o 
  -8   3  12       51.44      1.22 o 
  -7   3  12        0.95      0.05 o 
  -6   3  12        0.75      0.05 o 
  -5   3  12        0.69      0.04 o 
  -4   3  12       12.37      0.29 o 
  -3   3  12       42.58      1.10 o 
  -2   3  12       86.48      1.91 o 
  -1   3  12        0.21      0.03 o 
   0   3  12        9.09      0.38 o 
   1   3  12       34.77      0.87 o 
   2   3  12        3.83      0.11 o 
   3   3  12       33.02      1.05 o 
   4   3  12        0.04      0.04 o 
   5   3  12        0.61      0.05 o 
   6   3  12        1.32      0.11 o 
   7   3  12        3.46      0.39 o 
   8   3  12        3.34      0.27 o 
   9   3  12        4.72      0.27 o 
  10   3  12        1.49      0.20 o 
 -12   4  12        0.10      0.09 o 
 -11   4  12        3.35      0.18 o 
 -10   4  12        0.09      0.07 o 
  -9   4  12        6.00      0.30 o 
  -8   4  12       17.53      0.42 o 
  -7   4  12        3.43      0.12 o 
  -6   4  12       11.68      0.28 o 
  -5   4  12        2.01      0.08 o 
  -4   4  12        0.44      0.06 o 
  -3   4  12        3.15      0.12 o 
  -2   4  12        0.17      0.05 o 
  -1   4  12       21.49      0.49 o 
   0   4  12       25.22      0.57 o 
   1   4  12        1.51      0.10 o 
   2   4  12       36.85      0.81 o 
   3   4  12        1.82      0.09 o 
   4   4  12        0.29      0.06 o 
   5   4  12        0.46      0.08 o 
   6   4  12        0.37      0.08 o 
   7   4  12        5.28      0.29 o 
   8   4  12        6.09      0.29 o 
   9   4  12        0.46      0.15 o 
 -10   5  12       15.10      0.37 o 
  -9   5  12        3.24      0.15 o 
  -8   5  12        0.79      0.08 o 
  -7   5  12       26.09      0.60 o 
  -6   5  12        0.23      0.06 o 
  -5   5  12       12.25      0.33 o 
  -4   5  12        7.96      0.23 o 
  -3   5  12       13.08      0.32 o 
  -2   5  12        1.03      0.07 o 
  -1   5  12       14.62      0.40 o 
   0   5  12        8.51      0.24 o 
   1   5  12       23.51      0.55 o 
   2   5  12        0.99      0.09 o 
   3   5  12        1.58      0.12 o 
   4   5  12        2.06      0.11 o 
   5   5  12        0.06      0.05 o 
   6   5  12        0.60      0.09 o 
   7   5  12        1.16      0.20 o 
  -8   6  12        0.07      0.08 o 
  -7   6  12        0.07      0.08 o 
  -6   6  12        4.75      0.27 o 
  -5   6  12        0.07      0.06 o 
  -4   6  12        4.32      0.30 o 
  -3   6  12        4.46      0.17 o 
  -2   6  12        0.39      0.09 o 
  -1   6  12        0.08      0.06 o 
   0   6  12        5.46      0.21 o 
   1   6  12        0.08      0.06 o 
   2   6  12        8.42      0.30 o 
   3   6  12        2.77      0.13 o 
   4   6  12        0.14      0.09 o 
  -5   7  12        0.18      0.12 o 
  -4   7  12        0.17      0.12 o 
  -3   7  12        6.78      0.31 o 
  -2   7  12        1.05      0.19 o 
  -1   7  12        0.12      0.11 o 
   0   7  12        0.09      0.09 o 
 -11   1  13        0.45      0.09 o 
 -10   1  13       11.67      0.27 o 
  -9   1  13        0.35      0.04 o 
  -8   1  13        0.04      0.03 o 
  -7   1  13        9.34      0.22 o 
  -6   1  13        4.94      0.13 o 
  -5   1  13        8.90      0.22 o 
  -4   1  13       15.55      0.35 o 
  -3   1  13        0.87      0.04 o 
  -2   1  13       31.83      0.71 o 
  -1   1  13        5.56      0.14 o 
   0   1  13       25.61      0.58 o 
   1   1  13        6.79      0.17 o 
   2   1  13      120.06      2.69 o 
   3   1  13       36.14      0.80 o 
   4   1  13        6.26      0.17 o 
   5   1  13       16.52      0.38 o 
   6   1  13       14.08      0.41 o 
   7   1  13       16.09      0.44 o 
   8   1  13       11.56      0.38 o 
  10   1  13        1.67      0.20 o 
 -12   2  13        5.39      0.18 o 
 -11   2  13        0.51      0.07 o 
 -10   2  13       11.66      0.28 o 
  -9   2  13       31.35      0.70 o 
  -8   2  13        2.10      0.08 o 
  -7   2  13        5.06      0.14 o 
  -6   2  13        0.23      0.04 o 
  -5   2  13       73.08      1.62 o 
  -4   2  13        3.23      0.09 o 
  -3   2  13       53.70      1.29 o 
  -2   2  13       31.08      0.70 o 
  -1   2  13       12.67      0.30 o 
   0   2  13        9.86      0.24 o 
   1   2  13       27.14      0.65 o 
   2   2  13       36.03      0.84 o 
   3   2  13        2.90      0.11 o 
   4   2  13       26.92      0.64 o 
   5   2  13        0.04      0.05 o 
   6   2  13        6.97      0.23 o 
   7   2  13        4.17      0.28 o 
   8   2  13        4.13      0.28 o 
   9   2  13        0.09      0.09 o 
  10   2  13        0.77      0.15 o 
 -12   3  13        0.51      0.07 o 
 -11   3  13        2.50      0.27 o 
 -10   3  13        0.22      0.08 o 
  -9   3  13        6.61      0.26 o 
  -8   3  13        1.59      0.09 o 
  -7   3  13        7.65      0.20 o 
  -6   3  13        6.74      0.18 o 
  -5   3  13        0.05      0.03 o 
  -4   3  13        0.98      0.05 o 
  -3   3  13        9.34      0.23 o 
  -2   3  13        3.85      0.10 o 
  -1   3  13        1.08      0.05 o 
   0   3  13        0.03      0.02 o 
   1   3  13       29.36      0.79 o 
   2   3  13        0.11      0.05 o 
   3   3  13       12.25      0.36 o 
   4   3  13       13.31      0.33 o 
   5   3  13        4.59      0.15 o 
   6   3  13        0.71      0.08 o 
   7   3  13        1.78      0.16 o 
   8   3  13        6.45      0.31 o 
   9   3  13        0.22      0.14 o 
 -11   4  13        5.86      0.37 o 
 -10   4  13        8.03      0.24 o 
  -9   4  13        7.62      0.22 o 
  -8   4  13       11.35      0.31 o 
  -7   4  13        0.06      0.05 o 
  -6   4  13       13.36      0.33 o 
  -5   4  13       15.33      0.35 o 
  -4   4  13       29.34      0.65 o 
  -3   4  13       32.43      0.71 o 
  -2   4  13       10.88      0.28 o 
  -1   4  13        0.25      0.10 o 
   0   4  13        6.52      0.20 o 
   1   4  13        8.60      0.24 o 
   2   4  13       12.00      0.30 o 
   3   4  13       13.87      0.33 o 
   4   4  13        0.52      0.08 o 
   5   4  13        0.03      0.04 o 
   6   4  13        0.05      0.05 o 
   7   4  13        0.27      0.09 o 
   8   4  13        0.32      0.15 o 
 -10   5  13        0.12      0.13 o 
  -9   5  13        0.25      0.15 o 
  -8   5  13        0.14      0.07 o 
  -7   5  13        0.05      0.05 o 
  -6   5  13        0.51      0.07 o 
  -5   5  13        4.23      0.14 o 
  -4   5  13        0.54      0.10 o 
  -3   5  13        0.40      0.09 o 
  -2   5  13        5.69      0.20 o 
  -1   5  13        0.04      0.05 o 
   0   5  13        0.94      0.09 o 
   1   5  13        0.57      0.08 o 
   2   5  13        1.72      0.12 o 
   3   5  13        0.32      0.08 o 
   4   5  13        0.06      0.05 o 
   5   5  13        0.37      0.07 o 
   6   5  13        1.72      0.13 o 
   7   5  13        0.05      0.05 o 
  -8   6  13        1.80      0.20 o 
  -7   6  13        0.39      0.16 o 
  -6   6  13        0.71      0.20 o 
  -5   6  13        1.41      0.12 o 
  -4   6  13       20.01      0.66 o 
  -3   6  13        2.02      0.13 o 
  -2   6  13        0.12      0.11 o 
  -1   6  13        3.69      0.15 o 
   0   6  13        5.10      0.40 o 
   1   6  13        2.33      0.20 o 
   2   6  13        0.68      0.09 o 
   3   6  13        4.13      0.15 o 
   4   6  13        0.21      0.15 o 
  -5   7  13        0.07      0.07 o 
  -4   7  13        0.23      0.13 o 
  -3   7  13        4.67      0.23 o 
 -12   0  14        5.61      0.29 o 
 -11   0  14       34.44      0.73 o 
 -10   0  14        0.75      0.10 o 
  -9   0  14        1.90      0.09 o 
  -8   0  14       43.56      1.82 o 
  -7   0  14       12.64      0.41 o 
  -6   0  14       25.98      0.60 o 
  -5   0  14        0.57      0.04 o 
  -4   0  14        1.76      0.07 o 
  -3   0  14       17.94      0.41 o 
  -2   0  14       56.27      1.24 o 
  -1   0  14       48.48      1.12 o 
   0   0  14       52.24      1.16 o 
   1   0  14       84.98      2.23 o 
   2   0  14       99.84      2.20 o 
   3   0  14        3.78      0.22 o 
   4   0  14        0.06      0.06 o 
   5   0  14       15.75      0.39 o 
   6   0  14        4.45      0.26 o 
   7   0  14       12.45      0.37 o 
 -12   1  14        0.15      0.12 o 
 -11   1  14        6.51      0.27 o 
 -10   1  14       17.95      0.41 o 
  -9   1  14       13.82      0.39 o 
  -8   1  14        0.50      0.04 o 
  -7   1  14       15.25      0.37 o 
  -6   1  14       21.72      0.49 o 
  -5   1  14       26.37      0.62 o 
  -4   1  14       16.48      0.38 o 
  -3   1  14        0.34      0.03 o 
  -2   1  14       18.58      0.44 o 
  -1   1  14       45.38      1.01 o 
   0   1  14        8.86      0.21 o 
   1   1  14      127.57      2.87 o 
   2   1  14        3.18      0.17 o 
   3   1  14        0.67      0.07 o 
   4   1  14        2.43      0.11 o 
   5   1  14        0.24      0.14 o 
   6   1  14        0.10      0.09 o 
   7   1  14       23.54      0.53 o 
   8   1  14        0.07      0.08 o 
   9   1  14        8.88      0.32 o 
 -12   2  14        0.39      0.09 o 
 -11   2  14        1.27      0.10 o 
 -10   2  14       14.40      0.34 o 
  -9   2  14        4.76      0.13 o 
  -8   2  14       11.74      0.28 o 
  -7   2  14        3.47      0.11 o 
  -6   2  14        6.42      0.16 o 
  -5   2  14        0.63      0.05 o 
  -4   2  14       22.30      0.52 o 
  -3   2  14        0.92      0.05 o 
  -2   2  14       13.41      0.31 o 
  -1   2  14        1.21      0.06 o 
   0   2  14       58.98      1.30 o 
   1   2  14        6.70      0.19 o 
   2   2  14        1.67      0.09 o 
   3   2  14        7.88      0.22 o 
   4   2  14       10.72      0.38 o 
   5   2  14        6.23      0.18 o 
   6   2  14       34.04      0.74 o 
   7   2  14        6.73      0.32 o 
   8   2  14        0.21      0.14 o 
   9   2  14        7.58      0.30 o 
 -12   3  14        3.84      0.14 o 
 -11   3  14        0.31      0.08 o 
 -10   3  14        8.50      0.24 o 
  -9   3  14        6.08      0.22 o 
  -8   3  14        1.24      0.08 o 
  -7   3  14       23.39      0.52 o 
  -6   3  14       56.72      1.25 o 
  -5   3  14        0.89      0.06 o 
  -4   3  14       31.33      0.69 o 
  -3   3  14       70.30      1.62 o 
  -2   3  14        4.92      0.13 o 
  -1   3  14       27.91      0.61 o 
   0   3  14       28.48      0.64 o 
   1   3  14       15.15      0.39 o 
   2   3  14        8.60      0.31 o 
   3   3  14       50.58      1.25 o 
   4   3  14        0.03      0.03 o 
   5   3  14       30.54      0.69 o 
   6   3  14        0.11      0.07 o 
   7   3  14        0.16      0.13 o 
   8   3  14        5.89      0.29 o 
   9   3  14        1.14      0.19 o 
 -11   4  14        0.07      0.06 o 
 -10   4  14        0.19      0.12 o 
  -9   4  14        0.27      0.07 o 
  -8   4  14        0.05      0.06 o 
  -7   4  14        3.42      0.13 o 
  -6   4  14       13.80      0.33 o 
  -5   4  14        7.16      0.19 o 
  -4   4  14       23.16      0.56 o 
  -3   4  14        5.95      0.17 o 
  -2   4  14        9.38      0.25 o 
  -1   4  14        3.59      0.14 o 
   0   4  14        0.11      0.06 o 
   1   4  14        1.79      0.10 o 
   2   4  14        8.21      0.22 o 
   3   4  14        3.17      0.14 o 
   4   4  14       21.76      0.51 o 
   5   4  14        2.45      0.13 o 
   6   4  14        3.11      0.14 o 
   7   4  14        7.11      0.43 o 
   8   4  14        0.15      0.12 o 
 -10   5  14        0.76      0.09 o 
  -9   5  14        0.13      0.08 o 
  -8   5  14        0.56      0.08 o 
  -7   5  14        1.30      0.10 o 
  -6   5  14        2.28      0.11 o 
  -5   5  14       48.30      2.41 o 
  -4   5  14       13.30      0.35 o 
  -3   5  14        1.84      0.13 o 
  -2   5  14        2.43      0.18 o 
  -1   5  14        2.02      0.14 o 
   0   5  14       14.60      0.40 o 
   1   5  14       19.73      0.49 o 
   2   5  14       18.94      0.45 o 
   3   5  14        1.72      0.10 o 
   4   5  14        0.05      0.05 o 
   5   5  14        2.89      0.13 o 
   6   5  14        8.60      0.30 o 
  -8   6  14        0.48      0.08 o 
  -7   6  14        0.07      0.07 o 
  -6   6  14        1.00      0.10 o 
  -5   6  14        0.05      0.05 o 
  -4   6  14        5.60      0.27 o 
  -3   6  14        0.27      0.13 o 
  -2   6  14        1.70      0.24 o 
  -1   6  14        0.10      0.07 o 
   0   6  14        0.32      0.08 o 
   1   6  14        0.64      0.08 o 
   2   6  14        4.54      0.16 o 
   3   6  14        0.38      0.19 o 
 -12   1  15       14.18      0.63 o 
 -11   1  15        6.06      0.20 o 
 -10   1  15        0.05      0.04 o 
  -9   1  15        0.55      0.04 o 
  -8   1  15       16.27      0.41 o 
  -7   1  15       13.73      0.34 o 
  -6   1  15        3.62      0.10 o 
  -5   1  15       40.00      0.88 o 
  -4   1  15        0.10      0.03 o 
  -3   1  15        0.13      0.03 o 
  -2   1  15       11.26      0.27 o 
  -1   1  15       10.46      0.24 o 
   0   1  15        3.48      0.10 o 
   1   1  15        4.24      0.12 o 
   2   1  15        5.20      0.21 o 
   3   1  15        3.00      0.13 o 
   4   1  15        9.58      0.26 o 
   5   1  15       18.26      0.46 o 
   6   1  15        2.04      0.23 o 
   7   1  15       23.33      0.54 o 
   8   1  15        1.51      0.22 o 
   9   1  15        0.85      0.16 o 
 -12   2  15        0.08      0.06 o 
 -11   2  15       10.60      0.27 o 
 -10   2  15        0.04      0.03 o 
  -9   2  15        0.49      0.05 o 
  -8   2  15        0.11      0.04 o 
  -7   2  15       42.48      0.93 o 
  -6   2  15        2.78      0.09 o 
  -5   2  15       12.09      0.28 o 
  -4   2  15       34.52      0.77 o 
  -3   2  15       28.83      0.69 o 
  -2   2  15        2.31      0.08 o 
  -1   2  15       12.61      0.29 o 
   0   2  15       97.17      2.20 o 
   1   2  15        0.83      0.06 o 
   2   2  15       12.72      0.31 o 
   3   2  15        1.24      0.10 o 
   4   2  15       26.57      0.60 o 
   5   2  15        0.03      0.04 o 
   6   2  15       15.62      0.44 o 
   7   2  15       11.45      0.39 o 
   8   2  15        2.67      0.24 o 
   9   2  15        2.72      0.23 o 
 -12   3  15        0.19      0.07 o 
 -11   3  15        0.03      0.04 o 
 -10   3  15        2.77      0.16 o 
  -9   3  15        2.68      0.11 o 
  -8   3  15        0.50      0.05 o 
  -7   3  15        4.67      0.15 o 
  -6   3  15       13.32      0.32 o 
  -5   3  15        2.19      0.09 o 
  -4   3  15        5.96      0.15 o 
  -3   3  15        1.69      0.09 o 
  -2   3  15       11.59      0.28 o 
  -1   3  15        6.38      0.17 o 
   0   3  15        0.36      0.06 o 
   1   3  15        0.97      0.08 o 
   2   3  15        5.28      0.17 o 
   3   3  15        4.99      0.17 o 
   4   3  15        0.05      0.05 o 
   5   3  15        0.75      0.08 o 
   6   3  15       12.92      0.34 o 
   7   3  15        0.28      0.16 o 
   8   3  15        0.94      0.17 o 
 -11   4  15        0.65      0.07 o 
 -10   4  15        0.04      0.04 o 
  -9   4  15        0.04      0.05 o 
  -8   4  15        3.12      0.20 o 
  -7   4  15       11.89      0.51 o 
  -6   4  15       22.68      0.67 o 
  -5   4  15       13.73      0.32 o 
  -4   4  15        0.83      0.06 o 
  -3   4  15        0.03      0.03 o 
  -2   4  15       10.90      0.30 o 
  -1   4  15       39.84      0.88 o 
   0   4  15       27.41      0.65 o 
   1   4  15       19.34      0.45 o 
   2   4  15        5.72      0.17 o 
   3   4  15        0.04      0.04 o 
   4   4  15        5.30      0.18 o 
   5   4  15       12.84      0.33 o 
   6   4  15        4.96      0.20 o 
   7   4  15        3.73      0.24 o 
 -10   5  15        0.03      0.04 o 
  -9   5  15        2.37      0.11 o 
  -8   5  15        0.74      0.08 o 
  -7   5  15        0.07      0.05 o 
  -6   5  15        1.45      0.10 o 
  -5   5  15        0.07      0.05 o 
  -4   5  15        0.25      0.08 o 
  -3   5  15        0.08      0.09 o 
  -2   5  15        0.08      0.07 o 
  -1   5  15        1.09      0.10 o 
   0   5  15        1.61      0.11 o 
   1   5  15        0.23      0.08 o 
   2   5  15        1.33      0.10 o 
   3   5  15        1.85      0.14 o 
   4   5  15        0.05      0.06 o 
   5   5  15        0.82      0.09 o 
   6   5  15        0.36      0.14 o 
  -7   6  15        0.05      0.05 o 
  -6   6  15        3.67      0.15 o 
  -5   6  15        4.28      0.32 o 
  -4   6  15        0.05      0.06 o 
  -3   6  15        0.56      0.19 o 
  -1   6  15        5.71      0.18 o 
   0   6  15        1.84      0.11 o 
   1   6  15       12.44      0.42 o 
   2   6  15        0.10      0.07 o 
 -12   0  16       18.43      0.45 o 
 -11   0  16        1.24      0.20 o 
 -10   0  16        3.21      0.25 o 
  -9   0  16       21.47      1.11 o 
  -8   0  16       12.34      0.30 o 
  -7   0  16        7.18      0.22 o 
  -6   0  16      133.82      3.02 o 
  -5   0  16        0.08      0.04 o 
  -4   0  16       58.29      1.41 o 
  -3   0  16       13.95      0.32 o 
  -2   0  16       11.98      0.29 o 
  -1   0  16       22.44      0.53 o 
   0   0  16       11.82      0.29 o 
   1   0  16       12.79      0.31 o 
   2   0  16       36.26      0.76 o 
   3   0  16       11.21      0.29 o 
   4   0  16       49.62      0.96 o 
   5   0  16       16.07      0.42 o 
   6   0  16        2.17      0.23 o 
 -12   1  16        1.90      0.13 o 
 -11   1  16        2.65      0.12 o 
 -10   1  16        0.85      0.06 o 
  -9   1  16        2.58      0.10 o 
  -8   1  16        8.90      0.24 o 
  -7   1  16        6.07      0.17 o 
  -6   1  16        0.56      0.04 o 
  -5   1  16       55.29      1.34 o 
  -4   1  16       22.21      0.51 o 
  -3   1  16       31.58      0.70 o 
  -2   1  16        1.00      0.05 o 
  -1   1  16        6.38      0.16 o 
   0   1  16        3.59      0.11 o 
   1   1  16       23.48      0.54 o 
   2   1  16        0.45      0.05 o 
   3   1  16       59.68      1.28 o 
   4   1  16        3.31      0.15 o 
   5   1  16        0.08      0.08 o 
   6   1  16       27.08      0.61 o 
   7   1  16        0.10      0.10 o 
   8   1  16        0.61      0.16 o 
   9   1  16        2.18      0.20 o 
 -12   2  16        0.35      0.08 o 
 -11   2  16        0.20      0.06 o 
 -10   2  16        0.63      0.06 o 
  -9   2  16        9.95      0.25 o 
  -8   2  16       38.06      0.99 o 
  -7   2  16       12.81      0.42 o 
  -6   2  16        0.33      0.04 o 
  -5   2  16        3.45      0.10 o 
  -4   2  16       10.27      0.25 o 
  -3   2  16       14.99      0.34 o 
  -2   2  16       37.59      1.08 o 
  -1   2  16        0.10      0.04 o 
   0   2  16        2.62      0.11 o 
   1   2  16        5.74      0.17 o 
   2   2  16       12.88      0.32 o 
   3   2  16        1.72      0.11 o 
   4   2  16        2.47      0.12 o 
   5   2  16       12.39      0.32 o 
   6   2  16        7.90      0.33 o 
   7   2  16        1.13      0.19 o 
   8   2  16        2.05      0.22 o 
 -12   3  16        1.57      0.19 o 
 -11   3  16        3.80      0.16 o 
 -10   3  16        0.11      0.08 o 
  -9   3  16        3.21      0.11 o 
  -8   3  16       17.60      0.50 o 
  -7   3  16       23.09      0.59 o 
  -6   3  16        1.83      0.08 o 
  -5   3  16        0.04      0.04 o 
  -4   3  16        3.93      0.12 o 
  -3   3  16        0.03      0.03 o 
  -2   3  16       33.47      0.73 o 
  -1   3  16      119.32      2.70 o 
   0   3  16        1.18      0.09 o 
   1   3  16        0.21      0.07 o 
   2   3  16        3.75      0.15 o 
   3   3  16        8.61      0.24 o 
   4   3  16       23.99      0.59 o 
   5   3  16       32.64      0.97 o 
   6   3  16        6.33      0.31 o 
   7   3  16        1.72      0.22 o 
   8   3  16        2.61      0.22 o 
 -11   4  16        0.58      0.09 o 
 -10   4  16       10.78      0.29 o 
  -9   4  16        0.04      0.05 o 
  -8   4  16        2.84      0.15 o 
  -7   4  16        9.66      0.26 o 
  -6   4  16        0.55      0.05 o 
  -5   4  16        0.04      0.05 o 
  -4   4  16        1.86      0.09 o 
  -3   4  16        4.25      0.16 o 
  -2   4  16       14.80      0.63 o 
  -1   4  16        4.42      0.14 o 
   0   4  16       17.72      0.41 o 
   1   4  16       13.09      0.36 o 
   2   4  16        0.06      0.07 o 
   3   4  16        2.27      0.12 o 
   4   4  16        0.13      0.07 o 
   5   4  16        1.36      0.10 o 
   6   4  16        3.98      0.17 o 
   7   4  16        1.33      0.19 o 
  -9   5  16        9.83      0.25 o 
  -8   5  16        0.05      0.04 o 
  -7   5  16        0.19      0.06 o 
  -6   5  16        8.38      0.24 o 
  -5   5  16        0.70      0.07 o 
  -4   5  16        0.09      0.07 o 
  -3   5  16       18.04      0.52 o 
  -2   5  16       13.34      0.35 o 
  -1   5  16        0.12      0.07 o 
   0   5  16       24.91      0.58 o 
   1   5  16        7.01      0.21 o 
   2   5  16        7.17      0.21 o 
   3   5  16        4.47      0.15 o 
   4   5  16        8.78      0.37 o 
   5   5  16        2.74      0.21 o 
  -7   6  16        2.08      0.20 o 
  -6   6  16        2.08      0.20 o 
  -5   6  16        0.16      0.12 o 
  -4   6  16        1.08      0.20 o 
  -3   6  16        0.07      0.08 o 
  -2   6  16        0.58      0.18 o 
  -1   6  16        0.70      0.18 o 
   0   6  16        2.28      0.17 o 
   1   6  16        1.11      0.30 o 
 -12   1  17        0.91      0.10 o 
 -11   1  17        0.14      0.07 o 
 -10   1  17       15.45      0.36 o 
  -9   1  17       36.34      0.81 o 
  -8   1  17        7.01      0.19 o 
  -7   1  17       23.14      0.52 o 
  -6   1  17        1.03      0.05 o 
  -5   1  17       16.07      0.40 o 
  -4   1  17        4.51      0.12 o 
  -3   1  17       59.21      1.30 o 
  -2   1  17       30.87      0.75 o 
  -1   1  17        1.89      0.09 o 
   0   1  17       19.98      0.49 o 
   1   1  17        3.77      0.12 o 
   2   1  17        4.50      0.15 o 
   3   1  17        1.31      0.12 o 
   4   1  17        9.04      0.26 o 
   5   1  17        0.08      0.09 o 
   6   1  17        0.22      0.15 o 
   7   1  17        3.52      0.25 o 
   8   1  17        0.12      0.10 o 
 -12   2  17        0.31      0.08 o 
 -11   2  17        0.66      0.09 o 
 -10   2  17        4.04      0.15 o 
  -9   2  17        8.80      0.22 o 
  -8   2  17        1.99      0.09 o 
  -7   2  17        2.06      0.08 o 
  -6   2  17        9.71      0.25 o 
  -5   2  17        7.89      0.23 o 
  -4   2  17        7.31      0.20 o 
  -3   2  17        0.94      0.06 o 
  -2   2  17       55.65      1.30 o 
  -1   2  17        0.02      0.02 o 
   0   2  17        0.04      0.03 o 
   1   2  17        4.20      0.15 o 
   2   2  17       46.81      1.03 o 
   3   2  17        7.03      0.21 o 
   4   2  17        5.18      0.19 o 
   5   2  17       25.48      0.58 o 
   6   2  17        1.44      0.23 o 
   7   2  17        0.06      0.07 o 
   8   2  17        0.94      0.16 o 
 -11   3  17        4.86      0.16 o 
 -10   3  17        1.54      0.11 o 
  -9   3  17        0.20      0.05 o 
  -8   3  17       17.43      0.40 o 
  -7   3  17        0.23      0.05 o 
  -6   3  17        0.57      0.05 o 
  -5   3  17        0.10      0.05 o 
  -4   3  17       14.63      0.39 o 
  -3   3  17        1.11      0.07 o 
  -2   3  17        4.50      0.14 o 
  -1   3  17       12.02      0.29 o 
   0   3  17        5.05      0.17 o 
   1   3  17        1.68      0.11 o 
   2   3  17        0.13      0.07 o 
   3   3  17        7.48      0.24 o 
   4   3  17        3.12      0.16 o 
   5   3  17        0.12      0.13 o 
   6   3  17        0.44      0.17 o 
   7   3  17        0.43      0.16 o 
 -10   4  17        0.73      0.13 o 
  -9   4  17        0.03      0.03 o 
  -8   4  17        0.04      0.04 o 
  -7   4  17        3.78      0.12 o 
  -6   4  17        0.09      0.05 o 
  -5   4  17        2.27      0.10 o 
  -4   4  17        4.67      0.15 o 
  -3   4  17       10.92      0.33 o 
  -2   4  17       11.18      0.31 o 
  -1   4  17       10.25      0.26 o 
   0   4  17        0.83      0.07 o 
   1   4  17        4.45      0.16 o 
   2   4  17        6.70      0.20 o 
   3   4  17       16.64      0.48 o 
   4   4  17       18.57      1.18 o 
   5   4  17        5.12      0.19 o 
   6   4  17        0.29      0.15 o 
  -9   5  17        0.05      0.05 o 
  -8   5  17        0.06      0.05 o 
  -7   5  17        2.42      0.13 o 
  -6   5  17        0.27      0.06 o 
  -5   5  17        0.53      0.22 o 
  -4   5  17        1.60      0.13 o 
  -3   5  17        0.92      0.21 o 
  -2   5  17        0.64      0.10 o 
  -1   5  17        0.38      0.08 o 
   0   5  17        0.33      0.09 o 
   1   5  17        0.21      0.08 o 
   2   5  17        0.25      0.10 o 
   3   5  17        0.04      0.04 o 
   4   5  17        1.12      0.19 o 
   5   5  17        0.32      0.14 o 
  -4   6  17        0.41      0.18 o 
  -3   6  17        7.38      0.22 o 
  -2   6  17        0.06      0.07 o 
  -1   6  17        2.01      0.24 o 
 -12   0  18        0.76      0.16 o 
 -11   0  18       12.32      0.38 o 
 -10   0  18       65.40      1.47 o 
  -9   0  18        0.25      0.16 o 
  -8   0  18        2.39      0.15 o 
  -7   0  18        7.65      0.29 o 
  -6   0  18       15.75      0.37 o 
  -5   0  18       26.77      0.58 o 
  -4   0  18      137.94      3.14 o 
  -3   0  18       34.66      0.76 o 
  -2   0  18        5.02      0.15 o 
  -1   0  18       60.87      1.33 o 
   0   0  18        2.59      0.14 o 
   1   0  18       91.01      2.27 o 
   2   0  18        5.02      0.28 o 
   3   0  18       10.86      0.51 o 
   4   0  18        0.15      0.12 o 
   5   0  18        1.88      0.23 o 
 -12   1  18        0.09      0.07 o 
 -11   1  18       10.13      0.40 o 
 -10   1  18        2.59      0.11 o 
  -9   1  18        6.87      0.18 o 
  -8   1  18       10.60      0.30 o 
  -7   1  18        0.22      0.04 o 
  -6   1  18        0.65      0.04 o 
  -5   1  18        0.59      0.04 o 
  -4   1  18        1.08      0.06 o 
  -3   1  18       39.57      0.88 o 
  -2   1  18        8.43      0.21 o 
  -1   1  18       15.06      0.35 o 
   0   1  18       26.22      0.60 o 
   1   1  18        4.19      0.15 o 
   2   1  18       21.68      0.51 o 
   3   1  18        2.86      0.15 o 
   4   1  18        0.56      0.09 o 
   5   1  18        5.70      0.30 o 
   6   1  18        3.03      0.25 o 
   7   1  18        0.27      0.15 o 
   8   1  18       21.64      0.47 o 
 -12   2  18        5.94      0.26 o 
 -11   2  18        2.52      0.11 o 
 -10   2  18        0.51      0.06 o 
  -9   2  18       15.68      0.37 o 
  -8   2  18       14.11      0.43 o 
  -7   2  18        4.91      0.14 o 
  -6   2  18       19.63      0.44 o 
  -5   2  18        5.08      0.14 o 
  -4   2  18        7.80      0.25 o 
  -3   2  18       42.78      0.94 o 
  -2   2  18       28.29      0.72 o 
  -1   2  18        5.37      0.28 o 
   0   2  18       11.91      0.38 o 
   1   2  18        0.15      0.09 o 
   2   2  18        2.34      0.13 o 
   3   2  18       21.50      0.50 o 
   4   2  18        5.76      0.21 o 
   5   2  18        2.80      0.25 o 
   6   2  18        0.67      0.18 o 
   7   2  18        4.14      0.25 o 
 -11   3  18        0.04      0.05 o 
 -10   3  18        0.40      0.14 o 
  -9   3  18        2.94      0.13 o 
  -8   3  18        0.03      0.03 o 
  -7   3  18       10.02      0.35 o 
  -6   3  18        8.40      0.26 o 
  -5   3  18       12.78      0.37 o 
  -4   3  18        2.48      0.09 o 
  -3   3  18        3.36      0.14 o 
  -2   3  18        9.04      0.23 o 
  -1   3  18        1.09      0.07 o 
   0   3  18        5.22      0.17 o 
   1   3  18       38.06      1.06 o 
   2   3  18        1.38      0.15 o 
   3   3  18        2.09      0.15 o 
   4   3  18       35.03      0.79 o 
   5   3  18        0.05      0.05 o 
   6   3  18        9.62      0.34 o 
   7   3  18        3.79      0.23 o 
 -10   4  18        0.05      0.04 o 
  -9   4  18        0.24      0.08 o 
  -8   4  18        4.95      0.15 o 
  -7   4  18        0.03      0.03 o 
  -6   4  18        6.63      0.21 o 
  -5   4  18       17.09      0.54 o 
  -4   4  18        2.25      0.11 o 
  -3   4  18        4.29      0.15 o 
  -2   4  18        1.20      0.13 o 
  -1   4  18        0.05      0.04 o 
   0   4  18        2.46      0.11 o 
   1   4  18        0.85      0.09 o 
   2   4  18       11.39      0.29 o 
   3   4  18        9.86      0.29 o 
   4   4  18        0.22      0.07 o 
   5   4  18        7.94      0.31 o 
   6   4  18        0.59      0.15 o 
  -8   5  18        0.04      0.04 o 
  -7   5  18        4.10      0.14 o 
  -6   5  18        1.57      0.10 o 
  -5   5  18        1.44      0.12 o 
  -4   5  18       12.64      0.37 o 
  -3   5  18        1.24      0.12 o 
  -2   5  18        0.06      0.07 o 
  -1   5  18        0.06      0.06 o 
   0   5  18        0.97      0.10 o 
   1   5  18        0.05      0.05 o 
   3   5  18       15.13      0.38 o 
   4   5  18        0.73      0.14 o 
  -3   6  18        0.09      0.09 o 
  -2   6  18        0.14      0.11 o 
 -12   1  19        1.41      0.12 o 
 -11   1  19       11.35      0.38 o 
 -10   1  19        1.88      0.10 o 
  -9   1  19        2.64      0.10 o 
  -8   1  19        0.04      0.05 o 
  -7   1  19       26.78      0.64 o 
  -6   1  19       12.07      0.28 o 
  -5   1  19       41.93      0.99 o 
  -4   1  19       54.04      1.19 o 
  -3   1  19        0.29      0.05 o 
  -2   1  19        1.87      0.09 o 
  -1   1  19        9.97      0.33 o 
   0   1  19       52.47      1.16 o 
   1   1  19       11.89      0.29 o 
   2   1  19       35.32      0.78 o 
   3   1  19        8.19      0.29 o 
   4   1  19        1.23      0.11 o 
   5   1  19        0.70      0.17 o 
   6   1  19        6.18      0.29 o 
   7   1  19        4.48      0.24 o 
 -12   2  19        3.75      0.22 o 
 -11   2  19        0.97      0.07 o 
 -10   2  19        0.05      0.06 o 
  -9   2  19        3.99      0.14 o 
  -8   2  19        3.98      0.13 o 
  -7   2  19        0.28      0.04 o 
  -6   2  19        2.51      0.09 o 
  -5   2  19       11.35      0.36 o 
  -4   2  19        6.20      0.16 o 
  -3   2  19        0.32      0.05 o 
  -2   2  19        7.77      0.21 o 
  -1   2  19        4.26      0.24 o 
   0   2  19       12.22      0.70 o 
   1   2  19        6.31      0.38 o 
   2   2  19        0.08      0.07 o 
   3   2  19       14.57      0.88 o 
   4   2  19        3.09      0.16 o 
   5   2  19        2.73      0.24 o 
   6   2  19        0.10      0.10 o 
   7   2  19       16.55      0.41 o 
 -11   3  19        0.07      0.07 o 
 -10   3  19        0.91      0.07 o 
  -9   3  19        0.02      0.03 o 
  -8   3  19        1.08      0.06 o 
  -7   3  19        0.14      0.05 o 
  -6   3  19       15.49      0.63 o 
  -5   3  19        5.87      0.19 o 
  -4   3  19        0.04      0.05 o 
  -3   3  19       11.01      0.28 o 
  -2   3  19        1.49      0.08 o 
  -1   3  19        4.06      0.14 o 
   0   3  19        0.35      0.08 o 
   1   3  19       15.24      0.43 o 
   2   3  19        0.27      0.08 o 
   3   3  19        0.69      0.10 o 
   4   3  19        2.56      0.30 o 
   5   3  19        4.47      0.27 o 
   6   3  19        0.11      0.10 o 
 -10   4  19        1.28      0.15 o 
  -9   4  19        0.49      0.09 o 
  -8   4  19        0.04      0.05 o 
  -7   4  19        0.65      0.06 o 
  -6   4  19        1.06      0.08 o 
  -5   4  19        0.52      0.06 o 
  -4   4  19        0.04      0.04 o 
  -3   4  19        0.33      0.07 o 
  -2   4  19        0.25      0.09 o 
  -1   4  19        0.63      0.07 o 
   0   4  19        3.69      0.18 o 
   1   4  19        4.53      0.19 o 
   2   4  19        3.98      0.17 o 
   3   4  19        1.11      0.13 o 
   4   4  19        0.12      0.11 o 
   5   4  19        1.81      0.20 o 
  -8   5  19        0.94      0.09 o 
  -7   5  19        0.53      0.16 o 
  -6   5  19        0.14      0.10 o 
  -5   5  19        1.08      0.21 o 
  -4   5  19        0.42      0.09 o 
  -3   5  19        0.07      0.07 o 
  -2   5  19        1.37      0.12 o 
  -1   5  19        0.25      0.09 o 
   0   5  19        1.89      0.11 o 
   1   5  19        0.39      0.17 o 
  -2   6  19        0.30      0.14 o 
 -12   0  20        2.69      0.22 o 
 -11   0  20        2.02      0.23 o 
 -10   0  20        1.80      0.18 o 
  -9   0  20        1.08      0.11 o 
  -8   0  20       42.69      0.94 o 
  -7   0  20        0.41      0.07 o 
  -6   0  20       10.01      0.28 o 
  -5   0  20      102.81      2.34 o 
  -4   0  20        0.04      0.05 o 
  -3   0  20        9.86      0.25 o 
  -2   0  20       17.29      0.40 o 
  -1   0  20       43.55      1.81 o 
   0   0  20       12.39      0.33 o 
   1   0  20       94.44      2.17 o 
   2   0  20       19.68      0.71 o 
   3   0  20       38.26      0.84 o 
   4   0  20        0.07      0.07 o 
   5   0  20        2.05      0.24 o 
 -12   1  20        3.69      0.25 o 
 -11   1  20        0.40      0.07 o 
 -10   1  20        0.03      0.03 o 
  -9   1  20        4.65      0.14 o 
  -8   1  20        1.12      0.07 o 
  -7   1  20        4.49      0.13 o 
  -6   1  20       28.41      0.63 o 
  -5   1  20        0.60      0.05 o 
  -4   1  20       12.20      0.29 o 
  -3   1  20        2.03      0.10 o 
  -2   1  20        0.96      0.07 o 
  -1   1  20        2.82      0.11 o 
   0   1  20        3.44      0.21 o 
   1   1  20        5.32      0.23 o 
   2   1  20       26.47      0.61 o 
   3   1  20        0.49      0.09 o 
   4   1  20       18.98      0.48 o 
   5   1  20        1.12      0.18 o 
   6   1  20        0.05      0.06 o 
   7   1  20        0.52      0.14 o 
 -11   2  20        0.41      0.06 o 
 -10   2  20        0.45      0.06 o 
  -9   2  20        0.44      0.07 o 
  -8   2  20        0.33      0.05 o 
  -7   2  20       24.30      0.55 o 
  -6   2  20       20.49      0.72 o 
  -5   2  20        0.02      0.02 o 
  -4   2  20        0.08      0.04 o 
  -3   2  20        3.31      0.11 o 
  -2   2  20        7.10      0.20 o 
  -1   2  20       49.60      1.11 o 
   0   2  20       26.62      0.66 o 
   1   2  20        0.38      0.09 o 
   2   2  20        2.02      0.28 o 
   3   2  20        6.51      0.22 o 
   4   2  20        3.29      0.24 o 
   6   2  20        3.16      0.24 o 
 -10   3  20        7.30      0.19 o 
  -9   3  20        0.05      0.04 o 
  -8   3  20        8.41      0.22 o 
  -7   3  20        2.81      0.16 o 
  -6   3  20        0.93      0.06 o 
  -5   3  20        0.30      0.05 o 
  -4   3  20        6.06      0.17 o 
  -3   3  20        4.07      0.13 o 
  -2   3  20       15.40      0.39 o 
  -1   3  20        0.16      0.09 o 
   0   3  20       13.04      0.34 o 
   1   3  20        0.28      0.08 o 
   2   3  20        0.25      0.09 o 
   3   3  20        0.35      0.09 o 
   4   3  20        0.07      0.08 o 
   5   3  20        0.36      0.16 o 
  -9   4  20        6.27      0.23 o 
  -8   4  20        0.28      0.05 o 
  -7   4  20        0.21      0.06 o 
  -6   4  20        0.05      0.06 o 
  -5   4  20        0.04      0.04 o 
  -4   4  20        4.69      0.16 o 
  -3   4  20        9.21      0.43 o 
  -2   4  20        2.70      0.15 o 
  -1   4  20       10.00      0.33 o 
   0   4  20        4.16      0.18 o 
   1   4  20        2.66      0.12 o 
   2   4  20        0.32      0.07 o 
   3   4  20        0.05      0.05 o 
   4   4  20        1.72      0.20 o 
  -7   5  20        3.80      0.22 o 
  -5   5  20        2.62      0.19 o 
  -4   5  20        0.23      0.09 o 
  -3   5  20        2.43      0.14 o 
  -2   5  20        5.19      0.29 o 
  -1   5  20        0.08      0.08 o 
 -11   1  21        0.17      0.07 o 
 -10   1  21        0.44      0.06 o 
  -9   1  21        7.08      0.19 o 
  -8   1  21        4.23      0.13 o 
  -7   1  21        3.01      0.11 o 
  -6   1  21       12.95      0.31 o 
  -5   1  21        0.95      0.06 o 
  -4   1  21        1.49      0.08 o 
  -3   1  21        8.30      0.22 o 
  -2   1  21       58.29      1.30 o 
  -1   1  21       13.94      0.33 o 
   0   1  21       16.10      0.38 o 
   1   1  21       10.40      0.42 o 
   2   1  21        9.82      0.64 o 
   3   1  21        4.24      0.40 o 
   4   1  21       14.35      0.42 o 
   5   1  21       25.53      0.57 o 
   6   1  21        1.78      0.21 o 
 -11   2  21        3.88      0.22 o 
 -10   2  21        1.18      0.08 o 
  -9   2  21        7.38      0.20 o 
  -8   2  21        0.03      0.03 o 
  -7   2  21       12.37      0.46 o 
  -6   2  21        1.61      0.08 o 
  -5   2  21        0.16      0.05 o 
  -4   2  21        4.42      0.17 o 
  -3   2  21       10.96      0.28 o 
  -2   2  21        0.60      0.06 o 
  -1   2  21        0.98      0.09 o 
   0   2  21       13.57      0.38 o 
   1   2  21        2.38      0.20 o 
   2   2  21        0.05      0.05 o 
   3   2  21        5.55      0.20 o 
   4   2  21        2.07      0.24 o 
   5   2  21        2.62      0.23 o 
 -10   3  21        3.16      0.17 o 
  -9   3  21        0.76      0.08 o 
  -8   3  21        0.03      0.03 o 
  -7   3  21        2.93      0.13 o 
  -6   3  21        0.47      0.06 o 
  -5   3  21        0.78      0.07 o 
  -4   3  21        1.57      0.08 o 
  -3   3  21        6.65      0.21 o 
  -2   3  21        0.05      0.06 o 
  -1   3  21       12.97      0.53 o 
   0   3  21        2.83      0.25 o 
   1   3  21        1.21      0.25 o 
   2   3  21        1.83      0.14 o 
   3   3  21        3.75      0.26 o 
   4   3  21        4.05      0.25 o 
   5   3  21        0.26      0.14 o 
  -8   4  21        7.83      0.22 o 
  -7   4  21        8.23      0.23 o 
  -6   4  21        1.47      0.09 o 
  -5   4  21        0.19      0.06 o 
  -4   4  21        0.34      0.07 o 
  -3   4  21        0.69      0.07 o 
  -2   4  21        2.46      0.12 o 
  -1   4  21        2.89      0.25 o 
   0   4  21        0.09      0.10 o 
   1   4  21        0.06      0.07 o 
   2   4  21        0.25      0.14 o 
   3   4  21        0.12      0.10 o 
  -6   5  21        3.16      0.20 o 
  -5   5  21        0.23      0.14 o 
  -4   5  21        0.05      0.05 o 
  -3   5  21        0.04      0.05 o 
  -2   5  21        1.30      0.19 o 
 -11   0  22        8.12      0.30 o 
 -10   0  22        1.31      0.12 o 
  -9   0  22        7.09      0.22 o 
  -8   0  22        0.35      0.07 o 
  -7   0  22        0.41      0.08 o 
  -6   0  22        2.95      0.14 o 
  -5   0  22        0.12      0.07 o 
  -4   0  22        1.43      0.11 o 
  -3   0  22       96.88      2.34 o 
  -2   0  22        4.62      0.19 o 
  -1   0  22        0.63      0.10 o 
   0   0  22       16.58      1.10 o 
   1   0  22        4.23      0.15 o 
   2   0  22       15.22      0.45 o 
   3   0  22       35.52      0.76 o 
   4   0  22       30.89      0.65 o 
 -11   1  22        0.06      0.07 o 
 -10   1  22       11.95      0.38 o 
  -9   1  22        0.04      0.04 o 
  -8   1  22        0.05      0.04 o 
  -7   1  22        1.22      0.10 o 
  -6   1  22        1.40      0.11 o 
  -5   1  22        1.46      0.08 o 
  -4   1  22       22.70      0.69 o 
  -3   1  22        2.22      0.11 o 
  -2   1  22       11.37      0.29 o 
  -1   1  22       12.05      0.29 o 
   0   1  22        4.17      0.18 o 
   1   1  22        3.05      0.16 o 
   2   1  22        0.58      0.14 o 
   3   1  22        0.77      0.17 o 
   4   1  22        5.07      0.28 o 
   5   1  22        0.17      0.12 o 
 -10   2  22        0.13      0.06 o 
  -9   2  22        2.78      0.17 o 
  -8   2  22        0.20      0.05 o 
  -7   2  22        4.57      0.14 o 
  -6   2  22        0.09      0.07 o 
  -5   2  22        9.94      0.42 o 
  -4   2  22        3.93      0.22 o 
  -3   2  22        0.04      0.04 o 
  -2   2  22        9.78      0.25 o 
  -1   2  22       19.27      0.50 o 
   0   2  22        0.37      0.11 o 
   1   2  22       11.65      0.32 o 
   2   2  22        3.14      0.22 o 
   3   2  22        1.91      0.24 o 
   4   2  22       13.76      0.40 o 
   5   2  22       13.03      0.37 o 
  -9   3  22        2.50      0.11 o 
  -8   3  22       23.66      0.53 o 
  -7   3  22        2.62      0.15 o 
  -6   3  22        4.30      0.15 o 
  -5   3  22        0.05      0.04 o 
  -4   3  22        0.87      0.07 o 
  -3   3  22       10.43      0.56 o 
  -2   3  22       11.27      0.32 o 
  -1   3  22        5.19      0.31 o 
   0   3  22        4.28      0.34 o 
   1   3  22        0.06      0.06 o 
   3   3  22        6.21      0.29 o 
   4   3  22        2.23      0.21 o 
  -8   4  22        0.13      0.07 o 
  -7   4  22       10.23      0.39 o 
  -6   4  22        0.50      0.06 o 
  -5   4  22        2.40      0.44 o 
  -4   4  22        2.98      0.27 o 
  -3   4  22        0.06      0.05 o 
  -2   4  22        0.21      0.14 o 
   1   4  22        7.80      0.29 o 
   2   4  22        2.13      0.20 o 
  -4   5  22        5.96      0.25 o 
  -3   5  22        1.73      0.19 o 
  -2   5  22        2.13      0.20 o 
 -10   1  23        0.47      0.07 o 
  -9   1  23        2.26      0.09 o 
  -8   1  23        0.88      0.06 o 
  -7   1  23        0.94      0.07 o 
  -6   1  23        2.21      0.11 o 
  -5   1  23        0.18      0.06 o 
  -4   1  23        9.41      0.24 o 
  -3   1  23        1.98      0.10 o 
  -2   1  23        0.05      0.06 o 
  -1   1  23        1.66      0.13 o 
   0   1  23       10.66      0.28 o 
   1   1  23        8.33      0.25 o 
   2   1  23        7.49      0.23 o 
   4   1  23        0.66      0.16 o 
 -10   2  23        0.58      0.07 o 
  -9   2  23        8.14      0.21 o 
  -8   2  23        2.83      0.14 o 
  -7   2  23        3.74      0.13 o 
  -6   2  23        0.58      0.07 o 
  -5   2  23        7.54      0.26 o 
  -4   2  23       18.30      0.49 o 
  -3   2  23        0.20      0.06 o 
  -2   2  23       10.60      0.40 o 
  -1   2  23        0.05      0.05 o 
   0   2  23        4.12      0.18 o 
   1   2  23        0.49      0.09 o 
   2   2  23       10.97      0.70 o 
   3   2  23        1.27      0.21 o 
   4   2  23        0.32      0.15 o 
  -8   3  23        3.10      0.18 o 
  -7   3  23        0.10      0.06 o 
  -6   3  23        0.77      0.08 o 
  -5   3  23        3.87      0.13 o 
  -4   3  23        0.33      0.06 o 
  -3   3  23        0.10      0.07 o 
  -2   3  23        1.20      0.21 o 
  -1   3  23        2.24      0.14 o 
   0   3  23        0.07      0.05 o 
   1   3  23        2.55      0.24 o 
   2   3  23        4.94      0.26 o 
   3   3  23        0.06      0.06 o 
  -6   4  23        3.87      0.15 o 
  -5   4  23        9.12      0.31 o 
  -4   4  23        5.07      0.50 o 
  -3   4  23        7.74      0.31 o 
  -2   4  23        3.38      0.23 o 
  -1   4  23        0.12      0.11 o 
   0   4  23        1.03      0.16 o 
 -10   0  24        5.20      0.49 o 
  -9   0  24        4.05      0.16 o 
  -8   0  24        0.78      0.08 o 
  -7   0  24        8.24      0.40 o 
  -6   0  24       13.10      0.50 o 
  -5   0  24        0.55      0.09 o 
  -4   0  24        1.93      0.13 o 
  -3   0  24        0.57      0.18 o 
  -2   0  24        0.09      0.09 o 
  -1   0  24       21.34      0.51 o 
   0   0  24        1.70      0.22 o 
  -9   1  24        0.72      0.07 o 
  -8   1  24        9.10      0.25 o 
  -7   1  24        0.86      0.06 o 
  -6   1  24        0.22      0.06 o 
  -5   1  24       15.63      0.58 o 
  -4   1  24        2.79      0.13 o 
  -3   1  24        0.24      0.06 o 
  -2   1  24        2.32      0.11 o 
  -1   1  24        0.62      0.08 o 
   1   1  24       15.20      0.46 o 
   3   1  24        5.26      0.27 o 
  -9   2  24        3.49      0.14 o 
  -8   2  24        0.13      0.05 o 
  -7   2  24        4.86      0.19 o 
  -6   2  24        0.20      0.06 o 
  -5   2  24        1.80      0.11 o 
  -4   2  24        2.61      0.13 o 
  -3   2  24        2.93      0.12 o 
  -2   2  24        0.42      0.12 o 
  -1   2  24        0.26      0.15 o 
   0   2  24        7.45      0.22 o 
   1   2  24       10.40      0.36 o 
   2   2  24        0.05      0.06 o 
   3   2  24        0.06      0.07 o 
  -7   3  24        2.65      0.12 o 
  -6   3  24       19.46      0.45 o 
  -5   3  24        8.72      0.24 o 
  -4   3  24        0.09      0.10 o 
  -3   3  24       11.23      0.36 o 
  -2   3  24        1.86      0.21 o 
  -1   3  24       13.72      0.38 o 
   0   3  24        7.35      0.28 o 
   1   3  24        4.33      0.23 o 
   2   3  24        1.46      0.20 o 
  -5   4  24        6.57      0.26 o 
  -4   4  24        0.06      0.07 o 
  -3   4  24        3.85      0.23 o 
  -2   4  24        6.90      0.28 o 
  -1   4  24        0.20      0.13 o 
  -9   1  25        0.67      0.06 o 
  -8   1  25        0.24      0.05 o 
  -7   1  25        7.49      0.19 o 
  -6   1  25        1.20      0.09 o 
  -5   1  25        1.15      0.11 o 
  -4   1  25        4.46      0.19 o 
  -3   1  25        1.20      0.09 o 
  -2   1  25        0.60      0.07 o 
  -1   1  25        1.24      0.28 o 
   0   1  25        0.82      0.18 o 
  -8   2  25        0.62      0.08 o 
  -7   2  25        2.42      0.12 o 
  -6   2  25       12.44      0.31 o 
  -5   2  25        0.04      0.04 o 
  -4   2  25        3.24      0.13 o 
  -3   2  25        0.11      0.07 o 
  -1   2  25        0.55      0.15 o 
   0   2  25        8.26      0.28 o 
  -6   3  25        2.10      0.14 o 
  -5   3  25        0.82      0.09 o 
  -4   3  25        0.78      0.16 o 
  -3   3  25        2.53      0.21 o 
  -2   3  25        0.15      0.12 o 
  -1   3  25        0.89      0.16 o 
   0   3  25        2.25      0.20 o 
  -8   0  26        7.30      0.27 o 
  -7   0  26        1.62      0.22 o 
  -6   0  26        4.81      0.17 o 
  -5   0  26       14.04      0.41 o 
  -4   0  26       11.33      0.38 o 
  -3   0  26        4.55      0.27 o 
  -1   0  26        5.64      0.27 o 
  -8   1  26        1.12      0.08 o 
  -7   1  26        0.65      0.06 o 
  -6   1  26        1.62      0.10 o 
  -5   1  26        2.64      0.14 o 
  -4   1  26        2.46      0.14 o 
  -3   1  26       17.57      0.56 o 
  -2   1  26        1.41      0.12 o 
  -7   2  26        6.50      0.54 o 
  -6   2  26        0.07      0.05 o 
  -5   2  26        0.18      0.07 o 
  -4   2  26        1.26      0.11 o 
  -3   2  26        0.09      0.09 o 
  -2   2  26        8.03      0.28 o 
  -1   2  26        2.06      0.19 o 
  -3   3  26        2.39      0.20 o 
  -6   1  27        1.75      0.13 o 
  -5   1  27        2.28      0.11 o 
  -4   1  27        5.49      0.18 o 
  -3   1  27        2.09      0.15 o 
  -4   2  27        7.10      0.27 o 
  -3   2  27        1.31      0.18 o 
_refine_diff_density_max 3.530800E-01
_refine_diff_density_min -2.258450E-01

# start Validation Reply Form
_vrf_PLAT417_ELMAM2_withoutURATIO_oxa01_12
;
PROBLEM: Short Inter D-H..H-D
RESPONSE: This is a very strong hydrogen bond and this is the reason why
the distance is so short.
;
# end Validation Reply Form
