# Supplementary material for: On the accuracy and precision of X-ray and neutron diffraction results as a function of resolution and the electron density model
Source: IUCrJ. 2020 Aug 25;7(Pt 5):920–33. doi: 10.1107/S2052252520010441 (PMC7467170; doi:10.1107/S2052252520010441)
Supplement: Supplementary file 2 [file m-07-00920-sup2.zip › cif_deposition/ELMAM2_withoutURATIO_oxa02_05.cif]

data_ELMAM2_withoutURATIO_oxa02_05  
_audit_creation_method             'MoPro12'     
_chemical_formula_moiety               'C2 H2 O4, 2(H2 O1)'
_chemical_formula_sum                  'C2 H6 O6'
_chemical_formula_weight               126.07
_chemical_absolute_configuration     '-'

_symmetry_cell_setting               monoclinic   
_symmetry_space_group_name_H-M         'P 21/c'
_symmetry_space_group_name_Hall        '-P 2ybc'

loop_
_atom_type_symbol                      
_atom_type_description                 
_atom_type_scat_dispersion_real        
_atom_type_scat_dispersion_imag        
_atom_type_scat_source                 
 'C' 'C'    0.0033   0.0016
'Su & Coppens. Acta. Cryst. (1997) A53, 749-762. '                    
 'H' 'H'    0.0000   0.0000
'Su & Coppens. Acta. Cryst. (1997) A53, 749-762. '                    
 'O' 'O'    0.0106   0.0060
'Su & Coppens. Acta. Cryst. (1997) A53, 749-762. '                    

loop_
_symmetry_equiv_pos_as_xyz           
'x, y, z'
'-x, y+1/2, -z+1/2'
'-x, -y, -z'
'x, -y-1/2, z-1/2'
_cell_length_a                6.0894(4) 
_cell_length_b                3.4966(2) 
_cell_length_c                11.8310(7) 
_cell_angle_alpha             90.00 
_cell_angle_beta              103.885(2) 
_cell_angle_gamma             90.00 
_cell_volume                   244.55(3) 
_cell_formula_units_Z                2
_cell_measurement_reflns_used     6295
_cell_measurement_temperature     100(1)
_cell_measurement_theta_max       45.19
_cell_measurement_theta_min       3.45
_exptl_crystal_density_diffrn     1.713 
_exptl_crystal_F_000              132 
_exptl_absorpt_coefficient_mu     0.181 
_exptl_crystal_description        unspecified
_exptl_crystal_size_max              0.199                
_exptl_crystal_size_mid              0.174  
_exptl_crystal_size_min              0.093
_exptl_crystal_colour             colourless
_exptl_absorpt_correction_type    multi-scan
_exptl_absorpt_process_details
;
 Absorption correction done by SORTAV
 Blessing, R. H.: (1995) Acta Cryst. A51, 33-38
;
_exptl_absorpt_correction_T_min    0.967
_exptl_absorpt_correction_T_max    0.979
_exptl_special_details               
;
?
;
_diffrn_reflns_av_R_equivalents   0.0000
_diffrn_reflns_av_unetI/netI      0.03471
_diffrn_reflns_limit_h_max        11
_diffrn_reflns_limit_h_min        -12
_diffrn_reflns_limit_k_max        6
_diffrn_reflns_limit_k_min        0
_diffrn_reflns_limit_l_max        23
_diffrn_reflns_limit_l_min        0
_diffrn_reflns_number             2039
_diffrn_reflns_theta_full         45.33
_diffrn_reflns_theta_max          45.33
_diffrn_reflns_theta_min          3.45
_diffrn_ambient_temperature       100(1)
_diffrn_measured_fraction_theta_full 0.999
_diffrn_measured_fraction_theta_max 0.999
_diffrn_measurement_device_type   'Bruker APEX-II CCD'
_diffrn_measurement_method        '\f and \w scans'
_diffrn_radiation_monochromator   graphite
_diffrn_radiation_type            MoK\a
_diffrn_radiation_wavelength      0.71073
_diffrn_source                    'fine-focus sealed tube'
_diffrn_standards_number          0
_reflns_number_gt                 1662
_reflns_number_total              2038
_reflns_threshold_expression      >2sigma(I)
_computing_structure_refinement      'MoPro (J. Appl. Cryst. 2005, 38, 38-54)'
_iucr_refine_instructions_details  
; 
# ! MoPro 12.6 27/03/2017 15:23:40 C:\Users\user\Desktop\Poprawki_pomiar2\ELMAM_2_05\mopro_elmam2_01.par 
# ! reflections hkl file : C:\Users\user\Desktop\Poprawki_pomiar2\ELMAM_2_05\sortav_freeformat.hkl refin. vs. F^1 
# ! atomic table file : C:\Users\user\Desktop\Programy_Krys\MoPro\MoProSuite\LibMoPro\mopro.tab 
# ! wave functions file : C:\Users\user\Desktop\Programy_Krys\MoPro\MoProSuite\LibMoPro\WAVEF_Su_Coppens_relativistic 
# ! RF factor = 2.928 % RI factor = 2.104% 
# ! wR2F factor = 2.424 % wR2I factor = 4.382% 
# ! g.o.f.(F**1) = 1.134 Nvar= 49 Nref= 2038 Nfree= 0 0.08<sinT/l< 1.00 
#  
# WSIG 1.00000 ! weighting scheme 
#  ! SPACE GROUP P ? 
#  
# CELL 6.0894 3.4966 11.8310 90.0000 103.8851 90.0000 0.71073 
# ZERR 0.0004 0.0002 0.0007 0.0000 0.0020 0.0000 
#  
# SYMM 2 P CENTRO 
#  X , Y, Z 
#  -X , 1/2+Y, 1/2-Z 
#  
# EQUIV 56551 
#  
# SCALE 1 4.924900 
#  
# FMULT 1.00000 
#  
# UOVER 0.00000 0.00000 0.00000 0.00000 0.00000 0.00000 ANI 
#  
# SOLVT 0.00000 50.00000 
#  
# EXTIN 0.00000 GAUSSIAN ISOT TYP1 ! G*10^4 
#  
#  
# DUMMY 0 
#  
# KAPPA 6 
#  0.997420 0.887700 ! # 1 1 MOL O1 1x 
#  0.991080 0.921460 ! # 2 1 MOL C1 1x 
#  0.992980 0.894140 ! # 3 1 MOL O2 1x 
#  0.984730 0.963620 ! # 4 1 MOL O3 1x 
#  1.161560 1.499840 ! # 5 1 MOL H2 2x 
#  1.155900 1.498650 ! # 6 1 MOL H1 1x 
#  
# ATOMS 7 
#  
# ATOM 1 O1 MOL 1 0.064905 0.443632 0.150207 1.0000 1 O 
# bXY C1 H1 OCT K1 V0 M0 Q0 
# UANI 0.012658 0.019082 0.007111 -.004513 0.001620 0.000708 
#  6.07118 0. -.071 0.013 0. 0.008 0. 0. 0.017 0.021 
#  0. -.011 -.023 0. 0. -.068 0. 
#  
# ATOM 2 C1 MOL 1 0.096945 0.558693 0.051965 1.0000 1 C 
# bXY O1 O2 OCT K2 V0 M0 Q0 
# UANI 0.009123 0.011563 0.007132 -.001839 0.001272 0.000126 
#  4.04799 0. 0.034 0. 0. -.320 0. 0. -.087 0. 
#  0. -.001 0. 0. 0. -.390 0. 
#  
# ATOM 3 O2 MOL 1 0.257791 0.742400 0.036299 1.0000 1 O 
#  XY C1 O1 OCT K3 V0 M0 Q0 
# UANI 0.010705 0.017966 0.009287 -.005358 0.001157 0.000642 
#  6.11627 0. -.078 -.003 0. -.082 0. 0. -.061 0.002 
#  0. -.002 0.002 0. 0. 0.039 -.008 
#  
# ATOM 4 O3 MOL 1 0.369914 0.630843 0.321316 1.0000 1 O 
# bXY H3 H2 OCT K4 V0 M0 Q0 
# UANI 0.010162 0.018268 0.008608 0.002239 0.000736 -.001095 
#  6.32858 0. -.082 0. 0. 0.049 0. 0. 0.021 0. 
#  0. -.039 0. 0. 0. -.079 0. 
#  
# ATOM 5 H2 MOL 1 0.310706 0.690178 0.388120 1.0000 1 H 
#  ZX O3 H3 QUA K5 V0 M0 Q0 
# UISO 0.024443 
#  0.82473 0. 0. 0. 0.120 0.102 0. 0. 0. 0. 
#  
# ATOM 6 H3 MOL 1 0.490941 0.453778 0.352039 1.0000 1 H 
#  ZX O3 H2 QUA K5 V0 M0 Q0 
# UISO 0.027376 
#  0.82473 0. 0. 0. 0.120 0.102 0. 0. 0. 0. 
#  
# ATOM 7 H1 MOL 1 0.200384 0.522907 0.221192 1.0000 1 H 
#  ZX O1 C1 QUA K6 V0 M0 Q0 
# UISO 0.033441 
#  0.78652 0. 0. 0. 0.131 0.096 0. 0. 0. 0. 
#  
# ANHAR 0 3 ! number_of_anharmonic_atoms max_order 
# ! 1 ! atom number 
# ! 0.00E+00 0.00E+00 0.00E+00 0.00E+00 0.00E+00 0.00E+00 0.00E+00 0.00E+00 
# ! 0.00E+00 0.00E+00 
#  
#  
# STOP 
; 
_refine_special_details              
;
  TAAM refinement with ELMAM2 databank.
  Uses aspherical atomic scattering factors computed 
  from multipolar model
  (Hansen & Coppens, Acta Cryst. A, 1978, 34, 909-921)
  parametrized using ELMAM2 databank
  (Domagala, et al., Acta Cryst. A, 2012, 68, 337-351)
  and MoPro software
  (Jelsch, et al., J. Appl. Cryst. 2005, 38, 38-54)
 Refinement of F^1^ against reflections.
 The threshold expression of F^2^ > 2sigma(F^2^) is
 used for calculating R-factors(gt) and is not
 relevant to the choice of reflections for refinement.
 R-factors based on F^2^ are statistically about twice
 as large as those based on F, and R-factors based on
 ALL data will be even larger.
;
_refine_ls_structure_factor_coef     F  
_refine_ls_matrix_type                full
_refine_ls_weighting_scheme          sigma
_atom_sites_solution_primary      direct 
_atom_sites_solution_secondary    difmap 
_atom_sites_solution_hydrogens    geom   
_refine_ls_hydrogen_treatment    refall
_refine_ls_extinction_method        'none'              
_refine_ls_number_reflns              2038
_refine_ls_number_parameters            49
_refine_ls_number_restraints             0
# R-factors: R(F)  &  wR2(I) 
_refine_ls_R_factor_all              0.0293
_refine_ls_R_factor_gt               0.0180
_refine_ls_wR_factor_ref             0.0242
_refine_ls_wR_factor_gt              0.0237
_refine_ls_goodness_of_fit_ref       1.134
_refine_ls_restrained_S_all          0.000
_refine_ls_shift/su_max              0.000
_refine_ls_shift/su_mean             0.000

###  to get diff_density_max min & rms : 
###  run MoPro  : WRIT FOUR   to create FOURier file 
###  run VMoPro : FOUR  FastFourierTransform   to get a 3D grid (Xplor format) on whole unit-cell
###             & GRID  STAT   to get max min rms statistics


loop_
_atom_site_type_symbol      
_atom_site_label            
_atom_site_fract_x          
_atom_site_fract_y          
_atom_site_fract_z          
_atom_site_U_iso_or_equiv   
_atom_site_adp_type         
_atom_site_occupancy        
_atom_site_calc_flag        
_atom_site_refinement_flag_posn  
_atom_site_refinement_flag_adp  
_atom_site_disorder_assembly
_atom_site_disorder_group   
O  O1 0.06491(4) 0.44363(7) 0.15021(2) 0.01308(9) Uani 1 d . . . .
C  C1 0.09695(4) 0.55869(8) 0.05197(2) 0.00939(9) Uani 1 d . . . .
O  O2 0.25779(4) 0.74240(7) 0.03630(2) 0.01286(9) Uani 1 d . . . .
O  O3 0.36991(4) 0.63084(7) 0.32132(2) 0.01260(9) Uani 1 d . . . .
H  H2 0.311(1) 0.690(2) 0.3881(8) 0.024(2) Uiso 1 d U . . .
H  H3 0.491(1) 0.454(2) 0.3520(7) 0.027(2) Uiso 1 d U . . .
H  H1 0.200(2) 0.523(3) 0.2212(8) 0.033(2) Uiso 1 d U . . .

loop_ 
_atom_site_aniso_label 
_atom_site_aniso_U_11 
_atom_site_aniso_U_22 
_atom_site_aniso_U_33 
_atom_site_aniso_U_12 
_atom_site_aniso_U_13 
_atom_site_aniso_U_23 
O1 0.01266(8) 0.01908(9) 0.00711(7) -0.00451(6) 0.00162(5) 0.00071(6)  
C1 0.00912(8) 0.01156(9) 0.00713(7) -0.00184(6) 0.00127(6) 0.00013(6)  
O2 0.01071(7) 0.01797(9) 0.00929(7) -0.00536(6) 0.00116(5) 0.00064(6)  
O3 0.01016(7) 0.01827(9) 0.00861(7) 0.00224(6) 0.00074(5) -0.00110(6)  

_geom_special_details                
;                                    
;                                    

loop_
_geom_bond_atom_site_label_1         
_geom_bond_atom_site_label_2         
_geom_bond_distance                  
_geom_bond_site_symmetry_2           
_geom_bond_publ_flag                 
O1 C1 1.2883(3) . ? 
O1 H1 1.06(1) . ? 
C1 O2 1.2221(3) . ? 
O3 H3 0.964(9) . ? 
O3 H2 0.967(9) . ? 

loop_
_geom_angle_atom_site_label_1        
_geom_angle_atom_site_label_2        
_geom_angle_atom_site_label_3        
_geom_angle                          
_geom_angle_site_symmetry_1          
_geom_angle_site_symmetry_3          
_geom_angle_publ_flag                
O1 C1 O2 126.97(3) . . ? 
C1 O1 H1 112.0(5) . . ? 
H2 O3 H3 103.3(6) . . ? 

loop_
_geom_torsion_atom_site_label_1      
_geom_torsion_atom_site_label_2      
_geom_torsion_atom_site_label_3      
_geom_torsion_atom_site_label_4      
_geom_torsion                        
_geom_torsion_site_symmetry_1        
_geom_torsion_site_symmetry_2        
_geom_torsion_site_symmetry_3        
_geom_torsion_site_symmetry_4        
_geom_torsion_publ_flag              
O2 C1 O1 H1 -1.0(5) . . . . ? 

loop_ 
 _refln_index_h 
 _refln_index_k 
 _refln_index_l 
 _refln_F_squared_meas 
 _refln_F_squared_sigma 
 _refln_observed_status 
   1   0   0      392.68      7.57 o 
   2   0   0       24.10      0.98 o 
   3   0   0      399.78     10.00 o 
   4   0   0       43.99      1.37 o 
   5   0   0       60.74      1.54 o 
   6   0   0      229.01      5.55 o 
   7   0   0      110.52      3.07 o 
   8   0   0       27.52      0.80 o 
   9   0   0       18.64      0.67 o 
  10   0   0        8.00      0.49 o 
  11   0   0       33.00      1.39 o 
   1   1   0     1596.41     36.50 o 
   2   1   0      361.45      8.03 o 
   3   1   0      109.33      2.50 o 
   4   1   0        2.34      0.18 o 
   5   1   0        0.53      0.21 o 
   6   1   0        0.48      0.20 o 
   7   1   0       83.97      1.96 o 
   8   1   0        0.30      0.34 o 
   9   1   0       34.36      0.95 o 
  10   1   0        9.83      0.47 o 
  11   1   0        0.21      0.21 o 
   0   2   0       14.14      0.55 o 
   1   2   0      323.48      7.22 o 
   2   2   0      516.96     11.78 o 
   3   2   0        2.12      0.21 o 
   4   2   0      119.22      2.94 o 
   5   2   0       23.67      0.67 o 
   6   2   0        0.30      0.34 o 
   7   2   0       35.86      0.96 o 
   8   2   0       42.23      1.08 o 
   9   2   0        1.74      0.30 o 
  10   2   0        9.63      0.55 o 
  11   2   0        0.54      0.35 o 
   1   3   0       18.74      0.65 o 
   2   3   0       12.76      0.44 o 
   3   3   0       75.92      1.79 o 
   4   3   0        5.68      0.28 o 
   5   3   0      123.87      3.09 o 
   6   3   0        0.57      0.21 o 
   7   3   0        0.99      0.28 o 
   8   3   0       17.60      0.60 o 
   9   3   0        2.16      0.29 o 
  10   3   0        0.31      0.25 o 
   0   4   0        2.67      0.33 o 
   1   4   0       17.76      0.53 o 
   2   4   0       12.95      0.49 o 
   3   4   0        6.54      0.31 o 
   4   4   0       67.38      1.63 o 
   5   4   0        9.27      0.38 o 
   6   4   0       16.95      0.59 o 
   7   4   0       10.38      0.62 o 
   8   4   0        0.40      0.45 o 
   9   4   0        0.35      0.41 o 
   1   5   0        4.06      0.26 o 
   2   5   0       11.99      0.43 o 
   3   5   0       16.54      0.58 o 
   4   5   0        0.15      0.15 o 
   5   5   0        4.57      0.34 o 
   6   5   0       27.04      1.06 o 
   7   5   0       13.73      0.64 o 
   8   5   0        1.29      0.38 o 
   0   6   0       17.62      0.82 o 
   1   6   0        6.37      0.42 o 
   2   6   0        1.15      0.34 o 
   3   6   0        0.20      0.19 o 
   4   6   0        0.59      0.34 o 
   5   6   0        6.27      0.46 o 
   6   6   0       11.33      0.59 o 
 -11   1   1        0.20      0.19 o 
 -10   1   1        3.57      0.31 o 
  -9   1   1        0.48      0.24 o 
  -8   1   1       30.06      0.85 o 
  -7   1   1       18.01      0.63 o 
  -6   1   1        1.52      0.20 o 
  -5   1   1       56.14      1.46 o 
  -4   1   1       89.13      2.06 o 
  -3   1   1      319.98      7.16 o 
  -2   1   1      183.28      4.15 o 
  -1   1   1     2900.58     65.26 o 
   0   1   1      458.94     10.15 o 
   1   1   1       37.23      0.98 o 
   2   1   1       66.48      1.57 o 
   3   1   1      434.21      9.60 o 
   4   1   1      148.08      3.62 o 
   5   1   1      105.73      2.72 o 
   6   1   1      181.04      4.14 o 
   7   1   1        0.91      0.17 o 
   8   1   1        0.48      0.24 o 
   9   1   1        0.40      0.45 o 
  10   1   1       32.86      0.95 o 
  11   1   1        4.02      0.35 o 
 -11   2   1        2.65      0.45 o 
 -10   2   1        0.71      0.44 o 
  -9   2   1        5.50      0.44 o 
  -8   2   1       40.03      1.05 o 
  -7   2   1        0.33      0.36 o 
  -6   2   1       71.89      1.71 o 
  -5   2   1        8.49      0.47 o 
  -4   2   1       52.47      1.31 o 
  -3   2   1       84.51      1.99 o 
  -2   2   1      150.94      3.43 o 
  -1   2   1      143.43      3.27 o 
   0   2   1       75.31      1.75 o 
   1   2   1      267.90      6.00 o 
   2   2   1        1.84      0.20 o 
   3   2   1        7.20      0.59 o 
   4   2   1       73.45      1.78 o 
   5   2   1       25.57      0.79 o 
   6   2   1       10.53      0.37 o 
   7   2   1       11.02      0.43 o 
   8   2   1       22.59      0.67 o 
   9   2   1        3.86      0.36 o 
  10   2   1        0.92      0.37 o 
  11   2   1       12.42      0.75 o 
 -10   3   1        2.63      0.34 o 
  -9   3   1        2.49      0.31 o 
  -8   3   1        0.29      0.24 o 
  -7   3   1        2.29      0.24 o 
  -6   3   1       13.51      0.50 o 
  -5   3   1       19.45      0.57 o 
  -4   3   1        5.38      0.33 o 
  -3   3   1        3.85      0.25 o 
  -2   3   1      145.38      3.33 o 
  -1   3   1        0.07      0.08 o 
   0   3   1       50.34      1.28 o 
   1   3   1       31.32      0.83 o 
   2   3   1       26.80      0.73 o 
   3   3   1        1.89      0.20 o 
   4   3   1       37.92      0.96 o 
   5   3   1       26.64      0.80 o 
   6   3   1        0.19      0.15 o 
   7   3   1       28.78      0.82 o 
   8   3   1        0.27      0.21 o 
   9   3   1        6.03      0.35 o 
  10   3   1        1.28      0.39 o 
  -9   4   1       11.38      0.52 o 
  -8   4   1       22.52      0.88 o 
  -7   4   1       19.86      0.79 o 
  -6   4   1        8.30      0.44 o 
  -5   4   1        3.21      0.26 o 
  -4   4   1        0.27      0.31 o 
  -3   4   1       21.23      0.59 o 
  -2   4   1       16.50      0.51 o 
  -1   4   1        6.46      0.33 o 
   0   4   1       11.59      0.49 o 
   1   4   1        0.78      0.18 o 
   2   4   1        0.30      0.34 o 
   3   4   1        0.36      0.17 o 
   4   4   1        0.78      0.20 o 
   5   4   1        4.45      0.27 o 
   6   4   1        0.34      0.24 o 
   7   4   1        1.10      0.28 o 
   8   4   1        1.82      0.34 o 
   9   4   1        2.59      0.37 o 
  -8   5   1        4.85      0.41 o 
  -7   5   1        3.37      0.40 o 
  -6   5   1        0.31      0.37 o 
  -5   5   1        3.08      0.31 o 
  -4   5   1        0.14      0.15 o 
  -3   5   1        0.12      0.13 o 
  -2   5   1        0.26      0.20 o 
  -1   5   1       10.08      0.44 o 
   0   5   1        0.38      0.42 o 
   1   5   1        0.31      0.37 o 
   2   5   1        3.85      0.25 o 
   3   5   1        9.64      0.39 o 
   4   5   1        2.08      0.27 o 
   5   5   1        0.14      0.15 o 
   6   5   1        4.67      0.36 o 
   7   5   1        0.45      0.51 o 
   8   5   1        0.33      0.31 o 
  -6   6   1        0.64      0.46 o 
  -5   6   1        0.54      0.33 o 
  -4   6   1        0.26      0.24 o 
  -3   6   1        8.48      0.50 o 
  -2   6   1        0.29      0.26 o 
  -1   6   1        2.55      0.36 o 
   0   6   1        5.40      0.42 o 
   1   6   1        5.75      0.44 o 
   2   6   1        0.41      0.35 o 
   3   6   1        0.69      0.30 o 
   4   6   1        3.23      0.38 o 
   5   6   1        3.89      0.46 o 
 -12   0   2        8.77      0.77 o 
 -11   0   2        3.80      0.48 o 
 -10   0   2        0.18      0.20 o 
  -9   0   2        4.13      0.37 o 
  -8   0   2        4.20      0.38 o 
  -7   0   2       14.76      0.72 o 
  -6   0   2      181.56      4.44 o 
  -5   0   2       90.53      2.27 o 
  -4   0   2      975.04     20.97 o 
  -3   0   2       13.60      0.87 o 
  -2   0   2      616.66     13.59 o 
  -1   0   2      792.17     16.26 o 
   0   0   2        0.09      0.10 o 
   1   0   2       10.41      0.56 o 
   2   0   2     3631.90     75.79 o 
   3   0   2      184.88      4.68 o 
   4   0   2        0.24      0.18 o 
   5   0   2      666.56     14.44 o 
   6   0   2       29.77      0.88 o 
   7   0   2       36.15      0.97 o 
   8   0   2       15.78      0.68 o 
   9   0   2       47.53      1.33 o 
  10   0   2        3.14      0.52 o 
  11   0   2       24.52      1.06 o 
 -11   1   2        5.86      0.42 o 
 -10   1   2        0.63      0.33 o 
  -9   1   2        1.40      0.23 o 
  -8   1   2        0.34      0.37 o 
  -7   1   2       87.75      2.12 o 
  -6   1   2        6.61      0.31 o 
  -5   1   2      245.30      5.81 o 
  -4   1   2       55.02      1.44 o 
  -3   1   2       33.17      0.88 o 
  -2   1   2      559.09     12.32 o 
  -1   1   2      155.04      3.52 o 
   0   1   2       88.31      2.00 o 
   1   1   2      419.21     10.68 o 
   2   1   2        2.24      0.21 o 
   3   1   2      440.88      9.95 o 
   4   1   2      183.65      4.17 o 
   5   1   2       58.05      1.41 o 
   6   1   2       60.12      1.45 o 
   7   1   2        0.29      0.32 o 
   8   1   2        2.09      0.22 o 
   9   1   2        4.82      0.32 o 
  10   1   2        0.38      0.44 o 
  11   1   2        8.93      0.46 o 
 -11   2   2        0.66      0.75 o 
 -10   2   2       11.28      0.79 o 
  -9   2   2        0.31      0.36 o 
  -8   2   2       16.60      0.70 o 
  -7   2   2        0.24      0.16 o 
  -6   2   2       39.00      1.00 o 
  -5   2   2        0.64      0.21 o 
  -4   2   2       13.00      0.54 o 
  -3   2   2      174.11      3.95 o 
  -2   2   2      485.84     10.87 o 
  -1   2   2        7.95      0.30 o 
   0   2   2      131.05      2.97 o 
   1   2   2        0.19      0.12 o 
   2   2   2        3.81      0.30 o 
   3   2   2      277.17      6.45 o 
   4   2   2      288.68      6.87 o 
   5   2   2        3.77      0.34 o 
   6   2   2        0.33      0.36 o 
   7   2   2        6.86      0.33 o 
   8   2   2        0.32      0.38 o 
   9   2   2       36.97      1.09 o 
  10   2   2       29.76      1.01 o 
  11   2   2        0.44      0.50 o 
 -10   3   2        8.36      0.43 o 
  -9   3   2       88.73      2.34 o 
  -8   3   2        8.77      0.48 o 
  -7   3   2        1.93      0.23 o 
  -6   3   2       11.77      0.42 o 
  -5   3   2        0.13      0.12 o 
  -4   3   2       13.67      0.54 o 
  -3   3   2      254.31      5.83 o 
  -2   3   2       69.60      1.65 o 
  -1   3   2       33.32      0.86 o 
   0   3   2      118.47      2.75 o 
   1   3   2       46.67      1.21 o 
   2   3   2       90.25      2.37 o 
   3   3   2       20.46      0.59 o 
   4   3   2        1.33      0.19 o 
   5   3   2        5.25      0.30 o 
   6   3   2        0.68      0.21 o 
   7   3   2       22.99      0.70 o 
   8   3   2       10.11      0.46 o 
   9   3   2        2.79      0.31 o 
  10   3   2       19.58      0.95 o 
  -9   4   2        4.22      0.39 o 
  -8   4   2       19.85      0.74 o 
  -7   4   2        6.92      0.42 o 
  -6   4   2        0.31      0.36 o 
  -5   4   2        0.38      0.25 o 
  -4   4   2        4.36      0.30 o 
  -3   4   2       10.93      0.38 o 
  -2   4   2       59.60      1.40 o 
  -1   4   2       10.26      0.40 o 
   0   4   2       57.67      1.40 o 
   1   4   2       54.94      1.37 o 
   2   4   2        1.91      0.19 o 
   3   4   2        2.12      0.19 o 
   4   4   2        0.31      0.18 o 
   5   4   2        0.11      0.12 o 
   6   4   2       26.70      0.77 o 
   7   4   2        1.60      0.27 o 
   8   4   2       15.07      0.57 o 
   9   4   2       13.96      0.71 o 
  -8   5   2       27.26      1.28 o 
  -7   5   2       19.79      1.00 o 
  -6   5   2        0.78      0.36 o 
  -5   5   2        4.17      0.35 o 
  -4   5   2       22.35      0.75 o 
  -3   5   2        2.44      0.25 o 
  -2   5   2       16.41      0.55 o 
  -1   5   2       67.45      1.74 o 
   0   5   2        7.03      0.31 o 
   1   5   2       12.32      0.50 o 
   2   5   2        1.27      0.21 o 
   3   5   2        2.85      0.25 o 
   4   5   2        0.59      0.27 o 
   5   5   2        4.19      0.38 o 
   6   5   2        0.21      0.22 o 
   7   5   2       12.16      0.68 o 
  -6   6   2        3.54      0.45 o 
  -5   6   2        0.31      0.26 o 
  -4   6   2        4.69      0.42 o 
  -3   6   2        1.72      0.35 o 
  -2   6   2        0.37      0.44 o 
  -1   6   2        6.66      0.43 o 
   0   6   2        8.75      0.86 o 
   1   6   2        2.62      0.34 o 
   2   6   2        6.09      0.37 o 
   3   6   2        0.98      0.30 o 
   4   6   2        0.39      0.45 o 
   5   6   2        3.23      0.36 o 
 -11   1   3       14.10      0.73 o 
 -10   1   3        2.05      0.31 o 
  -9   1   3        0.11      0.12 o 
  -8   1   3       18.96      0.65 o 
  -7   1   3        4.05      0.24 o 
  -6   1   3        1.14      0.20 o 
  -5   1   3       51.72      1.37 o 
  -4   1   3        1.64      0.18 o 
  -3   1   3      158.51      3.61 o 
  -2   1   3       20.52      0.57 o 
  -1   1   3      345.04      7.69 o 
   0   1   3       18.25      0.55 o 
   1   1   3      796.38     17.58 o 
   2   1   3      461.60     10.92 o 
   3   1   3       40.48      1.01 o 
   4   1   3      206.89      5.12 o 
   5   1   3        1.90      0.22 o 
   6   1   3       22.76      0.64 o 
   7   1   3        7.75      0.35 o 
   8   1   3       85.55      2.14 o 
   9   1   3       26.16      0.82 o 
  10   1   3        8.67      0.43 o 
  11   1   3       12.49      0.55 o 
 -11   2   3        1.63      0.47 o 
 -10   2   3       50.10      1.34 o 
  -9   2   3        0.64      0.26 o 
  -8   2   3        6.92      0.43 o 
  -7   2   3       23.20      0.67 o 
  -6   2   3       60.93      1.46 o 
  -5   2   3        4.71      0.29 o 
  -4   2   3       78.24      1.88 o 
  -3   2   3      294.97      6.72 o 
  -2   2   3        9.75      0.32 o 
  -1   2   3      174.04      3.93 o 
   0   2   3        0.09      0.08 o 
   1   2   3      359.99      8.08 o 
   2   2   3       17.94      0.60 o 
   3   2   3      102.20      2.62 o 
   4   2   3       56.42      1.53 o 
   5   2   3       23.46      0.66 o 
   6   2   3       13.63      0.44 o 
   7   2   3        5.02      0.26 o 
   8   2   3        4.90      0.39 o 
   9   2   3        5.08      0.42 o 
  10   2   3        7.39      0.56 o 
 -10   3   3        4.18      0.36 o 
  -9   3   3       13.36      0.55 o 
  -8   3   3        7.23      0.42 o 
  -7   3   3        1.99      0.22 o 
  -6   3   3        2.01      0.21 o 
  -5   3   3        6.22      0.34 o 
  -4   3   3       22.11      0.62 o 
  -3   3   3        8.87      0.82 o 
  -2   3   3        1.79      0.20 o 
  -1   3   3       13.49      0.43 o 
   0   3   3       88.17      2.07 o 
   1   3   3        0.11      0.11 o 
   2   3   3        4.62      0.26 o 
   3   3   3       99.21      2.45 o 
   4   3   3        1.45      0.19 o 
   5   3   3        4.41      0.23 o 
   6   3   3        0.73      0.19 o 
   7   3   3       15.57      0.51 o 
   8   3   3        0.17      0.17 o 
   9   3   3       15.72      0.82 o 
  10   3   3        3.61      0.41 o 
  -9   4   3       21.11      0.81 o 
  -8   4   3       15.63      0.68 o 
  -7   4   3        0.58      0.30 o 
  -6   4   3        7.05      0.40 o 
  -5   4   3       23.61      0.78 o 
  -4   4   3       61.44      1.47 o 
  -3   4   3       59.89      1.41 o 
  -2   4   3       32.12      0.84 o 
  -1   4   3        0.10      0.10 o 
   0   4   3        3.85      0.22 o 
   1   4   3       15.09      0.47 o 
   2   4   3       56.05      1.37 o 
   3   4   3       18.53      0.51 o 
   4   4   3        2.59      0.22 o 
   5   4   3        1.22      0.22 o 
   6   4   3        0.20      0.18 o 
   7   4   3        1.57      0.29 o 
   8   4   3        2.77      0.33 o 
   9   4   3        0.43      0.50 o 
  -8   5   3        0.30      0.27 o 
  -7   5   3        3.02      0.41 o 
  -6   5   3        0.52      0.36 o 
  -5   5   3        3.10      0.33 o 
  -4   5   3        1.95      0.31 o 
  -3   5   3        4.45      0.32 o 
  -2   5   3        2.87      0.29 o 
  -1   5   3        1.50      0.27 o 
   0   5   3        0.84      0.26 o 
   1   5   3        0.65      0.25 o 
   2   5   3        1.36      0.21 o 
   3   5   3        0.14      0.13 o 
   4   5   3        3.34      0.29 o 
   5   5   3        1.04      0.29 o 
   6   5   3        0.45      0.30 o 
   7   5   3        1.45      0.37 o 
  -6   6   3        0.46      0.54 o 
  -5   6   3       17.92      1.55 o 
  -4   6   3       12.11      0.87 o 
  -3   6   3        0.48      0.37 o 
  -2   6   3       14.08      0.59 o 
  -1   6   3        0.45      0.50 o 
   0   6   3        3.61      0.38 o 
   1   6   3        0.59      0.32 o 
   2   6   3       12.33      0.50 o 
   3   6   3        0.83      0.34 o 
   4   6   3        0.52      0.33 o 
   5   6   3        1.91      0.35 o 
 -12   0   4       45.20      2.45 o 
 -11   0   4        8.95      0.59 o 
 -10   0   4        8.71      0.50 o 
  -9   0   4       59.13      1.55 o 
  -8   0   4        4.77      0.38 o 
  -7   0   4       40.04      1.17 o 
  -6   0   4        2.51      0.34 o 
  -5   0   4       17.86      0.68 o 
  -4   0   4      123.50      2.93 o 
  -3   0   4       88.58      2.63 o 
  -2   0   4     2099.16     49.39 o 
  -1   0   4      861.74     17.95 o 
   0   0   4       69.20      1.70 o 
   1   0   4     1832.54     43.28 o 
   2   0   4        7.33      0.79 o 
   3   0   4       20.80      0.76 o 
   4   0   4       35.95      0.99 o 
   5   0   4       12.07      0.66 o 
   6   0   4        1.70      0.31 o 
   7   0   4      272.86      6.33 o 
   8   0   4       63.13      1.78 o 
   9   0   4        4.78      0.41 o 
  10   0   4       15.48      0.73 o 
  11   0   4        0.41      0.36 o 
 -12   1   4        0.44      0.49 o 
 -11   1   4       38.48      1.14 o 
 -10   1   4        0.52      0.31 o 
  -9   1   4       10.80      0.42 o 
  -8   1   4       29.96      0.77 o 
  -7   1   4        0.83      0.20 o 
  -6   1   4       32.75      0.87 o 
  -5   1   4       91.31      2.18 o 
  -4   1   4       33.26      0.87 o 
  -3   1   4      228.16      5.17 o 
  -2   1   4      357.62      8.01 o 
  -1   1   4      246.64      5.76 o 
   0   1   4     1543.43     35.61 o 
   1   1   4       65.67      1.78 o 
   2   1   4        9.40      0.37 o 
   3   1   4       11.43      0.45 o 
   4   1   4        3.18      0.23 o 
   5   1   4       39.11      1.07 o 
   6   1   4       55.63      1.47 o 
   7   1   4       35.01      0.89 o 
   8   1   4       34.08      0.92 o 
   9   1   4        2.24      0.34 o 
  10   1   4       10.13      0.49 o 
  11   1   4        1.58      0.36 o 
 -11   2   4       10.69      0.52 o 
 -10   2   4       28.23      0.92 o 
  -9   2   4        0.20      0.18 o 
  -8   2   4       16.25      0.53 o 
  -7   2   4        3.38      0.22 o 
  -6   2   4        5.66      0.28 o 
  -5   2   4       28.45      0.86 o 
  -4   2   4       61.96      1.53 o 
  -3   2   4       27.37      0.76 o 
  -2   2   4       22.69      0.63 o 
  -1   2   4      224.00      5.07 o 
   0   2   4      181.68      4.13 o 
   1   2   4       19.51      0.59 o 
   2   2   4        1.20      0.23 o 
   3   2   4       91.79      2.48 o 
   4   2   4       15.63      0.54 o 
   5   2   4       60.78      1.51 o 
   6   2   4       47.76      1.19 o 
   7   2   4        0.95      0.23 o 
   8   2   4       14.98      0.57 o 
   9   2   4       37.77      1.15 o 
  10   2   4        1.91      0.38 o 
 -10   3   4        9.76      0.52 o 
  -9   3   4       21.99      0.73 o 
  -8   3   4        0.28      0.33 o 
  -7   3   4       78.47      1.93 o 
  -6   3   4        4.67      0.24 o 
  -5   3   4       12.00      0.40 o 
  -4   3   4      243.92      5.55 o 
  -3   3   4       44.77      1.11 o 
  -2   3   4        8.90      0.46 o 
  -1   3   4       56.03      1.34 o 
   0   3   4       59.12      1.45 o 
   1   3   4        7.94      0.31 o 
   2   3   4      218.58      5.09 o 
   3   3   4      108.01      2.68 o 
   4   3   4       50.35      1.28 o 
   5   3   4        4.02      0.22 o 
   6   3   4        0.23      0.16 o 
   7   3   4       14.93      0.58 o 
   8   3   4       11.58      0.45 o 
   9   3   4        6.42      0.61 o 
  10   3   4        3.61      0.72 o 
  -9   4   4        0.32      0.26 o 
  -8   4   4       10.60      0.55 o 
  -7   4   4        1.90      0.40 o 
  -6   4   4       44.06      1.14 o 
  -5   4   4       24.02      0.78 o 
  -4   4   4        1.03      0.20 o 
  -3   4   4       29.11      0.77 o 
  -2   4   4        0.76      0.16 o 
  -1   4   4        0.33      0.20 o 
   0   4   4       12.34      0.41 o 
   1   4   4        2.84      0.20 o 
   2   4   4       54.83      1.30 o 
   3   4   4       38.17      0.93 o 
   4   4   4        1.37      0.21 o 
   5   4   4       26.00      0.76 o 
   6   4   4        6.83      0.37 o 
   7   4   4        2.49      0.31 o 
   8   4   4        2.75      0.33 o 
   9   4   4        0.44      0.51 o 
  -8   5   4        0.51      0.60 o 
  -7   5   4        1.17      0.39 o 
  -6   5   4       37.81      1.12 o 
  -5   5   4       65.18      1.80 o 
  -4   5   4        0.36      0.41 o 
  -3   5   4        9.02      0.42 o 
  -2   5   4        3.52      0.34 o 
  -1   5   4        4.85      0.28 o 
   0   5   4       24.92      0.69 o 
   1   5   4       90.95      2.33 o 
   2   5   4        2.57      0.23 o 
   3   5   4        0.14      0.14 o 
   4   5   4       22.50      0.78 o 
   5   5   4        3.03      0.31 o 
   6   5   4       15.45      0.74 o 
   7   5   4        2.18      0.38 o 
  -6   6   4        2.88      0.54 o 
  -5   6   4        2.70      0.54 o 
  -4   6   4        3.38      0.45 o 
  -3   6   4        0.66      0.39 o 
  -2   6   4        0.45      0.51 o 
  -1   6   4        1.80      0.55 o 
   0   6   4        0.32      0.27 o 
   1   6   4        4.57      0.36 o 
   2   6   4        5.84      0.45 o 
   3   6   4        1.15      0.38 o 
   4   6   4        0.49      0.55 o 
   5   6   4        0.54      0.35 o 
 -12   1   5       19.16      1.04 o 
 -11   1   5        2.22      0.34 o 
 -10   1   5        9.86      0.60 o 
  -9   1   5        3.32      0.26 o 
  -8   1   5       23.14      0.64 o 
  -7   1   5        2.32      0.26 o 
  -6   1   5       95.97      2.29 o 
  -5   1   5       31.01      0.86 o 
  -4   1   5        0.09      0.09 o 
  -3   1   5      211.51      4.76 o 
  -2   1   5       21.38      0.60 o 
  -1   1   5        0.94      0.15 o 
   0   1   5       68.99      1.70 o 
   1   1   5      111.83      2.61 o 
   2   1   5       20.23      0.64 o 
   3   1   5        5.35      0.30 o 
   4   1   5       87.30      2.06 o 
   5   1   5        1.26      0.23 o 
   6   1   5       60.13      1.43 o 
   7   1   5       40.79      1.02 o 
   8   1   5        0.37      0.41 o 
   9   1   5        6.12      0.41 o 
  10   1   5        3.38      0.37 o 
 -11   2   5        2.15      0.33 o 
 -10   2   5        0.42      0.47 o 
  -9   2   5        5.98      0.34 o 
  -8   2   5       34.13      0.91 o 
  -7   2   5       10.22      0.39 o 
  -6   2   5        4.66      0.25 o 
  -5   2   5      177.51      4.08 o 
  -4   2   5        6.51      0.31 o 
  -3   2   5        2.56      0.23 o 
  -2   2   5        3.21      0.23 o 
  -1   2   5      495.27     11.19 o 
   0   2   5       49.99      1.32 o 
   1   2   5       90.70      2.18 o 
   2   2   5      150.59      3.77 o 
   3   2   5       62.08      1.65 o 
   4   2   5        0.62      0.20 o 
   5   2   5       16.07      0.50 o 
   6   2   5      100.23      2.31 o 
   7   2   5        1.15      0.24 o 
   8   2   5        7.65      0.40 o 
   9   2   5        3.72      0.51 o 
  10   2   5        8.99      0.95 o 
 -11   3   5        6.17      0.49 o 
 -10   3   5        0.31      0.25 o 
  -9   3   5        0.19      0.18 o 
  -8   3   5        0.70      0.26 o 
  -7   3   5       34.58      0.88 o 
  -6   3   5        0.84      0.19 o 
  -5   3   5        3.51      0.22 o 
  -4   3   5       28.26      0.74 o 
  -3   3   5       22.31      0.61 o 
  -2   3   5        6.31      0.37 o 
  -1   3   5        0.97      0.17 o 
   0   3   5       15.96      0.63 o 
   1   3   5       21.92      0.61 o 
   2   3   5        7.68      0.44 o 
   3   3   5        0.09      0.10 o 
   4   3   5        3.65      0.23 o 
   5   3   5       41.64      1.02 o 
   6   3   5        0.36      0.40 o 
   7   3   5        1.73      0.24 o 
   8   3   5       19.25      0.66 o 
   9   3   5        0.72      0.35 o 
  -9   4   5        0.44      0.50 o 
  -8   4   5        3.26      0.34 o 
  -7   4   5       24.26      0.75 o 
  -6   4   5       39.93      1.05 o 
  -5   4   5       13.58      0.46 o 
  -4   4   5       11.25      0.41 o 
  -3   4   5        0.50      0.20 o 
  -2   4   5       34.70      0.86 o 
  -1   4   5       63.89      1.58 o 
   0   4   5       75.39      1.75 o 
   1   4   5       52.44      1.24 o 
   2   4   5       19.53      0.58 o 
   3   4   5        0.36      0.39 o 
   4   4   5       20.93      0.62 o 
   5   4   5       17.80      0.74 o 
   6   4   5       15.02      0.55 o 
   7   4   5       20.89      0.88 o 
   8   4   5        2.66      0.34 o 
  -8   5   5        1.62      0.44 o 
  -7   5   5        0.81      0.39 o 
  -6   5   5        0.56      0.37 o 
  -5   5   5        0.18      0.18 o 
  -4   5   5        0.16      0.16 o 
  -3   5   5        0.77      0.24 o 
  -2   5   5        3.89      0.29 o 
  -1   5   5        0.13      0.13 o 
   0   5   5        3.29      0.24 o 
   1   5   5        4.24      0.26 o 
   2   5   5        1.01      0.26 o 
   3   5   5        1.73      0.29 o 
   4   5   5        2.67      0.30 o 
   5   5   5        0.45      0.28 o 
   6   5   5        0.19      0.20 o 
   7   5   5        0.46      0.52 o 
  -6   6   5        8.04      0.81 o 
  -5   6   5        1.79      0.40 o 
  -4   6   5        5.23      0.61 o 
  -3   6   5        0.53      0.34 o 
  -2   6   5        7.32      0.55 o 
  -1   6   5        0.25      0.24 o 
   0   6   5       27.99      1.02 o 
   1   6   5       10.45      0.49 o 
   2   6   5        0.39      0.46 o 
   3   6   5        2.64      0.42 o 
   4   6   5        2.44      0.38 o 
 -12   0   6        4.69      0.89 o 
 -11   0   6        0.56      0.63 o 
 -10   0   6       13.73      0.81 o 
  -9   0   6       25.22      0.90 o 
  -8   0   6        0.22      0.22 o 
  -7   0   6      258.84      6.06 o 
  -6   0   6      167.21      3.98 o 
  -5   0   6      118.69      2.94 o 
  -4   0   6       44.64      1.19 o 
  -3   0   6       14.48      0.51 o 
  -2   0   6      168.74      4.43 o 
  -1   0   6      196.64      5.51 o 
   0   0   6     1022.59     22.39 o 
   1   0   6      215.25      4.85 o 
   2   0   6        4.11      0.34 o 
   3   0   6      577.70     12.70 o 
   4   0   6       12.54      0.74 o 
   5   0   6        6.93      0.68 o 
   6   0   6       49.79      1.26 o 
   7   0   6        1.26      0.31 o 
   8   0   6        4.68      0.42 o 
   9   0   6       27.89      1.05 o 
  10   0   6       18.98      1.00 o 
 -12   1   6        4.20      0.40 o 
 -11   1   6        0.43      0.49 o 
 -10   1   6        0.36      0.41 o 
  -9   1   6       22.24      0.75 o 
  -8   1   6        1.88      0.23 o 
  -7   1   6       19.43      0.61 o 
  -6   1   6      152.04      3.53 o 
  -5   1   6        4.36      0.29 o 
  -4   1   6      178.04      4.09 o 
  -3   1   6        0.28      0.18 o 
  -2   1   6        5.66      0.27 o 
  -1   1   6        0.58      0.16 o 
   0   1   6      306.69      6.92 o 
   1   1   6      202.18      4.64 o 
   2   1   6      410.92      9.24 o 
   3   1   6        4.38      0.31 o 
   4   1   6       38.98      1.06 o 
   5   1   6       82.97      1.94 o 
   6   1   6       21.63      0.59 o 
   7   1   6        1.49      0.21 o 
   8   1   6        4.46      0.30 o 
   9   1   6        8.00      0.55 o 
  10   1   6        7.38      0.60 o 
 -11   2   6        6.34      0.41 o 
 -10   2   6        0.33      0.40 o 
  -9   2   6       34.50      0.99 o 
  -8   2   6       57.32      1.40 o 
  -7   2   6        2.32      0.22 o 
  -6   2   6        0.92      0.19 o 
  -5   2   6       78.87      1.87 o 
  -4   2   6        5.61      0.36 o 
  -3   2   6      140.34      3.26 o 
  -2   2   6       72.08      1.77 o 
  -1   2   6       19.45      0.55 o 
   0   2   6        5.83      0.42 o 
   1   2   6      154.96      4.01 o 
   2   2   6       10.02      0.41 o 
   3   2   6       43.63      1.14 o 
   4   2   6        7.39      0.41 o 
   5   2   6       49.44      1.20 o 
   6   2   6        2.38      0.22 o 
   7   2   6        6.25      0.48 o 
   8   2   6        0.16      0.17 o 
   9   2   6        3.41      0.43 o 
  10   2   6        6.96      0.52 o 
 -11   3   6        2.35      1.66 o 
 -10   3   6       10.68      0.48 o 
  -9   3   6        0.70      0.29 o 
  -8   3   6       34.08      0.92 o 
  -7   3   6       16.10      0.54 o 
  -6   3   6        6.36      0.29 o 
  -5   3   6        4.56      0.25 o 
  -4   3   6        8.58      0.34 o 
  -3   3   6        0.51      0.19 o 
  -2   3   6      371.97      8.37 o 
  -1   3   6      108.15      2.51 o 
   0   3   6        0.49      0.18 o 
   1   3   6       45.82      1.26 o 
   2   3   6        2.35      0.22 o 
   3   3   6       21.36      0.62 o 
   4   3   6      107.17      2.50 o 
   5   3   6       93.18      2.21 o 
   6   3   6        0.34      0.38 o 
   7   3   6        6.83      0.38 o 
   8   3   6       15.16      0.57 o 
   9   3   6       17.46      0.71 o 
  -9   4   6        7.26      0.47 o 
  -8   4   6        4.03      0.43 o 
  -7   4   6        4.32      0.34 o 
  -6   4   6        1.77      0.27 o 
  -5   4   6        0.13      0.13 o 
  -4   4   6       28.44      0.89 o 
  -3   4   6       24.22      0.79 o 
  -2   4   6        3.92      0.25 o 
  -1   4   6       82.91      1.92 o 
   0   4   6        6.63      0.33 o 
   1   4   6        8.76      0.41 o 
   2   4   6        2.97      0.21 o 
   3   4   6        0.40      0.19 o 
   4   4   6       13.82      0.46 o 
   5   4   6        8.18      0.42 o 
   6   4   6        1.21      0.28 o 
   7   4   6       31.87      0.95 o 
   8   4   6        3.88      0.38 o 
  -8   5   6        0.40      0.47 o 
  -7   5   6        8.47      0.53 o 
  -6   5   6        6.11      0.56 o 
  -5   5   6        8.07      0.43 o 
  -4   5   6        5.69      0.44 o 
  -3   5   6       35.76      1.04 o 
  -2   5   6        0.38      0.43 o 
  -1   5   6       31.90      0.88 o 
   0   5   6       74.29      1.82 o 
   1   5   6        0.12      0.12 o 
   2   5   6        2.08      0.24 o 
   3   5   6       15.69      0.52 o 
   4   5   6        9.56      0.54 o 
   5   5   6        6.65      0.41 o 
   6   5   6       46.58      1.62 o 
  -6   6   6        2.00      0.47 o 
  -5   6   6        0.60      0.38 o 
  -4   6   6        1.32      0.47 o 
  -3   6   6        0.45      0.36 o 
  -2   6   6        0.26      0.25 o 
  -1   6   6        7.84      0.61 o 
   0   6   6        0.46      0.51 o 
   1   6   6        3.85      0.33 o 
   2   6   6        0.48      0.31 o 
   3   6   6        0.48      0.31 o 
   4   6   6        0.46      0.52 o 
 -12   1   7        1.23      0.38 o 
 -11   1   7        0.84      0.42 o 
 -10   1   7       48.52      1.38 o 
  -9   1   7       17.75      0.60 o 
  -8   1   7       56.95      1.41 o 
  -7   1   7       52.67      1.32 o 
  -6   1   7        2.90      0.23 o 
  -5   1   7        1.07      0.20 o 
  -4   1   7       86.49      2.04 o 
  -3   1   7      349.52      7.86 o 
  -2   1   7       33.18      0.87 o 
  -1   1   7      418.60      9.46 o 
   0   1   7       34.80      0.94 o 
   1   1   7       18.91      0.78 o 
   2   1   7       29.48      1.10 o 
   3   1   7       29.16      0.91 o 
   4   1   7        8.83      0.38 o 
   5   1   7        5.10      0.32 o 
   6   1   7       12.65      0.43 o 
   7   1   7        1.71      0.23 o 
   8   1   7        0.16      0.16 o 
   9   1   7       13.56      0.54 o 
  10   1   7        0.36      0.43 o 
 -11   2   7        8.95      0.45 o 
 -10   2   7        0.71      0.30 o 
  -9   2   7       10.15      0.41 o 
  -8   2   7        6.99      0.33 o 
  -7   2   7       18.98      0.67 o 
  -6   2   7        0.27      0.18 o 
  -5   2   7       22.42      0.72 o 
  -4   2   7        7.25      0.32 o 
  -3   2   7      169.12      3.89 o 
  -2   2   7       34.50      0.91 o 
  -1   2   7        1.20      0.18 o 
   0   2   7      138.30      3.26 o 
   1   2   7       80.84      2.11 o 
   2   2   7       57.93      1.43 o 
   3   2   7        3.54      0.31 o 
   4   2   7      154.85      3.54 o 
   5   2   7        4.14      0.24 o 
   6   2   7        1.12      0.23 o 
   7   2   7        3.07      0.29 o 
   8   2   7       35.90      1.19 o 
   9   2   7        0.86      0.44 o 
 -10   3   7        0.39      0.28 o 
  -9   3   7       20.46      0.68 o 
  -8   3   7       11.37      0.46 o 
  -7   3   7        0.13      0.14 o 
  -6   3   7        7.26      0.42 o 
  -5   3   7       15.76      0.50 o 
  -4   3   7        5.37      0.27 o 
  -3   3   7        4.20      0.24 o 
  -2   3   7       81.26      2.07 o 
  -1   3   7        1.73      0.24 o 
   0   3   7        0.87      0.18 o 
   1   3   7       18.59      0.64 o 
   2   3   7       30.00      0.85 o 
   3   3   7        2.12      0.19 o 
   4   3   7        0.20      0.15 o 
   5   3   7        4.57      0.25 o 
   6   3   7        5.03      0.28 o 
   7   3   7        3.32      0.29 o 
   8   3   7        0.16      0.17 o 
   9   3   7        0.32      0.27 o 
  -9   4   7        0.66      0.34 o 
  -8   4   7        2.95      0.34 o 
  -7   4   7        4.61      0.33 o 
  -6   4   7        0.37      0.44 o 
  -5   4   7        0.89      0.26 o 
  -4   4   7        9.45      0.42 o 
  -3   4   7       17.49      0.52 o 
  -2   4   7       37.35      0.97 o 
  -1   4   7       29.04      0.75 o 
   0   4   7        0.08      0.09 o 
   1   4   7        1.09      0.19 o 
   2   4   7       18.68      0.56 o 
   3   4   7       55.95      1.35 o 
   4   4   7       42.30      1.06 o 
   5   4   7       19.02      0.68 o 
   6   4   7        1.82      0.29 o 
   7   4   7        0.17      0.18 o 
   8   4   7        4.21      0.40 o 
  -8   5   7        4.32      0.51 o 
  -7   5   7        0.49      0.35 o 
  -6   5   7        2.70      0.37 o 
  -5   5   7        2.50      0.32 o 
  -4   5   7        0.38      0.43 o 
  -3   5   7        4.09      0.36 o 
  -2   5   7        0.39      0.44 o 
  -1   5   7        0.96      0.25 o 
   0   5   7        0.36      0.41 o 
   1   5   7        0.85      0.23 o 
   2   5   7        0.48      0.25 o 
   3   5   7        5.51      0.32 o 
   4   5   7        0.45      0.52 o 
   5   5   7        0.66      0.35 o 
   6   5   7        3.52      0.41 o 
  -5   6   7        2.48      0.53 o 
  -4   6   7        7.54      0.93 o 
  -3   6   7        1.03      0.45 o 
  -2   6   7        2.90      0.39 o 
  -1   6   7        8.85      0.50 o 
   0   6   7        0.46      0.54 o 
   1   6   7        0.24      0.22 o 
   2   6   7        5.35      0.40 o 
   3   6   7       14.20      0.67 o 
   4   6   7        0.30      0.26 o 
 -12   0   8        1.01      0.50 o 
 -11   0   8       92.96      3.24 o 
 -10   0   8       18.03      1.15 o 
  -9   0   8        3.65      0.45 o 
  -8   0   8       51.99      1.49 o 
  -7   0   8        0.14      0.15 o 
  -6   0   8        1.29      0.27 o 
  -5   0   8      281.33      6.55 o 
  -4   0   8      568.83     13.30 o 
  -3   0   8       23.02      0.74 o 
  -2   0   8      446.31     10.66 o 
  -1   0   8      492.42     11.56 o 
   0   0   8      286.58      6.19 o 
   1   0   8       67.40      2.06 o 
   2   0   8      100.59      2.93 o 
   3   0   8       10.76      0.53 o 
   4   0   8        1.02      0.27 o 
   5   0   8      145.75      3.40 o 
   6   0   8       16.18      0.61 o 
   7   0   8       44.35      1.22 o 
   8   0   8       30.71      1.00 o 
   9   0   8        0.29      0.27 o 
  10   0   8        0.58      0.44 o 
 -11   1   8        1.41      0.38 o 
 -10   1   8       20.03      0.73 o 
  -9   1   8        4.73      0.32 o 
  -8   1   8        5.63      0.34 o 
  -7   1   8        0.12      0.12 o 
  -6   1   8        3.37      0.24 o 
  -5   1   8       17.22      0.57 o 
  -4   1   8      172.73      3.98 o 
  -3   1   8        8.64      0.33 o 
  -2   1   8      289.63      6.57 o 
  -1   1   8       91.74      2.16 o 
   0   1   8       26.54      0.75 o 
   1   1   8       93.07      2.30 o 
   2   1   8       47.65      1.27 o 
   3   1   8       37.69      1.05 o 
   4   1   8       28.41      0.78 o 
   5   1   8        1.45      0.20 o 
   6   1   8       42.73      1.10 o 
   7   1   8       47.57      1.27 o 
   8   1   8       20.40      0.72 o 
   9   1   8        1.56      0.33 o 
  10   1   8        2.06      0.42 o 
 -11   2   8        0.44      0.51 o 
 -10   2   8        9.55      0.45 o 
  -9   2   8       57.28      1.46 o 
  -8   2   8        6.98      0.34 o 
  -7   2   8       17.30      0.53 o 
  -6   2   8       13.61      0.47 o 
  -5   2   8        2.27      0.21 o 
  -4   2   8       83.12      1.96 o 
  -3   2   8      284.16      6.53 o 
  -2   2   8       28.27      0.76 o 
  -1   2   8       46.34      1.19 o 
   0   2   8        0.75      0.21 o 
   1   2   8        6.52      0.43 o 
   2   2   8       56.02      1.41 o 
   3   2   8      106.06      2.46 o 
   4   2   8        0.18      0.14 o 
   5   2   8       13.95      0.47 o 
   6   2   8        5.19      0.38 o 
   7   2   8        6.49      0.43 o 
   8   2   8        3.34      0.37 o 
   9   2   8        2.19      0.42 o 
 -10   3   8        6.06      0.40 o 
  -9   3   8        7.20      0.47 o 
  -8   3   8       21.69      0.71 o 
  -7   3   8        0.16      0.15 o 
  -6   3   8       40.58      1.06 o 
  -5   3   8        2.36      0.23 o 
  -4   3   8        0.10      0.10 o 
  -3   3   8       17.96      0.53 o 
  -2   3   8       25.29      0.69 o 
  -1   3   8        7.08      0.31 o 
   0   3   8      100.01      2.62 o 
   1   3   8       25.68      0.73 o 
   2   3   8        1.67      0.29 o 
   3   3   8      118.39      2.77 o 
   4   3   8       55.23      1.30 o 
   5   3   8        3.20      0.26 o 
   6   3   8        6.24      0.39 o 
   7   3   8       12.59      0.47 o 
   8   3   8        3.68      0.39 o 
  -9   4   8        3.84      0.53 o 
  -8   4   8        3.99      0.35 o 
  -7   4   8       27.11      0.84 o 
  -6   4   8        7.27      0.42 o 
  -5   4   8       25.67      0.80 o 
  -4   4   8        4.90      0.29 o 
  -3   4   8        0.88      0.23 o 
  -2   4   8        0.32      0.20 o 
  -1   4   8        7.22      0.29 o 
   0   4   8        5.80      0.34 o 
   1   4   8       58.96      1.42 o 
   2   4   8        5.61      0.28 o 
   3   4   8       20.41      0.61 o 
   4   4   8       20.74      0.62 o 
   5   4   8        0.15      0.16 o 
   6   4   8        0.44      0.50 o 
   7   4   8        0.41      0.47 o 
  -8   5   8        7.19      0.59 o 
  -7   5   8        0.17      0.19 o 
  -6   5   8       16.19      0.67 o 
  -5   5   8        6.05      0.44 o 
  -4   5   8        8.33      0.44 o 
  -3   5   8        0.42      0.27 o 
  -2   5   8        1.07      0.28 o 
  -1   5   8        1.15      0.25 o 
   0   5   8        5.63      0.33 o 
   1   5   8        8.02      0.41 o 
   2   5   8       72.98      1.98 o 
   3   5   8        1.94      0.36 o 
   4   5   8        1.78      0.34 o 
   5   5   8        7.22      0.46 o 
   6   5   8        0.28      0.26 o 
  -5   6   8       10.92      0.81 o 
  -4   6   8        1.45      0.48 o 
  -3   6   8        0.58      0.66 o 
  -2   6   8        1.67      0.39 o 
  -1   6   8        2.40      0.38 o 
   0   6   8        0.45      0.31 o 
   1   6   8       11.04      0.65 o 
   2   6   8        0.72      0.36 o 
   3   6   8        0.45      0.51 o 
 -11   1   9        5.64      0.39 o 
 -10   1   9        9.56      0.46 o 
  -9   1   9       17.14      0.66 o 
  -8   1   9       13.81      0.50 o 
  -7   1   9       10.24      0.37 o 
  -6   1   9       44.31      1.10 o 
  -5   1   9      267.87      6.38 o 
  -4   1   9       45.68      1.27 o 
  -3   1   9       59.85      1.49 o 
  -2   1   9       22.68      0.68 o 
  -1   1   9      170.34      3.93 o 
   0   1   9       37.49      0.97 o 
   1   1   9      187.13      4.54 o 
   2   1   9      176.86      4.22 o 
   3   1   9        1.54      0.23 o 
   4   1   9       21.11      0.64 o 
   5   1   9        1.66      0.18 o 
   6   1   9       35.89      0.93 o 
   7   1   9        0.27      0.20 o 
   8   1   9        9.46      0.40 o 
   9   1   9        2.02      0.33 o 
 -11   2   9        0.19      0.20 o 
 -10   2   9       13.27      0.66 o 
  -9   2   9        1.35      0.36 o 
  -8   2   9        1.62      0.26 o 
  -7   2   9       17.83      0.56 o 
  -6   2   9       32.08      0.95 o 
  -5   2   9        0.32      0.18 o 
  -4   2   9       13.92      0.49 o 
  -3   2   9       53.40      1.38 o 
  -2   2   9       16.92      0.54 o 
  -1   2   9        8.19      0.35 o 
   0   2   9       54.90      1.35 o 
   1   2   9        7.40      0.46 o 
   2   2   9       79.49      1.99 o 
   3   2   9        2.36      0.25 o 
   4   2   9       15.31      0.46 o 
   5   2   9       11.45      0.39 o 
   6   2   9       36.57      0.99 o 
   7   2   9       22.14      0.87 o 
   8   2   9        0.28      0.25 o 
   9   2   9       15.43      0.67 o 
 -10   3   9        1.26      0.32 o 
  -9   3   9        1.52      0.30 o 
  -8   3   9        5.21      0.35 o 
  -7   3   9        9.32      0.42 o 
  -6   3   9       32.17      0.89 o 
  -5   3   9        0.27      0.20 o 
  -4   3   9       36.99      1.00 o 
  -3   3   9        5.37      0.29 o 
  -2   3   9        8.17      0.36 o 
  -1   3   9        0.83      0.22 o 
   0   3   9       41.44      1.12 o 
   1   3   9       10.15      0.39 o 
   2   3   9        1.52      0.19 o 
   3   3   9       37.01      0.95 o 
   4   3   9        6.95      0.38 o 
   5   3   9        0.18      0.17 o 
   6   3   9        3.70      0.29 o 
   7   3   9       10.09      0.50 o 
   8   3   9        0.49      0.32 o 
  -9   4   9        1.26      0.42 o 
  -8   4   9        0.44      0.49 o 
  -7   4   9        5.76      0.40 o 
  -6   4   9        0.41      0.46 o 
  -5   4   9        0.33      0.22 o 
  -4   4   9        2.60      0.26 o 
  -3   4   9        0.65      0.26 o 
  -2   4   9        0.26      0.21 o 
  -1   4   9        1.79      0.21 o 
   0   4   9        6.62      0.29 o 
   1   4   9       12.13      0.52 o 
   2   4   9        7.32      0.33 o 
   3   4   9       10.05      0.38 o 
   4   4   9        1.16      0.25 o 
   5   4   9        8.32      0.51 o 
   6   4   9        6.98      0.59 o 
   7   4   9        9.25      0.54 o 
  -8   5   9        0.23      0.24 o 
  -7   5   9        0.39      0.45 o 
  -6   5   9        1.68      0.35 o 
  -5   5   9        3.56      0.36 o 
  -4   5   9        0.22      0.22 o 
  -3   5   9        3.88      0.39 o 
  -2   5   9        1.15      0.31 o 
  -1   5   9        6.84      0.48 o 
   0   5   9        0.19      0.18 o 
   1   5   9        0.92      0.25 o 
   2   5   9        6.07      0.35 o 
   3   5   9        0.30      0.24 o 
   4   5   9        0.37      0.45 o 
   5   5   9        0.38      0.30 o 
  -5   6   9        2.69      0.57 o 
  -4   6   9        0.46      0.51 o 
  -3   6   9        4.09      0.60 o 
  -2   6   9        2.93      0.39 o 
  -1   6   9        0.49      0.56 o 
   0   6   9        0.24      0.23 o 
   1   6   9       10.90      0.51 o 
   2   6   9        0.22      0.23 o 
 -11   0  10        7.85      1.10 o 
 -10   0  10       11.87      0.67 o 
  -9   0  10       53.78      2.27 o 
  -8   0  10        6.22      0.41 o 
  -7   0  10        1.45      0.25 o 
  -6   0  10      291.91      6.72 o 
  -5   0  10      103.26      2.57 o 
  -4   0  10        1.69      0.30 o 
  -3   0  10        4.84      0.39 o 
  -2   0  10      188.91      4.58 o 
  -1   0  10        2.90      0.36 o 
   0   0  10      395.40      8.89 o 
   1   0  10      669.06     14.58 o 
   2   0  10       33.43      1.25 o 
   3   0  10        1.24      0.29 o 
   4   0  10        4.46      0.31 o 
   5   0  10       73.72      1.80 o 
   6   0  10       34.89      1.20 o 
   7   0  10       59.77      2.14 o 
   8   0  10        0.73      0.38 o 
   9   0  10       13.75      1.02 o 
 -11   1  10        3.54      0.37 o 
 -10   1  10        6.82      0.40 o 
  -9   1  10        1.02      0.29 o 
  -8   1  10       35.89      1.11 o 
  -7   1  10       29.16      0.79 o 
  -6   1  10       50.54      1.25 o 
  -5   1  10       27.28      0.77 o 
  -4   1  10        0.26      0.30 o 
  -3   1  10        4.20      0.28 o 
  -2   1  10       31.64      0.86 o 
  -1   1  10        0.24      0.27 o 
   0   1  10      146.88      3.64 o 
   1   1  10       71.38      1.77 o 
   2   1  10       42.01      1.37 o 
   3   1  10       85.71      2.01 o 
   4   1  10        0.11      0.10 o 
   5   1  10        0.73      0.18 o 
   6   1  10        0.37      0.20 o 
   7   1  10        2.83      0.27 o 
   8   1  10       18.78      0.66 o 
   9   1  10        9.77      0.55 o 
 -11   2  10        1.00      0.40 o 
 -10   2  10        0.88      0.32 o 
  -9   2  10        5.13      0.52 o 
  -8   2  10       11.35      0.44 o 
  -7   2  10       76.78      1.96 o 
  -6   2  10       10.04      0.43 o 
  -5   2  10        0.31      0.34 o 
  -4   2  10       31.60      0.84 o 
  -3   2  10       11.84      0.42 o 
  -2   2  10       92.73      2.29 o 
  -1   2  10      186.34      4.29 o 
   0   2  10       26.41      0.86 o 
   1   2  10        4.67      0.34 o 
   2   2  10       75.46      1.78 o 
   3   2  10       11.80      0.41 o 
   4   2  10       42.62      1.04 o 
   5   2  10       42.07      1.10 o 
   6   2  10        1.61      0.26 o 
   7   2  10        0.64      0.31 o 
   8   2  10       14.80      0.62 o 
 -10   3  10        7.95      0.61 o 
  -9   3  10        4.76      0.41 o 
  -8   3  10        8.85      0.46 o 
  -7   3  10       11.41      0.60 o 
  -6   3  10        0.47      0.25 o 
  -5   3  10        6.11      0.33 o 
  -4   3  10       65.99      1.66 o 
  -3   3  10       20.88      0.67 o 
  -2   3  10       22.45      0.65 o 
  -1   3  10       33.37      0.93 o 
   0   3  10        1.57      0.23 o 
   1   3  10        0.50      0.19 o 
   2   3  10        2.61      0.22 o 
   3   3  10        0.18      0.15 o 
   4   3  10        9.75      0.40 o 
   5   3  10       38.46      1.02 o 
   6   3  10       33.55      0.95 o 
   7   3  10        1.38      0.52 o 
   8   3  10        2.52      0.38 o 
  -9   4  10        0.47      0.34 o 
  -8   4  10        0.21      0.21 o 
  -7   4  10        0.35      0.41 o 
  -6   4  10        2.05      0.32 o 
  -5   4  10       23.58      0.73 o 
  -4   4  10        2.58      0.37 o 
  -3   4  10       39.80      1.05 o 
  -2   4  10       25.60      0.77 o 
  -1   4  10        0.32      0.37 o 
   0   4  10       17.30      0.55 o 
   1   4  10        0.13      0.13 o 
   2   4  10        1.99      0.23 o 
   3   4  10       12.08      0.44 o 
   4   4  10        1.51      0.26 o 
   5   4  10       15.50      0.64 o 
   6   4  10       18.39      1.02 o 
   7   4  10        0.36      0.30 o 
  -7   5  10        5.03      0.49 o 
  -6   5  10       14.33      0.77 o 
  -5   5  10        3.40      0.46 o 
  -4   5  10       12.22      0.68 o 
  -3   5  10        4.27      0.39 o 
  -2   5  10        3.29      0.36 o 
  -1   5  10       15.93      0.60 o 
   0   5  10        0.34      0.23 o 
   1   5  10        2.42      0.27 o 
   2   5  10        3.84      0.31 o 
   3   5  10        0.22      0.20 o 
   4   5  10       13.55      0.61 o 
   5   5  10        0.27      0.25 o 
  -4   6  10        0.54      0.61 o 
  -3   6  10        2.20      0.54 o 
  -2   6  10        0.34      0.29 o 
  -1   6  10        0.25      0.24 o 
   0   6  10       11.15      0.81 o 
   1   6  10        6.44      0.57 o 
   2   6  10        0.22      0.22 o 
 -11   1  11        3.58      0.39 o 
 -10   1  11        1.62      0.39 o 
  -9   1  11        6.41      0.37 o 
  -8   1  11        1.29      0.23 o 
  -7   1  11       46.93      1.16 o 
  -6   1  11        4.39      0.25 o 
  -5   1  11        0.22      0.17 o 
  -4   1  11        1.51      0.23 o 
  -3   1  11      162.20      3.75 o 
  -2   1  11       83.55      1.99 o 
  -1   1  11       71.53      1.72 o 
   0   1  11      208.24      4.82 o 
   1   1  11        0.15      0.16 o 
   2   1  11        1.77      0.26 o 
   3   1  11       13.79      0.48 o 
   4   1  11      129.72      2.97 o 
   5   1  11       29.69      0.79 o 
   6   1  11       32.44      0.87 o 
   7   1  11       17.33      0.64 o 
   8   1  11        5.97      0.52 o 
 -11   2  11        1.86      0.38 o 
 -10   2  11       11.51      0.51 o 
  -9   2  11        0.42      0.47 o 
  -8   2  11       20.72      0.67 o 
  -7   2  11       21.85      0.69 o 
  -6   2  11        0.15      0.15 o 
  -5   2  11       41.05      1.03 o 
  -4   2  11        7.60      0.32 o 
  -3   2  11       24.24      0.72 o 
  -2   2  11       14.17      0.48 o 
  -1   2  11       74.16      1.77 o 
   0   2  11        1.23      0.26 o 
   1   2  11        8.56      0.43 o 
   2   2  11       32.73      0.84 o 
   3   2  11        9.92      0.33 o 
   4   2  11        1.34      0.24 o 
   5   2  11       10.46      0.48 o 
   6   2  11        6.20      0.34 o 
   7   2  11       10.81      0.50 o 
   8   2  11        0.36      0.42 o 
 -10   3  11        0.45      0.51 o 
  -9   3  11        1.32      0.37 o 
  -8   3  11        5.42      0.45 o 
  -7   3  11        0.34      0.40 o 
  -6   3  11        3.76      0.33 o 
  -5   3  11        0.55      0.25 o 
  -4   3  11       21.11      0.62 o 
  -3   3  11        1.39      0.26 o 
  -2   3  11       20.08      0.61 o 
  -1   3  11       42.88      1.07 o 
   0   3  11        1.58      0.20 o 
   1   3  11       15.35      0.50 o 
   2   3  11        0.32      0.36 o 
   3   3  11       16.48      0.57 o 
   4   3  11        0.40      0.21 o 
   5   3  11       22.48      0.84 o 
   6   3  11        1.69      0.31 o 
   7   3  11        0.33      0.28 o 
  -9   4  11        5.50      0.55 o 
  -8   4  11       23.98      1.14 o 
  -7   4  11       13.31      0.75 o 
  -6   4  11        6.60      0.40 o 
  -5   4  11        0.15      0.16 o 
  -4   4  11        0.34      0.39 o 
  -3   4  11        3.93      0.38 o 
  -2   4  11       18.88      0.70 o 
  -1   4  11        3.25      0.27 o 
   0   4  11        0.56      0.24 o 
   1   4  11        1.35      0.26 o 
   2   4  11        0.40      0.45 o 
   3   4  11        0.16      0.16 o 
   4   4  11        0.15      0.16 o 
   5   4  11        2.57      0.35 o 
   6   4  11        1.53      0.44 o 
  -7   5  11       10.09      0.59 o 
  -6   5  11        0.22      0.22 o 
  -5   5  11        0.26      0.26 o 
  -4   5  11        0.94      0.43 o 
  -3   5  11        1.28      0.56 o 
  -2   5  11        0.63      0.34 o 
  -1   5  11        1.21      0.39 o 
   0   5  11        3.74      0.33 o 
   1   5  11        0.89      0.31 o 
   2   5  11        0.50      0.28 o 
   3   5  11        0.46      0.52 o 
   4   5  11        6.86      0.48 o 
  -3   6  11        0.65      0.47 o 
  -2   6  11        5.34      0.65 o 
  -1   6  11        0.40      0.47 o 
   0   6  11        1.10      0.38 o 
   1   6  11        0.39      0.47 o 
 -11   0  12        1.78      0.48 o 
 -10   0  12       13.04      0.80 o 
  -9   0  12        0.27      0.28 o 
  -8   0  12        2.83      0.37 o 
  -7   0  12        6.04      0.34 o 
  -6   0  12        2.39      0.27 o 
  -5   0  12       44.98      1.29 o 
  -4   0  12      245.02      5.84 o 
  -3   0  12      147.56      3.59 o 
  -2   0  12       17.59      0.85 o 
  -1   0  12      108.63      4.09 o 
   0   0  12       14.23      0.64 o 
   1   0  12        6.31      0.55 o 
   2   0  12       76.26      1.85 o 
   3   0  12      285.53      6.69 o 
   4   0  12        2.98      0.30 o 
   5   0  12       17.68      0.72 o 
   6   0  12       97.20      2.43 o 
   7   0  12       19.08      0.79 o 
   8   0  12       25.75      1.07 o 
 -11   1  12       13.39      0.58 o 
 -10   1  12        3.38      0.40 o 
  -9   1  12        0.37      0.43 o 
  -8   1  12        1.95      0.25 o 
  -7   1  12        2.81      0.22 o 
  -6   1  12       42.66      1.07 o 
  -5   1  12       24.83      0.73 o 
  -4   1  12       84.33      2.02 o 
  -3   1  12       54.35      1.46 o 
  -2   1  12        9.54      0.46 o 
  -1   1  12       88.16      2.10 o 
   0   1  12        0.36      0.23 o 
   1   1  12        1.76      0.25 o 
   2   1  12       24.43      0.66 o 
   3   1  12       11.04      0.38 o 
   4   1  12       11.35      0.38 o 
   5   1  12       57.03      1.39 o 
   6   1  12        0.72      0.25 o 
   7   1  12       15.17      0.57 o 
   8   1  12        4.33      0.35 o 
 -11   2  12        2.52      0.41 o 
 -10   2  12        4.75      0.43 o 
  -9   2  12        3.28      0.37 o 
  -8   2  12        8.45      0.39 o 
  -7   2  12        7.88      0.48 o 
  -6   2  12        9.25      0.45 o 
  -5   2  12       24.21      0.75 o 
  -4   2  12        0.59      0.23 o 
  -3   2  12        2.27      0.23 o 
  -2   2  12      109.39      2.56 o 
  -1   2  12       34.12      0.89 o 
   0   2  12       17.35      0.58 o 
   1   2  12       14.78      0.51 o 
   2   2  12        0.40      0.16 o 
   3   2  12       22.91      0.62 o 
   4   2  12      103.51      2.46 o 
   5   2  12       22.57      0.68 o 
   6   2  12        2.90      0.32 o 
   7   2  12        0.27      0.24 o 
   8   2  12        0.24      0.27 o 
 -10   3  12        0.25      0.26 o 
  -9   3  12       43.01      1.29 o 
  -8   3  12       52.94      1.45 o 
  -7   3  12        1.21      0.36 o 
  -6   3  12        1.24      0.29 o 
  -5   3  12        0.82      0.24 o 
  -4   3  12       13.10      0.49 o 
  -3   3  12       42.66      1.09 o 
  -2   3  12       86.12      2.05 o 
  -1   3  12        0.13      0.14 o 
   0   3  12        9.33      0.37 o 
   1   3  12       34.85      0.90 o 
   2   3  12        3.96      0.28 o 
   3   3  12       35.21      0.95 o 
   4   3  12        0.38      0.25 o 
   5   3  12        0.50      0.30 o 
   6   3  12        0.91      0.43 o 
   7   3  12        3.09      0.41 o 
  -9   4  12        7.17      0.53 o 
  -8   4  12       16.69      1.17 o 
  -7   4  12        3.45      0.37 o 
  -6   4  12       12.12      0.61 o 
  -5   4  12        2.05      0.36 o 
  -4   4  12        0.59      0.31 o 
  -3   4  12        3.07      0.42 o 
  -2   4  12        0.37      0.42 o 
  -1   4  12       22.19      0.75 o 
   0   4  12       24.83      0.83 o 
   1   4  12        1.68      0.26 o 
   2   4  12       36.24      1.10 o 
   3   4  12        1.04      0.30 o 
   4   4  12        0.17      0.18 o 
   5   4  12        0.42      0.32 o 
   6   4  12        0.26      0.27 o 
  -7   5  12       25.77      1.12 o 
  -6   5  12        0.35      0.34 o 
  -5   5  12       11.75      0.66 o 
  -4   5  12        7.76      0.66 o 
  -3   5  12       11.44      0.70 o 
  -2   5  12        0.55      0.34 o 
  -1   5  12       13.97      0.58 o 
   0   5  12        7.91      0.45 o 
   1   5  12       22.44      0.74 o 
   2   5  12        0.56      0.31 o 
   3   5  12        1.27      0.33 o 
   4   5  12        1.08      0.50 o 
  -2   6  12        0.65      0.43 o 
  -1   6  12        0.25      0.25 o 
 -11   1  13        0.84      0.37 o 
 -10   1  13       11.78      0.52 o 
  -9   1  13        0.27      0.22 o 
  -8   1  13        0.42      0.46 o 
  -7   1  13        9.43      0.41 o 
  -6   1  13        5.59      0.27 o 
  -5   1  13        9.34      0.35 o 
  -4   1  13       15.54      0.65 o 
  -3   1  13        0.84      0.20 o 
  -2   1  13       32.54      1.15 o 
  -1   1  13        5.89      0.36 o 
   0   1  13       25.34      0.73 o 
   1   1  13        6.68      0.31 o 
   2   1  13      120.91      2.79 o 
   3   1  13       36.33      0.92 o 
   4   1  13        5.78      0.27 o 
   5   1  13       16.74      0.55 o 
   6   1  13       15.10      0.56 o 
   7   1  13       16.18      0.61 o 
   8   1  13       10.48      0.60 o 
 -10   2  13       11.39      0.73 o 
  -9   2  13       32.61      0.97 o 
  -8   2  13        2.26      0.30 o 
  -7   2  13        5.58      0.31 o 
  -6   2  13        0.36      0.40 o 
  -5   2  13       75.35      1.77 o 
  -4   2  13        3.67      0.27 o 
  -3   2  13       53.92      1.31 o 
  -2   2  13       31.82      0.82 o 
  -1   2  13       12.86      0.44 o 
   0   2  13       10.08      0.40 o 
   1   2  13       28.18      0.72 o 
   2   2  13       37.04      0.94 o 
   3   2  13        2.90      0.25 o 
   4   2  13       28.08      0.77 o 
   5   2  13        0.15      0.15 o 
   6   2  13        7.40      0.50 o 
   7   2  13        4.27      0.53 o 
 -10   3  13        0.31      0.27 o 
  -9   3  13        6.17      0.48 o 
  -8   3  13        1.49      0.43 o 
  -7   3  13        7.53      0.48 o 
  -6   3  13        6.53      0.41 o 
  -5   3  13        0.50      0.56 o 
  -4   3  13        0.82      0.35 o 
  -3   3  13       10.17      0.42 o 
  -2   3  13        3.90      0.28 o 
  -1   3  13        1.39      0.24 o 
   0   3  13        0.32      0.37 o 
   1   3  13       29.91      0.83 o 
   2   3  13        0.31      0.20 o 
   3   3  13       12.58      0.50 o 
   4   3  13       12.76      0.74 o 
   5   3  13        4.36      0.43 o 
   6   3  13        0.65      0.44 o 
  -8   4  13       11.19      0.77 o 
  -7   4  13        0.37      0.29 o 
  -6   4  13       12.60      1.11 o 
  -5   4  13       14.64      1.05 o 
  -4   4  13       29.10      0.99 o 
  -3   4  13       34.13      1.06 o 
  -2   4  13       11.70      0.51 o 
  -1   4  13        0.18      0.17 o 
   0   4  13        6.57      0.36 o 
   1   4  13        8.31      0.39 o 
   2   4  13       11.65      0.51 o 
   3   4  13       13.73      0.54 o 
   4   4  13        0.37      0.32 o 
   5   4  13        0.49      0.55 o 
  -6   5  13        0.55      0.52 o 
  -5   5  13        4.80      0.51 o 
  -4   5  13        0.46      0.35 o 
  -3   5  13        0.50      0.39 o 
  -2   5  13        5.73      0.48 o 
  -1   5  13        0.45      0.51 o 
   0   5  13        0.99      0.41 o 
   1   5  13        0.77      0.33 o 
   2   5  13        1.60      0.45 o 
   3   5  13        0.30      0.26 o 
 -11   0  14       37.16      1.58 o 
 -10   0  14        0.48      0.39 o 
  -9   0  14        2.04      0.41 o 
  -8   0  14       45.56      1.48 o 
  -7   0  14       13.36      0.54 o 
  -6   0  14       27.83      1.00 o 
  -5   0  14        0.59      0.36 o 
  -4   0  14        1.71      0.26 o 
  -3   0  14       18.20      0.80 o 
  -2   0  14       58.00      2.04 o 
  -1   0  14       49.44      1.67 o 
   0   0  14       54.45      1.54 o 
   1   0  14       85.29      2.09 o 
   2   0  14       98.68      2.38 o 
   3   0  14        3.66      0.34 o 
   4   0  14        0.35      0.39 o 
   5   0  14       15.24      0.73 o 
   6   0  14        4.77      0.58 o 
   7   0  14       12.68      0.95 o 
 -11   1  14        5.77      0.49 o 
 -10   1  14       18.18      0.85 o 
  -9   1  14       15.25      0.57 o 
  -8   1  14        0.71      0.25 o 
  -7   1  14       15.38      0.51 o 
  -6   1  14       22.30      0.64 o 
  -5   1  14       26.56      0.73 o 
  -4   1  14       17.36      0.51 o 
  -3   1  14        0.10      0.11 o 
  -2   1  14       19.02      0.58 o 
  -1   1  14       45.10      1.14 o 
   0   1  14        8.90      0.35 o 
   1   1  14      127.54      2.96 o 
   2   1  14        3.33      0.29 o 
   3   1  14        0.96      0.22 o 
   4   1  14        2.55      0.24 o 
   5   1  14        0.36      0.24 o 
   6   1  14        0.37      0.43 o 
   7   1  14       24.19      0.87 o 
 -10   2  14       13.38      0.74 o 
  -9   2  14        4.40      0.37 o 
  -8   2  14       11.97      0.61 o 
  -7   2  14        3.39      0.28 o 
  -6   2  14        6.43      0.31 o 
  -5   2  14        0.91      0.22 o 
  -4   2  14       23.06      0.70 o 
  -3   2  14        0.96      0.21 o 
  -2   2  14       13.80      0.51 o 
  -1   2  14        0.99      0.22 o 
   0   2  14       58.48      1.41 o 
   1   2  14        7.33      0.29 o 
   2   2  14        1.46      0.20 o 
   3   2  14        8.55      0.43 o 
   4   2  14       11.83      0.47 o 
   5   2  14        6.47      0.44 o 
   6   2  14       34.30      1.05 o 
   7   2  14        6.53      0.66 o 
  -9   3  14        6.11      0.70 o 
  -8   3  14        0.86      0.37 o 
  -7   3  14       22.88      0.86 o 
  -6   3  14       57.57      1.55 o 
  -5   3  14        1.15      0.31 o 
  -4   3  14       31.67      0.97 o 
  -3   3  14       71.98      1.77 o 
  -2   3  14        5.53      0.40 o 
  -1   3  14       28.05      0.79 o 
   0   3  14       29.01      0.92 o 
   1   3  14       16.14      0.57 o 
   2   3  14        9.27      0.42 o 
   3   3  14       50.71      1.37 o 
   4   3  14        0.38      0.43 o 
   5   3  14       32.34      1.21 o 
   6   3  14        0.38      0.44 o 
  -8   4  14        0.45      0.52 o 
  -7   4  14        3.01      0.54 o 
  -6   4  14       14.40      0.69 o 
  -5   4  14        8.06      0.55 o 
  -4   4  14       24.35      0.91 o 
  -3   4  14        5.82      0.58 o 
  -2   4  14        9.42      0.44 o 
  -1   4  14        3.46      0.31 o 
   0   4  14        0.13      0.14 o 
   1   4  14        1.75      0.30 o 
   2   4  14        8.24      0.43 o 
   3   4  14        2.74      0.47 o 
   4   4  14       21.37      0.99 o 
  -6   5  14        2.11      0.65 o 
  -5   5  14       45.89      2.55 o 
  -4   5  14       13.83      1.12 o 
  -3   5  14        1.61      0.42 o 
  -2   5  14        2.31      0.48 o 
  -1   5  14        1.71      0.44 o 
   0   5  14       15.91      0.67 o 
   1   5  14       19.65      1.10 o 
   2   5  14       18.34      0.87 o 
 -10   1  15        0.37      0.44 o 
  -9   1  15        0.26      0.22 o 
  -8   1  15       16.75      0.62 o 
  -7   1  15       13.96      0.55 o 
  -6   1  15        3.84      0.29 o 
  -5   1  15       40.89      1.07 o 
  -4   1  15        0.15      0.13 o 
  -3   1  15        0.18      0.16 o 
  -2   1  15       12.12      0.42 o 
  -1   1  15       11.28      0.40 o 
   0   1  15        3.63      0.24 o 
   1   1  15        4.04      0.27 o 
   2   1  15        5.53      0.31 o 
   3   1  15        3.44      0.26 o 
   4   1  15        9.38      0.58 o 
   5   1  15       19.34      0.69 o 
   6   1  15        1.83      0.32 o 
   7   1  15       23.61      0.84 o 
 -10   2  15        0.40      0.47 o 
  -9   2  15        0.46      0.34 o 
  -8   2  15        0.38      0.43 o 
  -7   2  15       42.77      1.12 o 
  -6   2  15        2.93      0.27 o 
  -5   2  15       12.44      0.54 o 
  -4   2  15       36.49      1.00 o 
  -3   2  15       28.94      0.79 o 
  -2   2  15        2.04      0.24 o 
  -1   2  15       11.79      0.50 o 
   0   2  15      100.55      2.48 o 
   1   2  15        1.05      0.21 o 
   2   2  15       13.25      0.46 o 
   3   2  15        1.57      0.26 o 
   4   2  15       27.86      0.89 o 
   5   2  15        0.40      0.27 o 
   6   2  15       16.04      0.72 o 
  -9   3  15        2.26      0.44 o 
  -8   3  15        0.39      0.32 o 
  -7   3  15        4.81      0.47 o 
  -6   3  15       13.50      0.57 o 
  -5   3  15        2.53      0.34 o 
  -4   3  15        6.22      0.42 o 
  -3   3  15        1.83      0.30 o 
  -2   3  15       11.63      0.53 o 
  -1   3  15        6.65      0.35 o 
   0   3  15        0.17      0.17 o 
   1   3  15        0.90      0.27 o 
   2   3  15        5.95      0.39 o 
   3   3  15        4.59      0.41 o 
   4   3  15        0.43      0.48 o 
   5   3  15        0.92      0.41 o 
  -8   4  15        3.16      0.59 o 
  -7   4  15       12.00      0.71 o 
  -6   4  15       21.73      1.05 o 
  -5   4  15       12.41      0.62 o 
  -4   4  15        0.40      0.31 o 
  -3   4  15        0.58      0.35 o 
  -2   4  15       10.81      0.48 o 
  -1   4  15       41.07      1.13 o 
   0   4  15       27.73      0.85 o 
   1   4  15       18.47      0.72 o 
   2   4  15        5.86      0.53 o 
   3   4  15        0.47      0.52 o 
   4   4  15        5.12      0.53 o 
  -5   5  15        0.34      0.41 o 
  -4   5  15        0.38      0.45 o 
  -3   5  15        0.20      0.22 o 
  -2   5  15        0.29      0.28 o 
  -1   5  15        0.44      0.36 o 
   0   5  15        2.04      0.37 o 
   1   5  15        0.36      0.31 o 
 -10   0  16        2.61      0.99 o 
  -9   0  16       21.81      1.14 o 
  -8   0  16       13.23      0.63 o 
  -7   0  16        7.79      0.52 o 
  -6   0  16      134.76      3.30 o 
  -5   0  16        0.40      0.44 o 
  -4   0  16       59.89      1.55 o 
  -3   0  16       14.62      0.65 o 
  -2   0  16       12.09      0.58 o 
  -1   0  16       22.91      0.75 o 
   0   0  16       11.96      0.58 o 
   1   0  16       12.72      0.92 o 
   2   0  16       36.37      1.13 o 
   3   0  16       11.18      0.57 o 
   4   0  16       49.67      1.38 o 
   5   0  16       15.66      0.82 o 
   6   0  16        2.05      0.60 o 
 -10   1  16        0.55      0.36 o 
  -9   1  16        2.45      0.32 o 
  -8   1  16        9.05      0.40 o 
  -7   1  16        6.20      0.33 o 
  -6   1  16        0.23      0.19 o 
  -5   1  16       57.53      1.44 o 
  -4   1  16       22.40      0.63 o 
  -3   1  16       33.10      0.88 o 
  -2   1  16        0.85      0.21 o 
  -1   1  16        6.45      0.33 o 
   0   1  16        3.94      0.29 o 
   1   1  16       23.37      0.71 o 
   2   1  16        0.29      0.21 o 
   3   1  16       60.49      1.50 o 
   4   1  16        3.27      0.33 o 
   5   1  16        0.20      0.20 o 
   6   1  16       26.95      1.18 o 
 -10   2  16        0.31      0.29 o 
  -9   2  16        9.60      0.64 o 
  -8   2  16       40.51      1.14 o 
  -7   2  16       12.32      0.64 o 
  -6   2  16        0.22      0.19 o 
  -5   2  16        3.13      0.36 o 
  -4   2  16       10.62      0.45 o 
  -3   2  16       15.60      0.52 o 
  -2   2  16       39.22      1.06 o 
  -1   2  16        0.26      0.20 o 
   0   2  16        2.66      0.32 o 
   1   2  16        6.01      0.31 o 
   2   2  16       13.06      0.48 o 
   3   2  16        2.30      0.30 o 
   4   2  16        2.04      0.31 o 
   5   2  16       12.34      0.53 o 
   6   2  16        7.61      0.55 o 
  -9   3  16        2.96      0.48 o 
  -8   3  16       18.99      0.85 o 
  -7   3  16       23.51      0.93 o 
  -6   3  16        1.15      0.54 o 
  -5   3  16        0.25      0.26 o 
  -4   3  16        4.16      0.40 o 
  -3   3  16        0.40      0.45 o 
  -2   3  16       33.98      0.97 o 
  -1   3  16      121.20      3.06 o 
   0   3  16        1.03      0.35 o 
   1   3  16        0.71      0.33 o 
   2   3  16        4.21      0.42 o 
   3   3  16        9.72      0.54 o 
   4   3  16       23.08      1.44 o 
   5   3  16       31.90      1.72 o 
  -7   4  16        9.81      0.98 o 
  -6   4  16        0.27      0.28 o 
  -5   4  16        0.46      0.51 o 
  -4   4  16        1.32      0.54 o 
  -3   4  16        4.27      0.44 o 
  -2   4  16       15.11      0.82 o 
  -1   4  16        4.22      0.37 o 
   0   4  16       18.29      0.66 o 
   1   4  16       13.64      0.70 o 
   2   4  16        0.20      0.21 o 
   3   4  16        2.35      0.49 o 
  -4   5  16        0.39      0.47 o 
  -3   5  16       18.37      0.87 o 
  -2   5  16       13.26      0.86 o 
  -1   5  16        0.22      0.23 o 
   0   5  16       24.21      1.15 o 
 -10   1  17       14.75      1.00 o 
  -9   1  17       38.54      1.29 o 
  -8   1  17        7.47      0.45 o 
  -7   1  17       22.60      0.72 o 
  -6   1  17        0.99      0.31 o 
  -5   1  17       17.16      0.62 o 
  -4   1  17        4.60      0.28 o 
  -3   1  17       61.11      1.52 o 
  -2   1  17       31.77      0.89 o 
  -1   1  17        1.63      0.25 o 
   0   1  17       20.20      0.72 o 
   1   1  17        3.85      0.29 o 
   2   1  17        4.78      0.34 o 
   3   1  17        1.84      0.30 o 
   4   1  17        8.98      0.60 o 
   5   1  17        0.42      0.48 o 
  -9   2  17        7.56      0.47 o 
  -8   2  17        2.33      0.35 o 
  -7   2  17        2.20      0.30 o 
  -6   2  17        9.94      0.61 o 
  -5   2  17        8.04      0.46 o 
  -4   2  17        8.15      0.39 o 
  -3   2  17        0.95      0.25 o 
  -2   2  17       56.79      1.42 o 
  -1   2  17        0.40      0.45 o 
   0   2  17        0.62      0.70 o 
   1   2  17        4.45      0.31 o 
   2   2  17       47.62      1.23 o 
   3   2  17        8.55      0.43 o 
   4   2  17        5.12      0.42 o 
   5   2  17       27.08      1.09 o 
  -8   3  17       16.78      0.99 o 
  -7   3  17        0.35      0.41 o 
  -6   3  17        0.27      0.25 o 
  -5   3  17        0.20      0.21 o 
  -4   3  17       15.54      0.70 o 
  -3   3  17        0.98      0.44 o 
  -2   3  17        4.39      0.44 o 
  -1   3  17       12.02      0.60 o 
   0   3  17        5.50      0.38 o 
   1   3  17        0.82      0.43 o 
   2   3  17        0.42      0.48 o 
   3   3  17        6.76      0.71 o 
   4   3  17        2.31      0.66 o 
  -6   4  17        0.33      0.34 o 
  -5   4  17        2.19      0.54 o 
  -4   4  17        5.13      0.51 o 
  -3   4  17       11.63      0.63 o 
  -2   4  17       12.55      0.63 o 
  -1   4  17        9.85      0.51 o 
   0   4  17        0.53      0.34 o 
   1   4  17        3.33      0.50 o 
   2   4  17        6.28      0.94 o 
  -9   0  18        0.48      0.53 o 
  -8   0  18        2.26      0.49 o 
  -7   0  18        7.38      1.20 o 
  -6   0  18       16.02      0.80 o 
  -5   0  18       28.04      0.95 o 
  -4   0  18      136.31      3.34 o 
  -3   0  18       34.82      1.10 o 
  -2   0  18        5.29      0.65 o 
  -1   0  18       60.04      1.82 o 
   0   0  18        1.69      0.40 o 
   1   0  18       87.99      2.44 o 
   2   0  18        5.55      0.53 o 
   3   0  18       10.30      0.81 o 
   4   0  18        0.34      0.31 o 
   5   0  18        1.19      0.65 o 
  -9   1  18        7.02      0.53 o 
  -8   1  18       10.76      0.67 o 
  -7   1  18        0.43      0.27 o 
  -6   1  18        0.82      0.28 o 
  -5   1  18        0.49      0.27 o 
  -4   1  18        0.73      0.26 o 
  -3   1  18       38.74      1.05 o 
  -2   1  18        9.00      0.40 o 
  -1   1  18       15.01      0.55 o 
   0   1  18       25.27      0.76 o 
   1   1  18        3.81      0.31 o 
   2   1  18       21.75      0.74 o 
   3   1  18        2.46      0.48 o 
   4   1  18        0.17      0.18 o 
   5   1  18        5.67      0.47 o 
  -9   2  18       14.52      0.65 o 
  -8   2  18       14.45      0.73 o 
  -7   2  18        4.74      0.41 o 
  -6   2  18       20.49      0.70 o 
  -5   2  18        5.43      0.34 o 
  -4   2  18        8.44      0.45 o 
  -3   2  18       45.73      1.19 o 
  -2   2  18       28.76      0.92 o 
  -1   2  18        5.05      0.57 o 
   0   2  18       12.38      0.59 o 
   1   2  18        0.39      0.45 o 
   2   2  18        2.31      0.31 o 
   3   2  18       22.53      0.80 o 
   4   2  18        5.06      0.61 o 
  -7   3  18        9.93      0.80 o 
  -6   3  18        7.76      0.79 o 
  -5   3  18       12.43      0.80 o 
  -4   3  18        2.68      0.43 o 
  -3   3  18        3.74      0.40 o 
  -2   3  18       10.44      0.48 o 
  -1   3  18        0.62      0.31 o 
   0   3  18        4.40      0.39 o 
   1   3  18       38.27      1.20 o 
   2   3  18        0.98      0.51 o 
   3   3  18        2.77      0.62 o 
  -5   4  18       16.29      0.97 o 
  -4   4  18        2.60      0.49 o 
  -3   4  18        4.97      0.50 o 
  -2   4  18        1.44      0.39 o 
  -1   4  18        0.21      0.22 o 
   0   4  18        2.44      0.43 o 
   1   4  18        0.40      0.34 o 
  -9   1  19        2.87      0.42 o 
  -8   1  19        0.43      0.49 o 
  -7   1  19       28.53      1.03 o 
  -6   1  19       12.51      0.50 o 
  -5   1  19       44.19      1.34 o 
  -4   1  19       55.51      1.42 o 
  -3   1  19        0.62      0.30 o 
  -2   1  19        1.16      0.33 o 
  -1   1  19        9.96      0.46 o 
   0   1  19       53.37      1.38 o 
   1   1  19       13.09      0.59 o 
   2   1  19       35.69      1.07 o 
   3   1  19        7.64      0.46 o 
   4   1  19        1.82      0.40 o 
  -8   2  19        3.22      0.47 o 
  -7   2  19        0.44      0.49 o 
  -6   2  19        2.41      0.34 o 
  -5   2  19       12.08      0.60 o 
  -4   2  19        6.47      0.47 o 
  -3   2  19        0.32      0.26 o 
  -2   2  19        9.20      0.64 o 
  -1   2  19        4.14      0.51 o 
   0   2  19       13.08      0.74 o 
   1   2  19        6.65      0.44 o 
   2   2  19        0.17      0.18 o 
   3   2  19       16.43      0.72 o 
  -7   3  19        0.47      0.53 o 
  -6   3  19       13.94      0.85 o 
  -5   3  19        6.00      0.61 o 
  -4   3  19        0.18      0.20 o 
  -3   3  19       10.75      0.59 o 
  -2   3  19        1.52      0.33 o 
  -1   3  19        4.73      0.41 o 
   0   3  19        0.23      0.24 o 
   1   3  19       13.84      0.91 o 
   2   3  19        0.38      0.44 o 
  -4   4  19        0.67      0.77 o 
  -3   4  19        0.47      0.42 o 
  -2   4  19        0.54      0.64 o 
  -1   4  19        0.29      0.27 o 
  -8   0  20       41.17      1.83 o 
  -7   0  20        0.26      0.28 o 
  -6   0  20        9.81      0.64 o 
  -5   0  20      105.72      2.69 o 
  -4   0  20        0.45      0.38 o 
  -3   0  20       10.24      0.90 o 
  -2   0  20       17.28      0.85 o 
  -1   0  20       45.50      1.70 o 
   0   0  20       11.53      0.75 o 
   1   0  20       91.69      2.65 o 
   2   0  20       19.89      0.99 o 
   3   0  20       38.69      2.01 o 
  -8   1  20        1.55      0.38 o 
  -7   1  20        4.51      0.39 o 
  -6   1  20       29.13      1.13 o 
  -5   1  20        0.42      0.29 o 
  -4   1  20       11.98      0.51 o 
  -3   1  20        2.21      0.36 o 
  -2   1  20        1.24      0.35 o 
  -1   1  20        3.16      0.37 o 
   0   1  20        3.03      0.43 o 
   1   1  20        4.52      0.59 o 
   2   1  20       26.40      0.90 o 
   3   1  20        0.18      0.19 o 
  -7   2  20       24.08      0.84 o 
  -6   2  20       22.23      0.91 o 
  -5   2  20        0.24      0.23 o 
  -4   2  20        0.45      0.50 o 
  -3   2  20        4.01      0.40 o 
  -2   2  20        7.32      0.48 o 
  -1   2  20       50.82      1.71 o 
   0   2  20       26.95      1.17 o 
   1   2  20        0.26      0.27 o 
   2   2  20        1.54      0.45 o 
  -6   3  20        1.73      0.42 o 
  -5   3  20        0.20      0.21 o 
  -4   3  20        5.53      0.48 o 
  -3   3  20        3.35      0.52 o 
  -2   3  20       16.34      0.79 o 
  -1   3  20        0.45      0.51 o 
   0   3  20       12.71      0.65 o 
   1   3  20        0.37      0.36 o 
  -7   1  21        3.11      0.39 o 
  -6   1  21       13.43      0.56 o 
  -5   1  21        1.02      0.44 o 
  -4   1  21        2.10      0.51 o 
  -3   1  21        7.88      0.52 o 
  -2   1  21       59.63      1.83 o 
  -1   1  21       14.94      0.77 o 
   0   1  21       16.03      0.70 o 
   1   1  21       10.45      0.79 o 
   2   1  21        9.89      0.63 o 
  -6   2  21        1.19      0.36 o 
  -5   2  21        0.35      0.42 o 
  -4   2  21        5.01      0.52 o 
  -3   2  21       11.34      0.58 o 
  -2   2  21        0.47      0.52 o 
  -1   2  21        0.82      0.46 o 
   0   2  21       14.65      0.85 o 
   1   2  21        2.05      0.47 o 
  -4   3  21        1.09      0.50 o 
  -3   3  21        5.28      1.40 o 
  -2   3  21        0.38      0.45 o 
  -1   3  21       13.07      0.81 o 
  -7   0  22        0.74      0.50 o 
  -6   0  22        3.11      0.51 o 
  -5   0  22        0.21      0.23 o 
  -4   0  22        2.18      0.56 o 
  -3   0  22      104.31      3.02 o 
  -2   0  22        4.32      0.70 o 
  -1   0  22        0.44      0.41 o 
   0   0  22       18.13      1.36 o 
   1   0  22        3.26      0.60 o 
  -6   1  22        1.54      0.35 o 
  -5   1  22        1.12      0.37 o 
  -4   1  22       23.48      0.86 o 
  -3   1  22        1.72      0.39 o 
  -2   1  22        9.95      0.57 o 
  -1   1  22       13.50      1.20 o 
   0   1  22        3.98      0.50 o 
   1   1  22        2.72      0.47 o 
  -5   2  22        8.97      0.68 o 
  -4   2  22        3.42      0.51 o 
  -3   2  22        0.46      0.53 o 
  -2   2  22       10.05      0.64 o 
  -1   2  22       20.18      1.33 o 
   0   2  22        0.25      0.26 o 
  -5   1  23        1.16      0.42 o 
  -4   1  23       10.13      0.52 o 
  -3   1  23        1.59      0.52 o 
  -2   1  23        0.23      0.23 o 
  -1   1  23        1.46      0.43 o 
_refine_diff_density_max 2.437405E-01
_refine_diff_density_min -2.450366E-01

# start Validation Reply Form
_vrf_PLAT417_ELMAM2_withoutURATIO_oxa02_05
;
PROBLEM: Short Inter D-H..H-D
RESPONSE: This is a very strong hydrogen bond and this is the reason why
the distance is so short.
;
# end Validation Reply Form
