# Supplementary material for: On the accuracy and precision of X-ray and neutron diffraction results as a function of resolution and the electron density model
Source: IUCrJ. 2020 Aug 25;7(Pt 5):920–33. doi: 10.1107/S2052252520010441 (PMC7467170; doi:10.1107/S2052252520010441)
Supplement: Supplementary file 2 [file m-07-00920-sup2.zip › cif_deposition/ELMAM2_withoutURATIO_oxa02_06.cif]

data_ELMAM2_withoutURATIO_oxa02_06  
_audit_creation_method             'MoPro12'     
_chemical_formula_moiety               'C2 H2 O4, 2(H2 O1)'
_chemical_formula_sum                  'C2 H6 O6'
_chemical_formula_weight               126.07
_chemical_absolute_configuration     '-'

_symmetry_cell_setting               monoclinic   
_symmetry_space_group_name_H-M         'P 21/c'
_symmetry_space_group_name_Hall        '-P 2ybc'

loop_
_atom_type_symbol                      
_atom_type_description                 
_atom_type_scat_dispersion_real        
_atom_type_scat_dispersion_imag        
_atom_type_scat_source                 
 'C' 'C'    0.0033   0.0016
'Su & Coppens. Acta. Cryst. (1997) A53, 749-762. '                    
 'H' 'H'    0.0000   0.0000
'Su & Coppens. Acta. Cryst. (1997) A53, 749-762. '                    
 'O' 'O'    0.0106   0.0060
'Su & Coppens. Acta. Cryst. (1997) A53, 749-762. '                    

loop_
_symmetry_equiv_pos_as_xyz           
'x, y, z'
'-x, y+1/2, -z+1/2'
'-x, -y, -z'
'x, -y-1/2, z-1/2'
_cell_length_a                    6.0891(2)
_cell_length_b                    3.49650(10)
_cell_length_c                    11.8309(4)
_cell_angle_alpha                 90.00
_cell_angle_beta                  103.884(2)
_cell_angle_gamma                 90.00
_cell_volume                      244.527(13)
_cell_formula_units_Z                2
_cell_measurement_reflns_used     5703
_cell_measurement_temperature     100(1)
_cell_measurement_theta_max       36.35
_cell_measurement_theta_min       3.45
_exptl_crystal_density_diffrn     1.713 
_exptl_crystal_F_000              132 
_exptl_absorpt_coefficient_mu     0.181 
_exptl_crystal_description        unspecified
_exptl_crystal_size_max              0.199                
_exptl_crystal_size_mid              0.174  
_exptl_crystal_size_min              0.093
_exptl_crystal_colour             colourless
_exptl_absorpt_correction_type    multi-scan
_exptl_absorpt_process_details
;
 Absorption correction done by SORTAV
 Blessing, R. H.: (1995) Acta Cryst. A51, 33-38
;
_exptl_absorpt_correction_T_min    0.967
_exptl_absorpt_correction_T_max    0.979
_exptl_special_details               
;
?
;
_diffrn_reflns_av_R_equivalents   0.0000
_diffrn_reflns_av_unetI/netI      0.02296
_diffrn_reflns_limit_h_max        9
_diffrn_reflns_limit_h_min        -10
_diffrn_reflns_limit_k_max        5
_diffrn_reflns_limit_k_min        0
_diffrn_reflns_limit_l_max        19
_diffrn_reflns_limit_l_min        0
_diffrn_reflns_number             1189
_diffrn_reflns_theta_full         36.35
_diffrn_reflns_theta_max          36.35
_diffrn_reflns_theta_min          3.45
_diffrn_ambient_temperature       100(1)
_diffrn_measured_fraction_theta_full 0.999
_diffrn_measured_fraction_theta_max 0.999
_diffrn_measurement_device_type   'Bruker APEX-II CCD'
_diffrn_measurement_method        '\f and \w scans'
_diffrn_radiation_monochromator   graphite
_diffrn_radiation_type            MoK\a
_diffrn_radiation_wavelength      0.71073
_diffrn_source                    'fine-focus sealed tube'
_diffrn_standards_number          0
_reflns_number_gt                 1057
_reflns_number_total              1188
_reflns_threshold_expression      >2sigma(I)
_computing_structure_refinement      'MoPro (J. Appl. Cryst. 2005, 38, 38-54)'
_iucr_refine_instructions_details  
; 
# ! MoPro 12.6 27/03/2017 15:26:05 C:\Users\user\Desktop\Poprawki_pomiar2\ELMAM_2_06\mopro_elmam2_06_01.par 
# ! reflections hkl file : C:\Users\user\Desktop\Poprawki_pomiar2\ELMAM_2_06\sortav_freeformat.hkl refin. vs. F^1 
# ! atomic table file : C:\Users\user\Desktop\Programy_Krys\MoPro\MoProSuite\LibMoPro\mopro.tab 
# ! wave functions file : C:\Users\user\Desktop\Programy_Krys\MoPro\MoProSuite\LibMoPro\WAVEF_Su_Coppens_relativistic 
# ! RF factor = 2.055 % RI factor = 2.122% 
# ! wR2F factor = 2.309 % wR2I factor = 4.210% 
# ! g.o.f.(F**1) = 1.310 Nvar= 49 Nref= 1188 Nfree= 0 0.08<sinT/l< 0.83 
#  
# WSIG 1.00000 ! weighting scheme 
#  ! SPACE GROUP P ? 
#  
# CELL 6.0891 3.4965 11.8309 90.0000 103.8841 90.0000 0.71073 
# ZERR 0.0000 0.0000 0.0000 0.0000 0.0000 0.0000 
#  
# SYMM 2 P CENTRO 
#  X , Y, Z 
#  -X , 1/2+Y, 1/2-Z 
#  
# EQUIV 56551 
#  
# SCALE 1 4.898619 
#  
# FMULT 1.00000 
#  
# UOVER 0.00000 0.00000 0.00000 0.00000 0.00000 0.00000 ANI 
#  
# SOLVT 0.00000 50.00000 
#  
# EXTIN 0.00000 GAUSSIAN ISOT TYP1 ! G*10^4 
#  
#  
# DUMMY 2 
# DUMY 0.39896 0.58093 0.36381 D1 0 ! atom # 8 
# DUMY 0.42794 0.53146 0.40201 D2 0 ! atom # 9 
#  
# KAPPA 7 
#  1.001632 1.113461 ! # 1 1 TES O1 1x 
#  1.013147 1.000000 ! # 2 1 TES C1 1x 
#  1.003017 1.109004 ! # 3 1 TES O2 1x 
#  1.023969 0.927043 ! # 4 1 TES O3 1x 
#  1.043006 1.200000 ! # 5 1 TES H2 1x 
#  1.043006 1.200000 ! # 6 1 TES H3 1x 
#  1.119673 1.200000 ! # 7 1 TES H1 1x 
#  
# ATOMS 7 
#  
# ATOM 1 O1 TES 1 0.065267 0.444096 0.150173 1.0000 1 O 
#  XY C1 H1 HEX K1 V0 M0 Q0 
# UANI 0.012713 0.017888 0.008158 -.003811 0.002063 0.000493 
#  6.05220 0. -.054 -.087 0. 0.104 0. 0. -.028 0.042 
#  0. -.015 -.026 0. 0. 0.065 0.022 
#  0.011 0. 0. 0.004 0.003 0. 0. 0.015 0.015 
#  
# ATOM 2 C1 TES 1 0.096881 0.558586 0.052065 1.0000 1 C 
#  XY O2 O1 HEX K2 V0 M0 Q0 
# UANI 0.008587 0.011345 0.007598 -.002003 0.000990 -.000142 
#  3.98080 0. 0.081 -.046 0. -.248 0. 0. 0.097 0.050 
#  0. 0.022 -.006 0. 0. 0.294 0.021 
#  0.014 0. 0. 0.014 -.001 0. 0. -.058 0.018 
#  
# ATOM 3 O2 TES 1 0.257621 0.742259 0.036309 1.0000 1 O 
#  ZY C1 O1 HEX K3 V0 M0 Q0 
# UANI 0.010684 0.018882 0.008504 -.006107 0.000824 0.000822 
#  6.09000 0. 0. 0. -.068 0.029 0. 0. -.153 0. 
#  0.028 0. 0. 0.017 0. 0. 0. 
#  -.012 0. 0. 0.011 0. 0. 0. -.003 0. 
#  
# ATOM 4 O3 TES 1 0.370004 0.630674 0.321441 1.0000 1 O 
# bZY H2 H3 HEX K4 V0 M0 Q0 
# UANI 0.010382 0.018227 0.008835 0.001761 0.000630 -.001138 
#  5.64460 0. 0. 0. -.163 -.014 0. 0. 0.132 0. 
#  -.039 0. 0. -.061 0. 0. 0. 
#  -.018 0. 0. -.027 0. 0. 0. 0.004 0. 
#  
# ATOM 5 H2 TES 1 0.309590 0.692513 0.384829 1.0000 1 H 
#  ZY O3 H3 HEX K5 V0 M0 Q0 
# UISO 0.024131 
#  1.13780 0. 0. 0. 0.273 0.140 0. 0. 0. 0. 
#  0.034 0. 0. 0. 0. 0. 0. 
#  -.010 0. 0. 0. 0. 0. 0. 0. 0. 
#  
# ATOM 6 H3 TES 1 0.487274 0.460830 0.348486 1.0000 1 H 
#  ZY O3 H2 HEX K6 V0 M0 Q0 
# UISO 0.023613 
#  1.13780 0. 0. 0. 0.273 0.140 0. 0. 0. 0. 
#  0.034 0. 0. 0. 0. 0. 0. 
#  -.010 0. 0. 0. 0. 0. 0. 0. 0. 
#  
# ATOM 7 H1 TES 1 0.197133 0.520930 0.216726 1.0000 1 H 
#  ZY O1 C1 HEX K7 V0 M0 Q0 
# UISO 0.042242 
#  0.95670 0. 0. 0. 0.207 0.095 0. 0. 0. 0. 
#  0.017 0. 0. 0. 0. 0. 0. 
#  -.028 0. 0. 0. 0. 0. 0. 0. 0. 
#  
# ANHAR 0 3 ! number_of_anharmonic_atoms max_order 
# ! 1 ! atom number 
# ! 0.00E+00 0.00E+00 0.00E+00 0.00E+00 0.00E+00 0.00E+00 0.00E+00 0.00E+00 
# ! 0.00E+00 0.00E+00 
#  
#  
# STOP 
; 
_refine_special_details              
;
  TAAM refinement with ELMAM2 databank.
  Uses aspherical atomic scattering factors computed 
  from multipolar model
  (Hansen & Coppens, Acta Cryst. A, 1978, 34, 909-921)
  parametrized using ELMAM2 databank
  (Domagala, et al., Acta Cryst. A, 2012, 68, 337-351)
  and MoPro software
  (Jelsch, et al., J. Appl. Cryst. 2005, 38, 38-54)
 Refinement of F^1^ against reflections.
 The threshold expression of F^2^ > 2sigma(F^2^) is
 used for calculating R-factors(gt) and is not
 relevant to the choice of reflections for refinement.
 R-factors based on F^2^ are statistically about twice
 as large as those based on F, and R-factors based on
 ALL data will be even larger.
;
_refine_ls_structure_factor_coef     F  
_refine_ls_matrix_type                full
_refine_ls_weighting_scheme          sigma
_refine_ls_weighting_details         ?
_atom_sites_solution_primary      direct 
_atom_sites_solution_secondary    difmap 
_atom_sites_solution_hydrogens    geom   
_refine_ls_hydrogen_treatment    refall
_refine_ls_extinction_method        'none'              
_refine_ls_abs_structure_details     ?
_refine_ls_abs_structure_Flack       ?
_refine_ls_number_reflns              1188
_refine_ls_number_parameters            49
_refine_ls_number_restraints             0
# R-factors: R(F)  &  wR2(I) 
_refine_ls_R_factor_all              0.0205
_refine_ls_R_factor_gt               0.0158
_refine_ls_wR_factor_ref             0.0231
_refine_ls_wR_factor_gt              0.0227
_refine_ls_goodness_of_fit_ref       1.310
_refine_ls_restrained_S_all          0.000
_refine_ls_shift/su_max              0.000
_refine_ls_shift/su_mean             0.000

###  to get diff_density_max min & rms : 
###  run MoPro  : WRIT FOUR   to create FOURier file 
###  run VMoPro : FOUR  FastFourierTransform   to get a 3D grid (Xplor format) on whole unit-cell
###             & GRID  STAT   to get max min rms statistics


loop_
_atom_site_type_symbol      
_atom_site_label            
_atom_site_fract_x          
_atom_site_fract_y          
_atom_site_fract_z          
_atom_site_U_iso_or_equiv   
_atom_site_adp_type         
_atom_site_occupancy        
_atom_site_calc_flag        
_atom_site_refinement_flag_posn  
_atom_site_refinement_flag_adp  
_atom_site_disorder_assembly
_atom_site_disorder_group   
O  O1 0.06527(5) 0.44410(9) 0.15017(2) 0.0130(1) Uani 1 d . . . .
C  C1 0.09688(6) 0.55859(10) 0.05207(3) 0.0093(1) Uani 1 d . . . .
O  O2 0.25762(5) 0.74226(9) 0.03631(2) 0.0129(1) Uani 1 d . . . .
O  O3 0.37000(5) 0.63067(9) 0.32144(2) 0.0128(1) Uani 1 d . . . .
H  H2 0.310(1) 0.693(2) 0.3848(8) 0.024(2) Uiso 1 d U . . .
H  H3 0.487(1) 0.461(2) 0.3485(6) 0.024(2) Uiso 1 d U . . .
H  H1 0.197(2) 0.521(3) 0.2167(9) 0.042(2) Uiso 1 d U . . .

loop_ 
_atom_site_aniso_label 
_atom_site_aniso_U_11 
_atom_site_aniso_U_22 
_atom_site_aniso_U_33 
_atom_site_aniso_U_12 
_atom_site_aniso_U_13 
_atom_site_aniso_U_23 
O1 0.0127(1) 0.0179(1) 0.0082(1) -0.00381(9) 0.00206(8) 0.00049(8)  
C1 0.0086(1) 0.0113(1) 0.0076(1) -0.00200(9) 0.00099(8) -0.00014(9)  
O2 0.0107(1) 0.0189(1) 0.0085(1) -0.00611(8) 0.00082(8) 0.00082(8)  
O3 0.0104(1) 0.0182(1) 0.0088(1) 0.00176(8) 0.00063(7) -0.00114(8)  

_geom_special_details                
;                                    
;                                    

loop_
_geom_bond_atom_site_label_1         
_geom_bond_atom_site_label_2         
_geom_bond_distance                  
_geom_bond_site_symmetry_2           
_geom_bond_publ_flag                 
O1 C1 1.2852(4) . ? 
O1 H1 1.02(1) . ? 
C1 O2 1.2218(4) . ? 
O3 H3 0.925(9) . ? 
O3 H2 0.936(9) . ? 

loop_
_geom_angle_atom_site_label_1        
_geom_angle_atom_site_label_2        
_geom_angle_atom_site_label_3        
_geom_angle                          
_geom_angle_site_symmetry_1          
_geom_angle_site_symmetry_3          
_geom_angle_publ_flag                
O1 C1 O2 126.91(4) . . ? 
C1 O1 H1 110.8(6) . . ? 
H2 O3 H3 106.9(7) . . ? 

loop_
_geom_torsion_atom_site_label_1      
_geom_torsion_atom_site_label_2      
_geom_torsion_atom_site_label_3      
_geom_torsion_atom_site_label_4      
_geom_torsion                        
_geom_torsion_site_symmetry_1        
_geom_torsion_site_symmetry_2        
_geom_torsion_site_symmetry_3        
_geom_torsion_site_symmetry_4        
_geom_torsion_publ_flag              
O2 C1 O1 H1 -1.5(6) . . . . ? 

loop_ 
 _refln_index_h 
 _refln_index_k 
 _refln_index_l 
 _refln_F_squared_meas 
 _refln_F_squared_sigma 
 _refln_observed_status 
   1   0   0      394.18      7.73 o 
   2   0   0       24.19      0.97 o 
   3   0   0      401.00     10.10 o 
   4   0   0       44.10      1.35 o 
   5   0   0       60.95      1.54 o 
   6   0   0      230.23      5.53 o 
   7   0   0      111.53      3.26 o 
   8   0   0       27.65      0.81 o 
   9   0   0       18.68      0.67 o 
   1   1   0     1603.69     36.64 o 
   2   1   0      362.84      8.07 o 
   3   1   0      109.78      2.51 o 
   4   1   0        2.35      0.18 o 
   5   1   0        0.52      0.22 o 
   6   1   0        0.48      0.20 o 
   7   1   0       84.45      1.97 o 
   8   1   0        0.30      0.34 o 
   9   1   0       34.45      0.95 o 
   0   2   0       14.20      0.56 o 
   1   2   0      324.83      7.27 o 
   2   2   0      519.00     11.83 o 
   3   2   0        2.12      0.21 o 
   4   2   0      119.67      2.94 o 
   5   2   0       23.78      0.68 o 
   6   2   0        0.31      0.34 o 
   7   2   0       36.06      0.94 o 
   8   2   0       42.23      1.07 o 
   9   2   0        1.66      0.28 o 
   1   3   0       18.83      0.66 o 
   2   3   0       12.79      0.44 o 
   3   3   0       76.26      1.79 o 
   4   3   0        5.66      0.28 o 
   5   3   0      124.83      2.98 o 
   6   3   0        0.56      0.21 o 
   7   3   0        0.97      0.27 o 
   8   3   0       17.56      0.59 o 
   0   4   0        2.61      0.34 o 
   1   4   0       17.87      0.54 o 
   2   4   0       12.84      0.49 o 
   3   4   0        6.45      0.30 o 
   4   4   0       67.72      1.63 o 
   5   4   0        9.09      0.37 o 
   6   4   0       16.98      0.58 o 
   7   4   0        9.96      0.63 o 
   1   5   0        3.97      0.26 o 
   2   5   0       11.63      0.41 o 
   3   5   0       16.42      0.60 o 
   4   5   0        0.16      0.16 o 
   5   5   0        4.37      0.32 o 
  -9   1   1        0.48      0.24 o 
  -8   1   1       30.30      0.86 o 
  -7   1   1       18.08      0.63 o 
  -6   1   1        1.52      0.20 o 
  -5   1   1       56.33      1.46 o 
  -4   1   1       89.44      2.08 o 
  -3   1   1      321.79      7.21 o 
  -2   1   1      184.18      4.16 o 
  -1   1   1     2916.37     65.52 o 
   0   1   1      460.82     10.21 o 
   1   1   1       37.40      0.97 o 
   2   1   1       66.76      1.58 o 
   3   1   1      435.95      9.76 o 
   4   1   1      148.76      3.61 o 
   5   1   1      106.25      2.68 o 
   6   1   1      182.04      4.15 o 
   7   1   1        0.91      0.17 o 
   8   1   1        0.43      0.25 o 
   9   1   1        0.39      0.44 o 
  -9   2   1        5.36      0.39 o 
  -8   2   1       40.18      1.07 o 
  -7   2   1        0.32      0.36 o 
  -6   2   1       72.31      1.72 o 
  -5   2   1        8.54      0.48 o 
  -4   2   1       52.65      1.31 o 
  -3   2   1       84.81      2.01 o 
  -2   2   1      151.84      3.44 o 
  -1   2   1      144.17      3.30 o 
   0   2   1       75.59      1.75 o 
   1   2   1      268.90      6.02 o 
   2   2   1        1.85      0.20 o 
   3   2   1        7.25      0.59 o 
   4   2   1       73.67      1.79 o 
   5   2   1       25.66      0.79 o 
   6   2   1       10.54      0.37 o 
   7   2   1       10.96      0.41 o 
   8   2   1       22.51      0.66 o 
   9   2   1        3.65      0.36 o 
  -8   3   1        0.27      0.23 o 
  -7   3   1        2.26      0.24 o 
  -6   3   1       13.27      0.58 o 
  -5   3   1       19.58      0.57 o 
  -4   3   1        5.38      0.33 o 
  -3   3   1        3.85      0.25 o 
  -2   3   1      146.02      3.34 o 
  -1   3   1        0.25      0.28 o 
   0   3   1       50.45      1.28 o 
   1   3   1       31.45      0.83 o 
   2   3   1       26.90      0.73 o 
   3   3   1        1.88      0.20 o 
   4   3   1       38.14      0.97 o 
   5   3   1       26.86      0.80 o 
   6   3   1        0.18      0.15 o 
   7   3   1       28.82      0.79 o 
   8   3   1        0.23      0.19 o 
  -7   4   1       19.83      0.84 o 
  -6   4   1        8.11      0.43 o 
  -5   4   1        3.17      0.27 o 
  -4   4   1        0.27      0.32 o 
  -3   4   1       21.23      0.60 o 
  -2   4   1       16.55      0.51 o 
  -1   4   1        6.38      0.33 o 
   0   4   1       11.58      0.51 o 
   1   4   1        0.76      0.18 o 
   2   4   1        0.30      0.34 o 
   3   4   1        0.36      0.17 o 
   4   4   1        0.77      0.20 o 
   5   4   1        4.36      0.27 o 
   6   4   1        0.31      0.23 o 
   7   4   1        1.08      0.26 o 
  -5   5   1        2.97      0.30 o 
  -4   5   1        0.14      0.15 o 
  -3   5   1        0.12      0.12 o 
  -2   5   1        0.25      0.20 o 
  -1   5   1        9.85      0.45 o 
   0   5   1        0.38      0.42 o 
   1   5   1        0.30      0.36 o 
   2   5   1        3.73      0.25 o 
   3   5   1        9.42      0.38 o 
   4   5   1        1.98      0.26 o 
 -10   0   2        0.18      0.19 o 
  -9   0   2        4.05      0.37 o 
  -8   0   2        4.22      0.39 o 
  -7   0   2       14.92      0.72 o 
  -6   0   2      182.31      4.42 o 
  -5   0   2       90.65      2.26 o 
  -4   0   2      979.66     21.20 o 
  -3   0   2       13.66      0.86 o 
  -2   0   2      619.71     13.65 o 
  -1   0   2      796.09     16.34 o 
   0   0   2        0.09      0.10 o 
   1   0   2       10.45      0.56 o 
   2   0   2     3648.72     76.54 o 
   3   0   2      185.57      4.66 o 
   4   0   2        0.23      0.18 o 
   5   0   2      667.50     14.76 o 
   6   0   2       29.94      0.89 o 
   7   0   2       36.41      0.99 o 
   8   0   2       15.82      0.68 o 
   9   0   2       47.49      1.31 o 
  -9   1   2        1.36      0.22 o 
  -8   1   2        0.33      0.37 o 
  -7   1   2       88.34      2.15 o 
  -6   1   2        6.65      0.31 o 
  -5   1   2      246.28      5.84 o 
  -4   1   2       55.24      1.45 o 
  -3   1   2       33.28      0.88 o 
  -2   1   2      561.68     12.47 o 
  -1   1   2      155.70      3.53 o 
   0   1   2       88.69      2.00 o 
   1   1   2      421.02     10.72 o 
   2   1   2        2.24      0.21 o 
   3   1   2      442.32     10.07 o 
   4   1   2      184.13      4.18 o 
   5   1   2       58.27      1.42 o 
   6   1   2       60.39      1.46 o 
   7   1   2        0.30      0.34 o 
   8   1   2        2.06      0.22 o 
   9   1   2        4.66      0.31 o 
  -9   2   2        0.30      0.36 o 
  -8   2   2       16.57      0.70 o 
  -7   2   2        0.22      0.16 o 
  -6   2   2       39.31      1.01 o 
  -5   2   2        0.64      0.21 o 
  -4   2   2       13.06      0.54 o 
  -3   2   2      174.94      3.96 o 
  -2   2   2      488.43     10.94 o 
  -1   2   2        7.98      0.29 o 
   0   2   2      131.54      2.98 o 
   1   2   2        0.19      0.12 o 
   2   2   2        3.74      0.27 o 
   3   2   2      278.27      6.60 o 
   4   2   2      290.07      6.80 o 
   5   2   2        3.78      0.33 o 
   6   2   2        0.32      0.35 o 
   7   2   2        6.79      0.33 o 
   8   2   2        0.32      0.37 o 
  -8   3   2        8.37      0.46 o 
  -7   3   2        1.91      0.23 o 
  -6   3   2       11.56      0.45 o 
  -5   3   2        0.13      0.12 o 
  -4   3   2       13.75      0.54 o 
  -3   3   2      255.40      5.83 o 
  -2   3   2       69.84      1.66 o 
  -1   3   2       33.44      0.85 o 
   0   3   2      118.69      2.75 o 
   1   3   2       46.84      1.23 o 
   2   3   2       90.55      2.38 o 
   3   3   2       20.53      0.59 o 
   4   3   2        1.32      0.19 o 
   5   3   2        5.21      0.29 o 
   6   3   2        0.67      0.21 o 
   7   3   2       22.93      0.67 o 
   8   3   2        9.39      0.44 o 
  -7   4   2        6.73      0.42 o 
  -6   4   2        0.31      0.36 o 
  -5   4   2        0.39      0.25 o 
  -4   4   2        4.33      0.29 o 
  -3   4   2       10.86      0.41 o 
  -2   4   2       59.72      1.41 o 
  -1   4   2       10.15      0.42 o 
   0   4   2       57.90      1.39 o 
   1   4   2       55.03      1.36 o 
   2   4   2        1.92      0.19 o 
   3   4   2        2.09      0.19 o 
   4   4   2        0.31      0.18 o 
   5   4   2        0.11      0.12 o 
   6   4   2       26.54      0.77 o 
  -5   5   2        4.00      0.33 o 
  -4   5   2       22.43      0.74 o 
  -3   5   2        2.37      0.24 o 
  -2   5   2       16.35      0.54 o 
  -1   5   2       67.48      1.77 o 
   0   5   2        6.94      0.30 o 
   1   5   2       12.13      0.49 o 
   2   5   2        1.26      0.21 o 
   3   5   2        2.76      0.24 o 
   4   5   2        0.59      0.25 o 
  -9   1   3        0.12      0.12 o 
  -8   1   3       19.06      0.65 o 
  -7   1   3        4.04      0.25 o 
  -6   1   3        1.15      0.20 o 
  -5   1   3       51.93      1.38 o 
  -4   1   3        1.65      0.18 o 
  -3   1   3      159.12      3.62 o 
  -2   1   3       20.60      0.57 o 
  -1   1   3      346.41      7.72 o 
   0   1   3       18.33      0.55 o 
   1   1   3      799.69     17.68 o 
   2   1   3      463.95     10.81 o 
   3   1   3       40.62      1.01 o 
   4   1   3      207.75      5.10 o 
   5   1   3        1.89      0.22 o 
   6   1   3       22.87      0.64 o 
   7   1   3        7.73      0.34 o 
   8   1   3       85.74      2.16 o 
   9   1   3       25.78      0.84 o 
  -9   2   3        0.58      0.26 o 
  -8   2   3        6.83      0.44 o 
  -7   2   3       23.35      0.68 o 
  -6   2   3       61.18      1.46 o 
  -5   2   3        4.74      0.29 o 
  -4   2   3       78.57      1.89 o 
  -3   2   3      296.26      6.75 o 
  -2   2   3        9.80      0.32 o 
  -1   2   3      174.68      3.94 o 
   0   2   3        0.08      0.08 o 
   1   2   3      361.30      8.16 o 
   2   2   3       18.16      0.69 o 
   3   2   3      102.87      2.61 o 
   4   2   3       56.67      1.51 o 
   5   2   3       23.56      0.66 o 
   6   2   3       13.67      0.44 o 
   7   2   3        4.94      0.26 o 
   8   2   3        4.80      0.39 o 
  -8   3   3        7.10      0.42 o 
  -7   3   3        1.97      0.22 o 
  -6   3   3        1.99      0.21 o 
  -5   3   3        6.17      0.34 o 
  -4   3   3       22.21      0.62 o 
  -3   3   3        8.20      0.86 o 
  -2   3   3        1.79      0.20 o 
  -1   3   3       13.55      0.43 o 
   0   3   3       88.47      2.07 o 
   1   3   3        0.12      0.11 o 
   2   3   3        4.59      0.26 o 
   3   3   3       99.57      2.44 o 
   4   3   3        1.43      0.19 o 
   5   3   3        4.38      0.23 o 
   6   3   3        0.72      0.19 o 
   7   3   3       15.42      0.51 o 
  -7   4   3        0.61      0.28 o 
  -6   4   3        6.87      0.42 o 
  -5   4   3       24.09      0.71 o 
  -4   4   3       61.82      1.48 o 
  -3   4   3       60.09      1.41 o 
  -2   4   3       32.23      0.84 o 
  -1   4   3        0.11      0.11 o 
   0   4   3        3.83      0.22 o 
   1   4   3       15.14      0.48 o 
   2   4   3       56.19      1.36 o 
   3   4   3       18.58      0.52 o 
   4   4   3        2.57      0.22 o 
   5   4   3        1.19      0.22 o 
   6   4   3        0.18      0.17 o 
  -5   5   3        3.00      0.31 o 
  -4   5   3        1.92      0.30 o 
  -3   5   3        4.37      0.30 o 
  -2   5   3        2.81      0.29 o 
  -1   5   3        1.46      0.26 o 
   0   5   3        0.86      0.25 o 
   1   5   3        0.63      0.25 o 
   2   5   3        1.31      0.20 o 
   3   5   3        0.12      0.12 o 
   4   5   3        3.19      0.28 o 
 -10   0   4        8.36      0.54 o 
  -9   0   4       59.26      1.54 o 
  -8   0   4        4.80      0.38 o 
  -7   0   4       40.35      1.14 o 
  -6   0   4        2.51      0.34 o 
  -5   0   4       17.95      0.69 o 
  -4   0   4      124.10      2.95 o 
  -3   0   4       88.84      2.67 o 
  -2   0   4     2109.32     49.70 o 
  -1   0   4      863.17     18.56 o 
   0   0   4       69.53      1.67 o 
   1   0   4     1838.95     42.57 o 
   2   0   4        7.36      0.80 o 
   3   0   4       20.86      0.75 o 
   4   0   4       36.08      0.99 o 
   5   0   4       12.15      0.67 o 
   6   0   4        1.70      0.31 o 
   7   0   4      274.39      6.46 o 
   8   0   4       63.07      1.72 o 
   9   0   4        4.56      0.43 o 
 -10   1   4        1.01      0.96 o 
  -9   1   4       10.50      0.40 o 
  -8   1   4       30.13      0.78 o 
  -7   1   4        0.81      0.21 o 
  -6   1   4       32.92      0.87 o 
  -5   1   4       91.64      2.19 o 
  -4   1   4       33.33      0.88 o 
  -3   1   4      229.22      5.19 o 
  -2   1   4      359.18      8.04 o 
  -1   1   4      247.66      5.79 o 
   0   1   4     1550.44     35.76 o 
   1   1   4       65.99      1.79 o 
   2   1   4        9.43      0.36 o 
   3   1   4       11.49      0.45 o 
   4   1   4        3.18      0.23 o 
   5   1   4       39.29      1.07 o 
   6   1   4       56.22      1.47 o 
   7   1   4       35.23      0.90 o 
   8   1   4       34.22      0.90 o 
   9   1   4        2.24      0.29 o 
  -9   2   4        0.20      0.18 o 
  -8   2   4       16.25      0.53 o 
  -7   2   4        3.34      0.23 o 
  -6   2   4        5.63      0.29 o 
  -5   2   4       28.57      0.86 o 
  -4   2   4       62.10      1.54 o 
  -3   2   4       27.48      0.76 o 
  -2   2   4       22.78      0.63 o 
  -1   2   4      224.92      5.08 o 
   0   2   4      182.47      4.14 o 
   1   2   4       19.58      0.59 o 
   2   2   4        1.21      0.23 o 
   3   2   4       92.18      2.40 o 
   4   2   4       15.75      0.54 o 
   5   2   4       61.11      1.52 o 
   6   2   4       48.00      1.20 o 
   7   2   4        0.92      0.23 o 
   8   2   4       14.55      0.59 o 
  -8   3   4        0.29      0.34 o 
  -7   3   4       78.79      1.99 o 
  -6   3   4        4.64      0.25 o 
  -5   3   4       12.03      0.40 o 
  -4   3   4      245.27      5.56 o 
  -3   3   4       45.01      1.13 o 
  -2   3   4        8.94      0.46 o 
  -1   3   4       56.38      1.35 o 
   0   3   4       59.39      1.46 o 
   1   3   4        7.98      0.31 o 
   2   3   4      219.05      5.13 o 
   3   3   4      108.51      2.71 o 
   4   3   4       50.60      1.28 o 
   5   3   4        4.04      0.23 o 
   6   3   4        0.23      0.16 o 
   7   3   4       14.73      0.59 o 
  -7   4   4        1.88      0.39 o 
  -6   4   4       44.12      1.13 o 
  -5   4   4       24.06      0.79 o 
  -4   4   4        1.02      0.20 o 
  -3   4   4       29.21      0.77 o 
  -2   4   4        0.76      0.16 o 
  -1   4   4        0.35      0.19 o 
   0   4   4       12.41      0.41 o 
   1   4   4        2.81      0.21 o 
   2   4   4       55.13      1.30 o 
   3   4   4       38.25      0.94 o 
   4   4   4        1.38      0.21 o 
   5   4   4       26.01      0.76 o 
   6   4   4        6.53      0.35 o 
  -5   5   4       64.84      1.78 o 
  -4   5   4        0.36      0.41 o 
  -3   5   4        8.88      0.41 o 
  -2   5   4        3.44      0.33 o 
  -1   5   4        4.81      0.28 o 
   0   5   4       24.88      0.68 o 
   1   5   4       91.00      2.31 o 
   2   5   4        2.50      0.23 o 
   3   5   4        0.13      0.14 o 
   4   5   4       22.37      0.78 o 
 -10   1   5        9.29      1.07 o 
  -9   1   5        3.26      0.26 o 
  -8   1   5       23.29      0.64 o 
  -7   1   5        2.31      0.27 o 
  -6   1   5       96.41      2.30 o 
  -5   1   5       31.14      0.86 o 
  -4   1   5        0.09      0.09 o 
  -3   1   5      212.33      4.77 o 
  -2   1   5       21.45      0.59 o 
  -1   1   5        0.94      0.15 o 
   0   1   5       69.30      1.69 o 
   1   1   5      112.51      2.61 o 
   2   1   5       20.33      0.63 o 
   3   1   5        5.35      0.30 o 
   4   1   5       87.75      2.07 o 
   5   1   5        1.26      0.24 o 
   6   1   5       60.50      1.44 o 
   7   1   5       41.08      1.03 o 
   8   1   5        0.36      0.40 o 
  -9   2   5        5.86      0.33 o 
  -8   2   5       34.19      0.91 o 
  -7   2   5       10.25      0.37 o 
  -6   2   5        4.65      0.25 o 
  -5   2   5      178.22      4.09 o 
  -4   2   5        6.54      0.32 o 
  -3   2   5        2.57      0.23 o 
  -2   2   5        3.21      0.23 o 
  -1   2   5      497.75     11.27 o 
   0   2   5       50.03      1.25 o 
   1   2   5       90.98      2.17 o 
   2   2   5      151.10      3.78 o 
   3   2   5       62.43      1.64 o 
   4   2   5        0.64      0.21 o 
   5   2   5       16.17      0.51 o 
   6   2   5      100.77      2.32 o 
   7   2   5        1.12      0.24 o 
   8   2   5        7.33      0.39 o 
  -8   3   5        0.69      0.25 o 
  -7   3   5       34.66      0.88 o 
  -6   3   5        0.83      0.20 o 
  -5   3   5        3.48      0.23 o 
  -4   3   5       28.44      0.74 o 
  -3   3   5       22.48      0.62 o 
  -2   3   5        6.25      0.39 o 
  -1   3   5        0.97      0.18 o 
   0   3   5       15.99      0.63 o 
   1   3   5       21.96      0.61 o 
   2   3   5        7.63      0.44 o 
   3   3   5        0.09      0.10 o 
   4   3   5        3.63      0.24 o 
   5   3   5       41.95      1.02 o 
   6   3   5        0.34      0.38 o 
   7   3   5        1.63      0.23 o 
  -7   4   5       24.58      0.76 o 
  -6   4   5       39.89      1.04 o 
  -5   4   5       13.78      0.48 o 
  -4   4   5       11.21      0.42 o 
  -3   4   5        0.50      0.19 o 
  -2   4   5       34.81      0.87 o 
  -1   4   5       63.85      1.59 o 
   0   4   5       75.73      1.76 o 
   1   4   5       52.57      1.24 o 
   2   4   5       19.55      0.57 o 
   3   4   5        0.36      0.40 o 
   4   4   5       20.91      0.62 o 
   5   4   5       17.86      0.73 o 
   6   4   5       14.57      0.52 o 
  -5   5   5        0.17      0.17 o 
  -4   5   5        0.15      0.15 o 
  -3   5   5        0.78      0.24 o 
  -2   5   5        3.83      0.29 o 
  -1   5   5        0.13      0.13 o 
   0   5   5        3.27      0.23 o 
   1   5   5        4.19      0.26 o 
   2   5   5        0.97      0.25 o 
   3   5   5        1.67      0.28 o 
 -10   0   6       12.72      0.65 o 
  -9   0   6       25.38      0.90 o 
  -8   0   6        0.21      0.21 o 
  -7   0   6      260.50      6.08 o 
  -6   0   6      168.19      3.99 o 
  -5   0   6      119.30      2.95 o 
  -4   0   6       44.79      1.19 o 
  -3   0   6       14.53      0.51 o 
  -2   0   6      169.32      4.44 o 
  -1   0   6      197.65      5.42 o 
   0   0   6     1027.28     22.38 o 
   1   0   6      216.06      4.86 o 
   2   0   6        4.11      0.34 o 
   3   0   6      579.07     12.96 o 
   4   0   6       12.62      0.75 o 
   5   0   6        6.91      0.63 o 
   6   0   6       50.10      1.27 o 
   7   0   6        1.28      0.28 o 
   8   0   6        4.60      0.40 o 
  -9   1   6       22.26      0.78 o 
  -8   1   6        1.85      0.23 o 
  -7   1   6       19.52      0.62 o 
  -6   1   6      153.23      3.55 o 
  -5   1   6        4.38      0.30 o 
  -4   1   6      178.72      4.10 o 
  -3   1   6        0.28      0.18 o 
  -2   1   6        5.69      0.27 o 
  -1   1   6        0.58      0.16 o 
   0   1   6      307.88      6.95 o 
   1   1   6      203.30      4.65 o 
   2   1   6      412.90      9.48 o 
   3   1   6        4.36      0.32 o 
   4   1   6       39.21      1.06 o 
   5   1   6       83.50      1.95 o 
   6   1   6       21.81      0.60 o 
   7   1   6        1.45      0.21 o 
   8   1   6        4.28      0.29 o 
  -9   2   6       34.42      0.99 o 
  -8   2   6       57.58      1.42 o 
  -7   2   6        2.31      0.22 o 
  -6   2   6        0.93      0.19 o 
  -5   2   6       79.24      1.88 o 
  -4   2   6        5.62      0.37 o 
  -3   2   6      140.90      3.28 o 
  -2   2   6       72.39      1.79 o 
  -1   2   6       19.52      0.55 o 
   0   2   6        5.85      0.41 o 
   1   2   6      155.61      3.99 o 
   2   2   6       10.07      0.41 o 
   3   2   6       43.91      1.14 o 
   4   2   6        7.41      0.42 o 
   5   2   6       49.66      1.20 o 
   6   2   6        2.36      0.22 o 
   7   2   6        6.11      0.45 o 
   8   2   6        0.16      0.17 o 
  -8   3   6       34.00      0.91 o 
  -7   3   6       16.18      0.54 o 
  -6   3   6        6.29      0.29 o 
  -5   3   6        4.55      0.25 o 
  -4   3   6        8.50      0.34 o 
  -3   3   6        0.51      0.19 o 
  -2   3   6      374.45      8.49 o 
  -1   3   6      108.67      2.51 o 
   0   3   6        0.48      0.18 o 
   1   3   6       45.98      1.25 o 
   2   3   6        2.38      0.23 o 
   3   3   6       21.49      0.61 o 
   4   3   6      107.89      2.49 o 
   5   3   6       93.57      2.18 o 
   6   3   6        0.33      0.37 o 
   7   3   6        6.53      0.36 o 
  -7   4   6        4.20      0.33 o 
  -6   4   6        1.72      0.26 o 
  -5   4   6        0.14      0.14 o 
  -4   4   6       28.50      0.90 o 
  -3   4   6       24.36      0.80 o 
  -2   4   6        3.84      0.25 o 
  -1   4   6       82.94      1.92 o 
   0   4   6        6.59      0.32 o 
   1   4   6        8.66      0.40 o 
   2   4   6        2.95      0.21 o 
   3   4   6        0.39      0.19 o 
   4   4   6       13.54      0.47 o 
   5   4   6        7.90      0.41 o 
  -4   5   6        5.43      0.44 o 
  -3   5   6       35.70      1.03 o 
  -2   5   6        0.38      0.42 o 
  -1   5   6       31.85      0.87 o 
   0   5   6       74.15      1.80 o 
   1   5   6        0.12      0.12 o 
   2   5   6        2.02      0.23 o 
   3   5   6       15.34      0.51 o 
  -9   1   7       17.72      0.59 o 
  -8   1   7       57.14      1.42 o 
  -7   1   7       52.95      1.33 o 
  -6   1   7        2.91      0.23 o 
  -5   1   7        1.08      0.20 o 
  -4   1   7       86.85      2.04 o 
  -3   1   7      350.67      7.93 o 
  -2   1   7       33.32      0.87 o 
  -1   1   7      421.46      9.50 o 
   0   1   7       34.97      0.94 o 
   1   1   7       18.99      0.78 o 
   2   1   7       29.59      1.10 o 
   3   1   7       29.22      0.88 o 
   4   1   7        8.76      0.35 o 
   5   1   7        5.05      0.33 o 
   6   1   7       12.84      0.42 o 
   7   1   7        1.69      0.23 o 
   8   1   7        0.14      0.14 o 
  -9   2   7        9.92      0.40 o 
  -8   2   7        6.94      0.34 o 
  -7   2   7       19.09      0.70 o 
  -6   2   7        0.28      0.18 o 
  -5   2   7       22.52      0.72 o 
  -4   2   7        7.31      0.33 o 
  -3   2   7      169.80      3.90 o 
  -2   2   7       34.68      0.92 o 
  -1   2   7        1.21      0.18 o 
   0   2   7      138.74      3.30 o 
   1   2   7       81.22      2.07 o 
   2   2   7       58.15      1.43 o 
   3   2   7        3.53      0.31 o 
   4   2   7      155.40      3.55 o 
   5   2   7        4.15      0.24 o 
   6   2   7        1.09      0.23 o 
   7   2   7        2.99      0.28 o 
  -8   3   7       11.11      0.43 o 
  -7   3   7        0.13      0.13 o 
  -6   3   7        7.20      0.40 o 
  -5   3   7       15.84      0.50 o 
  -4   3   7        5.33      0.27 o 
  -3   3   7        4.22      0.24 o 
  -2   3   7       81.62      2.09 o 
  -1   3   7        1.72      0.24 o 
   0   3   7        0.85      0.18 o 
   1   3   7       18.72      0.64 o 
   2   3   7       30.12      0.86 o 
   3   3   7        2.10      0.19 o 
   4   3   7        0.19      0.14 o 
   5   3   7        4.54      0.24 o 
   6   3   7        4.83      0.27 o 
  -7   4   7        4.37      0.34 o 
  -6   4   7        0.36      0.42 o 
  -5   4   7        0.88      0.25 o 
  -4   4   7        9.27      0.43 o 
  -3   4   7       17.54      0.53 o 
  -2   4   7       37.49      0.98 o 
  -1   4   7       29.19      0.75 o 
   0   4   7        0.08      0.09 o 
   1   4   7        1.09      0.19 o 
   2   4   7       18.82      0.56 o 
   3   4   7       56.10      1.35 o 
   4   4   7       42.33      1.07 o 
   5   4   7       19.07      0.68 o 
  -4   5   7        0.37      0.42 o 
  -3   5   7        3.99      0.37 o 
  -2   5   7        0.38      0.43 o 
  -1   5   7        0.94      0.24 o 
   0   5   7        0.35      0.40 o 
   1   5   7        0.80      0.23 o 
   2   5   7        0.50      0.24 o 
 -10   0   8       18.23      1.14 o 
  -9   0   8        3.59      0.49 o 
  -8   0   8       52.22      1.48 o 
  -7   0   8        0.15      0.16 o 
  -6   0   8        1.29      0.27 o 
  -5   0   8      282.64      6.58 o 
  -4   0   8      571.60     13.29 o 
  -3   0   8       23.15      0.74 o 
  -2   0   8      448.94     10.44 o 
  -1   0   8      493.66     11.81 o 
   0   0   8      288.17      6.19 o 
   1   0   8       67.63      2.08 o 
   2   0   8      101.09      2.93 o 
   3   0   8       10.81      0.54 o 
   4   0   8        1.00      0.27 o 
   5   0   8      146.65      3.40 o 
   6   0   8       16.27      0.63 o 
   7   0   8       44.57      1.22 o 
   8   0   8       30.65      0.98 o 
  -9   1   8        4.67      0.32 o 
  -8   1   8        5.67      0.34 o 
  -7   1   8        0.12      0.12 o 
  -6   1   8        3.38      0.24 o 
  -5   1   8       17.20      0.57 o 
  -4   1   8      173.38      3.98 o 
  -3   1   8        8.67      0.33 o 
  -2   1   8      290.84      6.59 o 
  -1   1   8       92.13      2.16 o 
   0   1   8       26.67      0.75 o 
   1   1   8       93.57      2.30 o 
   2   1   8       47.95      1.27 o 
   3   1   8       37.89      1.06 o 
   4   1   8       28.67      0.78 o 
   5   1   8        1.45      0.20 o 
   6   1   8       42.93      1.10 o 
   7   1   8       47.53      1.28 o 
  -9   2   8       57.30      1.45 o 
  -8   2   8        6.92      0.34 o 
  -7   2   8       17.42      0.54 o 
  -6   2   8       13.75      0.48 o 
  -5   2   8        2.24      0.21 o 
  -4   2   8       83.61      1.97 o 
  -3   2   8      285.74      6.57 o 
  -2   2   8       28.40      0.76 o 
  -1   2   8       46.59      1.18 o 
   0   2   8        0.76      0.21 o 
   1   2   8        6.51      0.43 o 
   2   2   8       56.36      1.43 o 
   3   2   8      106.73      2.47 o 
   4   2   8        0.18      0.14 o 
   5   2   8       14.01      0.47 o 
   6   2   8        5.03      0.38 o 
   7   2   8        6.30      0.42 o 
  -8   3   8       21.76      0.71 o 
  -7   3   8        0.16      0.15 o 
  -6   3   8       40.76      1.06 o 
  -5   3   8        2.35      0.23 o 
  -4   3   8        0.10      0.10 o 
  -3   3   8       18.08      0.54 o 
  -2   3   8       25.39      0.69 o 
  -1   3   8        7.13      0.31 o 
   0   3   8      100.32      2.57 o 
   1   3   8       25.85      0.74 o 
   2   3   8        1.68      0.29 o 
   3   3   8      118.91      2.76 o 
   4   3   8       55.41      1.31 o 
   5   3   8        3.15      0.26 o 
   6   3   8        6.03      0.36 o 
  -6   4   8        7.07      0.42 o 
  -5   4   8       25.82      0.81 o 
  -4   4   8        4.81      0.30 o 
  -3   4   8        0.86      0.23 o 
  -2   4   8        0.30      0.19 o 
  -1   4   8        7.17      0.29 o 
   0   4   8        5.77      0.34 o 
   1   4   8       59.19      1.42 o 
   2   4   8        5.56      0.28 o 
   3   4   8       20.49      0.61 o 
   4   4   8       20.67      0.62 o 
  -4   5   8        7.95      0.42 o 
  -3   5   8        0.38      0.26 o 
  -2   5   8        1.03      0.27 o 
  -1   5   8        1.05      0.25 o 
   0   5   8        5.46      0.33 o 
   1   5   8        7.82      0.40 o 
   2   5   8       73.08      1.95 o 
  -9   1   9       16.75      0.67 o 
  -8   1   9       13.85      0.50 o 
  -7   1   9       10.35      0.38 o 
  -6   1   9       44.48      1.12 o 
  -5   1   9      269.39      6.33 o 
  -4   1   9       45.88      1.28 o 
  -3   1   9       60.20      1.49 o 
  -2   1   9       22.77      0.69 o 
  -1   1   9      171.25      3.94 o 
   0   1   9       37.67      0.97 o 
   1   1   9      188.13      4.61 o 
   2   1   9      178.15      4.19 o 
   3   1   9        1.53      0.24 o 
   4   1   9       21.24      0.65 o 
   5   1   9        1.66      0.18 o 
   6   1   9       35.99      0.93 o 
   7   1   9        0.25      0.19 o 
  -9   2   9        1.32      0.33 o 
  -8   2   9        1.63      0.26 o 
  -7   2   9       17.86      0.56 o 
  -6   2   9       32.19      0.96 o 
  -5   2   9        0.34      0.19 o 
  -4   2   9       14.01      0.49 o 
  -3   2   9       53.68      1.38 o 
  -2   2   9       16.87      0.56 o 
  -1   2   9        8.20      0.36 o 
   0   2   9       55.23      1.36 o 
   1   2   9        7.42      0.48 o 
   2   2   9       79.79      1.94 o 
   3   2   9        2.39      0.25 o 
   4   2   9       15.44      0.47 o 
   5   2   9       11.30      0.39 o 
   6   2   9       36.53      0.98 o 
  -8   3   9        5.06      0.34 o 
  -7   3   9        9.15      0.41 o 
  -6   3   9       32.25      0.89 o 
  -5   3   9        0.26      0.19 o 
  -4   3   9       37.12      1.00 o 
  -3   3   9        5.26      0.29 o 
  -2   3   9        8.16      0.36 o 
  -1   3   9        0.84      0.22 o 
   0   3   9       41.67      1.12 o 
   1   3   9       10.21      0.40 o 
   2   3   9        1.51      0.19 o 
   3   3   9       37.14      0.95 o 
   4   3   9        6.86      0.38 o 
   5   3   9        0.20      0.18 o 
   6   3   9        3.46      0.27 o 
  -6   4   9        0.40      0.45 o 
  -5   4   9        0.33      0.22 o 
  -4   4   9        2.55      0.26 o 
  -3   4   9        0.62      0.26 o 
  -2   4   9        0.25      0.21 o 
  -1   4   9        1.76      0.21 o 
   0   4   9        6.57      0.28 o 
   1   4   9       11.98      0.51 o 
   2   4   9        7.20      0.32 o 
   3   4   9        9.72      0.37 o 
   4   4   9        1.09      0.24 o 
  -3   5   9        3.76      0.37 o 
  -2   5   9        1.17      0.31 o 
  -1   5   9        6.53      0.46 o 
   0   5   9        0.19      0.17 o 
   1   5   9        0.89      0.24 o 
  -9   0  10       53.09      1.97 o 
  -8   0  10        6.20      0.41 o 
  -7   0  10        1.42      0.26 o 
  -6   0  10      293.55      6.79 o 
  -5   0  10      103.64      2.57 o 
  -4   0  10        1.68      0.30 o 
  -3   0  10        4.83      0.39 o 
  -2   0  10      189.74      4.58 o 
  -1   0  10        2.90      0.36 o 
   0   0  10      396.76      9.33 o 
   1   0  10      673.91     15.00 o 
   2   0  10       33.63      1.27 o 
   3   0  10        1.25      0.30 o 
   4   0  10        4.43      0.31 o 
   5   0  10       74.26      1.81 o 
   6   0  10       35.10      1.22 o 
   7   0  10       59.71      2.06 o 
  -9   1  10        0.92      0.28 o 
  -8   1  10       35.85      1.09 o 
  -7   1  10       29.34      0.79 o 
  -6   1  10       50.87      1.26 o 
  -5   1  10       27.36      0.78 o 
  -4   1  10        0.26      0.30 o 
  -3   1  10        4.22      0.28 o 
  -2   1  10       31.82      0.86 o 
  -1   1  10        0.24      0.27 o 
   0   1  10      147.71      3.66 o 
   1   1  10       71.80      1.78 o 
   2   1  10       42.68      1.44 o 
   3   1  10       86.23      2.03 o 
   4   1  10        0.11      0.11 o 
   5   1  10        0.73      0.18 o 
   6   1  10        0.36      0.20 o 
   7   1  10        2.68      0.25 o 
  -9   2  10        4.91      0.53 o 
  -8   2  10       11.23      0.43 o 
  -7   2  10       77.08      1.99 o 
  -6   2  10       10.09      0.44 o 
  -5   2  10        0.31      0.35 o 
  -4   2  10       31.76      0.84 o 
  -3   2  10       11.91      0.42 o 
  -2   2  10       93.23      2.30 o 
  -1   2  10      187.53      4.30 o 
   0   2  10       26.59      0.89 o 
   1   2  10        4.71      0.34 o 
   2   2  10       75.89      1.79 o 
   3   2  10       11.74      0.43 o 
   4   2  10       42.87      1.04 o 
   5   2  10       42.27      1.11 o 
   6   2  10        1.54      0.25 o 
  -8   3  10        8.61      0.42 o 
  -7   3  10       11.18      0.58 o 
  -6   3  10        0.53      0.26 o 
  -5   3  10        6.02      0.33 o 
  -4   3  10       66.28      1.69 o 
  -3   3  10       20.97      0.67 o 
  -2   3  10       22.58      0.66 o 
  -1   3  10       33.56      0.94 o 
   0   3  10        1.57      0.24 o 
   1   3  10        0.51      0.19 o 
   2   3  10        2.58      0.22 o 
   3   3  10        0.18      0.16 o 
   4   3  10        9.56      0.38 o 
   5   3  10       38.61      1.01 o 
  -6   4  10        1.91      0.31 o 
  -5   4  10       23.64      0.73 o 
  -4   4  10        2.55      0.38 o 
  -3   4  10       39.90      1.04 o 
  -2   4  10       25.57      0.76 o 
  -1   4  10        0.32      0.37 o 
   0   4  10       17.29      0.55 o 
   1   4  10        0.13      0.13 o 
   2   4  10        1.94      0.23 o 
   3   4  10       11.71      0.43 o 
  -2   5  10        3.31      0.46 o 
  -1   5  10       15.55      0.60 o 
  -9   1  11        6.10      0.36 o 
  -8   1  11        1.29      0.24 o 
  -7   1  11       47.12      1.16 o 
  -6   1  11        4.42      0.25 o 
  -5   1  11        0.21      0.17 o 
  -4   1  11        1.52      0.23 o 
  -3   1  11      162.70      3.75 o 
  -2   1  11       83.99      2.00 o 
  -1   1  11       71.93      1.73 o 
   0   1  11      209.25      4.83 o 
   1   1  11        0.15      0.16 o 
   2   1  11        1.76      0.26 o 
   3   1  11       13.87      0.48 o 
   4   1  11      130.64      2.98 o 
   5   1  11       29.86      0.79 o 
   6   1  11       32.48      0.89 o 
  -8   2  11       20.75      0.66 o 
  -7   2  11       21.91      0.67 o 
  -6   2  11        0.15      0.15 o 
  -5   2  11       41.21      1.04 o 
  -4   2  11        7.73      0.36 o 
  -3   2  11       24.42      0.72 o 
  -2   2  11       14.25      0.49 o 
  -1   2  11       74.49      1.78 o 
   0   2  11        1.22      0.26 o 
   1   2  11        8.67      0.43 o 
   2   2  11       32.93      0.84 o 
   3   2  11        9.99      0.35 o 
   4   2  11        1.32      0.24 o 
   5   2  11       10.21      0.45 o 
   6   2  11        6.02      0.33 o 
  -7   3  11        0.33      0.39 o 
  -6   3  11        3.67      0.32 o 
  -5   3  11        0.54      0.25 o 
  -4   3  11       21.24      0.62 o 
  -3   3  11        1.41      0.26 o 
  -2   3  11       20.16      0.61 o 
  -1   3  11       43.08      1.07 o 
   0   3  11        1.60      0.21 o 
   1   3  11       15.42      0.50 o 
   2   3  11        0.32      0.36 o 
   3   3  11       16.49      0.58 o 
   4   3  11        0.38      0.21 o 
   5   3  11       22.50      0.81 o 
  -5   4  11        0.15      0.16 o 
  -4   4  11        0.34      0.40 o 
  -3   4  11        3.87      0.38 o 
  -2   4  11       18.92      0.70 o 
  -1   4  11        3.21      0.27 o 
   0   4  11        0.55      0.24 o 
   1   4  11        1.36      0.25 o 
   2   4  11        0.10      0.11 o 
   3   4  11        0.15      0.15 o 
  -9   0  12        0.25      0.26 o 
  -8   0  12        2.79      0.36 o 
  -7   0  12        6.01      0.34 o 
  -6   0  12        2.38      0.27 o 
  -5   0  12       45.35      1.33 o 
  -4   0  12      245.72      5.88 o 
  -3   0  12      148.48      3.60 o 
  -2   0  12       17.71      0.86 o 
  -1   0  12      109.34      4.19 o 
   0   0  12       14.33      0.65 o 
   1   0  12        6.35      0.54 o 
   2   0  12       76.69      1.86 o 
   3   0  12      287.27      6.64 o 
   4   0  12        2.98      0.30 o 
   5   0  12       17.65      0.71 o 
   6   0  12       97.31      2.39 o 
  -9   1  12        0.39      0.44 o 
  -8   1  12        1.92      0.25 o 
  -7   1  12        2.79      0.23 o 
  -6   1  12       42.92      1.08 o 
  -5   1  12       25.09      0.74 o 
  -4   1  12       84.84      2.03 o 
  -3   1  12       54.86      1.46 o 
  -2   1  12        9.61      0.47 o 
  -1   1  12       88.80      2.14 o 
   0   1  12        0.35      0.23 o 
   1   1  12        1.75      0.26 o 
   2   1  12       24.57      0.67 o 
   3   1  12       11.05      0.38 o 
   4   1  12       11.21      0.38 o 
   5   1  12       57.19      1.38 o 
   6   1  12        0.68      0.24 o 
  -8   2  12        8.09      0.38 o 
  -7   2  12        7.76      0.49 o 
  -6   2  12        9.22      0.45 o 
  -5   2  12       24.39      0.75 o 
  -4   2  12        0.58      0.23 o 
  -3   2  12        2.29      0.23 o 
  -2   2  12      110.22      2.57 o 
  -1   2  12       34.43      0.90 o 
   0   2  12       17.49      0.59 o 
   1   2  12       14.89      0.53 o 
   2   2  12        0.38      0.17 o 
   3   2  12       22.99      0.62 o 
   4   2  12      103.93      2.47 o 
   5   2  12       22.63      0.68 o 
  -7   3  12        1.15      0.35 o 
  -6   3  12        1.24      0.29 o 
  -5   3  12        0.82      0.24 o 
  -4   3  12       13.03      0.50 o 
  -3   3  12       42.78      1.09 o 
  -2   3  12       86.45      2.04 o 
  -1   3  12        0.13      0.14 o 
   0   3  12        9.24      0.36 o 
   1   3  12       34.93      0.89 o 
   2   3  12        3.92      0.28 o 
   3   3  12       35.22      0.95 o 
   4   3  12        0.38      0.24 o 
  -5   4  12        1.99      0.35 o 
  -4   4  12        0.59      0.30 o 
  -3   4  12        2.96      0.42 o 
  -2   4  12        0.36      0.41 o 
  -1   4  12       22.15      0.72 o 
   0   4  12       24.85      0.82 o 
   1   4  12        1.64      0.26 o 
   2   4  12       36.12      1.10 o 
  -8   1  13        0.11      0.12 o 
  -7   1  13        9.35      0.41 o 
  -6   1  13        5.54      0.27 o 
  -5   1  13        9.36      0.35 o 
  -4   1  13       15.67      0.64 o 
  -3   1  13        0.85      0.21 o 
  -2   1  13       32.79      1.16 o 
  -1   1  13        5.87      0.35 o 
   0   1  13       25.45      0.73 o 
   1   1  13        6.69      0.31 o 
   2   1  13      121.62      2.80 o 
   3   1  13       36.56      0.92 o 
   4   1  13        5.71      0.27 o 
   5   1  13       16.74      0.54 o 
  -8   2  13        2.16      0.29 o 
  -7   2  13        5.47      0.31 o 
  -6   2  13        0.35      0.39 o 
  -5   2  13       75.63      1.77 o 
  -4   2  13        3.68      0.28 o 
  -3   2  13       54.23      1.31 o 
  -2   2  13       32.00      0.83 o 
  -1   2  13       12.87      0.44 o 
   0   2  13       10.04      0.39 o 
   1   2  13       28.30      0.73 o 
   2   2  13       37.26      0.94 o 
   3   2  13        2.85      0.25 o 
   4   2  13       28.07      0.76 o 
  -7   3  13        7.00      0.47 o 
  -6   3  13        6.38      0.39 o 
  -5   3  13        0.50      0.55 o 
  -4   3  13        0.82      0.34 o 
  -3   3  13       10.07      0.41 o 
  -2   3  13        3.88      0.28 o 
  -1   3  13        1.35      0.24 o 
   0   3  13        0.32      0.37 o 
   1   3  13       29.94      0.83 o 
   2   3  13        0.30      0.20 o 
   3   3  13       12.08      0.48 o 
  -4   4  13       28.80      0.98 o 
  -3   4  13       33.98      1.07 o 
  -2   4  13       11.31      0.48 o 
  -1   4  13        0.18      0.17 o 
   0   4  13        6.30      0.34 o 
   1   4  13        8.05      0.38 o 
  -8   0  14       45.37      1.42 o 
  -7   0  14       13.25      0.54 o 
  -6   0  14       27.98      0.98 o 
  -5   0  14        0.61      0.36 o 
  -4   0  14        1.68      0.27 o 
  -3   0  14       18.36      0.81 o 
  -2   0  14       58.31      1.98 o 
  -1   0  14       49.58      1.66 o 
   0   0  14       54.86      1.53 o 
   1   0  14       85.69      2.09 o 
   2   0  14       99.25      2.38 o 
   3   0  14        3.63      0.34 o 
   4   0  14        0.36      0.40 o 
   5   0  14       15.12      0.76 o 
  -8   1  14        0.72      0.24 o 
  -7   1  14       15.40      0.50 o 
  -6   1  14       22.44      0.65 o 
  -5   1  14       26.83      0.73 o 
  -4   1  14       17.52      0.52 o 
  -3   1  14        0.11      0.12 o 
  -2   1  14       19.12      0.58 o 
  -1   1  14       45.38      1.14 o 
   0   1  14        8.86      0.36 o 
   1   1  14      128.35      2.97 o 
   2   1  14        3.33      0.29 o 
   3   1  14        0.96      0.22 o 
   4   1  14        2.51      0.24 o 
   5   1  14        0.22      0.21 o 
  -7   2  14        3.28      0.27 o 
  -6   2  14        6.37      0.31 o 
  -5   2  14        0.91      0.22 o 
  -4   2  14       23.19      0.70 o 
  -3   2  14        0.96      0.20 o 
  -2   2  14       13.70      0.53 o 
  -1   2  14        1.05      0.21 o 
   0   2  14       58.66      1.42 o 
   1   2  14        7.25      0.29 o 
   2   2  14        1.44      0.20 o 
   3   2  14        8.27      0.42 o 
   4   2  14       11.36      0.49 o 
  -6   3  14       57.19      1.54 o 
  -5   3  14        1.07      0.30 o 
  -4   3  14       31.61      0.98 o 
  -3   3  14       72.01      1.81 o 
  -2   3  14        5.48      0.40 o 
  -1   3  14       28.12      0.79 o 
   0   3  14       29.00      0.90 o 
   1   3  14       16.04      0.56 o 
   2   3  14        9.08      0.41 o 
   3   3  14       50.39      1.44 o 
  -3   4  14        5.44      0.58 o 
  -2   4  14        9.00      0.42 o 
  -1   4  14        3.38      0.29 o 
  -8   1  15       16.28      0.62 o 
  -7   1  15       13.70      0.53 o 
  -6   1  15        3.80      0.27 o 
  -5   1  15       41.05      1.08 o 
  -4   1  15        0.14      0.13 o 
  -3   1  15        0.18      0.16 o 
  -2   1  15       12.10      0.42 o 
  -1   1  15       11.21      0.40 o 
   0   1  15        3.61      0.24 o 
   1   1  15        4.00      0.27 o 
   2   1  15        5.46      0.30 o 
   3   1  15        3.36      0.26 o 
   4   1  15        9.00      0.57 o 
  -7   2  15       42.87      1.11 o 
  -6   2  15        2.86      0.27 o 
  -5   2  15       12.30      0.53 o 
  -4   2  15       36.61      1.00 o 
  -3   2  15       29.13      0.80 o 
  -2   2  15        2.04      0.24 o 
  -1   2  15       11.70      0.51 o 
   0   2  15      100.81      2.50 o 
   1   2  15        1.01      0.20 o 
   2   2  15       13.13      0.46 o 
   3   2  15        1.48      0.24 o 
  -5   3  15        2.46      0.33 o 
  -4   3  15        6.05      0.41 o 
  -3   3  15        1.79      0.29 o 
  -2   3  15       11.37      0.51 o 
  -1   3  15        6.48      0.34 o 
   0   3  15        0.17      0.17 o 
   1   3  15        0.88      0.26 o 
   2   3  15        5.76      0.37 o 
  -7   0  16        7.60      0.55 o 
  -6   0  16      134.62      3.26 o 
  -5   0  16        0.39      0.43 o 
  -4   0  16       60.13      1.55 o 
  -3   0  16       14.86      0.65 o 
  -2   0  16       11.96      0.58 o 
  -1   0  16       23.09      0.76 o 
   0   0  16       11.85      0.57 o 
   1   0  16       12.60      0.98 o 
   2   0  16       36.29      1.22 o 
   3   0  16       10.84      0.62 o 
  -7   1  16        5.93      0.32 o 
  -6   1  16        0.23      0.19 o 
  -5   1  16       57.60      1.43 o 
  -4   1  16       22.47      0.63 o 
  -3   1  16       33.25      0.88 o 
  -2   1  16        0.85      0.21 o 
  -1   1  16        6.33      0.33 o 
   0   1  16        3.86      0.28 o 
   1   1  16       23.34      0.71 o 
   2   1  16        0.27      0.21 o 
   3   1  16       60.47      1.49 o 
  -6   2  16        0.22      0.19 o 
  -5   2  16        3.11      0.34 o 
  -4   2  16       10.47      0.48 o 
  -3   2  16       15.63      0.52 o 
  -2   2  16       39.22      1.03 o 
  -1   2  16        0.24      0.19 o 
   0   2  16        2.60      0.32 o 
   1   2  16        5.73      0.30 o 
   2   2  16       12.47      0.50 o 
  -4   3  16        3.99      0.38 o 
  -3   3  16        0.38      0.43 o 
  -2   3  16       33.85      0.95 o 
  -1   3  16      121.20      3.13 o 
   0   3  16        0.94      0.33 o 
  -6   1  17        0.94      0.30 o 
  -5   1  17       17.15      0.65 o 
  -4   1  17        4.53      0.28 o 
  -3   1  17       61.22      1.53 o 
  -2   1  17       31.68      0.91 o 
  -1   1  17        1.59      0.25 o 
   0   1  17       20.31      0.72 o 
   1   1  17        3.75      0.28 o 
   2   1  17        4.56      0.33 o 
  -5   2  17        7.81      0.44 o 
  -4   2  17        8.04      0.38 o 
  -3   2  17        0.95      0.24 o 
  -2   2  17       56.67      1.43 o 
  -1   2  17        0.39      0.44 o 
   0   2  17        0.61      0.68 o 
   1   2  17        4.11      0.29 o 
  -6   0  18       16.09      0.79 o 
  -5   0  18       28.05      0.93 o 
  -4   0  18      136.39      3.35 o 
  -3   0  18       34.76      1.10 o 
  -2   0  18        5.21      0.65 o 
  -1   0  18       60.10      1.82 o 
   0   0  18        1.63      0.38 o 
   1   0  18       87.81      2.37 o 
  -5   1  18        0.47      0.27 o 
  -4   1  18        0.70      0.26 o 
  -3   1  18       38.85      1.04 o 
  -2   1  18        8.74      0.39 o 
  -1   1  18       14.79      0.53 o 
   0   1  18       25.15      0.75 o 
   1   1  18        3.59      0.29 o 
  -4   2  18        8.17      0.42 o 
  -3   2  18       45.48      1.17 o 
  -2   2  18       28.31      0.89 o 
  -1   2  18        4.83      0.58 o 
  -4   1  19       55.23      1.39 o 
  -3   1  19        0.61      0.29 o 
  -2   1  19        1.18      0.32 o 
  -1   1  19        9.48      0.43 o 
_refine_diff_density_max 2.156795E-01
_refine_diff_density_min -2.122206E-01

# start Validation Reply Form
_vrf_PLAT417_ELMAM2_withoutURATIO_oxa02_06
;
PROBLEM: Short Inter D-H..H-D
RESPONSE: This is a very strong hydrogen bond and this is the reason why
the distance is so short.
;
# end Validation Reply Form
