# Supplementary material for: On the accuracy and precision of X-ray and neutron diffraction results as a function of resolution and the electron density model
Source: IUCrJ. 2020 Aug 25;7(Pt 5):920–33. doi: 10.1107/S2052252520010441 (PMC7467170; doi:10.1107/S2052252520010441)
Supplement: Supplementary file 2 [file m-07-00920-sup2.zip › cif_deposition/ELMAM2_withoutURATIO_oxa02_07.cif]

data_ELMAM2_withoutURATIO_oxa02_07  
_audit_creation_method             'MoPro12'     
_chemical_formula_moiety               'C2 H2 O4, 2(H2 O1)'
_chemical_formula_sum                  'C2 H6 O6'
_chemical_formula_weight               126.07
_chemical_absolute_configuration     '-'

_symmetry_cell_setting               monoclinic   
_symmetry_space_group_name_H-M         'P 21/c'
_symmetry_space_group_name_Hall        '-P 2ybc'

loop_
_atom_type_symbol                      
_atom_type_description                 
_atom_type_scat_dispersion_real        
_atom_type_scat_dispersion_imag        
_atom_type_scat_source                 
 'C' 'C'    0.0033   0.0016
'Su & Coppens. Acta. Cryst. (1997) A53, 749-762. '                    
 'H' 'H'    0.0000   0.0000
'Su & Coppens. Acta. Cryst. (1997) A53, 749-762. '                    
 'O' 'O'    0.0106   0.0060
'Su & Coppens. Acta. Cryst. (1997) A53, 749-762. '                    

loop_
_symmetry_equiv_pos_as_xyz           
'x, y, z'
'-x, y+1/2, -z+1/2'
'-x, -y, -z'
'x, -y-1/2, z-1/2'
_cell_length_a                    6.0882(2)
_cell_length_b                    3.49640(10)
_cell_length_c                    11.8304(4)
_cell_angle_alpha                 90.00
_cell_angle_beta                  103.881(2)
_cell_angle_gamma                 90.00
_cell_volume                      244.477(13)
_cell_formula_units_Z                2
_cell_measurement_reflns_used     4497
_cell_measurement_temperature     100(1)
_cell_measurement_theta_max       30.50
_cell_measurement_theta_min       3.45
_exptl_crystal_density_diffrn     1.713 
_exptl_crystal_F_000              132 
_exptl_absorpt_coefficient_mu     0.181 
_exptl_crystal_description        unspecified
_exptl_crystal_size_max              0.199                
_exptl_crystal_size_mid              0.174  
_exptl_crystal_size_min              0.093
_exptl_crystal_colour             colourless
_exptl_absorpt_correction_type    multi-scan
_exptl_absorpt_process_details
;
 Absorption correction done by SORTAV
 Blessing, R. H.: (1995) Acta Cryst. A51, 33-38
;
_exptl_absorpt_correction_T_min    0.967
_exptl_absorpt_correction_T_max    0.979
_exptl_special_details               
;
?
;
_diffrn_reflns_av_R_equivalents   0.0000
_diffrn_reflns_av_unetI/netI      0.01814
_diffrn_reflns_limit_h_max        8
_diffrn_reflns_limit_h_min        -8
_diffrn_reflns_limit_k_max        4
_diffrn_reflns_limit_k_min        0
_diffrn_reflns_limit_l_max        16
_diffrn_reflns_limit_l_min        0
_diffrn_reflns_number             740
_diffrn_reflns_theta_full         30.51
_diffrn_reflns_theta_max          30.51
_diffrn_reflns_theta_min          3.45
_diffrn_ambient_temperature       100(1)
_diffrn_measured_fraction_theta_full 0.999
_diffrn_measured_fraction_theta_max 0.999
_diffrn_measurement_device_type   'Bruker APEX-II CCD'
_diffrn_measurement_method        '\f and \w scans'
_diffrn_radiation_monochromator   graphite
_diffrn_radiation_type            MoK\a
_diffrn_radiation_wavelength      0.71073
_diffrn_source                    'fine-focus sealed tube'
_diffrn_standards_number          0
_reflns_number_gt                 684
_reflns_number_total              739
_reflns_threshold_expression      >2sigma(I)
_computing_data_collection           ? 
_computing_cell_refinement           ? 
_computing_data_reduction            ? 
_computing_structure_solution        ? 
_computing_structure_refinement      'MoPro (J. Appl. Cryst. 2005, 38, 38-54)'
_computing_molecular_graphics        ? 
_computing_publication_material      ? 
_iucr_refine_instructions_details  
; 
# ! MoPro 12.6 27/03/2017 15:32:08 C:\Users\user\Desktop\Poprawki_pomiar2\ELMAM_2_07\mopro_elmam2_07_01.par 
# ! reflections hkl file : C:\Users\user\Desktop\Poprawki_pomiar2\ELMAM_2_07\sortav_freeformat.hkl refin. vs. F^1 
# ! atomic table file : C:\Users\user\Desktop\Programy_Krys\MoPro\MoProSuite\LibMoPro\mopro.tab 
# ! wave functions file : C:\Users\user\Desktop\Programy_Krys\MoPro\MoProSuite\LibMoPro\WAVEF_Su_Coppens_relativistic 
# ! RF factor = 1.572 % RI factor = 1.858% 
# ! wR2F factor = 2.113 % wR2I factor = 3.795% 
# ! g.o.f.(F**1) = 1.355 Nvar= 49 Nref= 739 Nfree= 0 0.08<sinT/l< 0.71 
#  
# WSIG 1.00000 ! weighting scheme 
#  ! SPACE GROUP P ? 
#  
# CELL 6.0882 3.4964 11.8304 90.0000 103.8810 90.0000 0.71073 
# ZERR 0.0000 0.0000 0.0000 0.0000 0.0000 0.0000 
#  
# SYMM 2 P CENTRO 
#  X , Y, Z 
#  -X , 1/2+Y, 1/2-Z 
#  
# EQUIV 56551 
#  
# SCALE 1 4.919319 
#  
# FMULT 1.00000 
#  
# UOVER 0.00000 0.00000 0.00000 0.00000 0.00000 0.00000 ANI 
#  
# SOLVT 0.00000 50.00000 
#  
# EXTIN 0.00000 GAUSSIAN ISOT TYP1 ! G*10^4 
#  
#  
# DUMMY 2 
# DUMY 0.39896 0.58093 0.36381 D1 0 ! atom # 8 
# DUMY 0.42794 0.53146 0.40201 D2 0 ! atom # 9 
#  
# KAPPA 7 
#  1.001632 1.113461 ! # 1 1 TES O1 1x 
#  1.013147 1.000000 ! # 2 1 TES C1 1x 
#  1.003017 1.109004 ! # 3 1 TES O2 1x 
#  1.023969 0.927043 ! # 4 1 TES O3 1x 
#  1.043006 1.200000 ! # 5 1 TES H2 1x 
#  1.043006 1.200000 ! # 6 1 TES H3 1x 
#  1.119673 1.200000 ! # 7 1 TES H1 1x 
#  
# ATOMS 7 
#  
# ATOM 1 O1 TES 1 0.065329 0.444100 0.150150 1.0000 1 O 
#  XY C1 H1 HEX K1 V0 M0 Q0 
# UANI 0.012898 0.018062 0.008863 -.003558 0.002166 0.000366 
#  6.05220 0. -.054 -.087 0. 0.104 0. 0. -.028 0.042 
#  0. -.015 -.026 0. 0. 0.065 0.022 
#  0.011 0. 0. 0.004 0.003 0. 0. 0.015 0.015 
#  
# ATOM 2 C1 TES 1 0.096823 0.558618 0.052106 1.0000 1 C 
#  XY O2 O1 HEX K2 V0 M0 Q0 
# UANI 0.008712 0.011337 0.008304 -.002043 0.000788 -.000226 
#  3.98080 0. 0.081 -.046 0. -.248 0. 0. 0.097 0.050 
#  0. 0.022 -.006 0. 0. 0.294 0.021 
#  0.014 0. 0. 0.014 -.001 0. 0. -.058 0.018 
#  
# ATOM 3 O2 TES 1 0.257605 0.742164 0.036298 1.0000 1 O 
#  ZY C1 O1 HEX K3 V0 M0 Q0 
# UANI 0.010922 0.019420 0.008492 -.006294 0.000831 0.000885 
#  6.09000 0. 0. 0. -.068 0.029 0. 0. -.153 0. 
#  0.028 0. 0. 0.017 0. 0. 0. 
#  -.012 0. 0. 0.011 0. 0. 0. -.003 0. 
#  
# ATOM 4 O3 TES 1 0.370014 0.630614 0.321463 1.0000 1 O 
# bZY H2 H3 HEX K4 V0 M0 Q0 
# UANI 0.010646 0.018448 0.009196 0.001595 0.000715 -.001167 
#  5.64460 0. 0. 0. -.163 -.014 0. 0. 0.132 0. 
#  -.039 0. 0. -.061 0. 0. 0. 
#  -.018 0. 0. -.027 0. 0. 0. 0.004 0. 
#  
# ATOM 5 H2 TES 1 0.309761 0.692413 0.384988 1.0000 1 H 
#  ZY O3 H3 HEX K5 V0 M0 Q0 
# UISO 0.024140 
#  1.13780 0. 0. 0. 0.273 0.140 0. 0. 0. 0. 
#  0.034 0. 0. 0. 0. 0. 0. 
#  -.010 0. 0. 0. 0. 0. 0. 0. 0. 
#  
# ATOM 6 H3 TES 1 0.487694 0.460035 0.348735 1.0000 1 H 
#  ZY O3 H2 HEX K6 V0 M0 Q0 
# UISO 0.025514 
#  1.13780 0. 0. 0. 0.273 0.140 0. 0. 0. 0. 
#  0.034 0. 0. 0. 0. 0. 0. 
#  -.010 0. 0. 0. 0. 0. 0. 0. 0. 
#  
# ATOM 7 H1 TES 1 0.197486 0.520896 0.217138 1.0000 1 H 
#  ZY O1 C1 HEX K7 V0 M0 Q0 
# UISO 0.043014 
#  0.95670 0. 0. 0. 0.207 0.095 0. 0. 0. 0. 
#  0.017 0. 0. 0. 0. 0. 0. 
#  -.028 0. 0. 0. 0. 0. 0. 0. 0. 
#  
# ANHAR 0 3 ! number_of_anharmonic_atoms max_order 
# ! 1 ! atom number 
# ! 0.00E+00 0.00E+00 0.00E+00 0.00E+00 0.00E+00 0.00E+00 0.00E+00 0.00E+00 
# ! 0.00E+00 0.00E+00 
#  
#  
# STOP 
; 
_refine_special_details              
;
  TAAM refinement with ELMAM2 databank.
  Uses aspherical atomic scattering factors computed 
  from multipolar model
  (Hansen & Coppens, Acta Cryst. A, 1978, 34, 909-921)
  parametrized using ELMAM2 databank
  (Domagala, et al., Acta Cryst. A, 2012, 68, 337-351)
  and MoPro software
  (Jelsch, et al., J. Appl. Cryst. 2005, 38, 38-54)
 Refinement of F^1^ against reflections.
 The threshold expression of F^2^ > 2sigma(F^2^) is
 used for calculating R-factors(gt) and is not
 relevant to the choice of reflections for refinement.
 R-factors based on F^2^ are statistically about twice
 as large as those based on F, and R-factors based on
 ALL data will be even larger.
;
_refine_ls_structure_factor_coef     F  
_refine_ls_matrix_type                full
_refine_ls_weighting_scheme          sigma
_atom_sites_solution_primary      direct 
_atom_sites_solution_secondary    difmap 
_atom_sites_solution_hydrogens    geom   
_refine_ls_hydrogen_treatment    refall
_refine_ls_extinction_method        'none'              
_refine_ls_number_reflns               739
_refine_ls_number_parameters            49
_refine_ls_number_restraints             0
# R-factors: R(F)  &  wR2(I) 
_refine_ls_R_factor_all              0.0157
_refine_ls_R_factor_gt               0.0133
_refine_ls_wR_factor_ref             0.0211
_refine_ls_wR_factor_gt              0.0208
_refine_ls_goodness_of_fit_ref       1.355
_refine_ls_restrained_S_all          0.000
_refine_ls_shift/su_max              0.000
_refine_ls_shift/su_mean             0.000

###  to get diff_density_max min & rms : 
###  run MoPro  : WRIT FOUR   to create FOURier file 
###  run VMoPro : FOUR  FastFourierTransform   to get a 3D grid (Xplor format) on whole unit-cell
###             & GRID  STAT   to get max min rms statistics


loop_
_atom_site_type_symbol      
_atom_site_label            
_atom_site_fract_x          
_atom_site_fract_y          
_atom_site_fract_z          
_atom_site_U_iso_or_equiv   
_atom_site_adp_type         
_atom_site_occupancy        
_atom_site_calc_flag        
_atom_site_refinement_flag_posn  
_atom_site_refinement_flag_adp  
_atom_site_disorder_assembly
_atom_site_disorder_group   
O  O1 0.06533(6) 0.4441(1) 0.15015(3) 0.0133(2) Uani 1 d . . . .
C  C1 0.09682(7) 0.5586(1) 0.05211(4) 0.0097(2) Uani 1 d . . . .
O  O2 0.25761(6) 0.7422(1) 0.03630(3) 0.0132(2) Uani 1 d . . . .
O  O3 0.37001(6) 0.6306(1) 0.32146(3) 0.0130(2) Uani 1 d . . . .
H  H2 0.310(1) 0.692(2) 0.3850(8) 0.024(2) Uiso 1 d U . . .
H  H3 0.488(2) 0.460(3) 0.3487(7) 0.026(2) Uiso 1 d U . . .
H  H1 0.197(2) 0.521(3) 0.2171(10) 0.043(3) Uiso 1 d U . . .

loop_ 
_atom_site_aniso_label 
_atom_site_aniso_U_11 
_atom_site_aniso_U_22 
_atom_site_aniso_U_33 
_atom_site_aniso_U_12 
_atom_site_aniso_U_13 
_atom_site_aniso_U_23 
O1 0.0129(2) 0.0181(2) 0.0089(2) -0.0036(1) 0.0022(1) 0.0004(1)  
C1 0.0087(2) 0.0113(2) 0.0083(2) -0.0020(1) 0.0008(1) -0.0002(1)  
O2 0.0109(2) 0.0194(2) 0.0085(2) -0.0063(1) 0.0008(1) 0.0009(1)  
O3 0.0106(2) 0.0184(2) 0.0092(1) 0.0016(1) 0.0007(1) -0.0012(1)  

_geom_special_details                
;                                    
;                                    

loop_
_geom_bond_atom_site_label_1         
_geom_bond_atom_site_label_2         
_geom_bond_distance                  
_geom_bond_site_symmetry_2           
_geom_bond_publ_flag                 
O1 C1 1.2842(5) . ? 
O1 H1 1.02(1) . ? 
C1 O2 1.2218(5) . ? 
O3 H3 0.929(10) . ? 
O3 H2 0.937(10) . ? 

loop_
_geom_angle_atom_site_label_1        
_geom_angle_atom_site_label_2        
_geom_angle_atom_site_label_3        
_geom_angle                          
_geom_angle_site_symmetry_1          
_geom_angle_site_symmetry_3          
_geom_angle_publ_flag                
O1 C1 O2 126.92(4) . . ? 
C1 O1 H1 111.0(6) . . ? 
H2 O3 H3 106.7(7) . . ? 

loop_
_geom_torsion_atom_site_label_1      
_geom_torsion_atom_site_label_2      
_geom_torsion_atom_site_label_3      
_geom_torsion_atom_site_label_4      
_geom_torsion                        
_geom_torsion_site_symmetry_1        
_geom_torsion_site_symmetry_2        
_geom_torsion_site_symmetry_3        
_geom_torsion_site_symmetry_4        
_geom_torsion_publ_flag              
O2 C1 O1 H1 -1.4(6) . . . . ? 

loop_ 
 _refln_index_h 
 _refln_index_k 
 _refln_index_l 
 _refln_F_squared_meas 
 _refln_F_squared_sigma 
 _refln_observed_status 
   1   0   0      391.19      7.88 o 
   2   0   0       23.97      0.97 o 
   3   0   0      397.78      9.88 o 
   4   0   0       43.76      1.36 o 
   5   0   0       60.36      1.52 o 
   6   0   0      228.14      5.37 o 
   7   0   0      110.41      3.23 o 
   8   0   0       27.09      0.79 o 
   1   1   0     1590.04     36.26 o 
   2   1   0      359.76      8.00 o 
   3   1   0      108.77      2.48 o 
   4   1   0        2.34      0.18 o 
   5   1   0        0.52      0.21 o 
   6   1   0        0.48      0.20 o 
   7   1   0       83.23      1.94 o 
   8   1   0        0.29      0.33 o 
   0   2   0       14.12      0.56 o 
   1   2   0      321.72      7.19 o 
   2   2   0      514.35     11.76 o 
   3   2   0        2.11      0.21 o 
   4   2   0      118.61      2.91 o 
   5   2   0       23.56      0.67 o 
   6   2   0        0.30      0.34 o 
   7   2   0       35.40      0.93 o 
   1   3   0       18.51      0.69 o 
   2   3   0       12.68      0.44 o 
   3   3   0       75.42      1.77 o 
   4   3   0        5.50      0.27 o 
   5   3   0      123.02      2.95 o 
   6   3   0        0.53      0.20 o 
   0   4   0        2.57      0.31 o 
   1   4   0       17.58      0.55 o 
   2   4   0       12.67      0.49 o 
   3   4   0        6.19      0.30 o 
   4   4   0       66.22      1.60 o 
   5   4   0        8.58      0.34 o 
  -8   1   1       29.79      0.83 o 
  -7   1   1       17.91      0.61 o 
  -6   1   1        1.49      0.21 o 
  -5   1   1       55.77      1.44 o 
  -4   1   1       88.54      2.08 o 
  -3   1   1      319.27      7.15 o 
  -2   1   1      182.56      4.13 o 
  -1   1   1     2895.79     64.59 o 
   0   1   1      456.92     10.15 o 
   1   1   1       37.00      0.96 o 
   2   1   1       66.12      1.55 o 
   3   1   1      432.36      9.66 o 
   4   1   1      147.26      3.60 o 
   5   1   1      105.19      2.68 o 
   6   1   1      180.17      4.08 o 
   7   1   1        0.89      0.17 o 
   8   1   1        0.40      0.23 o 
  -7   2   1        0.31      0.35 o 
  -6   2   1       71.44      1.69 o 
  -5   2   1        8.36      0.50 o 
  -4   2   1       52.29      1.30 o 
  -3   2   1       84.05      1.98 o 
  -2   2   1      150.58      3.41 o 
  -1   2   1      142.84      3.25 o 
   0   2   1       74.87      1.73 o 
   1   2   1      266.57      5.96 o 
   2   2   1        1.83      0.20 o 
   3   2   1        7.16      0.60 o 
   4   2   1       72.93      1.76 o 
   5   2   1       25.42      0.77 o 
   6   2   1       10.30      0.36 o 
   7   2   1       10.37      0.42 o 
  -6   3   1       12.94      0.55 o 
  -5   3   1       19.26      0.56 o 
  -4   3   1        5.31      0.32 o 
  -3   3   1        3.82      0.25 o 
  -2   3   1      144.45      3.29 o 
  -1   3   1        0.25      0.28 o 
   0   3   1       49.80      1.28 o 
   1   3   1       31.11      0.82 o 
   2   3   1       26.63      0.72 o 
   3   3   1        1.85      0.20 o 
   4   3   1       37.54      0.95 o 
   5   3   1       26.48      0.78 o 
   6   3   1        0.17      0.14 o 
  -5   4   1        3.00      0.26 o 
  -4   4   1        0.27      0.31 o 
  -3   4   1       20.93      0.60 o 
  -2   4   1       16.33      0.48 o 
  -1   4   1        6.22      0.33 o 
   0   4   1       11.39      0.52 o 
   1   4   1        0.72      0.18 o 
   2   4   1        0.31      0.34 o 
   3   4   1        0.39      0.17 o 
   4   4   1        0.73      0.19 o 
  -8   0   2        4.01      0.38 o 
  -7   0   2       14.78      0.67 o 
  -6   0   2      180.64      4.31 o 
  -5   0   2       90.12      2.24 o 
  -4   0   2      973.04     21.26 o 
  -3   0   2       13.53      0.86 o 
  -2   0   2      614.72     13.58 o 
  -1   0   2      790.90     16.45 o 
   0   0   2        0.09      0.10 o 
   1   0   2       10.35      0.56 o 
   2   0   2     3618.36     73.27 o 
   3   0   2      184.09      4.60 o 
   4   0   2        0.23      0.17 o 
   5   0   2      662.48     14.82 o 
   6   0   2       29.55      0.88 o 
   7   0   2       35.82      0.96 o 
   8   0   2       15.62      0.70 o 
  -8   1   2        0.33      0.36 o 
  -7   1   2       87.32      2.10 o 
  -6   1   2        6.54      0.32 o 
  -5   1   2      244.12      5.78 o 
  -4   1   2       54.77      1.45 o 
  -3   1   2       33.00      0.88 o 
  -2   1   2      557.51     12.43 o 
  -1   1   2      154.36      3.49 o 
   0   1   2       87.90      1.99 o 
   1   1   2      417.48     10.81 o 
   2   1   2        2.24      0.20 o 
   3   1   2      438.62      9.80 o 
   4   1   2      182.23      4.12 o 
   5   1   2       57.75      1.40 o 
   6   1   2       59.74      1.44 o 
   7   1   2        0.30      0.33 o 
  -7   2   2        0.21      0.15 o 
  -6   2   2       38.81      0.99 o 
  -5   2   2        0.62      0.21 o 
  -4   2   2       12.94      0.55 o 
  -3   2   2      173.28      3.92 o 
  -2   2   2      483.88     10.85 o 
  -1   2   2        7.96      0.29 o 
   0   2   2      130.39      2.95 o 
   1   2   2        0.19      0.12 o 
   2   2   2        3.69      0.28 o 
   3   2   2      275.02      6.40 o 
   4   2   2      287.88      6.69 o 
   5   2   2        3.73      0.31 o 
   6   2   2        0.30      0.33 o 
   7   2   2        6.40      0.30 o 
  -6   3   2       11.11      0.44 o 
  -5   3   2        0.12      0.12 o 
  -4   3   2       13.54      0.53 o 
  -3   3   2      252.21      5.71 o 
  -2   3   2       68.87      1.64 o 
  -1   3   2       33.02      0.84 o 
   0   3   2      117.24      2.71 o 
   1   3   2       46.25      1.21 o 
   2   3   2       89.46      2.35 o 
   3   3   2       20.23      0.58 o 
   4   3   2        1.27      0.19 o 
   5   3   2        5.01      0.29 o 
   6   3   2        0.62      0.20 o 
  -5   4   2        0.38      0.23 o 
  -4   4   2        4.14      0.29 o 
  -3   4   2       10.38      0.41 o 
  -2   4   2       59.01      1.39 o 
  -1   4   2        9.97      0.40 o 
   0   4   2       57.01      1.37 o 
   1   4   2       54.07      1.35 o 
   2   4   2        1.85      0.18 o 
   3   4   2        2.00      0.18 o 
   4   4   2        0.29      0.18 o 
  -8   1   3       18.72      0.62 o 
  -7   1   3        3.95      0.25 o 
  -6   1   3        1.16      0.20 o 
  -5   1   3       51.50      1.36 o 
  -4   1   3        1.64      0.18 o 
  -3   1   3      157.75      3.59 o 
  -2   1   3       20.49      0.55 o 
  -1   1   3      343.64      7.68 o 
   0   1   3       18.18      0.54 o 
   1   1   3      792.59     17.49 o 
   2   1   3      459.65     10.76 o 
   3   1   3       40.25      1.00 o 
   4   1   3      205.88      5.08 o 
   5   1   3        1.87      0.22 o 
   6   1   3       22.60      0.64 o 
   7   1   3        7.32      0.34 o 
  -7   2   3       22.78      0.66 o 
  -6   2   3       60.43      1.43 o 
  -5   2   3        4.69      0.29 o 
  -4   2   3       77.88      1.86 o 
  -3   2   3      293.87      6.67 o 
  -2   2   3        9.70      0.32 o 
  -1   2   3      173.04      3.90 o 
   0   2   3        0.08      0.08 o 
   1   2   3      358.10      8.07 o 
   2   2   3       18.05      0.71 o 
   3   2   3      101.87      2.58 o 
   4   2   3       56.10      1.46 o 
   5   2   3       23.34      0.66 o 
   6   2   3       13.49      0.44 o 
   7   2   3        4.65      0.25 o 
  -6   3   3        1.88      0.21 o 
  -5   3   3        5.86      0.31 o 
  -4   3   3       21.96      0.62 o 
  -3   3   3        8.00      0.85 o 
  -2   3   3        1.78      0.20 o 
  -1   3   3       13.44      0.43 o 
   0   3   3       87.48      2.04 o 
   1   3   3        0.11      0.11 o 
   2   3   3        4.47      0.25 o 
   3   3   3       98.16      2.37 o 
   4   3   3        1.40      0.19 o 
   5   3   3        4.19      0.22 o 
   6   3   3        0.63      0.19 o 
  -5   4   3       23.43      0.74 o 
  -4   4   3       60.75      1.49 o 
  -3   4   3       59.12      1.38 o 
  -2   4   3       31.75      0.85 o 
  -1   4   3        0.11      0.11 o 
   0   4   3        3.74      0.22 o 
   1   4   3       14.88      0.47 o 
   2   4   3       54.99      1.35 o 
   3   4   3       18.19      0.51 o 
   4   4   3        2.46      0.22 o 
  -8   0   4        4.48      0.37 o 
  -7   0   4       39.79      1.12 o 
  -6   0   4        2.49      0.34 o 
  -5   0   4       17.77      0.68 o 
  -4   0   4      123.38      2.95 o 
  -3   0   4       89.41      2.27 o 
  -2   0   4     2093.95     49.92 o 
  -1   0   4      854.32     18.67 o 
   0   0   4       68.97      1.67 o 
   1   0   4     1820.06     49.97 o 
   2   0   4        7.27      0.84 o 
   3   0   4       20.64      0.74 o 
   4   0   4       35.76      1.00 o 
   5   0   4       12.04      0.67 o 
   6   0   4        1.66      0.29 o 
   7   0   4      270.16      6.38 o 
  -8   1   4       29.56      0.76 o 
  -7   1   4        0.77      0.21 o 
  -6   1   4       32.67      0.86 o 
  -5   1   4       91.16      2.17 o 
  -4   1   4       33.10      0.86 o 
  -3   1   4      227.57      5.13 o 
  -2   1   4      355.92      7.96 o 
  -1   1   4      245.62      5.74 o 
   0   1   4     1539.01     35.33 o 
   1   1   4       65.45      1.78 o 
   2   1   4        9.37      0.36 o 
   3   1   4       11.40      0.45 o 
   4   1   4        3.18      0.23 o 
   5   1   4       38.96      1.06 o 
   6   1   4       55.41      1.48 o 
   7   1   4       34.72      0.88 o 
  -7   2   4        3.14      0.22 o 
  -6   2   4        5.47      0.30 o 
  -5   2   4       28.33      0.85 o 
  -4   2   4       61.57      1.52 o 
  -3   2   4       27.28      0.75 o 
  -2   2   4       22.56      0.62 o 
  -1   2   4      223.18      5.03 o 
   0   2   4      180.92      4.10 o 
   1   2   4       19.37      0.59 o 
   2   2   4        1.19      0.23 o 
   3   2   4       91.33      2.39 o 
   4   2   4       15.62      0.54 o 
   5   2   4       60.55      1.48 o 
   6   2   4       47.30      1.18 o 
  -6   3   4        4.33      0.24 o 
  -5   3   4       11.86      0.40 o 
  -4   3   4      242.52      5.47 o 
  -3   3   4       44.30      1.14 o 
  -2   3   4        8.90      0.45 o 
  -1   3   4       55.82      1.33 o 
   0   3   4       58.71      1.43 o 
   1   3   4        7.78      0.31 o 
   2   3   4      215.58      5.03 o 
   3   3   4      107.18      2.62 o 
   4   3   4       49.80      1.26 o 
   5   3   4        3.91      0.21 o 
  -5   4   4       23.63      0.77 o 
  -4   4   4        0.96      0.20 o 
  -3   4   4       28.64      0.77 o 
  -2   4   4        0.71      0.16 o 
  -1   4   4        0.35      0.19 o 
   0   4   4       12.17      0.41 o 
   1   4   4        2.72      0.20 o 
   2   4   4       54.06      1.27 o 
   3   4   4       37.47      0.93 o 
   4   4   4        1.30      0.20 o 
  -8   1   5       22.89      0.63 o 
  -7   1   5        2.29      0.25 o 
  -6   1   5       95.57      2.27 o 
  -5   1   5       30.92      0.85 o 
  -4   1   5        0.09      0.09 o 
  -3   1   5      210.59      4.73 o 
  -2   1   5       21.32      0.59 o 
  -1   1   5        0.94      0.15 o 
   0   1   5       68.58      1.67 o 
   1   1   5      111.61      2.59 o 
   2   1   5       20.16      0.63 o 
   3   1   5        5.34      0.32 o 
   4   1   5       87.05      2.04 o 
   5   1   5        1.23      0.23 o 
   6   1   5       59.57      1.41 o 
   7   1   5       40.25      1.01 o 
  -7   2   5        9.81      0.37 o 
  -6   2   5        4.52      0.25 o 
  -5   2   5      176.69      4.03 o 
  -4   2   5        6.50      0.31 o 
  -3   2   5        2.56      0.23 o 
  -2   2   5        3.19      0.24 o 
  -1   2   5      493.44     11.15 o 
   0   2   5       49.57      1.23 o 
   1   2   5       90.14      2.15 o 
   2   2   5      149.59      3.71 o 
   3   2   5       61.71      1.63 o 
   4   2   5        0.63      0.20 o 
   5   2   5       15.95      0.50 o 
   6   2   5       99.12      2.27 o 
  -6   3   5        0.78      0.19 o 
  -5   3   5        3.40      0.22 o 
  -4   3   5       28.13      0.72 o 
  -3   3   5       22.23      0.61 o 
  -2   3   5        6.18      0.38 o 
  -1   3   5        0.96      0.17 o 
   0   3   5       15.86      0.63 o 
   1   3   5       21.64      0.60 o 
   2   3   5        7.43      0.44 o 
   3   3   5        0.09      0.09 o 
   4   3   5        3.49      0.23 o 
   5   3   5       41.06      1.00 o 
  -5   4   5       13.14      0.48 o 
  -4   4   5       10.66      0.45 o 
  -3   4   5        0.49      0.18 o 
  -2   4   5       34.29      0.85 o 
  -1   4   5       62.92      1.57 o 
   0   4   5       74.64      1.74 o 
   1   4   5       51.55      1.22 o 
   2   4   5       19.12      0.55 o 
   3   4   5        0.35      0.39 o 
  -8   0   6        0.21      0.20 o 
  -7   0   6      257.78      5.91 o 
  -6   0   6      166.45      3.91 o 
  -5   0   6      117.97      2.89 o 
  -4   0   6       44.44      1.18 o 
  -3   0   6       14.46      0.50 o 
  -2   0   6      168.11      4.38 o 
  -1   0   6      195.41      5.35 o 
   0   0   6     1019.16     22.30 o 
   1   0   6      214.21      4.81 o 
   2   0   6        4.17      0.34 o 
   3   0   6      573.29     12.97 o 
   4   0   6       12.55      0.71 o 
   5   0   6        6.78      0.61 o 
   6   0   6       49.20      1.29 o 
   7   0   6        1.18      0.28 o 
  -8   1   6        1.75      0.22 o 
  -7   1   6       19.19      0.61 o 
  -6   1   6      151.75      3.49 o 
  -5   1   6        4.37      0.30 o 
  -4   1   6      177.48      4.06 o 
  -3   1   6        0.27      0.17 o 
  -2   1   6        5.64      0.26 o 
  -1   1   6        0.58      0.16 o 
   0   1   6      305.06      6.87 o 
   1   1   6      201.66      4.60 o 
   2   1   6      409.05      9.32 o 
   3   1   6        4.40      0.31 o 
   4   1   6       38.83      1.06 o 
   5   1   6       82.65      1.92 o 
   6   1   6       21.55      0.59 o 
  -7   2   6        2.19      0.21 o 
  -6   2   6        0.89      0.19 o 
  -5   2   6       78.47      1.85 o 
  -4   2   6        5.58      0.37 o 
  -3   2   6      139.51      3.22 o 
  -2   2   6       71.72      1.76 o 
  -1   2   6       19.29      0.54 o 
   0   2   6        5.83      0.42 o 
   1   2   6      154.01      3.94 o 
   2   2   6        9.94      0.40 o 
   3   2   6       43.49      1.13 o 
   4   2   6        7.23      0.41 o 
   5   2   6       49.06      1.18 o 
   6   2   6        2.28      0.22 o 
  -6   3   6        6.05      0.29 o 
  -5   3   6        4.46      0.25 o 
  -4   3   6        8.35      0.33 o 
  -3   3   6        0.49      0.19 o 
  -2   3   6      369.55      8.33 o 
  -1   3   6      107.48      2.48 o 
   0   3   6        0.49      0.18 o 
   1   3   6       45.33      1.21 o 
   2   3   6        2.31      0.22 o 
   3   3   6       21.15      0.60 o 
   4   3   6      106.30      2.45 o 
   5   3   6       91.75      2.11 o 
  -4   4   6       27.71      0.88 o 
  -3   4   6       23.87      0.81 o 
  -2   4   6        3.73      0.25 o 
  -1   4   6       81.73      1.89 o 
   0   4   6        6.34      0.30 o 
   1   4   6        8.35      0.38 o 
   2   4   6        2.81      0.20 o 
   3   4   6        0.35      0.19 o 
  -8   1   7       55.84      1.37 o 
  -7   1   7       52.35      1.31 o 
  -6   1   7        2.91      0.23 o 
  -5   1   7        1.08      0.20 o 
  -4   1   7       86.18      2.02 o 
  -3   1   7      348.18      7.85 o 
  -2   1   7       33.01      0.86 o 
  -1   1   7      416.92      9.42 o 
   0   1   7       34.59      0.93 o 
   1   1   7       18.80      0.78 o 
   2   1   7       29.42      1.10 o 
   3   1   7       28.94      0.87 o 
   4   1   7        8.53      0.36 o 
   5   1   7        4.88      0.34 o 
   6   1   7       12.45      0.44 o 
  -7   2   7       18.78      0.67 o 
  -6   2   7        0.27      0.18 o 
  -5   2   7       22.44      0.71 o 
  -4   2   7        7.20      0.32 o 
  -3   2   7      168.11      3.84 o 
  -2   2   7       34.35      0.91 o 
  -1   2   7        1.20      0.18 o 
   0   2   7      137.15      3.24 o 
   1   2   7       80.29      2.02 o 
   2   2   7       57.52      1.41 o 
   3   2   7        3.48      0.30 o 
   4   2   7      153.63      3.50 o 
   5   2   7        4.00      0.24 o 
   6   2   7        1.04      0.22 o 
  -6   3   7        6.86      0.36 o 
  -5   3   7       15.61      0.50 o 
  -4   3   7        5.19      0.27 o 
  -3   3   7        4.18      0.24 o 
  -2   3   7       80.35      2.03 o 
  -1   3   7        1.67      0.24 o 
   0   3   7        0.85      0.18 o 
   1   3   7       18.41      0.61 o 
   2   3   7       29.73      0.84 o 
   3   3   7        2.01      0.19 o 
   4   3   7        0.16      0.13 o 
  -4   4   7        8.65      0.41 o 
  -3   4   7       17.12      0.52 o 
  -2   4   7       36.72      0.94 o 
  -1   4   7       28.59      0.74 o 
   0   4   7        0.09      0.09 o 
   1   4   7        1.05      0.19 o 
   2   4   7       18.40      0.55 o 
  -8   0   8       51.12      1.44 o 
  -7   0   8        0.16      0.16 o 
  -6   0   8        1.27      0.27 o 
  -5   0   8      280.56      6.45 o 
  -4   0   8      567.28     13.16 o 
  -3   0   8       22.88      0.76 o 
  -2   0   8      445.19     10.50 o 
  -1   0   8      489.59     11.46 o 
   0   0   8      286.48      6.08 o 
   1   0   8       67.01      2.04 o 
   2   0   8       98.66      2.86 o 
   3   0   8       10.61      0.53 o 
   4   0   8        0.94      0.27 o 
   5   0   8      145.29      3.33 o 
   6   0   8       15.97      0.61 o 
  -8   1   8        5.33      0.31 o 
  -7   1   8        0.12      0.12 o 
  -6   1   8        3.35      0.24 o 
  -5   1   8       17.02      0.57 o 
  -4   1   8      172.61      3.95 o 
  -3   1   8        8.63      0.33 o 
  -2   1   8      288.57      6.51 o 
  -1   1   8       91.39      2.14 o 
   0   1   8       26.49      0.74 o 
   1   1   8       92.76      2.27 o 
   2   1   8       47.45      1.26 o 
   3   1   8       37.41      1.03 o 
   4   1   8       28.47      0.79 o 
   5   1   8        1.37      0.19 o 
   6   1   8       42.22      1.06 o 
  -7   2   8       17.06      0.53 o 
  -6   2   8       13.47      0.47 o 
  -5   2   8        2.26      0.21 o 
  -4   2   8       82.92      1.95 o 
  -3   2   8      282.61      6.44 o 
  -2   2   8       28.17      0.76 o 
  -1   2   8       46.06      1.17 o 
   0   2   8        0.75      0.21 o 
   1   2   8        6.47      0.42 o 
   2   2   8       55.82      1.42 o 
   3   2   8      105.66      2.44 o 
   4   2   8        0.18      0.15 o 
   5   2   8       13.78      0.46 o 
  -6   3   8       39.94      1.04 o 
  -5   3   8        2.27      0.23 o 
  -4   3   8        0.10      0.10 o 
  -3   3   8       17.86      0.53 o 
  -2   3   8       24.94      0.68 o 
  -1   3   8        7.01      0.31 o 
   0   3   8       98.85      2.53 o 
   1   3   8       25.48      0.73 o 
   2   3   8        1.70      0.26 o 
   3   3   8      116.82      2.67 o 
   4   3   8       54.43      1.28 o 
  -4   4   8        4.45      0.28 o 
  -3   4   8        0.76      0.21 o 
  -2   4   8        0.30      0.19 o 
  -1   4   8        6.92      0.29 o 
   0   4   8        5.55      0.32 o 
   1   4   8       57.76      1.37 o 
   2   4   8        5.21      0.27 o 
  -8   1   9       13.51      0.49 o 
  -7   1   9       10.03      0.38 o 
  -6   1   9       44.18      1.10 o 
  -5   1   9      266.84      6.28 o 
  -4   1   9       45.55      1.26 o 
  -3   1   9       59.81      1.47 o 
  -2   1   9       22.58      0.70 o 
  -1   1   9      169.73      3.89 o 
   0   1   9       37.34      0.96 o 
   1   1   9      186.54      4.54 o 
   2   1   9      176.12      4.18 o 
   3   1   9        1.53      0.23 o 
   4   1   9       21.01      0.64 o 
   5   1   9        1.58      0.18 o 
  -7   2   9       17.48      0.55 o 
  -6   2   9       31.85      0.96 o 
  -5   2   9        0.34      0.19 o 
  -4   2   9       13.81      0.49 o 
  -3   2   9       53.24      1.37 o 
  -2   2   9       16.85      0.54 o 
  -1   2   9        8.12      0.35 o 
   0   2   9       54.61      1.34 o 
   1   2   9        7.35      0.45 o 
   2   2   9       78.83      1.93 o 
   3   2   9        2.36      0.24 o 
   4   2   9       15.12      0.46 o 
   5   2   9       10.71      0.38 o 
  -6   3   9       31.67      0.88 o 
  -5   3   9        0.26      0.19 o 
  -4   3   9       36.57      0.99 o 
  -3   3   9        5.14      0.29 o 
  -2   3   9        8.05      0.36 o 
  -1   3   9        0.83      0.22 o 
   0   3   9       41.05      1.11 o 
   1   3   9        9.85      0.39 o 
   2   3   9        1.47      0.19 o 
   3   3   9       36.32      0.92 o 
  -3   4   9        0.58      0.25 o 
  -2   4   9        0.26      0.20 o 
  -1   4   9        1.68      0.21 o 
   0   4   9        6.20      0.28 o 
   1   4   9       11.38      0.51 o 
  -8   0  10        5.86      0.44 o 
  -7   0  10        1.36      0.25 o 
  -6   0  10      290.83      6.63 o 
  -5   0  10      103.32      2.54 o 
  -4   0  10        1.68      0.31 o 
  -3   0  10        4.84      0.40 o 
  -2   0  10      187.93      4.48 o 
  -1   0  10        2.90      0.36 o 
   0   0  10      392.80      9.01 o 
   1   0  10      667.62     15.04 o 
   2   0  10       33.39      1.30 o 
   3   0  10        1.22      0.30 o 
   4   0  10        4.24      0.31 o 
   5   0  10       72.88      1.76 o 
  -7   1  10       28.82      0.77 o 
  -6   1  10       50.48      1.27 o 
  -5   1  10       27.14      0.77 o 
  -4   1  10        0.25      0.29 o 
  -3   1  10        4.24      0.28 o 
  -2   1  10       31.60      0.87 o 
  -1   1  10        0.24      0.27 o 
   0   1  10      146.12      3.66 o 
   1   1  10       71.37      1.80 o 
   2   1  10       41.68      1.38 o 
   3   1  10       85.32      2.02 o 
   4   1  10        0.11      0.10 o 
   5   1  10        0.68      0.18 o 
  -7   2  10       75.68      1.93 o 
  -6   2  10        9.63      0.44 o 
  -5   2  10        0.33      0.36 o 
  -4   2  10       31.42      0.84 o 
  -3   2  10       11.76      0.41 o 
  -2   2  10       92.10      2.25 o 
  -1   2  10      185.45      4.23 o 
   0   2  10       26.33      0.84 o 
   1   2  10        4.68      0.36 o 
   2   2  10       74.83      1.77 o 
   3   2  10       11.68      0.44 o 
   4   2  10       42.19      1.02 o 
  -5   3  10        5.85      0.35 o 
  -4   3  10       65.32      1.66 o 
  -3   3  10       20.60      0.66 o 
  -2   3  10       22.31      0.65 o 
  -1   3  10       33.14      0.92 o 
   0   3  10        1.55      0.24 o 
   1   3  10        0.50      0.19 o 
   2   3  10        2.44      0.21 o 
   3   3  10        0.18      0.15 o 
  -2   4  10       25.28      0.86 o 
  -1   4  10        0.32      0.37 o 
  -7   1  11       46.36      1.15 o 
  -6   1  11        4.25      0.25 o 
  -5   1  11        0.18      0.15 o 
  -4   1  11        1.48      0.23 o 
  -3   1  11      162.06      3.71 o 
  -2   1  11       83.21      1.97 o 
  -1   1  11       71.37      1.71 o 
   0   1  11      209.68      4.90 o 
   1   1  11        0.14      0.15 o 
   2   1  11        1.75      0.26 o 
   3   1  11       13.76      0.47 o 
   4   1  11      128.12      2.91 o 
  -6   2  11        0.14      0.14 o 
  -5   2  11       40.82      1.02 o 
  -4   2  11        7.59      0.37 o 
  -3   2  11       24.16      0.70 o 
  -2   2  11       14.04      0.48 o 
  -1   2  11       73.62      1.75 o 
   0   2  11        1.23      0.24 o 
   1   2  11        8.49      0.42 o 
   2   2  11       32.35      0.83 o 
   3   2  11        9.47      0.35 o 
   4   2  11        1.23      0.23 o 
  -5   3  11        0.50      0.25 o 
  -4   3  11       20.88      0.61 o 
  -3   3  11        1.35      0.25 o 
  -2   3  11       19.79      0.61 o 
  -1   3  11       42.27      1.05 o 
   0   3  11        1.57      0.20 o 
   1   3  11       15.18      0.50 o 
   2   3  11        0.32      0.36 o 
  -7   0  12        5.61      0.33 o 
  -6   0  12        2.22      0.27 o 
  -5   0  12       44.48      1.43 o 
  -4   0  12      243.98      5.77 o 
  -3   0  12      147.01      3.58 o 
  -2   0  12       17.50      0.85 o 
  -1   0  12      108.02      4.32 o 
   0   0  12       14.20      0.64 o 
   1   0  12        6.38      0.53 o 
   2   0  12       75.79      1.83 o 
   3   0  12      282.38      6.57 o 
   4   0  12        2.77      0.29 o 
  -7   1  12        2.64      0.22 o 
  -6   1  12       42.35      1.06 o 
  -5   1  12       25.01      0.74 o 
  -4   1  12       83.94      2.00 o 
  -3   1  12       54.24      1.42 o 
  -2   1  12        9.49      0.46 o 
  -1   1  12       87.75      2.07 o 
   0   1  12        0.34      0.23 o 
   1   1  12        1.75      0.26 o 
   2   1  12       24.24      0.66 o 
   3   1  12       10.78      0.37 o 
   4   1  12       10.70      0.36 o 
  -6   2  12        8.88      0.43 o 
  -5   2  12       23.94      0.77 o 
  -4   2  12        0.58      0.23 o 
  -3   2  12        2.26      0.22 o 
  -2   2  12      108.74      2.52 o 
  -1   2  12       33.92      0.88 o 
   0   2  12       17.22      0.60 o 
   1   2  12       14.58      0.53 o 
   2   2  12        0.36      0.16 o 
   3   2  12       22.58      0.61 o 
  -4   3  12       12.52      0.49 o 
  -3   3  12       41.91      1.11 o 
  -2   3  12       84.63      1.97 o 
  -1   3  12        0.12      0.13 o 
   0   3  12        8.87      0.35 o 
   1   3  12       34.22      0.88 o 
  -6   1  13        5.32      0.27 o 
  -5   1  13        8.83      0.33 o 
  -4   1  13       15.50      0.61 o 
  -3   1  13        0.83      0.21 o 
  -2   1  13       32.37      1.13 o 
  -1   1  13        5.77      0.34 o 
   0   1  13       25.07      0.72 o 
   1   1  13        6.43      0.31 o 
   2   1  13      119.68      2.74 o 
   3   1  13       35.90      0.90 o 
  -5   2  13       74.30      1.73 o 
  -4   2  13        3.58      0.26 o 
  -3   2  13       53.43      1.29 o 
  -2   2  13       31.49      0.81 o 
  -1   2  13       12.66      0.44 o 
   0   2  13        9.71      0.39 o 
   1   2  13       27.86      0.71 o 
   2   2  13       36.56      0.93 o 
  -3   3  13        9.52      0.40 o 
  -2   3  13        3.65      0.28 o 
  -1   3  13        1.28      0.22 o 
   0   3  13        0.32      0.36 o 
  -6   0  14       27.30      0.99 o 
  -5   0  14        0.53      0.31 o 
  -4   0  14        1.62      0.26 o 
  -3   0  14       17.96      0.80 o 
  -2   0  14       57.48      1.97 o 
  -1   0  14       48.94      1.63 o 
   0   0  14       54.05      1.49 o 
   1   0  14       84.49      2.04 o 
   2   0  14       97.29      2.31 o 
   3   0  14        3.33      0.41 o 
  -6   1  14       21.89      0.64 o 
  -5   1  14       26.39      0.72 o 
  -4   1  14       17.14      0.51 o 
  -3   1  14        0.11      0.12 o 
  -2   1  14       18.81      0.57 o 
  -1   1  14       44.59      1.12 o 
   0   1  14        8.56      0.35 o 
   1   1  14      126.29      2.90 o 
   2   1  14        3.15      0.27 o 
  -5   2  14        0.82      0.22 o 
  -4   2  14       22.70      0.69 o 
  -3   2  14        0.91      0.20 o 
  -2   2  14       13.59      0.50 o 
  -1   2  14        0.98      0.22 o 
   0   2  14       57.49      1.38 o 
   1   2  14        6.81      0.28 o 
  -5   1  15       40.14      1.04 o 
  -4   1  15        0.14      0.13 o 
  -3   1  15        0.17      0.15 o 
  -2   1  15       11.81      0.41 o 
  -1   1  15       10.86      0.39 o 
   0   1  15        3.45      0.24 o 
   1   1  15        3.81      0.26 o 
  -3   2  15       28.56      0.77 o 
  -2   2  15        1.94      0.24 o 
  -1   2  15       11.18      0.53 o 
   0   2  15       97.97      2.46 o 
  -4   0  16       58.65      1.50 o 
  -3   0  16       14.29      0.65 o 
  -2   0  16       11.63      0.57 o 
  -1   0  16       22.64      0.75 o 
   0   0  16       11.33      0.56 o 
  -4   1  16       21.80      0.62 o 
  -3   1  16       32.49      0.89 o 
  -2   1  16        0.79      0.21 o 
  -1   1  16        5.98      0.31 o 
   0   1  16        3.64      0.27 o 
_refine_diff_density_max 1.493292E-01
_refine_diff_density_min -1.438032E-01

# start Validation Reply Form
_vrf_PLAT417_ELMAM2_withoutURATIO_oxa02_07
;
PROBLEM: Short Inter D-H..H-D
RESPONSE: This is a very strong hydrogen bond and this is the reason why
the distance is so short.
;
# end Validation Reply Form
