# Supplementary material for: On the accuracy and precision of X-ray and neutron diffraction results as a function of resolution and the electron density model
Source: IUCrJ. 2020 Aug 25;7(Pt 5):920–33. doi: 10.1107/S2052252520010441 (PMC7467170; doi:10.1107/S2052252520010441)
Supplement: Supplementary file 2 [file m-07-00920-sup2.zip › cif_deposition/ELMAM2_withoutURATIO_oxa02_08.cif]

data_ELMAM2_withoutURATIO_oxa02_08  
_audit_creation_method             'MoPro12'     
_chemical_formula_moiety               'C2 H2 O4, 2(H2 O1)'
_chemical_formula_sum                  'C2 H6 O6'
_chemical_formula_weight               126.07
_chemical_absolute_configuration     '-'

_symmetry_cell_setting               monoclinic   
_symmetry_space_group_name_H-M         'P 21/c'
_symmetry_space_group_name_Hall        '-P 2ybc'

loop_
_atom_type_symbol                      
_atom_type_description                 
_atom_type_scat_dispersion_real        
_atom_type_scat_dispersion_imag        
_atom_type_scat_source                 
 'C' 'C'    0.0033   0.0016
'Su & Coppens. Acta. Cryst. (1997) A53, 749-762. '                    
 'H' 'H'    0.0000   0.0000
'Su & Coppens. Acta. Cryst. (1997) A53, 749-762. '                    
 'O' 'O'    0.0106   0.0060
'Su & Coppens. Acta. Cryst. (1997) A53, 749-762. '                    

loop_
_symmetry_equiv_pos_as_xyz           
'x, y, z'
'-x, y+1/2, -z+1/2'
'-x, -y, -z'
'x, -y-1/2, z-1/2'
_cell_length_a                    6.0868(2)
_cell_length_b                    3.49610(10)
_cell_length_c                    11.8283(5)
_cell_angle_alpha                 90.00
_cell_angle_beta                  103.880(3)
_cell_angle_gamma                 90.00
_cell_volume                      244.357(15)
_cell_formula_units_Z                2
_cell_measurement_reflns_used     3281
_cell_measurement_temperature     100(1)
_cell_measurement_theta_max       26.37
_cell_measurement_theta_min       3.45
_exptl_crystal_density_diffrn     1.714 
_exptl_crystal_F_000              132 
_exptl_absorpt_coefficient_mu     0.181 
_exptl_crystal_description        unspecified
_exptl_crystal_size_max              0.199                
_exptl_crystal_size_mid              0.174  
_exptl_crystal_size_min              0.093
_exptl_crystal_colour             colourless
_exptl_absorpt_correction_type    multi-scan
_exptl_absorpt_process_details
;
 Absorption correction done by SORTAV
 Blessing, R. H.: (1995) Acta Cryst. A51, 33-38
;
_exptl_absorpt_correction_T_min    0.967
_exptl_absorpt_correction_T_max    0.979
_exptl_special_details               
;
?
;
_diffrn_reflns_av_R_equivalents   0.0000
_diffrn_reflns_av_unetI/netI      0.0242
_diffrn_reflns_limit_h_max        7
_diffrn_reflns_limit_h_min        -7
_diffrn_reflns_limit_k_max        4
_diffrn_reflns_limit_k_min        0
_diffrn_reflns_limit_l_max        14
_diffrn_reflns_limit_l_min        0
_diffrn_reflns_number             507
_diffrn_reflns_theta_full         26.40
_diffrn_reflns_theta_max          26.40
_diffrn_reflns_theta_min          3.45
_diffrn_ambient_temperature       100(1)
_diffrn_measured_fraction_theta_full 0.998
_diffrn_measured_fraction_theta_max 0.998
_diffrn_measurement_device_type   'Bruker APEX-II CCD'
_diffrn_measurement_method        '\f and \w scans'
_diffrn_radiation_monochromator   'graphite'
_diffrn_radiation_type            MoK\a
_diffrn_radiation_wavelength      0.71073
_diffrn_source                    'fine-focus sealed tube'
_diffrn_standards_number          0
_reflns_number_gt                 480
_reflns_number_total              506
_reflns_threshold_expression      >2sigma(I)
_computing_structure_refinement      'MoPro (J. Appl. Cryst. 2005, 38, 38-54)'
_iucr_refine_instructions_details  
; 
# ! MoPro 12.6 27/03/2017 15:34:21 C:\Users\user\Desktop\Poprawki_pomiar2\ELMAM_2_08\mopro_elmam2_08_01.par 
# ! reflections hkl file : C:\Users\user\Desktop\Poprawki_pomiar2\ELMAM_2_08\sortav_freeformat.hkl refin. vs. F^1 
# ! atomic table file : C:\Users\user\Desktop\Programy_Krys\MoPro\MoProSuite\LibMoPro\mopro.tab 
# ! wave functions file : C:\Users\user\Desktop\Programy_Krys\MoPro\MoProSuite\LibMoPro\WAVEF_Su_Coppens_relativistic 
# ! RF factor = 1.261 % RI factor = 1.751% 
# ! wR2F factor = 1.641 % wR2I factor = 3.195% 
# ! g.o.f.(F**1) = 1.130 Nvar= 49 Nref= 506 Nfree= 0 0.08<sinT/l< 0.63 
#  
# WSIG 1.00000 ! weighting scheme 
#  ! SPACE GROUP P ? 
#  
# CELL 6.0868 3.4961 11.8283 90.0000 103.8800 90.0000 0.71073 
# ZERR 0.0000 0.0000 0.0000 0.0000 0.0000 0.0000 
#  
# SYMM 2 P CENTRO 
#  X , Y, Z 
#  -X , 1/2+Y, 1/2-Z 
#  
# EQUIV 56551 
#  
# SCALE 1 4.936338 
#  
# FMULT 1.00000 
#  
# UOVER 0.00000 0.00000 0.00000 0.00000 0.00000 0.00000 ANI 
#  
# SOLVT 0.00000 50.00000 
#  
# EXTIN 0.00000 GAUSSIAN ISOT TYP1 ! G*10^4 
#  
#  
# DUMMY 2 
# DUMY 0.39896 0.58093 0.36381 D1 0 ! atom # 8 
# DUMY 0.42794 0.53146 0.40201 D2 0 ! atom # 9 
#  
# KAPPA 7 
#  1.001632 1.113461 ! # 1 1 TES O1 1x 
#  1.013147 1.000000 ! # 2 1 TES C1 1x 
#  1.003017 1.109004 ! # 3 1 TES O2 1x 
#  1.023969 0.927043 ! # 4 1 TES O3 1x 
#  1.043006 1.200000 ! # 5 1 TES H2 1x 
#  1.043006 1.200000 ! # 6 1 TES H3 1x 
#  1.119673 1.200000 ! # 7 1 TES H1 1x 
#  
# ATOMS 7 
#  
# ATOM 1 O1 TES 1 0.065409 0.444135 0.150073 1.0000 1 O 
#  XY C1 H1 HEX K1 V0 M0 Q0 
# UANI 0.013186 0.017867 0.009569 -.003241 0.002471 0.000396 
#  6.05220 0. -.054 -.087 0. 0.104 0. 0. -.028 0.042 
#  0. -.015 -.026 0. 0. 0.065 0.022 
#  0.011 0. 0. 0.004 0.003 0. 0. 0.015 0.015 
#  
# ATOM 2 C1 TES 1 0.096806 0.558636 0.052173 1.0000 1 C 
#  XY O2 O1 HEX K2 V0 M0 Q0 
# UANI 0.008461 0.011660 0.009000 -.002230 0.000763 -.000412 
#  3.98080 0. 0.081 -.046 0. -.248 0. 0. 0.097 0.050 
#  0. 0.022 -.006 0. 0. 0.294 0.021 
#  0.014 0. 0. 0.014 -.001 0. 0. -.058 0.018 
#  
# ATOM 3 O2 TES 1 0.257558 0.742167 0.036344 1.0000 1 O 
#  ZY C1 O1 HEX K3 V0 M0 Q0 
# UANI 0.010867 0.019860 0.008595 -.006418 0.000884 0.000764 
#  6.09000 0. 0. 0. -.068 0.029 0. 0. -.153 0. 
#  0.028 0. 0. 0.017 0. 0. 0. 
#  -.012 0. 0. 0.011 0. 0. 0. -.003 0. 
#  
# ATOM 4 O3 TES 1 0.369951 0.630690 0.321522 1.0000 1 O 
# bZY H2 H3 HEX K4 V0 M0 Q0 
# UANI 0.010943 0.018638 0.009653 0.001579 0.000725 -.001117 
#  5.64460 0. 0. 0. -.163 -.014 0. 0. 0.132 0. 
#  -.039 0. 0. -.061 0. 0. 0. 
#  -.018 0. 0. -.027 0. 0. 0. 0.004 0. 
#  
# ATOM 5 H2 TES 1 0.309194 0.691676 0.385939 1.0000 1 H 
#  ZY O3 H3 HEX K5 V0 M0 Q0 
# UISO 0.026792 
#  1.13780 0. 0. 0. 0.273 0.140 0. 0. 0. 0. 
#  0.034 0. 0. 0. 0. 0. 0. 
#  -.010 0. 0. 0. 0. 0. 0. 0. 0. 
#  
# ATOM 6 H3 TES 1 0.487261 0.462808 0.348500 1.0000 1 H 
#  ZY O3 H2 HEX K6 V0 M0 Q0 
# UISO 0.027509 
#  1.13780 0. 0. 0. 0.273 0.140 0. 0. 0. 0. 
#  0.034 0. 0. 0. 0. 0. 0. 
#  -.010 0. 0. 0. 0. 0. 0. 0. 0. 
#  
# ATOM 7 H1 TES 1 0.198884 0.522254 0.218208 1.0000 1 H 
#  ZY O1 C1 HEX K7 V0 M0 Q0 
# UISO 0.047637 
#  0.95670 0. 0. 0. 0.207 0.095 0. 0. 0. 0. 
#  0.017 0. 0. 0. 0. 0. 0. 
#  -.028 0. 0. 0. 0. 0. 0. 0. 0. 
#  
# ANHAR 0 3 ! number_of_anharmonic_atoms max_order 
# ! 1 ! atom number 
# ! 0.00E+00 0.00E+00 0.00E+00 0.00E+00 0.00E+00 0.00E+00 0.00E+00 0.00E+00 
# ! 0.00E+00 0.00E+00 
#  
#  
# STOP 
; 
_refine_special_details              
;
  TAAM refinement with ELMAM2 databank.
  Uses aspherical atomic scattering factors computed 
  from multipolar model
  (Hansen & Coppens, Acta Cryst. A, 1978, 34, 909-921)
  parametrized using ELMAM2 databank
  (Domagala, et al., Acta Cryst. A, 2012, 68, 337-351)
  and MoPro software
  (Jelsch, et al., J. Appl. Cryst. 2005, 38, 38-54)
 Refinement of F^1^ against reflections.
 The threshold expression of F^2^ > 2sigma(F^2^) is
 used for calculating R-factors(gt) and is not
 relevant to the choice of reflections for refinement.
 R-factors based on F^2^ are statistically about twice
 as large as those based on F, and R-factors based on
 ALL data will be even larger.
;
_refine_ls_structure_factor_coef     F  
_refine_ls_matrix_type                full
_refine_ls_weighting_scheme          sigma
_atom_sites_solution_primary      direct 
_atom_sites_solution_secondary    difmap 
_atom_sites_solution_hydrogens    geom   
_refine_ls_hydrogen_treatment    refall
_refine_ls_extinction_method        'none'              
_refine_ls_number_reflns               506
_refine_ls_number_parameters            49
_refine_ls_number_restraints             0
# R-factors: R(F)  &  wR2(I) 
_refine_ls_R_factor_all              0.0126
_refine_ls_R_factor_gt               0.0115
_refine_ls_wR_factor_ref             0.0164
_refine_ls_wR_factor_gt              0.0162
_refine_ls_goodness_of_fit_ref       1.130
_refine_ls_restrained_S_all          0.000
_refine_ls_shift/su_max              0.000
_refine_ls_shift/su_mean             0.000

###  to get diff_density_max min & rms : 
###  run MoPro  : WRIT FOUR   to create FOURier file 
###  run VMoPro : FOUR  FastFourierTransform   to get a 3D grid (Xplor format) on whole unit-cell
###             & GRID  STAT   to get max min rms statistics


loop_
_atom_site_type_symbol      
_atom_site_label            
_atom_site_fract_x          
_atom_site_fract_y          
_atom_site_fract_z          
_atom_site_U_iso_or_equiv   
_atom_site_adp_type         
_atom_site_occupancy        
_atom_site_calc_flag        
_atom_site_refinement_flag_posn  
_atom_site_refinement_flag_adp  
_atom_site_disorder_assembly
_atom_site_disorder_group   
O  O1 0.06541(6) 0.4441(1) 0.15007(3) 0.0136(2) Uani 1 d . . . .
C  C1 0.09681(8) 0.5586(1) 0.05217(4) 0.0099(2) Uani 1 d . . . .
O  O2 0.25756(5) 0.7422(1) 0.03634(3) 0.0134(2) Uani 1 d . . . .
O  O3 0.36995(6) 0.6307(1) 0.32152(3) 0.0134(2) Uani 1 d . . . .
H  H2 0.309(1) 0.692(2) 0.3859(8) 0.027(2) Uiso 1 d U . . .
H  H3 0.487(1) 0.463(2) 0.3485(6) 0.028(2) Uiso 1 d U . . .
H  H1 0.199(2) 0.522(3) 0.2182(9) 0.048(2) Uiso 1 d U . . .

loop_ 
_atom_site_aniso_label 
_atom_site_aniso_U_11 
_atom_site_aniso_U_22 
_atom_site_aniso_U_33 
_atom_site_aniso_U_12 
_atom_site_aniso_U_13 
_atom_site_aniso_U_23 
O1 0.0132(2) 0.0179(2) 0.0096(2) -0.0032(1) 0.0025(1) 0.0004(1)  
C1 0.0085(2) 0.0117(2) 0.0090(2) -0.0022(2) 0.0008(2) -0.0004(2)  
O2 0.0109(2) 0.0199(2) 0.0086(2) -0.0064(1) 0.0009(1) 0.0008(1)  
O3 0.0109(2) 0.0186(2) 0.0097(2) 0.0016(1) 0.0007(1) -0.0011(1)  

_geom_special_details                
;                                    
;                                    

loop_
_geom_bond_atom_site_label_1         
_geom_bond_atom_site_label_2         
_geom_bond_distance                  
_geom_bond_site_symmetry_2           
_geom_bond_publ_flag                 
O1 C1 1.2821(6) . ? 
O1 H1 1.03(1) . ? 
C1 O2 1.2215(6) . ? 
O3 H3 0.920(9) . ? 
O3 H2 0.948(9) . ? 

loop_
_geom_angle_atom_site_label_1        
_geom_angle_atom_site_label_2        
_geom_angle_atom_site_label_3        
_geom_angle                          
_geom_angle_site_symmetry_1          
_geom_angle_site_symmetry_3          
_geom_angle_publ_flag                
O1 C1 O2 126.93(5) . . ? 
C1 O1 H1 111.2(6) . . ? 
H2 O3 H3 106.5(6) . . ? 

loop_
_geom_torsion_atom_site_label_1      
_geom_torsion_atom_site_label_2      
_geom_torsion_atom_site_label_3      
_geom_torsion_atom_site_label_4      
_geom_torsion                        
_geom_torsion_site_symmetry_1        
_geom_torsion_site_symmetry_2        
_geom_torsion_site_symmetry_3        
_geom_torsion_site_symmetry_4        
_geom_torsion_publ_flag              
O2 C1 O1 H1 -1.2(6) . . . . ? 

loop_ 
 _refln_index_h 
 _refln_index_k 
 _refln_index_l 
 _refln_F_squared_meas 
 _refln_F_squared_sigma 
 _refln_observed_status 
   1   0   0      390.02      8.07 o 
   2   0   0       24.27      1.06 o 
   3   0   0      396.03      9.48 o 
   4   0   0       43.58      1.38 o 
   5   0   0       60.31      1.51 o 
   6   0   0      226.99      5.28 o 
   7   0   0      109.19      3.36 o 
   1   1   0     1582.87     36.24 o 
   2   1   0      358.21      7.97 o 
   3   1   0      108.14      2.46 o 
   4   1   0        2.35      0.18 o 
   5   1   0        0.53      0.21 o 
   6   1   0        0.48      0.20 o 
   7   1   0       82.63      1.92 o 
   0   2   0       14.12      0.55 o 
   1   2   0      320.34      7.15 o 
   2   2   0      511.47     11.63 o 
   3   2   0        2.12      0.21 o 
   4   2   0      117.91      2.90 o 
   5   2   0       23.40      0.67 o 
   6   2   0        0.30      0.34 o 
   1   3   0       18.36      0.69 o 
   2   3   0       12.65      0.44 o 
   3   3   0       74.62      1.75 o 
   4   3   0        5.33      0.27 o 
   5   3   0      121.42      2.87 o 
   0   4   0        2.48      0.30 o 
   1   4   0       17.32      0.54 o 
   2   4   0       12.34      0.51 o 
  -7   1   1       17.69      0.59 o 
  -6   1   1        1.46      0.22 o 
  -5   1   1       55.39      1.42 o 
  -4   1   1       88.02      2.07 o 
  -3   1   1      317.67      7.10 o 
  -2   1   1      181.82      4.12 o 
  -1   1   1     2876.51     65.05 o 
   0   1   1      454.58     10.12 o 
   1   1   1       36.85      0.96 o 
   2   1   1       65.87      1.56 o 
   3   1   1      430.39      9.60 o 
   4   1   1      146.45      3.59 o 
   5   1   1      104.66      2.63 o 
   6   1   1      178.88      4.04 o 
   7   1   1        0.86      0.19 o 
  -6   2   1       70.87      1.68 o 
  -5   2   1        8.24      0.51 o 
  -4   2   1       51.94      1.29 o 
  -3   2   1       83.51      1.96 o 
  -2   2   1      149.77      3.39 o 
  -1   2   1      142.13      3.23 o 
   0   2   1       74.62      1.73 o 
   1   2   1      265.11      5.92 o 
   2   2   1        1.81      0.20 o 
   3   2   1        7.13      0.59 o 
   4   2   1       72.53      1.75 o 
   5   2   1       25.22      0.78 o 
   6   2   1       10.09      0.36 o 
  -5   3   1       18.95      0.56 o 
  -4   3   1        5.10      0.31 o 
  -3   3   1        3.80      0.25 o 
  -2   3   1      143.39      3.26 o 
  -1   3   1        0.26      0.28 o 
   0   3   1       49.44      1.27 o 
   1   3   1       30.89      0.81 o 
   2   3   1       26.48      0.72 o 
   3   3   1        1.83      0.20 o 
   4   3   1       37.04      0.94 o 
   5   3   1       26.19      0.77 o 
  -3   4   1       20.48      0.60 o 
  -2   4   1       16.08      0.48 o 
  -1   4   1        6.00      0.32 o 
   0   4   1       11.09      0.51 o 
   1   4   1        0.71      0.18 o 
   2   4   1        0.32      0.35 o 
  -7   0   2       14.72      0.66 o 
  -6   0   2      180.70      4.33 o 
  -5   0   2       89.82      2.22 o 
  -4   0   2      968.03     21.67 o 
  -3   0   2       13.44      0.87 o 
  -2   0   2      611.38     13.73 o 
  -1   0   2      788.20     17.00 o 
   0   0   2        0.09      0.10 o 
   1   0   2       10.26      0.57 o 
   2   0   2     3601.42     73.35 o 
   3   0   2      183.15      4.55 o 
   4   0   2        0.23      0.17 o 
   5   0   2      659.94     14.76 o 
   6   0   2       29.28      0.88 o 
   7   0   2       35.36      0.98 o 
  -7   1   2       86.38      2.09 o 
  -6   1   2        6.41      0.31 o 
  -5   1   2      243.48      5.82 o 
  -4   1   2       54.50      1.43 o 
  -3   1   2       32.89      0.87 o 
  -2   1   2      554.75     12.41 o 
  -1   1   2      153.76      3.49 o 
   0   1   2       87.59      1.99 o 
   1   1   2      415.58     10.67 o 
   2   1   2        2.24      0.20 o 
   3   1   2      436.45      9.72 o 
   4   1   2      181.17      4.08 o 
   5   1   2       57.39      1.39 o 
   6   1   2       59.28      1.46 o 
  -6   2   2       38.49      0.98 o 
  -5   2   2        0.61      0.21 o 
  -4   2   2       12.89      0.54 o 
  -3   2   2      172.18      3.89 o 
  -2   2   2      481.79     10.78 o 
  -1   2   2        7.96      0.30 o 
   0   2   2      129.83      2.94 o 
   1   2   2        0.20      0.12 o 
   2   2   2        3.69      0.29 o 
   3   2   2      272.61      6.42 o 
   4   2   2      285.64      6.56 o 
   5   2   2        3.69      0.30 o 
   6   2   2        0.08      0.09 o 
  -5   3   2        0.12      0.11 o 
  -4   3   2       13.32      0.52 o 
  -3   3   2      250.05      5.64 o 
  -2   3   2       68.33      1.63 o 
  -1   3   2       32.89      0.86 o 
   0   3   2      116.68      2.69 o 
   1   3   2       46.03      1.18 o 
   2   3   2       88.78      2.35 o 
   3   3   2       20.04      0.58 o 
   4   3   2        1.24      0.19 o 
   5   3   2        4.87      0.27 o 
  -3   4   2       10.08      0.43 o 
  -2   4   2       57.79      1.36 o 
  -1   4   2        9.72      0.39 o 
   0   4   2       56.10      1.36 o 
   1   4   2       53.18      1.35 o 
   2   4   2        1.79      0.19 o 
  -7   1   3        3.81      0.25 o 
  -6   1   3        1.14      0.20 o 
  -5   1   3       50.66      1.31 o 
  -4   1   3        1.63      0.18 o 
  -3   1   3      157.08      3.57 o 
  -2   1   3       20.27      0.56 o 
  -1   1   3      341.91      7.66 o 
   0   1   3       18.11      0.54 o 
   1   1   3      789.25     17.61 o 
   2   1   3      457.09     10.77 o 
   3   1   3       40.10      0.99 o 
   4   1   3      205.04      5.12 o 
   5   1   3        1.88      0.22 o 
   6   1   3       22.39      0.64 o 
  -6   2   3       59.88      1.42 o 
  -5   2   3        4.61      0.29 o 
  -4   2   3       77.43      1.85 o 
  -3   2   3      292.43      6.61 o 
  -2   2   3        9.67      0.32 o 
  -1   2   3      172.49      3.88 o 
   0   2   3        0.08      0.08 o 
   1   2   3      355.69      7.99 o 
   2   2   3       17.77      0.61 o 
   3   2   3      101.27      2.57 o 
   4   2   3       55.76      1.44 o 
   5   2   3       23.18      0.66 o 
   6   2   3       13.27      0.44 o 
  -5   3   3        5.67      0.30 o 
  -4   3   3       21.67      0.62 o 
  -3   3   3        8.05      0.85 o 
  -2   3   3        1.77      0.20 o 
  -1   3   3       13.34      0.42 o 
   0   3   3       86.87      2.03 o 
   1   3   3        0.12      0.11 o 
   2   3   3        4.42      0.25 o 
   3   3   3       97.21      2.33 o 
   4   3   3        1.37      0.18 o 
  -2   4   3       31.10      0.84 o 
  -1   4   3        0.11      0.11 o 
   0   4   3        3.62      0.22 o 
   1   4   3       14.66      0.46 o 
   2   4   3       54.02      1.33 o 
  -7   0   4       39.52      1.11 o 
  -6   0   4        2.46      0.34 o 
  -5   0   4       17.69      0.68 o 
  -4   0   4      123.04      2.97 o 
  -3   0   4       87.88      2.68 o 
  -2   0   4     2086.05     49.25 o 
  -1   0   4      850.14     18.75 o 
   0   0   4       69.02      1.69 o 
   1   0   4     1816.18     49.39 o 
   2   0   4        7.19      0.88 o 
   3   0   4       20.59      0.74 o 
   4   0   4       35.68      1.01 o 
   5   0   4       11.92      0.64 o 
   6   0   4        1.60      0.29 o 
  -7   1   4        0.70      0.21 o 
  -6   1   4       32.47      0.86 o 
  -5   1   4       90.76      2.16 o 
  -4   1   4       33.03      0.87 o 
  -3   1   4      226.38      5.10 o 
  -2   1   4      353.92      7.94 o 
  -1   1   4      244.58      5.71 o 
   0   1   4     1532.27     34.82 o 
   1   1   4       65.00      1.79 o 
   2   1   4        9.31      0.36 o 
   3   1   4       11.36      0.45 o 
   4   1   4        3.18      0.23 o 
   5   1   4       38.73      1.06 o 
   6   1   4       54.97      1.45 o 
  -6   2   4        5.27      0.29 o 
  -5   2   4       28.13      0.84 o 
  -4   2   4       61.40      1.49 o 
  -3   2   4       27.09      0.75 o 
  -2   2   4       22.43      0.62 o 
  -1   2   4      222.31      5.02 o 
   0   2   4      180.18      4.08 o 
   1   2   4       19.34      0.59 o 
   2   2   4        1.19      0.23 o 
   3   2   4       90.73      2.32 o 
   4   2   4       15.54      0.55 o 
   5   2   4       60.13      1.45 o 
  -5   3   4       11.66      0.40 o 
  -4   3   4      239.65      5.39 o 
  -3   3   4       43.91      1.14 o 
  -2   3   4        8.81      0.45 o 
  -1   3   4       55.45      1.32 o 
   0   3   4       58.22      1.41 o 
   1   3   4        7.72      0.31 o 
   2   3   4      213.47      4.96 o 
   3   3   4      105.80      2.59 o 
   4   3   4       49.26      1.24 o 
  -2   4   4        0.68      0.16 o 
  -1   4   4        0.31      0.18 o 
   0   4   4       11.96      0.41 o 
   1   4   4        2.64      0.21 o 
  -7   1   5        2.24      0.25 o 
  -6   1   5       95.42      2.26 o 
  -5   1   5       30.85      0.85 o 
  -4   1   5        0.08      0.09 o 
  -3   1   5      209.92      4.71 o 
  -2   1   5       21.21      0.59 o 
  -1   1   5        0.92      0.15 o 
   0   1   5       68.22      1.66 o 
   1   1   5      111.29      2.58 o 
   2   1   5       20.05      0.62 o 
   3   1   5        5.24      0.29 o 
   4   1   5       86.59      2.03 o 
   5   1   5        1.21      0.24 o 
   6   1   5       58.81      1.41 o 
  -6   2   5        4.37      0.25 o 
  -5   2   5      175.92      4.00 o 
  -4   2   5        6.43      0.31 o 
  -3   2   5        2.52      0.23 o 
  -2   2   5        3.18      0.24 o 
  -1   2   5      490.98     11.06 o 
   0   2   5       49.37      1.23 o 
   1   2   5       89.62      2.12 o 
   2   2   5      148.77      3.67 o 
   3   2   5       61.49      1.62 o 
   4   2   5        0.63      0.20 o 
   5   2   5       15.88      0.50 o 
  -5   3   5        3.28      0.23 o 
  -4   3   5       27.89      0.73 o 
  -3   3   5       22.02      0.61 o 
  -2   3   5        6.11      0.38 o 
  -1   3   5        0.95      0.17 o 
   0   3   5       15.71      0.63 o 
   1   3   5       21.47      0.60 o 
   2   3   5        7.28      0.42 o 
   3   3   5        0.08      0.09 o 
   4   3   5        3.33      0.21 o 
  -2   4   5       33.77      0.85 o 
  -1   4   5       61.89      1.60 o 
   0   4   5       73.37      1.73 o 
   1   4   5       50.75      1.29 o 
  -7   0   6      256.07      5.82 o 
  -6   0   6      165.36      3.86 o 
  -5   0   6      117.65      2.87 o 
  -4   0   6       44.37      1.18 o 
  -3   0   6       14.38      0.53 o 
  -2   0   6      167.60      4.49 o 
  -1   0   6      194.93      5.46 o 
   0   0   6     1011.90     22.65 o 
   1   0   6      213.48      4.79 o 
   2   0   6        4.17      0.34 o 
   3   0   6      570.18     12.81 o 
   4   0   6       12.50      0.69 o 
   5   0   6        6.71      0.54 o 
   6   0   6       48.98      1.30 o 
  -7   1   6       18.93      0.61 o 
  -6   1   6      150.79      3.46 o 
  -5   1   6        4.30      0.29 o 
  -4   1   6      176.88      4.03 o 
  -3   1   6        0.26      0.17 o 
  -2   1   6        5.60      0.26 o 
  -1   1   6        0.57      0.16 o 
   0   1   6      303.59      6.82 o 
   1   1   6      201.13      4.58 o 
   2   1   6      407.50      9.22 o 
   3   1   6        4.38      0.32 o 
   4   1   6       38.64      1.05 o 
   5   1   6       82.00      1.90 o 
  -6   2   6        0.83      0.19 o 
  -5   2   6       78.26      1.85 o 
  -4   2   6        5.54      0.36 o 
  -3   2   6      138.76      3.20 o 
  -2   2   6       71.49      1.72 o 
  -1   2   6       19.20      0.54 o 
   0   2   6        5.79      0.44 o 
   1   2   6      153.06      3.94 o 
   2   2   6        9.84      0.40 o 
   3   2   6       43.11      1.13 o 
   4   2   6        7.11      0.39 o 
   5   2   6       48.41      1.17 o 
  -5   3   6        4.30      0.25 o 
  -4   3   6        7.96      0.33 o 
  -3   3   6        0.49      0.19 o 
  -2   3   6      367.95      8.28 o 
  -1   3   6      106.46      2.45 o 
   0   3   6        0.48      0.18 o 
   1   3   6       44.91      1.19 o 
   2   3   6        2.27      0.23 o 
   3   3   6       20.84      0.59 o 
  -7   1   7       51.82      1.31 o 
  -6   1   7        2.84      0.23 o 
  -5   1   7        1.09      0.20 o 
  -4   1   7       85.93      2.01 o 
  -3   1   7      347.06      7.80 o 
  -2   1   7       32.81      0.84 o 
  -1   1   7      415.20      9.29 o 
   0   1   7       34.47      0.92 o 
   1   1   7       18.69      0.76 o 
   2   1   7       29.33      1.08 o 
   3   1   7       28.80      0.87 o 
   4   1   7        8.43      0.36 o 
   5   1   7        4.69      0.34 o 
  -6   2   7        0.25      0.18 o 
  -5   2   7       22.26      0.71 o 
  -4   2   7        7.09      0.32 o 
  -3   2   7      167.12      3.81 o 
  -2   2   7       33.92      0.90 o 
  -1   2   7        1.19      0.18 o 
   0   2   7      136.52      3.27 o 
   1   2   7       79.87      2.02 o 
   2   2   7       57.14      1.40 o 
   3   2   7        3.40      0.29 o 
   4   2   7      151.70      3.45 o 
  -4   3   7        4.91      0.27 o 
  -3   3   7        4.05      0.24 o 
  -2   3   7       79.50      1.99 o 
  -1   3   7        1.64      0.24 o 
   0   3   7        0.90      0.20 o 
   1   3   7       18.25      0.61 o 
   2   3   7       29.31      0.82 o 
   3   3   7        1.90      0.19 o 
  -7   0   8        0.17      0.18 o 
  -6   0   8        1.22      0.27 o 
  -5   0   8      280.05      6.39 o 
  -4   0   8      565.33     12.93 o 
  -3   0   8       22.69      0.77 o 
  -2   0   8      442.92     10.34 o 
  -1   0   8      488.04     11.02 o 
   0   0   8      284.79      5.99 o 
   1   0   8       66.73      2.01 o 
   2   0   8       98.10      2.84 o 
   3   0   8       10.54      0.53 o 
   4   0   8        0.93      0.28 o 
   5   0   8      143.61      3.35 o 
  -6   1   8        3.27      0.24 o 
  -5   1   8       16.99      0.57 o 
  -4   1   8      171.87      3.92 o 
  -3   1   8        8.58      0.33 o 
  -2   1   8      287.45      6.46 o 
  -1   1   8       91.18      2.13 o 
   0   1   8       26.26      0.74 o 
   1   1   8       92.35      2.25 o 
   2   1   8       47.23      1.25 o 
   3   1   8       37.26      1.04 o 
   4   1   8       28.26      0.78 o 
   5   1   8        1.07      0.46 o 
  -6   2   8       13.29      0.48 o 
  -5   2   8        2.19      0.21 o 
  -4   2   8       82.25      1.93 o 
  -3   2   8      281.62      6.39 o 
  -2   2   8       28.09      0.75 o 
  -1   2   8       45.82      1.18 o 
   0   2   8        0.74      0.21 o 
   1   2   8        6.41      0.42 o 
   2   2   8       55.24      1.40 o 
   3   2   8      104.58      2.41 o 
   4   2   8        0.18      0.15 o 
  -4   3   8        0.11      0.11 o 
  -3   3   8       17.62      0.53 o 
  -2   3   8       24.62      0.68 o 
  -1   3   8        6.90      0.31 o 
   0   3   8       98.17      2.48 o 
   1   3   8       25.14      0.73 o 
   2   3   8        1.63      0.27 o 
  -6   1   9       43.82      1.09 o 
  -5   1   9      266.00      6.28 o 
  -4   1   9       45.28      1.25 o 
  -3   1   9       59.68      1.48 o 
  -2   1   9       22.49      0.72 o 
  -1   1   9      168.89      3.86 o 
   0   1   9       37.04      0.95 o 
   1   1   9      185.95      4.49 o 
   2   1   9      175.25      4.13 o 
   3   1   9        1.50      0.23 o 
   4   1   9       20.90      0.64 o 
  -5   2   9        0.33      0.19 o 
  -4   2   9       13.71      0.52 o 
  -3   2   9       52.98      1.36 o 
  -2   2   9       16.77      0.54 o 
  -1   2   9        8.02      0.35 o 
   0   2   9       54.31      1.33 o 
   1   2   9        7.30      0.41 o 
   2   2   9       78.08      1.93 o 
   3   2   9        2.26      0.23 o 
  -4   3   9       36.09      0.96 o 
  -3   3   9        5.00      0.29 o 
  -2   3   9        7.80      0.36 o 
  -1   3   9        0.78      0.22 o 
   0   3   9       40.70      1.12 o 
   1   3   9        9.67      0.39 o 
  -6   0  10      288.40      6.53 o 
  -5   0  10      102.96      2.52 o 
  -4   0  10        1.61      0.31 o 
  -3   0  10        4.78      0.39 o 
  -2   0  10      187.02      4.42 o 
  -1   0  10        2.88      0.36 o 
   0   0  10      389.19      8.77 o 
   1   0  10      659.13     14.85 o 
   2   0  10       33.12      1.35 o 
   3   0  10        1.20      0.31 o 
   4   0  10        4.16      0.31 o 
  -6   1  10       50.06      1.26 o 
  -5   1  10       26.94      0.77 o 
  -4   1  10        0.25      0.29 o 
  -3   1  10        4.18      0.28 o 
  -2   1  10       31.42      0.88 o 
  -1   1  10        0.25      0.28 o 
   0   1  10      145.27      3.63 o 
   1   1  10       70.82      1.81 o 
   2   1  10       41.24      1.34 o 
   3   1  10       84.58      2.02 o 
  -5   2  10        0.31      0.35 o 
  -4   2  10       31.02      0.83 o 
  -3   2  10       11.68      0.41 o 
  -2   2  10       91.45      2.19 o 
  -1   2  10      183.83      4.18 o 
   0   2  10       26.12      0.83 o 
   1   2  10        4.58      0.35 o 
   2   2  10       73.90      1.79 o 
   3   2  10       11.13      0.44 o 
  -3   3  10       20.40      0.67 o 
  -2   3  10       21.93      0.65 o 
  -1   3  10       32.64      0.92 o 
   0   3  10        1.50      0.24 o 
  -6   1  11        4.13      0.44 o 
  -5   1  11        0.18      0.15 o 
  -4   1  11        1.47      0.23 o 
  -3   1  11      161.15      3.68 o 
  -2   1  11       82.61      1.95 o 
  -1   1  11       70.55      1.69 o 
   0   1  11      208.31      4.86 o 
   1   1  11        0.14      0.15 o 
   2   1  11        1.68      0.26 o 
   3   1  11       13.59      0.46 o 
  -4   2  11        7.33      0.37 o 
  -3   2  11       23.93      0.69 o 
  -2   2  11       13.92      0.48 o 
  -1   2  11       72.87      1.73 o 
   0   2  11        1.23      0.24 o 
   1   2  11        8.32      0.40 o 
   2   2  11       32.23      0.83 o 
  -5   0  12       44.44      1.33 o 
  -4   0  12      242.52      5.74 o 
  -3   0  12      145.69      3.56 o 
  -2   0  12       18.15      1.09 o 
  -1   0  12      107.34      4.22 o 
   0   0  12       13.92      0.64 o 
   1   0  12        6.26      0.50 o 
   2   0  12       75.00      1.82 o 
  -5   1  12       24.75      0.75 o 
  -4   1  12       82.94      1.98 o 
  -3   1  12       53.91      1.40 o 
  -2   1  12        9.41      0.46 o 
  -1   1  12       87.02      2.06 o 
   0   1  12        0.35      0.23 o 
   1   1  12        1.75      0.26 o 
   2   1  12       24.08      0.66 o 
  -4   2  12        0.55      0.23 o 
  -3   2  12        2.19      0.23 o 
  -2   2  12      107.76      2.50 o 
  -1   2  12       33.56      0.88 o 
   0   2  12       16.98      0.62 o 
   1   2  12       14.50      0.50 o 
  -4   1  13       15.31      0.60 o 
  -3   1  13        0.80      0.21 o 
  -2   1  13       32.10      1.08 o 
  -1   1  13        5.59      0.34 o 
   0   1  13       24.76      0.72 o 
   1   1  13        6.19      0.31 o 
  -2   2  13       30.92      0.81 o 
  -1   2  13       12.34      0.44 o 
  -4   0  14        1.50      0.26 o 
  -3   0  14       17.77      0.81 o 
  -2   0  14       57.22      1.83 o 
  -1   0  14       48.55      1.57 o 
   0   0  14       53.25      1.51 o 
  -3   1  14        0.11      0.11 o 
  -2   1  14       18.53      0.57 o 
  -1   1  14       44.21      1.10 o 
_refine_diff_density_max 1.021821E-01
_refine_diff_density_min -1.099702E-01

# start Validation Reply Form
_vrf_PLAT417_ELMAM2_withoutURATIO_oxa02_08
;
PROBLEM: Short Inter D-H..H-D
RESPONSE: This is a very strong hydrogen bond and this is the reason why
the distance is so short.
;
# end Validation Reply Form
