# Supplementary material for: On the accuracy and precision of X-ray and neutron diffraction results as a function of resolution and the electron density model
Source: IUCrJ. 2020 Aug 25;7(Pt 5):920–33. doi: 10.1107/S2052252520010441 (PMC7467170; doi:10.1107/S2052252520010441)
Supplement: Supplementary file 2 [file m-07-00920-sup2.zip › cif_deposition/ELMAM2_withoutURATIO_oxa02_12.cif]

data_ELMAM2_withoutURATIO_oxa02_12  
_audit_creation_method             'MoPro12'     
_chemical_formula_moiety               'C2 H2 O4, 2(H2 O1)'
_chemical_formula_sum                  'C2 H6 O6'
_chemical_formula_weight               126.07
_chemical_absolute_configuration     '-'

_symmetry_cell_setting               monoclinic   
_symmetry_space_group_name_H-M         'P 21/c'
_symmetry_space_group_name_Hall        '-P 2ybc'

loop_
_atom_type_symbol                      
_atom_type_description                 
_atom_type_scat_dispersion_real        
_atom_type_scat_dispersion_imag        
_atom_type_scat_source                 
 'C' 'C'    0.0033   0.0016
'Su & Coppens. Acta. Cryst. (1997) A53, 749-762. '                    
 'H' 'H'    0.0000   0.0000
'Su & Coppens. Acta. Cryst. (1997) A53, 749-762. '                    
 'O' 'O'    0.0106   0.0060
'Su & Coppens. Acta. Cryst. (1997) A53, 749-762. '                    

loop_
_symmetry_equiv_pos_as_xyz           
'x, y, z'
'-x, y+1/2, -z+1/2'
'-x, -y, -z'
'x, -y-1/2, z-1/2'
_cell_length_a                    6.0893(4)
_cell_length_b                    3.4965(2)
_cell_length_c                    11.8311(7)
_cell_angle_alpha                 90.00
_cell_angle_beta                  103.884(2)
_cell_angle_gamma                 90.00
_cell_volume                      244.54(3)
_cell_formula_units_Z                2
_cell_measurement_temperature     100(1)
_cell_measurement_reflns_used        5838
_cell_measurement_theta_min          3.4464
_cell_measurement_theta_max          52.5642
_exptl_crystal_density_diffrn     1.712 
_exptl_crystal_F_000              132 
_exptl_absorpt_coefficient_mu     0.181 
_exptl_crystal_description        unspecified
_exptl_crystal_size_max              0.199                
_exptl_crystal_size_mid              0.174  
_exptl_crystal_size_min              0.093
_exptl_crystal_colour             colourless
_exptl_absorpt_correction_type    multi-scan
_exptl_absorpt_process_details
;
 Absorption correction done by SORTAV
 Blessing, R. H.: (1995) Acta Cryst. A51, 33-38
;
_exptl_absorpt_correction_T_min    0.967
_exptl_absorpt_correction_T_max    0.979
_exptl_special_details               
;
?
;
_diffrn_reflns_av_R_equivalents   0.0000
_diffrn_reflns_av_unetI/netI      0.0394
_diffrn_reflns_limit_h_max        13
_diffrn_reflns_limit_h_min        -14
_diffrn_reflns_limit_k_max        7
_diffrn_reflns_limit_k_min        0
_diffrn_reflns_limit_l_max        27
_diffrn_reflns_limit_l_min        0
_diffrn_reflns_number             3167
_diffrn_reflns_theta_full         26.00
_diffrn_reflns_theta_max          55.96
_diffrn_reflns_theta_min          3.45
_diffrn_ambient_temperature       100(1)
_diffrn_measured_fraction_theta_full 0.998
_diffrn_measured_fraction_theta_max 0.975
_diffrn_measurement_device_type   'Bruker APEX-II CCD'
_diffrn_measurement_method        '\f and \w scans'
_diffrn_radiation_monochromator   'graphite'
_diffrn_radiation_type            MoK\a
_diffrn_radiation_wavelength      0.71073
_diffrn_source                    'fine-focus sealed tube'
_diffrn_standards_number          0
_reflns_number_gt                 2141
_reflns_number_total              3167
_reflns_threshold_expression      >2sigma(I)
_computing_structure_refinement      'MoPro (J. Appl. Cryst. 2005, 38, 38-54)'
_iucr_refine_instructions_details  
; 
# ! MoPro 12.6 20/01/2017 16:45:39 F:\Oxalic_acid\Oxa_ELMAM2\Final_Refinement_12\2\mopro_elmam2_12_01.par 
# ! reflections hkl file : F:\Oxalic_acid\Oxa_ELMAM2\Final_Refinement_12\2\sortav_freeformat.hkl refin. vs. F^1 
# ! atomic table file : C:\Users\user\Desktop\Programy_Krys\MoPro\MoProSuite\LibMoPro\mopro.tab 
# ! wave functions file : C:\Users\user\Desktop\Programy_Krys\MoPro\MoProSuite\LibMoPro\WAVEF_Su_Coppens_relativistic 
# ! RF factor = 5.508 % RI factor = 3.638% 
# ! wR2F factor = 3.201 % wR2I factor = 5.918% 
# ! g.o.f.(F**1) = 1.201 Nvar= 49 Nref= 3167 Nfree= 0 0.08<sinT/l< 1.17 
#  
# WSIG 1.00000 ! weighting scheme 
#  ! SPACE GROUP P ? 
#  
# CELL 6.0893 3.4965 11.8311 90.0000 103.8841 90.0000 0.71073 
# ZERR 0.0000 0.0000 0.0000 0.0000 0.0000 0.0000 
#  
# SYMM 2 P CENTRO 
#  X , Y, Z 
#  -X , 1/2+Y, 1/2-Z 
#  
# EQUIV 56551 
#  
# SCALE 1 5.042239 
#  
# FMULT 1.00000 
#  
# UOVER 0.00000 0.00000 0.00000 0.00000 0.00000 0.00000 ANI 
#  
# SOLVT 0.00000 50.00000 
#  
# EXTIN 0.00000 GAUSSIAN ISOT TYP1 ! G*10^4 
#  
#  
# DUMMY 2 
# DUMY 0.39896 0.58093 0.36381 D1 0 ! atom # 8 
# DUMY 0.42794 0.53146 0.40201 D2 0 ! atom # 9 
#  
# KAPPA 7 
#  1.001632 1.113461 ! # 1 1 TES O1 1x 
#  1.013147 1.000000 ! # 2 1 TES C1 1x 
#  1.003017 1.109004 ! # 3 1 TES O2 1x 
#  1.023969 0.927043 ! # 4 1 TES O3 1x 
#  1.043006 1.200000 ! # 5 1 TES H2 1x 
#  1.043006 1.200000 ! # 6 1 TES H3 1x 
#  1.119673 1.200000 ! # 7 1 TES H1 1x 
#  
# ATOMS 7 
#  
# ATOM 1 O1 TES 1 0.065198 0.444030 0.150139 1.0000 1 O 
#  XY C1 H1 HEX K1 V0 M0 Q0 
# UANI 0.013294 0.018992 0.008310 -.003987 0.001977 0.000503 
#  6.05220 0. -.054 -.087 0. 0.104 0. 0. -.028 0.042 
#  0. -.015 -.026 0. 0. 0.065 0.022 
#  0.011 0. 0. 0.004 0.003 0. 0. 0.015 0.015 
#  
# ATOM 2 C1 TES 1 0.096860 0.558614 0.052040 1.0000 1 C 
#  XY O2 O1 HEX K2 V0 M0 Q0 
# UANI 0.009457 0.012098 0.007887 -.001946 0.001159 -.000071 
#  3.98080 0. 0.081 -.046 0. -.248 0. 0. 0.097 0.050 
#  0. 0.022 -.006 0. 0. 0.294 0.021 
#  0.014 0. 0. 0.014 -.001 0. 0. -.058 0.018 
#  
# ATOM 3 O2 TES 1 0.257640 0.742280 0.036323 1.0000 1 O 
#  ZY C1 O1 HEX K3 V0 M0 Q0 
# UANI 0.011339 0.019465 0.009262 -.005988 0.001021 0.000806 
#  6.09000 0. 0. 0. -.068 0.029 0. 0. -.153 0. 
#  0.028 0. 0. 0.017 0. 0. 0. 
#  -.012 0. 0. 0.011 0. 0. 0. -.003 0. 
#  
# ATOM 4 O3 TES 1 0.369971 0.630622 0.321430 1.0000 1 O 
# bZY H2 H3 HEX K4 V0 M0 Q0 
# UANI 0.010947 0.019037 0.009297 0.001904 0.000660 -.001085 
#  5.64460 0. 0. 0. -.163 -.014 0. 0. 0.132 0. 
#  -.039 0. 0. -.061 0. 0. 0. 
#  -.018 0. 0. -.027 0. 0. 0. 0.004 0. 
#  
# ATOM 5 H2 TES 1 0.308873 0.692725 0.384453 1.0000 1 H 
#  ZY O3 H3 HEX K5 V0 M0 Q0 
# UISO 0.025440 
#  1.13780 0. 0. 0. 0.273 0.140 0. 0. 0. 0. 
#  0.034 0. 0. 0. 0. 0. 0. 
#  -.010 0. 0. 0. 0. 0. 0. 0. 0. 
#  
# ATOM 6 H3 TES 1 0.485331 0.462808 0.347705 1.0000 1 H 
#  ZY O3 H2 HEX K6 V0 M0 Q0 
# UISO 0.021836 
#  1.13780 0. 0. 0. 0.273 0.140 0. 0. 0. 0. 
#  0.034 0. 0. 0. 0. 0. 0. 
#  -.010 0. 0. 0. 0. 0. 0. 0. 0. 
#  
# ATOM 7 H1 TES 1 0.195505 0.520135 0.215655 1.0000 1 H 
#  ZY O1 C1 HEX K7 V0 M0 Q0 
# UISO 0.041107 
#  0.95670 0. 0. 0. 0.207 0.095 0. 0. 0. 0. 
#  0.017 0. 0. 0. 0. 0. 0. 
#  -.028 0. 0. 0. 0. 0. 0. 0. 0. 
#  
# ANHAR 0 3 ! number_of_anharmonic_atoms max_order 
# ! 1 ! atom number 
# ! 0.00E+00 0.00E+00 0.00E+00 0.00E+00 0.00E+00 0.00E+00 0.00E+00 0.00E+00 
# ! 0.00E+00 0.00E+00 
#  
#  
# STOP 
; 
_refine_special_details              
;
  TAAM refinement with ELMAM2 databank.
  Uses aspherical atomic scattering factors computed 
  from multipolar model
  (Hansen & Coppens, Acta Cryst. A, 1978, 34, 909-921)
  parametrized using ELMAM2 databank
  (Domagala, et al., Acta Cryst. A, 2012, 68, 337-351)
  and MoPro software
  (Jelsch, et al., J. Appl. Cryst. 2005, 38, 38-54)
 Refinement of F^1^ against reflections.
 The threshold expression of F^2^ > 2sigma(F^2^) is
 used for calculating R-factors(gt) and is not
 relevant to the choice of reflections for refinement.
 R-factors based on F^2^ are statistically about twice
 as large as those based on F, and R-factors based on
 ALL data will be even larger.
;
_refine_ls_structure_factor_coef     F  
_refine_ls_matrix_type                full
_refine_ls_weighting_scheme          sigma
_atom_sites_solution_primary      direct 
_atom_sites_solution_secondary    difmap 
_atom_sites_solution_hydrogens    geom   
_refine_ls_hydrogen_treatment    refall
_refine_ls_extinction_method        'none'              
_refine_ls_number_reflns              3167
_refine_ls_number_parameters            49
_refine_ls_number_restraints             0
# R-factors: R(F)  &  wR2(I) 
_refine_ls_R_factor_all              0.0551
_refine_ls_R_factor_gt               0.0267
_refine_ls_wR_factor_ref             0.0320
_refine_ls_wR_factor_gt              0.0309
_refine_ls_goodness_of_fit_ref       1.201
_refine_ls_restrained_S_all          0.000
_refine_ls_shift/su_max              0.001
_refine_ls_shift/su_mean             0.000

###  to get diff_density_max min & rms : 
###  run MoPro  : WRIT FOUR   to create FOURier file 
###  run VMoPro : FOUR  FastFourierTransform   to get a 3D grid (Xplor format) on whole unit-cell
###             & GRID  STAT   to get max min rms statistics


loop_
_atom_site_type_symbol      
_atom_site_label            
_atom_site_fract_x          
_atom_site_fract_y          
_atom_site_fract_z          
_atom_site_U_iso_or_equiv   
_atom_site_adp_type         
_atom_site_occupancy        
_atom_site_calc_flag        
_atom_site_refinement_flag_posn  
_atom_site_refinement_flag_adp  
_atom_site_disorder_assembly
_atom_site_disorder_group   
O  O1 0.06520(4) 0.44403(8) 0.15014(2) 0.01364(9) Uani 1 d . . . .
C  C1 0.09686(4) 0.55861(8) 0.05204(2) 0.00997(9) Uani 1 d . . . .
O  O2 0.25764(4) 0.74228(7) 0.03632(2) 0.01360(9) Uani 1 d . . . .
O  O3 0.36997(4) 0.63062(8) 0.32143(2) 0.01339(9) Uani 1 d . . . .
H  H2 0.309(1) 0.693(2) 0.3845(7) 0.025(2) Uiso 1 d U . . .
H  H3 0.485(1) 0.463(2) 0.3477(6) 0.022(2) Uiso 1 d U . . .
H  H1 0.196(2) 0.520(3) 0.2157(8) 0.041(2) Uiso 1 d U . . .

loop_ 
_atom_site_aniso_label 
_atom_site_aniso_U_11 
_atom_site_aniso_U_22 
_atom_site_aniso_U_33 
_atom_site_aniso_U_12 
_atom_site_aniso_U_13 
_atom_site_aniso_U_23 
O1 0.01329(8) 0.01899(10) 0.00831(6) -0.00399(7) 0.00198(5) 0.00050(6)  
C1 0.00946(8) 0.01210(9) 0.00789(7) -0.00195(7) 0.00116(6) -0.00007(7)  
O2 0.01134(7) 0.01947(9) 0.00926(7) -0.00599(6) 0.00102(5) 0.00081(6)  
O3 0.01095(7) 0.01904(10) 0.00930(7) 0.00190(6) 0.00066(5) -0.00109(6)  

_geom_special_details                
;                                    
;                                    

loop_
_geom_bond_atom_site_label_1         
_geom_bond_atom_site_label_2         
_geom_bond_distance                  
_geom_bond_site_symmetry_2           
_geom_bond_publ_flag                 
O1 C1 1.2853(3) . ? 
O1 H1 1.00(1) . ? 
C1 O2 1.2218(3) . ? 
O3 H3 0.911(8) . ? 
O3 H2 0.935(8) . ? 

loop_
_geom_angle_atom_site_label_1        
_geom_angle_atom_site_label_2        
_geom_angle_atom_site_label_3        
_geom_angle                          
_geom_angle_site_symmetry_1          
_geom_angle_site_symmetry_3          
_geom_angle_publ_flag                
O1 C1 O2 126.91(3) . . ? 
C1 O1 H1 110.7(5) . . ? 
H2 O3 H3 107.4(6) . . ? 

loop_
_geom_torsion_atom_site_label_1      
_geom_torsion_atom_site_label_2      
_geom_torsion_atom_site_label_3      
_geom_torsion_atom_site_label_4      
_geom_torsion                        
_geom_torsion_site_symmetry_1        
_geom_torsion_site_symmetry_2        
_geom_torsion_site_symmetry_3        
_geom_torsion_site_symmetry_4        
_geom_torsion_publ_flag              
O2 C1 O1 H1 -1.5(5) . . . . ?  

loop_ 
 _refln_index_h 
 _refln_index_k 
 _refln_index_l 
 _refln_F_squared_meas 
 _refln_F_squared_sigma 
 _refln_observed_status 
   1   0   0      393.30      7.79 o 
   2   0   0       24.76      0.98 o 
   3   0   0      397.10      8.88 o 
   4   0   0       42.42      1.21 o 
   5   0   0       57.78      1.45 o 
   6   0   0      217.47      5.29 o 
   7   0   0      102.79      2.49 o 
   8   0   0       25.71      0.77 o 
   9   0   0       17.52      0.67 o 
  10   0   0        7.48      0.45 o 
  11   0   0       30.39      1.52 o 
  12   0   0        1.25      0.55 o 
  13   0   0        0.34      0.40 o 
   1   1   0     1597.81     36.28 o 
   2   1   0      359.82      7.94 o 
   3   1   0      106.62      2.48 o 
   4   1   0        2.24      0.17 o 
   5   1   0        0.53      0.22 o 
   6   1   0        0.48      0.21 o 
   7   1   0       77.37      1.85 o 
   8   1   0        0.29      0.33 o 
   9   1   0       31.78      0.97 o 
  10   1   0        9.15      0.45 o 
  11   1   0        0.19      0.19 o 
  12   1   0        6.98      0.79 o 
  13   1   0        1.14      0.51 o 
   0   2   0       13.83      0.52 o 
   1   2   0      312.78      6.96 o 
   2   2   0      499.74     11.30 o 
   3   2   0        1.93      0.20 o 
   4   2   0      112.85      2.91 o 
   5   2   0       22.36      0.67 o 
   6   2   0        0.34      0.38 o 
   7   2   0       32.77      0.84 o 
   8   2   0       38.72      1.00 o 
   9   2   0        1.83      0.33 o 
  10   2   0        8.78      0.55 o 
  11   2   0        0.50      0.32 o 
  12   2   0        0.23      0.24 o 
  13   2   0        0.67      0.44 o 
   1   3   0       17.16      0.64 o 
   2   3   0       12.16      0.43 o 
   3   3   0       71.28      1.69 o 
   4   3   0        5.58      0.28 o 
   5   3   0      115.09      2.66 o 
   6   3   0        0.59      0.20 o 
   7   3   0        0.87      0.27 o 
   8   3   0       16.02      0.57 o 
   9   3   0        2.07      0.27 o 
  10   3   0        0.36      0.26 o 
  11   3   0       17.45      0.82 o 
  12   3   0        3.60      0.46 o 
   0   4   0        2.52      0.36 o 
   1   4   0       16.41      0.50 o 
   2   4   0       11.79      0.42 o 
   3   4   0        5.80      0.29 o 
   4   4   0       61.77      1.49 o 
   5   4   0        8.31      0.36 o 
   6   4   0       15.51      0.55 o 
   7   4   0        9.18      0.57 o 
   8   4   0        0.37      0.43 o 
   9   4   0        0.31      0.37 o 
  10   4   0        1.80      0.32 o 
  11   4   0        1.76      0.40 o 
  12   4   0        1.66      1.44 o 
   1   5   0        3.72      0.26 o 
   2   5   0       11.09      0.39 o 
   3   5   0       15.02      0.53 o 
   4   5   0        0.17      0.16 o 
   5   5   0        4.21      0.32 o 
   6   5   0       24.73      0.86 o 
   7   5   0       12.47      0.58 o 
   8   5   0        1.28      0.34 o 
   9   5   0        0.30      0.36 o 
  10   5   0        1.55      0.62 o 
   0   6   0       15.46      0.76 o 
   1   6   0        5.81      0.40 o 
   2   6   0        0.95      0.33 o 
   3   6   0        0.15      0.16 o 
   4   6   0        0.53      0.31 o 
   5   6   0        5.73      0.43 o 
   6   6   0       10.38      0.56 o 
   7   6   0        0.74      0.45 o 
   8   6   0        0.46      0.53 o 
   9   6   0        0.16      0.21 o 
   1   7   0        0.85      0.66 o 
   2   7   0        0.85      0.45 o 
   3   7   0        0.98      0.44 o 
   4   7   0        0.17      0.18 o 
   5   7   0        1.43      0.42 o 
   6   7   0        1.03      0.73 o 
 -13   1   1        2.51      0.56 o 
 -12   1   1        1.02      0.34 o 
 -11   1   1        0.19      0.18 o 
 -10   1   1        3.22      0.29 o 
  -9   1   1        0.52      0.24 o 
  -8   1   1       27.65      0.80 o 
  -7   1   1       16.88      0.56 o 
  -6   1   1        1.23      0.23 o 
  -5   1   1       53.64      1.48 o 
  -4   1   1       85.39      2.00 o 
  -3   1   1      315.89      7.03 o 
  -2   1   1      182.99      4.08 o 
  -1   1   1     2871.13     63.70 o 
   0   1   1      455.91     10.23 o 
   1   1   1       36.63      0.91 o 
   2   1   1       67.50      1.52 o 
   3   1   1      423.52      9.45 o 
   4   1   1      140.37      3.19 o 
   5   1   1      102.03      2.41 o 
   6   1   1      169.75      3.98 o 
   7   1   1        0.91      0.19 o 
   8   1   1        0.56      0.24 o 
   9   1   1        0.38      0.43 o 
  10   1   1       29.92      0.88 o 
  11   1   1        3.84      0.34 o 
  12   1   1        2.63      0.43 o 
  13   1   1        1.80      0.51 o 
 -13   2   1        4.60      0.50 o 
 -12   2   1       11.76      0.77 o 
 -11   2   1        2.05      0.48 o 
 -10   2   1        0.57      0.42 o 
  -9   2   1        4.89      0.41 o 
  -8   2   1       36.71      0.96 o 
  -7   2   1        0.10      0.11 o 
  -6   2   1       66.29      1.66 o 
  -5   2   1        8.17      0.42 o 
  -4   2   1       49.97      1.25 o 
  -3   2   1       79.37      1.87 o 
  -2   2   1      147.16      3.30 o 
  -1   2   1      139.13      3.12 o 
   0   2   1       73.19      1.68 o 
   1   2   1      259.85      5.86 o 
   2   2   1        1.82      0.19 o 
   3   2   1        6.22      0.39 o 
   4   2   1       69.02      1.73 o 
   5   2   1       23.79      0.90 o 
   6   2   1        9.46      0.36 o 
   7   2   1       10.42      0.36 o 
   8   2   1       20.82      0.66 o 
   9   2   1        3.52      0.33 o 
  10   2   1        0.72      0.38 o 
  11   2   1       10.64      1.00 o 
  12   2   1        0.33      0.41 o 
  13   2   1        2.88      0.75 o 
 -12   3   1        0.47      0.42 o 
 -11   3   1        0.29      0.26 o 
 -10   3   1        2.40      0.32 o 
  -9   3   1        2.25      0.28 o 
  -8   3   1        0.34      0.26 o 
  -7   3   1        2.05      0.23 o 
  -6   3   1       12.70      0.50 o 
  -5   3   1       17.94      0.59 o 
  -4   3   1        5.14      0.30 o 
  -3   3   1        3.57      0.25 o 
  -2   3   1      135.85      3.19 o 
  -1   3   1        0.24      0.27 o 
   0   3   1       46.50      1.15 o 
   1   3   1       29.11      0.77 o 
   2   3   1       24.88      0.70 o 
   3   3   1        1.74      0.22 o 
   4   3   1       35.21      0.91 o 
   5   3   1       24.94      0.75 o 
   6   3   1        0.13      0.13 o 
   7   3   1       26.35      0.77 o 
   8   3   1        0.29      0.21 o 
   9   3   1        5.41      0.34 o 
  10   3   1        1.06      0.39 o 
  11   3   1        1.43      0.40 o 
  12   3   1        0.30      0.31 o 
 -12   4   1        1.17      1.16 o 
 -11   4   1        0.48      0.38 o 
 -10   4   1        0.40      0.45 o 
  -9   4   1       10.11      0.58 o 
  -8   4   1       20.23      0.79 o 
  -7   4   1       18.03      0.83 o 
  -6   4   1        7.80      0.38 o 
  -5   4   1        3.09      0.26 o 
  -4   4   1        0.27      0.31 o 
  -3   4   1       19.58      0.59 o 
  -2   4   1       15.10      0.47 o 
  -1   4   1        5.82      0.32 o 
   0   4   1       10.83      0.42 o 
   1   4   1        0.78      0.18 o 
   2   4   1        0.31      0.35 o 
   3   4   1        0.34      0.17 o 
   4   4   1        0.76      0.20 o 
   5   4   1        4.07      0.26 o 
   6   4   1        0.41      0.26 o 
   7   4   1        1.09      0.26 o 
   8   4   1        1.60      0.31 o 
   9   4   1        2.37      0.33 o 
  10   4   1        3.99      0.39 o 
  11   4   1        3.05      0.52 o 
 -11   5   1        0.59      0.70 o 
 -10   5   1        0.24      0.30 o 
  -9   5   1        1.67      0.39 o 
  -8   5   1        4.29      0.37 o 
  -7   5   1        3.11      0.37 o 
  -6   5   1        0.27      0.33 o 
  -5   5   1        2.78      0.29 o 
  -4   5   1        0.16      0.17 o 
  -3   5   1        0.44      0.49 o 
  -2   5   1        0.23      0.19 o 
  -1   5   1        9.25      0.39 o 
   0   5   1        0.11      0.11 o 
   1   5   1        0.33      0.39 o 
   2   5   1        3.59      0.25 o 
   3   5   1        8.81      0.35 o 
   4   5   1        1.86      0.25 o 
   5   5   1        0.12      0.13 o 
   6   5   1        4.19      0.34 o 
   7   5   1        0.49      0.55 o 
   8   5   1        0.31      0.30 o 
   9   5   1        0.34      0.28 o 
  10   5   1        2.39      0.49 o 
  -9   6   1        1.67      0.72 o 
  -8   6   1        0.27      0.26 o 
  -7   6   1       12.92      0.81 o 
  -6   6   1        0.53      0.36 o 
  -5   6   1        0.63      0.32 o 
  -4   6   1        0.22      0.21 o 
  -3   6   1        7.66      0.45 o 
  -2   6   1        0.26      0.24 o 
  -1   6   1        2.33      0.35 o 
   0   6   1        4.95      0.41 o 
   1   6   1        5.22      0.42 o 
   2   6   1        0.43      0.34 o 
   3   6   1        0.59      0.29 o 
   4   6   1        2.90      0.34 o 
   5   6   1        3.61      0.41 o 
   6   6   1        1.08      0.41 o 
   7   6   1        0.20      0.21 o 
   8   6   1        0.28      0.28 o 
   9   6   1        1.17      0.97 o 
  -7   7   1        0.49      0.45 o 
  -6   7   1        4.40      0.63 o 
  -5   7   1        0.25      0.28 o 
  -4   7   1        0.36      0.32 o 
  -3   7   1        0.54      0.38 o 
  -2   7   1        5.56      0.48 o 
  -1   7   1        1.45      0.50 o 
   0   7   1        6.29      0.68 o 
   1   7   1        0.88      0.64 o 
   2   7   1        0.93      0.45 o 
   3   7   1        0.33      0.31 o 
   4   7   1        3.18      0.41 o 
   5   7   1        7.28      0.58 o 
   6   7   1        0.31      0.37 o 
 -13   0   2        0.43      0.45 o 
 -12   0   2        8.62      0.67 o 
 -11   0   2        3.44      0.42 o 
 -10   0   2        0.19      0.20 o 
  -9   0   2        3.79      0.36 o 
  -8   0   2        3.82      0.35 o 
  -7   0   2       13.42      0.60 o 
  -6   0   2      172.81      4.19 o 
  -5   0   2       86.01      2.12 o 
  -4   0   2      915.48     20.41 o 
  -3   0   2       13.23      0.75 o 
  -2   0   2      614.39     13.85 o 
  -1   0   2      785.30     18.31 o 
   1   0   2       10.55      0.59 o 
   2   0   2     3644.75     73.95 o 
   3   0   2      182.36      4.37 o 
   4   0   2        0.26      0.20 o 
   5   0   2      625.40     13.48 o 
   6   0   2       28.74      0.87 o 
   7   0   2       32.81      1.00 o 
   8   0   2       14.65      0.56 o 
   9   0   2       44.01      1.29 o 
  10   0   2        3.02      0.72 o 
  11   0   2       21.36      1.13 o 
  12   0   2       15.77      2.98 o 
  13   0   2       10.76      1.85 o 
 -13   1   2       12.57      0.76 o 
 -12   1   2        0.71      0.36 o 
 -11   1   2        5.32      0.40 o 
 -10   1   2        0.50      0.33 o 
  -9   1   2        1.29      0.22 o 
  -8   1   2        0.35      0.39 o 
  -7   1   2       80.49      1.94 o 
  -6   1   2        6.46      0.29 o 
  -5   1   2      237.10      5.53 o 
  -4   1   2       53.26      1.35 o 
  -3   1   2       32.60      0.88 o 
  -2   1   2      554.63     12.20 o 
  -1   1   2      153.20      3.45 o 
   0   1   2       88.85      1.99 o 
   1   1   2      421.29     10.08 o 
   2   1   2        2.11      0.19 o 
   3   1   2      433.91      9.46 o 
   4   1   2      173.41      3.93 o 
   5   1   2       55.16      1.34 o 
   6   1   2       56.64      1.38 o 
   7   1   2        0.34      0.39 o 
   8   1   2        2.03      0.24 o 
   9   1   2        4.40      0.31 o 
  10   1   2        0.40      0.45 o 
  11   1   2        8.29      0.44 o 
  12   1   2        7.88      0.63 o 
  13   1   2        0.97      0.70 o 
 -13   2   2        0.42      0.48 o 
 -12   2   2        4.81      0.43 o 
 -11   2   2        0.64      0.72 o 
 -10   2   2       10.21      0.73 o 
  -9   2   2        0.30      0.36 o 
  -8   2   2       15.34      0.57 o 
  -7   2   2        0.25      0.17 o 
  -6   2   2       36.38      1.03 o 
  -5   2   2        0.42      0.22 o 
  -4   2   2       12.04      0.49 o 
  -3   2   2      166.86      3.77 o 
  -2   2   2      471.51     10.43 o 
  -1   2   2        7.82      0.29 o 
   0   2   2      127.30      2.88 o 
   1   2   2        0.17      0.12 o 
   2   2   2        3.55      0.30 o 
   3   2   2      263.91      5.97 o 
   4   2   2      273.20      6.36 o 
   5   2   2        3.43      0.36 o 
   6   2   2        0.34      0.38 o 
   7   2   2        6.43      0.29 o 
   8   2   2        0.32      0.37 o 
   9   2   2       33.65      1.01 o 
  10   2   2       26.82      0.95 o 
  11   2   2        0.42      0.47 o 
  12   2   2        0.27      0.25 o 
  13   2   2        1.71      0.59 o 
 -12   3   2        0.40      0.45 o 
 -11   3   2        2.39      0.38 o 
 -10   3   2        7.73      0.40 o 
  -9   3   2       82.29      2.10 o 
  -8   3   2        8.18      0.42 o 
  -7   3   2        1.82      0.22 o 
  -6   3   2       10.84      0.38 o 
  -5   3   2        0.12      0.11 o 
  -4   3   2       12.70      0.46 o 
  -3   3   2      236.79      5.40 o 
  -2   3   2       65.29      1.55 o 
  -1   3   2       31.60      0.81 o 
   0   3   2      111.64      2.58 o 
   1   3   2       44.02      1.14 o 
   2   3   2       85.86      2.12 o 
   3   3   2       19.05      0.60 o 
   4   3   2        1.17      0.21 o 
   5   3   2        5.01      0.28 o 
   6   3   2        0.64      0.21 o 
   7   3   2       20.80      0.63 o 
   8   3   2        9.12      0.45 o 
   9   3   2        2.45      0.28 o 
  10   3   2       17.60      0.95 o 
  11   3   2        0.98      0.38 o 
  12   3   2        0.27      0.26 o 
 -12   4   2        0.66      0.77 o 
 -11   4   2        2.14      0.39 o 
 -10   4   2        8.94      0.50 o 
  -9   4   2        3.71      0.41 o 
  -8   4   2       17.81      0.66 o 
  -7   4   2        6.35      0.38 o 
  -6   4   2        0.29      0.34 o 
  -5   4   2        0.31      0.23 o 
  -4   4   2        4.09      0.28 o 
  -3   4   2       10.08      0.36 o 
  -2   4   2       55.30      1.31 o 
  -1   4   2        9.14      0.34 o 
   0   4   2       53.24      1.27 o 
   1   4   2       51.20      1.37 o 
   2   4   2        1.75      0.18 o 
   3   4   2        1.93      0.21 o 
   4   4   2        0.30      0.18 o 
   5   4   2        0.36      0.40 o 
   6   4   2       24.26      0.71 o 
   7   4   2        1.57      0.27 o 
   8   4   2       13.09      0.50 o 
   9   4   2       12.44      0.52 o 
  10   4   2        0.29      0.27 o 
  11   4   2        1.26      0.96 o 
 -11   5   2        4.47      0.74 o 
 -10   5   2        5.05      0.68 o 
  -9   5   2        0.20      0.21 o 
  -8   5   2       24.38      1.27 o 
  -7   5   2       18.72      0.74 o 
  -6   5   2        0.78      0.34 o 
  -5   5   2        3.84      0.33 o 
  -4   5   2       20.44      0.70 o 
  -3   5   2        2.10      0.26 o 
  -2   5   2       14.98      0.52 o 
  -1   5   2       62.43      1.72 o 
   0   5   2        6.53      0.30 o 
   1   5   2       11.43      0.42 o 
   2   5   2        1.13      0.20 o 
   3   5   2        2.57      0.24 o 
   4   5   2        0.52      0.25 o 
   5   5   2        3.79      0.36 o 
   6   5   2        0.23      0.23 o 
   7   5   2       11.38      0.67 o 
   8   5   2        5.50      0.46 o 
   9   5   2        2.84      0.39 o 
  10   5   2        0.37      0.35 o 
  -9   6   2        0.63      0.74 o 
  -8   6   2        0.32      0.38 o 
  -7   6   2        2.21      0.37 o 
  -6   6   2        3.35      0.40 o 
  -5   6   2        0.22      0.21 o 
  -4   6   2        4.30      0.38 o 
  -3   6   2        1.52      0.34 o 
  -2   6   2        0.37      0.44 o 
  -1   6   2        6.12      0.41 o 
   0   6   2        8.09      0.83 o 
   1   6   2        2.26      0.35 o 
   2   6   2        5.84      0.37 o 
   3   6   2        0.89      0.29 o 
   4   6   2        0.38      0.44 o 
   5   6   2        2.88      0.33 o 
   6   6   2        4.37      0.45 o 
   7   6   2        1.65      0.57 o 
   8   6   2        3.91      0.63 o 
   9   6   2        0.34      0.43 o 
  -7   7   2        0.82      0.87 o 
  -6   7   2        0.34      0.34 o 
  -5   7   2        0.38      0.44 o 
  -4   7   2        3.32      0.75 o 
  -3   7   2        4.02      0.48 o 
  -2   7   2        0.42      0.48 o 
  -1   7   2        0.46      0.44 o 
   0   7   2        0.23      0.24 o 
   1   7   2        0.21      0.23 o 
   2   7   2        0.25      0.26 o 
   3   7   2        2.89      0.69 o 
   4   7   2        0.17      0.19 o 
   5   7   2        1.83      0.58 o 
   6   7   2        0.46      0.54 o 
 -13   1   3        0.35      0.37 o 
 -12   1   3        0.37      0.43 o 
 -11   1   3       12.64      0.68 o 
 -10   1   3        2.01      0.31 o 
  -9   1   3        0.38      0.42 o 
  -8   1   3       17.82      0.53 o 
  -7   1   3        3.75      0.23 o 
  -6   1   3        1.15      0.20 o 
  -5   1   3       48.52      1.25 o 
  -4   1   3        1.59      0.18 o 
  -3   1   3      156.34      3.53 o 
  -2   1   3       20.32      0.55 o 
  -1   1   3      339.27      7.60 o 
   0   1   3       18.46      0.52 o 
   1   1   3      793.59     17.54 o 
   2   1   3      455.68     10.27 o 
   3   1   3       38.98      0.98 o 
   4   1   3      196.36      4.51 o 
   5   1   3        1.87      0.22 o 
   6   1   3       21.56      0.63 o 
   7   1   3        7.28      0.30 o 
   8   1   3       80.26      1.97 o 
   9   1   3       23.81      0.78 o 
  10   1   3        7.89      0.40 o 
  11   1   3       11.42      0.50 o 
  12   1   3        2.53      0.42 o 
  13   1   3        1.93      0.56 o 
 -13   2   3        0.46      0.40 o 
 -12   2   3        0.41      0.49 o 
 -11   2   3        1.11      0.51 o 
 -10   2   3       45.10      1.25 o 
  -9   2   3        0.63      0.26 o 
  -8   2   3        6.38      0.42 o 
  -7   2   3       21.73      0.61 o 
  -6   2   3       56.69      1.40 o 
  -5   2   3        4.35      0.27 o 
  -4   2   3       73.76      1.77 o 
  -3   2   3      286.32      6.57 o 
  -2   2   3        9.58      0.36 o 
  -1   2   3      168.72      3.79 o 
   0   2   3        0.14      0.10 o 
   1   2   3      349.59      7.82 o 
   2   2   3       17.30      0.70 o 
   3   2   3       97.43      2.63 o 
   4   2   3       52.98      1.47 o 
   5   2   3       21.65      0.68 o 
   6   2   3       13.02      0.42 o 
   7   2   3        4.54      0.25 o 
   8   2   3        4.54      0.34 o 
   9   2   3        4.71      0.39 o 
  10   2   3        6.85      0.54 o 
  11   2   3        0.45      0.31 o 
  12   2   3        1.93      0.48 o 
 -13   3   3        0.29      0.32 o 
 -12   3   3        2.56      0.50 o 
 -11   3   3        0.41      0.47 o 
 -10   3   3        3.56      0.34 o 
  -9   3   3       12.42      0.49 o 
  -8   3   3        6.78      0.46 o 
  -7   3   3        1.82      0.23 o 
  -6   3   3        1.88      0.20 o 
  -5   3   3        6.14      0.27 o 
  -4   3   3       20.53      0.60 o 
  -3   3   3        8.15      1.02 o 
  -2   3   3        1.67      0.20 o 
  -1   3   3       12.49      0.42 o 
   0   3   3       83.27      1.95 o 
   1   3   3        0.12      0.12 o 
   2   3   3        4.31      0.25 o 
   3   3   3       93.56      2.27 o 
   4   3   3        1.22      0.20 o 
   5   3   3        4.15      0.22 o 
   6   3   3        0.69      0.18 o 
   7   3   3       14.32      0.48 o 
   8   3   3        0.12      0.13 o 
   9   3   3       13.64      0.62 o 
  10   3   3        3.24      0.37 o 
  11   3   3        1.50      0.38 o 
  12   3   3        2.20      0.44 o 
 -12   4   3        1.38      0.53 o 
 -11   4   3        4.12      0.42 o 
 -10   4   3        5.42      0.57 o 
  -9   4   3       19.27      0.87 o 
  -8   4   3       14.10      0.74 o 
  -7   4   3        0.51      0.28 o 
  -6   4   3        6.46      0.43 o 
  -5   4   3       22.58      0.69 o 
  -4   4   3       56.52      1.36 o 
  -3   4   3       54.86      1.29 o 
  -2   4   3       29.80      0.76 o 
  -1   4   3        0.12      0.11 o 
   0   4   3        3.54      0.21 o 
   1   4   3       14.07      0.44 o 
   2   4   3       51.44      1.23 o 
   3   4   3       16.81      0.49 o 
   4   4   3        2.34      0.21 o 
   5   4   3        1.12      0.23 o 
   6   4   3        0.17      0.17 o 
   7   4   3        1.39      0.26 o 
   8   4   3        2.50      0.30 o 
   9   4   3        0.46      0.52 o 
  10   4   3        1.48      0.50 o 
  11   4   3        0.43      0.42 o 
 -11   5   3        0.31      0.34 o 
 -10   5   3        0.39      0.46 o 
  -9   5   3        0.17      0.18 o 
  -8   5   3        0.24      0.23 o 
  -7   5   3        2.81      0.39 o 
  -6   5   3        0.63      0.38 o 
  -5   5   3        2.69      0.31 o 
  -4   5   3        1.82      0.30 o 
  -3   5   3        3.95      0.29 o 
  -2   5   3        2.58      0.28 o 
  -1   5   3        1.36      0.30 o 
   0   5   3        0.87      0.25 o 
   1   5   3        0.63      0.24 o 
   2   5   3        1.31      0.21 o 
   3   5   3        0.12      0.12 o 
   4   5   3        3.15      0.28 o 
   5   5   3        0.97      0.27 o 
   6   5   3        0.43      0.28 o 
   7   5   3        1.35      0.34 o 
   8   5   3        3.43      0.46 o 
   9   5   3        1.37      0.42 o 
  10   5   3        0.55      0.48 o 
  -9   6   3        1.30      1.26 o 
  -8   6   3        0.37      0.43 o 
  -7   6   3        0.36      0.42 o 
  -6   6   3        0.33      0.39 o 
  -5   6   3       18.47      0.95 o 
  -4   6   3       10.89      0.69 o 
  -3   6   3        0.40      0.34 o 
  -2   6   3       12.77      0.54 o 
  -1   6   3        0.17      0.18 o 
   0   6   3        3.41      0.37 o 
   1   6   3        0.37      0.27 o 
   2   6   3       11.30      0.46 o 
   3   6   3        0.76      0.34 o 
   4   6   3        0.66      0.32 o 
   5   6   3        1.70      0.32 o 
   6   6   3        4.45      0.47 o 
   7   6   3        0.37      0.30 o 
   8   6   3        0.41      0.45 o 
  -7   7   3        0.54      0.46 o 
  -6   7   3        0.37      0.44 o 
  -5   7   3        0.41      0.48 o 
  -4   7   3        3.81      0.48 o 
  -3   7   3        0.39      0.45 o 
  -2   7   3        0.26      0.26 o 
  -1   7   3        2.28      0.43 o 
   0   7   3        0.54      0.43 o 
   1   7   3        0.52      0.42 o 
   2   7   3        1.61      0.43 o 
   3   7   3        3.79      0.52 o 
   4   7   3        0.37      0.32 o 
   5   7   3        1.41      0.55 o 
   6   7   3        0.38      0.47 o 
 -14   0   4        0.34      0.42 o 
 -13   0   4        0.27      0.30 o 
 -12   0   4       41.15      1.55 o 
 -11   0   4        8.44      0.55 o 
 -10   0   4        8.14      0.47 o 
  -9   0   4       54.05      1.45 o 
  -8   0   4        4.48      0.36 o 
  -7   0   4       36.41      1.05 o 
  -6   0   4        2.53      0.34 o 
  -5   0   4       16.89      0.65 o 
  -4   0   4      119.55      2.84 o 
  -3   0   4       85.43      2.05 o 
  -2   0   4     2089.93     44.24 o 
  -1   0   4      842.66     17.72 o 
   0   0   4       66.82      1.53 o 
   1   0   4     1712.74    148.10 o 
   2   0   4        7.34      0.89 o 
   3   0   4       19.79      0.70 o 
   4   0   4       34.51      1.00 o 
   5   0   4       11.44      0.55 o 
   6   0   4        1.58      0.32 o 
   7   0   4      253.49      5.76 o 
   8   0   4       60.55      1.60 o 
   9   0   4        4.36      0.44 o 
  10   0   4       14.11      0.71 o 
  11   0   4        0.38      0.34 o 
  12   0   4        7.07      0.90 o 
  13   0   4        5.85      1.28 o 
 -14   1   4        0.47      0.57 o 
 -13   1   4        0.63      0.44 o 
 -12   1   4        0.16      0.17 o 
 -11   1   4       34.37      1.00 o 
 -10   1   4        0.38      0.27 o 
  -9   1   4       10.02      0.46 o 
  -8   1   4       27.42      0.72 o 
  -7   1   4        0.79      0.20 o 
  -6   1   4       30.48      0.82 o 
  -5   1   4       86.90      2.19 o 
  -4   1   4       31.61      0.81 o 
  -3   1   4      223.21      5.02 o 
  -2   1   4      349.44      7.79 o 
  -1   1   4      243.77      5.45 o 
   0   1   4     1516.48     33.66 o 
   1   1   4       65.50      1.55 o 
   2   1   4        9.09      0.41 o 
   3   1   4       11.05      0.45 o 
   4   1   4        3.02      0.22 o 
   5   1   4       36.78      0.96 o 
   6   1   4       51.85      1.30 o 
   7   1   4       32.12      0.86 o 
   8   1   4       31.30      0.86 o 
   9   1   4        2.04      0.35 o 
  10   1   4        9.57      0.47 o 
  11   1   4        1.48      0.35 o 
  12   1   4        0.26      0.26 o 
  13   1   4        1.09      0.68 o 
 -13   2   4        0.60      0.38 o 
 -12   2   4        0.44      0.30 o 
 -11   2   4       10.08      0.50 o 
 -10   2   4       25.23      0.88 o 
  -9   2   4        0.16      0.15 o 
  -8   2   4       15.19      0.51 o 
  -7   2   4        3.18      0.23 o 
  -6   2   4        5.29      0.26 o 
  -5   2   4       26.47      0.84 o 
  -4   2   4       57.75      1.41 o 
  -3   2   4       26.26      0.75 o 
  -2   2   4       21.92      0.60 o 
  -1   2   4      215.12      4.83 o 
   0   2   4      175.82      4.02 o 
   1   2   4       19.14      0.54 o 
   2   2   4        1.02      0.22 o 
   3   2   4       86.37      2.51 o 
   4   2   4       14.37      0.57 o 
   5   2   4       55.94      1.38 o 
   6   2   4       44.09      1.11 o 
   7   2   4        0.93      0.22 o 
   8   2   4       14.01      0.53 o 
   9   2   4       33.92      1.11 o 
  10   2   4        1.78      0.35 o 
  11   2   4        6.62      0.49 o 
  12   2   4        3.23      0.43 o 
 -13   3   4        3.72      0.76 o 
 -12   3   4        0.29      0.27 o 
 -11   3   4        4.45      0.37 o 
 -10   3   4        8.72      0.41 o 
  -9   3   4       19.90      0.66 o 
  -8   3   4        0.28      0.33 o 
  -7   3   4       71.91      1.74 o 
  -6   3   4        4.33      0.24 o 
  -5   3   4       11.22      0.37 o 
  -4   3   4      228.09      5.20 o 
  -3   3   4       41.90      1.14 o 
  -2   3   4        8.72      0.35 o 
  -1   3   4       52.82      1.27 o 
   0   3   4       55.42      1.34 o 
   1   3   4        7.48      0.29 o 
   2   3   4      205.16      4.77 o 
   3   3   4      101.73      2.35 o 
   4   3   4       46.60      1.20 o 
   5   3   4        3.92      0.22 o 
   6   3   4        0.23      0.16 o 
   7   3   4       13.35      0.51 o 
   8   3   4       10.42      0.43 o 
   9   3   4        5.85      0.54 o 
  10   3   4        3.29      0.40 o 
  11   3   4        2.65      0.39 o 
  12   3   4        3.99      0.62 o 
 -12   4   4        0.91      0.52 o 
 -11   4   4        0.36      0.42 o 
 -10   4   4        0.51      0.32 o 
  -9   4   4        0.34      0.26 o 
  -8   4   4        9.76      0.52 o 
  -7   4   4        1.76      0.35 o 
  -6   4   4       40.50      1.05 o 
  -5   4   4       22.04      0.69 o 
  -4   4   4        0.96      0.20 o 
  -3   4   4       26.86      0.72 o 
  -2   4   4        0.74      0.18 o 
  -1   4   4        0.30      0.20 o 
   0   4   4       11.64      0.38 o 
   1   4   4        2.61      0.20 o 
   2   4   4       50.74      1.25 o 
   3   4   4       34.74      0.86 o 
   4   4   4        1.34      0.20 o 
   5   4   4       23.65      0.68 o 
   6   4   4        6.11      0.34 o 
   7   4   4        2.25      0.28 o 
   8   4   4        2.45      0.30 o 
   9   4   4        0.31      0.37 o 
  10   4   4        2.61      0.43 o 
  11   4   4        5.51      0.65 o 
 -11   5   4        1.56      1.34 o 
 -10   5   4        0.70      0.55 o 
  -9   5   4        0.37      0.43 o 
  -8   5   4        0.47      0.55 o 
  -7   5   4        0.97      0.37 o 
  -6   5   4       34.12      1.02 o 
  -5   5   4       61.45      1.69 o 
  -4   5   4        0.35      0.40 o 
  -3   5   4        8.36      0.41 o 
  -2   5   4        3.20      0.33 o 
  -1   5   4        4.37      0.28 o 
   0   5   4       23.04      0.71 o 
   1   5   4       83.79      2.18 o 
   2   5   4        2.41      0.23 o 
   3   5   4        0.43      0.47 o 
   4   5   4       20.25      0.63 o 
   5   5   4        2.77      0.29 o 
   6   5   4       13.56      0.67 o 
   7   5   4        1.86      0.34 o 
   8   5   4        0.47      0.32 o 
   9   5   4        0.86      0.54 o 
  10   5   4        1.06      1.00 o 
  -9   6   4        0.52      0.58 o 
  -8   6   4        0.48      0.36 o 
  -7   6   4        0.27      0.25 o 
  -6   6   4        2.85      0.48 o 
  -5   6   4        2.28      0.53 o 
  -4   6   4        2.98      0.40 o 
  -3   6   4        0.50      0.39 o 
  -2   6   4        0.16      0.18 o 
  -1   6   4        1.76      0.55 o 
   0   6   4        0.26      0.26 o 
   1   6   4        4.24      0.42 o 
   2   6   4        5.45      0.41 o 
   3   6   4        0.98      0.34 o 
   4   6   4        0.52      0.58 o 
   5   6   4        0.38      0.29 o 
   6   6   4        0.37      0.32 o 
   7   6   4        2.45      0.61 o 
   8   6   4        1.94      1.28 o 
  -7   7   4        0.54      0.64 o 
  -6   7   4        0.51      0.50 o 
  -5   7   4        0.24      0.26 o 
  -4   7   4        1.75      0.48 o 
  -3   7   4        3.94      0.53 o 
  -2   7   4        1.47      0.42 o 
  -1   7   4        3.01      0.57 o 
   0   7   4        0.25      0.26 o 
   1   7   4        1.56      0.48 o 
   2   7   4        3.35      0.41 o 
   3   7   4        0.43      0.33 o 
   4   7   4        0.30      0.37 o 
   5   7   4        1.65      0.97 o 
   6   7   4        0.32      0.41 o 
 -14   1   5        0.59      0.66 o 
 -13   1   5        6.00      0.66 o 
 -12   1   5       16.83      1.13 o 
 -11   1   5        2.03      0.32 o 
 -10   1   5        8.70      0.47 o 
  -9   1   5        3.10      0.27 o 
  -8   1   5       21.26      0.61 o 
  -7   1   5        2.10      0.26 o 
  -6   1   5       89.91      2.14 o 
  -5   1   5       29.38      0.82 o 
  -4   1   5        0.12      0.11 o 
  -3   1   5      206.43      4.63 o 
  -2   1   5       20.68      0.56 o 
  -1   1   5        0.87      0.15 o 
   0   1   5       67.25      1.61 o 
   1   1   5      110.34      2.71 o 
   2   1   5       19.71      0.63 o 
   3   1   5        5.11      0.28 o 
   4   1   5       83.41      1.97 o 
   5   1   5        1.19      0.23 o 
   6   1   5       55.98      1.35 o 
   7   1   5       38.27      0.99 o 
   8   1   5        0.10      0.11 o 
   9   1   5        5.82      0.38 o 
  10   1   5        3.00      0.38 o 
  11   1   5       10.93      0.56 o 
  12   1   5        3.11      0.58 o 
 -13   2   5        0.36      0.36 o 
 -12   2   5        6.72      0.56 o 
 -11   2   5        1.95      0.33 o 
 -10   2   5        0.40      0.45 o 
  -9   2   5        5.42      0.33 o 
  -8   2   5       31.34      0.85 o 
  -7   2   5        9.62      0.36 o 
  -6   2   5        4.36      0.24 o 
  -5   2   5      165.25      3.85 o 
  -4   2   5        6.04      0.29 o 
  -3   2   5        2.53      0.23 o 
  -2   2   5        3.10      0.21 o 
  -1   2   5      473.12     10.51 o 
   0   2   5       47.63      1.17 o 
   1   2   5       87.50      2.04 o 
   2   2   5      143.85      3.39 o 
   3   2   5       58.57      1.69 o 
   4   2   5        0.44      0.22 o 
   5   2   5       14.87      0.51 o 
   6   2   5       92.92      2.21 o 
   7   2   5        1.11      0.23 o 
   8   2   5        6.96      0.40 o 
   9   2   5        3.49      0.46 o 
  10   2   5        8.06      0.80 o 
  11   2   5        0.41      0.47 o 
  12   2   5        2.22      0.44 o 
 -13   3   5        0.97      0.94 o 
 -12   3   5        0.16      0.18 o 
 -11   3   5        5.29      0.44 o 
 -10   3   5        0.34      0.26 o 
  -9   3   5        0.20      0.19 o 
  -8   3   5        0.59      0.26 o 
  -7   3   5       31.63      0.83 o 
  -6   3   5        0.78      0.19 o 
  -5   3   5        3.33      0.22 o 
  -4   3   5       26.50      0.71 o 
  -3   3   5       20.90      0.60 o 
  -2   3   5        5.93      0.36 o 
  -1   3   5        0.96      0.18 o 
   0   3   5       14.99      0.63 o 
   1   3   5       20.59      0.58 o 
   2   3   5        7.12      0.36 o 
   3   3   5        0.28      0.32 o 
   4   3   5        3.38      0.22 o 
   5   3   5       38.38      0.96 o 
   6   3   5        0.35      0.38 o 
   7   3   5        1.49      0.22 o 
   8   3   5       16.81      0.60 o 
   9   3   5        0.65      0.32 o 
  10   3   5        0.17      0.18 o 
  11   3   5        0.75      0.36 o 
 -12   4   5        2.43      0.62 o 
 -11   4   5        0.36      0.44 o 
 -10   4   5        1.40      0.50 o 
  -9   4   5        0.18      0.19 o 
  -8   4   5        2.91      0.35 o 
  -7   4   5       21.89      0.69 o 
  -6   4   5       36.77      0.98 o 
  -5   4   5       12.89      0.45 o 
  -4   4   5       10.51      0.40 o 
  -3   4   5        0.41      0.20 o 
  -2   4   5       32.16      0.81 o 
  -1   4   5       59.20      1.58 o 
   0   4   5       70.12      1.65 o 
   1   4   5       48.65      1.17 o 
   2   4   5       18.02      0.56 o 
   3   4   5        0.36      0.40 o 
   4   4   5       19.36      0.58 o 
   5   4   5       16.35      0.56 o 
   6   4   5       13.68      0.50 o 
   7   4   5       19.17      0.65 o 
   8   4   5        2.39      0.31 o 
   9   4   5        0.16      0.18 o 
  10   4   5        0.31      0.29 o 
  11   4   5        0.29      0.32 o 
 -11   5   5        0.61      0.61 o 
 -10   5   5        2.63      0.51 o 
  -9   5   5        0.47      0.38 o 
  -8   5   5        1.59      0.41 o 
  -7   5   5        0.70      0.38 o 
  -6   5   5        0.55      0.37 o 
  -5   5   5        0.23      0.21 o 
  -4   5   5        0.22      0.19 o 
  -3   5   5        0.59      0.26 o 
  -2   5   5        3.53      0.29 o 
  -1   5   5        0.12      0.12 o 
   0   5   5        2.99      0.24 o 
   1   5   5        3.85      0.26 o 
   2   5   5        1.03      0.27 o 
   3   5   5        1.66      0.27 o 
   4   5   5        2.45      0.29 o 
   5   5   5        0.48      0.27 o 
   6   5   5        0.23      0.22 o 
   7   5   5        0.42      0.48 o 
   8   5   5        0.30      0.26 o 
   9   5   5        0.57      0.45 o 
  -9   6   5        2.26      0.61 o 
  -8   6   5        0.39      0.45 o 
  -7   6   5        1.03      0.40 o 
  -6   6   5        7.62      0.54 o 
  -5   6   5        1.65      0.39 o 
  -4   6   5        4.43      0.66 o 
  -3   6   5        0.50      0.36 o 
  -2   6   5        6.71      0.59 o 
  -1   6   5        0.21      0.22 o 
   0   6   5       25.32      1.04 o 
   1   6   5        9.72      0.47 o 
   2   6   5        0.37      0.44 o 
   3   6   5        2.45      0.39 o 
   4   6   5        2.18      0.37 o 
   5   6   5        5.82      0.45 o 
   6   6   5        0.43      0.33 o 
   7   6   5        2.75      0.45 o 
   8   6   5        0.28      0.34 o 
  -7   7   5        0.80      0.88 o 
  -6   7   5        0.39      0.45 o 
  -5   7   5        0.38      0.46 o 
  -4   7   5        0.34      0.37 o 
  -3   7   5        0.80      0.54 o 
  -2   7   5        0.22      0.24 o 
  -1   7   5        0.28      0.27 o 
   0   7   5        0.42      0.49 o 
   1   7   5        2.45      0.49 o 
   2   7   5        0.26      0.24 o 
   3   7   5        0.30      0.37 o 
   4   7   5        0.54      0.42 o 
   5   7   5        0.47      0.48 o 
 -14   0   6        1.84      1.33 o 
 -13   0   6       29.49      3.28 o 
 -12   0   6        4.60      0.72 o 
 -11   0   6        0.55      0.62 o 
 -10   0   6       11.37      0.61 o 
  -9   0   6       22.82      0.82 o 
  -8   0   6        0.15      0.16 o 
  -7   0   6      239.58      5.60 o 
  -6   0   6      156.38      3.72 o 
  -5   0   6      113.17      2.93 o 
  -4   0   6       42.61      1.12 o 
  -3   0   6       14.67      0.53 o 
  -2   0   6      166.33      4.79 o 
  -1   0   6      191.22      4.30 o 
   0   0   6      990.80     19.82 o 
   1   0   6      210.66      4.66 o 
   2   0   6        3.96      0.32 o 
   3   0   6      553.65     11.98 o 
   4   0   6       11.57      0.81 o 
   5   0   6        6.54      0.47 o 
   6   0   6       48.11      1.37 o 
   7   0   6        1.21      0.33 o 
   8   0   6        4.43      0.38 o 
   9   0   6       26.39      0.98 o 
  10   0   6       17.21      0.99 o 
  11   0   6        1.82      0.42 o 
  12   0   6       17.73      1.49 o 
 -14   1   6        3.74      1.71 o 
 -13   1   6        0.32      0.32 o 
 -12   1   6        3.68      0.37 o 
 -11   1   6        0.14      0.16 o 
 -10   1   6        0.34      0.39 o 
  -9   1   6       20.29      0.69 o 
  -8   1   6        1.81      0.24 o 
  -7   1   6       17.95      0.59 o 
  -6   1   6      143.27      3.59 o 
  -5   1   6        3.96      0.28 o 
  -4   1   6      170.84      3.91 o 
  -3   1   6        0.46      0.16 o 
  -2   1   6        5.36      0.24 o 
  -1   1   6        0.60      0.17 o 
   0   1   6      298.94      6.77 o 
   1   1   6      200.55      4.58 o 
   2   1   6      402.89      9.00 o 
   3   1   6        4.21      0.30 o 
   4   1   6       36.60      0.98 o 
   5   1   6       77.21      1.82 o 
   6   1   6       19.94      0.62 o 
   7   1   6        1.46      0.21 o 
   8   1   6        4.08      0.29 o 
   9   1   6        7.34      0.53 o 
  10   1   6        6.57      0.63 o 
  11   1   6        3.42      0.39 o 
  12   1   6        9.49      0.64 o 
 -13   2   6        0.25      0.26 o 
 -12   2   6        0.42      0.50 o 
 -11   2   6        5.75      0.38 o 
 -10   2   6        0.32      0.39 o 
  -9   2   6       31.07      0.97 o 
  -8   2   6       52.03      1.34 o 
  -7   2   6        2.18      0.21 o 
  -6   2   6        0.85      0.19 o 
  -5   2   6       73.63      1.78 o 
  -4   2   6        5.33      0.31 o 
  -3   2   6      133.06      3.08 o 
  -2   2   6       69.03      1.64 o 
  -1   2   6       18.50      0.54 o 
   0   2   6        5.41      0.36 o 
   1   2   6      147.73      3.49 o 
   2   2   6        9.38      0.37 o 
   3   2   6       41.14      1.08 o 
   4   2   6        7.14      0.32 o 
   5   2   6       45.59      1.15 o 
   6   2   6        2.32      0.22 o 
   7   2   6        5.87      0.41 o 
   8   2   6        0.39      0.44 o 
   9   2   6        3.10      0.39 o 
  10   2   6        6.37      0.45 o 
  11   2   6       17.23      0.95 o 
  12   2   6        0.81      0.49 o 
 -13   3   6        2.89      1.59 o 
 -12   3   6        0.29      0.29 o 
 -11   3   6        2.58      0.44 o 
 -10   3   6        9.91      0.45 o 
  -9   3   6        0.62      0.28 o 
  -8   3   6       30.87      0.88 o 
  -7   3   6       14.69      0.53 o 
  -6   3   6        5.98      0.28 o 
  -5   3   6        4.33      0.24 o 
  -4   3   6        7.90      0.31 o 
  -3   3   6        0.50      0.20 o 
  -2   3   6      345.46      7.76 o 
  -1   3   6      100.83      2.33 o 
   0   3   6        0.48      0.18 o 
   1   3   6       43.08      1.15 o 
   2   3   6        2.20      0.25 o 
   3   3   6       19.55      0.65 o 
   4   3   6       99.04      2.32 o 
   5   3   6       85.40      2.01 o 
   6   3   6        0.33      0.37 o 
   7   3   6        6.22      0.37 o 
   8   3   6       13.47      0.59 o 
   9   3   6       15.81      0.66 o 
  10   3   6       13.02      0.63 o 
  11   3   6        1.26      0.38 o 
 -12   4   6        4.18      0.59 o 
 -11   4   6        6.16      0.44 o 
 -10   4   6        3.31      0.61 o 
  -9   4   6        6.67      0.49 o 
  -8   4   6        3.65      0.41 o 
  -7   4   6        3.88      0.32 o 
  -6   4   6        1.66      0.26 o 
  -5   4   6        0.13      0.13 o 
  -4   4   6       26.54      0.86 o 
  -3   4   6       21.93      0.72 o 
  -2   4   6        3.60      0.25 o 
  -1   4   6       77.56      1.82 o 
   0   4   6        6.22      0.29 o 
   1   4   6        8.20      0.34 o 
   2   4   6        2.75      0.20 o 
   3   4   6        0.40      0.19 o 
   4   4   6       13.01      0.44 o 
   5   4   6        7.55      0.38 o 
   6   4   6        1.15      0.26 o 
   7   4   6       27.60      0.90 o 
   8   4   6        3.49      0.33 o 
   9   4   6        3.35      0.57 o 
  10   4   6        0.43      0.42 o 
 -11   5   6        1.56      1.26 o 
 -10   5   6        5.21      0.66 o 
  -9   5   6        0.64      0.57 o 
  -8   5   6        0.40      0.46 o 
  -7   5   6        7.95      0.49 o 
  -6   5   6        5.84      0.51 o 
  -5   5   6        7.41      0.41 o 
  -4   5   6        5.60      0.36 o 
  -3   5   6       32.19      0.93 o 
  -2   5   6        0.36      0.41 o 
  -1   5   6       29.93      0.82 o 
   0   5   6       68.78      1.76 o 
   1   5   6        0.10      0.11 o 
   2   5   6        1.88      0.23 o 
   3   5   6       14.21      0.47 o 
   4   5   6        8.79      0.44 o 
   5   5   6        5.94      0.37 o 
   6   5   6       40.82      1.34 o 
   7   5   6        0.16      0.18 o 
   8   5   6        4.61      0.41 o 
   9   5   6        0.33      0.39 o 
  -9   6   6        0.37      0.36 o 
  -8   6   6        0.27      0.28 o 
  -7   6   6        5.07      0.44 o 
  -6   6   6        1.88      0.42 o 
  -5   6   6        0.43      0.36 o 
  -4   6   6        1.10      0.45 o 
  -3   6   6        0.45      0.35 o 
  -2   6   6        0.21      0.21 o 
  -1   6   6        7.14      0.59 o 
   0   6   6        0.45      0.50 o 
   1   6   6        3.49      0.31 o 
   2   6   6        0.49      0.30 o 
   3   6   6        0.49      0.33 o 
   4   6   6        0.17      0.18 o 
   5   6   6        2.49      0.39 o 
   6   6   6        0.37      0.44 o 
   7   6   6        2.54      0.68 o 
   8   6   6        0.43      0.52 o 
  -7   7   6        0.84      0.91 o 
  -6   7   6        0.94      1.00 o 
  -5   7   6        0.25      0.28 o 
  -4   7   6        0.33      0.35 o 
  -3   7   6        0.70      0.62 o 
  -2   7   6        2.93      0.53 o 
  -1   7   6        3.35      0.54 o 
   0   7   6        0.43      0.50 o 
   1   7   6        0.28      0.35 o 
   2   7   6        1.21      0.53 o 
   3   7   6        0.27      0.30 o 
   4   7   6        6.30      0.70 o 
   5   7   6        0.33      0.35 o 
 -14   1   7        5.46      1.74 o 
 -13   1   7        0.28      0.29 o 
 -12   1   7        1.15      0.37 o 
 -11   1   7        0.77      0.41 o 
 -10   1   7       43.18      1.29 o 
  -9   1   7       16.25      0.55 o 
  -8   1   7       52.10      1.33 o 
  -7   1   7       48.86      1.24 o 
  -6   1   7        2.69      0.22 o 
  -5   1   7        1.08      0.20 o 
  -4   1   7       82.84      1.94 o 
  -3   1   7      337.04      7.57 o 
  -2   1   7       31.84      0.81 o 
  -1   1   7      406.70      9.02 o 
   0   1   7       33.21      0.88 o 
   1   1   7       18.40      0.85 o 
   2   1   7       28.54      1.11 o 
   3   1   7       27.45      0.93 o 
   4   1   7        8.34      0.35 o 
   5   1   7        4.92      0.29 o 
   6   1   7       12.02      0.43 o 
   7   1   7        1.57      0.22 o 
   8   1   7        0.18      0.17 o 
   9   1   7       12.66      0.50 o 
  10   1   7        0.39      0.45 o 
  11   1   7        3.56      0.43 o 
  12   1   7        2.27      0.50 o 
 -13   2   7        0.32      0.38 o 
 -12   2   7        2.76      0.49 o 
 -11   2   7        8.14      0.47 o 
 -10   2   7        0.61      0.29 o 
  -9   2   7        9.25      0.39 o 
  -8   2   7        6.42      0.31 o 
  -7   2   7       17.75      0.67 o 
  -6   2   7        0.29      0.19 o 
  -5   2   7       21.08      0.69 o 
  -4   2   7        6.79      0.30 o 
  -3   2   7      159.60      3.80 o 
  -2   2   7       32.67      0.85 o 
  -1   2   7        1.10      0.18 o 
   0   2   7      132.69      3.10 o 
   1   2   7       76.68      2.17 o 
   2   2   7       55.42      1.37 o 
   3   2   7        3.37      0.32 o 
   4   2   7      144.39      3.37 o 
   5   2   7        3.91      0.23 o 
   6   2   7        1.11      0.23 o 
   7   2   7        2.84      0.27 o 
   8   2   7       32.80      1.08 o 
   9   2   7        0.82      0.40 o 
  10   2   7        3.14      0.44 o 
  11   2   7       16.18      0.88 o 
  12   2   7        0.48      0.54 o 
 -13   3   7        1.09      1.02 o 
 -12   3   7        0.79      0.39 o 
 -11   3   7        2.66      0.41 o 
 -10   3   7        0.32      0.27 o 
  -9   3   7       18.39      0.61 o 
  -8   3   7       10.23      0.40 o 
  -7   3   7        0.13      0.14 o 
  -6   3   7        6.92      0.42 o 
  -5   3   7       14.56      0.48 o 
  -4   3   7        4.68      0.28 o 
  -3   3   7        3.97      0.23 o 
  -2   3   7       76.02      1.87 o 
  -1   3   7        1.62      0.24 o 
   0   3   7        0.81      0.18 o 
   1   3   7       17.44      0.59 o 
   2   3   7       28.51      0.83 o 
   3   3   7        2.17      0.21 o 
   4   3   7        0.19      0.14 o 
   5   3   7        4.34      0.24 o 
   6   3   7        4.61      0.26 o 
   7   3   7        3.09      0.27 o 
   8   3   7        0.14      0.15 o 
   9   3   7        0.39      0.32 o 
  10   3   7       10.43      0.53 o 
  11   3   7        0.24      0.24 o 
 -12   4   7        0.61      0.73 o 
 -11   4   7        0.36      0.29 o 
 -10   4   7        0.36      0.42 o 
  -9   4   7        0.52      0.31 o 
  -8   4   7        2.65      0.32 o 
  -7   4   7        4.29      0.36 o 
  -6   4   7        0.38      0.45 o 
  -5   4   7        0.74      0.24 o 
  -4   4   7        8.75      0.36 o 
  -3   4   7       16.37      0.51 o 
  -2   4   7       34.66      0.93 o 
  -1   4   7       27.25      0.72 o 
   0   4   7        0.33      0.36 o 
   1   4   7        0.97      0.18 o 
   2   4   7       17.59      0.53 o 
   3   4   7       52.38      1.28 o 
   4   4   7       39.14      1.00 o 
   5   4   7       17.47      0.65 o 
   6   4   7        1.59      0.27 o 
   7   4   7        0.19      0.19 o 
   8   4   7        3.61      0.36 o 
   9   4   7       15.65      1.12 o 
  10   4   7        4.44      0.53 o 
 -11   5   7        0.30      0.36 o 
 -10   5   7        0.41      0.44 o 
  -9   5   7        0.28      0.35 o 
  -8   5   7        3.94      0.60 o 
  -7   5   7        0.45      0.37 o 
  -6   5   7        2.48      0.37 o 
  -5   5   7        2.49      0.32 o 
  -4   5   7        0.40      0.44 o 
  -3   5   7        3.63      0.36 o 
  -2   5   7        0.38      0.43 o 
  -1   5   7        0.86      0.25 o 
   0   5   7        0.34      0.40 o 
   1   5   7        0.74      0.24 o 
   2   5   7        0.42      0.25 o 
   3   5   7        5.06      0.30 o 
   4   5   7        0.45      0.52 o 
   5   5   7        0.59      0.33 o 
   6   5   7        3.25      0.39 o 
   7   5   7        0.17      0.19 o 
   8   5   7        1.52      0.47 o 
   9   5   7        0.29      0.32 o 
  -9   6   7        0.61      0.72 o 
  -8   6   7        0.49      0.41 o 
  -7   6   7        1.22      0.38 o 
  -6   6   7        0.72      0.40 o 
  -5   6   7        2.45      0.51 o 
  -4   6   7        7.36      0.91 o 
  -3   6   7        1.06      0.44 o 
  -2   6   7        2.75      0.47 o 
  -1   6   7        8.15      0.46 o 
   0   6   7        0.46      0.54 o 
   1   6   7        0.26      0.22 o 
   2   6   7        4.90      0.37 o 
   3   6   7       12.79      0.56 o 
   4   6   7        0.27      0.24 o 
   5   6   7       10.64      0.57 o 
   6   6   7        0.77      0.40 o 
   7   6   7        2.10      0.77 o 
  -6   7   7        1.35      1.26 o 
  -5   7   7        1.59      1.33 o 
  -4   7   7        1.34      0.68 o 
  -3   7   7        0.70      0.48 o 
  -2   7   7        3.24      0.58 o 
  -1   7   7        0.30      0.30 o 
   0   7   7        0.58      0.70 o 
   1   7   7        0.27      0.34 o 
   2   7   7        2.31      0.56 o 
   3   7   7        0.26      0.28 o 
   4   7   7        0.29      0.36 o 
   5   7   7        0.42      0.49 o 
 -14   0   8        1.14      1.03 o 
 -13   0   8        3.12      0.65 o 
 -12   0   8        0.81      0.49 o 
 -11   0   8       82.50      2.99 o 
 -10   0   8       15.87      1.21 o 
  -9   0   8        3.18      0.39 o 
  -8   0   8       47.91      1.51 o 
  -7   0   8        0.30      0.33 o 
  -6   0   8        1.34      0.31 o 
  -5   0   8      264.00      6.10 o 
  -4   0   8      545.30     12.05 o 
  -3   0   8       22.38      0.72 o 
  -2   0   8      438.13     10.22 o 
  -1   0   8      474.10     10.43 o 
   0   0   8      282.14      5.95 o 
   1   0   8       66.35      2.06 o 
   2   0   8       97.56      2.50 o 
   3   0   8       10.31      0.51 o 
   4   0   8        1.00      0.38 o 
   5   0   8      136.42      3.26 o 
   6   0   8       15.11      0.60 o 
   7   0   8       40.90      1.17 o 
   8   0   8       28.44      0.97 o 
   9   0   8        0.26      0.25 o 
  10   0   8        0.47      0.40 o 
  11   0   8        0.26      0.32 o 
  12   0   8        1.09      0.64 o 
 -14   1   8        1.00      0.97 o 
 -13   1   8        2.89      0.54 o 
 -12   1   8       10.38      0.65 o 
 -11   1   8        1.41      0.34 o 
 -10   1   8       17.77      0.64 o 
  -9   1   8        4.37      0.31 o 
  -8   1   8        5.40      0.36 o 
  -7   1   8        0.13      0.13 o 
  -6   1   8        3.14      0.23 o 
  -5   1   8       16.30      0.55 o 
  -4   1   8      164.71      3.78 o 
  -3   1   8        8.12      0.32 o 
  -2   1   8      277.98      6.28 o 
  -1   1   8       88.42      2.06 o 
   0   1   8       25.55      0.72 o 
   1   1   8       92.26      2.30 o 
   2   1   8       45.76      1.22 o 
   3   1   8       35.68      0.98 o 
   4   1   8       26.74      0.83 o 
   5   1   8        1.27      0.20 o 
   6   1   8       40.06      1.07 o 
   7   1   8       43.80      1.18 o 
   8   1   8       18.55      0.64 o 
   9   1   8        1.43      0.34 o 
  10   1   8        1.79      0.44 o 
  11   1   8        0.21      0.22 o 
  12   1   8        0.84      0.66 o 
 -13   2   8        1.24      0.49 o 
 -12   2   8        3.68      0.42 o 
 -11   2   8        0.38      0.44 o 
 -10   2   8        8.54      0.44 o 
  -9   2   8       51.40      1.32 o 
  -8   2   8        6.02      0.33 o 
  -7   2   8       15.70      0.52 o 
  -6   2   8       12.82      0.51 o 
  -5   2   8        2.16      0.22 o 
  -4   2   8       77.41      1.85 o 
  -3   2   8      267.41      6.17 o 
  -2   2   8       26.68      0.80 o 
  -1   2   8       43.50      1.19 o 
   0   2   8        0.69      0.21 o 
   1   2   8        6.29      0.35 o 
   2   2   8       53.13      1.42 o 
   3   2   8       98.53      2.29 o 
   4   2   8        0.17      0.14 o 
   5   2   8       13.01      0.47 o 
   6   2   8        4.90      0.38 o 
   7   2   8        6.00      0.39 o 
   8   2   8        3.29      0.36 o 
   9   2   8        2.04      0.36 o 
  10   2   8        2.56      0.37 o 
  11   2   8        2.15      0.41 o 
 -13   3   8        0.56      0.64 o 
 -12   3   8        0.40      0.47 o 
 -11   3   8        0.40      0.46 o 
 -10   3   8        5.52      0.38 o 
  -9   3   8        6.26      0.43 o 
  -8   3   8       19.44      0.65 o 
  -7   3   8        0.18      0.17 o 
  -6   3   8       37.42      1.04 o 
  -5   3   8        2.21      0.23 o 
  -4   3   8        0.09      0.10 o 
  -3   3   8       16.55      0.52 o 
  -2   3   8       23.60      0.66 o 
  -1   3   8        6.80      0.29 o 
   0   3   8       94.69      2.50 o 
   1   3   8       24.22      0.75 o 
   2   3   8        1.52      0.28 o 
   3   3   8      110.47      2.72 o 
   4   3   8       51.24      1.23 o 
   5   3   8        3.00      0.26 o 
   6   3   8        5.64      0.37 o 
   7   3   8       11.37      0.45 o 
   8   3   8        3.31      0.38 o 
   9   3   8       14.35      0.67 o 
  10   3   8       24.22      1.08 o 
  11   3   8        0.44      0.36 o 
 -12   4   8        0.29      0.33 o 
 -11   4   8        0.38      0.45 o 
 -10   4   8        2.72      0.42 o 
  -9   4   8        3.47      0.48 o 
  -8   4   8        3.52      0.34 o 
  -7   4   8       24.29      0.85 o 
  -6   4   8        6.66      0.44 o 
  -5   4   8       23.75      0.72 o 
  -4   4   8        4.41      0.29 o 
  -3   4   8        0.76      0.24 o 
  -2   4   8        0.27      0.19 o 
  -1   4   8        6.78      0.29 o 
   0   4   8        5.27      0.29 o 
   1   4   8       54.91      1.32 o 
   2   4   8        5.19      0.27 o 
   3   4   8       18.76      0.58 o 
   4   4   8       19.16      0.59 o 
   5   4   8        0.14      0.15 o 
   6   4   8        0.42      0.48 o 
   7   4   8        0.36      0.42 o 
   8   4   8        0.24      0.23 o 
   9   4   8        9.64      0.91 o 
  10   4   8        0.26      0.26 o 
 -11   5   8        0.73      0.76 o 
 -10   5   8        0.42      0.41 o 
  -9   5   8        0.61      0.39 o 
  -8   5   8        6.27      0.59 o 
  -7   5   8        0.42      0.47 o 
  -6   5   8       15.04      0.62 o 
  -5   5   8        5.69      0.46 o 
  -4   5   8        7.58      0.43 o 
  -3   5   8        0.29      0.24 o 
  -2   5   8        0.93      0.28 o 
  -1   5   8        0.98      0.27 o 
   0   5   8        5.39      0.30 o 
   1   5   8        7.30      0.41 o 
   2   5   8       66.32      1.67 o 
   3   5   8        1.81      0.36 o 
   4   5   8        1.51      0.32 o 
   5   5   8        6.33      0.43 o 
   6   5   8        0.30      0.26 o 
   7   5   8        4.79      0.48 o 
   8   5   8       17.30      1.01 o 
   9   5   8        2.73      1.69 o 
  -9   6   8        0.54      0.49 o 
  -8   6   8        0.63      0.42 o 
  -7   6   8        2.91      0.44 o 
  -6   6   8        0.63      0.74 o 
  -5   6   8        9.78      1.18 o 
  -4   6   8        1.26      0.52 o 
  -3   6   8        0.56      0.64 o 
  -2   6   8        1.49      0.38 o 
  -1   6   8        2.32      0.37 o 
   0   6   8        0.32      0.26 o 
   1   6   8       10.28      0.61 o 
   2   6   8        0.74      0.39 o 
   3   6   8        0.42      0.47 o 
   4   6   8        1.65      0.49 o 
   5   6   8        0.33      0.29 o 
   6   6   8        0.36      0.33 o 
   7   6   8        2.55      0.74 o 
  -6   7   8        0.88      0.96 o 
  -5   7   8        0.79      0.89 o 
  -4   7   8        1.02      0.58 o 
  -3   7   8        0.39      0.36 o 
  -2   7   8        2.87      0.81 o 
  -1   7   8        0.28      0.29 o 
   0   7   8        0.71      0.61 o 
   1   7   8        0.25      0.28 o 
   2   7   8        0.36      0.33 o 
   3   7   8        0.67      0.48 o 
   4   7   8        3.20      0.74 o 
 -14   1   9        0.89      0.90 o 
 -13   1   9        0.44      0.50 o 
 -12   1   9        9.76      0.85 o 
 -11   1   9        4.98      0.35 o 
 -10   1   9        8.40      0.42 o 
  -9   1   9       16.11      0.61 o 
  -8   1   9       12.91      0.46 o 
  -7   1   9        9.77      0.34 o 
  -6   1   9       41.74      1.05 o 
  -5   1   9      255.63      5.87 o 
  -4   1   9       43.27      1.11 o 
  -3   1   9       56.50      1.50 o 
  -2   1   9       22.03      0.73 o 
  -1   1   9      164.50      3.77 o 
   0   1   9       36.37      0.94 o 
   1   1   9      180.22      4.20 o 
   2   1   9      168.98      4.03 o 
   3   1   9        1.59      0.22 o 
   4   1   9       19.75      0.63 o 
   5   1   9        1.45      0.19 o 
   6   1   9       33.57      0.88 o 
   7   1   9        0.18      0.16 o 
   8   1   9        8.90      0.38 o 
   9   1   9        1.89      0.32 o 
  10   1   9        0.89      0.35 o 
  11   1   9        0.67      0.55 o 
 -13   2   9        0.77      0.42 o 
 -12   2   9        3.95      0.45 o 
 -11   2   9        0.18      0.19 o 
 -10   2   9       12.18      0.59 o 
  -9   2   9        1.05      0.37 o 
  -8   2   9        1.53      0.26 o 
  -7   2   9       16.35      0.53 o 
  -6   2   9       29.77      0.98 o 
  -5   2   9        0.38      0.20 o 
  -4   2   9       12.72      0.45 o 
  -3   2   9       49.78      1.48 o 
  -2   2   9       15.85      0.53 o 
  -1   2   9        7.60      0.33 o 
   0   2   9       52.29      1.33 o 
   1   2   9        7.23      0.38 o 
   2   2   9       75.26      1.81 o 
   3   2   9        2.30      0.24 o 
   4   2   9       14.47      0.49 o 
   5   2   9       10.56      0.37 o 
   6   2   9       33.89      0.95 o 
   7   2   9       20.29      0.85 o 
   8   2   9        0.28      0.24 o 
   9   2   9       14.65      0.65 o 
  10   2   9        0.36      0.30 o 
  11   2   9        0.63      0.48 o 
 -12   3   9        0.23      0.23 o 
 -11   3   9        0.47      0.34 o 
 -10   3   9        1.07      0.32 o 
  -9   3   9        1.29      0.28 o 
  -8   3   9        4.63      0.32 o 
  -7   3   9        8.83      0.41 o 
  -6   3   9       29.33      0.83 o 
  -5   3   9        0.24      0.18 o 
  -4   3   9       34.42      0.99 o 
  -3   3   9        5.20      0.27 o 
  -2   3   9        7.58      0.34 o 
  -1   3   9        0.82      0.22 o 
   0   3   9       38.89      1.01 o 
   1   3   9        9.41      0.38 o 
   2   3   9        1.44      0.19 o 
   3   3   9       34.70      0.94 o 
   4   3   9        6.40      0.36 o 
   5   3   9        0.18      0.16 o 
   6   3   9        3.55      0.28 o 
   7   3   9        9.40      0.42 o 
   8   3   9        0.44      0.30 o 
   9   3   9        0.28      0.26 o 
  10   3   9        0.20      0.20 o 
 -11   4   9        2.23      0.46 o 
 -10   4   9        3.14      0.42 o 
  -9   4   9        1.08      0.40 o 
  -8   4   9        0.44      0.48 o 
  -7   4   9        5.29      0.37 o 
  -6   4   9        0.42      0.46 o 
  -5   4   9        0.33      0.23 o 
  -4   4   9        2.46      0.25 o 
  -3   4   9        0.65      0.26 o 
  -2   4   9        0.17      0.15 o 
  -1   4   9        1.72      0.22 o 
   0   4   9        6.24      0.27 o 
   1   4   9       11.31      0.43 o 
   2   4   9        6.89      0.31 o 
   3   4   9        9.39      0.37 o 
   4   4   9        1.08      0.24 o 
   5   4   9        7.64      0.42 o 
   6   4   9        5.74      0.43 o 
   7   4   9        8.08      0.57 o 
   8   4   9       10.99      0.70 o 
   9   4   9        4.42      0.57 o 
 -10   5   9        0.26      0.33 o 
  -9   5   9        2.85      0.43 o 
  -8   5   9        0.43      0.48 o 
  -7   5   9        0.36      0.42 o 
  -6   5   9        1.45      0.33 o 
  -5   5   9        3.29      0.34 o 
  -4   5   9        0.19      0.20 o 
  -3   5   9        3.41      0.37 o 
  -2   5   9        1.05      0.33 o 
  -1   5   9        6.38      0.47 o 
   0   5   9        0.17      0.16 o 
   1   5   9        0.74      0.24 o 
   2   5   9        5.73      0.34 o 
   3   5   9        0.33      0.24 o 
   4   5   9        0.36      0.43 o 
   5   5   9        0.25      0.24 o 
   6   5   9        1.50      0.43 o 
   7   5   9        0.42      0.49 o 
   8   5   9        2.79      0.64 o 
  -9   6   9        0.43      0.42 o 
  -8   6   9        0.52      0.51 o 
  -7   6   9        1.90      0.45 o 
  -6   6   9        0.31      0.33 o 
  -5   6   9        2.47      0.51 o 
  -4   6   9        0.44      0.49 o 
  -3   6   9        3.72      0.54 o 
  -2   6   9        2.84      0.38 o 
  -1   6   9        0.50      0.57 o 
   0   6   9        0.23      0.22 o 
   1   6   9       10.09      0.51 o 
   2   6   9        0.21      0.22 o 
   3   6   9        1.18      0.43 o 
   4   6   9        0.87      0.45 o 
   5   6   9        2.05      0.40 o 
   6   6   9        0.32      0.32 o 
   7   6   9        2.18      1.44 o 
  -6   7   9        0.79      0.88 o 
  -5   7   9        1.80      1.52 o 
  -4   7   9        4.66      0.90 o 
  -3   7   9        0.35      0.41 o 
  -2   7   9        0.23      0.25 o 
  -1   7   9        0.26      0.27 o 
   0   7   9        5.49      0.69 o 
   1   7   9        2.06      0.70 o 
   2   7   9        0.24      0.26 o 
   3   7   9        1.91      0.66 o 
   4   7   9        0.79      0.81 o 
 -14   0  10        0.69      0.74 o 
 -13   0  10        0.67      0.47 o 
 -12   0  10        1.03      0.52 o 
 -11   0  10        6.88      0.84 o 
 -10   0  10       10.80      0.68 o 
  -9   0  10       48.15      2.38 o 
  -8   0  10        6.00      0.36 o 
  -7   0  10        1.42      0.25 o 
  -6   0  10      270.40      6.18 o 
  -5   0  10       97.62      2.43 o 
  -4   0  10        1.58      0.31 o 
  -3   0  10        4.52      0.38 o 
  -2   0  10      183.10      4.40 o 
  -1   0  10        2.63      0.35 o 
   0   0  10      384.76      8.51 o 
   1   0  10      642.13     17.64 o 
   2   0  10       31.98      1.14 o 
   3   0  10        1.19      0.30 o 
   4   0  10        4.20      0.30 o 
   5   0  10       69.09      1.72 o 
   6   0  10       32.76      1.25 o 
   7   0  10       55.95      1.74 o 
   8   0  10        0.77      0.40 o 
   9   0  10       12.55      1.13 o 
  10   0  10       10.55      1.02 o 
  11   0  10        0.97      0.48 o 
 -13   1  10        2.67      0.43 o 
 -12   1  10        1.69      0.35 o 
 -11   1  10        3.07      0.36 o 
 -10   1  10        6.27      0.39 o 
  -9   1  10        0.97      0.27 o 
  -8   1  10       33.16      1.07 o 
  -7   1  10       26.98      0.76 o 
  -6   1  10       47.27      1.18 o 
  -5   1  10       25.15      0.72 o 
  -4   1  10        0.22      0.26 o 
  -3   1  10        3.87      0.28 o 
  -2   1  10       30.47      0.88 o 
  -1   1  10        0.26      0.30 o 
   0   1  10      140.14      3.29 o 
   1   1  10       67.95      1.68 o 
   2   1  10       39.54      1.17 o 
   3   1  10       80.82      1.97 o 
   4   1  10        0.08      0.08 o 
   5   1  10        0.65      0.18 o 
   6   1  10        0.36      0.20 o 
   7   1  10        2.72      0.26 o 
   8   1  10       16.47      0.70 o 
   9   1  10        8.74      0.58 o 
  10   1  10        4.18      0.44 o 
  11   1  10        4.29      0.48 o 
 -13   2  10        2.99      0.61 o 
 -12   2  10        0.44      0.34 o 
 -11   2  10        0.88      0.39 o 
 -10   2  10        0.79      0.30 o 
  -9   2  10        4.77      0.48 o 
  -8   2  10       10.07      0.40 o 
  -7   2  10       70.66      1.72 o 
  -6   2  10        9.00      0.38 o 
  -5   2  10        0.30      0.33 o 
  -4   2  10       29.29      0.79 o 
  -3   2  10       11.08      0.37 o 
  -2   2  10       87.01      2.18 o 
  -1   2  10      175.79      4.39 o 
   0   2  10       24.95      0.82 o 
   1   2  10        4.39      0.38 o 
   2   2  10       70.28      1.71 o 
   3   2  10       11.18      0.38 o 
   4   2  10       39.84      1.01 o 
   5   2  10       39.01      1.04 o 
   6   2  10        1.51      0.26 o 
   7   2  10        0.71      0.33 o 
   8   2  10       13.76      0.64 o 
   9   2  10        1.48      0.39 o 
  10   2  10        5.10      0.44 o 
  11   2  10        0.38      0.45 o 
 -12   3  10        0.18      0.20 o 
 -11   3  10       11.44      0.57 o 
 -10   3  10        7.54      0.59 o 
  -9   3  10        4.27      0.36 o 
  -8   3  10        8.17      0.50 o 
  -7   3  10       10.70      0.60 o 
  -6   3  10        0.45      0.25 o 
  -5   3  10        5.67      0.31 o 
  -4   3  10       60.45      1.63 o 
  -3   3  10       19.07      0.60 o 
  -2   3  10       20.77      0.65 o 
  -1   3  10       31.28      0.89 o 
   0   3  10        1.44      0.23 o 
   1   3  10        0.42      0.20 o 
   2   3  10        2.42      0.21 o 
   3   3  10        0.19      0.16 o 
   4   3  10        9.00      0.37 o 
   5   3  10       35.39      0.95 o 
   6   3  10       30.44      0.92 o 
   7   3  10        1.18      0.51 o 
   8   3  10        2.33      0.40 o 
   9   3  10        2.39      0.44 o 
  10   3  10        0.25      0.26 o 
 -11   4  10        3.58      0.49 o 
 -10   4  10        6.35      0.68 o 
  -9   4  10        0.37      0.30 o 
  -8   4  10        0.19      0.20 o 
  -7   4  10        0.31      0.37 o 
  -6   4  10        1.85      0.30 o 
  -5   4  10       21.45      0.68 o 
  -4   4  10        2.41      0.37 o 
  -3   4  10       36.48      0.98 o 
  -2   4  10       23.43      0.77 o 
  -1   4  10        0.34      0.39 o 
   0   4  10       16.14      0.54 o 
   1   4  10        0.13      0.13 o 
   2   4  10        1.86      0.24 o 
   3   4  10       11.09      0.45 o 
   4   4  10        1.43      0.25 o 
   5   4  10       14.09      0.59 o 
   6   4  10       16.42      1.09 o 
   7   4  10        0.28      0.26 o 
   8   4  10        4.85      0.53 o 
   9   4  10        1.17      0.66 o 
 -10   5  10        0.32      0.34 o 
  -9   5  10        1.01      0.57 o 
  -8   5  10        2.64      0.43 o 
  -7   5  10        4.49      0.44 o 
  -6   5  10       12.78      0.71 o 
  -5   5  10        3.26      0.44 o 
  -4   5  10       11.07      0.63 o 
  -3   5  10        4.10      0.40 o 
  -2   5  10        2.97      0.40 o 
  -1   5  10       14.48      0.61 o 
   0   5  10        0.33      0.23 o 
   1   5  10        2.29      0.26 o 
   2   5  10        3.46      0.29 o 
   3   5  10        0.24      0.21 o 
   4   5  10       12.56      0.75 o 
   5   5  10        0.28      0.26 o 
   6   5  10        0.25      0.27 o 
   7   5  10       17.70      1.09 o 
   8   5  10        0.90      0.83 o 
  -8   6  10        0.19      0.25 o 
  -7   6  10        0.29      0.28 o 
  -6   6  10        4.39      0.64 o 
  -5   6  10        7.80      0.69 o 
  -4   6  10        0.57      0.65 o 
  -3   6  10        1.98      0.51 o 
  -2   6  10        0.24      0.24 o 
  -1   6  10        0.27      0.25 o 
   0   6  10       10.24      0.79 o 
   1   6  10        5.90      0.47 o 
   2   6  10        0.24      0.22 o 
   3   6  10        1.53      0.38 o 
   4   6  10        0.32      0.28 o 
   5   6  10        0.39      0.45 o 
   6   6  10        5.21      0.80 o 
  -6   7  10        0.64      0.74 o 
  -5   7  10        1.92      1.55 o 
  -4   7  10        0.74      0.84 o 
  -3   7  10        0.77      0.88 o 
  -2   7  10        0.89      0.82 o 
  -1   7  10        0.73      0.56 o 
   0   7  10        1.22      0.66 o 
   1   7  10        0.98      1.09 o 
   2   7  10        0.56      0.47 o 
   3   7  10        0.79      0.81 o 
 -13   1  11        0.36      0.42 o 
 -12   1  11        1.35      0.50 o 
 -11   1  11        3.15      0.34 o 
 -10   1  11        1.45      0.37 o 
  -9   1  11        6.03      0.36 o 
  -8   1  11        1.14      0.23 o 
  -7   1  11       43.10      1.10 o 
  -6   1  11        4.04      0.24 o 
  -5   1  11        0.19      0.16 o 
  -4   1  11        1.41      0.22 o 
  -3   1  11      152.35      3.55 o 
  -2   1  11       78.58      1.87 o 
  -1   1  11       67.61      1.63 o 
   0   1  11      196.25      4.76 o 
   1   1  11        0.40      0.44 o 
   2   1  11        1.67      0.28 o 
   3   1  11       13.02      0.43 o 
   4   1  11      119.97      2.76 o 
   5   1  11       27.51      0.75 o 
   6   1  11       30.07      0.90 o 
   7   1  11       16.08      0.70 o 
   8   1  11        5.61      0.57 o 
   9   1  11        0.18      0.18 o 
  10   1  11        2.97      0.38 o 
  11   1  11        6.81      0.77 o 
 -13   2  11        0.33      0.39 o 
 -12   2  11        8.03      0.62 o 
 -11   2  11        1.66      0.35 o 
 -10   2  11       10.55      0.48 o 
  -9   2  11        0.42      0.46 o 
  -8   2  11       18.51      0.61 o 
  -7   2  11       19.83      0.65 o 
  -6   2  11        0.14      0.14 o 
  -5   2  11       37.96      0.97 o 
  -4   2  11        7.17      0.31 o 
  -3   2  11       22.37      0.67 o 
  -2   2  11       13.07      0.48 o 
  -1   2  11       69.47      1.69 o 
   0   2  11        1.19      0.26 o 
   1   2  11        7.78      0.34 o 
   2   2  11       30.30      0.80 o 
   3   2  11        9.44      0.32 o 
   4   2  11        1.29      0.26 o 
   5   2  11        9.89      0.42 o 
   6   2  11        5.74      0.33 o 
   7   2  11        9.96      0.47 o 
   8   2  11        0.33      0.39 o 
   9   2  11        8.00      0.47 o 
  10   2  11        1.77      0.49 o 
 -12   3  11        0.84      0.47 o 
 -11   3  11        3.04      0.50 o 
 -10   3  11        0.45      0.51 o 
  -9   3  11        1.25      0.36 o 
  -8   3  11        4.95      0.43 o 
  -7   3  11        0.33      0.39 o 
  -6   3  11        3.44      0.31 o 
  -5   3  11        0.42      0.24 o 
  -4   3  11       19.45      0.60 o 
  -3   3  11        1.31      0.23 o 
  -2   3  11       18.89      0.62 o 
  -1   3  11       39.53      1.01 o 
   0   3  11        1.38      0.20 o 
   1   3  11       14.64      0.47 o 
   2   3  11        0.33      0.37 o 
   3   3  11       15.30      0.52 o 
   4   3  11        0.32      0.23 o 
   5   3  11       20.67      0.80 o 
   6   3  11        1.62      0.32 o 
   7   3  11        0.29      0.27 o 
   8   3  11        4.92      0.42 o 
   9   3  11        3.54      0.57 o 
  10   3  11        0.55      0.48 o 
 -11   4  11        0.25      0.31 o 
 -10   4  11        0.27      0.28 o 
  -9   4  11        4.94      0.44 o 
  -8   4  11       21.42      1.29 o 
  -7   4  11       12.00      0.71 o 
  -6   4  11        6.00      0.39 o 
  -5   4  11        0.14      0.15 o 
  -4   4  11        0.34      0.39 o 
  -3   4  11        3.51      0.39 o 
  -2   4  11       17.52      0.69 o 
  -1   4  11        3.02      0.28 o 
   0   4  11        0.53      0.23 o 
   1   4  11        1.18      0.25 o 
   2   4  11        0.41      0.45 o 
   3   4  11        0.21      0.18 o 
   4   4  11        0.18      0.17 o 
   5   4  11        2.20      0.34 o 
   6   4  11        1.34      0.45 o 
   7   4  11        0.28      0.34 o 
   8   4  11        0.45      0.35 o 
   9   4  11        0.63      0.72 o 
 -10   5  11        0.67      0.60 o 
  -9   5  11        0.29      0.27 o 
  -8   5  11        0.20      0.22 o 
  -7   5  11        9.25      0.54 o 
  -6   5  11        0.22      0.23 o 
  -5   5  11        0.19      0.21 o 
  -4   5  11        0.60      0.38 o 
  -3   5  11        1.76      0.57 o 
  -2   5  11        0.47      0.32 o 
  -1   5  11        1.05      0.40 o 
   0   5  11        3.39      0.31 o 
   1   5  11        0.93      0.30 o 
   2   5  11        0.47      0.27 o 
   3   5  11        0.46      0.51 o 
   4   5  11        6.38      0.46 o 
   5   5  11        0.27      0.33 o 
   6   5  11        0.34      0.40 o 
   7   5  11        1.31      0.62 o 
   8   5  11        1.35      1.21 o 
  -8   6  11        1.13      0.70 o 
  -7   6  11        1.92      0.50 o 
  -6   6  11        8.24      0.81 o 
  -5   6  11        0.68      0.50 o 
  -4   6  11        0.28      0.30 o 
  -3   6  11        0.65      0.44 o 
  -2   6  11        4.90      0.65 o 
  -1   6  11        0.52      0.61 o 
   0   6  11        0.95      0.36 o 
   1   6  11        0.36      0.43 o 
   2   6  11        2.30      0.42 o 
   3   6  11        1.76      0.38 o 
   4   6  11        0.36      0.43 o 
   5   6  11        0.38      0.44 o 
   6   6  11        3.48      1.85 o 
  -5   7  11        1.61      1.38 o 
  -4   7  11        0.81      0.90 o 
  -3   7  11        1.01      1.07 o 
  -2   7  11        0.93      1.01 o 
  -1   7  11        2.12      1.70 o 
   0   7  11        0.33      0.42 o 
   1   7  11        2.68      1.00 o 
   2   7  11        0.26      0.32 o 
 -13   0  12       10.16      1.79 o 
 -12   0  12        6.12      0.98 o 
 -11   0  12        1.39      0.46 o 
 -10   0  12       11.68      0.71 o 
  -9   0  12        0.24      0.26 o 
  -8   0  12        2.71      0.38 o 
  -7   0  12        5.57      0.33 o 
  -6   0  12        2.48      0.28 o 
  -5   0  12       42.15      1.28 o 
  -4   0  12      228.07      5.38 o 
  -3   0  12      138.81      3.38 o 
  -2   0  12       16.61      0.83 o 
  -1   0  12      106.46      3.28 o 
   0   0  12       13.74      0.85 o 
   1   0  12        6.19      0.46 o 
   2   0  12       72.22      1.82 o 
   3   0  12      267.18      6.50 o 
   4   0  12        2.76      0.29 o 
   5   0  12       17.36      0.69 o 
   6   0  12       92.74      2.66 o 
   7   0  12       17.66      0.78 o 
   8   0  12       24.25      1.04 o 
   9   0  12        6.01      0.60 o 
  10   0  12        9.95      1.91 o 
 -13   1  12        3.21      0.43 o 
 -12   1  12        5.74      0.43 o 
 -11   1  12       12.04      0.54 o 
 -10   1  12        3.09      0.35 o 
  -9   1  12        0.38      0.42 o 
  -8   1  12        1.80      0.26 o 
  -7   1  12        2.66      0.22 o 
  -6   1  12       39.27      0.98 o 
  -5   1  12       23.31      0.71 o 
  -4   1  12       78.62      1.90 o 
  -3   1  12       50.75      1.30 o 
  -2   1  12        9.14      0.45 o 
  -1   1  12       82.94      2.06 o 
   0   1  12        0.37      0.23 o 
   1   1  12        1.59      0.28 o 
   2   1  12       22.79      0.70 o 
   3   1  12       10.59      0.36 o 
   4   1  12       10.90      0.37 o 
   5   1  12       52.94      1.34 o 
   6   1  12        0.69      0.29 o 
   7   1  12       13.84      0.64 o 
   8   1  12        4.10      0.33 o 
   9   1  12        0.31      0.26 o 
  10   1  12        0.41      0.32 o 
 -13   2  12        0.50      0.59 o 
 -12   2  12        0.70      0.39 o 
 -11   2  12        2.19      0.38 o 
 -10   2  12        4.30      0.39 o 
  -9   2  12        2.96      0.32 o 
  -8   2  12        7.82      0.39 o 
  -7   2  12        7.31      0.46 o 
  -6   2  12        8.70      0.36 o 
  -5   2  12       22.41      0.70 o 
  -4   2  12        0.48      0.22 o 
  -3   2  12        2.12      0.22 o 
  -2   2  12      101.51      2.45 o 
  -1   2  12       31.74      0.87 o 
   0   2  12       16.12      0.62 o 
   1   2  12       13.96      0.53 o 
   2   2  12        0.35      0.17 o 
   3   2  12       21.12      0.63 o 
   4   2  12       96.27      2.32 o 
   5   2  12       20.90      0.66 o 
   6   2  12        2.70      0.32 o 
   7   2  12        0.28      0.25 o 
   8   2  12        0.22      0.25 o 
   9   2  12        4.97      0.51 o 
  10   2  12       14.05      0.88 o 
 -12   3  12        0.27      0.27 o 
 -11   3  12        0.99      0.39 o 
 -10   3  12        0.22      0.23 o 
  -9   3  12       37.89      1.17 o 
  -8   3  12       47.06      1.34 o 
  -7   3  12        1.14      0.35 o 
  -6   3  12        1.22      0.28 o 
  -5   3  12        0.77      0.24 o 
  -4   3  12       11.87      0.45 o 
  -3   3  12       39.44      1.08 o 
  -2   3  12       79.86      1.95 o 
  -1   3  12        0.14      0.14 o 
   0   3  12        8.89      0.35 o 
   1   3  12       32.32      0.90 o 
   2   3  12        3.72      0.27 o 
   3   3  12       32.78      0.90 o 
   4   3  12        0.36      0.24 o 
   5   3  12        0.49      0.30 o 
   6   3  12        0.82      0.49 o 
   7   3  12        2.88      0.38 o 
   8   3  12        3.13      0.44 o 
   9   3  12        3.76      0.50 o 
 -11   4  12        3.41      0.54 o 
 -10   4  12        0.22      0.23 o 
  -9   4  12        6.52      0.49 o 
  -8   4  12       14.28      0.75 o 
  -7   4  12        3.01      0.35 o 
  -6   4  12       10.97      0.53 o 
  -5   4  12        1.81      0.34 o 
  -4   4  12        0.55      0.33 o 
  -3   4  12        2.72      0.39 o 
  -2   4  12        0.36      0.41 o 
  -1   4  12       20.32      0.77 o 
   0   4  12       22.87      0.75 o 
   1   4  12        1.53      0.26 o 
   2   4  12       33.06      1.02 o 
   3   4  12        0.80      0.30 o 
   4   4  12        0.16      0.17 o 
   5   4  12        0.36      0.29 o 
   6   4  12        0.25      0.26 o 
   7   4  12        3.42      0.77 o 
   8   4  12        4.01      0.63 o 
 -10   5  12        9.86      2.06 o 
  -9   5  12        2.63      0.62 o 
  -8   5  12        1.66      0.51 o 
  -7   5  12       22.31      1.00 o 
  -6   5  12        0.27      0.27 o 
  -5   5  12       10.48      0.57 o 
  -4   5  12        7.07      0.58 o 
  -3   5  12       10.31      0.56 o 
  -2   5  12        0.45      0.31 o 
  -1   5  12       12.66      0.53 o 
   0   5  12        7.30      0.46 o 
   1   5  12       20.15      0.67 o 
   2   5  12        0.50      0.29 o 
   3   5  12        1.32      0.34 o 
   4   5  12        1.01      0.49 o 
   5   5  12        0.28      0.28 o 
   6   5  12        0.22      0.24 o 
   7   5  12        0.37      0.39 o 
  -8   6  12        0.51      0.62 o 
  -7   6  12        0.35      0.35 o 
  -6   6  12        3.06      0.78 o 
  -5   6  12        0.54      0.52 o 
  -4   6  12        3.46      0.53 o 
  -3   6  12        2.99      0.61 o 
  -2   6  12        0.63      0.42 o 
  -1   6  12        0.20      0.21 o 
   0   6  12        3.35      0.42 o 
   1   6  12        0.43      0.49 o 
   2   6  12        6.39      0.65 o 
   3   6  12        2.32      0.47 o 
   4   6  12        0.84      1.01 o 
   5   6  12        0.80      0.85 o 
  -4   7  12        0.48      0.59 o 
  -3   7  12        4.87      2.14 o 
  -2   7  12        1.02      1.06 o 
  -1   7  12        0.67      0.79 o 
   0   7  12        0.94      1.01 o 
   1   7  12        0.28      0.34 o 
   2   7  12        0.46      0.58 o 
 -13   1  13        0.36      0.32 o 
 -12   1  13        0.76      0.37 o 
 -11   1  13        0.62      0.36 o 
 -10   1  13       10.44      0.46 o 
  -9   1  13        0.30      0.23 o 
  -8   1  13        0.38      0.43 o 
  -7   1  13        8.58      0.36 o 
  -6   1  13        5.19      0.26 o 
  -5   1  13        8.56      0.32 o 
  -4   1  13       14.02      0.65 o 
  -3   1  13        0.76      0.20 o 
  -2   1  13       30.67      0.98 o 
  -1   1  13        5.41      0.34 o 
   0   1  13       24.08      0.76 o 
   1   1  13        6.37      0.30 o 
   2   1  13      112.14      2.60 o 
   3   1  13       34.11      0.88 o 
   4   1  13        5.42      0.27 o 
   5   1  13       15.84      0.52 o 
   6   1  13       13.80      0.56 o 
   7   1  13       14.76      0.71 o 
   8   1  13        9.72      0.60 o 
   9   1  13       23.71      1.15 o 
  10   1  13        0.89      0.52 o 
 -13   2  13        0.84      0.86 o 
 -12   2  13        4.10      0.51 o 
 -11   2  13        0.21      0.22 o 
 -10   2  13        9.67      0.64 o 
  -9   2  13       28.97      0.88 o 
  -8   2  13        2.02      0.29 o 
  -7   2  13        5.08      0.29 o 
  -6   2  13        0.33      0.37 o 
  -5   2  13       68.85      1.65 o 
  -4   2  13        3.41      0.28 o 
  -3   2  13       49.56      1.21 o 
  -2   2  13       29.70      0.82 o 
  -1   2  13       12.13      0.42 o 
   0   2  13        9.52      0.40 o 
   1   2  13       26.10      0.74 o 
   2   2  13       34.40      0.89 o 
   3   2  13        2.78      0.23 o 
   4   2  13       26.09      0.74 o 
   5   2  13        0.11      0.12 o 
   6   2  13        7.26      0.46 o 
   7   2  13        4.29      0.57 o 
   8   2  13        3.86      0.47 o 
   9   2  13        0.38      0.36 o 
  10   2  13        0.31      0.33 o 
 -12   3  13        0.29      0.30 o 
 -11   3  13        2.25      0.40 o 
 -10   3  13        0.30      0.26 o 
  -9   3  13        5.58      0.47 o 
  -8   3  13        1.29      0.44 o 
  -7   3  13        7.08      0.45 o 
  -6   3  13        5.86      0.38 o 
  -5   3  13        0.45      0.51 o 
  -4   3  13        0.72      0.33 o 
  -3   3  13        9.40      0.39 o 
  -2   3  13        3.67      0.27 o 
  -1   3  13        1.33      0.23 o 
   0   3  13        0.33      0.38 o 
   1   3  13       27.46      0.80 o 
   2   3  13        0.34      0.21 o 
   3   3  13       11.71      0.44 o 
   4   3  13       11.85      0.69 o 
   5   3  13        4.21      0.43 o 
   6   3  13        0.72      0.42 o 
   7   3  13        1.44      0.37 o 
   8   3  13        5.40      0.47 o 
   9   3  13        0.22      0.27 o 
 -11   4  13        2.70      1.75 o 
 -10   4  13        6.25      0.66 o 
  -9   4  13        7.18      0.49 o 
  -8   4  13       10.02      0.86 o 
  -7   4  13        0.47      0.32 o 
  -6   4  13       11.34      1.10 o 
  -5   4  13       12.70      0.84 o 
  -4   4  13       25.58      0.84 o 
  -3   4  13       30.45      0.94 o 
  -2   4  13       10.54      0.46 o 
  -1   4  13        0.16      0.16 o 
   0   4  13        5.97      0.34 o 
   1   4  13        7.86      0.38 o 
   2   4  13       10.82      0.51 o 
   3   4  13       12.54      0.51 o 
   4   4  13        0.44      0.34 o 
   5   4  13        0.47      0.53 o 
   6   4  13        0.42      0.47 o 
   7   4  13        0.28      0.30 o 
   8   4  13        0.93      0.96 o 
 -10   5  13        0.89      0.92 o 
  -9   5  13        0.40      0.45 o 
  -8   5  13        0.35      0.40 o 
  -7   5  13        0.46      0.53 o 
  -6   5  13        0.55      0.54 o 
  -5   5  13        4.26      0.46 o 
  -4   5  13        0.33      0.29 o 
  -3   5  13        0.46      0.37 o 
  -2   5  13        5.07      0.44 o 
  -1   5  13        0.44      0.50 o 
   0   5  13        0.92      0.39 o 
   1   5  13        0.73      0.31 o 
   2   5  13        1.28      0.48 o 
   3   5  13        0.25      0.23 o 
   4   5  13        0.37      0.43 o 
   5   5  13        0.37      0.33 o 
   6   5  13        2.28      0.63 o 
   7   5  13        0.91      0.95 o 
  -7   6  13        0.65      0.55 o 
  -6   6  13        0.21      0.23 o 
  -5   6  13        0.90      0.68 o 
  -4   6  13       15.69      0.91 o 
  -3   6  13        1.42      0.50 o 
  -2   6  13        0.33      0.30 o 
  -1   6  13        2.55      0.43 o 
   0   6  13        3.79      0.43 o 
   1   6  13        2.00      0.41 o 
   2   6  13        0.72      0.41 o 
   3   6  13        2.56      0.50 o 
   4   6  13        0.50      0.60 o 
   5   6  13        0.39      0.45 o 
  -4   7  13        0.62      0.72 o 
  -3   7  13        2.68      1.77 o 
  -2   7  13        0.54      0.66 o 
  -1   7  13        1.28      1.24 o 
   0   7  13        0.58      0.70 o 
   1   7  13        0.78      0.89 o 
 -13   0  14        1.16      0.92 o 
 -12   0  14        4.43      0.49 o 
 -11   0  14       30.64      1.49 o 
 -10   0  14        0.35      0.32 o 
  -9   0  14        1.78      0.45 o 
  -8   0  14       41.63      1.25 o 
  -7   0  14       12.46      0.52 o 
  -6   0  14       26.08      0.89 o 
  -5   0  14        0.50      0.32 o 
  -4   0  14        1.56      0.27 o 
  -3   0  14       16.82      0.80 o 
  -2   0  14       54.94      1.90 o 
  -1   0  14       47.61      1.78 o 
   0   0  14       50.56      1.82 o 
   1   0  14       79.81      1.99 o 
   2   0  14       92.79      2.26 o 
   3   0  14        3.54      0.37 o 
   4   0  14        0.33      0.37 o 
   5   0  14       14.04      0.71 o 
   6   0  14        4.22      0.57 o 
   7   0  14       12.40      0.90 o 
   8   0  14       77.00      2.87 o 
   9   0  14        0.36      0.41 o 
 -13   1  14        0.31      0.37 o 
 -12   1  14        0.23      0.23 o 
 -11   1  14        5.05      0.48 o 
 -10   1  14       15.48      0.83 o 
  -9   1  14       13.64      0.54 o 
  -8   1  14        0.67      0.25 o 
  -7   1  14       14.28      0.47 o 
  -6   1  14       20.49      0.64 o 
  -5   1  14       24.36      0.68 o 
  -4   1  14       15.90      0.51 o 
  -3   1  14        0.10      0.10 o 
  -2   1  14       17.81      0.57 o 
  -1   1  14       41.94      1.07 o 
   0   1  14        8.43      0.34 o 
   1   1  14      120.00      2.82 o 
   2   1  14        3.05      0.28 o 
   3   1  14        0.92      0.24 o 
   4   1  14        2.44      0.24 o 
   5   1  14        0.31      0.23 o 
   6   1  14        0.41      0.47 o 
   7   1  14       21.53      0.80 o 
   8   1  14        0.40      0.45 o 
   9   1  14        7.39      0.93 o 
 -13   2  14        1.30      1.12 o 
 -12   2  14        0.23      0.25 o 
 -11   2  14        1.34      0.39 o 
 -10   2  14       12.29      0.61 o 
  -9   2  14        3.91      0.34 o 
  -8   2  14       10.49      0.55 o 
  -7   2  14        3.00      0.27 o 
  -6   2  14        5.87      0.29 o 
  -5   2  14        0.84      0.21 o 
  -4   2  14       21.23      0.75 o 
  -3   2  14        0.91      0.22 o 
  -2   2  14       12.89      0.44 o 
  -1   2  14        0.83      0.22 o 
   0   2  14       54.55      1.34 o 
   1   2  14        6.84      0.29 o 
   2   2  14        1.34      0.20 o 
   3   2  14        8.25      0.41 o 
   4   2  14       11.10      0.44 o 
   5   2  14        5.98      0.39 o 
   6   2  14       31.14      0.96 o 
   7   2  14        6.49      0.52 o 
   8   2  14        0.48      0.39 o 
   9   2  14        5.58      1.00 o 
 -12   3  14        1.32      1.09 o 
 -11   3  14        0.21      0.22 o 
 -10   3  14        7.15      0.49 o 
  -9   3  14        5.79      0.59 o 
  -8   3  14        0.83      0.38 o 
  -7   3  14       20.54      0.77 o 
  -6   3  14       51.36      1.43 o 
  -5   3  14        1.02      0.30 o 
  -4   3  14       29.72      0.97 o 
  -3   3  14       66.89      1.66 o 
  -2   3  14        5.03      0.34 o 
  -1   3  14       25.72      0.76 o 
   0   3  14       27.03      1.00 o 
   1   3  14       14.99      0.56 o 
   2   3  14        8.76      0.41 o 
   3   3  14       46.70      1.37 o 
   4   3  14        0.35      0.41 o 
   5   3  14       29.77      1.00 o 
   6   3  14        0.38      0.44 o 
   7   3  14        0.29      0.26 o 
   8   3  14        4.66      0.55 o 
 -11   4  14        0.69      0.76 o 
 -10   4  14        0.29      0.35 o 
  -9   4  14        0.34      0.30 o 
  -8   4  14        0.41      0.48 o 
  -7   4  14        2.67      0.50 o 
  -6   4  14       12.66      0.61 o 
  -5   4  14        7.26      0.62 o 
  -4   4  14       22.30      0.84 o 
  -3   4  14        5.19      0.49 o 
  -2   4  14        8.74      0.41 o 
  -1   4  14        3.14      0.29 o 
   0   4  14        0.44      0.49 o 
   1   4  14        1.61      0.29 o 
   2   4  14        7.48      0.40 o 
   3   4  14        2.68      0.48 o 
   4   4  14       20.16      0.88 o 
   5   4  14        1.62      0.64 o 
   6   4  14        2.58      0.81 o 
   7   4  14        5.52      0.90 o 
   8   4  14        0.42      0.52 o 
  -9   5  14        0.82      0.62 o 
  -8   5  14        0.66      0.72 o 
  -7   5  14        0.42      0.37 o 
  -6   5  14        1.78      0.61 o 
  -5   5  14       43.79      1.48 o 
  -4   5  14       12.49      0.65 o 
  -3   5  14        1.41      0.38 o 
  -2   5  14        1.88      0.49 o 
  -1   5  14        1.60      0.38 o 
   0   5  14       14.09      0.59 o 
   1   5  14       18.01      0.79 o 
   2   5  14       16.47      0.69 o 
   3   5  14        1.36      0.42 o 
   4   5  14        0.27      0.33 o 
   5   5  14        2.72      0.95 o 
   6   5  14        6.48      0.83 o 
  -7   6  14        0.37      0.42 o 
  -6   6  14        0.84      0.74 o 
  -5   6  14        0.32      0.38 o 
  -4   6  14        2.83      0.71 o 
  -3   6  14        0.36      0.33 o 
  -2   6  14        0.60      0.43 o 
  -1   6  14        0.41      0.49 o 
   0   6  14        0.37      0.33 o 
   1   6  14        0.40      0.34 o 
   2   6  14        2.91      0.53 o 
   3   6  14        0.31      0.33 o 
   4   6  14        0.75      0.89 o 
 -13   1  15        1.20      0.64 o 
 -12   1  15       12.26      0.89 o 
 -11   1  15        4.50      0.39 o 
 -10   1  15        0.35      0.41 o 
  -9   1  15        0.21      0.20 o 
  -8   1  15       15.18      0.75 o 
  -7   1  15       12.74      0.51 o 
  -6   1  15        3.53      0.28 o 
  -5   1  15       37.73      1.01 o 
  -4   1  15        0.12      0.12 o 
  -3   1  15        0.12      0.12 o 
  -2   1  15       11.18      0.39 o 
  -1   1  15       10.59      0.39 o 
   0   1  15        3.44      0.24 o 
   1   1  15        4.08      0.27 o 
   2   1  15        5.25      0.30 o 
   3   1  15        3.20      0.26 o 
   4   1  15        8.79      0.54 o 
   5   1  15       17.73      0.72 o 
   6   1  15        1.67      0.31 o 
   7   1  15       21.54      0.90 o 
   8   1  15        1.17      0.37 o 
   9   1  15        0.43      0.43 o 
 -12   2  15        0.40      0.42 o 
 -11   2  15        9.05      0.55 o 
 -10   2  15        0.39      0.44 o 
  -9   2  15        0.35      0.29 o 
  -8   2  15        0.35      0.40 o 
  -7   2  15       39.00      1.14 o 
  -6   2  15        2.59      0.26 o 
  -5   2  15       11.57      0.46 o 
  -4   2  15       33.53      0.92 o 
  -3   2  15       26.67      0.75 o 
  -2   2  15        1.78      0.23 o 
  -1   2  15       11.30      0.48 o 
   0   2  15       92.94      2.23 o 
   1   2  15        1.04      0.21 o 
   2   2  15       12.42      0.43 o 
   3   2  15        1.39      0.27 o 
   4   2  15       26.42      0.81 o 
   5   2  15        0.30      0.24 o 
   6   2  15       14.54      0.75 o 
   7   2  15       10.91      0.77 o 
   8   2  15        2.19      0.56 o 
   9   2  15        1.03      0.95 o 
 -12   3  15        0.59      0.65 o 
 -11   3  15        0.25      0.25 o 
 -10   3  15        2.16      0.40 o 
  -9   3  15        1.86      0.44 o 
  -8   3  15        0.40      0.32 o 
  -7   3  15        4.33      0.47 o 
  -6   3  15       11.68      0.51 o 
  -5   3  15        2.20      0.32 o 
  -4   3  15        6.01      0.41 o 
  -3   3  15        1.61      0.30 o 
  -2   3  15       10.88      0.44 o 
  -1   3  15        6.11      0.33 o 
   0   3  15        0.31      0.23 o 
   1   3  15        0.85      0.31 o 
   2   3  15        5.56      0.38 o 
   3   3  15        4.38      0.40 o 
   4   3  15        0.39      0.44 o 
   5   3  15        0.79      0.39 o 
   6   3  15       11.77      0.93 o 
   7   3  15        0.29      0.35 o 
   8   3  15        0.96      0.57 o 
 -10   4  15        0.30      0.30 o 
  -9   4  15        0.47      0.51 o 
  -8   4  15        3.03      0.49 o 
  -7   4  15       11.19      0.70 o 
  -6   4  15       19.40      0.95 o 
  -5   4  15       11.13      0.57 o 
  -4   4  15        0.32      0.27 o 
  -3   4  15        0.49      0.32 o 
  -2   4  15        9.69      0.46 o 
  -1   4  15       36.85      1.04 o 
   0   4  15       24.68      0.76 o 
   1   4  15       17.18      0.67 o 
   2   4  15        5.34      0.50 o 
   3   4  15        0.45      0.51 o 
   4   4  15        4.76      0.48 o 
   5   4  15       11.12      1.08 o 
   6   4  15        3.99      0.61 o 
   7   4  15        1.89      1.48 o 
  -9   5  15        2.29      1.57 o 
  -8   5  15        0.65      0.55 o 
  -7   5  15        0.69      0.57 o 
  -6   5  15        1.28      0.71 o 
  -5   5  15        0.28      0.35 o 
  -4   5  15        0.34      0.41 o 
  -3   5  15        0.18      0.19 o 
  -2   5  15        0.33      0.29 o 
  -1   5  15        0.36      0.31 o 
   0   5  15        1.90      0.34 o 
   1   5  15        0.34      0.29 o 
   2   5  15        1.12      0.38 o 
   3   5  15        1.98      0.51 o 
   4   5  15        0.23      0.25 o 
   5   5  15        0.28      0.30 o 
   6   5  15        0.79      0.85 o 
  -6   6  15        1.56      1.17 o 
  -5   6  15        3.15      1.28 o 
  -4   6  15        0.28      0.34 o 
  -3   6  15        0.32      0.30 o 
  -2   6  15        4.23      0.48 o 
  -1   6  15        3.99      0.47 o 
   0   6  15        1.06      0.50 o 
   1   6  15       10.71      0.75 o 
   2   6  15        0.50      0.57 o 
   3   6  15        0.89      0.75 o 
 -13   0  16        7.58      1.79 o 
 -12   0  16       11.99      2.95 o 
 -11   0  16        0.88      0.49 o 
 -10   0  16        2.19      1.05 o 
  -9   0  16       20.13      1.08 o 
  -8   0  16       12.13      0.77 o 
  -7   0  16        7.01      0.49 o 
  -6   0  16      124.38      3.15 o 
  -5   0  16        0.13      0.14 o 
  -4   0  16       56.38      1.49 o 
  -3   0  16       13.82      0.78 o 
  -2   0  16       11.69      0.55 o 
  -1   0  16       20.97      0.73 o 
   0   0  16       11.13      0.55 o 
   1   0  16       12.15      0.70 o 
   2   0  16       33.88      1.13 o 
   3   0  16       10.56      0.62 o 
   4   0  16       45.60      1.58 o 
   5   0  16       14.00      1.20 o 
   6   0  16        1.68      0.54 o 
   7   0  16        8.56      0.88 o 
   8   0  16        0.31      0.32 o 
 -13   1  16        2.16      1.46 o 
 -12   1  16        0.83      0.44 o 
 -11   1  16        2.32      0.44 o 
 -10   1  16        0.47      0.34 o 
  -9   1  16        2.21      0.32 o 
  -8   1  16        7.70      0.37 o 
  -7   1  16        5.69      0.32 o 
  -6   1  16        0.24      0.19 o 
  -5   1  16       52.76      1.33 o 
  -4   1  16       20.77      0.61 o 
  -3   1  16       30.88      0.84 o 
  -2   1  16        0.81      0.21 o 
  -1   1  16        6.05      0.31 o 
   0   1  16        3.70      0.32 o 
   1   1  16       22.04      0.69 o 
   2   1  16        0.31      0.23 o 
   3   1  16       56.53      1.48 o 
   4   1  16        3.07      0.35 o 
   5   1  16        0.18      0.19 o 
   6   1  16       24.35      1.31 o 
   7   1  16        0.36      0.29 o 
   8   1  16        0.37      0.31 o 
   9   1  16        2.82      1.56 o 
 -12   2  16        0.43      0.50 o 
 -11   2  16        0.47      0.36 o 
 -10   2  16        0.28      0.26 o 
  -9   2  16        8.44      0.66 o 
  -8   2  16       35.39      0.99 o 
  -7   2  16       10.75      0.58 o 
  -6   2  16        0.24      0.20 o 
  -5   2  16        2.84      0.34 o 
  -4   2  16        9.77      0.45 o 
  -3   2  16       14.21      0.48 o 
  -2   2  16       36.35      1.03 o 
  -1   2  16        0.26      0.20 o 
   0   2  16        2.49      0.29 o 
   1   2  16        5.62      0.31 o 
   2   2  16       12.47      0.45 o 
   3   2  16        2.10      0.29 o 
   4   2  16        1.83      0.31 o 
   5   2  16       11.47      0.52 o 
   6   2  16        7.15      0.54 o 
   7   2  16        0.76      0.46 o 
   8   2  16        1.53      0.49 o 
 -11   3  16        2.41      0.49 o 
 -10   3  16        0.48      0.56 o 
  -9   3  16        2.55      0.44 o 
  -8   3  16       16.74      0.80 o 
  -7   3  16       20.78      0.86 o 
  -6   3  16        0.68      0.38 o 
  -5   3  16        0.21      0.23 o 
  -4   3  16        3.82      0.38 o 
  -3   3  16        0.39      0.44 o 
  -2   3  16       31.20      0.91 o 
  -1   3  16      110.96      2.75 o 
   0   3  16        0.91      0.35 o 
   1   3  16        0.72      0.35 o 
   2   3  16        3.88      0.40 o 
   3   3  16        8.70      0.53 o 
   4   3  16       21.57      1.17 o 
   5   3  16       30.32      1.52 o 
   6   3  16        4.66      0.68 o 
   7   3  16        2.12      0.60 o 
 -10   4  16        9.64      0.76 o 
  -9   4  16        0.35      0.33 o 
  -8   4  16        2.76      0.54 o 
  -7   4  16        9.29      1.16 o 
  -6   4  16        0.32      0.32 o 
  -5   4  16        0.42      0.48 o 
  -4   4  16        1.06      0.48 o 
  -3   4  16        3.80      0.42 o 
  -2   4  16       13.74      0.65 o 
  -1   4  16        3.99      0.36 o 
   0   4  16       16.51      0.59 o 
   1   4  16       12.78      0.63 o 
   2   4  16        0.19      0.20 o 
   3   4  16        2.09      0.55 o 
   4   4  16        0.47      0.38 o 
   5   4  16        0.48      0.41 o 
   6   4  16        2.81      0.84 o 
  -8   5  16        0.36      0.38 o 
  -7   5  16        1.14      0.61 o 
  -6   5  16        7.32      0.86 o 
  -5   5  16        1.28      0.50 o 
  -4   5  16        0.32      0.38 o 
  -3   5  16       15.51      0.82 o 
  -2   5  16       11.91      0.75 o 
  -1   5  16        0.23      0.24 o 
   0   5  16       21.88      1.08 o 
   1   5  16        6.12      0.42 o 
   2   5  16        5.98      0.52 o 
   3   5  16        3.49      0.52 o 
   4   5  16        7.13      0.73 o 
   5   5  16        2.59      0.89 o 
  -4   6  16        1.16      1.17 o 
  -3   6  16        0.46      0.42 o 
  -2   6  16        0.39      0.47 o 
  -1   6  16        0.48      0.43 o 
   0   6  16        1.83      0.55 o 
   1   6  16        0.86      0.58 o 
   2   6  16        1.19      1.08 o 
 -12   1  17        0.56      0.65 o 
 -11   1  17        0.37      0.41 o 
 -10   1  17       13.11      0.72 o 
  -9   1  17       34.78      1.21 o 
  -8   1  17        6.66      0.41 o 
  -7   1  17       20.77      0.66 o 
  -6   1  17        1.00      0.32 o 
  -5   1  17       15.97      0.61 o 
  -4   1  17        4.31      0.28 o 
  -3   1  17       56.84      1.44 o 
  -2   1  17       29.77      0.85 o 
  -1   1  17        1.43      0.25 o 
   0   1  17       18.83      0.69 o 
   1   1  17        3.67      0.28 o 
   2   1  17        4.60      0.34 o 
   3   1  17        1.72      0.30 o 
   4   1  17        8.91      0.48 o 
   5   1  17        0.39      0.45 o 
   6   1  17        0.47      0.40 o 
   7   1  17        2.49      0.51 o 
   8   1  17        0.36      0.33 o 
 -12   2  17        0.59      0.66 o 
 -11   2  17        0.39      0.37 o 
 -10   2  17        4.08      0.45 o 
  -9   2  17        6.84      0.43 o 
  -8   2  17        2.08      0.32 o 
  -7   2  17        2.03      0.28 o 
  -6   2  17        8.87      0.55 o 
  -5   2  17        7.37      0.37 o 
  -4   2  17        7.48      0.36 o 
  -3   2  17        0.80      0.24 o 
  -2   2  17       53.80      1.40 o 
  -1   2  17        0.41      0.46 o 
   0   2  17        0.23      0.24 o 
   1   2  17        4.07      0.31 o 
   2   2  17       43.93      1.20 o 
   3   2  17        7.80      0.42 o 
   4   2  17        4.72      0.40 o 
   5   2  17       25.33      0.94 o 
   6   2  17        0.59      0.37 o 
   7   2  17        0.81      0.53 o 
 -11   3  17        4.73      0.59 o 
 -10   3  17        0.60      0.50 o 
  -9   3  17        0.27      0.30 o 
  -8   3  17       14.97      0.90 o 
  -7   3  17        0.34      0.40 o 
  -6   3  17        0.24      0.22 o 
  -5   3  17        0.20      0.20 o 
  -4   3  17       13.87      0.64 o 
  -3   3  17        0.69      0.39 o 
  -2   3  17        4.12      0.49 o 
  -1   3  17       11.56      0.51 o 
   0   3  17        4.91      0.39 o 
   1   3  17        0.75      0.44 o 
   2   3  17        0.39      0.45 o 
   3   3  17        6.26      0.57 o 
   4   3  17        2.47      0.76 o 
   5   3  17        0.34      0.40 o 
   6   3  17        0.24      0.26 o 
   7   3  17        0.29      0.31 o 
 -10   4  17        1.09      1.04 o 
  -9   4  17        0.36      0.42 o 
  -8   4  17        0.52      0.39 o 
  -7   4  17        2.88      0.72 o 
  -6   4  17        0.28      0.29 o 
  -5   4  17        1.92      0.60 o 
  -4   4  17        4.74      0.48 o 
  -3   4  17       10.42      0.57 o 
  -2   4  17       11.62      0.63 o 
  -1   4  17        9.14      0.48 o 
   0   4  17        0.35      0.28 o 
   1   4  17        3.09      0.53 o 
   2   4  17        5.37      0.70 o 
   3   4  17       15.06      0.78 o 
   4   4  17       15.03      1.08 o 
   5   4  17        3.93      0.65 o 
   6   4  17        0.72      0.79 o 
  -8   5  17        0.63      0.72 o 
  -7   5  17        3.00      0.79 o 
  -6   5  17        0.34      0.35 o 
  -5   5  17        0.31      0.34 o 
  -4   5  17        1.84      0.44 o 
  -3   5  17        1.20      0.44 o 
  -2   5  17        0.28      0.28 o 
  -1   5  17        0.39      0.45 o 
   0   5  17        0.30      0.32 o 
   1   5  17        0.35      0.42 o 
   2   5  17        0.40      0.46 o 
   3   5  17        0.44      0.45 o 
   4   5  17        0.88      0.83 o 
  -3   6  17        4.76      2.04 o 
  -2   6  17        0.37      0.43 o 
  -1   6  17        1.44      0.63 o 
   0   6  17        0.46      0.42 o 
   1   6  17        1.72      0.75 o 
 -12   0  18        0.62      0.54 o 
 -11   0  18        9.36      0.87 o 
 -10   0  18       56.40      1.96 o 
  -9   0  18        0.25      0.26 o 
  -8   0  18        2.03      0.48 o 
  -7   0  18        6.85      1.30 o 
  -6   0  18       15.45      0.78 o 
  -5   0  18       25.61      0.91 o 
  -4   0  18      128.96      3.20 o 
  -3   0  18       32.94      1.11 o 
  -2   0  18        4.83      0.75 o 
  -1   0  18       55.18      1.57 o 
   0   0  18        1.65      0.53 o 
   1   0  18       82.44      2.37 o 
   2   0  18        5.12      0.52 o 
   3   0  18        9.80      0.79 o 
   4   0  18        0.21      0.23 o 
   5   0  18        0.96      0.64 o 
   6   0  18       10.05      0.81 o 
   7   0  18       14.20      1.87 o 
 -12   1  18        0.26      0.31 o 
 -11   1  18        7.45      0.82 o 
 -10   1  18        1.88      0.39 o 
  -9   1  18        6.52      0.54 o 
  -8   1  18        9.81      0.62 o 
  -7   1  18        0.50      0.27 o 
  -6   1  18        0.83      0.30 o 
  -5   1  18        0.44      0.26 o 
  -4   1  18        0.61      0.29 o 
  -3   1  18       35.94      1.01 o 
  -2   1  18        8.01      0.42 o 
  -1   1  18       13.74      0.51 o 
   0   1  18       23.49      0.76 o 
   1   1  18        3.77      0.34 o 
   2   1  18       20.39      0.71 o 
   3   1  18        2.19      0.44 o 
   4   1  18        0.42      0.48 o 
   5   1  18        5.24      0.47 o 
   6   1  18        2.63      0.47 o 
   7   1  18        0.43      0.42 o 
 -12   2  18        2.80      1.54 o 
 -11   2  18        1.61      0.60 o 
 -10   2  18        0.31      0.27 o 
  -9   2  18       13.14      0.61 o 
  -8   2  18       12.69      0.63 o 
  -7   2  18        4.22      0.45 o 
  -6   2  18       18.36      0.65 o 
  -5   2  18        4.89      0.40 o 
  -4   2  18        7.66      0.43 o 
  -3   2  18       42.46      1.21 o 
  -2   2  18       26.98      0.90 o 
  -1   2  18        4.66      0.50 o 
   0   2  18       11.22      0.57 o 
   1   2  18        0.39      0.44 o 
   2   2  18        2.18      0.29 o 
   3   2  18       20.43      0.74 o 
   4   2  18        4.67      0.53 o 
   5   2  18        2.07      0.55 o 
   6   2  18        0.19      0.20 o 
   7   2  18        3.28      1.64 o 
 -11   3  18        0.82      0.94 o 
 -10   3  18        0.25      0.28 o 
  -9   3  18        1.87      0.78 o 
  -8   3  18        0.28      0.27 o 
  -7   3  18        9.32      0.71 o 
  -6   3  18        7.05      0.61 o 
  -5   3  18       11.08      0.76 o 
  -4   3  18        2.42      0.40 o 
  -3   3  18        3.44      0.41 o 
  -2   3  18        9.67      0.48 o 
  -1   3  18        0.47      0.29 o 
   0   3  18        3.96      0.37 o 
   1   3  18       34.88      1.11 o 
   2   3  18        0.95      0.48 o 
   3   3  18        2.41      0.56 o 
   4   3  18       26.56      3.18 o 
   5   3  18        1.05      0.66 o 
   6   3  18        5.80      0.81 o 
 -10   4  18        0.72      0.87 o 
  -9   4  18        0.45      0.55 o 
  -8   4  18        4.62      0.87 o 
  -7   4  18        0.25      0.31 o 
  -6   4  18        6.14      0.51 o 
  -5   4  18       14.74      0.71 o 
  -4   4  18        2.26      0.45 o 
  -3   4  18        4.55      0.50 o 
  -2   4  18        1.55      0.39 o 
  -1   4  18        0.49      0.55 o 
   0   4  18        2.30      0.41 o 
   1   4  18        0.44      0.37 o 
   2   4  18        9.03      0.95 o 
   3   4  18        8.66      0.95 o 
   4   4  18        0.51      0.44 o 
   5   4  18        5.10      1.35 o 
  -7   5  18        1.78      1.40 o 
  -6   5  18        2.32      0.94 o 
  -5   5  18        0.91      0.52 o 
  -4   5  18       10.56      0.63 o 
  -3   5  18        0.61      0.40 o 
  -2   5  18        0.41      0.48 o 
  -1   5  18        0.34      0.35 o 
   0   5  18        0.98      0.61 o 
   1   5  18        0.33      0.32 o 
   2   5  18       12.79      0.99 o 
   3   5  18       11.52      0.80 o 
  -3   6  18        0.77      0.86 o 
  -2   6  18        0.56      0.70 o 
  -1   6  18        0.89      0.62 o 
   0   6  18        0.41      0.52 o 
 -12   1  19        1.85      0.68 o 
 -11   1  19        8.65      0.94 o 
 -10   1  19        2.54      0.42 o 
  -9   1  19        2.67      0.37 o 
  -8   1  19        0.40      0.46 o 
  -7   1  19       25.66      1.05 o 
  -6   1  19       11.43      0.46 o 
  -5   1  19       41.26      1.22 o 
  -4   1  19       51.68      1.34 o 
  -3   1  19        0.62      0.31 o 
  -2   1  19        1.14      0.34 o 
  -1   1  19        9.22      0.48 o 
   0   1  19       49.22      1.30 o 
   1   1  19       12.27      0.52 o 
   2   1  19       32.91      1.00 o 
   3   1  19        7.57      0.50 o 
   4   1  19        1.91      0.39 o 
   5   1  19        1.18      0.38 o 
   6   1  19        5.68      0.51 o 
   7   1  19        3.46      0.68 o 
 -11   2  19        0.74      0.62 o 
 -10   2  19        0.34      0.36 o 
  -9   2  19        3.46      0.44 o 
  -8   2  19        2.87      0.44 o 
  -7   2  19        0.49      0.55 o 
  -6   2  19        2.24      0.32 o 
  -5   2  19       10.86      0.61 o 
  -4   2  19        5.93      0.47 o 
  -3   2  19        0.37      0.27 o 
  -2   2  19        8.64      0.61 o 
  -1   2  19        3.88      0.50 o 
   0   2  19       12.10      0.69 o 
   1   2  19        6.01      0.42 o 
   2   2  19        0.20      0.20 o 
   3   2  19       14.25      0.63 o 
   4   2  19        2.27      0.40 o 
   5   2  19        2.73      0.41 o 
   6   2  19        0.26      0.25 o 
 -10   3  19        0.45      0.46 o 
  -9   3  19        0.19      0.21 o 
  -8   3  19        1.06      0.45 o 
  -7   3  19        0.41      0.47 o 
  -6   3  19       12.42      0.92 o 
  -5   3  19        5.59      0.57 o 
  -4   3  19        0.21      0.23 o 
  -3   3  19       10.00      0.54 o 
  -2   3  19        1.49      0.32 o 
  -1   3  19        4.38      0.39 o 
   0   3  19        0.46      0.52 o 
   1   3  19       12.31      0.85 o 
   2   3  19        0.39      0.45 o 
   3   3  19        0.52      0.42 o 
   4   3  19        1.79      1.56 o 
   5   3  19        2.17      1.66 o 
  -9   4  19        0.63      0.56 o 
  -8   4  19        0.77      0.65 o 
  -7   4  19        0.49      0.47 o 
  -6   4  19        0.54      0.37 o 
  -5   4  19        0.41      0.35 o 
  -4   4  19        0.65      0.75 o 
  -3   4  19        0.37      0.36 o 
  -2   4  19        0.45      0.54 o 
  -1   4  19        0.23      0.23 o 
   0   4  19        2.95      0.54 o 
   1   4  19        4.02      0.54 o 
   2   4  19        2.36      0.69 o 
   3   4  19        1.23      0.68 o 
   4   4  19        0.54      0.58 o 
  -6   5  19        0.43      0.53 o 
  -5   5  19        0.46      0.40 o 
  -4   5  19        0.20      0.22 o 
  -3   5  19        0.40      0.48 o 
  -2   5  19        0.66      0.46 o 
  -1   5  19        0.67      0.63 o 
   0   5  19        1.53      0.78 o 
   1   5  19        0.84      0.63 o 
   2   5  19        0.80      0.61 o 
 -11   0  20        1.55      0.78 o 
 -10   0  20        2.11      0.56 o 
  -9   0  20        0.46      0.49 o 
  -8   0  20       37.72      1.44 o 
  -7   0  20        0.42      0.47 o 
  -6   0  20        9.14      0.61 o 
  -5   0  20       97.23      2.51 o 
  -4   0  20        0.40      0.38 o 
  -3   0  20        9.42      0.82 o 
  -2   0  20       16.29      0.81 o 
  -1   0  20       43.05      1.71 o 
   0   0  20       11.11      0.78 o 
   1   0  20       85.31      2.52 o 
   2   0  20       17.94      0.91 o 
   3   0  20       35.87      1.72 o 
   4   0  20        0.47      0.54 o 
   5   0  20        1.25      0.64 o 
   6   0  20       21.35      1.43 o 
 -11   1  20        0.35      0.35 o 
 -10   1  20        0.31      0.37 o 
  -9   1  20        2.91      0.47 o 
  -8   1  20        1.36      0.36 o 
  -7   1  20        4.25      0.36 o 
  -6   1  20       26.92      0.85 o 
  -5   1  20        0.49      0.30 o 
  -4   1  20       10.99      0.48 o 
  -3   1  20        1.99      0.34 o 
  -2   1  20        1.09      0.37 o 
  -1   1  20        3.06      0.37 o 
   0   1  20        2.79      0.38 o 
   1   1  20        4.27      0.51 o 
   2   1  20       24.65      0.87 o 
   3   1  20        0.42      0.48 o 
   4   1  20       16.31      0.85 o 
   5   1  20        1.15      0.40 o 
   6   1  20        0.36      0.41 o 
 -11   2  20        0.37      0.39 o 
 -10   2  20        0.41      0.48 o 
  -9   2  20        0.52      0.33 o 
  -8   2  20        0.27      0.23 o 
  -7   2  20       21.49      0.71 o 
  -6   2  20       20.30      0.78 o 
  -5   2  20        0.22      0.21 o 
  -4   2  20        0.18      0.19 o 
  -3   2  20        3.72      0.38 o 
  -2   2  20        6.88      0.49 o 
  -1   2  20       45.54      1.41 o 
   0   2  20       24.55      1.21 o 
   1   2  20        0.48      0.53 o 
   2   2  20        1.34      0.44 o 
   3   2  20        5.39      0.54 o 
   4   2  20        2.31      0.44 o 
   5   2  20       16.03      2.21 o 
 -10   3  20        2.33      1.87 o 
  -9   3  20        0.30      0.37 o 
  -8   3  20        6.39      0.46 o 
  -7   3  20        2.01      0.39 o 
  -6   3  20        1.63      0.40 o 
  -5   3  20        0.45      0.51 o 
  -4   3  20        5.33      0.46 o 
  -3   3  20        3.05      0.56 o 
  -2   3  20       15.34      0.84 o 
  -1   3  20        0.43      0.48 o 
   0   3  20       11.63      0.76 o 
   1   3  20        0.35      0.36 o 
   2   3  20        0.41      0.35 o 
   3   3  20        0.36      0.36 o 
   4   3  20        0.60      0.72 o 
  -9   4  20        1.63      1.54 o 
  -8   4  20        0.46      0.51 o 
  -7   4  20        0.48      0.53 o 
  -6   4  20        0.19      0.20 o 
  -5   4  20        0.27      0.26 o 
  -4   4  20        3.20      0.62 o 
  -3   4  20        7.88      0.54 o 
  -2   4  20        2.00      0.49 o 
  -1   4  20        9.08      0.56 o 
   0   4  20        3.77      0.51 o 
   1   4  20        1.85      0.67 o 
   2   4  20        0.61      0.57 o 
   3   4  20        0.66      0.55 o 
  -6   5  20        1.42      1.39 o 
  -5   5  20        1.78      0.69 o 
  -4   5  20        0.52      0.41 o 
  -3   5  20        0.96      0.47 o 
  -2   5  20        4.65      0.68 o 
  -1   5  20        0.88      0.81 o 
   0   5  20        1.92      0.88 o 
   1   5  20        0.96      0.66 o 
 -11   1  21        0.31      0.34 o 
 -10   1  21        0.41      0.34 o 
  -9   1  21        4.68      0.67 o 
  -8   1  21        3.78      0.40 o 
  -7   1  21        2.76      0.41 o 
  -6   1  21       12.30      0.55 o 
  -5   1  21        1.39      0.37 o 
  -4   1  21        1.92      0.42 o 
  -3   1  21        7.47      0.45 o 
  -2   1  21       54.41      1.55 o 
  -1   1  21       13.24      0.62 o 
   0   1  21       14.75      0.73 o 
   1   1  21       10.07      0.76 o 
   2   1  21        9.11      0.56 o 
   3   1  21        3.55      0.73 o 
   4   1  21       12.59      1.01 o 
   5   1  21       19.86      0.85 o 
 -10   2  21        0.39      0.43 o 
  -9   2  21        5.89      0.72 o 
  -8   2  21        0.32      0.38 o 
  -7   2  21       11.31      0.68 o 
  -6   2  21        1.12      0.34 o 
  -5   2  21        0.34      0.40 o 
  -4   2  21        4.59      0.55 o 
  -3   2  21       10.09      0.55 o 
  -2   2  21        0.19      0.21 o 
  -1   2  21        0.56      0.40 o 
   0   2  21       13.76      0.77 o 
   1   2  21        1.78      0.45 o 
   2   2  21        0.34      0.32 o 
   3   2  21        4.27      0.76 o 
   4   2  21        1.70      0.42 o 
   5   2  21        0.93      0.90 o 
  -9   3  21        0.57      0.64 o 
  -8   3  21        0.20      0.22 o 
  -7   3  21        3.14      0.42 o 
  -6   3  21        0.43      0.50 o 
  -5   3  21        0.86      0.47 o 
  -4   3  21        0.96      0.48 o 
  -3   3  21        4.34      0.95 o 
  -2   3  21        0.36      0.44 o 
  -1   3  21       12.22      0.69 o 
   0   3  21        2.09      0.46 o 
   1   3  21        1.05      0.44 o 
   2   3  21        0.36      0.36 o 
   3   3  21        1.83      1.59 o 
   4   3  21        3.32      1.98 o 
  -8   4  21        3.52      2.18 o 
  -7   4  21        4.45      1.79 o 
  -6   4  21        0.67      0.53 o 
  -5   4  21        0.24      0.24 o 
  -4   4  21        0.46      0.37 o 
  -3   4  21        1.02      0.57 o 
  -2   4  21        2.31      0.49 o 
  -1   4  21        2.63      0.52 o 
   0   4  21        0.20      0.22 o 
   1   4  21        0.47      0.57 o 
   2   4  21        0.32      0.33 o 
  -4   5  21        0.33      0.35 o 
  -3   5  21        0.49      0.46 o 
  -2   5  21        1.67      0.75 o 
  -1   5  21        0.38      0.39 o 
   0   5  21        0.43      0.43 o 
 -11   0  22        5.32      1.72 o 
 -10   0  22        0.77      0.58 o 
  -9   0  22        5.03      0.71 o 
  -8   0  22        0.41      0.47 o 
  -7   0  22        0.67      0.46 o 
  -6   0  22        3.00      0.50 o 
  -5   0  22        0.23      0.24 o 
  -4   0  22        2.11      0.55 o 
  -3   0  22       97.17      2.82 o 
  -2   0  22        3.53      0.58 o 
  -1   0  22        0.42      0.41 o 
   0   0  22       16.38      1.26 o 
   1   0  22        3.07      0.57 o 
   2   0  22       15.15      0.88 o 
   3   0  22       33.14      1.29 o 
   4   0  22       28.56      1.50 o 
   5   0  22        0.97      0.94 o 
 -10   1  22        8.01      0.97 o 
  -9   1  22        0.38      0.44 o 
  -8   1  22        0.30      0.36 o 
  -7   1  22        1.37      0.34 o 
  -6   1  22        1.47      0.33 o 
  -5   1  22        0.96      0.37 o 
  -4   1  22       21.78      0.88 o 
  -3   1  22        1.53      0.38 o 
  -2   1  22        9.39      0.56 o 
  -1   1  22       12.46      0.86 o 
   0   1  22        3.60      0.56 o 
   1   1  22        2.82      0.47 o 
   2   1  22        0.65      0.40 o 
   3   1  22        0.63      0.38 o 
   4   1  22        3.33      0.63 o 
   5   1  22        0.40      0.49 o 
 -10   2  22        0.34      0.40 o 
  -9   2  22        1.63      0.80 o 
  -8   2  22        0.17      0.18 o 
  -7   2  22        3.33      0.40 o 
  -6   2  22        0.34      0.40 o 
  -5   2  22        8.56      0.51 o 
  -4   2  22        3.30      0.48 o 
  -3   2  22        0.54      0.63 o 
  -2   2  22        9.25      0.65 o 
  -1   2  22       18.12      1.21 o 
   0   2  22        0.23      0.24 o 
   1   2  22       10.90      0.73 o 
   2   2  22        2.95      0.92 o 
   3   2  22        1.99      0.49 o 
   4   2  22       12.85      1.04 o 
  -9   3  22        1.89      1.64 o 
  -8   3  22       21.19      1.40 o 
  -7   3  22        1.56      0.81 o 
  -6   3  22        4.24      0.55 o 
  -5   3  22        0.35      0.38 o 
  -4   3  22        0.49      0.40 o 
  -3   3  22        9.46      1.09 o 
  -2   3  22       10.42      0.75 o 
  -1   3  22        5.08      0.51 o 
   0   3  22        3.61      0.70 o 
   1   3  22        0.24      0.31 o 
   2   3  22        4.69      0.64 o 
   3   3  22        5.27      2.26 o 
  -7   4  22        2.19      1.80 o 
  -6   4  22        0.33      0.40 o 
  -5   4  22        1.83      0.51 o 
  -4   4  22        1.41      0.47 o 
  -3   4  22        0.82      0.50 o 
  -2   4  22        0.36      0.34 o 
  -1   4  22        0.54      0.44 o 
   0   4  22        0.94      0.70 o 
   1   4  22        5.92      0.81 o 
 -10   1  23        0.83      0.53 o 
  -9   1  23        2.16      0.48 o 
  -8   1  23        0.38      0.36 o 
  -7   1  23        0.92      0.35 o 
  -6   1  23        1.64      0.43 o 
  -5   1  23        1.21      0.44 o 
  -4   1  23        9.39      0.49 o 
  -3   1  23        1.64      0.60 o 
  -2   1  23        0.21      0.22 o 
  -1   1  23        1.42      0.42 o 
   0   1  23       10.19      0.83 o 
   1   1  23        7.23      0.52 o 
   2   1  23        6.43      0.53 o 
   3   1  23       19.81      1.34 o 
   4   1  23        1.10      1.02 o 
  -9   2  23        5.52      0.55 o 
  -8   2  23        2.05      0.53 o 
  -7   2  23        2.99      0.38 o 
  -6   2  23        0.61      0.44 o 
  -5   2  23        6.09      0.45 o 
  -4   2  23       17.16      0.79 o 
  -3   2  23        0.36      0.43 o 
  -2   2  23       10.23      0.75 o 
  -1   2  23        0.23      0.24 o 
   0   2  23        2.85      0.98 o 
   1   2  23        0.32      0.39 o 
   2   2  23        9.31      1.27 o 
   3   2  23        0.63      0.52 o 
  -8   3  23        2.42      0.71 o 
  -7   3  23        0.22      0.24 o 
  -6   3  23        0.53      0.41 o 
  -5   3  23        3.04      0.53 o 
  -4   3  23        0.35      0.42 o 
  -3   3  23        0.24      0.26 o 
  -2   3  23        1.64      0.56 o 
  -1   3  23        2.17      0.51 o 
   0   3  23        0.47      0.56 o 
   1   3  23        1.90      0.46 o 
  -5   4  23        7.86      0.68 o 
  -4   4  23        3.80      0.61 o 
  -3   4  23        6.50      0.67 o 
  -2   4  23        2.23      1.20 o 
  -1   4  23        0.36      0.38 o 
   0   4  23        0.71      0.57 o 
  -9   0  24        2.96      0.60 o 
  -8   0  24        0.93      0.64 o 
  -7   0  24        6.57      0.81 o 
  -6   0  24       11.73      1.05 o 
  -5   0  24        0.86      0.85 o 
  -4   0  24        1.95      0.49 o 
  -3   0  24        1.04      0.48 o 
  -2   0  24        0.59      0.66 o 
  -1   0  24       20.65      1.43 o 
   0   0  24        0.76      0.71 o 
   1   0  24        1.00      0.81 o 
   2   0  24       30.39      1.61 o 
  -9   1  24        0.36      0.32 o 
  -8   1  24        6.62      0.83 o 
  -7   1  24        0.28      0.31 o 
  -6   1  24        0.36      0.42 o 
  -5   1  24       13.17      0.79 o 
  -4   1  24        2.43      0.38 o 
  -3   1  24        0.27      0.25 o 
  -2   1  24        1.44      0.69 o 
  -1   1  24        0.71      0.56 o 
   0   1  24        3.34      0.60 o 
   1   1  24       12.71      1.09 o 
   2   1  24        6.22      0.89 o 
   3   1  24        4.41      1.63 o 
  -8   2  24        0.34      0.40 o 
  -7   2  24        3.68      0.46 o 
  -6   2  24        0.20      0.22 o 
  -5   2  24        1.22      0.39 o 
  -4   2  24        2.27      0.41 o 
  -3   2  24        2.16      0.76 o 
  -2   2  24        0.25      0.26 o 
  -1   2  24        0.37      0.43 o 
   0   2  24        7.23      0.86 o 
   1   2  24        5.88      0.75 o 
  -7   3  24        0.89      0.58 o 
  -6   3  24       15.07      0.92 o 
  -5   3  24        6.61      0.58 o 
  -4   3  24        0.26      0.33 o 
  -3   3  24        9.44      0.90 o 
  -2   3  24        0.52      0.44 o 
  -1   3  24       12.12      0.77 o 
   0   3  24        6.55      0.80 o 
  -3   4  24        2.58      1.78 o 
  -8   1  25        0.74      0.39 o 
  -7   1  25        5.89      0.55 o 
  -6   1  25        1.42      0.37 o 
  -5   1  25        0.42      0.31 o 
  -4   1  25        4.11      0.42 o 
  -3   1  25        0.89      0.41 o 
  -2   1  25        0.40      0.34 o 
  -1   1  25        1.20      0.66 o 
   0   1  25        0.54      0.44 o 
   1   1  25        1.61      0.74 o 
  -7   2  25        2.00      0.44 o 
  -6   2  25        8.44      0.77 o 
  -5   2  25        0.29      0.35 o 
  -4   2  25        3.12      0.60 o 
  -3   2  25        0.44      0.51 o 
  -2   2  25       12.82      1.09 o 
  -1   2  25        0.40      0.33 o 
   0   2  25        5.63      0.85 o 
  -5   3  25        1.27      0.70 o 
  -4   3  25        0.40      0.37 o 
  -3   3  25        0.84      0.53 o 
  -2   3  25        0.32      0.37 o 
  -1   3  25        0.30      0.36 o 
  -7   0  26        1.93      0.61 o 
  -6   0  26        4.58      0.66 o 
  -5   0  26       12.12      0.95 o 
  -4   0  26        9.02      0.75 o 
  -3   0  26        3.43      0.55 o 
  -2   0  26        2.09      0.65 o 
  -1   0  26        4.81      1.25 o 
   0   0  26        2.16      1.66 o 
  -7   1  26        0.34      0.40 o 
  -6   1  26        0.38      0.32 o 
  -5   1  26        2.64      0.66 o 
  -4   1  26        1.60      0.37 o 
  -3   1  26       15.39      0.89 o 
  -2   1  26        1.53      0.54 o 
  -1   1  26        0.26      0.29 o 
  -6   2  26        0.29      0.36 o 
  -5   2  26        0.29      0.35 o 
  -4   2  26        1.11      0.62 o 
  -3   2  26        0.58      0.71 o 
  -2   2  26        6.28      0.76 o 
  -1   2  26        1.21      1.08 o 
  -5   1  27        1.70      0.48 o 
  -4   1  27        3.82      0.54 o 
  -3   1  27        1.41      0.81 o 
_refine_diff_density_max 6.071377E-01
_refine_diff_density_min -4.428617E-01

# start Validation Reply Form
_vrf_PLAT417_ELMAM2_withoutURATIO_oxa02_12
;
PROBLEM: Short Inter D-H..H-D
RESPONSE: This is a very strong hydrogen bond and this is the reason why
the distance is so short.
;
# end Validation Reply Form
