# Supplementary material for: On the accuracy and precision of X-ray and neutron diffraction results as a function of resolution and the electron density model
Source: IUCrJ. 2020 Aug 25;7(Pt 5):920–33. doi: 10.1107/S2052252520010441 (PMC7467170; doi:10.1107/S2052252520010441)
Supplement: Supplementary file 2 [file m-07-00920-sup2.zip › cif_deposition/ELMAM2_withoutURATIO_oxa03_05.cif]

data_ELMAM2_withoutURATIO_oxa03_05  
_audit_creation_method             'MoPro12'     
_chemical_formula_moiety               'C2 H2 O4, 2(H2 O1)'
_chemical_formula_sum                  'C2 H6 O6'
_chemical_formula_weight               126.07
_chemical_absolute_configuration     '-'

_symmetry_cell_setting               monoclinic   
_symmetry_space_group_name_H-M         'P 21/c'
_symmetry_space_group_name_Hall        '-P 2ybc'

loop_
_atom_type_symbol                      
_atom_type_description                 
_atom_type_scat_dispersion_real        
_atom_type_scat_dispersion_imag        
_atom_type_scat_source                 
 'C' 'C'    0.0033   0.0016
'Su & Coppens. Acta. Cryst. (1997) A53, 749-762. '                    
 'H' 'H'    0.0000   0.0000
'Su & Coppens. Acta. Cryst. (1997) A53, 749-762. '                    
 'O' 'O'    0.0106   0.0060
'Su & Coppens. Acta. Cryst. (1997) A53, 749-762. '                    

loop_
_symmetry_equiv_pos_as_xyz           
'x, y, z'
'-x, y+1/2, -z+1/2'
'-x, -y, -z'
'x, -y-1/2, z-1/2'
_cell_length_a                6.0909(4) 
_cell_length_b                3.4927(2) 
_cell_length_c                11.8369(7) 
_cell_angle_alpha             90.00 
_cell_angle_beta              103.904(2) 
_cell_angle_gamma             90.00 
_cell_volume                   244.44(3) 
_cell_formula_units_Z                2
_cell_measurement_reflns_used     9899
_cell_measurement_temperature     100(1)
_cell_measurement_theta_max       45.34
_cell_measurement_theta_min       3.45
_exptl_crystal_density_diffrn     1.713 
_exptl_crystal_F_000              132 
_exptl_absorpt_coefficient_mu     0.181 
_exptl_crystal_description        unspecified
_exptl_crystal_size_max              0.362                
_exptl_crystal_size_mid              0.210  
_exptl_crystal_size_min              0.208
_exptl_crystal_colour             colourless
_exptl_absorpt_correction_type    multi-scan
_exptl_absorpt_process_details
;
 Absorption correction done by SORTAV
 Blessing, R. H.: (1995) Acta Cryst. A51, 33-38
;
_exptl_absorpt_correction_T_min    0.936
_exptl_absorpt_correction_T_max    0.976
_exptl_special_details               
;
?
;
_diffrn_reflns_av_R_equivalents   0.0000
_diffrn_reflns_av_unetI/netI      0.0254
_diffrn_reflns_limit_h_max        11
_diffrn_reflns_limit_h_min        -12
_diffrn_reflns_limit_k_max        6
_diffrn_reflns_limit_k_min        0
_diffrn_reflns_limit_l_max        23
_diffrn_reflns_limit_l_min        0
_diffrn_reflns_number             2037
_diffrn_reflns_theta_full         26.00
_diffrn_reflns_theta_max          45.34
_diffrn_reflns_theta_min          3.45
_diffrn_ambient_temperature       100(1)
_diffrn_measured_fraction_theta_full 1.000
_diffrn_measured_fraction_theta_max 0.998
_diffrn_measurement_device_type   'Bruker APEX-II CCD'
_diffrn_measurement_method        '\f and \w scans'
_diffrn_radiation_monochromator   'graphite'
_diffrn_radiation_type            MoK\a
_diffrn_radiation_wavelength      0.71073
_diffrn_source                    'fine-focus sealed tube'
_diffrn_standards_number          0
_reflns_number_gt                 1900
_reflns_number_total              2037
_reflns_threshold_expression      >2sigma(I)
_computing_structure_refinement      'MoPro (J. Appl. Cryst. 2005, 38, 38-54)'
_iucr_refine_instructions_details  
; 
# ! MoPro 12.6 19/01/2017 15:05:13 F:\Oxalic_acid\Oxa_ELMAM2\Final_Refinement_05\3\mopro_elmam2_01.par 
# ! reflections hkl file : F:\Oxalic_acid\Oxa_ELMAM2\Final_Refinement_05\3\sortav_freeformat.hkl refin. vs. F^1 
# ! atomic table file : C:\Users\user\Desktop\Programy_Krys\MoPro\MoProSuite\LibMoPro\mopro.tab 
# ! wave functions file : C:\Users\user\Desktop\Programy_Krys\MoPro\MoProSuite\LibMoPro\WAVEF_Su_Coppens_relativistic 
# ! RF factor = 1.360 % RI factor = 2.163% 
# ! wR2F factor = 2.268 % wR2I factor = 3.961% 
# ! g.o.f.(F**1) = 1.495 Nvar= 49 Nref= 2037 Nfree= 0 0.08<sinT/l< 1.00 
#  
# WSIG 1.00000 ! weighting scheme 
#  ! SPACE GROUP P ? 
#  
# CELL 6.0909 3.4927 11.8369 90.0000 103.9041 90.0000 0.71073 
# ZERR 0.0004 0.0002 0.0007 0.0000 0.0020 0.0000 
#  
# SYMM 2 P CENTRO 
#  X , Y, Z 
#  -X , 1/2+Y, 1/2-Z 
#  
# EQUIV 56551 
#  
# SCALE 1 13.161220 
#  
# FMULT 1.00000 
#  
# UOVER 0.00000 0.00000 0.00000 0.00000 0.00000 0.00000 ANI 
#  
# SOLVT 0.00000 50.00000 
#  
# EXTIN 0.00000 GAUSSIAN ISOT TYP1 ! G*10^4 
#  
#  
# DUMMY 0 
#  
# KAPPA 6 
#  0.997420 0.887700 ! # 1 1 MOL O1 1x 
#  0.991080 0.921460 ! # 2 1 MOL C1 1x 
#  0.992980 0.894140 ! # 3 1 MOL O2 1x 
#  0.984730 0.963620 ! # 4 1 MOL O3 1x 
#  1.161560 1.499840 ! # 5 1 MOL H2 2x 
#  1.155900 1.498650 ! # 6 1 MOL H1 1x 
#  
# ATOMS 7 
#  
# ATOM 1 O1 MOL 1 0.064967 0.443783 0.150176 1.0000 1 O 
# bXY C1 H1 OCT K1 V0 M0 Q0 
# UANI 0.012121 0.017907 0.006780 -.004399 0.001547 0.000719 
#  6.07118 0. -.071 0.013 0. 0.008 0. 0. 0.017 0.021 
#  0. -.011 -.023 0. 0. -.068 0. 
#  
# ATOM 2 C1 MOL 1 0.096973 0.558824 0.051971 1.0000 1 C 
# bXY O1 O2 OCT K2 V0 M0 Q0 
# UANI 0.008513 0.010727 0.006976 -.001697 0.001417 0.000195 
#  4.04799 0. 0.034 0. 0. -.320 0. 0. -.087 0. 
#  0. -.001 0. 0. 0. -.390 0. 
#  
# ATOM 3 O2 MOL 1 0.257697 0.742782 0.036291 1.0000 1 O 
#  XY C1 O1 OCT K3 V0 M0 Q0 
# UANI 0.010282 0.016918 0.008824 -.005344 0.001231 0.000672 
#  6.11627 0. -.078 -.003 0. -.082 0. 0. -.061 0.002 
#  0. -.002 0.002 0. 0. 0.039 -.008 
#  
# ATOM 4 O3 MOL 1 0.369913 0.631380 0.321380 1.0000 1 O 
# bXY H3 H2 OCT K4 V0 M0 Q0 
# UANI 0.009771 0.017267 0.008356 0.002227 0.000757 -.001025 
#  6.32858 0. -.082 0. 0. 0.049 0. 0. 0.021 0. 
#  0. -.039 0. 0. 0. -.079 0. 
#  
# ATOM 5 H2 MOL 1 0.311851 0.689870 0.388219 1.0000 1 H 
#  ZX O3 H3 QUA K5 V0 M0 Q0 
# UISO 0.027140 
#  0.82473 0. 0. 0. 0.120 0.102 0. 0. 0. 0. 
#  
# ATOM 6 H3 MOL 1 0.490782 0.455127 0.351354 1.0000 1 H 
#  ZX O3 H2 QUA K5 V0 M0 Q0 
# UISO 0.028981 
#  0.82473 0. 0. 0. 0.120 0.102 0. 0. 0. 0. 
#  
# ATOM 7 H1 MOL 1 0.201648 0.514732 0.220536 1.0000 1 H 
#  ZX O1 C1 QUA K6 V0 M0 Q0 
# UISO 0.035876 
#  0.78652 0. 0. 0. 0.131 0.096 0. 0. 0. 0. 
#  
# ANHAR 0 3 ! number_of_anharmonic_atoms max_order 
# ! 1 ! atom number 
# ! 0.00E+00 0.00E+00 0.00E+00 0.00E+00 0.00E+00 0.00E+00 0.00E+00 0.00E+00 
# ! 0.00E+00 0.00E+00 
#  
#  
# STOP 
; 
_refine_special_details              
;
  TAAM refinement with ELMAM2 databank.
  Uses aspherical atomic scattering factors computed 
  from multipolar model
  (Hansen & Coppens, Acta Cryst. A, 1978, 34, 909-921)
  parametrized using ELMAM2 databank
  (Domagala, et al., Acta Cryst. A, 2012, 68, 337-351)
  and MoPro software
  (Jelsch, et al., J. Appl. Cryst. 2005, 38, 38-54)
 Refinement of F^1^ against reflections.
 The threshold expression of F^2^ > 2sigma(F^2^) is
 used for calculating R-factors(gt) and is not
 relevant to the choice of reflections for refinement.
 R-factors based on F^2^ are statistically about twice
 as large as those based on F, and R-factors based on
 ALL data will be even larger.
;
_refine_ls_structure_factor_coef     F  
_refine_ls_matrix_type                full
_refine_ls_weighting_scheme          sigma
_atom_sites_solution_primary      direct 
_atom_sites_solution_secondary    difmap 
_atom_sites_solution_hydrogens    geom   
_refine_ls_hydrogen_treatment    refall
_refine_ls_extinction_method        'none'              
_refine_ls_number_reflns              2037
_refine_ls_number_parameters            49
_refine_ls_number_restraints             0
# R-factors: R(F)  &  wR2(I) 
_refine_ls_R_factor_all              0.0136
_refine_ls_R_factor_gt               0.0120
_refine_ls_wR_factor_ref             0.0227
_refine_ls_wR_factor_gt              0.0225
_refine_ls_goodness_of_fit_ref       1.495
_refine_ls_restrained_S_all          0.000
_refine_ls_shift/su_max              0.000
_refine_ls_shift/su_mean             0.000

###  to get diff_density_max min & rms : 
###  run MoPro  : WRIT FOUR   to create FOURier file 
###  run VMoPro : FOUR  FastFourierTransform   to get a 3D grid (Xplor format) on whole unit-cell
###             & GRID  STAT   to get max min rms statistics


loop_
_atom_site_type_symbol      
_atom_site_label            
_atom_site_fract_x          
_atom_site_fract_y          
_atom_site_fract_z          
_atom_site_U_iso_or_equiv   
_atom_site_adp_type         
_atom_site_occupancy        
_atom_site_calc_flag        
_atom_site_refinement_flag_posn  
_atom_site_refinement_flag_adp  
_atom_site_disorder_assembly
_atom_site_disorder_group   
O  O1 0.06497(2) 0.44378(4) 0.15018(1) 0.01239(6) Uani 1 d . . . .
C  C1 0.09697(2) 0.55882(4) 0.05197(1) 0.00881(5) Uani 1 d . . . .
O  O2 0.25770(2) 0.74278(4) 0.03629(1) 0.01219(5) Uani 1 d . . . .
O  O3 0.36991(2) 0.63138(4) 0.32138(1) 0.01204(5) Uani 1 d . . . .
H  H2 0.312(1) 0.690(2) 0.3882(7) 0.027(1) Uiso 1 d U . . .
H  H3 0.491(1) 0.455(2) 0.3514(6) 0.029(1) Uiso 1 d U . . .
H  H1 0.202(1) 0.515(2) 0.2205(8) 0.036(2) Uiso 1 d U . . .

loop_ 
_atom_site_aniso_label 
_atom_site_aniso_U_11 
_atom_site_aniso_U_22 
_atom_site_aniso_U_33 
_atom_site_aniso_U_12 
_atom_site_aniso_U_13 
_atom_site_aniso_U_23 
O1 0.01212(5) 0.01791(6) 0.00678(5) -0.00440(3) 0.00155(3) 0.00072(3)  
C1 0.00851(5) 0.01073(5) 0.00698(5) -0.00170(3) 0.00142(4) 0.00020(3)  
O2 0.01028(5) 0.01692(6) 0.00882(5) -0.00534(3) 0.00123(3) 0.00067(3)  
O3 0.00977(5) 0.01727(6) 0.00836(5) 0.00223(3) 0.00076(3) -0.00103(3)                                    

loop_
_geom_bond_atom_site_label_1         
_geom_bond_atom_site_label_2         
_geom_bond_distance                  
_geom_bond_site_symmetry_2           
_geom_bond_publ_flag                 
O1 C1 1.2883(2) . ? 
O1 H1 1.056(9) . ? 
C1 O2 1.2219(2) . ? 
O3 H3 0.960(8) . ? 
O3 H2 0.963(8) . ? 

loop_
_geom_angle_atom_site_label_1        
_geom_angle_atom_site_label_2        
_geom_angle_atom_site_label_3        
_geom_angle                          
_geom_angle_site_symmetry_1          
_geom_angle_site_symmetry_3          
_geom_angle_publ_flag                
O1 C1 O2 126.98(2) . . ? 
C1 O1 H1 112.1(5) . . ? 
H2 O3 H3 103.5(6) . . ? 

loop_
_geom_torsion_atom_site_label_1      
_geom_torsion_atom_site_label_2      
_geom_torsion_atom_site_label_3      
_geom_torsion_atom_site_label_4      
_geom_torsion                        
_geom_torsion_site_symmetry_1        
_geom_torsion_site_symmetry_2        
_geom_torsion_site_symmetry_3        
_geom_torsion_site_symmetry_4        
_geom_torsion_publ_flag              
O2 C1 O1 H1 -2.9(5) . . . . ?  

loop_ 
 _refln_index_h 
 _refln_index_k 
 _refln_index_l 
 _refln_F_squared_meas 
 _refln_F_squared_sigma 
 _refln_observed_status 
   1   0   0      385.11     10.53 o 
   2   0   0       25.70      0.75 o 
   3   0   0      401.97      9.42 o 
   4   0   0       44.95      1.35 o 
   5   0   0       64.43      1.77 o 
   6   0   0      235.15      5.55 o 
   7   0   0      111.28      2.48 o 
   8   0   0       28.63      0.70 o 
   9   0   0       19.83      0.47 o 
  10   0   0        9.04      0.26 o 
  11   0   0       36.96      0.93 o 
   1   1   0     1530.31     39.28 o 
   2   1   0      373.78      8.95 o 
   3   1   0      110.66      2.59 o 
   4   1   0        2.49      0.11 o 
   5   1   0        0.43      0.06 o 
   6   1   0        0.62      0.04 o 
   7   1   0       85.21      1.95 o 
   8   1   0        0.04      0.05 o 
   9   1   0       34.99      0.80 o 
  10   1   0       10.64      0.27 o 
  11   1   0        0.04      0.04 o 
   0   2   0       13.77      0.50 o 
   1   2   0      323.15      7.58 o 
   2   2   0      515.37     12.00 o 
   3   2   0        1.85      0.09 o 
   4   2   0      119.94      2.73 o 
   5   2   0       24.60      0.57 o 
   6   2   0        0.12      0.03 o 
   7   2   0       36.78      0.83 o 
   8   2   0       44.51      1.02 o 
   9   2   0        1.90      0.08 o 
  10   2   0       10.23      0.28 o 
  11   2   0        0.18      0.06 o 
   1   3   0       19.84      0.56 o 
   2   3   0       13.10      0.32 o 
   3   3   0       75.42      1.71 o 
   4   3   0        6.03      0.16 o 
   5   3   0      125.16      2.91 o 
   6   3   0        0.55      0.04 o 
   7   3   0        0.63      0.04 o 
   8   3   0       18.69      0.44 o 
   9   3   0        2.36      0.09 o 
  10   3   0        0.81      0.06 o 
   0   4   0        2.80      0.13 o 
   1   4   0       18.65      0.44 o 
   2   4   0       13.10      0.31 o 
   3   4   0        6.54      0.18 o 
   4   4   0       69.53      1.57 o 
   5   4   0        9.55      0.24 o 
   6   4   0       17.76      0.42 o 
   7   4   0       10.59      0.26 o 
   8   4   0        0.07      0.04 o 
   9   4   0        0.06      0.07 o 
   1   5   0        4.60      0.13 o 
   2   5   0       12.20      0.29 o 
   3   5   0       18.55      0.43 o 
   4   5   0        0.18      0.04 o 
   5   5   0        5.64      0.15 o 
   6   5   0       29.97      0.68 o 
   7   5   0       15.16      0.36 o 
   8   5   0        1.22      0.08 o 
   0   6   0       19.52      0.52 o 
   1   6   0        7.24      0.21 o 
   2   6   0        1.01      0.07 o 
   3   6   0        0.56      0.07 o 
   4   6   0        0.99      0.07 o 
   5   6   0        7.82      0.25 o 
   6   6   0       14.11      0.37 o 
 -11   1   1        0.25      0.07 o 
 -10   1   1        3.70      0.12 o 
  -9   1   1        0.43      0.04 o 
  -8   1   1       30.86      0.69 o 
  -7   1   1       18.77      0.43 o 
  -6   1   1        1.48      0.07 o 
  -5   1   1       56.93      1.31 o 
  -4   1   1       92.07      2.19 o 
  -3   1   1      328.41      7.72 o 
  -2   1   1      192.41      4.64 o 
  -1   1   1     2762.57     64.50 o 
   0   1   1      466.73     10.78 o 
   1   1   1       38.65      0.96 o 
   2   1   1       67.46      1.60 o 
   3   1   1      436.40     10.80 o 
   4   1   1      153.64      3.54 o 
   5   1   1      109.20      2.51 o 
   6   1   1      186.34      4.23 o 
   7   1   1        1.12      0.05 o 
   8   1   1        0.41      0.03 o 
   9   1   1        0.30      0.05 o 
  10   1   1       34.98      0.83 o 
  11   1   1        4.09      0.19 o 
 -11   2   1        3.02      0.13 o 
 -10   2   1        0.50      0.06 o 
  -9   2   1        5.26      0.15 o 
  -8   2   1       41.64      0.96 o 
  -7   2   1        0.03      0.02 o 
  -6   2   1       71.96      1.61 o 
  -5   2   1        9.53      0.24 o 
  -4   2   1       53.14      1.25 o 
  -3   2   1       84.49      1.96 o 
  -2   2   1      152.53      3.53 o 
  -1   2   1      141.07      3.31 o 
   0   2   1       75.45      1.78 o 
   1   2   1      269.73      6.56 o 
   2   2   1        1.70      0.09 o 
   3   2   1        7.69      0.23 o 
   4   2   1       73.87      1.69 o 
   5   2   1       25.77      0.60 o 
   6   2   1        9.69      0.23 o 
   7   2   1       10.90      0.26 o 
   8   2   1       22.84      0.53 o 
   9   2   1        3.97      0.12 o 
  10   2   1        1.85      0.08 o 
  11   2   1       13.17      0.45 o 
 -10   3   1        3.04      0.11 o 
  -9   3   1        2.87      0.10 o 
  -8   3   1        0.25      0.04 o 
  -7   3   1        2.09      0.07 o 
  -6   3   1       13.93      0.33 o 
  -5   3   1       20.30      0.48 o 
  -4   3   1        5.22      0.14 o 
  -3   3   1        3.80      0.12 o 
  -2   3   1      146.69      3.32 o 
  -1   3   1        0.11      0.04 o 
   0   3   1       52.46      1.25 o 
   1   3   1       31.66      0.74 o 
   2   3   1       30.07      0.69 o 
   3   3   1        2.06      0.09 o 
   4   3   1       37.87      0.92 o 
   5   3   1       27.38      0.64 o 
   6   3   1        0.05      0.03 o 
   7   3   1       29.33      0.67 o 
   8   3   1        0.21      0.04 o 
   9   3   1        7.03      0.20 o 
  10   3   1        1.47      0.07 o 
  -9   4   1       13.11      0.37 o 
  -8   4   1       23.15      0.55 o 
  -7   4   1       23.13      0.55 o 
  -6   4   1        8.37      0.21 o 
  -5   4   1        3.43      0.10 o 
  -4   4   1        0.20      0.03 o 
  -3   4   1       21.74      0.50 o 
  -2   4   1       17.03      0.40 o 
  -1   4   1        6.09      0.16 o 
   0   4   1       12.43      0.31 o 
   1   4   1        0.66      0.04 o 
   2   4   1        0.02      0.02 o 
   3   4   1        0.36      0.04 o 
   4   4   1        0.52      0.04 o 
   5   4   1        4.70      0.13 o 
   6   4   1        0.02      0.02 o 
   7   4   1        1.57      0.06 o 
   8   4   1        2.42      0.09 o 
   9   4   1        2.66      0.11 o 
  -8   5   1        5.43      0.16 o 
  -7   5   1        4.25      0.14 o 
  -6   5   1        0.10      0.04 o 
  -5   5   1        2.86      0.10 o 
  -4   5   1        0.04      0.03 o 
  -3   5   1        0.21      0.04 o 
  -2   5   1        0.32      0.04 o 
  -1   5   1       10.87      0.26 o 
   0   5   1        0.06      0.06 o 
   1   5   1        0.06      0.04 o 
   2   5   1        3.97      0.12 o 
   3   5   1        9.70      0.23 o 
   4   5   1        2.19      0.08 o 
   5   5   1        0.05      0.04 o 
   6   5   1        4.51      0.14 o 
   7   5   1        0.09      0.05 o 
   8   5   1        0.33      0.06 o 
  -6   6   1        1.97      0.09 o 
  -5   6   1        0.04      0.04 o 
  -4   6   1        0.07      0.05 o 
  -3   6   1        9.58      0.31 o 
  -2   6   1        0.62      0.06 o 
  -1   6   1        2.41      0.11 o 
   0   6   1        6.57      0.18 o 
   1   6   1        6.33      0.18 o 
   2   6   1        0.55      0.06 o 
   3   6   1        0.98      0.07 o 
   4   6   1        4.04      0.14 o 
   5   6   1        5.15      0.17 o 
 -12   0   2        9.77      0.35 o 
 -11   0   2        3.87      0.20 o 
 -10   0   2        0.03      0.03 o 
  -9   0   2        4.39      0.14 o 
  -8   0   2        3.63      0.11 o 
  -7   0   2       14.92      0.38 o 
  -6   0   2      186.98      4.34 o 
  -5   0   2       91.86      2.48 o 
  -4   0   2      957.25     25.06 o 
  -3   0   2       14.64      0.41 o 
  -2   0   2      626.14     17.19 o 
  -1   0   2      769.62     21.63 o 
   0   0   2      149.45      3.89 o 
   1   0   2       10.62      0.40 o 
   2   0   2     3330.46     97.99 o 
   3   0   2      187.47      4.65 o 
   4   0   2        0.05      0.06 o 
   5   0   2      679.21     16.82 o 
   6   0   2       29.69      0.69 o 
   7   0   2       35.95      0.83 o 
   8   0   2       15.74      0.39 o 
   9   0   2       49.92      1.26 o 
  10   0   2        3.05      0.13 o 
  11   0   2       27.64      0.79 o 
 -11   1   2        6.44      0.19 o 
 -10   1   2        0.55      0.06 o 
  -9   1   2        1.63      0.07 o 
  -8   1   2        0.04      0.05 o 
  -7   1   2       89.60      2.00 o 
  -6   1   2        6.90      0.18 o 
  -5   1   2      260.43      6.05 o 
  -4   1   2       57.90      1.36 o 
  -3   1   2       33.93      0.85 o 
  -2   1   2      572.52     14.82 o 
  -1   1   2      158.46      3.77 o 
   0   1   2       92.49      2.18 o 
   1   1   2      435.26     10.20 o 
   2   1   2        2.64      0.14 o 
   3   1   2      446.90     10.38 o 
   4   1   2      186.44      4.37 o 
   5   1   2       57.90      1.33 o 
   6   1   2       61.14      1.36 o 
   7   1   2        0.20      0.03 o 
   8   1   2        2.27      0.11 o 
   9   1   2        5.16      0.14 o 
  10   1   2        0.05      0.04 o 
  11   1   2        8.91      0.25 o 
 -11   2   2        0.38      0.07 o 
 -10   2   2       12.03      0.38 o 
  -9   2   2        0.03      0.03 o 
  -8   2   2       17.12      0.40 o 
  -7   2   2        0.35      0.03 o 
  -6   2   2       40.46      0.92 o 
  -5   2   2        0.58      0.05 o 
  -4   2   2       12.87      0.33 o 
  -3   2   2      182.05      4.18 o 
  -2   2   2      492.22     11.88 o 
  -1   2   2        8.39      0.26 o 
   0   2   2      131.95      3.03 o 
   1   2   2        0.15      0.07 o 
   2   2   2        3.08      0.15 o 
   3   2   2      274.97      6.56 o 
   4   2   2      297.46      6.99 o 
   5   2   2        3.48      0.13 o 
   6   2   2        0.10      0.03 o 
   7   2   2        6.64      0.16 o 
   8   2   2        0.15      0.03 o 
   9   2   2       39.19      0.96 o 
  10   2   2       31.60      0.83 o 
  11   2   2        0.04      0.04 o 
 -10   3   2        8.98      0.24 o 
  -9   3   2       92.66      2.15 o 
  -8   3   2        9.15      0.24 o 
  -7   3   2        1.89      0.07 o 
  -6   3   2       12.23      0.29 o 
  -5   3   2        0.09      0.03 o 
  -4   3   2       14.28      0.34 o 
  -3   3   2      259.31      6.01 o 
  -2   3   2       68.35      1.61 o 
  -1   3   2       33.47      0.77 o 
   0   3   2      118.94      2.81 o 
   1   3   2       47.85      1.16 o 
   2   3   2       91.81      2.08 o 
   3   3   2       21.14      0.50 o 
   4   3   2        1.10      0.06 o 
   5   3   2        5.65      0.14 o 
   6   3   2        0.80      0.04 o 
   7   3   2       23.99      0.55 o 
   8   3   2       10.09      0.24 o 
   9   3   2        2.75      0.10 o 
  10   3   2       20.61      0.54 o 
  -9   4   2        4.14      0.17 o 
  -8   4   2       21.84      0.52 o 
  -7   4   2        7.19      0.18 o 
  -6   4   2        0.02      0.02 o 
  -5   4   2        0.05      0.06 o 
  -4   4   2        5.36      0.14 o 
  -3   4   2       11.35      0.27 o 
  -2   4   2       62.85      1.41 o 
  -1   4   2       10.14      0.24 o 
   0   4   2       59.55      1.39 o 
   1   4   2       57.53      1.32 o 
   2   4   2        1.97      0.10 o 
   3   4   2        2.45      0.08 o 
   4   4   2        0.61      0.06 o 
   5   4   2        0.08      0.03 o 
   6   4   2       28.08      0.67 o 
   7   4   2        1.81      0.08 o 
   8   4   2       15.66      0.40 o 
   9   4   2       14.46      0.40 o 
  -8   5   2       30.16      0.70 o 
  -7   5   2       21.99      0.51 o 
  -6   5   2        0.83      0.05 o 
  -5   5   2        4.31      0.13 o 
  -4   5   2       23.78      0.54 o 
  -3   5   2        2.57      0.09 o 
  -2   5   2       16.97      0.39 o 
  -1   5   2       76.72      1.72 o 
   0   5   2        7.83      0.20 o 
   1   5   2       13.02      0.31 o 
   2   5   2        2.10      0.08 o 
   3   5   2        3.26      0.11 o 
   4   5   2        0.89      0.05 o 
   5   5   2        5.32      0.15 o 
   6   5   2        0.23      0.05 o 
   7   5   2       14.12      0.34 o 
  -6   6   2        4.68      0.15 o 
  -5   6   2        0.41      0.06 o 
  -4   6   2        5.22      0.16 o 
  -3   6   2        2.15      0.10 o 
  -2   6   2        0.03      0.03 o 
  -1   6   2        7.67      0.21 o 
   0   6   2       10.71      0.28 o 
   1   6   2        3.32      0.12 o 
   2   6   2        7.94      0.22 o 
   3   6   2        1.37      0.10 o 
   4   6   2        0.68      0.06 o 
   5   6   2        4.60      0.16 o 
 -11   1   3       15.28      0.40 o 
 -10   1   3        2.33      0.09 o 
  -9   1   3        0.12      0.03 o 
  -8   1   3       19.93      0.45 o 
  -7   1   3        3.94      0.11 o 
  -6   1   3        1.37      0.06 o 
  -5   1   3       51.43      1.21 o 
  -4   1   3        1.64      0.08 o 
  -3   1   3      162.92      3.90 o 
  -2   1   3       20.53      0.57 o 
  -1   1   3      353.35      8.40 o 
   0   1   3       18.33      0.59 o 
   1   1   3      780.87     18.02 o 
   2   1   3      467.18     10.84 o 
   3   1   3       41.52      1.03 o 
   4   1   3      210.25      4.89 o 
   5   1   3        1.86      0.08 o 
   6   1   3       22.77      0.52 o 
   7   1   3        7.73      0.19 o 
   8   1   3       89.17      2.05 o 
   9   1   3       28.67      0.73 o 
  10   1   3        9.45      0.25 o 
  11   1   3       12.28      0.46 o 
 -11   2   3        1.32      0.09 o 
 -10   2   3       52.99      1.38 o 
  -9   2   3        0.69      0.06 o 
  -8   2   3        7.15      0.20 o 
  -7   2   3       23.64      0.54 o 
  -6   2   3       63.22      1.42 o 
  -5   2   3        4.43      0.13 o 
  -4   2   3       80.09      1.83 o 
  -3   2   3      308.46      7.80 o 
  -2   2   3        9.86      0.27 o 
  -1   2   3      174.63      4.03 o 
   0   2   3        0.08      0.06 o 
   1   2   3      360.08      8.52 o 
   2   2   3       17.04      0.49 o 
   3   2   3       99.69      2.28 o 
   4   2   3       55.00      1.30 o 
   5   2   3       24.69      0.56 o 
   6   2   3       13.85      0.32 o 
   7   2   3        5.03      0.13 o 
   8   2   3        5.30      0.14 o 
   9   2   3        5.46      0.22 o 
  10   2   3        8.74      0.24 o 
 -10   3   3        3.83      0.13 o 
  -9   3   3       14.36      0.35 o 
  -8   3   3        7.56      0.19 o 
  -7   3   3        2.22      0.09 o 
  -6   3   3        1.73      0.06 o 
  -5   3   3        6.36      0.18 o 
  -4   3   3       23.92      0.56 o 
  -3   3   3        7.90      0.36 o 
  -2   3   3        1.48      0.07 o 
  -1   3   3       14.09      0.37 o 
   0   3   3       88.47      2.01 o 
   1   3   3        0.07      0.04 o 
   2   3   3        4.56      0.15 o 
   3   3   3       99.53      2.36 o 
   4   3   3        1.46      0.06 o 
   5   3   3        4.68      0.12 o 
   6   3   3        0.86      0.04 o 
   7   3   3       16.15      0.38 o 
   8   3   3        0.60      0.05 o 
   9   3   3       16.53      0.42 o 
  10   3   3        4.12      0.17 o 
  -9   4   3       23.11      0.58 o 
  -8   4   3       17.11      0.42 o 
  -7   4   3        0.70      0.05 o 
  -6   4   3        7.71      0.19 o 
  -5   4   3       25.43      0.61 o 
  -4   4   3       63.20      1.42 o 
  -3   4   3       61.11      1.37 o 
  -2   4   3       33.66      0.76 o 
  -1   4   3        0.09      0.04 o 
   0   4   3        4.04      0.12 o 
   1   4   3       14.85      0.35 o 
   2   4   3       56.96      1.27 o 
   3   4   3       19.06      0.44 o 
   4   4   3        2.97      0.10 o 
   5   4   3        1.31      0.05 o 
   6   4   3        0.32      0.04 o 
   7   4   3        1.24      0.07 o 
   8   4   3        2.87      0.10 o 
   9   4   3        0.05      0.06 o 
  -8   5   3        0.04      0.04 o 
  -7   5   3        3.86      0.13 o 
  -6   5   3        1.21      0.06 o 
  -5   5   3        3.67      0.11 o 
  -4   5   3        2.63      0.10 o 
  -3   5   3        4.65      0.12 o 
  -2   5   3        3.50      0.11 o 
  -1   5   3        1.34      0.06 o 
   0   5   3        1.16      0.06 o 
   1   5   3        0.70      0.05 o 
   2   5   3        1.47      0.07 o 
   3   5   3        0.05      0.06 o 
   4   5   3        3.82      0.11 o 
   5   5   3        1.32      0.07 o 
   6   5   3        0.77      0.06 o 
   7   5   3        1.64      0.08 o 
  -6   6   3        0.60      0.06 o 
  -5   6   3       21.92      0.54 o 
  -4   6   3       14.70      0.36 o 
  -3   6   3        1.15      0.07 o 
  -2   6   3       17.40      0.41 o 
  -1   6   3        0.05      0.04 o 
   0   6   3        4.40      0.19 o 
   1   6   3        0.68      0.06 o 
   2   6   3       14.67      0.39 o 
   3   6   3        1.09      0.07 o 
   4   6   3        0.66      0.07 o 
   5   6   3        2.22      0.10 o 
 -12   0   4       47.47      1.11 o 
 -11   0   4       10.11      0.29 o 
 -10   0   4        9.36      0.25 o 
  -9   0   4       60.63      1.36 o 
  -8   0   4        4.55      0.14 o 
  -7   0   4       41.63      0.94 o 
  -6   0   4        2.88      0.11 o 
  -5   0   4       18.06      0.53 o 
  -4   0   4      124.03      3.03 o 
  -3   0   4       89.95      2.12 o 
  -2   0   4     2055.28     51.93 o 
  -1   0   4      856.46     25.02 o 
   0   0   4       71.31      1.70 o 
   1   0   4     1810.24     56.36 o 
   2   0   4        8.22      0.31 o 
   3   0   4       21.54      0.65 o 
   4   0   4       37.18      1.39 o 
   5   0   4       11.71      0.34 o 
   6   0   4        1.55      0.08 o 
   7   0   4      276.68      6.48 o 
   8   0   4       67.48      1.61 o 
   9   0   4        4.88      0.16 o 
  10   0   4       15.41      0.53 o 
  11   0   4        0.06      0.06 o 
 -12   1   4        0.11      0.07 o 
 -11   1   4       39.88      0.98 o 
 -10   1   4        0.80      0.05 o 
  -9   1   4       11.21      0.27 o 
  -8   1   4       31.05      0.70 o 
  -7   1   4        0.48      0.03 o 
  -6   1   4       32.84      0.75 o 
  -5   1   4       93.94      2.19 o 
  -4   1   4       34.38      0.80 o 
  -3   1   4      238.34      5.65 o 
  -2   1   4      371.49      9.55 o 
  -1   1   4      253.10      5.95 o 
   0   1   4     1514.32     39.95 o 
   1   1   4       66.08      1.61 o 
   2   1   4        9.44      0.32 o 
   3   1   4       11.42      0.34 o 
   4   1   4        2.93      0.13 o 
   5   1   4       39.17      0.92 o 
   6   1   4       56.28      1.26 o 
   7   1   4       36.08      0.81 o 
   8   1   4       34.94      0.87 o 
   9   1   4        2.69      0.10 o 
  10   1   4       10.12      0.29 o 
  11   1   4        1.84      0.10 o 
 -11   2   4       11.99      0.34 o 
 -10   2   4       31.04      0.83 o 
  -9   2   4        0.32      0.04 o 
  -8   2   4       16.90      0.39 o 
  -7   2   4        3.68      0.10 o 
  -6   2   4        5.73      0.15 o 
  -5   2   4       29.07      0.67 o 
  -4   2   4       63.45      1.46 o 
  -3   2   4       27.92      0.67 o 
  -2   2   4       23.24      0.77 o 
  -1   2   4      235.63      5.54 o 
   0   2   4      189.37      4.37 o 
   1   2   4       19.61      0.52 o 
   2   2   4        1.17      0.10 o 
   3   2   4       89.68      2.05 o 
   4   2   4       15.43      0.37 o 
   5   2   4       61.97      1.41 o 
   6   2   4       48.95      1.13 o 
   7   2   4        0.62      0.04 o 
   8   2   4       15.44      0.39 o 
   9   2   4       39.08      1.00 o 
  10   2   4        1.69      0.08 o 
 -10   3   4       11.32      0.29 o 
  -9   3   4       23.26      0.54 o 
  -8   3   4        0.05      0.06 o 
  -7   3   4       80.70      1.81 o 
  -6   3   4        4.68      0.12 o 
  -5   3   4       11.95      0.28 o 
  -4   3   4      249.48      5.77 o 
  -3   3   4       47.14      1.08 o 
  -2   3   4        9.57      0.26 o 
  -1   3   4       57.39      1.35 o 
   0   3   4       58.63      1.45 o 
   1   3   4        8.13      0.22 o 
   2   3   4      223.31      5.14 o 
   3   3   4      109.82      2.50 o 
   4   3   4       50.23      1.17 o 
   5   3   4        4.12      0.11 o 
   6   3   4        0.30      0.03 o 
   7   3   4       15.38      0.35 o 
   8   3   4       11.49      0.30 o 
   9   3   4        7.41      0.22 o 
  -9   4   4        0.32      0.08 o 
  -8   4   4       11.87      0.29 o 
  -7   4   4        2.39      0.09 o 
  -6   4   4       45.20      1.03 o 
  -5   4   4       25.25      0.60 o 
  -4   4   4        1.32      0.05 o 
  -3   4   4       30.60      0.70 o 
  -2   4   4        0.49      0.04 o 
  -1   4   4        0.42      0.04 o 
   0   4   4       12.87      0.30 o 
   1   4   4        3.02      0.09 o 
   2   4   4       56.33      1.26 o 
   3   4   4       39.96      0.90 o 
   4   4   4        1.64      0.06 o 
   5   4   4       27.22      0.62 o 
   6   4   4        6.73      0.17 o 
   7   4   4        2.70      0.10 o 
   8   4   4        2.79      0.11 o 
  -8   5   4        0.08      0.05 o 
  -7   5   4        1.83      0.11 o 
  -6   5   4       40.26      0.92 o 
  -5   5   4       70.69      1.59 o 
  -4   5   4        0.56      0.04 o 
  -3   5   4       10.28      0.25 o 
  -2   5   4        3.77      0.11 o 
  -1   5   4        5.16      0.14 o 
   0   5   4       26.05      0.59 o 
   1   5   4       97.34      2.21 o 
   2   5   4        3.08      0.10 o 
   3   5   4        0.05      0.03 o 
   4   5   4       24.26      0.56 o 
   5   5   4        3.86      0.13 o 
   6   5   4       16.93      0.40 o 
   7   5   4        2.80      0.11 o 
  -6   6   4        3.50      0.13 o 
  -5   6   4        3.19      0.14 o 
  -4   6   4        3.99      0.15 o 
  -3   6   4        1.49      0.08 o 
  -2   6   4        0.07      0.05 o 
  -1   6   4        1.94      0.09 o 
   0   6   4        0.85      0.06 o 
   1   6   4        5.93      0.19 o 
   2   6   4        7.91      0.24 o 
   3   6   4        1.35      0.08 o 
   4   6   4        0.06      0.05 o 
   5   6   4        1.76      0.09 o 
 -12   1   5       21.36      0.53 o 
 -11   1   5        2.28      0.14 o 
 -10   1   5       10.30      0.26 o 
  -9   1   5        3.23      0.10 o 
  -8   1   5       24.07      0.55 o 
  -7   1   5        2.24      0.07 o 
  -6   1   5       98.29      2.25 o 
  -5   1   5       31.42      0.73 o 
  -4   1   5        0.02      0.02 o 
  -3   1   5      217.71      5.09 o 
  -2   1   5       20.62      0.61 o 
  -1   1   5        1.06      0.10 o 
   0   1   5       70.18      2.10 o 
   1   1   5      112.61      2.70 o 
   2   1   5       20.05      0.53 o 
   3   1   5        5.10      0.16 o 
   4   1   5       89.86      2.07 o 
   5   1   5        1.36      0.05 o 
   6   1   5       61.70      1.45 o 
   7   1   5       41.92      0.98 o 
   8   1   5        0.04      0.05 o 
   9   1   5        6.66      0.18 o 
  10   1   5        3.95      0.15 o 
 -11   2   5        2.30      0.11 o 
 -10   2   5        0.03      0.03 o 
  -9   2   5        6.46      0.17 o 
  -8   2   5       35.74      0.84 o 
  -7   2   5       10.56      0.25 o 
  -6   2   5        4.50      0.13 o 
  -5   2   5      181.14      4.12 o 
  -4   2   5        5.96      0.17 o 
  -3   2   5        2.71      0.11 o 
  -2   2   5        3.44      0.14 o 
  -1   2   5      500.34     11.54 o 
   0   2   5       50.02      1.16 o 
   1   2   5       89.53      2.37 o 
   2   2   5      150.05      3.43 o 
   3   2   5       61.94      1.44 o 
   4   2   5        0.52      0.04 o 
   5   2   5       15.30      0.35 o 
   6   2   5      100.56      2.25 o 
   7   2   5        0.79      0.05 o 
   8   2   5        7.94      0.22 o 
   9   2   5        3.56      0.12 o 
  10   2   5       11.17      0.35 o 
 -11   3   5        7.31      0.22 o 
 -10   3   5        0.06      0.04 o 
  -9   3   5        0.04      0.04 o 
  -8   3   5        0.87      0.05 o 
  -7   3   5       36.53      0.84 o 
  -6   3   5        0.75      0.04 o 
  -5   3   5        3.69      0.11 o 
  -4   3   5       29.77      0.71 o 
  -3   3   5       22.36      0.53 o 
  -2   3   5        6.76      0.19 o 
  -1   3   5        0.80      0.06 o 
   0   3   5       16.26      0.41 o 
   1   3   5       22.33      0.54 o 
   2   3   5        7.94      0.20 o 
   3   3   5        0.14      0.03 o 
   4   3   5        3.71      0.10 o 
   5   3   5       42.67      0.98 o 
   6   3   5        0.14      0.03 o 
   7   3   5        1.13      0.05 o 
   8   3   5       19.29      0.51 o 
   9   3   5        1.54      0.10 o 
  -9   4   5        0.07      0.08 o 
  -8   4   5        3.30      0.13 o 
  -7   4   5       24.69      0.60 o 
  -6   4   5       41.66      0.97 o 
  -5   4   5       14.54      0.34 o 
  -4   4   5       11.93      0.28 o 
  -3   4   5        0.39      0.03 o 
  -2   4   5       36.22      0.81 o 
  -1   4   5       63.59      1.43 o 
   0   4   5       79.76      1.78 o 
   1   4   5       53.96      1.22 o 
   2   4   5       19.40      0.44 o 
   3   4   5        0.28      0.03 o 
   4   4   5       21.35      0.48 o 
   5   4   5       19.91      0.46 o 
   6   4   5       15.32      0.36 o 
   7   4   5       22.10      0.53 o 
   8   4   5        2.92      0.11 o 
  -8   5   5        1.43      0.11 o 
  -7   5   5        1.05      0.06 o 
  -6   5   5        0.06      0.04 o 
  -5   5   5        0.39      0.05 o 
  -4   5   5        0.10      0.04 o 
  -3   5   5        1.29      0.06 o 
  -2   5   5        4.44      0.13 o 
  -1   5   5        0.18      0.04 o 
   0   5   5        3.42      0.10 o 
   1   5   5        4.63      0.14 o 
   2   5   5        1.31      0.06 o 
   3   5   5        1.98      0.08 o 
   4   5   5        2.31      0.10 o 
   5   5   5        0.35      0.05 o 
   6   5   5        0.05      0.04 o 
   7   5   5        0.06      0.07 o 
  -6   6   5       10.59      0.29 o 
  -5   6   5        1.45      0.11 o 
  -4   6   5        6.19      0.20 o 
  -3   6   5        0.70      0.06 o 
  -2   6   5       10.37      0.29 o 
  -1   6   5        0.90      0.07 o 
   0   6   5       31.18      0.74 o 
   1   6   5       12.67      0.33 o 
   2   6   5        0.14      0.06 o 
   3   6   5        3.68      0.16 o 
   4   6   5        3.13      0.13 o 
 -12   0   6        6.05      0.56 o 
 -11   0   6        0.49      0.11 o 
 -10   0   6       13.63      0.37 o 
  -9   0   6       26.61      0.61 o 
  -8   0   6        0.02      0.02 o 
  -7   0   6      267.99      6.23 o 
  -6   0   6      169.64      3.95 o 
  -5   0   6      120.18      3.03 o 
  -4   0   6       46.09      1.33 o 
  -3   0   6       14.68      0.45 o 
  -2   0   6      177.61      5.10 o 
  -1   0   6      194.51      5.16 o 
   0   0   6     1007.78     27.74 o 
   1   0   6      226.17      5.43 o 
   2   0   6        4.17      0.23 o 
   3   0   6      579.39     14.08 o 
   4   0   6       13.28      0.65 o 
   5   0   6        6.52      0.18 o 
   6   0   6       48.58      1.12 o 
   7   0   6        1.06      0.07 o 
   8   0   6        5.08      0.17 o 
   9   0   6       29.87      0.78 o 
  10   0   6       19.00      0.66 o 
 -12   1   6        4.81      0.16 o 
 -11   1   6        0.30      0.05 o 
 -10   1   6        0.04      0.03 o 
  -9   1   6       24.04      0.55 o 
  -8   1   6        1.81      0.07 o 
  -7   1   6       20.08      0.46 o 
  -6   1   6      156.90      3.59 o 
  -5   1   6        4.44      0.18 o 
  -4   1   6      181.10      4.25 o 
  -3   1   6        0.35      0.05 o 
  -2   1   6        5.49      0.20 o 
  -1   1   6        0.51      0.07 o 
   0   1   6      311.58     10.16 o 
   1   1   6      207.91      4.86 o 
   2   1   6      422.73      9.91 o 
   3   1   6        4.67      0.15 o 
   4   1   6       40.57      0.96 o 
   5   1   6       82.76      1.93 o 
   6   1   6       21.81      0.55 o 
   7   1   6        1.04      0.05 o 
   8   1   6        4.44      0.13 o 
   9   1   6        8.32      0.25 o 
  10   1   6        8.55      0.23 o 
 -11   2   6        7.02      0.21 o 
 -10   2   6        0.06      0.07 o 
  -9   2   6       36.99      0.87 o 
  -8   2   6       60.52      1.40 o 
  -7   2   6        2.35      0.08 o 
  -6   2   6        1.21      0.07 o 
  -5   2   6       82.24      1.85 o 
  -4   2   6        5.92      0.17 o 
  -3   2   6      142.65      3.54 o 
  -2   2   6       73.27      1.88 o 
  -1   2   6       19.11      0.47 o 
   0   2   6        5.14      0.17 o 
   1   2   6      162.67      3.78 o 
   2   2   6       10.25      0.27 o 
   3   2   6       44.82      1.06 o 
   4   2   6        7.06      0.18 o 
   5   2   6       49.56      1.16 o 
   6   2   6        2.24      0.07 o 
   7   2   6        6.20      0.17 o 
   8   2   6        0.03      0.03 o 
   9   2   6        3.27      0.12 o 
  10   2   6        8.22      0.25 o 
 -11   3   6        3.31      0.40 o 
 -10   3   6       11.97      0.30 o 
  -9   3   6        1.09      0.06 o 
  -8   3   6       35.58      0.81 o 
  -7   3   6       17.15      0.41 o 
  -6   3   6        7.33      0.18 o 
  -5   3   6        4.87      0.13 o 
  -4   3   6        8.64      0.22 o 
  -3   3   6        0.29      0.04 o 
  -2   3   6      379.70      8.97 o 
  -1   3   6      108.82      2.48 o 
   0   3   6        0.29      0.05 o 
   1   3   6       44.68      1.03 o 
   2   3   6        2.29      0.08 o 
   3   3   6       21.42      0.49 o 
   4   3   6      110.10      2.50 o 
   5   3   6       95.07      2.14 o 
   6   3   6        0.25      0.03 o 
   7   3   6        7.22      0.18 o 
   8   3   6       15.74      0.38 o 
   9   3   6       18.43      0.44 o 
  -9   4   6        8.96      0.27 o 
  -8   4   6        5.04      0.17 o 
  -7   4   6        4.68      0.14 o 
  -6   4   6        1.96      0.07 o 
  -5   4   6        0.02      0.02 o 
  -4   4   6       30.44      0.69 o 
  -3   4   6       26.46      0.60 o 
  -2   4   6        4.11      0.12 o 
  -1   4   6       86.41      1.93 o 
   0   4   6        6.88      0.17 o 
   1   4   6        8.50      0.21 o 
   2   4   6        3.73      0.10 o 
   3   4   6        0.34      0.04 o 
   4   4   6       14.41      0.34 o 
   5   4   6        9.34      0.23 o 
   6   4   6        0.87      0.05 o 
   7   4   6       32.82      0.77 o 
   8   4   6        4.09      0.14 o 
  -8   5   6        0.54      0.06 o 
  -7   5   6        8.61      0.22 o 
  -6   5   6        7.35      0.22 o 
  -5   5   6        9.48      0.25 o 
  -4   5   6        5.82      0.19 o 
  -3   5   6       39.41      0.90 o 
  -2   5   6        0.05      0.06 o 
  -1   5   6       34.56      0.80 o 
   0   5   6       80.24      1.81 o 
   1   5   6        0.11      0.04 o 
   2   5   6        2.05      0.08 o 
   3   5   6       17.00      0.41 o 
   4   5   6       10.33      0.26 o 
   5   5   6        6.99      0.20 o 
   6   5   6       50.61      1.20 o 
  -6   6   6        1.74      0.13 o 
  -5   6   6        1.09      0.10 o 
  -4   6   6        1.87      0.10 o 
  -3   6   6        0.99      0.07 o 
  -2   6   6        0.03      0.03 o 
  -1   6   6       10.35      0.27 o 
   0   6   6        0.22      0.05 o 
   1   6   6        4.11      0.13 o 
   2   6   6        0.27      0.06 o 
   3   6   6        0.96      0.07 o 
   4   6   6        0.05      0.04 o 
 -12   1   7        1.69      0.12 o 
 -11   1   7        1.56      0.10 o 
 -10   1   7       51.78      1.17 o 
  -9   1   7       18.54      0.43 o 
  -8   1   7       58.83      1.35 o 
  -7   1   7       54.93      1.26 o 
  -6   1   7        2.79      0.09 o 
  -5   1   7        1.08      0.06 o 
  -4   1   7       88.89      2.06 o 
  -3   1   7      355.92      8.23 o 
  -2   1   7       34.30      0.82 o 
  -1   1   7      416.27     10.74 o 
   0   1   7       35.65      0.91 o 
   1   1   7       18.05      0.46 o 
   2   1   7       29.83      0.81 o 
   3   1   7       28.96      0.69 o 
   4   1   7        8.32      0.21 o 
   5   1   7        5.24      0.14 o 
   6   1   7       12.61      0.31 o 
   7   1   7        1.45      0.06 o 
   8   1   7        0.34      0.05 o 
   9   1   7       13.91      0.40 o 
  10   1   7        0.07      0.08 o 
 -11   2   7        9.24      0.26 o 
 -10   2   7        1.34      0.07 o 
  -9   2   7       10.52      0.26 o 
  -8   2   7        6.80      0.18 o 
  -7   2   7       20.10      0.48 o 
  -6   2   7        0.24      0.04 o 
  -5   2   7       22.44      0.52 o 
  -4   2   7        7.26      0.20 o 
  -3   2   7      174.13      4.04 o 
  -2   2   7       35.03      0.90 o 
  -1   2   7        1.43      0.08 o 
   0   2   7      140.78      3.21 o 
   1   2   7       81.88      1.88 o 
   2   2   7       56.72      1.31 o 
   3   2   7        3.94      0.12 o 
   4   2   7      156.27      3.54 o 
   5   2   7        4.30      0.11 o 
   6   2   7        1.16      0.06 o 
   7   2   7        3.72      0.12 o 
   8   2   7       38.60      0.90 o 
   9   2   7        1.88      0.09 o 
 -10   3   7        0.59      0.06 o 
  -9   3   7       21.61      0.54 o 
  -8   3   7       11.45      0.28 o 
  -7   3   7        0.02      0.02 o 
  -6   3   7        8.05      0.21 o 
  -5   3   7       16.68      0.39 o 
  -4   3   7        5.58      0.16 o 
  -3   3   7        4.12      0.13 o 
  -2   3   7       84.07      1.94 o 
  -1   3   7        1.72      0.09 o 
   0   3   7        1.06      0.07 o 
   1   3   7       19.16      0.46 o 
   2   3   7       30.20      0.68 o 
   3   3   7        2.28      0.07 o 
   4   3   7        0.34      0.03 o 
   5   3   7        4.91      0.13 o 
   6   3   7        5.61      0.17 o 
   7   3   7        3.76      0.12 o 
   8   3   7        0.17      0.06 o 
   9   3   7        0.33      0.07 o 
  -9   4   7        1.03      0.07 o 
  -8   4   7        3.29      0.17 o 
  -7   4   7        4.79      0.14 o 
  -6   4   7        0.06      0.06 o 
  -5   4   7        1.12      0.05 o 
  -4   4   7       10.28      0.24 o 
  -3   4   7       17.82      0.41 o 
  -2   4   7       38.71      0.89 o 
  -1   4   7       30.50      0.70 o 
   0   4   7        0.15      0.03 o 
   1   4   7        1.43      0.06 o 
   2   4   7       19.31      0.44 o 
   3   4   7       57.97      1.32 o 
   4   4   7       42.95      0.99 o 
   5   4   7       20.47      0.48 o 
   6   4   7        2.03      0.07 o 
   7   4   7        0.09      0.04 o 
   8   4   7        4.86      0.19 o 
  -8   5   7        5.07      0.17 o 
  -7   5   7        0.62      0.06 o 
  -6   5   7        2.91      0.13 o 
  -5   5   7        2.75      0.10 o 
  -4   5   7        0.05      0.04 o 
  -3   5   7        4.49      0.13 o 
  -2   5   7        0.26      0.05 o 
  -1   5   7        1.14      0.06 o 
   0   5   7        0.06      0.07 o 
   1   5   7        1.05      0.05 o 
   2   5   7        0.32      0.05 o 
   3   5   7        5.04      0.16 o 
   4   5   7        0.13      0.05 o 
   5   5   7        1.36      0.09 o 
   6   5   7        3.54      0.15 o 
  -5   6   7        1.85      0.10 o 
  -4   6   7       10.71      0.32 o 
  -3   6   7        0.89      0.07 o 
  -2   6   7        4.13      0.16 o 
  -1   6   7        9.87      0.26 o 
   0   6   7        0.31      0.06 o 
   1   6   7        0.31      0.05 o 
   2   6   7        6.17      0.21 o 
   3   6   7       16.10      0.40 o 
   4   6   7        0.82      0.07 o 
 -12   0   8        0.20      0.08 o 
 -11   0   8       95.91      2.22 o 
 -10   0   8       18.99      0.46 o 
  -9   0   8        4.49      0.15 o 
  -8   0   8       52.15      1.20 o 
  -7   0   8        0.24      0.04 o 
  -6   0   8        1.17      0.07 o 
  -5   0   8      291.45      7.05 o 
  -4   0   8      589.44     14.72 o 
  -3   0   8       22.96      0.59 o 
  -2   0   8      462.37     12.38 o 
  -1   0   8      494.20     12.06 o 
   0   0   8      290.03      6.89 o 
   1   0   8       70.63      1.79 o 
   2   0   8      102.78      2.56 o 
   3   0   8       10.48      0.33 o 
   4   0   8        1.04      0.06 o 
   5   0   8      149.37      4.24 o 
   6   0   8       16.22      0.38 o 
   7   0   8       46.47      1.04 o 
   8   0   8       30.83      0.71 o 
   9   0   8        0.10      0.06 o 
  10   0   8        1.12      0.10 o 
 -12   1   8       13.42      0.60 o 
 -11   1   8        1.54      0.08 o 
 -10   1   8       21.65      0.52 o 
  -9   1   8        5.16      0.14 o 
  -8   1   8        6.18      0.17 o 
  -7   1   8        0.02      0.02 o 
  -6   1   8        3.14      0.09 o 
  -5   1   8       17.39      0.43 o 
  -4   1   8      179.16      4.11 o 
  -3   1   8        8.42      0.25 o 
  -2   1   8      294.61      8.26 o 
  -1   1   8       93.46      2.35 o 
   0   1   8       26.71      0.74 o 
   1   1   8       91.31      2.15 o 
   2   1   8       46.65      1.19 o 
   3   1   8       38.61      0.89 o 
   4   1   8       28.92      0.66 o 
   5   1   8        1.52      0.06 o 
   6   1   8       43.99      1.03 o 
   7   1   8       48.74      1.10 o 
   8   1   8       20.87      0.50 o 
   9   1   8        1.88      0.15 o 
  10   1   8        1.56      0.09 o 
 -11   2   8        0.06      0.07 o 
 -10   2   8        9.98      0.26 o 
  -9   2   8       59.94      1.40 o 
  -8   2   8        7.24      0.19 o 
  -7   2   8       17.55      0.41 o 
  -6   2   8       14.05      0.33 o 
  -5   2   8        2.02      0.09 o 
  -4   2   8       86.49      2.15 o 
  -3   2   8      297.23      7.20 o 
  -2   2   8       28.23      0.75 o 
  -1   2   8       46.90      1.39 o 
   0   2   8        0.57      0.07 o 
   1   2   8        5.81      0.18 o 
   2   2   8       56.01      1.27 o 
   3   2   8      104.64      2.40 o 
   4   2   8        0.74      0.04 o 
   5   2   8       14.51      0.34 o 
   6   2   8        5.57      0.15 o 
   7   2   8        7.54      0.21 o 
   8   2   8        4.59      0.15 o 
   9   2   8        2.61      0.11 o 
 -10   3   8        6.54      0.18 o 
  -9   3   8        7.14      0.19 o 
  -8   3   8       23.77      0.55 o 
  -7   3   8        0.10      0.04 o 
  -6   3   8       42.41      0.96 o 
  -5   3   8        2.37      0.08 o 
  -4   3   8        0.27      0.04 o 
  -3   3   8       18.53      0.45 o 
  -2   3   8       26.46      0.66 o 
  -1   3   8        6.66      0.19 o 
   0   3   8      101.77      2.40 o 
   1   3   8       25.20      0.57 o 
   2   3   8        1.68      0.07 o 
   3   3   8      119.81      2.70 o 
   4   3   8       56.91      1.27 o 
   5   3   8        3.51      0.10 o 
   6   3   8        6.65      0.17 o 
   7   3   8       13.24      0.32 o 
   8   3   8        4.29      0.15 o 
  -9   4   8        4.50      0.16 o 
  -8   4   8        4.89      0.16 o 
  -7   4   8       28.35      0.65 o 
  -6   4   8        7.36      0.19 o 
  -5   4   8       26.56      0.63 o 
  -4   4   8        4.70      0.13 o 
  -3   4   8        0.58      0.04 o 
  -2   4   8        0.63      0.04 o 
  -1   4   8        8.29      0.20 o 
   0   4   8        5.94      0.15 o 
   1   4   8       62.28      1.40 o 
   2   4   8        5.69      0.16 o 
   3   4   8       21.45      0.49 o 
   4   4   8       22.15      0.51 o 
   5   4   8        0.08      0.04 o 
   6   4   8        0.12      0.04 o 
   7   4   8        0.10      0.05 o 
  -8   5   8        8.55      0.24 o 
  -7   5   8        0.04      0.04 o 
  -6   5   8       17.77      0.44 o 
  -5   5   8        6.81      0.19 o 
  -4   5   8        8.79      0.22 o 
  -3   5   8        0.55      0.06 o 
  -2   5   8        1.30      0.09 o 
  -1   5   8        0.95      0.06 o 
   0   5   8        7.05      0.18 o 
   1   5   8        8.55      0.22 o 
   2   5   8       78.44      1.77 o 
   3   5   8        1.74      0.08 o 
   4   5   8        2.28      0.09 o 
   5   5   8        7.81      0.23 o 
   6   5   8        0.64      0.07 o 
  -5   6   8       13.23      0.40 o 
  -4   6   8        1.42      0.10 o 
  -3   6   8        0.12      0.06 o 
  -2   6   8        2.25      0.10 o 
  -1   6   8        3.00      0.13 o 
   0   6   8        0.91      0.07 o 
   1   6   8       14.03      0.42 o 
   2   6   8        0.79      0.07 o 
   3   6   8        0.19      0.06 o 
 -11   1   9        6.55      0.20 o 
 -10   1   9       10.60      0.26 o 
  -9   1   9       18.75      0.45 o 
  -8   1   9       14.54      0.34 o 
  -7   1   9       11.03      0.26 o 
  -6   1   9       46.37      1.05 o 
  -5   1   9      279.18      6.45 o 
  -4   1   9       47.66      1.11 o 
  -3   1   9       62.09      1.59 o 
  -2   1   9       22.70      0.63 o 
  -1   1   9      174.32      4.31 o 
   0   1   9       37.19      0.95 o 
   1   1   9      190.84      4.42 o 
   2   1   9      178.02      4.09 o 
   3   1   9        1.45      0.07 o 
   4   1   9       21.05      0.50 o 
   5   1   9        1.92      0.07 o 
   6   1   9       35.92      0.81 o 
   7   1   9        0.13      0.04 o 
   8   1   9       10.31      0.27 o 
   9   1   9        2.08      0.10 o 
 -11   2   9        0.07      0.05 o 
 -10   2   9       14.45      0.35 o 
  -9   2   9        1.51      0.08 o 
  -8   2   9        1.39      0.06 o 
  -7   2   9       18.06      0.43 o 
  -6   2   9       32.98      0.76 o 
  -5   2   9        0.18      0.03 o 
  -4   2   9       14.39      0.35 o 
  -3   2   9       53.49      1.71 o 
  -2   2   9       17.22      0.47 o 
  -1   2   9        8.08      0.23 o 
   0   2   9       55.08      1.31 o 
   1   2   9        7.38      0.20 o 
   2   2   9       79.60      1.81 o 
   3   2   9        2.27      0.08 o 
   4   2   9       14.77      0.35 o 
   5   2   9       11.07      0.27 o 
   6   2   9       36.02      0.84 o 
   7   2   9       22.11      0.57 o 
   8   2   9        0.18      0.05 o 
   9   2   9       16.21      0.40 o 
 -10   3   9        1.02      0.07 o 
  -9   3   9        1.81      0.09 o 
  -8   3   9        6.11      0.18 o 
  -7   3   9       10.27      0.25 o 
  -6   3   9       33.66      0.77 o 
  -5   3   9        0.05      0.03 o 
  -4   3   9       38.74      0.87 o 
  -3   3   9        5.61      0.15 o 
  -2   3   9        8.21      0.21 o 
  -1   3   9        1.25      0.06 o 
   0   3   9       42.26      0.95 o 
   1   3   9        9.92      0.24 o 
   2   3   9        1.42      0.06 o 
   3   3   9       37.89      0.86 o 
   4   3   9        6.51      0.17 o 
   5   3   9        0.37      0.04 o 
   6   3   9        4.13      0.13 o 
   7   3   9       10.77      0.30 o 
   8   3   9        0.11      0.06 o 
  -9   4   9        1.76      0.12 o 
  -8   4   9        0.10      0.06 o 
  -7   4   9        6.08      0.16 o 
  -6   4   9        0.12      0.04 o 
  -5   4   9        0.05      0.03 o 
  -4   4   9        2.32      0.08 o 
  -3   4   9        0.59      0.04 o 
  -2   4   9        0.35      0.04 o 
  -1   4   9        1.43      0.06 o 
   0   4   9        6.84      0.17 o 
   1   4   9       12.75      0.30 o 
   2   4   9        7.12      0.18 o 
   3   4   9       10.38      0.26 o 
   4   4   9        0.93      0.06 o 
   5   4   9        8.57      0.22 o 
   6   4   9        8.60      0.26 o 
   7   4   9       11.45      0.29 o 
  -8   5   9        0.08      0.08 o 
  -7   5   9        0.06      0.07 o 
  -6   5   9        1.46      0.09 o 
  -5   5   9        3.26      0.13 o 
  -4   5   9        0.16      0.05 o 
  -3   5   9        4.82      0.17 o 
  -2   5   9        1.07      0.06 o 
  -1   5   9        7.46      0.19 o 
   0   5   9        0.09      0.04 o 
   1   5   9        0.87      0.05 o 
   2   5   9        6.28      0.17 o 
   3   5   9        0.40      0.05 o 
   4   5   9        0.03      0.03 o 
   5   5   9        0.38      0.06 o 
  -5   6   9        2.65      0.20 o 
  -4   6   9        0.17      0.07 o 
  -3   6   9        4.74      0.16 o 
  -2   6   9        3.35      0.13 o 
  -1   6   9        0.03      0.03 o 
   0   6   9        0.54      0.06 o 
   1   6   9       12.85      0.33 o 
   2   6   9        0.52      0.06 o 
 -11   0  10        8.94      0.27 o 
 -10   0  10       12.98      0.34 o 
  -9   0  10       56.22      1.41 o 
  -8   0  10        7.38      0.21 o 
  -7   0  10        1.50      0.07 o 
  -6   0  10      306.49      7.14 o 
  -5   0  10      106.84      2.41 o 
  -4   0  10        1.72      0.12 o 
  -3   0  10        4.50      0.20 o 
  -2   0  10      191.82      4.79 o 
  -1   0  10        3.26      0.19 o 
   0   0  10      401.71      9.63 o 
   1   0  10      676.49     15.90 o 
   2   0  10       34.96      0.90 o 
   3   0  10        1.18      0.08 o 
   4   0  10        4.29      0.15 o 
   5   0  10       73.10      1.70 o 
   6   0  10       35.29      0.80 o 
   7   0  10       63.35      1.42 o 
   8   0  10        0.97      0.08 o 
   9   0  10       14.91      0.46 o 
 -11   1  10        4.21      0.14 o 
 -10   1  10        6.89      0.18 o 
  -9   1  10        1.27      0.06 o 
  -8   1  10       38.63      0.89 o 
  -7   1  10       31.04      0.71 o 
  -6   1  10       53.59      1.21 o 
  -5   1  10       27.31      0.62 o 
  -4   1  10        0.05      0.03 o 
  -3   1  10        3.94      0.14 o 
  -2   1  10       33.02      1.00 o 
  -1   1  10        0.03      0.02 o 
   0   1  10      149.16      3.42 o 
   1   1  10       73.33      1.69 o 
   2   1  10       43.01      0.98 o 
   3   1  10       86.28      1.95 o 
   4   1  10        0.28      0.03 o 
   5   1  10        0.74      0.04 o 
   6   1  10        0.35      0.04 o 
   7   1  10        3.38      0.12 o 
   8   1  10       19.86      0.52 o 
   9   1  10       10.08      0.27 o 
 -11   2  10        1.17      0.09 o 
 -10   2  10        0.83      0.06 o 
  -9   2  10        5.78      0.16 o 
  -8   2  10       12.02      0.29 o 
  -7   2  10       83.25      1.87 o 
  -6   2  10       10.35      0.24 o 
  -5   2  10        0.05      0.05 o 
  -4   2  10       32.61      0.74 o 
  -3   2  10       11.38      0.34 o 
  -2   2  10       91.00      2.28 o 
  -1   2  10      190.49      4.46 o 
   0   2  10       26.56      0.66 o 
   1   2  10        4.61      0.16 o 
   2   2  10       76.89      1.72 o 
   3   2  10       11.51      0.27 o 
   4   2  10       42.01      0.94 o 
   5   2  10       42.20      0.95 o 
   6   2  10        1.58      0.07 o 
   7   2  10        1.05      0.07 o 
   8   2  10       16.78      0.41 o 
 -10   3  10        8.50      0.23 o 
  -9   3  10        5.49      0.16 o 
  -8   3  10       10.46      0.26 o 
  -7   3  10       11.84      0.29 o 
  -6   3  10        0.58      0.05 o 
  -5   3  10        6.79      0.17 o 
  -4   3  10       66.60      1.58 o 
  -3   3  10       21.01      0.50 o 
  -2   3  10       23.29      0.54 o 
  -1   3  10       33.31      0.75 o 
   0   3  10        1.43      0.06 o 
   1   3  10        0.86      0.05 o 
   2   3  10        2.50      0.08 o 
   3   3  10        0.21      0.04 o 
   4   3  10       10.29      0.27 o 
   5   3  10       41.12      0.93 o 
   6   3  10       34.91      0.85 o 
   7   3  10        2.16      0.10 o 
   8   3  10        2.93      0.16 o 
  -9   4  10        0.71      0.07 o 
  -8   4  10        0.34      0.06 o 
  -7   4  10        0.26      0.04 o 
  -6   4  10        2.01      0.08 o 
  -5   4  10       25.39      0.58 o 
  -4   4  10        3.07      0.10 o 
  -3   4  10       40.84      0.94 o 
  -2   4  10       25.95      0.60 o 
  -1   4  10        0.05      0.05 o 
   0   4  10       17.39      0.40 o 
   1   4  10        0.04      0.03 o 
   2   4  10        1.82      0.07 o 
   3   4  10       11.94      0.28 o 
   4   4  10        1.41      0.06 o 
   5   4  10       17.52      0.46 o 
   6   4  10       20.13      0.48 o 
   7   4  10        0.32      0.06 o 
  -7   5  10        5.98      0.19 o 
  -6   5  10       16.42      0.41 o 
  -5   5  10        3.92      0.18 o 
  -4   5  10       13.60      0.35 o 
  -3   5  10        4.98      0.16 o 
  -2   5  10        3.66      0.15 o 
  -1   5  10       16.15      0.38 o 
   0   5  10        0.25      0.04 o 
   1   5  10        2.34      0.09 o 
   2   5  10        3.87      0.13 o 
   3   5  10        0.04      0.04 o 
   4   5  10       17.07      0.41 o 
   5   5  10        0.17      0.06 o 
  -4   6  10        0.24      0.07 o 
  -3   6  10        3.48      0.19 o 
  -2   6  10        0.06      0.05 o 
  -1   6  10        0.53      0.06 o 
   0   6  10       13.47      0.34 o 
   1   6  10        7.29      0.21 o 
   2   6  10        0.07      0.08 o 
 -11   1  11        4.78      0.16 o 
 -10   1  11        1.98      0.10 o 
  -9   1  11        7.23      0.18 o 
  -8   1  11        1.78      0.06 o 
  -7   1  11       49.39      1.11 o 
  -6   1  11        4.28      0.12 o 
  -5   1  11        0.22      0.04 o 
  -4   1  11        1.92      0.08 o 
  -3   1  11      163.88      3.95 o 
  -2   1  11       84.06      1.93 o 
  -1   1  11       74.17      1.70 o 
   0   1  11      204.29      4.75 o 
   1   1  11        0.04      0.03 o 
   2   1  11        1.71      0.08 o 
   3   1  11       13.89      0.33 o 
   4   1  11      132.81      2.99 o 
   5   1  11       30.16      0.68 o 
   6   1  11       33.28      0.77 o 
   7   1  11       17.55      0.41 o 
   8   1  11        6.63      0.23 o 
 -11   2  11        2.37      0.16 o 
 -10   2  11       13.15      0.34 o 
  -9   2  11        0.11      0.04 o 
  -8   2  11       21.70      0.50 o 
  -7   2  11       24.21      0.57 o 
  -6   2  11        0.24      0.03 o 
  -5   2  11       42.40      0.97 o 
  -4   2  11        8.11      0.20 o 
  -3   2  11       23.61      0.63 o 
  -2   2  11       13.95      0.36 o 
  -1   2  11       74.50      1.78 o 
   0   2  11        1.41      0.08 o 
   1   2  11        8.76      0.22 o 
   2   2  11       32.81      0.74 o 
   3   2  11        9.46      0.23 o 
   4   2  11        1.23      0.06 o 
   5   2  11       11.26      0.27 o 
   6   2  11        6.14      0.19 o 
   7   2  11       10.82      0.27 o 
   8   2  11        0.23      0.07 o 
 -10   3  11        0.03      0.03 o 
  -9   3  11        1.21      0.07 o 
  -8   3  11        6.66      0.19 o 
  -7   3  11        0.28      0.04 o 
  -6   3  11        4.70      0.14 o 
  -5   3  11        0.59      0.05 o 
  -4   3  11       21.41      0.50 o 
  -3   3  11        1.54      0.07 o 
  -2   3  11       20.80      0.49 o 
  -1   3  11       44.21      1.01 o 
   0   3  11        1.48      0.06 o 
   1   3  11       15.82      0.37 o 
   2   3  11        0.25      0.05 o 
   3   3  11       17.02      0.40 o 
   4   3  11        0.41      0.07 o 
   5   3  11       22.61      0.53 o 
   6   3  11        1.72      0.12 o 
   7   3  11        0.07      0.07 o 
  -9   4  11        6.32      0.19 o 
  -8   4  11       24.96      0.58 o 
  -7   4  11       15.32      0.36 o 
  -6   4  11        7.54      0.21 o 
  -5   4  11        0.42      0.05 o 
  -4   4  11        0.09      0.04 o 
  -3   4  11        4.15      0.12 o 
  -2   4  11       19.14      0.45 o 
  -1   4  11        3.14      0.10 o 
   0   4  11        0.78      0.05 o 
   1   4  11        1.58      0.07 o 
   2   4  11        0.27      0.04 o 
   3   4  11        0.08      0.04 o 
   4   4  11        0.49      0.05 o 
   5   4  11        2.97      0.14 o 
   6   4  11        1.82      0.12 o 
  -7   5  11       10.16      0.27 o 
  -6   5  11        0.64      0.07 o 
  -5   5  11        0.09      0.06 o 
  -4   5  11        1.46      0.08 o 
  -3   5  11        1.61      0.08 o 
  -2   5  11        0.55      0.05 o 
  -1   5  11        1.59      0.07 o 
   0   5  11        4.07      0.12 o 
   1   5  11        1.00      0.06 o 
   2   5  11        0.34      0.05 o 
   3   5  11        0.03      0.04 o 
   4   5  11        8.38      0.24 o 
  -3   6  11        0.34      0.07 o 
  -2   6  11        7.25      0.21 o 
  -1   6  11        0.05      0.06 o 
   0   6  11        1.52      0.09 o 
   1   6  11        0.25      0.06 o 
 -11   0  12        2.67      0.15 o 
 -10   0  12       12.45      0.32 o 
  -9   0  12        0.12      0.06 o 
  -8   0  12        3.38      0.12 o 
  -7   0  12        5.80      0.20 o 
  -5   0  12       46.14      1.17 o 
  -4   0  12      251.20      6.29 o 
  -3   0  12      153.73      3.76 o 
  -2   0  12       17.32      0.55 o 
  -1   0  12      112.27      2.75 o 
   0   0  12       13.91      0.44 o 
   1   0  12        6.30      0.24 o 
   2   0  12       77.21      2.11 o 
   3   0  12      289.47      6.90 o 
   4   0  12        2.96      0.14 o 
   5   0  12       17.78      0.42 o 
   6   0  12       98.34      2.22 o 
   7   0  12       18.63      0.51 o 
   8   0  12       26.25      0.63 o 
 -11   1  12       15.10      0.37 o 
 -10   1  12        4.20      0.13 o 
  -9   1  12        0.13      0.04 o 
  -8   1  12        1.89      0.07 o 
  -7   1  12        3.00      0.09 o 
  -6   1  12       44.52      1.00 o 
  -5   1  12       26.84      0.62 o 
  -4   1  12       84.52      1.93 o 
  -3   1  12       55.87      1.35 o 
  -2   1  12        9.78      0.29 o 
  -1   1  12       88.03      2.02 o 
   0   1  12        0.18      0.05 o 
   1   1  12        2.21      0.15 o 
   2   1  12       25.03      0.60 o 
   3   1  12       11.10      0.27 o 
   4   1  12       11.88      0.28 o 
   5   1  12       57.83      1.30 o 
   6   1  12        0.71      0.06 o 
   7   1  12       16.34      0.39 o 
   8   1  12        4.71      0.18 o 
 -11   2  12        2.92      0.12 o 
 -10   2  12        5.66      0.16 o 
  -9   2  12        3.44      0.11 o 
  -8   2  12        8.66      0.21 o 
  -7   2  12        8.64      0.21 o 
  -6   2  12        9.77      0.23 o 
  -5   2  12       25.72      0.58 o 
  -4   2  12        0.88      0.06 o 
  -3   2  12        2.23      0.09 o 
  -2   2  12      111.43      2.52 o 
  -1   2  12       34.59      0.86 o 
   0   2  12       17.53      0.41 o 
   1   2  12       15.21      0.36 o 
   2   2  12        0.39      0.04 o 
   3   2  12       22.59      0.54 o 
   4   2  12      105.45      2.39 o 
   5   2  12       23.06      0.56 o 
   6   2  12        3.64      0.13 o 
   7   2  12        0.40      0.06 o 
   8   2  12        0.03      0.04 o 
 -10   3  12        0.05      0.06 o 
  -9   3  12       45.96      1.05 o 
  -8   3  12       55.50      1.26 o 
  -7   3  12        1.11      0.06 o 
  -6   3  12        0.91      0.06 o 
  -5   3  12        0.73      0.06 o 
  -4   3  12       13.00      0.31 o 
  -3   3  12       45.08      1.04 o 
  -2   3  12       89.50      2.02 o 
  -1   3  12        0.25      0.03 o 
   0   3  12        9.92      0.26 o 
   1   3  12       36.33      0.84 o 
   2   3  12        4.05      0.13 o 
   3   3  12       34.94      0.80 o 
   4   3  12        0.02      0.02 o 
   5   3  12        0.72      0.08 o 
   6   3  12        1.40      0.08 o 
   7   3  12        3.81      0.16 o 
  -9   4  12        6.65      0.19 o 
  -8   4  12       18.87      0.45 o 
  -7   4  12        3.97      0.14 o 
  -6   4  12       12.52      0.31 o 
  -5   4  12        2.10      0.09 o 
  -4   4  12        0.45      0.05 o 
  -3   4  12        3.13      0.10 o 
  -2   4  12        0.10      0.04 o 
  -1   4  12       22.29      0.52 o 
   0   4  12       25.90      0.60 o 
   1   4  12        1.67      0.07 o 
   2   4  12       37.74      0.88 o 
   3   4  12        1.96      0.09 o 
   4   4  12        0.30      0.06 o 
   5   4  12        0.59      0.07 o 
   6   4  12        0.33      0.10 o 
  -7   5  12       28.33      0.68 o 
  -6   5  12        0.21      0.07 o 
  -5   5  12       12.94      0.33 o 
  -4   5  12        8.68      0.23 o 
  -3   5  12       14.03      0.36 o 
  -2   5  12        1.08      0.07 o 
  -1   5  12       15.09      0.37 o 
   0   5  12        9.05      0.23 o 
   1   5  12       24.71      0.57 o 
   2   5  12        0.88      0.08 o 
   3   5  12        1.47      0.13 o 
   4   5  12        2.32      0.13 o 
  -2   6  12        0.46      0.07 o 
  -1   6  12        0.20      0.06 o 
 -11   1  13        0.45      0.06 o 
 -10   1  13       12.50      0.32 o 
  -9   1  13        0.31      0.04 o 
  -8   1  13        0.02      0.02 o 
  -7   1  13       10.02      0.24 o 
  -6   1  13        5.30      0.14 o 
  -5   1  13        9.50      0.23 o 
  -4   1  13       16.12      0.39 o 
  -3   1  13        0.93      0.07 o 
  -2   1  13       33.16      0.78 o 
  -1   1  13        5.92      0.25 o 
   0   1  13       26.45      0.70 o 
   1   1  13        7.04      0.18 o 
   2   1  13      122.59      2.76 o 
   3   1  13       36.86      0.83 o 
   4   1  13        6.23      0.17 o 
   5   1  13       17.38      0.41 o 
   6   1  13       14.51      0.35 o 
   7   1  13       16.30      0.39 o 
   8   1  13       11.80      0.32 o 
 -10   2  13       12.80      0.32 o 
  -9   2  13       34.87      0.79 o 
  -8   2  13        2.41      0.08 o 
  -7   2  13        5.44      0.14 o 
  -6   2  13        0.20      0.03 o 
  -5   2  13       78.23      1.81 o 
  -4   2  13        3.54      0.12 o 
  -3   2  13       56.02      1.26 o 
  -2   2  13       31.81      0.74 o 
  -1   2  13       13.31      0.32 o 
   0   2  13       10.46      0.25 o 
   1   2  13       28.40      0.66 o 
   2   2  13       37.55      0.87 o 
   3   2  13        3.10      0.14 o 
   4   2  13       28.69      0.72 o 
   5   2  13        0.06      0.07 o 
   6   2  13        7.74      0.20 o 
   7   2  13        4.43      0.16 o 
 -10   3  13        0.30      0.06 o 
  -9   3  13        7.77      0.23 o 
  -8   3  13        1.82      0.08 o 
  -7   3  13        8.17      0.21 o 
  -6   3  13        7.32      0.20 o 
  -5   3  13        0.02      0.02 o 
  -4   3  13        1.08      0.06 o 
  -3   3  13        9.94      0.26 o 
  -2   3  13        4.01      0.11 o 
  -1   3  13        1.21      0.05 o 
   0   3  13        0.05      0.06 o 
   1   3  13       30.48      0.70 o 
   2   3  13        0.10      0.05 o 
   3   3  13       12.71      0.31 o 
   4   3  13       14.03      0.34 o 
   5   3  13        4.58      0.15 o 
   6   3  13        0.57      0.08 o 
  -8   4  13       12.04      0.33 o 
  -7   4  13        0.07      0.08 o 
  -6   4  13       15.04      0.38 o 
  -5   4  13       16.02      0.38 o 
  -4   4  13       31.34      0.76 o 
  -3   4  13       35.02      0.80 o 
  -2   4  13       11.45      0.32 o 
  -1   4  13        0.40      0.04 o 
   0   4  13        6.71      0.17 o 
   1   4  13        8.77      0.23 o 
   2   4  13       12.88      0.33 o 
   3   4  13       14.58      0.37 o 
   4   4  13        0.60      0.07 o 
   5   4  13        0.09      0.10 o 
  -6   5  13        0.63      0.08 o 
  -5   5  13        4.59      0.22 o 
  -4   5  13        0.58      0.07 o 
  -3   5  13        0.33      0.06 o 
  -2   5  13        6.45      0.18 o 
  -1   5  13        0.06      0.04 o 
   0   5  13        1.05      0.06 o 
   1   5  13        0.39      0.06 o 
   2   5  13        1.83      0.12 o 
   3   5  13        0.43      0.07 o 
 -11   0  14       38.68      1.01 o 
 -10   0  14        0.98      0.09 o 
  -9   0  14        2.07      0.11 o 
  -8   0  14       48.15      1.12 o 
  -7   0  14       13.71      0.38 o 
  -6   0  14       27.96      0.64 o 
  -5   0  14        0.63      0.05 o 
  -4   0  14        1.95      0.10 o 
  -3   0  14       18.59      0.53 o 
  -2   0  14       59.27      1.42 o 
  -1   0  14       49.33      1.36 o 
   0   0  14       54.42      1.26 o 
   1   0  14       89.26      2.10 o 
   2   0  14      102.67      2.44 o 
   3   0  14        3.87      0.16 o 
   4   0  14        0.06      0.05 o 
   5   0  14       16.27      0.46 o 
   6   0  14        4.58      0.18 o 
   7   0  14       13.10      0.36 o 
 -11   1  14        7.17      0.21 o 
 -10   1  14       20.06      0.50 o 
  -9   1  14       14.96      0.36 o 
  -8   1  14        0.52      0.04 o 
  -7   1  14       16.44      0.41 o 
  -6   1  14       23.69      0.54 o 
  -5   1  14       27.94      0.63 o 
  -4   1  14       17.68      0.41 o 
  -3   1  14        0.43      0.05 o 
  -2   1  14       19.22      0.46 o 
  -1   1  14       46.77      1.05 o 
   0   1  14        9.43      0.23 o 
   1   1  14      132.41      2.98 o 
   2   1  14        3.27      0.11 o 
   3   1  14        0.68      0.06 o 
   4   1  14        2.44      0.12 o 
   5   1  14        0.29      0.05 o 
   6   1  14        0.06      0.05 o 
   7   1  14       25.63      0.67 o 
 -10   2  14       14.84      0.37 o 
  -9   2  14        5.59      0.15 o 
  -8   2  14       12.64      0.30 o 
  -7   2  14        3.86      0.12 o 
  -6   2  14        6.94      0.18 o 
  -5   2  14        0.81      0.05 o 
  -4   2  14       24.08      0.56 o 
  -3   2  14        0.89      0.06 o 
  -2   2  14       14.52      0.34 o 
  -1   2  14        1.30      0.06 o 
   0   2  14       60.86      1.38 o 
   1   2  14        6.78      0.18 o 
   2   2  14        1.75      0.07 o 
   3   2  14        8.19      0.21 o 
   4   2  14       11.71      0.29 o 
   5   2  14        6.51      0.19 o 
   6   2  14       36.13      0.84 o 
   7   2  14        7.03      0.21 o 
  -9   3  14        6.65      0.21 o 
  -8   3  14        1.47      0.08 o 
  -7   3  14       25.00      0.58 o 
  -6   3  14       60.40      1.36 o 
  -5   3  14        0.90      0.06 o 
  -4   3  14       33.38      0.77 o 
  -3   3  14       74.20      1.72 o 
  -2   3  14        5.24      0.14 o 
  -1   3  14       28.13      0.65 o 
   0   3  14       29.68      0.70 o 
   1   3  14       15.86      0.38 o 
   2   3  14        9.14      0.23 o 
   3   3  14       52.40      1.19 o 
   4   3  14        0.07      0.08 o 
   5   3  14       31.89      0.75 o 
   6   3  14        0.04      0.04 o 
  -8   4  14        0.05      0.06 o 
  -7   4  14        3.73      0.15 o 
  -6   4  14       14.76      0.36 o 
  -5   4  14        8.07      0.23 o 
  -4   4  14       24.73      0.70 o 
  -3   4  14        6.35      0.18 o 
  -2   4  14        9.72      0.25 o 
  -1   4  14        3.82      0.12 o 
   0   4  14        0.16      0.04 o 
   1   4  14        1.82      0.08 o 
   2   4  14        8.63      0.23 o 
   3   4  14        3.41      0.14 o 
   4   4  14       23.35      0.57 o 
  -6   5  14        2.76      0.22 o 
  -5   5  14       54.56      1.31 o 
  -4   5  14       14.61      0.38 o 
  -3   5  14        1.77      0.10 o 
  -2   5  14        2.83      0.12 o 
  -1   5  14        1.88      0.08 o 
   0   5  14       15.67      0.38 o 
   1   5  14       21.83      0.54 o 
   2   5  14       20.30      0.61 o 
 -10   1  15        0.06      0.07 o 
  -9   1  15        0.57      0.05 o 
  -8   1  15       17.40      0.40 o 
  -7   1  15       14.72      0.35 o 
  -6   1  15        4.02      0.11 o 
  -5   1  15       42.60      1.00 o 
  -4   1  15        0.12      0.04 o 
  -3   1  15        0.11      0.04 o 
  -2   1  15       11.92      0.29 o 
  -1   1  15       11.11      0.27 o 
   0   1  15        3.57      0.11 o 
   1   1  15        4.37      0.14 o 
   2   1  15        5.70      0.16 o 
   3   1  15        3.10      0.12 o 
   4   1  15       10.02      0.26 o 
   5   1  15       18.81      0.47 o 
   6   1  15        2.05      0.12 o 
   7   1  15       24.33      0.58 o 
 -10   2  15        0.09      0.05 o 
  -9   2  15        0.38      0.05 o 
  -8   2  15        0.12      0.04 o 
  -7   2  15       45.11      1.06 o 
  -6   2  15        3.13      0.11 o 
  -5   2  15       12.91      0.31 o 
  -4   2  15       37.33      0.84 o 
  -3   2  15       30.52      0.71 o 
  -2   2  15        2.29      0.11 o 
  -1   2  15       12.95      0.33 o 
   0   2  15      102.48      2.31 o 
   1   2  15        0.82      0.05 o 
   2   2  15       13.36      0.34 o 
   3   2  15        1.33      0.07 o 
   4   2  15       28.07      0.67 o 
   5   2  15        0.03      0.04 o 
   6   2  15       17.00      0.43 o 
  -9   3  15        3.07      0.16 o 
  -8   3  15        0.58      0.06 o 
  -7   3  15        5.35      0.17 o 
  -6   3  15       13.81      0.33 o 
  -5   3  15        2.57      0.13 o 
  -4   3  15        6.42      0.17 o 
  -3   3  15        1.68      0.07 o 
  -2   3  15       12.03      0.29 o 
  -1   3  15        6.67      0.17 o 
   0   3  15        0.37      0.04 o 
   1   3  15        1.00      0.06 o 
   2   3  15        5.38      0.15 o 
   3   3  15        5.45      0.17 o 
   4   3  15        0.04      0.04 o 
   5   3  15        0.90      0.09 o 
  -8   4  15        3.37      0.18 o 
  -7   4  15       13.62      0.36 o 
  -6   4  15       24.53      0.69 o 
  -5   4  15       14.63      0.38 o 
  -4   4  15        0.87      0.07 o 
  -3   4  15        0.07      0.08 o 
  -2   4  15       11.50      0.33 o 
  -1   4  15       42.28      0.97 o 
   0   4  15       28.88      0.70 o 
   1   4  15       20.39      0.48 o 
   2   4  15        6.02      0.18 o 
   3   4  15        0.07      0.07 o 
   4   4  15        6.00      0.21 o 
  -5   5  15        0.06      0.06 o 
  -4   5  15        0.18      0.07 o 
  -3   5  15        0.05      0.05 o 
  -2   5  15        0.11      0.05 o 
  -1   5  15        1.31      0.07 o 
   0   5  15        1.69      0.12 o 
   1   5  15        0.15      0.06 o 
 -10   0  16        3.36      0.18 o 
  -9   0  16       23.69      0.57 o 
  -8   0  16       13.64      0.39 o 
  -7   0  16        7.80      0.22 o 
  -6   0  16      140.91      3.24 o 
  -5   0  16        0.02      0.03 o 
  -4   0  16       60.92      1.43 o 
  -3   0  16       14.47      0.36 o 
  -2   0  16       12.21      0.35 o 
  -1   0  16       24.15      0.60 o 
   0   0  16       12.41      0.38 o 
   1   0  16       12.70      0.34 o 
   2   0  16       37.85      0.89 o 
   3   0  16       11.85      0.37 o 
   4   0  16       51.40      1.17 o 
   5   0  16       16.31      0.45 o 
   6   0  16        2.11      0.18 o 
 -10   1  16        1.05      0.07 o 
  -9   1  16        2.84      0.10 o 
  -8   1  16        9.61      0.24 o 
  -7   1  16        6.52      0.18 o 
  -6   1  16        0.69      0.04 o 
  -5   1  16       59.42      1.34 o 
  -4   1  16       23.36      0.53 o 
  -3   1  16       33.86      0.79 o 
  -2   1  16        1.29      0.08 o 
  -1   1  16        6.58      0.19 o 
   0   1  16        3.90      0.13 o 
   1   1  16       24.80      0.57 o 
   2   1  16        0.59      0.08 o 
   3   1  16       62.57      1.43 o 
   4   1  16        3.46      0.13 o 
   5   1  16        0.07      0.06 o 
   6   1  16       28.67      0.73 o 
 -10   2  16        0.77      0.07 o 
  -9   2  16       10.54      0.27 o 
  -8   2  16       41.51      0.94 o 
  -7   2  16       13.91      0.33 o 
  -6   2  16        0.34      0.05 o 
  -5   2  16        3.52      0.11 o 
  -4   2  16       11.10      0.27 o 
  -3   2  16       15.60      0.37 o 
  -2   2  16       39.97      0.90 o 
  -1   2  16        0.08      0.04 o 
   0   2  16        2.91      0.12 o 
   1   2  16        5.97      0.18 o 
   2   2  16       13.84      0.33 o 
   3   2  16        2.01      0.08 o 
   4   2  16        2.35      0.11 o 
   5   2  16       12.38      0.33 o 
   6   2  16        8.75      0.28 o 
  -9   3  16        3.55      0.16 o 
  -8   3  16       19.67      0.49 o 
  -7   3  16       24.28      0.68 o 
  -6   3  16        1.90      0.12 o 
  -5   3  16        0.04      0.03 o 
  -4   3  16        4.48      0.18 o 
  -3   3  16        0.03      0.03 o 
  -2   3  16       35.21      0.80 o 
  -1   3  16      124.64      2.83 o 
   0   3  16        1.30      0.06 o 
   1   3  16        0.33      0.05 o 
   2   3  16        4.15      0.13 o 
   3   3  16        9.05      0.24 o 
   4   3  16       25.38      0.73 o 
   5   3  16       36.48      0.86 o 
  -7   4  16       10.82      0.28 o 
  -6   4  16        0.65      0.09 o 
  -5   4  16        0.06      0.07 o 
  -4   4  16        2.07      0.11 o 
  -3   4  16        4.47      0.15 o 
  -2   4  16       16.14      0.43 o 
  -1   4  16        4.53      0.14 o 
   0   4  16       19.20      0.56 o 
   1   4  16       14.03      0.34 o 
   2   4  16        0.04      0.04 o 
   3   4  16        2.77      0.13 o 
  -4   5  16        0.11      0.07 o 
  -3   5  16       20.09      0.62 o 
  -2   5  16       15.10      0.40 o 
  -1   5  16        0.18      0.06 o 
   0   5  16       26.39      0.66 o 
 -10   1  17       17.01      0.42 o 
  -9   1  17       39.66      0.91 o 
  -8   1  17        7.77      0.20 o 
  -7   1  17       25.10      0.57 o 
  -6   1  17        1.13      0.06 o 
  -5   1  17       17.60      0.41 o 
  -4   1  17        4.90      0.15 o 
  -3   1  17       63.42      1.43 o 
  -2   1  17       32.44      0.74 o 
  -1   1  17        1.83      0.11 o 
   0   1  17       21.42      0.52 o 
   1   1  17        3.94      0.19 o 
   2   1  17        4.63      0.15 o 
   3   1  17        1.40      0.09 o 
   4   1  17        9.34      0.38 o 
   5   1  17        0.03      0.04 o 
  -9   2  17        9.20      0.24 o 
  -8   2  17        2.24      0.08 o 
  -7   2  17        2.39      0.11 o 
  -6   2  17       10.58      0.26 o 
  -5   2  17        8.47      0.22 o 
  -4   2  17        8.01      0.21 o 
  -3   2  17        1.17      0.06 o 
  -2   2  17       58.72      1.33 o 
  -1   2  17        0.07      0.04 o 
   0   2  17        0.06      0.04 o 
   1   2  17        4.52      0.13 o 
   2   2  17       50.41      1.14 o 
   3   2  17        7.68      0.20 o 
   4   2  17        5.60      0.18 o 
   5   2  17       27.37      0.66 o 
  -8   3  17       18.76      0.49 o 
  -7   3  17        0.23      0.06 o 
  -6   3  17        0.71      0.07 o 
  -5   3  17        0.15      0.05 o 
  -4   3  17       16.38      0.39 o 
  -3   3  17        1.30      0.07 o 
  -2   3  17        4.83      0.14 o 
  -1   3  17       13.01      0.32 o 
   0   3  17        5.46      0.16 o 
   1   3  17        1.85      0.09 o 
   2   3  17        0.20      0.06 o 
   3   3  17        8.02      0.23 o 
   4   3  17        3.33      0.15 o 
  -6   4  17        0.13      0.06 o 
  -5   4  17        2.52      0.11 o 
  -4   4  17        5.23      0.19 o 
  -3   4  17       11.85      0.33 o 
  -2   4  17       11.95      0.30 o 
  -1   4  17       11.24      0.28 o 
   0   4  17        0.75      0.07 o 
   1   4  17        4.65      0.15 o 
   2   4  17        7.03      0.26 o 
  -9   0  18        0.23      0.08 o 
  -8   0  18        2.59      0.13 o 
  -7   0  18        8.30      0.24 o 
  -6   0  18       17.06      0.43 o 
  -5   0  18       28.26      0.66 o 
  -4   0  18      144.16      3.31 o 
  -3   0  18       36.08      0.93 o 
  -2   0  18        5.22      0.19 o 
  -1   0  18       65.07      1.46 o 
   0   0  18        2.17      0.35 o 
   1   0  18       93.44      2.13 o 
   2   0  18        5.53      0.22 o 
   3   0  18       11.35      0.38 o 
   4   0  18        0.09      0.09 o 
   5   0  18        1.87      0.38 o 
  -9   1  18        7.69      0.21 o 
  -8   1  18       11.43      0.28 o 
  -7   1  18        0.16      0.05 o 
  -6   1  18        0.69      0.06 o 
  -5   1  18        0.58      0.05 o 
  -4   1  18        0.97      0.06 o 
  -3   1  18       41.55      0.95 o 
  -2   1  18        9.17      0.26 o 
  -1   1  18       16.32      0.40 o 
   0   1  18       27.69      0.64 o 
   1   1  18        4.50      0.23 o 
   2   1  18       23.20      0.55 o 
   3   1  18        3.27      0.16 o 
   4   1  18        0.52      0.08 o 
   5   1  18        5.98      0.32 o 
  -9   2  18       16.45      0.39 o 
  -8   2  18       15.52      0.37 o 
  -7   2  18        5.26      0.16 o 
  -6   2  18       21.06      0.49 o 
  -5   2  18        5.50      0.18 o 
  -4   2  18        8.31      0.21 o 
  -3   2  18       47.90      1.08 o 
  -2   2  18       30.10      0.71 o 
  -1   2  18        5.78      0.17 o 
   0   2  18       12.67      0.31 o 
   1   2  18        0.17      0.05 o 
   2   2  18        2.40      0.12 o 
   3   2  18       23.17      0.54 o 
   4   2  18        5.92      0.21 o 
  -7   3  18       10.96      0.30 o 
  -6   3  18        9.37      0.25 o 
  -5   3  18       14.06      0.35 o 
  -4   3  18        2.85      0.13 o 
  -3   3  18        3.78      0.13 o 
  -2   3  18       10.22      0.28 o 
  -1   3  18        1.15      0.06 o 
   0   3  18        5.78      0.20 o 
   1   3  18       40.45      0.92 o 
   2   3  18        1.58      0.09 o 
   3   3  18        2.58      0.13 o 
  -5   4  18       18.47      0.45 o 
  -4   4  18        2.60      0.12 o 
  -3   4  18        4.42      0.15 o 
  -2   4  18        1.31      0.08 o 
  -1   4  18        0.07      0.08 o 
   0   4  18        2.60      0.11 o 
   1   4  18        0.95      0.08 o 
  -9   1  19        3.07      0.12 o 
  -8   1  19        0.05      0.04 o 
  -7   1  19       28.98      0.67 o 
  -6   1  19       13.11      0.32 o 
  -5   1  19       45.54      1.02 o 
  -4   1  19       58.51      1.33 o 
  -3   1  19        0.34      0.05 o 
  -2   1  19        2.01      0.09 o 
  -1   1  19       10.66      0.33 o 
   0   1  19       55.03      1.26 o 
   1   1  19       13.09      0.34 o 
   2   1  19       37.29      0.86 o 
   3   1  19        8.50      0.25 o 
   4   1  19        1.14      0.15 o 
  -8   2  19        4.09      0.14 o 
  -7   2  19        0.21      0.06 o 
  -6   2  19        2.72      0.12 o 
  -5   2  19       12.33      0.30 o 
  -4   2  19        6.50      0.19 o 
  -3   2  19        0.44      0.06 o 
  -2   2  19        8.90      0.24 o 
  -1   2  19        4.57      0.15 o 
   0   2  19       13.42      0.33 o 
   1   2  19        6.48      0.19 o 
   2   2  19        0.09      0.06 o 
   3   2  19       16.14      0.40 o 
  -7   3  19        0.10      0.06 o 
  -6   3  19       17.12      0.50 o 
  -5   3  19        6.78      0.20 o 
  -4   3  19        0.07      0.07 o 
  -3   3  19       11.69      0.31 o 
  -2   3  19        1.45      0.08 o 
  -1   3  19        4.47      0.15 o 
   0   3  19        0.43      0.06 o 
   1   3  19       16.90      0.46 o 
   2   3  19        0.32      0.07 o 
  -4   4  19        0.06      0.07 o 
  -3   4  19        0.35      0.07 o 
  -2   4  19        0.23      0.06 o 
  -1   4  19        0.73      0.07 o 
  -8   0  20       46.01      1.17 o 
  -7   0  20        0.65      0.08 o 
  -6   0  20       11.05      0.31 o 
  -5   0  20      110.14      2.54 o 
  -4   0  20        0.05      0.06 o 
  -3   0  20       10.51      0.34 o 
  -2   0  20       18.50      0.49 o 
  -1   0  20       47.12      1.10 o 
   0   0  20       13.44      0.56 o 
   1   0  20       98.78      2.33 o 
   2   0  20       20.54      0.79 o 
   3   0  20       39.93      1.11 o 
  -8   1  20        1.26      0.10 o 
  -7   1  20        5.09      0.16 o 
  -6   1  20       31.04      0.72 o 
  -5   1  20        0.68      0.06 o 
  -4   1  20       13.18      0.31 o 
  -3   1  20        2.20      0.10 o 
  -2   1  20        1.13      0.08 o 
  -1   1  20        3.09      0.14 o 
   0   1  20        3.96      0.17 o 
   1   1  20        5.93      0.21 o 
   2   1  20       28.23      0.67 o 
   3   1  20        0.40      0.09 o 
  -7   2  20       25.70      0.60 o 
  -6   2  20       22.91      0.56 o 
  -5   2  20        0.03      0.03 o 
  -4   2  20        0.15      0.07 o 
  -3   2  20        3.85      0.14 o 
  -2   2  20        7.63      0.23 o 
  -1   2  20       53.85      1.23 o 
   0   2  20       28.64      0.67 o 
   1   2  20        0.55      0.10 o 
   2   2  20        2.28      0.12 o 
  -6   3  20        0.97      0.08 o 
  -5   3  20        0.31      0.06 o 
  -4   3  20        6.88      0.24 o 
  -3   3  20        4.96      0.16 o 
  -2   3  20       16.81      0.44 o 
  -1   3  20        0.22      0.06 o 
   0   3  20       14.09      0.40 o 
   1   3  20        0.35      0.10 o 
  -7   1  21        3.32      0.13 o 
  -6   1  21       14.07      0.36 o 
  -5   1  21        1.04      0.06 o 
  -4   1  21        1.58      0.07 o 
  -3   1  21        8.77      0.26 o 
  -2   1  21       64.06      1.46 o 
  -1   1  21       15.20      0.40 o 
   0   1  21       18.03      0.46 o 
   1   1  21       11.05      0.38 o 
   2   1  21       10.81      0.47 o 
  -6   2  21        1.52      0.09 o 
  -5   2  21        0.25      0.05 o 
  -4   2  21        4.83      0.18 o 
  -3   2  21       12.33      0.32 o 
  -2   2  21        0.57      0.08 o 
  -1   2  21        1.20      0.09 o 
   0   2  21       15.03      0.38 o 
   1   2  21        2.49      0.13 o 
  -4   3  21        1.70      0.11 o 
  -3   3  21        7.91      0.25 o 
  -2   3  21        0.11      0.07 o 
  -1   3  21       14.57      0.40 o 
  -7   0  22        0.43      0.15 o 
  -6   0  22        3.02      0.16 o 
  -5   0  22        0.19      0.07 o 
  -4   0  22        1.35      0.10 o 
  -3   0  22      107.03      2.71 o 
  -2   0  22        5.09      0.27 o 
  -1   0  22        0.81      0.13 o 
   0   0  22       19.09      0.52 o 
   1   0  22        4.34      0.50 o 
  -6   1  22        1.45      0.08 o 
  -5   1  22        1.51      0.07 o 
  -4   1  22       24.74      0.58 o 
  -3   1  22        2.44      0.12 o 
  -2   1  22       12.29      0.34 o 
  -1   1  22       14.00      0.37 o 
   0   1  22        4.59      0.22 o 
   1   1  22        3.63      0.20 o 
  -5   2  22       11.28      0.36 o 
  -4   2  22        4.38      0.16 o 
  -3   2  22        0.03      0.03 o 
  -2   2  22       10.98      0.31 o 
  -1   2  22       21.27      0.57 o 
   0   2  22        0.44      0.09 o 
  -5   1  23        0.17      0.05 o 
  -4   1  23       10.49      0.29 o 
  -3   1  23        2.16      0.15 o 
  -2   1  23        0.07      0.06 o 
_refine_diff_density_max 1.476123E-01
_refine_diff_density_min -2.040854E-01

# start Validation Reply Form
_vrf_PLAT417_ELMAM2_withoutURATIO_oxa03_05 
;
PROBLEM: Short Inter D-H..H-D
RESPONSE: This is a very strong hydrogen bond and this is the reason why
the distance is so short.
;
# end Validation Reply Form
