# Supplementary material for: On the accuracy and precision of X-ray and neutron diffraction results as a function of resolution and the electron density model
Source: IUCrJ. 2020 Aug 25;7(Pt 5):920–33. doi: 10.1107/S2052252520010441 (PMC7467170; doi:10.1107/S2052252520010441)
Supplement: Supplementary file 2 [file m-07-00920-sup2.zip › cif_deposition/ELMAM2_withoutURATIO_oxa03_06.cif]

data_ELMAM2_withoutURATIO_oxa03_06  
_audit_creation_method             'MoPro12'     
_chemical_formula_moiety               'C2 H2 O4, 2(H2 O1)'
_chemical_formula_sum                  'C2 H6 O6'
_chemical_formula_weight               126.07
_chemical_absolute_configuration     '-'

_symmetry_cell_setting               monoclinic   
_symmetry_space_group_name_H-M         'P 21/c'
_symmetry_space_group_name_Hall        '-P 2ybc'

loop_
_atom_type_symbol                      
_atom_type_description                 
_atom_type_scat_dispersion_real        
_atom_type_scat_dispersion_imag        
_atom_type_scat_source                 
 'C' 'C'    0.0033   0.0016
'Su & Coppens. Acta. Cryst. (1997) A53, 749-762. '                    
 'H' 'H'    0.0000   0.0000
'Su & Coppens. Acta. Cryst. (1997) A53, 749-762. '                    
 'O' 'O'    0.0106   0.0060
'Su & Coppens. Acta. Cryst. (1997) A53, 749-762. '                    

loop_
_symmetry_equiv_pos_as_xyz           
'x, y, z'
'-x, y+1/2, -z+1/2'
'-x, -y, -z'
'x, -y-1/2, z-1/2'
_cell_length_a                    6.0904(3)
_cell_length_b                    3.4925(2)
_cell_length_c                    11.8356(6)
_cell_angle_alpha                 90.00
_cell_angle_beta                  103.907(2)
_cell_angle_gamma                 90.00
_cell_volume                      244.37(2)
_cell_formula_units_Z                2
_cell_measurement_reflns_used     9945
_cell_measurement_temperature     100(1)
_cell_measurement_theta_max       36.36
_cell_measurement_theta_min       3.45
_exptl_crystal_density_diffrn     1.713 
_exptl_crystal_F_000              132 
_exptl_absorpt_coefficient_mu     0.181 
_exptl_crystal_description        unspecified
_exptl_crystal_size_max              0.362                
_exptl_crystal_size_mid              0.210  
_exptl_crystal_size_min              0.208
_exptl_crystal_colour             colourless
_exptl_absorpt_correction_type    multi-scan
_exptl_absorpt_process_details
;
 Absorption correction done by SORTAV
 Blessing, R. H.: (1995) Acta Cryst. A51, 33-38
;
_exptl_absorpt_correction_T_min    0.936
_exptl_absorpt_correction_T_max    0.976
_exptl_special_details               
;
?
;
_diffrn_reflns_av_R_equivalents   0.0000
_diffrn_reflns_av_unetI/netI      0.0252
_diffrn_reflns_limit_h_max        9
_diffrn_reflns_limit_h_min        -10
_diffrn_reflns_limit_k_max        5
_diffrn_reflns_limit_k_min        0
_diffrn_reflns_limit_l_max        19
_diffrn_reflns_limit_l_min        0
_diffrn_reflns_number             1189
_diffrn_reflns_theta_full         26.00
_diffrn_reflns_theta_max          36.36
_diffrn_reflns_theta_min          3.45
_diffrn_ambient_temperature       100(1)
_diffrn_measured_fraction_theta_full 1.000
_diffrn_measured_fraction_theta_max 0.999
_diffrn_measurement_device_type   'Bruker APEX-II CCD'
_diffrn_measurement_method        '\f and \w scans'
_diffrn_radiation_monochromator   'graphite'
_diffrn_radiation_type            MoK\a
_diffrn_radiation_wavelength      0.71073
_diffrn_source                    'fine-focus sealed tube'
_diffrn_standards_number          0
_reflns_number_gt                 1139
_reflns_number_total              1189
_reflns_threshold_expression      >2sigma(I)
_computing_structure_refinement      'MoPro (J. Appl. Cryst. 2005, 38, 38-54)'
_iucr_refine_instructions_details  
; 
# ! MoPro 12.6 19/01/2017 17:12:39 F:\Oxalic_acid\Oxa_ELMAM2\Final_Refinement_06\3\mopro_elmam2_06_01.par 
# ! reflections hkl file : F:\Oxalic_acid\Oxa_ELMAM2\Final_Refinement_06\3\sortav_freeformat.hkl refin. vs. F^1 
# ! atomic table file : C:\Users\user\Desktop\Programy_Krys\MoPro\MoProSuite\LibMoPro\mopro.tab 
# ! wave functions file : C:\Users\user\Desktop\Programy_Krys\MoPro\MoProSuite\LibMoPro\WAVEF_Su_Coppens_relativistic 
# ! RF factor = 1.472 % RI factor = 2.556% 
# ! wR2F factor = 2.751 % wR2I factor = 4.902% 
# ! g.o.f.(F**1) = 1.991 Nvar= 49 Nref= 1189 Nfree= 0 0.08<sinT/l< 0.83 
#  
# WSIG 1.00000 ! weighting scheme 
#  ! SPACE GROUP P ? 
#  
# CELL 6.0904 3.4925 11.8356 90.0000 103.9070 90.0000 0.71073 
# ZERR 0.0000 0.0000 0.0000 0.0000 0.0000 0.0000 
#  
# SYMM 2 P CENTRO 
#  X , Y, Z 
#  -X , 1/2+Y, 1/2-Z 
#  
# EQUIV 56551 
#  
# SCALE 1 13.117497 
#  
# FMULT 1.00000 
#  
# UOVER 0.00000 0.00000 0.00000 0.00000 0.00000 0.00000 ANI 
#  
# SOLVT 0.00000 50.00000 
#  
# EXTIN 0.00000 GAUSSIAN ISOT TYP1 ! G*10^4 
#  
#  
# DUMMY 2 
# DUMY 0.39896 0.58093 0.36381 D1 0 ! atom # 8 
# DUMY 0.42794 0.53146 0.40201 D2 0 ! atom # 9 
#  
# KAPPA 7 
#  1.001632 1.113461 ! # 1 1 TES O1 1x 
#  1.013147 1.000000 ! # 2 1 TES C1 1x 
#  1.003017 1.109004 ! # 3 1 TES O2 1x 
#  1.023969 0.927043 ! # 4 1 TES O3 1x 
#  1.043006 1.200000 ! # 5 1 TES H2 1x 
#  1.043006 1.200000 ! # 6 1 TES H3 1x 
#  1.119673 1.200000 ! # 7 1 TES H1 1x 
#  
# ATOMS 7 
#  
# ATOM 1 O1 TES 1 0.065302 0.444002 0.150171 1.0000 1 O 
#  XY C1 H1 HEX K1 V0 M0 Q0 
# UANI 0.012192 0.017042 0.007835 -.003690 0.002092 0.000511 
#  6.05220 0. -.054 -.087 0. 0.104 0. 0. -.028 0.042 
#  0. -.015 -.026 0. 0. 0.065 0.022 
#  0.011 0. 0. 0.004 0.003 0. 0. 0.015 0.015 
#  
# ATOM 2 C1 TES 1 0.096977 0.558781 0.052033 1.0000 1 C 
#  XY O2 O1 HEX K2 V0 M0 Q0 
# UANI 0.008081 0.010748 0.007331 -.001888 0.001270 0.000043 
#  3.98080 0. 0.081 -.046 0. -.248 0. 0. 0.097 0.050 
#  0. 0.022 -.006 0. 0. 0.294 0.021 
#  0.014 0. 0. 0.014 -.001 0. 0. -.058 0.018 
#  
# ATOM 3 O2 TES 1 0.257517 0.742551 0.036300 1.0000 1 O 
#  ZY C1 O1 HEX K3 V0 M0 Q0 
# UANI 0.010286 0.017784 0.008137 -.005992 0.000995 0.000802 
#  6.09000 0. 0. 0. -.068 0.029 0. 0. -.153 0. 
#  0.028 0. 0. 0.017 0. 0. 0. 
#  -.012 0. 0. 0.011 0. 0. 0. -.003 0. 
#  
# ATOM 4 O3 TES 1 0.369954 0.631253 0.321490 1.0000 1 O 
# bZY H2 H3 HEX K4 V0 M0 Q0 
# UANI 0.010020 0.017354 0.008548 0.001761 0.000634 -.001124 
#  5.64460 0. 0. 0. -.163 -.014 0. 0. 0.132 0. 
#  -.039 0. 0. -.061 0. 0. 0. 
#  -.018 0. 0. -.027 0. 0. 0. 0.004 0. 
#  
# ATOM 5 H2 TES 1 0.309792 0.689464 0.385879 1.0000 1 H 
#  ZY O3 H3 HEX K5 V0 M0 Q0 
# UISO 0.026887 
#  1.13780 0. 0. 0. 0.273 0.140 0. 0. 0. 0. 
#  0.034 0. 0. 0. 0. 0. 0. 
#  -.010 0. 0. 0. 0. 0. 0. 0. 0. 
#  
# ATOM 6 H3 TES 1 0.488927 0.460751 0.349545 1.0000 1 H 
#  ZY O3 H2 HEX K6 V0 M0 Q0 
# UISO 0.027479 
#  1.13780 0. 0. 0. 0.273 0.140 0. 0. 0. 0. 
#  0.034 0. 0. 0. 0. 0. 0. 
#  -.010 0. 0. 0. 0. 0. 0. 0. 0. 
#  
# ATOM 7 H1 TES 1 0.195745 0.514984 0.217573 1.0000 1 H 
#  ZY O1 C1 HEX K7 V0 M0 Q0 
# UISO 0.041965 
#  0.95670 0. 0. 0. 0.207 0.095 0. 0. 0. 0. 
#  0.017 0. 0. 0. 0. 0. 0. 
#  -.028 0. 0. 0. 0. 0. 0. 0. 0. 
#  
# ANHAR 0 3 ! number_of_anharmonic_atoms max_order 
# ! 1 ! atom number 
# ! 0.00E+00 0.00E+00 0.00E+00 0.00E+00 0.00E+00 0.00E+00 0.00E+00 0.00E+00 
# ! 0.00E+00 0.00E+00 
#  
#  
# STOP 
; 
_refine_special_details              
;
  TAAM refinement with ELMAM2 databank.
  Uses aspherical atomic scattering factors computed 
  from multipolar model
  (Hansen & Coppens, Acta Cryst. A, 1978, 34, 909-921)
  parametrized using ELMAM2 databank
  (Domagala, et al., Acta Cryst. A, 2012, 68, 337-351)
  and MoPro software
  (Jelsch, et al., J. Appl. Cryst. 2005, 38, 38-54)
 Refinement of F^1^ against reflections.
 The threshold expression of F^2^ > 2sigma(F^2^) is
 used for calculating R-factors(gt) and is not
 relevant to the choice of reflections for refinement.
 R-factors based on F^2^ are statistically about twice
 as large as those based on F, and R-factors based on
 ALL data will be even larger.
;
_refine_ls_structure_factor_coef     F  
_refine_ls_matrix_type                full
_refine_ls_weighting_scheme          sigma
_refine_ls_weighting_details         ?
_atom_sites_solution_primary      direct 
_atom_sites_solution_secondary    difmap 
_atom_sites_solution_hydrogens    geom   
_refine_ls_hydrogen_treatment    refall
_refine_ls_extinction_method        'none'              
_refine_ls_abs_structure_details     ?
_refine_ls_abs_structure_Flack       ?
_refine_ls_number_reflns              1189
_refine_ls_number_parameters            49
_refine_ls_number_restraints             0
# R-factors: R(F)  &  wR2(I) 
_refine_ls_R_factor_all              0.0147
_refine_ls_R_factor_gt               0.0139
_refine_ls_wR_factor_ref             0.0275
_refine_ls_wR_factor_gt              0.0274
_refine_ls_goodness_of_fit_ref       1.991
_refine_ls_restrained_S_all          0.000
_refine_ls_shift/su_max              0.000
_refine_ls_shift/su_mean             0.000

###  to get diff_density_max min & rms : 
###  run MoPro  : WRIT FOUR   to create FOURier file 
###  run VMoPro : FOUR  FastFourierTransform   to get a 3D grid (Xplor format) on whole unit-cell
###             & GRID  STAT   to get max min rms statistics


loop_
_atom_site_type_symbol      
_atom_site_label            
_atom_site_fract_x          
_atom_site_fract_y          
_atom_site_fract_z          
_atom_site_U_iso_or_equiv   
_atom_site_adp_type         
_atom_site_occupancy        
_atom_site_calc_flag        
_atom_site_refinement_flag_posn  
_atom_site_refinement_flag_adp  
_atom_site_disorder_assembly
_atom_site_disorder_group   
O  O1 0.06530(3) 0.44400(7) 0.15017(2) 0.0124(1) Uani 1 d . . . .
C  C1 0.09698(4) 0.55878(7) 0.05203(2) 0.0088(1) Uani 1 d . . . .
O  O2 0.25752(3) 0.74255(6) 0.03630(2) 0.0123(1) Uani 1 d . . . .
O  O3 0.36995(3) 0.63125(7) 0.32149(2) 0.0122(1) Uani 1 d . . . .
H  H2 0.310(1) 0.689(2) 0.3859(8) 0.027(2) Uiso 1 d U . . .
H  H3 0.489(1) 0.461(3) 0.3495(7) 0.027(2) Uiso 1 d U . . .
H  H1 0.196(2) 0.515(3) 0.2176(10) 0.042(2) Uiso 1 d U . . .

loop_ 
_atom_site_aniso_label 
_atom_site_aniso_U_11 
_atom_site_aniso_U_22 
_atom_site_aniso_U_33 
_atom_site_aniso_U_12 
_atom_site_aniso_U_13 
_atom_site_aniso_U_23 
O1 0.01219(10) 0.0170(1) 0.00783(10) -0.00369(6) 0.00209(7) 0.00051(6)  
C1 0.0081(1) 0.0107(1) 0.0073(1) -0.00189(6) 0.00127(7) 0.000043(6)  
O2 0.01029(9) 0.0178(1) 0.0081(1) -0.00599(6) 0.00099(7) 0.00080(6)  
O3 0.01002(9) 0.0174(1) 0.00855(10) 0.00176(6) 0.00063(6) -0.00112(6)  

loop_
_geom_bond_atom_site_label_1         
_geom_bond_atom_site_label_2         
_geom_bond_distance                  
_geom_bond_site_symmetry_2           
_geom_bond_publ_flag                 
O1 C1 1.2864(3) . ? 
O1 H1 1.01(1) . ? 
C1 O2 1.2207(3) . ? 
O3 H3 0.935(9) . ? 
O3 H2 0.944(9) . ? 

loop_
_geom_angle_atom_site_label_1        
_geom_angle_atom_site_label_2        
_geom_angle_atom_site_label_3        
_geom_angle                          
_geom_angle_site_symmetry_1          
_geom_angle_site_symmetry_3          
_geom_angle_publ_flag                
O1 C1 O2 126.94(3) . . ? 
C1 O1 H1 112.1(7) . . ? 
H2 O3 H3 105.6(7) . . ? 

loop_
_geom_torsion_atom_site_label_1      
_geom_torsion_atom_site_label_2      
_geom_torsion_atom_site_label_3      
_geom_torsion_atom_site_label_4      
_geom_torsion                        
_geom_torsion_site_symmetry_1        
_geom_torsion_site_symmetry_2        
_geom_torsion_site_symmetry_3        
_geom_torsion_site_symmetry_4        
_geom_torsion_publ_flag              
O2 C1 O1 H1 -2.2(7) . . . . ?  

loop_ 
 _refln_index_h 
 _refln_index_k 
 _refln_index_l 
 _refln_F_squared_meas 
 _refln_F_squared_sigma 
 _refln_observed_status 
   1   0   0      379.41     10.43 o 
   2   0   0       25.33      0.74 o 
   3   0   0      395.13      9.41 o 
   4   0   0       44.13      1.34 o 
   5   0   0       63.50      1.74 o 
   6   0   0      230.71      5.40 o 
   7   0   0      109.60      2.43 o 
   8   0   0       28.19      0.69 o 
   9   0   0       19.41      0.46 o 
   1   1   0     1509.47     37.38 o 
   2   1   0      368.59      8.68 o 
   3   1   0      109.02      2.53 o 
   4   1   0        2.45      0.11 o 
   5   1   0        0.40      0.07 o 
   6   1   0        0.61      0.04 o 
   7   1   0       83.89      1.92 o 
   8   1   0        0.04      0.05 o 
   9   1   0       34.14      0.78 o 
   0   2   0       13.55      0.50 o 
   1   2   0      318.42      7.47 o 
   2   2   0      506.55     12.24 o 
   3   2   0        1.80      0.09 o 
   4   2   0      118.03      2.68 o 
   5   2   0       24.22      0.56 o 
   6   2   0        0.11      0.03 o 
   7   2   0       36.24      0.82 o 
   8   2   0       43.31      0.97 o 
   9   2   0        1.84      0.08 o 
   1   3   0       19.48      0.56 o 
   2   3   0       12.89      0.31 o 
   3   3   0       74.20      1.67 o 
   4   3   0        5.94      0.15 o 
   5   3   0      123.08      2.89 o 
   6   3   0        0.54      0.03 o 
   7   3   0        0.62      0.04 o 
   8   3   0       18.26      0.43 o 
   0   4   0        2.74      0.12 o 
   1   4   0       18.36      0.43 o 
   2   4   0       12.92      0.31 o 
   3   4   0        6.43      0.17 o 
   4   4   0       68.41      1.54 o 
   5   4   0        9.38      0.24 o 
   6   4   0       17.34      0.42 o 
   7   4   0       10.30      0.26 o 
   1   5   0        4.49      0.12 o 
   2   5   0       11.93      0.28 o 
   3   5   0       18.08      0.42 o 
   4   5   0        0.18      0.04 o 
   5   5   0        5.47      0.15 o 
  -9   1   1        0.41      0.04 o 
  -8   1   1       30.33      0.68 o 
  -7   1   1       18.48      0.42 o 
  -6   1   1        1.45      0.07 o 
  -5   1   1       55.94      1.29 o 
  -4   1   1       90.55      2.12 o 
  -3   1   1      323.34      7.58 o 
  -2   1   1      189.55      4.56 o 
  -1   1   1     2668.67     70.55 o 
   0   1   1      459.21     10.84 o 
   1   1   1       38.04      0.96 o 
   2   1   1       66.40      1.59 o 
   3   1   1      429.95     10.56 o 
   4   1   1      151.20      3.48 o 
   5   1   1      107.50      2.47 o 
   6   1   1      183.60      4.15 o 
   7   1   1        1.13      0.05 o 
   8   1   1        0.40      0.03 o 
   9   1   1        0.29      0.05 o 
  -9   2   1        5.12      0.14 o 
  -8   2   1       40.75      0.93 o 
  -7   2   1        0.02      0.02 o 
  -6   2   1       70.89      1.58 o 
  -5   2   1        9.37      0.24 o 
  -4   2   1       52.15      1.23 o 
  -3   2   1       83.00      1.91 o 
  -2   2   1      149.60      3.44 o 
  -1   2   1      139.01      3.26 o 
   0   2   1       74.24      1.75 o 
   1   2   1      265.54      6.47 o 
   2   2   1        1.67      0.09 o 
   3   2   1        7.54      0.22 o 
   4   2   1       72.27      1.65 o 
   5   2   1       25.37      0.59 o 
   6   2   1        9.56      0.23 o 
   7   2   1       10.73      0.25 o 
   8   2   1       22.35      0.52 o 
   9   2   1        3.84      0.12 o 
  -8   3   1        0.24      0.04 o 
  -7   3   1        2.05      0.07 o 
  -6   3   1       13.74      0.32 o 
  -5   3   1       19.93      0.46 o 
  -4   3   1        5.13      0.14 o 
  -3   3   1        3.76      0.12 o 
  -2   3   1      144.71      3.27 o 
  -1   3   1        0.11      0.04 o 
   0   3   1       51.54      1.22 o 
   1   3   1       31.18      0.73 o 
   2   3   1       29.50      0.68 o 
   3   3   1        2.04      0.09 o 
   4   3   1       37.20      0.90 o 
   5   3   1       26.91      0.63 o 
   6   3   1        0.05      0.03 o 
   7   3   1       28.67      0.65 o 
   8   3   1        0.20      0.04 o 
  -7   4   1       22.51      0.52 o 
  -6   4   1        8.19      0.20 o 
  -5   4   1        3.36      0.10 o 
  -4   4   1        0.20      0.03 o 
  -3   4   1       21.41      0.50 o 
  -2   4   1       16.80      0.39 o 
  -1   4   1        5.99      0.16 o 
   0   4   1       12.26      0.30 o 
   1   4   1        0.66      0.04 o 
   2   4   1        0.02      0.02 o 
   3   4   1        0.36      0.03 o 
   4   4   1        0.52      0.04 o 
   5   4   1        4.61      0.12 o 
   6   4   1        0.03      0.02 o 
   7   4   1        1.49      0.06 o 
  -5   5   1        2.78      0.10 o 
  -4   5   1        0.04      0.03 o 
  -3   5   1        0.21      0.04 o 
  -2   5   1        0.32      0.04 o 
  -1   5   1       10.65      0.25 o 
   0   5   1        0.06      0.06 o 
   1   5   1        0.06      0.04 o 
   2   5   1        3.89      0.12 o 
   3   5   1        9.44      0.23 o 
   4   5   1        2.12      0.08 o 
 -10   0   2        0.03      0.03 o 
  -9   0   2        4.31      0.13 o 
  -8   0   2        3.57      0.11 o 
  -7   0   2       14.64      0.37 o 
  -6   0   2      184.05      4.24 o 
  -5   0   2       90.06      2.55 o 
  -4   0   2      939.12     24.76 o 
  -3   0   2       14.40      0.41 o 
  -2   0   2      616.14     16.81 o 
  -1   0   2      756.80     21.21 o 
   0   0   2      147.27      3.80 o 
   1   0   2       10.44      0.41 o 
   2   0   2     3266.02    100.62 o 
   3   0   2      184.52      4.62 o 
   4   0   2        0.05      0.06 o 
   5   0   2      667.28     17.80 o 
   6   0   2       29.53      0.68 o 
   7   0   2       35.43      0.81 o 
   8   0   2       15.47      0.38 o 
   9   0   2       48.78      1.17 o 
  -9   1   2        1.59      0.06 o 
  -8   1   2        0.04      0.05 o 
  -7   1   2       88.15      1.97 o 
  -6   1   2        6.79      0.18 o 
  -5   1   2      256.07      5.92 o 
  -4   1   2       56.86      1.36 o 
  -3   1   2       33.34      0.84 o 
  -2   1   2      566.85     14.58 o 
  -1   1   2      156.07      3.73 o 
   0   1   2       90.86      2.16 o 
   1   1   2      428.71     10.28 o 
   2   1   2        2.60      0.14 o 
   3   1   2      440.04     10.51 o 
   4   1   2      183.41      4.27 o 
   5   1   2       56.87      1.30 o 
   6   1   2       60.18      1.35 o 
   7   1   2        0.21      0.03 o 
   8   1   2        2.22      0.09 o 
   9   1   2        5.01      0.14 o 
  -9   2   2        0.03      0.03 o 
  -8   2   2       16.79      0.39 o 
  -7   2   2        0.34      0.03 o 
  -6   2   2       39.83      0.92 o 
  -5   2   2        0.59      0.05 o 
  -4   2   2       12.65      0.33 o 
  -3   2   2      178.92      4.09 o 
  -2   2   2      483.65     11.73 o 
  -1   2   2        8.25      0.26 o 
   0   2   2      129.64      2.97 o 
   1   2   2        0.15      0.07 o 
   2   2   2        3.03      0.15 o 
   3   2   2      269.54      6.38 o 
   4   2   2      292.24      6.87 o 
   5   2   2        3.43      0.13 o 
   6   2   2        0.10      0.03 o 
   7   2   2        6.52      0.16 o 
   8   2   2        0.15      0.03 o 
  -8   3   2        8.94      0.22 o 
  -7   3   2        1.85      0.07 o 
  -6   3   2       12.09      0.28 o 
  -5   3   2        0.09      0.03 o 
  -4   3   2       14.08      0.33 o 
  -3   3   2      255.17      5.88 o 
  -2   3   2       67.07      1.61 o 
  -1   3   2       32.90      0.76 o 
   0   3   2      116.89      2.70 o 
   1   3   2       47.07      1.13 o 
   2   3   2       90.06      2.04 o 
   3   3   2       20.76      0.48 o 
   4   3   2        1.08      0.07 o 
   5   3   2        5.56      0.14 o 
   6   3   2        0.79      0.04 o 
   7   3   2       23.49      0.54 o 
   8   3   2        9.80      0.24 o 
  -7   4   2        6.99      0.18 o 
  -6   4   2        0.02      0.02 o 
  -5   4   2        0.05      0.06 o 
  -4   4   2        5.28      0.13 o 
  -3   4   2       11.19      0.26 o 
  -2   4   2       61.89      1.38 o 
  -1   4   2        9.98      0.24 o 
   0   4   2       58.89      1.37 o 
   1   4   2       56.99      1.30 o 
   2   4   2        1.95      0.09 o 
   3   4   2        2.42      0.08 o 
   4   4   2        0.58      0.05 o 
   5   4   2        0.08      0.03 o 
   6   4   2       27.31      0.66 o 
  -5   5   2        4.19      0.13 o 
  -4   5   2       23.19      0.53 o 
  -3   5   2        2.51      0.09 o 
  -2   5   2       16.62      0.38 o 
  -1   5   2       75.19      1.68 o 
   0   5   2        7.68      0.19 o 
   1   5   2       12.80      0.31 o 
   2   5   2        2.05      0.08 o 
   3   5   2        3.18      0.10 o 
   4   5   2        0.86      0.05 o 
  -9   1   3        0.11      0.03 o 
  -8   1   3       19.57      0.44 o 
  -7   1   3        3.89      0.10 o 
  -6   1   3        1.34      0.06 o 
  -5   1   3       50.59      1.18 o 
  -4   1   3        1.60      0.08 o 
  -3   1   3      160.60      3.74 o 
  -2   1   3       20.22      0.57 o 
  -1   1   3      347.85      8.33 o 
   0   1   3       18.03      0.59 o 
   1   1   3      765.80     18.17 o 
   2   1   3      460.01     11.00 o 
   3   1   3       40.87      1.02 o 
   4   1   3      206.48      4.78 o 
   5   1   3        1.82      0.08 o 
   6   1   3       22.46      0.51 o 
   7   1   3        7.61      0.19 o 
   8   1   3       87.17      2.01 o 
   9   1   3       27.81      0.71 o 
  -9   2   3        0.66      0.06 o 
  -8   2   3        7.01      0.19 o 
  -7   2   3       23.26      0.53 o 
  -6   2   3       62.28      1.40 o 
  -5   2   3        4.35      0.12 o 
  -4   2   3       78.76      1.79 o 
  -3   2   3      302.89      7.67 o 
  -2   2   3        9.68      0.26 o 
  -1   2   3      171.79      3.95 o 
   0   2   3        0.08      0.06 o 
   1   2   3      353.51      8.48 o 
   2   2   3       16.69      0.47 o 
   3   2   3       97.95      2.26 o 
   4   2   3       54.23      1.29 o 
   5   2   3       24.31      0.55 o 
   6   2   3       13.66      0.32 o 
   7   2   3        4.94      0.13 o 
   8   2   3        5.17      0.14 o 
  -8   3   3        7.40      0.19 o 
  -7   3   3        2.18      0.09 o 
  -6   3   3        1.70      0.06 o 
  -5   3   3        6.26      0.18 o 
  -4   3   3       23.51      0.54 o 
  -3   3   3        7.96      0.36 o 
  -2   3   3        1.46      0.07 o 
  -1   3   3       13.89      0.36 o 
   0   3   3       87.32      1.97 o 
   1   3   3        0.08      0.04 o 
   2   3   3        4.49      0.15 o 
   3   3   3       97.81      2.28 o 
   4   3   3        1.45      0.06 o 
   5   3   3        4.59      0.12 o 
   6   3   3        0.85      0.04 o 
   7   3   3       15.73      0.37 o 
  -7   4   3        0.68      0.05 o 
  -6   4   3        7.55      0.19 o 
  -5   4   3       24.94      0.60 o 
  -4   4   3       62.16      1.41 o 
  -3   4   3       60.19      1.36 o 
  -2   4   3       33.11      0.75 o 
  -1   4   3        0.08      0.04 o 
   0   4   3        3.98      0.12 o 
   1   4   3       14.63      0.34 o 
   2   4   3       56.03      1.25 o 
   3   4   3       18.73      0.43 o 
   4   4   3        2.92      0.10 o 
   5   4   3        1.28      0.05 o 
   6   4   3        0.30      0.04 o 
  -5   5   3        3.52      0.11 o 
  -4   5   3        2.59      0.09 o 
  -3   5   3        4.55      0.12 o 
  -2   5   3        3.44      0.10 o 
  -1   5   3        1.30      0.06 o 
   0   5   3        1.14      0.05 o 
   1   5   3        0.68      0.04 o 
   2   5   3        1.42      0.06 o 
   3   5   3        0.05      0.06 o 
   4   5   3        3.71      0.11 o 
 -10   0   4        9.07      0.26 o 
  -9   0   4       59.27      1.33 o 
  -8   0   4        4.48      0.14 o 
  -7   0   4       41.07      0.92 o 
  -6   0   4        2.84      0.11 o 
  -5   0   4       17.73      0.53 o 
  -4   0   4      122.00      3.17 o 
  -3   0   4       88.26      2.08 o 
  -2   0   4     2020.15     50.89 o 
  -1   0   4      841.49     24.87 o 
   0   0   4       70.30      1.69 o 
   1   0   4     1782.06     53.65 o 
   2   0   4        8.08      0.31 o 
   3   0   4       21.17      0.64 o 
   4   0   4       36.71      1.29 o 
   5   0   4       11.56      0.33 o 
   6   0   4        1.53      0.08 o 
   7   0   4      271.94      6.56 o 
   8   0   4       65.71      1.60 o 
   9   0   4        4.73      0.16 o 
 -10   1   4        0.73      0.11 o 
  -9   1   4       10.96      0.26 o 
  -8   1   4       30.51      0.69 o 
  -7   1   4        0.48      0.03 o 
  -6   1   4       32.31      0.73 o 
  -5   1   4       92.30      2.15 o 
  -4   1   4       33.78      0.79 o 
  -3   1   4      234.16      5.51 o 
  -2   1   4      363.43      8.74 o 
  -1   1   4      249.25      5.85 o 
   0   1   4     1492.18     38.81 o 
   1   1   4       64.82      1.62 o 
   2   1   4        9.29      0.32 o 
   3   1   4       11.22      0.34 o 
   4   1   4        2.87      0.13 o 
   5   1   4       38.57      0.91 o 
   6   1   4       55.33      1.23 o 
   7   1   4       35.37      0.80 o 
   8   1   4       34.20      0.85 o 
   9   1   4        2.53      0.13 o 
  -9   2   4        0.31      0.04 o 
  -8   2   4       16.53      0.39 o 
  -7   2   4        3.64      0.10 o 
  -6   2   4        5.64      0.15 o 
  -5   2   4       28.60      0.66 o 
  -4   2   4       62.34      1.44 o 
  -3   2   4       27.46      0.66 o 
  -2   2   4       22.85      0.74 o 
  -1   2   4      231.46      5.42 o 
   0   2   4      186.11      4.28 o 
   1   2   4       19.26      0.51 o 
   2   2   4        1.18      0.10 o 
   3   2   4       88.48      2.02 o 
   4   2   4       15.21      0.36 o 
   5   2   4       61.00      1.40 o 
   6   2   4       48.21      1.12 o 
   7   2   4        0.62      0.04 o 
   8   2   4       15.00      0.39 o 
  -8   3   4        0.05      0.06 o 
  -7   3   4       79.15      1.77 o 
  -6   3   4        4.61      0.12 o 
  -5   3   4       11.75      0.28 o 
  -4   3   4      245.69      5.65 o 
  -3   3   4       46.43      1.06 o 
  -2   3   4        9.39      0.25 o 
  -1   3   4       56.52      1.29 o 
   0   3   4       57.91      1.41 o 
   1   3   4        8.01      0.22 o 
   2   3   4      219.10      5.03 o 
   3   3   4      107.88      2.45 o 
   4   3   4       49.45      1.15 o 
   5   3   4        4.05      0.10 o 
   6   3   4        0.29      0.03 o 
   7   3   4       15.00      0.34 o 
  -7   4   4        2.30      0.09 o 
  -6   4   4       44.28      1.01 o 
  -5   4   4       24.79      0.59 o 
  -4   4   4        1.29      0.05 o 
  -3   4   4       30.11      0.69 o 
  -2   4   4        0.49      0.04 o 
  -1   4   4        0.41      0.04 o 
   0   4   4       12.70      0.30 o 
   1   4   4        2.96      0.09 o 
   2   4   4       55.52      1.24 o 
   3   4   4       39.33      0.89 o 
   4   4   4        1.60      0.06 o 
   5   4   4       26.58      0.60 o 
   6   4   4        6.50      0.17 o 
  -5   5   4       68.13      1.54 o 
  -4   5   4        0.53      0.04 o 
  -3   5   4       10.04      0.25 o 
  -2   5   4        3.68      0.11 o 
  -1   5   4        5.05      0.13 o 
   0   5   4       25.52      0.58 o 
   1   5   4       95.23      2.15 o 
   2   5   4        3.01      0.10 o 
   3   5   4        0.05      0.03 o 
   4   5   4       23.47      0.54 o 
 -10   1   5        9.82      0.26 o 
  -9   1   5        3.15      0.10 o 
  -8   1   5       23.65      0.54 o 
  -7   1   5        2.21      0.07 o 
  -6   1   5       96.74      2.21 o 
  -5   1   5       30.89      0.72 o 
  -4   1   5        0.02      0.02 o 
  -3   1   5      213.97      4.98 o 
  -2   1   5       20.25      0.58 o 
  -1   1   5        1.05      0.10 o 
   0   1   5       69.14      2.08 o 
   1   1   5      110.79      2.63 o 
   2   1   5       19.72      0.52 o 
   3   1   5        5.03      0.16 o 
   4   1   5       87.81      2.01 o 
   5   1   5        1.35      0.05 o 
   6   1   5       60.75      1.42 o 
   7   1   5       41.14      0.96 o 
   8   1   5        0.04      0.05 o 
  -9   2   5        6.29      0.17 o 
  -8   2   5       35.10      0.82 o 
  -7   2   5       10.40      0.25 o 
  -6   2   5        4.43      0.13 o 
  -5   2   5      178.39      4.04 o 
  -4   2   5        5.85      0.16 o 
  -3   2   5        2.66      0.11 o 
  -2   2   5        3.38      0.14 o 
  -1   2   5      492.71     11.70 o 
   0   2   5       49.35      1.14 o 
   1   2   5       88.27      2.28 o 
   2   2   5      147.77      3.37 o 
   3   2   5       61.13      1.43 o 
   4   2   5        0.52      0.04 o 
   5   2   5       15.04      0.35 o 
   6   2   5       98.99      2.22 o 
   7   2   5        0.79      0.05 o 
   8   2   5        7.72      0.21 o 
  -8   3   5        0.85      0.05 o 
  -7   3   5       35.86      0.82 o 
  -6   3   5        0.75      0.04 o 
  -5   3   5        3.63      0.10 o 
  -4   3   5       29.30      0.69 o 
  -3   3   5       21.95      0.52 o 
  -2   3   5        6.64      0.19 o 
  -1   3   5        0.82      0.06 o 
   0   3   5       15.99      0.40 o 
   1   3   5       22.00      0.53 o 
   2   3   5        7.82      0.20 o 
   3   3   5        0.14      0.03 o 
   4   3   5        3.66      0.10 o 
   5   3   5       41.89      0.96 o 
   6   3   5        0.13      0.03 o 
   7   3   5        1.09      0.05 o 
  -7   4   5       24.00      0.57 o 
  -6   4   5       40.74      0.94 o 
  -5   4   5       14.27      0.33 o 
  -4   4   5       11.72      0.27 o 
  -3   4   5        0.39      0.03 o 
  -2   4   5       35.71      0.80 o 
  -1   4   5       62.61      1.40 o 
   0   4   5       78.66      1.76 o 
   1   4   5       53.18      1.20 o 
   2   4   5       19.03      0.43 o 
   3   4   5        0.27      0.03 o 
   4   4   5       21.00      0.48 o 
   5   4   5       19.43      0.45 o 
   6   4   5       14.82      0.35 o 
  -5   5   5        0.30      0.06 o 
  -4   5   5        0.09      0.04 o 
  -3   5   5        1.24      0.05 o 
  -2   5   5        4.34      0.13 o 
  -1   5   5        0.18      0.04 o 
   0   5   5        3.36      0.10 o 
   1   5   5        4.54      0.13 o 
   2   5   5        1.26      0.06 o 
   3   5   5        1.90      0.08 o 
 -10   0   6       13.20      0.35 o 
  -9   0   6       25.96      0.59 o 
  -8   0   6        0.05      0.05 o 
  -7   0   6      264.30      6.16 o 
  -6   0   6      166.82      3.87 o 
  -5   0   6      118.01      2.96 o 
  -4   0   6       45.24      1.34 o 
  -3   0   6       14.38      0.44 o 
  -2   0   6      175.06      4.76 o 
  -1   0   6      191.64      4.93 o 
   0   0   6      994.02     26.90 o 
   1   0   6      216.90      5.57 o 
   2   0   6        4.09      0.23 o 
   3   0   6      572.02     14.78 o 
   4   0   6       13.13      0.63 o 
   5   0   6        6.42      0.18 o 
   6   0   6       48.19      1.16 o 
   7   0   6        1.05      0.06 o 
   8   0   6        4.95      0.16 o 
  -9   1   6       23.51      0.53 o 
  -8   1   6        1.78      0.06 o 
  -7   1   6       19.75      0.45 o 
  -6   1   6      154.51      3.52 o 
  -5   1   6        4.34      0.17 o 
  -4   1   6      177.88      4.17 o 
  -3   1   6        0.35      0.05 o 
  -2   1   6        5.41      0.20 o 
  -1   1   6        0.50      0.07 o 
   0   1   6      307.19      9.95 o 
   1   1   6      204.60      4.76 o 
   2   1   6      415.13     10.05 o 
   3   1   6        4.61      0.15 o 
   4   1   6       39.88      0.95 o 
   5   1   6       81.63      1.90 o 
   6   1   6       21.43      0.53 o 
   7   1   6        1.03      0.05 o 
   8   1   6        4.33      0.13 o 
  -9   2   6       36.20      0.85 o 
  -8   2   6       59.37      1.37 o 
  -7   2   6        2.31      0.08 o 
  -6   2   6        1.20      0.07 o 
  -5   2   6       81.07      1.82 o 
  -4   2   6        5.84      0.16 o 
  -3   2   6      140.44      3.45 o 
  -2   2   6       71.73      1.89 o 
  -1   2   6       18.83      0.47 o 
   0   2   6        5.03      0.17 o 
   1   2   6      160.09      3.72 o 
   2   2   6       10.11      0.26 o 
   3   2   6       44.03      1.06 o 
   4   2   6        6.96      0.18 o 
   5   2   6       48.84      1.15 o 
   6   2   6        2.22      0.07 o 
   7   2   6        6.04      0.16 o 
   8   2   6        0.03      0.03 o 
  -8   3   6       34.81      0.79 o 
  -7   3   6       16.81      0.39 o 
  -6   3   6        7.21      0.18 o 
  -5   3   6        4.80      0.13 o 
  -4   3   6        8.51      0.22 o 
  -3   3   6        0.29      0.04 o 
  -2   3   6      373.84      9.19 o 
  -1   3   6      107.24      2.43 o 
   0   3   6        0.30      0.05 o 
   1   3   6       43.98      1.01 o 
   2   3   6        2.26      0.08 o 
   3   3   6       21.06      0.48 o 
   4   3   6      108.26      2.47 o 
   5   3   6       93.20      2.09 o 
   6   3   6        0.25      0.03 o 
   7   3   6        7.03      0.18 o 
  -7   4   6        4.55      0.13 o 
  -6   4   6        1.91      0.07 o 
  -5   4   6        0.02      0.02 o 
  -4   4   6       29.91      0.67 o 
  -3   4   6       26.08      0.59 o 
  -2   4   6        4.05      0.12 o 
  -1   4   6       85.15      1.90 o 
   0   4   6        6.78      0.17 o 
   1   4   6        8.37      0.20 o 
   2   4   6        3.67      0.10 o 
   3   4   6        0.34      0.04 o 
   4   4   6       14.12      0.33 o 
   5   4   6        9.10      0.22 o 
  -4   5   6        5.64      0.18 o 
  -3   5   6       38.39      0.88 o 
  -2   5   6        0.06      0.06 o 
  -1   5   6       33.79      0.78 o 
   0   5   6       78.62      1.78 o 
   1   5   6        0.11      0.04 o 
   2   5   6        1.98      0.08 o 
   3   5   6       16.51      0.40 o 
  -9   1   7       18.12      0.42 o 
  -8   1   7       57.68      1.33 o 
  -7   1   7       53.93      1.25 o 
  -6   1   7        2.73      0.09 o 
  -5   1   7        1.07      0.06 o 
  -4   1   7       87.43      2.03 o 
  -3   1   7      349.37      8.16 o 
  -2   1   7       33.71      0.81 o 
  -1   1   7      409.93     10.61 o 
   0   1   7       35.12      0.89 o 
   1   1   7       18.03      0.48 o 
   2   1   7       29.32      0.78 o 
   3   1   7       28.43      0.67 o 
   4   1   7        8.20      0.21 o 
   5   1   7        5.16      0.13 o 
   6   1   7       12.39      0.31 o 
   7   1   7        1.43      0.06 o 
   8   1   7        0.32      0.05 o 
  -9   2   7       10.26      0.25 o 
  -8   2   7        6.69      0.18 o 
  -7   2   7       19.80      0.47 o 
  -6   2   7        0.23      0.03 o 
  -5   2   7       22.04      0.51 o 
  -4   2   7        7.14      0.20 o 
  -3   2   7      171.11      3.95 o 
  -2   2   7       34.50      0.89 o 
  -1   2   7        1.40      0.08 o 
   0   2   7      138.23      3.14 o 
   1   2   7       80.56      1.84 o 
   2   2   7       55.75      1.28 o 
   3   2   7        3.88      0.11 o 
   4   2   7      153.89      3.48 o 
   5   2   7        4.22      0.11 o 
   6   2   7        1.13      0.05 o 
   7   2   7        3.62      0.12 o 
  -8   3   7       11.20      0.28 o 
  -7   3   7        0.02      0.02 o 
  -6   3   7        7.93      0.20 o 
  -5   3   7       16.41      0.38 o 
  -4   3   7        5.49      0.15 o 
  -3   3   7        4.05      0.13 o 
  -2   3   7       82.86      1.90 o 
  -1   3   7        1.70      0.09 o 
   0   3   7        1.06      0.07 o 
   1   3   7       18.86      0.45 o 
   2   3   7       29.72      0.67 o 
   3   3   7        2.24      0.07 o 
   4   3   7        0.34      0.03 o 
   5   3   7        4.81      0.13 o 
   6   3   7        5.46      0.17 o 
  -7   4   7        4.66      0.14 o 
  -6   4   7        0.06      0.06 o 
  -5   4   7        1.09      0.05 o 
  -4   4   7       10.08      0.24 o 
  -3   4   7       17.53      0.40 o 
  -2   4   7       38.18      0.88 o 
  -1   4   7       30.05      0.69 o 
   0   4   7        0.15      0.03 o 
   1   4   7        1.40      0.05 o 
   2   4   7       18.99      0.43 o 
   3   4   7       56.98      1.31 o 
   4   4   7       41.99      0.97 o 
   5   4   7       19.88      0.47 o 
  -4   5   7        0.05      0.04 o 
  -3   5   7        4.34      0.13 o 
  -2   5   7        0.25      0.04 o 
  -1   5   7        1.10      0.06 o 
   0   5   7        0.06      0.07 o 
   1   5   7        1.01      0.05 o 
   2   5   7        0.30      0.05 o 
 -10   0   8       18.11      0.61 o 
  -9   0   8        4.39      0.14 o 
  -8   0   8       51.18      1.18 o 
  -7   0   8        0.24      0.04 o 
  -6   0   8        1.15      0.07 o 
  -5   0   8      285.50      6.74 o 
  -4   0   8      580.69     14.56 o 
  -3   0   8       22.42      0.58 o 
  -2   0   8      454.40     11.67 o 
  -1   0   8      486.25     12.05 o 
   0   0   8      285.56      6.73 o 
   1   0   8       69.71      1.75 o 
   2   0   8      101.41      2.50 o 
   3   0   8       10.34      0.32 o 
   4   0   8        1.06      0.06 o 
   5   0   8      147.87      3.88 o 
   6   0   8       15.96      0.38 o 
   7   0   8       45.52      1.02 o 
   8   0   8       29.88      0.70 o 
  -9   1   8        5.05      0.14 o 
  -8   1   8        6.07      0.17 o 
  -7   1   8        0.02      0.02 o 
  -6   1   8        3.09      0.09 o 
  -5   1   8       17.08      0.42 o 
  -4   1   8      175.59      4.01 o 
  -3   1   8        8.26      0.24 o 
  -2   1   8      289.06      7.93 o 
  -1   1   8       92.18      2.36 o 
   0   1   8       26.28      0.73 o 
   1   1   8       90.18      2.11 o 
   2   1   8       45.93      1.17 o 
   3   1   8       38.02      0.87 o 
   4   1   8       28.48      0.65 o 
   5   1   8        1.51      0.06 o 
   6   1   8       43.23      1.01 o 
   7   1   8       47.76      1.09 o 
  -9   2   8       58.61      1.36 o 
  -8   2   8        7.09      0.18 o 
  -7   2   8       17.23      0.40 o 
  -6   2   8       13.80      0.32 o 
  -5   2   8        2.02      0.09 o 
  -4   2   8       85.15      2.10 o 
  -3   2   8      292.02      7.02 o 
  -2   2   8       27.79      0.74 o 
  -1   2   8       46.11      1.37 o 
   0   2   8        0.56      0.06 o 
   1   2   8        5.72      0.17 o 
   2   2   8       55.29      1.25 o 
   3   2   8      103.09      2.36 o 
   4   2   8        0.73      0.04 o 
   5   2   8       14.25      0.33 o 
   6   2   8        5.44      0.15 o 
   7   2   8        7.33      0.20 o 
  -8   3   8       23.20      0.53 o 
  -7   3   8        0.11      0.04 o 
  -6   3   8       41.70      0.94 o 
  -5   3   8        2.32      0.08 o 
  -4   3   8        0.27      0.04 o 
  -3   3   8       18.20      0.45 o 
  -2   3   8       26.09      0.64 o 
  -1   3   8        6.58      0.18 o 
   0   3   8      100.06      2.34 o 
   1   3   8       24.87      0.57 o 
   2   3   8        1.66      0.07 o 
   3   3   8      117.83      2.68 o 
   4   3   8       55.89      1.25 o 
   5   3   8        3.44      0.10 o 
   6   3   8        6.48      0.17 o 
  -6   4   8        7.19      0.19 o 
  -5   4   8       26.05      0.61 o 
  -4   4   8        4.60      0.13 o 
  -3   4   8        0.57      0.04 o 
  -2   4   8        0.62      0.04 o 
  -1   4   8        8.14      0.20 o 
   0   4   8        5.85      0.15 o 
   1   4   8       61.27      1.38 o 
   2   4   8        5.58      0.15 o 
   3   4   8       21.02      0.48 o 
   4   4   8       21.58      0.49 o 
  -4   5   8        8.48      0.22 o 
  -3   5   8        0.51      0.06 o 
  -2   5   8        1.26      0.09 o 
  -1   5   8        0.90      0.05 o 
   0   5   8        6.86      0.18 o 
   1   5   8        8.27      0.21 o 
   2   5   8       75.78      1.75 o 
  -9   1   9       18.33      0.44 o 
  -8   1   9       14.27      0.33 o 
  -7   1   9       10.83      0.26 o 
  -6   1   9       45.69      1.03 o 
  -5   1   9      274.98      6.34 o 
  -4   1   9       46.85      1.09 o 
  -3   1   9       60.94      1.53 o 
  -2   1   9       22.29      0.60 o 
  -1   1   9      170.73      4.15 o 
   0   1   9       36.59      0.94 o 
   1   1   9      187.59      4.32 o 
   2   1   9      175.75      4.02 o 
   3   1   9        1.44      0.07 o 
   4   1   9       20.79      0.49 o 
   5   1   9        1.89      0.07 o 
   6   1   9       35.23      0.79 o 
   7   1   9        0.12      0.04 o 
  -9   2   9        1.46      0.08 o 
  -8   2   9        1.36      0.06 o 
  -7   2   9       17.73      0.42 o 
  -6   2   9       32.42      0.75 o 
  -5   2   9        0.19      0.04 o 
  -4   2   9       14.17      0.34 o 
  -3   2   9       52.59      1.65 o 
  -2   2   9       16.91      0.46 o 
  -1   2   9        7.95      0.22 o 
   0   2   9       54.16      1.27 o 
   1   2   9        7.26      0.19 o 
   2   2   9       78.36      1.82 o 
   3   2   9        2.24      0.08 o 
   4   2   9       14.54      0.34 o 
   5   2   9       10.88      0.26 o 
   6   2   9       35.16      0.82 o 
  -8   3   9        5.96      0.17 o 
  -7   3   9       10.06      0.24 o 
  -6   3   9       33.10      0.76 o 
  -5   3   9        0.05      0.03 o 
  -4   3   9       38.03      0.86 o 
  -3   3   9        5.52      0.15 o 
  -2   3   9        8.08      0.20 o 
  -1   3   9        1.23      0.06 o 
   0   3   9       41.78      0.94 o 
   1   3   9        9.80      0.24 o 
   2   3   9        1.41      0.05 o 
   3   3   9       37.24      0.84 o 
   4   3   9        6.38      0.17 o 
   5   3   9        0.36      0.04 o 
   6   3   9        3.99      0.12 o 
  -6   4   9        0.11      0.04 o 
  -5   4   9        0.04      0.03 o 
  -4   4   9        2.27      0.08 o 
  -3   4   9        0.58      0.04 o 
  -2   4   9        0.34      0.04 o 
  -1   4   9        1.41      0.06 o 
   0   4   9        6.71      0.17 o 
   1   4   9       12.50      0.29 o 
   2   4   9        6.99      0.17 o 
   3   4   9       10.14      0.25 o 
   4   4   9        0.88      0.06 o 
  -3   5   9        4.63      0.16 o 
  -2   5   9        1.02      0.06 o 
  -1   5   9        7.24      0.19 o 
   0   5   9        0.09      0.04 o 
   1   5   9        0.83      0.05 o 
  -9   0  10       54.85      1.36 o 
  -8   0  10        7.21      0.21 o 
  -7   0  10        1.48      0.07 o 
  -6   0  10      301.69      7.14 o 
  -5   0  10      105.08      2.36 o 
  -4   0  10        1.70      0.11 o 
  -3   0  10        4.40      0.19 o 
  -2   0  10      187.75      4.46 o 
  -1   0  10        3.21      0.19 o 
   0   0  10      396.17      9.84 o 
   1   0  10      666.67     16.46 o 
   2   0  10       34.48      0.88 o 
   3   0  10        1.18      0.08 o 
   4   0  10        4.24      0.16 o 
   5   0  10       72.34      1.66 o 
   6   0  10       34.64      0.78 o 
   7   0  10       61.59      1.39 o 
  -9   1  10        1.22      0.06 o 
  -8   1  10       37.92      0.87 o 
  -7   1  10       30.53      0.70 o 
  -6   1  10       52.66      1.19 o 
  -5   1  10       26.95      0.61 o 
  -4   1  10        0.04      0.03 o 
  -3   1  10        3.87      0.13 o 
  -2   1  10       32.34      0.96 o 
  -1   1  10        0.02      0.02 o 
   0   1  10      146.61      3.35 o 
   1   1  10       72.28      1.66 o 
   2   1  10       42.48      0.97 o 
   3   1  10       85.06      1.92 o 
   4   1  10        0.27      0.03 o 
   5   1  10        0.73      0.04 o 
   6   1  10        0.35      0.04 o 
   7   1  10        3.29      0.12 o 
  -9   2  10        5.64      0.16 o 
  -8   2  10       11.68      0.28 o 
  -7   2  10       81.76      1.84 o 
  -6   2  10       10.20      0.24 o 
  -5   2  10        0.05      0.05 o 
  -4   2  10       32.08      0.73 o 
  -3   2  10       11.19      0.33 o 
  -2   2  10       89.56      2.24 o 
  -1   2  10      187.51      4.42 o 
   0   2  10       26.12      0.65 o 
   1   2  10        4.53      0.15 o 
   2   2  10       75.74      1.69 o 
   3   2  10       11.34      0.27 o 
   4   2  10       41.34      0.93 o 
   5   2  10       41.33      0.93 o 
   6   2  10        1.55      0.07 o 
  -8   3  10       10.19      0.26 o 
  -7   3  10       11.60      0.29 o 
  -6   3  10        0.58      0.05 o 
  -5   3  10        6.67      0.17 o 
  -4   3  10       65.57      1.56 o 
  -3   3  10       20.64      0.49 o 
  -2   3  10       22.93      0.53 o 
  -1   3  10       32.79      0.74 o 
   0   3  10        1.40      0.06 o 
   1   3  10        0.85      0.04 o 
   2   3  10        2.46      0.08 o 
   3   3  10        0.21      0.03 o 
   4   3  10       10.06      0.26 o 
   5   3  10       39.97      0.90 o 
  -6   4  10        1.90      0.08 o 
  -5   4  10       24.76      0.57 o 
  -4   4  10        3.02      0.09 o 
  -3   4  10       40.01      0.92 o 
  -2   4  10       25.43      0.59 o 
  -1   4  10        0.05      0.05 o 
   0   4  10       17.08      0.39 o 
   1   4  10        0.03      0.03 o 
   2   4  10        1.78      0.07 o 
   3   4  10       11.64      0.28 o 
  -2   5  10        3.40      0.22 o 
  -1   5  10       15.61      0.37 o 
  -9   1  11        7.04      0.18 o 
  -8   1  11        1.74      0.06 o 
  -7   1  11       48.57      1.09 o 
  -6   1  11        4.22      0.12 o 
  -5   1  11        0.22      0.04 o 
  -4   1  11        1.87      0.08 o 
  -3   1  11      161.25      3.87 o 
  -2   1  11       82.83      1.89 o 
  -1   1  11       73.00      1.67 o 
   0   1  11      201.04      4.65 o 
   1   1  11        0.04      0.03 o 
   2   1  11        1.69      0.08 o 
   3   1  11       13.68      0.32 o 
   4   1  11      130.84      2.94 o 
   5   1  11       29.64      0.67 o 
   6   1  11       32.51      0.75 o 
  -8   2  11       21.18      0.49 o 
  -7   2  11       23.81      0.56 o 
  -6   2  11        0.24      0.03 o 
  -5   2  11       41.77      0.95 o 
  -4   2  11        7.97      0.20 o 
  -3   2  11       23.25      0.62 o 
  -2   2  11       13.73      0.35 o 
  -1   2  11       73.33      1.76 o 
   0   2  11        1.39      0.08 o 
   1   2  11        8.64      0.22 o 
   2   2  11       32.24      0.73 o 
   3   2  11        9.35      0.23 o 
   4   2  11        1.23      0.06 o 
   5   2  11       11.03      0.27 o 
   6   2  11        6.01      0.17 o 
  -7   3  11        0.28      0.04 o 
  -6   3  11        4.61      0.13 o 
  -5   3  11        0.58      0.05 o 
  -4   3  11       21.09      0.49 o 
  -3   3  11        1.51      0.07 o 
  -2   3  11       20.46      0.48 o 
  -1   3  11       43.54      0.98 o 
   0   3  11        1.45      0.06 o 
   1   3  11       15.55      0.36 o 
   2   3  11        0.24      0.05 o 
   3   3  11       16.73      0.40 o 
   4   3  11        0.41      0.07 o 
   5   3  11       22.03      0.52 o 
  -5   4  11        0.39      0.05 o 
  -4   4  11        0.09      0.04 o 
  -3   4  11        4.06      0.11 o 
  -2   4  11       18.73      0.44 o 
  -1   4  11        3.07      0.10 o 
   0   4  11        0.77      0.05 o 
   1   4  11        1.53      0.06 o 
   2   4  11        0.25      0.04 o 
   3   4  11        0.07      0.04 o 
  -9   0  12        0.12      0.06 o 
  -8   0  12        3.29      0.12 o 
  -7   0  12        5.69      0.20 o 
  -5   0  12       45.43      1.14 o 
  -4   0  12      247.59      6.13 o 
  -3   0  12      151.05      3.64 o 
  -2   0  12       17.01      0.53 o 
  -1   0  12      110.45      2.68 o 
   0   0  12       13.66      0.45 o 
   1   0  12        6.17      0.23 o 
   2   0  12       75.75      2.09 o 
   3   0  12      284.77      6.90 o 
   4   0  12        2.92      0.14 o 
   5   0  12       17.44      0.41 o 
   6   0  12       95.99      2.17 o 
  -9   1  12        0.13      0.04 o 
  -8   1  12        1.84      0.06 o 
  -7   1  12        2.95      0.09 o 
  -6   1  12       43.83      0.98 o 
  -5   1  12       26.44      0.61 o 
  -4   1  12       83.34      1.90 o 
  -3   1  12       54.97      1.33 o 
  -2   1  12        9.66      0.28 o 
  -1   1  12       86.50      2.00 o 
   0   1  12        0.18      0.05 o 
   1   1  12        2.17      0.14 o 
   2   1  12       24.65      0.59 o 
   3   1  12       10.93      0.26 o 
   4   1  12       11.71      0.28 o 
   5   1  12       56.76      1.28 o 
   6   1  12        0.68      0.06 o 
  -8   2  12        8.44      0.21 o 
  -7   2  12        8.48      0.20 o 
  -6   2  12        9.62      0.23 o 
  -5   2  12       25.32      0.57 o 
  -4   2  12        0.87      0.06 o 
  -3   2  12        2.20      0.09 o 
  -2   2  12      109.95      2.48 o 
  -1   2  12       34.02      0.84 o 
   0   2  12       17.22      0.40 o 
   1   2  12       14.99      0.35 o 
   2   2  12        0.39      0.04 o 
   3   2  12       22.26      0.53 o 
   4   2  12      103.35      2.34 o 
   5   2  12       22.53      0.54 o 
  -7   3  12        1.06      0.06 o 
  -6   3  12        0.89      0.05 o 
  -5   3  12        0.72      0.05 o 
  -4   3  12       12.79      0.31 o 
  -3   3  12       44.20      1.02 o 
  -2   3  12       88.01      1.97 o 
  -1   3  12        0.25      0.03 o 
   0   3  12        9.79      0.24 o 
   1   3  12       35.69      0.82 o 
   2   3  12        3.96      0.13 o 
   3   3  12       34.25      0.79 o 
   4   3  12        0.06      0.06 o 
  -5   4  12        1.99      0.08 o 
  -4   4  12        0.43      0.04 o 
  -3   4  12        3.06      0.10 o 
  -2   4  12        0.10      0.04 o 
  -1   4  12       21.80      0.51 o 
   0   4  12       25.26      0.58 o 
   1   4  12        1.59      0.07 o 
   2   4  12       36.61      0.84 o 
  -8   1  13        0.02      0.02 o 
  -7   1  13        9.84      0.23 o 
  -6   1  13        5.20      0.13 o 
  -5   1  13        9.35      0.22 o 
  -4   1  13       15.88      0.38 o 
  -3   1  13        0.92      0.07 o 
  -2   1  13       32.60      0.77 o 
  -1   1  13        5.82      0.25 o 
   0   1  13       26.03      0.70 o 
   1   1  13        6.93      0.18 o 
   2   1  13      120.49      2.71 o 
   3   1  13       36.28      0.82 o 
   4   1  13        6.13      0.16 o 
   5   1  13       17.01      0.41 o 
  -8   2  13        2.33      0.09 o 
  -7   2  13        5.34      0.14 o 
  -6   2  13        0.20      0.03 o 
  -5   2  13       76.87      1.77 o 
  -4   2  13        3.49      0.12 o 
  -3   2  13       55.12      1.23 o 
  -2   2  13       31.31      0.73 o 
  -1   2  13       13.13      0.32 o 
   0   2  13       10.29      0.25 o 
   1   2  13       27.97      0.64 o 
   2   2  13       36.97      0.85 o 
   3   2  13        3.06      0.14 o 
   4   2  13       28.10      0.70 o 
  -7   3  13        7.95      0.22 o 
  -6   3  13        7.15      0.19 o 
  -5   3  13        0.03      0.03 o 
  -4   3  13        1.06      0.06 o 
  -3   3  13        9.77      0.25 o 
  -2   3  13        3.93      0.11 o 
  -1   3  13        1.19      0.05 o 
   0   3  13        0.05      0.06 o 
   1   3  13       29.93      0.70 o 
   2   3  13        0.09      0.05 o 
   3   3  13       12.41      0.30 o 
  -4   4  13       30.42      0.74 o 
  -3   4  13       34.11      0.77 o 
  -2   4  13       11.13      0.31 o 
  -1   4  13        0.38      0.04 o 
   0   4  13        6.51      0.17 o 
   1   4  13        8.54      0.23 o 
  -8   0  14       47.04      1.11 o 
  -7   0  14       13.44      0.38 o 
  -6   0  14       27.56      0.63 o 
  -5   0  14        0.62      0.05 o 
  -4   0  14        1.89      0.11 o 
  -3   0  14       18.27      0.51 o 
  -2   0  14       57.61      1.36 o 
  -1   0  14       48.55      1.33 o 
   0   0  14       53.41      1.23 o 
   1   0  14       88.28      2.21 o 
   2   0  14      101.08      2.56 o 
   3   0  14        3.79      0.15 o 
   4   0  14        0.06      0.05 o 
   5   0  14       15.83      0.45 o 
  -8   1  14        0.49      0.04 o 
  -7   1  14       16.08      0.39 o 
  -6   1  14       23.31      0.53 o 
  -5   1  14       27.52      0.62 o 
  -4   1  14       17.43      0.40 o 
  -3   1  14        0.42      0.04 o 
  -2   1  14       18.94      0.45 o 
  -1   1  14       46.03      1.03 o 
   0   1  14        9.27      0.23 o 
   1   1  14      130.46      2.93 o 
   2   1  14        3.22      0.10 o 
   3   1  14        0.66      0.06 o 
   4   1  14        2.33      0.12 o 
   5   1  14        0.26      0.10 o 
  -7   2  14        3.77      0.12 o 
  -6   2  14        6.82      0.17 o 
  -5   2  14        0.78      0.05 o 
  -4   2  14       23.68      0.55 o 
  -3   2  14        0.87      0.06 o 
  -2   2  14       14.27      0.33 o 
  -1   2  14        1.26      0.06 o 
   0   2  14       59.61      1.33 o 
   1   2  14        6.65      0.18 o 
   2   2  14        1.71      0.07 o 
   3   2  14        8.02      0.20 o 
   4   2  14       11.46      0.29 o 
  -6   3  14       58.60      1.32 o 
  -5   3  14        0.87      0.06 o 
  -4   3  14       32.69      0.76 o 
  -3   3  14       72.75      1.68 o 
  -2   3  14        5.14      0.14 o 
  -1   3  14       27.58      0.64 o 
   0   3  14       29.05      0.67 o 
   1   3  14       15.49      0.37 o 
   2   3  14        8.96      0.23 o 
   3   3  14       51.87      1.18 o 
  -3   4  14        6.16      0.17 o 
  -2   4  14        9.42      0.24 o 
  -1   4  14        3.68      0.12 o 
  -8   1  15       17.06      0.40 o 
  -7   1  15       14.43      0.35 o 
  -6   1  15        3.94      0.11 o 
  -5   1  15       41.84      0.97 o 
  -4   1  15        0.12      0.04 o 
  -3   1  15        0.11      0.04 o 
  -2   1  15       11.70      0.28 o 
  -1   1  15       10.93      0.27 o 
   0   1  15        3.51      0.11 o 
   1   1  15        4.27      0.14 o 
   2   1  15        5.61      0.16 o 
   3   1  15        3.05      0.11 o 
   4   1  15        9.79      0.25 o 
  -7   2  15       44.13      1.05 o 
  -6   2  15        3.05      0.11 o 
  -5   2  15       12.66      0.31 o 
  -4   2  15       36.77      0.83 o 
  -3   2  15       29.92      0.71 o 
  -2   2  15        2.24      0.11 o 
  -1   2  15       12.71      0.33 o 
   0   2  15      100.65      2.26 o 
   1   2  15        0.81      0.05 o 
   2   2  15       13.09      0.33 o 
   3   2  15        1.26      0.07 o 
  -5   3  15        2.50      0.13 o 
  -4   3  15        6.24      0.17 o 
  -3   3  15        1.61      0.07 o 
  -2   3  15       11.74      0.29 o 
  -1   3  15        6.51      0.17 o 
   0   3  15        0.36      0.04 o 
   1   3  15        0.96      0.06 o 
   2   3  15        5.25      0.15 o 
  -7   0  16        7.61      0.22 o 
  -6   0  16      138.23      3.17 o 
  -5   0  16        0.02      0.02 o 
  -4   0  16       59.94      1.42 o 
  -3   0  16       14.21      0.35 o 
  -2   0  16       11.95      0.37 o 
  -1   0  16       23.62      0.56 o 
   0   0  16       12.13      0.38 o 
   1   0  16       12.44      0.34 o 
   2   0  16       36.96      0.90 o 
   3   0  16       11.58      0.38 o 
  -7   1  16        6.37      0.17 o 
  -6   1  16        0.67      0.04 o 
  -5   1  16       58.30      1.32 o 
  -4   1  16       22.97      0.52 o 
  -3   1  16       33.23      0.76 o 
  -2   1  16        1.22      0.07 o 
  -1   1  16        6.46      0.18 o 
   0   1  16        3.83      0.13 o 
   1   1  16       24.31      0.56 o 
   2   1  16        0.57      0.08 o 
   3   1  16       61.13      1.38 o 
  -6   2  16        0.32      0.05 o 
  -5   2  16        3.43      0.11 o 
  -4   2  16       10.89      0.26 o 
  -3   2  16       15.32      0.36 o 
  -2   2  16       39.21      0.88 o 
  -1   2  16        0.08      0.04 o 
   0   2  16        2.86      0.12 o 
   1   2  16        5.85      0.17 o 
   2   2  16       13.51      0.32 o 
  -4   3  16        4.35      0.18 o 
  -3   3  16        0.03      0.03 o 
  -2   3  16       34.38      0.78 o 
  -1   3  16      121.42      2.76 o 
   0   3  16        1.23      0.06 o 
  -6   1  17        1.06      0.06 o 
  -5   1  17       17.21      0.40 o 
  -4   1  17        4.80      0.15 o 
  -3   1  17       62.10      1.40 o 
  -2   1  17       31.74      0.73 o 
  -1   1  17        1.75      0.10 o 
   0   1  17       20.92      0.50 o 
   1   1  17        3.84      0.19 o 
   2   1  17        4.53      0.15 o 
  -5   2  17        8.25      0.21 o 
  -4   2  17        7.83      0.21 o 
  -3   2  17        1.12      0.06 o 
  -2   2  17       57.50      1.30 o 
  -1   2  17        0.07      0.04 o 
   0   2  17        0.05      0.04 o 
   1   2  17        4.41      0.13 o 
  -6   0  18       16.69      0.43 o 
  -5   0  18       27.54      0.66 o 
  -4   0  18      140.53      3.23 o 
  -3   0  18       35.26      0.96 o 
  -2   0  18        5.08      0.18 o 
  -1   0  18       63.53      1.43 o 
   0   0  18        2.06      0.34 o 
   1   0  18       91.17      2.09 o 
  -5   1  18        0.54      0.05 o 
  -4   1  18        0.93      0.06 o 
  -3   1  18       40.67      0.92 o 
  -2   1  18        9.15      0.26 o 
  -1   1  18       15.93      0.40 o 
   0   1  18       26.97      0.63 o 
   1   1  18        4.38      0.21 o 
  -4   2  18        8.10      0.21 o 
  -3   2  18       46.60      1.05 o 
  -2   2  18       29.27      0.69 o 
  -1   2  18        5.64      0.17 o 
   0   2  18       12.40      0.62 o 
  -4   1  19       56.86      1.30 o 
  -3   1  19        0.31      0.05 o 
  -2   1  19        1.82      0.09 o 
  -1   1  19       10.31      0.34 o 
_refine_diff_density_max 1.838262E-01
_refine_diff_density_min -1.730252E-01

# start Validation Reply Form
_vrf_PLAT417_ELMAM2_withoutURATIO_oxa03_06
;
PROBLEM: Short Inter D-H..H-D
RESPONSE: This is a very strong hydrogen bond and this is the reason why
the distance is so short.
;
# end Validation Reply Form
