# Supplementary material for: On the accuracy and precision of X-ray and neutron diffraction results as a function of resolution and the electron density model
Source: IUCrJ. 2020 Aug 25;7(Pt 5):920–33. doi: 10.1107/S2052252520010441 (PMC7467170; doi:10.1107/S2052252520010441)
Supplement: Supplementary file 2 [file m-07-00920-sup2.zip › cif_deposition/ELMAM2_withoutURATIO_oxa03_07.cif]

data_ELMAM2_withoutURATIO_oxa03_07  
_audit_creation_method             'MoPro12'     
_chemical_formula_moiety               'C2 H2 O4, 2(H2 O1)'
_chemical_formula_sum                  'C2 H6 O6'
_chemical_formula_weight               126.07
_chemical_absolute_configuration     '-'

_symmetry_cell_setting               monoclinic   
_symmetry_space_group_name_H-M         'P 21/c'
_symmetry_space_group_name_Hall        '-P 2ybc'

loop_
_atom_type_symbol                      
_atom_type_description                 
_atom_type_scat_dispersion_real        
_atom_type_scat_dispersion_imag        
_atom_type_scat_source                 
 'C' 'C'    0.0033   0.0016
'Su & Coppens. Acta. Cryst. (1997) A53, 749-762. '                    
 'H' 'H'    0.0000   0.0000
'Su & Coppens. Acta. Cryst. (1997) A53, 749-762. '                    
 'O' 'O'    0.0106   0.0060
'Su & Coppens. Acta. Cryst. (1997) A53, 749-762. '                    

loop_
_symmetry_equiv_pos_as_xyz           
'x, y, z'
'-x, y+1/2, -z+1/2'
'-x, -y, -z'
'x, -y-1/2, z-1/2'
_cell_length_a                    6.0900(3)
_cell_length_b                    3.4924(2)
_cell_length_c                    11.8337(6)
_cell_angle_alpha                 90.00
_cell_angle_beta                  103.910(2)
_cell_angle_gamma                 90.00
_cell_volume                      244.31(2)
_cell_formula_units_Z                2
_cell_measurement_reflns_used     6618
_cell_measurement_temperature     100(1)
_cell_measurement_theta_max       30.52
_cell_measurement_theta_min       3.45
_exptl_crystal_density_diffrn     1.713 
_exptl_crystal_F_000              132 
_exptl_absorpt_coefficient_mu     0.181 
_exptl_crystal_description        unspecified
_exptl_crystal_size_max              0.362                
_exptl_crystal_size_mid              0.210  
_exptl_crystal_size_min              0.208
_exptl_crystal_colour             colourless
_exptl_absorpt_correction_type    multi-scan
_exptl_absorpt_process_details
;
 Absorption correction done by SORTAV
 Blessing, R. H.: (1995) Acta Cryst. A51, 33-38
;
_exptl_absorpt_correction_T_min    0.936
_exptl_absorpt_correction_T_max    0.976
_exptl_special_details               
;
?
;
_diffrn_reflns_av_R_equivalents   0.0000
_diffrn_reflns_av_unetI/netI      0.0252
_diffrn_reflns_limit_h_max        8
_diffrn_reflns_limit_h_min        -8
_diffrn_reflns_limit_k_max        4
_diffrn_reflns_limit_k_min        0
_diffrn_reflns_limit_l_max        16
_diffrn_reflns_limit_l_min        0
_diffrn_reflns_number             739
_diffrn_reflns_theta_full         26.00
_diffrn_reflns_theta_max          30.52
_diffrn_reflns_theta_min          3.45
_diffrn_ambient_temperature       100(1)
_diffrn_measured_fraction_theta_full 1.000
_diffrn_measured_fraction_theta_max 0.999
_diffrn_measurement_device_type   'Bruker APEX-II CCD'
_diffrn_measurement_method        '\f and \w scans'
_diffrn_radiation_monochromator   'graphite'
_diffrn_radiation_type            MoK\a
_diffrn_radiation_wavelength      0.71073
_diffrn_source                    'fine-focus sealed tube'
_diffrn_standards_number          0
_reflns_number_gt                 720
_reflns_number_total              739
_reflns_threshold_expression      >2sigma(I)
_computing_data_collection           ? 
_computing_cell_refinement           ? 
_computing_data_reduction            ? 
_computing_structure_solution        ? 
_computing_structure_refinement      'MoPro (J. Appl. Cryst. 2005, 38, 38-54)'
_computing_molecular_graphics        ? 
_computing_publication_material      ? 
_iucr_refine_instructions_details  
; 
# ! MoPro 12.6 19/01/2017 17:36:09 F:\Oxalic_acid\Oxa_ELMAM2\Final_Refinement_07\3\mopro_elmam2_07_01.par 
# ! reflections hkl file : F:\Oxalic_acid\Oxa_ELMAM2\Final_Refinement_07\3\sortav_freeformat.hkl refin. vs. F^1 
# ! atomic table file : C:\Users\user\Desktop\Programy_Krys\MoPro\MoProSuite\LibMoPro\mopro.tab 
# ! wave functions file : C:\Users\user\Desktop\Programy_Krys\MoPro\MoProSuite\LibMoPro\WAVEF_Su_Coppens_relativistic 
# ! RF factor = 1.378 % RI factor = 2.657% 
# ! wR2F factor = 2.726 % wR2I factor = 4.875% 
# ! g.o.f.(F**1) = 2.078 Nvar= 49 Nref= 739 Nfree= 0 0.08<sinT/l< 0.71 
#  
# WSIG 1.00000 ! weighting scheme 
#  ! SPACE GROUP P ? 
#  
# CELL 6.0900 3.4924 11.8337 90.0000 103.9101 90.0000 0.71073 
# ZERR 0.0000 0.0000 0.0000 0.0000 0.0000 0.0000 
#  
# SYMM 2 P CENTRO 
#  X , Y, Z 
#  -X , 1/2+Y, 1/2-Z 
#  
# EQUIV 56551 
#  
# SCALE 1 13.180779 
#  
# FMULT 1.00000 
#  
# UOVER 0.00000 0.00000 0.00000 0.00000 0.00000 0.00000 ANI 
#  
# SOLVT 0.00000 50.00000 
#  
# EXTIN 0.00000 GAUSSIAN ISOT TYP1 ! G*10^4 
#  
#  
# DUMMY 2 
# DUMY 0.39896 0.58093 0.36381 D1 0 ! atom # 8 
# DUMY 0.42794 0.53146 0.40201 D2 0 ! atom # 9 
#  
# KAPPA 7 
#  1.001632 1.113461 ! # 1 1 TES O1 1x 
#  1.013147 1.000000 ! # 2 1 TES C1 1x 
#  1.003017 1.109004 ! # 3 1 TES O2 1x 
#  1.023969 0.927043 ! # 4 1 TES O3 1x 
#  1.043006 1.200000 ! # 5 1 TES H2 1x 
#  1.043006 1.200000 ! # 6 1 TES H3 1x 
#  1.119673 1.200000 ! # 7 1 TES H1 1x 
#  
# ATOMS 7 
#  
# ATOM 1 O1 TES 1 0.065338 0.444130 0.150164 1.0000 1 O 
#  XY C1 H1 HEX K1 V0 M0 Q0 
# UANI 0.012383 0.016889 0.008650 -.003347 0.002350 0.000307 
#  6.05220 0. -.054 -.087 0. 0.104 0. 0. -.028 0.042 
#  0. -.015 -.026 0. 0. 0.065 0.022 
#  0.011 0. 0. 0.004 0.003 0. 0. 0.015 0.015 
#  
# ATOM 2 C1 TES 1 0.097000 0.558798 0.052076 1.0000 1 C 
#  XY O2 O1 HEX K2 V0 M0 Q0 
# UANI 0.008169 0.010882 0.007914 -.001785 0.001165 -.000084 
#  3.98080 0. 0.081 -.046 0. -.248 0. 0. 0.097 0.050 
#  0. 0.022 -.006 0. 0. 0.294 0.021 
#  0.014 0. 0. 0.014 -.001 0. 0. -.058 0.018 
#  
# ATOM 3 O2 TES 1 0.257459 0.742493 0.036294 1.0000 1 O 
#  ZY C1 O1 HEX K3 V0 M0 Q0 
# UANI 0.010793 0.018445 0.008006 -.006131 0.001090 0.000871 
#  6.09000 0. 0. 0. -.068 0.029 0. 0. -.153 0. 
#  0.028 0. 0. 0.017 0. 0. 0. 
#  -.012 0. 0. 0.011 0. 0. 0. -.003 0. 
#  
# ATOM 4 O3 TES 1 0.369982 0.631323 0.321516 1.0000 1 O 
# bZY H2 H3 HEX K4 V0 M0 Q0 
# UANI 0.010393 0.017768 0.008880 0.001572 0.000720 -.001148 
#  5.64460 0. 0. 0. -.163 -.014 0. 0. 0.132 0. 
#  -.039 0. 0. -.061 0. 0. 0. 
#  -.018 0. 0. -.027 0. 0. 0. 0.004 0. 
#  
# ATOM 5 H2 TES 1 0.310528 0.689971 0.386160 1.0000 1 H 
#  ZY O3 H3 HEX K5 V0 M0 Q0 
# UISO 0.025810 
#  1.13780 0. 0. 0. 0.273 0.140 0. 0. 0. 0. 
#  0.034 0. 0. 0. 0. 0. 0. 
#  -.010 0. 0. 0. 0. 0. 0. 0. 0. 
#  
# ATOM 6 H3 TES 1 0.489653 0.459991 0.349780 1.0000 1 H 
#  ZY O3 H2 HEX K6 V0 M0 Q0 
# UISO 0.027495 
#  1.13780 0. 0. 0. 0.273 0.140 0. 0. 0. 0. 
#  0.034 0. 0. 0. 0. 0. 0. 
#  -.010 0. 0. 0. 0. 0. 0. 0. 0. 
#  
# ATOM 7 H1 TES 1 0.197565 0.515786 0.218027 1.0000 1 H 
#  ZY O1 C1 HEX K7 V0 M0 Q0 
# UISO 0.043588 
#  0.95670 0. 0. 0. 0.207 0.095 0. 0. 0. 0. 
#  0.017 0. 0. 0. 0. 0. 0. 
#  -.028 0. 0. 0. 0. 0. 0. 0. 0. 
#  
# ANHAR 0 3 ! number_of_anharmonic_atoms max_order 
# ! 1 ! atom number 
# ! 0.00E+00 0.00E+00 0.00E+00 0.00E+00 0.00E+00 0.00E+00 0.00E+00 0.00E+00 
# ! 0.00E+00 0.00E+00 
#  
#  
# STOP 
; 
_refine_special_details              
;
  TAAM refinement with ELMAM2 databank.
  Uses aspherical atomic scattering factors computed 
  from multipolar model
  (Hansen & Coppens, Acta Cryst. A, 1978, 34, 909-921)
  parametrized using ELMAM2 databank
  (Domagala, et al., Acta Cryst. A, 2012, 68, 337-351)
  and MoPro software
  (Jelsch, et al., J. Appl. Cryst. 2005, 38, 38-54)
 Refinement of F^1^ against reflections.
 The threshold expression of F^2^ > 2sigma(F^2^) is
 used for calculating R-factors(gt) and is not
 relevant to the choice of reflections for refinement.
 R-factors based on F^2^ are statistically about twice
 as large as those based on F, and R-factors based on
 ALL data will be even larger.
;
_refine_ls_structure_factor_coef     F  
_refine_ls_matrix_type                full
_refine_ls_weighting_scheme          sigma
_atom_sites_solution_primary      direct 
_atom_sites_solution_secondary    difmap 
_atom_sites_solution_hydrogens    geom   
_refine_ls_hydrogen_treatment    refall
_refine_ls_extinction_method        'none'              
_refine_ls_number_reflns               739
_refine_ls_number_parameters            49
_refine_ls_number_restraints             0
# R-factors: R(F)  &  wR2(I) 
_refine_ls_R_factor_all              0.0138
_refine_ls_R_factor_gt               0.0134
_refine_ls_wR_factor_ref             0.0273
_refine_ls_wR_factor_gt              0.0272
_refine_ls_goodness_of_fit_ref       2.078
_refine_ls_restrained_S_all          0.000
_refine_ls_shift/su_max              0.000
_refine_ls_shift/su_mean             0.000

###  to get diff_density_max min & rms : 
###  run MoPro  : WRIT FOUR   to create FOURier file 
###  run VMoPro : FOUR  FastFourierTransform   to get a 3D grid (Xplor format) on whole unit-cell
###             & GRID  STAT   to get max min rms statistics


loop_
_atom_site_type_symbol      
_atom_site_label            
_atom_site_fract_x          
_atom_site_fract_y          
_atom_site_fract_z          
_atom_site_U_iso_or_equiv   
_atom_site_adp_type         
_atom_site_occupancy        
_atom_site_calc_flag        
_atom_site_refinement_flag_posn  
_atom_site_refinement_flag_adp  
_atom_site_disorder_assembly
_atom_site_disorder_group   
O  O1 0.06534(4) 0.44413(9) 0.15016(2) 0.0127(2) Uani 1 d . . . .
C  C1 0.09700(6) 0.55880(10) 0.05208(3) 0.0091(2) Uani 1 d . . . .
O  O2 0.25746(5) 0.74249(9) 0.03629(2) 0.0126(2) Uani 1 d . . . .
O  O3 0.36998(5) 0.63132(9) 0.32152(2) 0.0126(2) Uani 1 d . . . .
H  H2 0.311(1) 0.690(3) 0.3862(9) 0.026(2) Uiso 1 d U . . .
H  H3 0.490(2) 0.460(3) 0.3498(8) 0.027(2) Uiso 1 d U . . .
H  H1 0.198(2) 0.516(4) 0.218(1) 0.044(3) Uiso 1 d U . . .

loop_ 
_atom_site_aniso_label 
_atom_site_aniso_U_11 
_atom_site_aniso_U_22 
_atom_site_aniso_U_33 
_atom_site_aniso_U_12 
_atom_site_aniso_U_13 
_atom_site_aniso_U_23 
O1 0.0124(2) 0.0169(2) 0.0086(2) -0.00335(9) 0.0023(1) 0.00031(9)  
C1 0.0082(2) 0.0109(2) 0.0079(2) -0.00179(10) 0.0012(1) -0.000084(10)  
O2 0.0108(2) 0.0184(2) 0.0080(2) -0.00613(9) 0.0011(1) 0.00087(8)  
O3 0.0104(2) 0.0178(2) 0.0089(2) 0.00157(9) 0.0007(1) -0.00115(9)  

_geom_special_details                
;                                    
;                                    

loop_
_geom_bond_atom_site_label_1         
_geom_bond_atom_site_label_2         
_geom_bond_distance                  
_geom_bond_site_symmetry_2           
_geom_bond_publ_flag                 
O1 C1 1.2855(4) . ? 
O1 H1 1.02(1) . ? 
C1 O2 1.2203(4) . ? 
O3 H3 0.940(10) . ? 
O3 H2 0.94(1) . ? 

loop_
_geom_angle_atom_site_label_1        
_geom_angle_atom_site_label_2        
_geom_angle_atom_site_label_3        
_geom_angle                          
_geom_angle_site_symmetry_1          
_geom_angle_site_symmetry_3          
_geom_angle_publ_flag                
O1 C1 O2 126.97(4) . . ? 
C1 O1 H1 111.9(7) . . ? 
H2 O3 H3 105.4(7) . . ? 

loop_
_geom_torsion_atom_site_label_1      
_geom_torsion_atom_site_label_2      
_geom_torsion_atom_site_label_3      
_geom_torsion_atom_site_label_4      
_geom_torsion                        
_geom_torsion_site_symmetry_1        
_geom_torsion_site_symmetry_2        
_geom_torsion_site_symmetry_3        
_geom_torsion_site_symmetry_4        
_geom_torsion_publ_flag              
O2 C1 O1 H1 -2.3(7) . . . . ?  

loop_ 
 _refln_index_h 
 _refln_index_k 
 _refln_index_l 
 _refln_F_squared_meas 
 _refln_F_squared_sigma 
 _refln_observed_status 
   1   0   0      370.69     10.19 o 
   2   0   0       24.72      0.73 o 
   3   0   0      384.89      9.23 o 
   4   0   0       43.17      1.30 o 
   5   0   0       61.62      1.78 o 
   6   0   0      224.47      5.22 o 
   7   0   0      106.48      2.41 o 
   8   0   0       27.33      0.66 o 
   1   1   0     1472.32     36.33 o 
   2   1   0      360.03      8.37 o 
   3   1   0      106.26      2.48 o 
   4   1   0        2.39      0.10 o 
   5   1   0        0.41      0.07 o 
   6   1   0        0.61      0.04 o 
   7   1   0       81.68      1.86 o 
   8   1   0        0.04      0.05 o 
   0   2   0       13.16      0.49 o 
   1   2   0      309.92      7.25 o 
   2   2   0      494.40     12.05 o 
   3   2   0        1.77      0.08 o 
   4   2   0      114.69      2.59 o 
   5   2   0       23.60      0.54 o 
   6   2   0        0.11      0.03 o 
   7   2   0       35.15      0.79 o 
   1   3   0       19.01      0.54 o 
   2   3   0       12.58      0.30 o 
   3   3   0       72.23      1.62 o 
   4   3   0        5.77      0.15 o 
   5   3   0      119.75      2.81 o 
   6   3   0        0.52      0.03 o 
   0   4   0        2.67      0.13 o 
   1   4   0       17.87      0.42 o 
   2   4   0       12.61      0.30 o 
   3   4   0        6.26      0.17 o 
   4   4   0       66.24      1.50 o 
   5   4   0        9.05      0.23 o 
  -8   1   1       29.52      0.66 o 
  -7   1   1       18.04      0.41 o 
  -6   1   1        1.44      0.06 o 
  -5   1   1       54.46      1.25 o 
  -4   1   1       88.17      2.05 o 
  -3   1   1      314.93      7.44 o 
  -2   1   1      185.01      4.46 o 
  -1   1   1     2603.27     71.88 o 
   0   1   1      448.41     10.64 o 
   1   1   1       37.14      0.94 o 
   2   1   1       64.86      1.55 o 
   3   1   1      419.33     10.38 o 
   4   1   1      147.18      3.37 o 
   5   1   1      104.58      2.39 o 
   6   1   1      178.76      4.04 o 
   7   1   1        1.10      0.05 o 
   8   1   1        0.38      0.04 o 
  -7   2   1        0.02      0.02 o 
  -6   2   1       68.88      1.55 o 
  -5   2   1        9.10      0.23 o 
  -4   2   1       50.90      1.20 o 
  -3   2   1       80.99      1.88 o 
  -2   2   1      146.06      3.35 o 
  -1   2   1      135.53      3.17 o 
   0   2   1       72.31      1.70 o 
   1   2   1      258.98      6.41 o 
   2   2   1        1.62      0.09 o 
   3   2   1        7.35      0.22 o 
   4   2   1       70.51      1.60 o 
   5   2   1       24.82      0.57 o 
   6   2   1        9.31      0.22 o 
   7   2   1       10.40      0.24 o 
  -6   3   1       13.32      0.31 o 
  -5   3   1       19.40      0.46 o 
  -4   3   1        4.99      0.13 o 
  -3   3   1        3.68      0.12 o 
  -2   3   1      141.37      3.18 o 
  -1   3   1        0.11      0.03 o 
   0   3   1       50.38      1.20 o 
   1   3   1       30.26      0.71 o 
   2   3   1       28.75      0.66 o 
   3   3   1        1.98      0.08 o 
   4   3   1       35.91      0.87 o 
   5   3   1       26.26      0.60 o 
   6   3   1        0.05      0.03 o 
  -5   4   1        3.24      0.10 o 
  -4   4   1        0.19      0.03 o 
  -3   4   1       20.87      0.48 o 
  -2   4   1       16.38      0.38 o 
  -1   4   1        5.86      0.15 o 
   0   4   1       11.96      0.29 o 
   1   4   1        0.65      0.04 o 
   2   4   1        0.02      0.02 o 
   3   4   1        0.35      0.03 o 
   4   4   1        0.50      0.04 o 
  -8   0   2        3.46      0.11 o 
  -7   0   2       14.37      0.41 o 
  -6   0   2      179.56      4.12 o 
  -5   0   2       87.86      2.50 o 
  -4   0   2      913.02     24.35 o 
  -3   0   2       13.87      0.39 o 
  -2   0   2      600.78     15.87 o 
  -1   0   2      735.57     19.99 o 
   0   0   2      143.48      3.64 o 
   1   0   2       10.14      0.42 o 
   2   0   2     3179.58     97.57 o 
   3   0   2      180.01      4.47 o 
   4   0   2        0.05      0.06 o 
   5   0   2      648.87     17.73 o 
   6   0   2       28.77      0.66 o 
   7   0   2       34.44      0.80 o 
   8   0   2       15.05      0.38 o 
  -8   1   2        0.04      0.05 o 
  -7   1   2       85.80      1.91 o 
  -6   1   2        6.59      0.17 o 
  -5   1   2      249.58      5.75 o 
  -4   1   2       55.34      1.30 o 
  -3   1   2       32.39      0.80 o 
  -2   1   2      549.12     13.99 o 
  -1   1   2      152.05      3.65 o 
   0   1   2       88.51      2.12 o 
   1   1   2      418.88     10.06 o 
   2   1   2        2.54      0.14 o 
   3   1   2      430.13     10.23 o 
   4   1   2      178.49      4.14 o 
   5   1   2       55.23      1.26 o 
   6   1   2       58.74      1.31 o 
   7   1   2        0.20      0.03 o 
  -7   2   2        0.33      0.03 o 
  -6   2   2       38.79      0.90 o 
  -5   2   2        0.60      0.05 o 
  -4   2   2       12.35      0.32 o 
  -3   2   2      174.55      3.96 o 
  -2   2   2      472.29     11.40 o 
  -1   2   2        8.04      0.25 o 
   0   2   2      126.62      2.90 o 
   1   2   2        0.15      0.07 o 
   2   2   2        2.95      0.15 o 
   3   2   2      263.22      6.20 o 
   4   2   2      285.26      6.67 o 
   5   2   2        3.34      0.12 o 
   6   2   2        0.09      0.03 o 
   7   2   2        6.32      0.16 o 
  -6   3   2       11.68      0.27 o 
  -5   3   2        0.08      0.03 o 
  -4   3   2       13.70      0.33 o 
  -3   3   2      248.10      5.70 o 
  -2   3   2       65.43      1.56 o 
  -1   3   2       32.11      0.74 o 
   0   3   2      113.95      2.66 o 
   1   3   2       45.91      1.12 o 
   2   3   2       87.63      1.98 o 
   3   3   2       20.22      0.47 o 
   4   3   2        1.10      0.06 o 
   5   3   2        5.41      0.13 o 
   6   3   2        0.75      0.04 o 
  -5   4   2        0.05      0.06 o 
  -4   4   2        5.13      0.13 o 
  -3   4   2       10.88      0.26 o 
  -2   4   2       60.25      1.35 o 
  -1   4   2        9.73      0.23 o 
   0   4   2       57.26      1.35 o 
   1   4   2       55.20      1.26 o 
   2   4   2        1.90      0.09 o 
   3   4   2        2.35      0.07 o 
   4   4   2        0.57      0.05 o 
  -8   1   3       19.00      0.44 o 
  -7   1   3        3.78      0.10 o 
  -6   1   3        1.32      0.06 o 
  -5   1   3       49.27      1.13 o 
  -4   1   3        1.56      0.07 o 
  -3   1   3      156.27      3.65 o 
  -2   1   3       19.66      0.56 o 
  -1   1   3      339.23      8.14 o 
   0   1   3       17.59      0.56 o 
   1   1   3      747.90     18.12 o 
   2   1   3      450.38     10.80 o 
   3   1   3       39.77      1.00 o 
   4   1   3      201.24      4.64 o 
   5   1   3        1.78      0.08 o 
   6   1   3       21.85      0.49 o 
   7   1   3        7.38      0.18 o 
  -7   2   3       22.50      0.52 o 
  -6   2   3       60.65      1.36 o 
  -5   2   3        4.29      0.13 o 
  -4   2   3       76.68      1.74 o 
  -3   2   3      295.10      7.58 o 
  -2   2   3        9.45      0.25 o 
  -1   2   3      167.78      3.85 o 
   0   2   3        0.08      0.06 o 
   1   2   3      345.54      8.24 o 
   2   2   3       16.23      0.48 o 
   3   2   3       95.54      2.23 o 
   4   2   3       52.83      1.25 o 
   5   2   3       23.72      0.54 o 
   6   2   3       13.30      0.31 o 
   7   2   3        4.78      0.12 o 
  -6   3   3        1.64      0.06 o 
  -5   3   3        6.10      0.17 o 
  -4   3   3       22.87      0.53 o 
  -3   3   3        7.67      0.34 o 
  -2   3   3        1.44      0.07 o 
  -1   3   3       13.53      0.36 o 
   0   3   3       85.19      1.92 o 
   1   3   3        0.07      0.04 o 
   2   3   3        4.35      0.14 o 
   3   3   3       95.27      2.26 o 
   4   3   3        1.42      0.06 o 
   5   3   3        4.46      0.11 o 
   6   3   3        0.81      0.04 o 
  -5   4   3       24.08      0.59 o 
  -4   4   3       60.33      1.37 o 
  -3   4   3       58.31      1.31 o 
  -2   4   3       32.27      0.73 o 
  -1   4   3        0.08      0.04 o 
   0   4   3        3.86      0.12 o 
   1   4   3       14.26      0.34 o 
   2   4   3       54.56      1.21 o 
   3   4   3       18.19      0.42 o 
   4   4   3        2.81      0.09 o 
  -8   0   4        4.36      0.14 o 
  -7   0   4       40.17      0.91 o 
  -6   0   4        2.77      0.11 o 
  -5   0   4       17.23      0.50 o 
  -4   0   4      119.15      2.92 o 
  -3   0   4       85.67      2.02 o 
  -2   0   4     1965.63     48.80 o 
  -1   0   4      819.46     24.09 o 
   0   0   4       68.63      1.67 o 
   1   0   4     1735.97     51.28 o 
   2   0   4        7.88      0.31 o 
   3   0   4       20.66      0.62 o 
   4   0   4       35.77      1.26 o 
   5   0   4       11.20      0.31 o 
   6   0   4        1.48      0.08 o 
   7   0   4      264.17      6.24 o 
  -8   1   4       29.66      0.68 o 
  -7   1   4        0.47      0.03 o 
  -6   1   4       31.50      0.72 o 
  -5   1   4       89.95      2.10 o 
  -4   1   4       32.91      0.77 o 
  -3   1   4      228.51      5.39 o 
  -2   1   4      353.50      8.53 o 
  -1   1   4      242.83      5.70 o 
   0   1   4     1455.55     37.54 o 
   1   1   4       63.25      1.57 o 
   2   1   4        9.05      0.31 o 
   3   1   4       11.03      0.32 o 
   4   1   4        2.81      0.12 o 
   5   1   4       37.60      0.88 o 
   6   1   4       53.76      1.21 o 
   7   1   4       34.36      0.78 o 
  -7   2   4        3.53      0.10 o 
  -6   2   4        5.46      0.15 o 
  -5   2   4       27.86      0.63 o 
  -4   2   4       60.66      1.40 o 
  -3   2   4       26.74      0.64 o 
  -2   2   4       22.21      0.73 o 
  -1   2   4      225.98      5.27 o 
   0   2   4      181.39      4.17 o 
   1   2   4       18.77      0.50 o 
   2   2   4        1.15      0.10 o 
   3   2   4       86.33      1.97 o 
   4   2   4       14.79      0.35 o 
   5   2   4       59.40      1.36 o 
   6   2   4       46.95      1.08 o 
  -6   3   4        4.46      0.12 o 
  -5   3   4       11.43      0.27 o 
  -4   3   4      239.58      5.49 o 
  -3   3   4       45.32      1.03 o 
  -2   3   4        9.17      0.24 o 
  -1   3   4       55.14      1.27 o 
   0   3   4       56.67      1.36 o 
   1   3   4        7.84      0.22 o 
   2   3   4      211.64      4.96 o 
   3   3   4      104.88      2.39 o 
   4   3   4       48.14      1.11 o 
   5   3   4        3.95      0.10 o 
  -5   4   4       23.91      0.58 o 
  -4   4   4        1.25      0.06 o 
  -3   4   4       29.23      0.66 o 
  -2   4   4        0.47      0.04 o 
  -1   4   4        0.40      0.04 o 
   0   4   4       12.30      0.29 o 
   1   4   4        2.89      0.09 o 
   2   4   4       54.02      1.21 o 
   3   4   4       38.04      0.85 o 
   4   4   4        1.54      0.06 o 
  -8   1   5       22.94      0.53 o 
  -7   1   5        2.14      0.07 o 
  -6   1   5       94.39      2.16 o 
  -5   1   5       30.03      0.70 o 
  -4   1   5        0.02      0.02 o 
  -3   1   5      208.58      4.84 o 
  -2   1   5       19.64      0.55 o 
  -1   1   5        1.05      0.09 o 
   0   1   5       67.46      2.03 o 
   1   1   5      108.02      2.55 o 
   2   1   5       19.33      0.51 o 
   3   1   5        4.90      0.15 o 
   4   1   5       85.72      1.96 o 
   5   1   5        1.32      0.05 o 
   6   1   5       59.18      1.37 o 
   7   1   5       39.99      0.94 o 
  -7   2   5       10.08      0.24 o 
  -6   2   5        4.31      0.13 o 
  -5   2   5      174.03      3.93 o 
  -4   2   5        5.70      0.16 o 
  -3   2   5        2.60      0.11 o 
  -2   2   5        3.29      0.13 o 
  -1   2   5      482.18     11.55 o 
   0   2   5       48.08      1.11 o 
   1   2   5       85.61      2.32 o 
   2   2   5      144.12      3.28 o 
   3   2   5       59.51      1.43 o 
   4   2   5        0.52      0.04 o 
   5   2   5       14.65      0.34 o 
   6   2   5       96.23      2.15 o 
  -6   3   5        0.72      0.04 o 
  -5   3   5        3.53      0.10 o 
  -4   3   5       28.56      0.65 o 
  -3   3   5       21.39      0.51 o 
  -2   3   5        6.47      0.18 o 
  -1   3   5        0.81      0.06 o 
   0   3   5       15.61      0.39 o 
   1   3   5       21.50      0.52 o 
   2   3   5        7.62      0.20 o 
   3   3   5        0.13      0.03 o 
   4   3   5        3.55      0.10 o 
   5   3   5       40.65      0.93 o 
  -5   4   5       13.73      0.32 o 
  -4   4   5       11.38      0.27 o 
  -3   4   5        0.38      0.03 o 
  -2   4   5       34.65      0.78 o 
  -1   4   5       60.82      1.37 o 
   0   4   5       76.50      1.71 o 
   1   4   5       51.73      1.18 o 
   2   4   5       18.55      0.42 o 
   3   4   5        0.26      0.03 o 
  -8   0   6        0.05      0.05 o 
  -7   0   6      257.90      5.99 o 
  -6   0   6      162.41      3.80 o 
  -5   0   6      115.15      2.93 o 
  -4   0   6       44.15      1.29 o 
  -3   0   6       13.90      0.43 o 
  -2   0   6      169.91      4.51 o 
  -1   0   6      186.68      4.56 o 
   0   0   6      971.18     25.02 o 
   1   0   6      214.65      5.21 o 
   2   0   6        3.98      0.22 o 
   3   0   6      556.01     14.73 o 
   4   0   6       12.71      0.66 o 
   5   0   6        6.24      0.17 o 
   6   0   6       46.83      1.10 o 
   7   0   6        1.02      0.07 o 
  -8   1   6        1.73      0.06 o 
  -7   1   6       19.27      0.44 o 
  -6   1   6      150.86      3.45 o 
  -5   1   6        4.21      0.17 o 
  -4   1   6      173.53      3.96 o 
  -3   1   6        0.35      0.05 o 
  -2   1   6        5.25      0.19 o 
  -1   1   6        0.49      0.07 o 
   0   1   6      299.75      9.67 o 
   1   1   6      199.98      4.64 o 
   2   1   6      406.59      9.75 o 
   3   1   6        4.48      0.14 o 
   4   1   6       38.91      0.93 o 
   5   1   6       79.77      1.85 o 
   6   1   6       20.87      0.51 o 
  -7   2   6        2.26      0.08 o 
  -6   2   6        1.20      0.06 o 
  -5   2   6       79.28      1.78 o 
  -4   2   6        5.68      0.16 o 
  -3   2   6      136.79      3.29 o 
  -2   2   6       69.97      1.80 o 
  -1   2   6       18.40      0.45 o 
   0   2   6        4.93      0.16 o 
   1   2   6      156.23      3.60 o 
   2   2   6        9.84      0.25 o 
   3   2   6       42.98      1.03 o 
   4   2   6        6.77      0.18 o 
   5   2   6       47.55      1.12 o 
   6   2   6        2.16      0.08 o 
  -6   3   6        6.99      0.17 o 
  -5   3   6        4.65      0.12 o 
  -4   3   6        8.27      0.21 o 
  -3   3   6        0.29      0.04 o 
  -2   3   6      365.08      8.90 o 
  -1   3   6      104.42      2.36 o 
   0   3   6        0.30      0.05 o 
   1   3   6       42.97      0.99 o 
   2   3   6        2.21      0.08 o 
   3   3   6       20.49      0.46 o 
   4   3   6      105.41      2.39 o 
   5   3   6       90.53      2.05 o 
  -4   4   6       28.93      0.65 o 
  -3   4   6       25.29      0.57 o 
  -2   4   6        3.93      0.11 o 
  -1   4   6       82.62      1.84 o 
   0   4   6        6.57      0.16 o 
   1   4   6        8.15      0.20 o 
   2   4   6        3.55      0.10 o 
   3   4   6        0.33      0.04 o 
  -8   1   7       55.96      1.29 o 
  -7   1   7       52.69      1.22 o 
  -6   1   7        2.66      0.08 o 
  -5   1   7        1.06      0.06 o 
  -4   1   7       85.02      1.97 o 
  -3   1   7      340.03      7.90 o 
  -2   1   7       32.92      0.78 o 
  -1   1   7      399.70     10.14 o 
   0   1   7       34.29      0.88 o 
   1   1   7       17.63      0.46 o 
   2   1   7       28.64      0.75 o 
   3   1   7       27.83      0.66 o 
   4   1   7        7.99      0.20 o 
   5   1   7        5.05      0.13 o 
   6   1   7       12.05      0.30 o 
  -7   2   7       19.23      0.45 o 
  -6   2   7        0.23      0.03 o 
  -5   2   7       21.49      0.49 o 
  -4   2   7        6.93      0.19 o 
  -3   2   7      166.75      3.81 o 
  -2   2   7       33.27      0.85 o 
  -1   2   7        1.36      0.08 o 
   0   2   7      134.20      3.10 o 
   1   2   7       78.52      1.78 o 
   2   2   7       54.39      1.24 o 
   3   2   7        3.79      0.11 o 
   4   2   7      149.90      3.39 o 
   5   2   7        4.10      0.11 o 
   6   2   7        1.09      0.05 o 
  -6   3   7        7.67      0.19 o 
  -5   3   7       15.95      0.37 o 
  -4   3   7        5.35      0.15 o 
  -3   3   7        3.91      0.13 o 
  -2   3   7       80.58      1.84 o 
  -1   3   7        1.69      0.08 o 
   0   3   7        1.08      0.07 o 
   1   3   7       18.43      0.44 o 
   2   3   7       28.96      0.65 o 
   3   3   7        2.18      0.07 o 
   4   3   7        0.33      0.03 o 
  -4   4   7        9.73      0.23 o 
  -3   4   7       16.94      0.39 o 
  -2   4   7       36.91      0.84 o 
  -1   4   7       29.11      0.67 o 
   0   4   7        0.14      0.03 o 
   1   4   7        1.36      0.05 o 
   2   4   7       18.39      0.42 o 
  -8   0   8       49.63      1.17 o 
  -7   0   8        0.24      0.04 o 
  -6   0   8        1.14      0.07 o 
  -5   0   8      278.06      6.79 o 
  -4   0   8      565.22     14.24 o 
  -3   0   8       21.74      0.56 o 
  -2   0   8      443.48     11.12 o 
  -1   0   8      473.10     11.79 o 
   0   0   8      279.37      6.55 o 
   1   0   8       68.28      1.67 o 
   2   0   8       99.05      2.42 o 
   3   0   8       10.07      0.33 o 
   4   0   8        1.03      0.06 o 
   5   0   8      143.42      3.73 o 
   6   0   8       15.46      0.37 o 
  -8   1   8        5.91      0.17 o 
  -7   1   8        0.02      0.02 o 
  -6   1   8        3.01      0.09 o 
  -5   1   8       16.65      0.40 o 
  -4   1   8      170.91      3.89 o 
  -3   1   8        8.04      0.23 o 
  -2   1   8      281.71      7.65 o 
  -1   1   8       89.90      2.24 o 
   0   1   8       25.71      0.70 o 
   1   1   8       88.50      2.05 o 
   2   1   8       44.84      1.16 o 
   3   1   8       37.01      0.84 o 
   4   1   8       27.70      0.65 o 
   5   1   8        1.48      0.06 o 
   6   1   8       41.91      0.98 o 
  -7   2   8       16.71      0.39 o 
  -6   2   8       13.44      0.32 o 
  -5   2   8        1.95      0.09 o 
  -4   2   8       82.55      2.01 o 
  -3   2   8      283.83      6.72 o 
  -2   2   8       27.17      0.71 o 
  -1   2   8       44.97      1.31 o 
   0   2   8        0.56      0.06 o 
   1   2   8        5.59      0.17 o 
   2   2   8       53.80      1.21 o 
   3   2   8      100.58      2.32 o 
   4   2   8        0.72      0.04 o 
   5   2   8       13.80      0.32 o 
  -6   3   8       40.56      0.92 o 
  -5   3   8        2.27      0.08 o 
  -4   3   8        0.26      0.04 o 
  -3   3   8       17.76      0.43 o 
  -2   3   8       25.36      0.62 o 
  -1   3   8        6.40      0.18 o 
   0   3   8       98.03      2.23 o 
   1   3   8       24.28      0.55 o 
   2   3   8        1.61      0.06 o 
   3   3   8      114.42      2.63 o 
   4   3   8       54.18      1.21 o 
  -4   4   8        4.44      0.12 o 
  -3   4   8        0.53      0.04 o 
  -2   4   8        0.59      0.04 o 
  -1   4   8        7.92      0.19 o 
   0   4   8        5.67      0.14 o 
   1   4   8       59.19      1.34 o 
   2   4   8        5.39      0.14 o 
  -8   1   9       13.89      0.33 o 
  -7   1   9       10.53      0.25 o 
  -6   1   9       44.70      1.02 o 
  -5   1   9      267.65      6.15 o 
  -4   1   9       45.52      1.05 o 
  -3   1   9       59.35      1.48 o 
  -2   1   9       21.74      0.58 o 
  -1   1   9      166.46      4.03 o 
   0   1   9       35.73      0.89 o 
   1   1   9      183.15      4.20 o 
   2   1   9      171.48      3.91 o 
   3   1   9        1.41      0.07 o 
   4   1   9       20.22      0.49 o 
   5   1   9        1.84      0.07 o 
  -7   2   9       17.22      0.41 o 
  -6   2   9       31.57      0.72 o 
  -5   2   9        0.19      0.04 o 
  -4   2   9       13.65      0.33 o 
  -3   2   9       51.16      1.61 o 
  -2   2   9       16.52      0.44 o 
  -1   2   9        7.74      0.22 o 
   0   2   9       52.86      1.23 o 
   1   2   9        7.08      0.19 o 
   2   2   9       76.62      1.80 o 
   3   2   9        2.17      0.08 o 
   4   2   9       14.12      0.34 o 
   5   2   9       10.55      0.26 o 
  -6   3   9       32.04      0.73 o 
  -5   3   9        0.05      0.03 o 
  -4   3   9       36.96      0.85 o 
  -3   3   9        5.38      0.14 o 
  -2   3   9        7.90      0.20 o 
  -1   3   9        1.20      0.05 o 
   0   3   9       40.67      0.91 o 
   1   3   9        9.54      0.23 o 
   2   3   9        1.37      0.05 o 
   3   3   9       36.14      0.81 o 
  -3   4   9        0.54      0.04 o 
  -2   4   9        0.32      0.04 o 
  -1   4   9        1.35      0.06 o 
   0   4   9        6.47      0.16 o 
   1   4   9       12.08      0.29 o 
  -8   0  10        6.99      0.20 o 
  -7   0  10        1.43      0.07 o 
  -6   0  10      293.55      6.92 o 
  -5   0  10      102.67      2.30 o 
  -4   0  10        1.67      0.11 o 
  -3   0  10        4.24      0.18 o 
  -2   0  10      182.87      4.30 o 
  -1   0  10        3.13      0.18 o 
   0   0  10      386.73      9.51 o 
   1   0  10      650.68     16.41 o 
   2   0  10       33.59      0.87 o 
   3   0  10        1.16      0.08 o 
   4   0  10        4.14      0.15 o 
   5   0  10       70.26      1.57 o 
  -7   1  10       29.67      0.68 o 
  -6   1  10       51.42      1.15 o 
  -5   1  10       26.30      0.60 o 
  -4   1  10        0.04      0.03 o 
  -3   1  10        3.76      0.13 o 
  -2   1  10       31.40      0.92 o 
  -1   1  10        0.02      0.02 o 
   0   1  10      143.18      3.26 o 
   1   1  10       70.58      1.61 o 
   2   1  10       41.42      0.94 o 
   3   1  10       82.92      1.87 o 
   4   1  10        0.26      0.03 o 
   5   1  10        0.71      0.04 o 
  -7   2  10       79.16      1.78 o 
  -6   2  10        9.92      0.23 o 
  -5   2  10        0.05      0.05 o 
  -4   2  10       31.16      0.70 o 
  -3   2  10       10.94      0.32 o 
  -2   2  10       87.57      2.09 o 
  -1   2  10      182.86      4.32 o 
   0   2  10       25.47      0.63 o 
   1   2  10        4.42      0.15 o 
   2   2  10       73.82      1.65 o 
   3   2  10       11.05      0.26 o 
   4   2  10       40.07      0.91 o 
  -5   3  10        6.45      0.16 o 
  -4   3  10       63.76      1.50 o 
  -3   3  10       20.10      0.48 o 
  -2   3  10       22.30      0.51 o 
  -1   3  10       31.88      0.72 o 
   0   3  10        1.35      0.06 o 
   1   3  10        0.82      0.04 o 
   2   3  10        2.40      0.08 o 
   3   3  10        0.21      0.03 o 
  -2   4  10       24.74      0.57 o 
  -1   4  10        0.05      0.05 o 
  -7   1  11       47.20      1.06 o 
  -6   1  11        4.11      0.12 o 
  -5   1  11        0.21      0.04 o 
  -4   1  11        1.82      0.08 o 
  -3   1  11      157.03      3.68 o 
  -2   1  11       80.80      1.84 o 
  -1   1  11       71.30      1.62 o 
   0   1  11      196.57      4.53 o 
   1   1  11        0.04      0.03 o 
   2   1  11        1.63      0.08 o 
   3   1  11       13.29      0.31 o 
   4   1  11      127.06      2.85 o 
  -6   2  11        0.23      0.03 o 
  -5   2  11       40.56      0.92 o 
  -4   2  11        7.74      0.19 o 
  -3   2  11       22.59      0.61 o 
  -2   2  11       13.36      0.34 o 
  -1   2  11       71.38      1.72 o 
   0   2  11        1.35      0.07 o 
   1   2  11        8.41      0.21 o 
   2   2  11       31.46      0.71 o 
   3   2  11        9.10      0.22 o 
   4   2  11        1.20      0.06 o 
  -5   3  11        0.54      0.05 o 
  -4   3  11       20.46      0.47 o 
  -3   3  11        1.45      0.07 o 
  -2   3  11       19.91      0.47 o 
  -1   3  11       42.37      0.95 o 
   0   3  11        1.38      0.06 o 
   1   3  11       15.08      0.36 o 
   2   3  11        0.22      0.04 o 
  -7   0  12        5.53      0.19 o 
  -5   0  12       44.14      1.09 o 
  -4   0  12      240.36      5.77 o 
  -3   0  12      146.95      3.50 o 
  -2   0  12       16.56      0.51 o 
  -1   0  12      107.47      2.59 o 
   0   0  12       13.34      0.44 o 
   1   0  12        6.02      0.22 o 
   2   0  12       73.88      2.06 o 
   3   0  12      276.85      6.68 o 
   4   0  12        2.86      0.15 o 
  -7   1  12        2.87      0.09 o 
  -6   1  12       42.56      0.95 o 
  -5   1  12       25.69      0.59 o 
  -4   1  12       81.06      1.84 o 
  -3   1  12       53.54      1.30 o 
  -2   1  12        9.41      0.26 o 
  -1   1  12       84.44      1.96 o 
   0   1  12        0.18      0.05 o 
   1   1  12        2.12      0.14 o 
   2   1  12       23.98      0.57 o 
   3   1  12       10.65      0.26 o 
   4   1  12       11.32      0.27 o 
  -6   2  12        9.31      0.22 o 
  -5   2  12       24.55      0.56 o 
  -4   2  12        0.83      0.05 o 
  -3   2  12        2.15      0.09 o 
  -2   2  12      106.94      2.41 o 
  -1   2  12       33.08      0.82 o 
   0   2  12       16.78      0.39 o 
   1   2  12       14.58      0.34 o 
   2   2  12        0.37      0.04 o 
   3   2  12       21.64      0.52 o 
  -4   3  12       12.37      0.30 o 
  -3   3  12       42.76      1.00 o 
  -2   3  12       85.31      1.91 o 
  -1   3  12        0.24      0.03 o 
   0   3  12        9.51      0.23 o 
   1   3  12       34.53      0.79 o 
  -6   1  13        5.05      0.13 o 
  -5   1  13        9.08      0.22 o 
  -4   1  13       15.47      0.36 o 
  -3   1  13        0.90      0.06 o 
  -2   1  13       31.80      0.74 o 
  -1   1  13        5.65      0.22 o 
   0   1  13       25.34      0.66 o 
   1   1  13        6.74      0.17 o 
   2   1  13      117.27      2.64 o 
   3   1  13       35.28      0.80 o 
  -5   2  13       74.29      1.73 o 
  -4   2  13        3.39      0.11 o 
  -3   2  13       53.45      1.20 o 
  -2   2  13       30.39      0.71 o 
  -1   2  13       12.78      0.31 o 
   0   2  13       10.00      0.24 o 
   1   2  13       27.20      0.62 o 
   2   2  13       35.82      0.83 o 
  -3   3  13        9.43      0.24 o 
  -2   3  13        3.82      0.11 o 
  -1   3  13        1.12      0.05 o 
   0   3  13        0.05      0.06 o 
  -6   0  14       26.53      0.61 o 
  -5   0  14        0.58      0.05 o 
  -4   0  14        1.85      0.10 o 
  -3   0  14       17.60      0.49 o 
  -2   0  14       55.98      1.32 o 
  -1   0  14       47.30      1.29 o 
   0   0  14       52.00      1.20 o 
   1   0  14       86.20      2.19 o 
   2   0  14       98.57      2.49 o 
   3   0  14        3.72      0.27 o 
  -6   1  14       22.53      0.52 o 
  -5   1  14       26.68      0.60 o 
  -4   1  14       16.92      0.39 o 
  -3   1  14        0.39      0.04 o 
  -2   1  14       18.43      0.44 o 
  -1   1  14       44.79      1.01 o 
   0   1  14        8.97      0.23 o 
   1   1  14      126.72      2.85 o 
   2   1  14        3.15      0.10 o 
  -5   2  14        0.73      0.05 o 
  -4   2  14       22.90      0.53 o 
  -3   2  14        0.81      0.06 o 
  -2   2  14       13.79      0.32 o 
  -1   2  14        1.21      0.06 o 
   0   2  14       57.56      1.32 o 
   1   2  14        6.44      0.17 o 
  -5   1  15       40.62      0.94 o 
  -4   1  15        0.11      0.04 o 
  -3   1  15        0.09      0.04 o 
  -2   1  15       11.38      0.28 o 
  -1   1  15       10.64      0.26 o 
   0   1  15        3.39      0.11 o 
   1   1  15        4.16      0.13 o 
  -3   2  15       28.79      0.69 o 
  -2   2  15        2.15      0.11 o 
  -1   2  15       12.30      0.31 o 
   0   2  15       97.37      2.20 o 
  -4   0  16       58.55      1.37 o 
  -3   0  16       13.71      0.35 o 
  -2   0  16       11.56      0.37 o 
  -1   0  16       22.93      0.56 o 
   0   0  16       11.75      0.33 o 
  -4   1  16       22.20      0.51 o 
  -3   1  16       32.18      0.75 o 
  -2   1  16        1.19      0.07 o 
  -1   1  16        6.27      0.18 o 
   0   1  16        3.71      0.13 o 
_refine_diff_density_max 1.619079E-01
_refine_diff_density_min -1.448487E-01

# start Validation Reply Form
_vrf_PLAT417_ELMAM2_withoutURATIO_oxa03_07
;
PROBLEM: Short Inter D-H..H-D
RESPONSE: This is a very strong hydrogen bond and this is the reason why
the distance is so short.
;
# end Validation Reply Form
