# Supplementary material for: On the accuracy and precision of X-ray and neutron diffraction results as a function of resolution and the electron density model
Source: IUCrJ. 2020 Aug 25;7(Pt 5):920–33. doi: 10.1107/S2052252520010441 (PMC7467170; doi:10.1107/S2052252520010441)
Supplement: Supplementary file 2 [file m-07-00920-sup2.zip › cif_deposition/ELMAM2_withoutURATIO_oxa03_08.cif]

data_ELMAM2_withoutURATIO_oxa03_08  
_audit_creation_method             'MoPro12'     
_chemical_formula_moiety               'C2 H2 O4, 2(H2 O1)'
_chemical_formula_sum                  'C2 H6 O6'
_chemical_formula_weight               126.07
_chemical_absolute_configuration     '-'

_symmetry_cell_setting               monoclinic   
_symmetry_space_group_name_H-M         'P 21/c'
_symmetry_space_group_name_Hall        '-P 2ybc'

loop_
_atom_type_symbol                      
_atom_type_description                 
_atom_type_scat_dispersion_real        
_atom_type_scat_dispersion_imag        
_atom_type_scat_source                 
 'C' 'C'    0.0033   0.0016
'Su & Coppens. Acta. Cryst. (1997) A53, 749-762. '                    
 'H' 'H'    0.0000   0.0000
'Su & Coppens. Acta. Cryst. (1997) A53, 749-762. '                    
 'O' 'O'    0.0106   0.0060
'Su & Coppens. Acta. Cryst. (1997) A53, 749-762. '                    

loop_
_symmetry_equiv_pos_as_xyz           
'x, y, z'
'-x, y+1/2, -z+1/2'
'-x, -y, -z'
'x, -y-1/2, z-1/2'
_cell_length_a                    6.0899(3)
_cell_length_b                    3.4919(2)
_cell_length_c                    11.8298(5)
_cell_angle_alpha                 90.00
_cell_angle_beta                  103.909(3)
_cell_angle_gamma                 90.00
_cell_volume                      244.19(2)
_cell_formula_units_Z                2
_cell_measurement_reflns_used     4306
_cell_measurement_temperature     100(1)
_cell_measurement_theta_max       26.43
_cell_measurement_theta_min       3.45
_exptl_crystal_density_diffrn     1.713 
_exptl_crystal_F_000              132 
_exptl_absorpt_coefficient_mu     0.181 
_exptl_crystal_description        unspecified
_exptl_crystal_size_max              0.362                
_exptl_crystal_size_mid              0.210  
_exptl_crystal_size_min              0.208
_exptl_crystal_colour             colourless
_exptl_absorpt_correction_type    multi-scan
_exptl_absorpt_process_details
;
 Absorption correction done by SORTAV
 Blessing, R. H.: (1995) Acta Cryst. A51, 33-38
;
_exptl_absorpt_correction_T_min    0.936
_exptl_absorpt_correction_T_max    0.976
_exptl_special_details               
;
?
;
_diffrn_reflns_av_R_equivalents   0.0000
_diffrn_reflns_av_unetI/netI      0.0251
_diffrn_reflns_limit_h_max        7
_diffrn_reflns_limit_h_min        -7
_diffrn_reflns_limit_k_max        4
_diffrn_reflns_limit_k_min        0
_diffrn_reflns_limit_l_max        14
_diffrn_reflns_limit_l_min        0
_diffrn_reflns_number             507
_diffrn_reflns_theta_full         26.00
_diffrn_reflns_theta_max          26.43
_diffrn_reflns_theta_min          3.45
_diffrn_ambient_temperature       100(1)
_diffrn_measured_fraction_theta_full 1.000
_diffrn_measured_fraction_theta_max 0.998
_diffrn_measurement_device_type   'Bruker APEX-II CCD'
_diffrn_measurement_method        '\f and \w scans'
_diffrn_radiation_monochromator   'graphite'
_diffrn_radiation_type            MoK\a
_diffrn_radiation_wavelength      0.71073
_diffrn_source                    'fine-focus sealed tube'
_diffrn_standards_number          0
_reflns_number_gt                 498
_reflns_number_total              507
_reflns_threshold_expression      >2sigma(I)
_computing_structure_refinement      'MoPro (J. Appl. Cryst. 2005, 38, 38-54)'
_iucr_refine_instructions_details  
; 
# ! MoPro 12.6 20/01/2017 16:32:48 F:\Oxalic_acid\Oxa_ELMAM2\Preparation\prepare_inputs\3\mopro_elmam2_08_01.par 
# ! reflections hkl file : F:\Oxalic_acid\Oxa_ELMAM2\Preparation\prepare_inputs\3\sortav_freeformat.hkl refin. vs. F^1 
# ! atomic table file : C:\Users\user\Desktop\Programy_Krys\MoPro\MoProSuite\LibMoPro\mopro.tab 
# ! wave functions file : C:\Users\user\Desktop\Programy_Krys\MoPro\MoProSuite\LibMoPro\WAVEF_Su_Coppens_relativistic 
# ! RF factor = 1.288 % RI factor = 2.755% 
# ! wR2F factor = 2.092 % wR2I factor = 4.058% 
# ! g.o.f.(F**1) = 1.641 Nvar= 49 Nref= 507 Nfree= 0 0.08<sinT/l< 0.63 
#  
# WSIG 1.00000 ! weighting scheme 
#  ! SPACE GROUP P ? 
#  
# CELL 6.0899 3.4919 11.8298 90.0000 103.9090 90.0000 0.71073 
# ZERR 0.0000 0.0000 0.0000 0.0000 0.0000 0.0000 
#  
# SYMM 2 P CENTRO 
#  X , Y, Z 
#  -X , 1/2+Y, 1/2-Z 
#  
# EQUIV 56551 
#  
# SCALE 1 13.207531 
#  
# FMULT 1.00000 
#  
# UOVER 0.00000 0.00000 0.00000 0.00000 0.00000 0.00000 ANI 
#  
# SOLVT 0.00000 50.00000 
#  
# EXTIN 0.00000 GAUSSIAN ISOT TYP1 ! G*10^4 
#  
#  
# DUMMY 2 
# DUMY 0.39896 0.58093 0.36381 D1 0 ! atom # 8 
# DUMY 0.42794 0.53146 0.40201 D2 0 ! atom # 9 
#  
# KAPPA 7 
#  1.001632 1.113461 ! # 1 1 TES O1 1x 
#  1.013147 1.000000 ! # 2 1 TES C1 1x 
#  1.003017 1.109004 ! # 3 1 TES O2 1x 
#  1.023969 0.927043 ! # 4 1 TES O3 1x 
#  1.043006 1.200000 ! # 5 1 TES H2 1x 
#  1.043006 1.200000 ! # 6 1 TES H3 1x 
#  1.119673 1.200000 ! # 7 1 TES H1 1x 
#  
# ATOMS 7 
#  
# ATOM 1 O1 TES 1 0.065462 0.444328 0.150122 1.0000 1 O 
#  XY C1 H1 HEX K1 V0 M0 Q0 
# UANI 0.012868 0.016995 0.009300 -.003295 0.002797 0.000377 
#  6.05220 0. -.054 -.087 0. 0.104 0. 0. -.028 0.042 
#  0. -.015 -.026 0. 0. 0.065 0.022 
#  0.011 0. 0. 0.004 0.003 0. 0. 0.015 0.015 
#  
# ATOM 2 C1 TES 1 0.096886 0.558623 0.052108 1.0000 1 C 
#  XY O2 O1 HEX K2 V0 M0 Q0 
# UANI 0.007999 0.011479 0.008737 -.002267 0.000947 -.000170 
#  3.98080 0. 0.081 -.046 0. -.248 0. 0. 0.097 0.050 
#  0. 0.022 -.006 0. 0. 0.294 0.021 
#  0.014 0. 0. 0.014 -.001 0. 0. -.058 0.018 
#  
# ATOM 3 O2 TES 1 0.257459 0.742466 0.036324 1.0000 1 O 
#  ZY C1 O1 HEX K3 V0 M0 Q0 
# UANI 0.010685 0.018942 0.008350 -.006243 0.001133 0.000910 
#  6.09000 0. 0. 0. -.068 0.029 0. 0. -.153 0. 
#  0.028 0. 0. 0.017 0. 0. 0. 
#  -.012 0. 0. 0.011 0. 0. 0. -.003 0. 
#  
# ATOM 4 O3 TES 1 0.369993 0.631323 0.321573 1.0000 1 O 
# bZY H2 H3 HEX K4 V0 M0 Q0 
# UANI 0.010675 0.017823 0.009497 0.001386 0.000921 -.001224 
#  5.64460 0. 0. 0. -.163 -.014 0. 0. 0.132 0. 
#  -.039 0. 0. -.061 0. 0. 0. 
#  -.018 0. 0. -.027 0. 0. 0. 0.004 0. 
#  
# ATOM 5 H2 TES 1 0.308896 0.691163 0.386796 1.0000 1 H 
#  ZY O3 H3 HEX K5 V0 M0 Q0 
# UISO 0.027309 
#  1.13780 0. 0. 0. 0.273 0.140 0. 0. 0. 0. 
#  0.034 0. 0. 0. 0. 0. 0. 
#  -.010 0. 0. 0. 0. 0. 0. 0. 0. 
#  
# ATOM 6 H3 TES 1 0.488499 0.459499 0.349517 1.0000 1 H 
#  ZY O3 H2 HEX K6 V0 M0 Q0 
# UISO 0.027599 
#  1.13780 0. 0. 0. 0.273 0.140 0. 0. 0. 0. 
#  0.034 0. 0. 0. 0. 0. 0. 
#  -.010 0. 0. 0. 0. 0. 0. 0. 0. 
#  
# ATOM 7 H1 TES 1 0.200892 0.520572 0.219776 1.0000 1 H 
#  ZY O1 C1 HEX K7 V0 M0 Q0 
# UISO 0.045855 
#  0.95670 0. 0. 0. 0.207 0.095 0. 0. 0. 0. 
#  0.017 0. 0. 0. 0. 0. 0. 
#  -.028 0. 0. 0. 0. 0. 0. 0. 0. 
#  
# ANHAR 0 3 ! number_of_anharmonic_atoms max_order 
# ! 1 ! atom number 
# ! 0.00E+00 0.00E+00 0.00E+00 0.00E+00 0.00E+00 0.00E+00 0.00E+00 0.00E+00 
# ! 0.00E+00 0.00E+00 
#  
#  
# STOP 
; 
_refine_special_details              
;
  TAAM refinement with ELMAM2 databank.
  Uses aspherical atomic scattering factors computed 
  from multipolar model
  (Hansen & Coppens, Acta Cryst. A, 1978, 34, 909-921)
  parametrized using ELMAM2 databank
  (Domagala, et al., Acta Cryst. A, 2012, 68, 337-351)
  and MoPro software
  (Jelsch, et al., J. Appl. Cryst. 2005, 38, 38-54)
 Refinement of F^1^ against reflections.
 The threshold expression of F^2^ > 2sigma(F^2^) is
 used for calculating R-factors(gt) and is not
 relevant to the choice of reflections for refinement.
 R-factors based on F^2^ are statistically about twice
 as large as those based on F, and R-factors based on
 ALL data will be even larger.
;
_refine_ls_structure_factor_coef     F  
_refine_ls_matrix_type                full
_refine_ls_weighting_scheme          sigma
_atom_sites_solution_primary      direct 
_atom_sites_solution_secondary    difmap 
_atom_sites_solution_hydrogens    geom   
_refine_ls_hydrogen_treatment    refall
_refine_ls_extinction_method        'none'              
_refine_ls_number_reflns               507
_refine_ls_number_parameters            49
_refine_ls_number_restraints             0
# R-factors: R(F)  &  wR2(I) 
_refine_ls_R_factor_all              0.0129
_refine_ls_R_factor_gt               0.0127
_refine_ls_wR_factor_ref             0.0209
_refine_ls_wR_factor_gt              0.0209
_refine_ls_goodness_of_fit_ref       1.641
_refine_ls_restrained_S_all          0.000
_refine_ls_shift/su_max              0.000
_refine_ls_shift/su_mean             0.000

###  to get diff_density_max min & rms : 
###  run MoPro  : WRIT FOUR   to create FOURier file 
###  run VMoPro : FOUR  FastFourierTransform   to get a 3D grid (Xplor format) on whole unit-cell
###             & GRID  STAT   to get max min rms statistics


loop_
_atom_site_type_symbol      
_atom_site_label            
_atom_site_fract_x          
_atom_site_fract_y          
_atom_site_fract_z          
_atom_site_U_iso_or_equiv   
_atom_site_adp_type         
_atom_site_occupancy        
_atom_site_calc_flag        
_atom_site_refinement_flag_posn  
_atom_site_refinement_flag_adp  
_atom_site_disorder_assembly
_atom_site_disorder_group   
O  O1 0.06546(4) 0.44433(9) 0.15012(2) 0.0130(2) Uani 1 d . . . .
C  C1 0.09689(6) 0.5586(1) 0.05211(3) 0.0096(2) Uani 1 d . . . .
O  O2 0.25746(5) 0.74247(9) 0.03632(3) 0.0129(2) Uani 1 d . . . .
O  O3 0.36999(5) 0.63132(10) 0.32157(3) 0.0129(2) Uani 1 d . . . .
H  H2 0.309(1) 0.691(2) 0.3868(8) 0.027(2) Uiso 1 d U . . .
H  H3 0.488(1) 0.459(2) 0.3495(6) 0.028(2) Uiso 1 d U . . .
H  H1 0.201(2) 0.521(3) 0.2198(9) 0.046(2) Uiso 1 d U . . .

loop_ 
_atom_site_aniso_label 
_atom_site_aniso_U_11 
_atom_site_aniso_U_22 
_atom_site_aniso_U_33 
_atom_site_aniso_U_12 
_atom_site_aniso_U_13 
_atom_site_aniso_U_23 
O1 0.0129(2) 0.0170(2) 0.0093(2) -0.0033(1) 0.0028(1) 0.0004(1)  
C1 0.0080(2) 0.0115(2) 0.0087(2) -0.0023(1) 0.0009(2) -0.0002(1)  
O2 0.0107(2) 0.0189(2) 0.0083(2) -0.0062(1) 0.0011(1) 0.0009(1)  
O3 0.0107(2) 0.0178(2) 0.0095(2) 0.0014(1) 0.0009(1) -0.0012(1)  

_geom_special_details                
;                                    
;                                    

loop_
_geom_bond_atom_site_label_1         
_geom_bond_atom_site_label_2         
_geom_bond_distance                  
_geom_bond_site_symmetry_2           
_geom_bond_publ_flag                 
O1 C1 1.2833(5) . ? 
O1 H1 1.05(1) . ? 
C1 O2 1.2211(5) . ? 
O3 H3 0.936(9) . ? 
O3 H2 0.957(9) . ? 

loop_
_geom_angle_atom_site_label_1        
_geom_angle_atom_site_label_2        
_geom_angle_atom_site_label_3        
_geom_angle                          
_geom_angle_site_symmetry_1          
_geom_angle_site_symmetry_3          
_geom_angle_publ_flag                
O1 C1 O2 126.90(4) . . ? 
C1 O1 H1 111.7(6) . . ? 
H2 O3 H3 105.8(6) . . ? 

loop_
_geom_torsion_atom_site_label_1      
_geom_torsion_atom_site_label_2      
_geom_torsion_atom_site_label_3      
_geom_torsion_atom_site_label_4      
_geom_torsion                        
_geom_torsion_site_symmetry_1        
_geom_torsion_site_symmetry_2        
_geom_torsion_site_symmetry_3        
_geom_torsion_site_symmetry_4        
_geom_torsion_publ_flag              
O2 C1 O1 H1 -1.8(6) . . . . ? 

loop_ 
 _refln_index_h 
 _refln_index_k 
 _refln_index_l 
 _refln_F_squared_meas 
 _refln_F_squared_sigma 
 _refln_observed_status 
   1   0   0      363.15      9.82 o 
   2   0   0       24.23      0.73 o 
   3   0   0      377.27      8.97 o 
   4   0   0       42.51      1.20 o 
   5   0   0       60.53      1.69 o 
   6   0   0      220.31      5.10 o 
   7   0   0      103.84      2.36 o 
   1   1   0     1437.82     34.47 o 
   2   1   0      352.02      8.24 o 
   3   1   0      104.06      2.43 o 
   4   1   0        2.39      0.11 o 
   5   1   0        0.39      0.07 o 
   6   1   0        0.59      0.04 o 
   7   1   0       79.75      1.79 o 
   0   2   0       12.85      0.48 o 
   1   2   0      301.16      7.01 o 
   2   2   0      483.03     11.64 o 
   3   2   0        1.73      0.08 o 
   4   2   0      112.21      2.53 o 
   5   2   0       23.15      0.54 o 
   6   2   0        0.10      0.03 o 
   1   3   0       18.58      0.52 o 
   2   3   0       12.34      0.30 o 
   3   3   0       70.59      1.58 o 
   4   3   0        5.62      0.15 o 
   5   3   0      116.21      2.71 o 
   0   4   0        2.62      0.12 o 
   1   4   0       17.44      0.40 o 
   2   4   0       12.31      0.29 o 
  -7   1   1       17.61      0.40 o 
  -6   1   1        1.41      0.06 o 
  -5   1   1       53.36      1.22 o 
  -4   1   1       86.25      1.99 o 
  -3   1   1      308.40      7.30 o 
  -2   1   1      181.01      4.34 o 
  -1   1   1     2552.64     67.02 o 
   0   1   1      438.93     10.38 o 
   1   1   1       36.26      0.92 o 
   2   1   1       63.46      1.52 o 
   3   1   1      410.95     10.06 o 
   4   1   1      144.23      3.29 o 
   5   1   1      102.33      2.33 o 
   6   1   1      175.64      3.96 o 
   7   1   1        1.03      0.05 o 
  -6   2   1       67.69      1.51 o 
  -5   2   1        8.92      0.22 o 
  -4   2   1       49.86      1.16 o 
  -3   2   1       79.32      1.82 o 
  -2   2   1      143.21      3.28 o 
  -1   2   1      132.74      3.10 o 
   0   2   1       70.82      1.67 o 
   1   2   1      253.44      6.14 o 
   2   2   1        1.58      0.09 o 
   3   2   1        7.18      0.21 o 
   4   2   1       68.75      1.56 o 
   5   2   1       24.37      0.56 o 
   6   2   1        9.11      0.22 o 
  -5   3   1       18.93      0.45 o 
  -4   3   1        4.88      0.13 o 
  -3   3   1        3.61      0.11 o 
  -2   3   1      138.30      3.11 o 
  -1   3   1        0.11      0.03 o 
   0   3   1       49.25      1.17 o 
   1   3   1       29.61      0.70 o 
   2   3   1       28.16      0.65 o 
   3   3   1        1.95      0.08 o 
   4   3   1       35.22      0.84 o 
   5   3   1       25.65      0.59 o 
  -3   4   1       20.30      0.47 o 
  -2   4   1       15.96      0.37 o 
  -1   4   1        5.74      0.15 o 
   0   4   1       11.65      0.28 o 
   1   4   1        0.63      0.04 o 
   2   4   1        0.02      0.02 o 
  -7   0   2       13.94      0.34 o 
  -6   0   2      174.84      4.00 o 
  -5   0   2       85.84      2.53 o 
  -4   0   2      889.92     25.04 o 
  -3   0   2       13.61      0.38 o 
  -2   0   2      587.15     15.01 o 
  -1   0   2      718.31     19.07 o 
   0   0   2      140.53      3.48 o 
   1   0   2        9.86      0.41 o 
   2   0   2     3105.72     94.94 o 
   3   0   2      176.42      4.26 o 
   4   0   2        0.05      0.05 o 
   5   0   2      638.08     17.30 o 
   6   0   2       28.19      0.65 o 
   7   0   2       33.71      0.79 o 
  -7   1   2       83.87      1.87 o 
  -6   1   2        6.47      0.17 o 
  -5   1   2      244.80      5.61 o 
  -4   1   2       54.09      1.28 o 
  -3   1   2       31.67      0.78 o 
  -2   1   2      536.66     13.53 o 
  -1   1   2      148.70      3.57 o 
   0   1   2       86.35      2.07 o 
   1   1   2      410.44      9.80 o 
   2   1   2        2.50      0.14 o 
   3   1   2      421.22      9.94 o 
   4   1   2      174.71      4.03 o 
   5   1   2       54.09      1.23 o 
   6   1   2       57.54      1.28 o 
  -6   2   2       38.10      0.89 o 
  -5   2   2        0.58      0.05 o 
  -4   2   2       12.09      0.31 o 
  -3   2   2      170.70      3.88 o 
  -2   2   2      461.87     11.03 o 
  -1   2   2        7.88      0.25 o 
   0   2   2      123.70      2.84 o 
   1   2   2        0.15      0.06 o 
   2   2   2        2.89      0.14 o 
   3   2   2      257.52      6.01 o 
   4   2   2      278.40      6.47 o 
   5   2   2        3.25      0.12 o 
   6   2   2        0.08      0.03 o 
  -5   3   2        0.08      0.03 o 
  -4   3   2       13.38      0.32 o 
  -3   3   2      242.34      5.54 o 
  -2   3   2       64.01      1.50 o 
  -1   3   2       31.41      0.73 o 
   0   3   2      111.35      2.63 o 
   1   3   2       44.89      1.10 o 
   2   3   2       86.07      1.94 o 
   3   3   2       19.77      0.46 o 
   4   3   2        1.07      0.05 o 
   5   3   2        5.27      0.13 o 
  -3   4   2       10.52      0.25 o 
  -2   4   2       58.64      1.32 o 
  -1   4   2        9.51      0.23 o 
   0   4   2       55.72      1.32 o 
   1   4   2       53.98      1.24 o 
   2   4   2        1.86      0.10 o 
  -7   1   3        3.68      0.10 o 
  -6   1   3        1.29      0.06 o 
  -5   1   3       48.16      1.11 o 
  -4   1   3        1.53      0.07 o 
  -3   1   3      153.19      3.59 o 
  -2   1   3       19.23      0.55 o 
  -1   1   3      331.40      7.92 o 
   0   1   3       17.17      0.53 o 
   1   1   3      732.12     17.68 o 
   2   1   3      439.49     10.39 o 
   3   1   3       39.02      0.96 o 
   4   1   3      196.68      4.51 o 
   5   1   3        1.75      0.08 o 
   6   1   3       21.43      0.49 o 
  -6   2   3       59.38      1.33 o 
  -5   2   3        4.15      0.12 o 
  -4   2   3       75.13      1.70 o 
  -3   2   3      288.61      7.72 o 
  -2   2   3        9.26      0.25 o 
  -1   2   3      163.64      3.75 o 
   0   2   3        0.08      0.06 o 
   1   2   3      338.03      8.00 o 
   2   2   3       15.87      0.46 o 
   3   2   3       93.68      2.22 o 
   4   2   3       51.81      1.18 o 
   5   2   3       23.14      0.53 o 
   6   2   3       12.96      0.30 o 
  -5   3   3        5.96      0.16 o 
  -4   3   3       22.33      0.51 o 
  -3   3   3        7.51      0.34 o 
  -2   3   3        1.41      0.07 o 
  -1   3   3       13.19      0.35 o 
   0   3   3       83.37      1.88 o 
   1   3   3        0.08      0.04 o 
   2   3   3        4.27      0.14 o 
   3   3   3       93.03      2.12 o 
   4   3   3        1.36      0.06 o 
  -2   4   3       31.45      0.71 o 
  -1   4   3        0.08      0.04 o 
   0   4   3        3.77      0.11 o 
   1   4   3       13.97      0.33 o 
   2   4   3       53.33      1.19 o 
  -7   0   4       39.26      0.88 o 
  -6   0   4        2.72      0.10 o 
  -5   0   4       16.88      0.53 o 
  -4   0   4      117.37      3.19 o 
  -3   0   4       83.73      1.97 o 
  -2   0   4     1918.93     47.46 o 
  -1   0   4      806.58     21.94 o 
   0   0   4       67.30      1.64 o 
   1   0   4     1694.02     49.07 o 
   2   0   4        7.72      0.30 o 
   3   0   4       20.25      0.61 o 
   4   0   4       34.96      1.23 o 
   5   0   4       10.96      0.31 o 
   6   0   4        1.45      0.08 o 
  -7   1   4        0.44      0.03 o 
  -6   1   4       30.91      0.70 o 
  -5   1   4       88.19      2.07 o 
  -4   1   4       32.13      0.75 o 
  -3   1   4      224.05      5.30 o 
  -2   1   4      345.75      8.41 o 
  -1   1   4      237.00      5.55 o 
   0   1   4     1420.14     36.32 o 
   1   1   4       61.98      1.50 o 
   2   1   4        8.86      0.30 o 
   3   1   4       10.82      0.31 o 
   4   1   4        2.75      0.12 o 
   5   1   4       36.76      0.86 o 
   6   1   4       52.44      1.20 o 
  -6   2   4        5.32      0.14 o 
  -5   2   4       27.19      0.62 o 
  -4   2   4       59.42      1.38 o 
  -3   2   4       26.19      0.62 o 
  -2   2   4       21.74      0.72 o 
  -1   2   4      220.41      5.11 o 
   0   2   4      177.09      4.06 o 
   1   2   4       18.39      0.48 o 
   2   2   4        1.13      0.10 o 
   3   2   4       84.45      1.94 o 
   4   2   4       14.48      0.34 o 
   5   2   4       58.13      1.32 o 
  -5   3   4       11.13      0.27 o 
  -4   3   4      233.45      5.34 o 
  -3   3   4       44.11      1.01 o 
  -2   3   4        8.91      0.24 o 
  -1   3   4       53.67      1.24 o 
   0   3   4       55.42      1.30 o 
   1   3   4        7.63      0.21 o 
   2   3   4      205.83      4.79 o 
   3   3   4      102.16      2.33 o 
   4   3   4       46.80      1.07 o 
  -2   4   4        0.45      0.04 o 
  -1   4   4        0.39      0.04 o 
   0   4   4       12.02      0.28 o 
   1   4   4        2.81      0.09 o 
  -7   1   5        2.09      0.07 o 
  -6   1   5       92.48      2.12 o 
  -5   1   5       29.37      0.68 o 
  -4   1   5        0.02      0.02 o 
  -3   1   5      203.58      4.83 o 
  -2   1   5       19.09      0.53 o 
  -1   1   5        1.00      0.10 o 
   0   1   5       66.03      1.96 o 
   1   1   5      105.92      2.49 o 
   2   1   5       18.90      0.49 o 
   3   1   5        4.81      0.15 o 
   4   1   5       83.72      1.91 o 
   5   1   5        1.29      0.05 o 
   6   1   5       57.55      1.35 o 
  -6   2   5        4.23      0.12 o 
  -5   2   5      170.15      3.84 o 
  -4   2   5        5.57      0.15 o 
  -3   2   5        2.54      0.10 o 
  -2   2   5        3.21      0.13 o 
  -1   2   5      469.69     11.14 o 
   0   2   5       46.58      1.08 o 
   1   2   5       84.12      2.18 o 
   2   2   5      141.85      3.21 o 
   3   2   5       58.18      1.39 o 
   4   2   5        0.51      0.04 o 
   5   2   5       14.24      0.33 o 
  -5   3   5        3.45      0.10 o 
  -4   3   5       27.72      0.65 o 
  -3   3   5       20.88      0.50 o 
  -2   3   5        6.29      0.18 o 
  -1   3   5        0.78      0.07 o 
   0   3   5       15.23      0.38 o 
   1   3   5       21.02      0.51 o 
   2   3   5        7.43      0.19 o 
   3   3   5        0.13      0.03 o 
   4   3   5        3.45      0.09 o 
  -2   4   5       33.70      0.77 o 
  -1   4   5       59.26      1.34 o 
   0   4   5       74.84      1.67 o 
   1   4   5       51.17      1.07 o 
  -7   0   6      252.93      5.85 o 
  -6   0   6      159.65      3.75 o 
  -5   0   6      112.22      2.72 o 
  -4   0   6       43.07      1.34 o 
  -3   0   6       13.68      0.42 o 
  -2   0   6      166.19      4.35 o 
  -1   0   6      182.58      4.43 o 
   0   0   6      952.47     23.82 o 
   1   0   6      210.43      5.07 o 
   2   0   6        3.89      0.22 o 
   3   0   6      543.72     14.31 o 
   4   0   6       12.45      0.63 o 
   5   0   6        6.13      0.17 o 
   6   0   6       45.82      1.04 o 
  -7   1   6       18.78      0.44 o 
  -6   1   6      147.93      3.35 o 
  -5   1   6        4.13      0.17 o 
  -4   1   6      169.63      3.86 o 
  -3   1   6        0.35      0.05 o 
  -2   1   6        5.13      0.19 o 
  -1   1   6        0.48      0.06 o 
   0   1   6      292.69      9.36 o 
   1   1   6      195.68      4.52 o 
   2   1   6      397.49      9.45 o 
   3   1   6        4.39      0.14 o 
   4   1   6       37.92      0.91 o 
   5   1   6       78.07      1.79 o 
  -6   2   6        1.15      0.06 o 
  -5   2   6       77.43      1.74 o 
  -4   2   6        5.52      0.15 o 
  -3   2   6      133.61      3.21 o 
  -2   2   6       68.17      1.65 o 
  -1   2   6       18.00      0.44 o 
   0   2   6        4.84      0.16 o 
   1   2   6      152.76      3.51 o 
   2   2   6        9.59      0.25 o 
   3   2   6       41.84      1.00 o 
   4   2   6        6.58      0.17 o 
   5   2   6       46.18      1.06 o 
  -5   3   6        4.52      0.12 o 
  -4   3   6        8.02      0.20 o 
  -3   3   6        0.27      0.04 o 
  -2   3   6      356.57      8.60 o 
  -1   3   6      101.62      2.30 o 
   0   3   6        0.29      0.05 o 
   1   3   6       41.75      0.97 o 
   2   3   6        2.15      0.08 o 
   3   3   6       19.92      0.45 o 
  -7   1   7       51.30      1.20 o 
  -6   1   7        2.62      0.08 o 
  -5   1   7        1.03      0.06 o 
  -4   1   7       83.15      1.92 o 
  -3   1   7      333.21      7.71 o 
  -2   1   7       32.29      0.77 o 
  -1   1   7      390.68      9.82 o 
   0   1   7       33.63      0.85 o 
   1   1   7       17.25      0.45 o 
   2   1   7       28.08      0.73 o 
   3   1   7       27.15      0.64 o 
   4   1   7        7.79      0.20 o 
   5   1   7        4.92      0.13 o 
  -6   2   7        0.21      0.03 o 
  -5   2   7       21.00      0.48 o 
  -4   2   7        6.75      0.18 o 
  -3   2   7      162.97      3.71 o 
  -2   2   7       32.55      0.86 o 
  -1   2   7        1.33      0.08 o 
   0   2   7      131.10      3.00 o 
   1   2   7       76.55      1.73 o 
   2   2   7       52.98      1.21 o 
   3   2   7        3.70      0.11 o 
   4   2   7      144.80      3.27 o 
  -4   3   7        5.20      0.15 o 
  -3   3   7        3.80      0.12 o 
  -2   3   7       78.80      1.80 o 
  -1   3   7        1.64      0.08 o 
   0   3   7        1.06      0.07 o 
   1   3   7       17.96      0.43 o 
   2   3   7       28.26      0.64 o 
   3   3   7        2.12      0.07 o 
  -7   0   8        0.23      0.04 o 
  -6   0   8        1.12      0.06 o 
  -5   0   8      272.17      6.67 o 
  -4   0   8      555.68     13.84 o 
  -3   0   8       21.13      0.55 o 
  -2   0   8      432.80     10.69 o 
  -1   0   8      463.44     11.39 o 
   0   0   8      274.57      6.41 o 
   1   0   8       66.98      1.67 o 
   2   0   8       96.69      2.38 o 
   3   0   8        9.86      0.32 o 
   4   0   8        0.98      0.06 o 
   5   0   8      140.03      3.67 o 
  -6   1   8        2.95      0.09 o 
  -5   1   8       16.28      0.39 o 
  -4   1   8      167.36      3.80 o 
  -3   1   8        7.84      0.23 o 
  -2   1   8      274.52      7.76 o 
  -1   1   8       88.35      2.21 o 
   0   1   8       25.25      0.68 o 
   1   1   8       86.71      2.00 o 
   2   1   8       43.80      1.14 o 
   3   1   8       36.09      0.82 o 
   4   1   8       26.97      0.63 o 
  -6   2   8       13.09      0.31 o 
  -5   2   8        1.88      0.08 o 
  -4   2   8       80.41      1.97 o 
  -3   2   8      277.25      6.53 o 
  -2   2   8       26.59      0.68 o 
  -1   2   8       43.84      1.26 o 
   0   2   8        0.57      0.06 o 
   1   2   8        5.45      0.16 o 
   2   2   8       52.36      1.18 o 
   3   2   8       97.62      2.25 o 
   4   2   8        0.68      0.04 o 
  -4   3   8        0.24      0.03 o 
  -3   3   8       17.28      0.41 o 
  -2   3   8       24.67      0.61 o 
  -1   3   8        6.22      0.17 o 
   0   3   8       95.39      2.15 o 
   1   3   8       23.60      0.54 o 
   2   3   8        1.59      0.06 o 
  -6   1   9       43.76      0.99 o 
  -5   1   9      261.79      6.00 o 
  -4   1   9       44.58      1.04 o 
  -3   1   9       58.10      1.42 o 
  -2   1   9       21.21      0.57 o 
  -1   1   9      163.06      3.97 o 
   0   1   9       35.11      0.89 o 
   1   1   9      179.09      4.09 o 
   2   1   9      167.42      3.80 o 
   3   1   9        1.39      0.07 o 
   4   1   9       19.66      0.48 o 
  -5   2   9        0.18      0.04 o 
  -4   2   9       13.46      0.32 o 
  -3   2   9       50.35      1.38 o 
  -2   2   9       16.16      0.43 o 
  -1   2   9        7.55      0.21 o 
   0   2   9       51.61      1.20 o 
   1   2   9        6.92      0.18 o 
   2   2   9       74.41      1.76 o 
   3   2   9        2.12      0.07 o 
  -4   3   9       35.95      0.86 o 
  -3   3   9        5.20      0.14 o 
  -2   3   9        7.61      0.20 o 
  -1   3   9        1.17      0.05 o 
   0   3   9       39.57      0.89 o 
   1   3   9        9.31      0.23 o 
  -6   0  10      287.81      7.00 o 
  -5   0  10      100.44      2.24 o 
  -4   0  10        1.64      0.11 o 
  -3   0  10        4.17      0.18 o 
  -2   0  10      178.66      4.17 o 
  -1   0  10        3.05      0.17 o 
   0   0  10      378.27      9.19 o 
   1   0  10      637.77     16.00 o 
   2   0  10       32.86      0.83 o 
   3   0  10        1.13      0.08 o 
   4   0  10        4.05      0.13 o 
  -6   1  10       50.21      1.13 o 
  -5   1  10       25.73      0.59 o 
  -4   1  10        0.04      0.03 o 
  -3   1  10        3.67      0.13 o 
  -2   1  10       30.76      0.90 o 
  -1   1  10        0.02      0.02 o 
   0   1  10      140.22      3.18 o 
   1   1  10       69.08      1.58 o 
   2   1  10       40.42      0.92 o 
   3   1  10       80.75      1.82 o 
  -5   2  10        0.05      0.05 o 
  -4   2  10       30.49      0.69 o 
  -3   2  10       10.69      0.32 o 
  -2   2  10       85.53      2.04 o 
  -1   2  10      178.15      4.25 o 
   0   2  10       24.91      0.61 o 
   1   2  10        4.31      0.14 o 
   2   2  10       71.82      1.63 o 
   3   2  10       10.76      0.26 o 
  -3   3  10       19.59      0.47 o 
  -2   3  10       21.79      0.50 o 
  -1   3  10       31.06      0.70 o 
   0   3  10        1.31      0.06 o 
  -6   1  11        4.10      0.13 o 
  -5   1  11        0.19      0.04 o 
  -4   1  11        1.77      0.08 o 
  -3   1  11      153.14      3.62 o 
  -2   1  11       79.18      1.80 o 
  -1   1  11       69.63      1.58 o 
   0   1  11      192.73      4.42 o 
   1   1  11        0.04      0.03 o 
   2   1  11        1.59      0.08 o 
   3   1  11       12.93      0.31 o 
  -4   2  11        7.53      0.19 o 
  -3   2  11       22.14      0.58 o 
  -2   2  11       13.02      0.33 o 
  -1   2  11       69.54      1.68 o 
   0   2  11        1.30      0.07 o 
   1   2  11        8.18      0.21 o 
   2   2  11       30.49      0.69 o 
  -5   0  12       43.30      1.13 o 
  -4   0  12      234.60      5.97 o 
  -3   0  12      143.17      3.39 o 
  -2   0  12       16.17      0.50 o 
  -1   0  12      105.03      2.52 o 
   0   0  12       12.99      0.48 o 
   1   0  12        5.82      0.22 o 
   2   0  12       71.74      2.12 o 
  -5   1  12       24.98      0.58 o 
  -4   1  12       79.21      1.80 o 
  -3   1  12       52.28      1.30 o 
  -2   1  12        9.19      0.25 o 
  -1   1  12       82.53      1.91 o 
   0   1  12        0.18      0.05 o 
   1   1  12        2.08      0.13 o 
   2   1  12       23.33      0.56 o 
  -4   2  12        0.78      0.05 o 
  -3   2  12        2.08      0.09 o 
  -2   2  12      104.06      2.34 o 
  -1   2  12       32.25      0.80 o 
   0   2  12       16.40      0.38 o 
   1   2  12       14.29      0.34 o 
  -4   1  13       15.03      0.36 o 
  -3   1  13        0.86      0.06 o 
  -2   1  13       31.05      0.74 o 
  -1   1  13        5.52      0.24 o 
   0   1  13       24.85      0.65 o 
   1   1  13        6.61      0.17 o 
  -2   2  13       29.66      0.69 o 
  -1   2  13       12.46      0.31 o 
  -4   0  14        1.82      0.11 o 
  -3   0  14       17.13      0.49 o 
  -2   0  14       55.03      1.45 o 
  -1   0  14       46.25      1.30 o 
   0   0  14       51.24      1.22 o 
  -3   1  14        0.36      0.05 o 
  -2   1  14       17.98      0.43 o 
  -1   1  14       43.70      0.99 o 
   0   1  14        9.22      0.55 o 
_refine_diff_density_max 9.865632E-02
_refine_diff_density_min -1.347050E-01

# start Validation Reply Form
_vrf_PLAT417_ELMAM2_withoutURATIO_oxa03_08
;
PROBLEM: Short Inter D-H..H-D
RESPONSE: This is a very strong hydrogen bond and this is the reason why
the distance is so short.
;
# end Validation Reply Form
