# Supplementary material for: On the accuracy and precision of X-ray and neutron diffraction results as a function of resolution and the electron density model
Source: IUCrJ. 2020 Aug 25;7(Pt 5):920–33. doi: 10.1107/S2052252520010441 (PMC7467170; doi:10.1107/S2052252520010441)
Supplement: Supplementary file 2 [file m-07-00920-sup2.zip › cif_deposition/ELMAM2_withoutURATIO_oxa03_12.cif]

data_ELMAM2_withoutURATIO_oxa03_12  
_audit_creation_method             'MoPro12'     
_chemical_formula_moiety               'C2 H2 O4, 2(H2 O1)'
_chemical_formula_sum                  'C2 H6 O6'
_chemical_formula_weight               126.07
_chemical_absolute_configuration     '-'

_symmetry_cell_setting               monoclinic   
_symmetry_space_group_name_H-M         'P 21/c'
_symmetry_space_group_name_Hall        '-P 2ybc'

loop_
_atom_type_symbol                      
_atom_type_description                 
_atom_type_scat_dispersion_real        
_atom_type_scat_dispersion_imag        
_atom_type_scat_source                 
 'C' 'C'    0.0033   0.0016
'Su & Coppens. Acta. Cryst. (1997) A53, 749-762. '                    
 'H' 'H'    0.0000   0.0000
'Su & Coppens. Acta. Cryst. (1997) A53, 749-762. '                    
 'O' 'O'    0.0106   0.0060
'Su & Coppens. Acta. Cryst. (1997) A53, 749-762. '                    

loop_
_symmetry_equiv_pos_as_xyz           
'x, y, z'
'-x, y+1/2, -z+1/2'
'-x, -y, -z'
'x, -y-1/2, z-1/2'
_cell_length_a                    6.0910(3)
_cell_length_b                    3.4928(2)
_cell_length_c                    11.8372(6)
_cell_angle_alpha                 90.00
_cell_angle_beta                  103.901(2)
_cell_angle_gamma                 90.00
_cell_volume                      244.46(2)
_cell_formula_units_Z                2
_cell_measurement_temperature     100(1)
_cell_measurement_reflns_used        9961
_cell_measurement_theta_min          3.4457
_cell_measurement_theta_max          55.5537
_exptl_crystal_density_diffrn     1.713 
_exptl_crystal_F_000              132 
_exptl_absorpt_coefficient_mu     0.181 
_exptl_crystal_description        unspecified
_exptl_crystal_size_max              0.362                
_exptl_crystal_size_mid              0.210  
_exptl_crystal_size_min              0.208
_exptl_crystal_colour             colourless
_exptl_absorpt_correction_type    multi-scan
_exptl_absorpt_process_details
;
 Absorption correction done by SORTAV
 Blessing, R. H.: (1995) Acta Cryst. A51, 33-38
;
_exptl_absorpt_correction_T_min    0.936
_exptl_absorpt_correction_T_max    0.976
_exptl_special_details               
;
?
;
_diffrn_reflns_av_R_equivalents   0.0000
_diffrn_reflns_av_unetI/netI      0.0262
_diffrn_reflns_limit_h_max        13
_diffrn_reflns_limit_h_min        -14
_diffrn_reflns_limit_k_max        8
_diffrn_reflns_limit_k_min        0
_diffrn_reflns_limit_l_max        27
_diffrn_reflns_limit_l_min        0
_diffrn_reflns_number             3051
_diffrn_reflns_theta_full         26.00
_diffrn_reflns_theta_max          54.82
_diffrn_reflns_theta_min          3.45
_diffrn_ambient_temperature       100(1)
_diffrn_measured_fraction_theta_full 0.990
_diffrn_measured_fraction_theta_max 0.985
_diffrn_measurement_device_type   'Bruker APEX-II CCD'
_diffrn_measurement_method        '\f and \w scans'
_diffrn_radiation_monochromator   'graphite'
_diffrn_radiation_type            MoK\a
_diffrn_radiation_wavelength      0.71073
_diffrn_source                    'fine-focus sealed tube'
_diffrn_standards_number          0
_reflns_number_gt                 2674
_reflns_number_total              3051
_reflns_threshold_expression      >2sigma(I)
_computing_structure_refinement      'MoPro (J. Appl. Cryst. 2005, 38, 38-54)'
_iucr_refine_instructions_details  
; 
# ! MoPro 12.6 20/01/2017 16:45:46 F:\Oxalic_acid\Oxa_ELMAM2\Final_Refinement_12\3\mopro_elmam2_12_01.par 
# ! reflections hkl file : F:\Oxalic_acid\Oxa_ELMAM2\Final_Refinement_12\3\sortav_freeformat.hkl refin. vs. F^1 
# ! atomic table file : C:\Users\user\Desktop\Programy_Krys\MoPro\MoProSuite\LibMoPro\mopro.tab 
# ! wave functions file : C:\Users\user\Desktop\Programy_Krys\MoPro\MoProSuite\LibMoPro\WAVEF_Su_Coppens_relativistic 
# ! RF factor = 2.285 % RI factor = 2.786% 
# ! wR2F factor = 3.109 % wR2I factor = 5.504% 
# ! g.o.f.(F**1) = 1.775 Nvar= 49 Nref= 3051 Nfree= 0 0.08<sinT/l< 1.15 
#  
# WSIG 1.00000 ! weighting scheme 
#  ! SPACE GROUP P ? 
#  
# CELL 6.0910 3.4928 11.8372 90.0000 103.9011 90.0000 0.71073 
# ZERR 0.0000 0.0000 0.0000 0.0000 0.0000 0.0000 
#  
# SYMM 2 P CENTRO 
#  X , Y, Z 
#  -X , 1/2+Y, 1/2-Z 
#  
# EQUIV 56551 
#  
# SCALE 1 13.519407 
#  
# FMULT 1.00000 
#  
# UOVER 0.00000 0.00000 0.00000 0.00000 0.00000 0.00000 ANI 
#  
# SOLVT 0.00000 50.00000 
#  
# EXTIN 0.00000 GAUSSIAN ISOT TYP1 ! G*10^4 
#  
#  
# DUMMY 2 
# DUMY 0.39896 0.58093 0.36381 D1 0 ! atom # 8 
# DUMY 0.42794 0.53146 0.40201 D2 0 ! atom # 9 
#  
# KAPPA 7 
#  1.001632 1.113461 ! # 1 1 TES O1 1x 
#  1.013147 1.000000 ! # 2 1 TES C1 1x 
#  1.003017 1.109004 ! # 3 1 TES O2 1x 
#  1.023969 0.927043 ! # 4 1 TES O3 1x 
#  1.043006 1.200000 ! # 5 1 TES H2 1x 
#  1.043006 1.200000 ! # 6 1 TES H3 1x 
#  1.119673 1.200000 ! # 7 1 TES H1 1x 
#  
# ATOMS 7 
#  
# ATOM 1 O1 TES 1 0.065309 0.444110 0.150161 1.0000 1 O 
#  XY C1 H1 HEX K1 V0 M0 Q0 
# UANI 0.012655 0.017988 0.007899 -.004092 0.002003 0.000620 
#  6.05220 0. -.054 -.087 0. 0.104 0. 0. -.028 0.042 
#  0. -.015 -.026 0. 0. 0.065 0.022 
#  0.011 0. 0. 0.004 0.003 0. 0. 0.015 0.015 
#  
# ATOM 2 C1 TES 1 0.096870 0.558718 0.052033 1.0000 1 C 
#  XY O2 O1 HEX K2 V0 M0 Q0 
# UANI 0.008845 0.011235 0.007687 -.001872 0.001334 0.000063 
#  3.98080 0. 0.081 -.046 0. -.248 0. 0. 0.097 0.050 
#  0. 0.022 -.006 0. 0. 0.294 0.021 
#  0.014 0. 0. 0.014 -.001 0. 0. -.058 0.018 
#  
# ATOM 3 O2 TES 1 0.257658 0.742584 0.036289 1.0000 1 O 
#  ZY C1 O1 HEX K3 V0 M0 Q0 
# UANI 0.010725 0.018022 0.009002 -.005785 0.001107 0.000780 
#  6.09000 0. 0. 0. -.068 0.029 0. 0. -.153 0. 
#  0.028 0. 0. 0.017 0. 0. 0. 
#  -.012 0. 0. 0.011 0. 0. 0. -.003 0. 
#  
# ATOM 4 O3 TES 1 0.370000 0.631145 0.321455 1.0000 1 O 
# bZY H2 H3 HEX K4 V0 M0 Q0 
# UANI 0.010357 0.017755 0.009040 0.001828 0.000796 -.001053 
#  5.64460 0. 0. 0. -.163 -.014 0. 0. 0.132 0. 
#  -.039 0. 0. -.061 0. 0. 0. 
#  -.018 0. 0. -.027 0. 0. 0. 0.004 0. 
#  
# ATOM 5 H2 TES 1 0.309992 0.692706 0.384790 1.0000 1 H 
#  ZY O3 H3 HEX K5 V0 M0 Q0 
# UISO 0.026426 
#  1.13780 0. 0. 0. 0.273 0.140 0. 0. 0. 0. 
#  0.034 0. 0. 0. 0. 0. 0. 
#  -.010 0. 0. 0. 0. 0. 0. 0. 0. 
#  
# ATOM 6 H3 TES 1 0.486359 0.456265 0.350193 1.0000 1 H 
#  ZY O3 H2 HEX K6 V0 M0 Q0 
# UISO 0.025131 
#  1.13780 0. 0. 0. 0.273 0.140 0. 0. 0. 0. 
#  0.034 0. 0. 0. 0. 0. 0. 
#  -.010 0. 0. 0. 0. 0. 0. 0. 0. 
#  
# ATOM 7 H1 TES 1 0.196494 0.520451 0.217020 1.0000 1 H 
#  ZY O1 C1 HEX K7 V0 M0 Q0 
# UISO 0.040797 
#  0.95670 0. 0. 0. 0.207 0.095 0. 0. 0. 0. 
#  0.017 0. 0. 0. 0. 0. 0. 
#  -.028 0. 0. 0. 0. 0. 0. 0. 0. 
#  
# ANHAR 0 3 ! number_of_anharmonic_atoms max_order 
# ! 1 ! atom number 
# ! 0.00E+00 0.00E+00 0.00E+00 0.00E+00 0.00E+00 0.00E+00 0.00E+00 0.00E+00 
# ! 0.00E+00 0.00E+00 
#  
#  
# STOP 
; 
_refine_special_details              
;
  TAAM refinement with ELMAM2 databank.
  Uses aspherical atomic scattering factors computed 
  from multipolar model
  (Hansen & Coppens, Acta Cryst. A, 1978, 34, 909-921)
  parametrized using ELMAM2 databank
  (Domagala, et al., Acta Cryst. A, 2012, 68, 337-351)
  and MoPro software
  (Jelsch, et al., J. Appl. Cryst. 2005, 38, 38-54)
 Refinement of F^1^ against reflections.
 The threshold expression of F^2^ > 2sigma(F^2^) is
 used for calculating R-factors(gt) and is not
 relevant to the choice of reflections for refinement.
 R-factors based on F^2^ are statistically about twice
 as large as those based on F, and R-factors based on
 ALL data will be even larger.
;
_refine_ls_structure_factor_coef     F  
_refine_ls_matrix_type                full
_refine_ls_weighting_scheme          sigma
_atom_sites_solution_primary      direct 
_atom_sites_solution_secondary    difmap 
_atom_sites_solution_hydrogens    geom   
_refine_ls_hydrogen_treatment    refall
_refine_ls_extinction_method        'none'              
_refine_ls_number_reflns              3051
_refine_ls_number_parameters            49
_refine_ls_number_restraints             0
# R-factors: R(F)  &  wR2(I) 
_refine_ls_R_factor_all              0.0228
_refine_ls_R_factor_gt               0.0186
_refine_ls_wR_factor_ref             0.0311
_refine_ls_wR_factor_gt              0.0310
_refine_ls_goodness_of_fit_ref       1.775
_refine_ls_restrained_S_all          0.000
_refine_ls_shift/su_max              0.001
_refine_ls_shift/su_mean             0.000

###  to get diff_density_max min & rms : 
###  run MoPro  : WRIT FOUR   to create FOURier file 
###  run VMoPro : FOUR  FastFourierTransform   to get a 3D grid (Xplor format) on whole unit-cell
###             & GRID  STAT   to get max min rms statistics


loop_
_atom_site_type_symbol      
_atom_site_label            
_atom_site_fract_x          
_atom_site_fract_y          
_atom_site_fract_z          
_atom_site_U_iso_or_equiv   
_atom_site_adp_type         
_atom_site_occupancy        
_atom_site_calc_flag        
_atom_site_refinement_flag_posn  
_atom_site_refinement_flag_adp  
_atom_site_disorder_assembly
_atom_site_disorder_group   
O  O1 0.06531(3) 0.44411(5) 0.15016(1) 0.01293(6) Uani 1 d . . . .
C  C1 0.09687(3) 0.55872(5) 0.05203(1) 0.00937(5) Uani 1 d . . . .
O  O2 0.25766(2) 0.74258(5) 0.03629(1) 0.01280(6) Uani 1 d . . . .
O  O3 0.37000(2) 0.63115(5) 0.32146(1) 0.01264(6) Uani 1 d . . . .
H  H2 0.310(1) 0.693(2) 0.3848(7) 0.026(1) Uiso 1 d U . . .
H  H3 0.486(1) 0.456(2) 0.3502(6) 0.025(1) Uiso 1 d U . . .
H  H1 0.196(2) 0.520(3) 0.2170(8) 0.041(2) Uiso 1 d U . . .

loop_ 
_atom_site_aniso_label 
_atom_site_aniso_U_11 
_atom_site_aniso_U_22 
_atom_site_aniso_U_33 
_atom_site_aniso_U_12 
_atom_site_aniso_U_13 
_atom_site_aniso_U_23 
O1 0.01265(5) 0.01799(6) 0.00790(5) -0.00409(4) 0.00200(3) 0.00062(4)  
C1 0.00884(5) 0.01123(5) 0.00769(5) -0.00187(4) 0.00133(4) 0.00006(4)  
O2 0.01072(5) 0.01802(6) 0.00900(5) -0.00578(4) 0.00111(4) 0.00078(4)  
O3 0.01036(5) 0.01775(6) 0.00904(5) 0.00183(4) 0.00080(3) -0.00105(4)  

_geom_special_details                
;                                    
;                                    

loop_
_geom_bond_atom_site_label_1         
_geom_bond_atom_site_label_2         
_geom_bond_distance                  
_geom_bond_site_symmetry_2           
_geom_bond_publ_flag                 
O1 C1 1.2860(2) . ? 
O1 H1 1.016(10) . ? 
C1 O2 1.2223(2) . ? 
O3 H2 0.935(8) . ? 
O3 H3 0.936(7) . ? 

loop_
_geom_angle_atom_site_label_1        
_geom_angle_atom_site_label_2        
_geom_angle_atom_site_label_3        
_geom_angle                          
_geom_angle_site_symmetry_1          
_geom_angle_site_symmetry_3          
_geom_angle_publ_flag                
O1 C1 O2 126.90(2) . . ? 
C1 O1 H1 111.2(6) . . ? 
H2 O3 H3 105.5(6) . . ? 

loop_
_geom_torsion_atom_site_label_1      
_geom_torsion_atom_site_label_2      
_geom_torsion_atom_site_label_3      
_geom_torsion_atom_site_label_4      
_geom_torsion                        
_geom_torsion_site_symmetry_1        
_geom_torsion_site_symmetry_2        
_geom_torsion_site_symmetry_3        
_geom_torsion_site_symmetry_4        
_geom_torsion_publ_flag              
O2 C1 O1 H1 -1.4(5) . . . . ?  

loop_ 
 _refln_index_h 
 _refln_index_k 
 _refln_index_l 
 _refln_F_squared_meas 
 _refln_F_squared_sigma 
 _refln_observed_status 
   1   0   0      402.71      8.69 o 
   2   0   0       26.23      0.77 o 
   3   0   0      397.70     10.73 o 
   4   0   0       45.70      1.10 o 
   5   0   0       62.04      1.50 o 
   6   0   0      226.82      5.34 o 
   7   0   0      106.75      2.38 o 
   8   0   0       27.37      0.65 o 
   9   0   0       19.18      0.46 o 
  10   0   0        8.38      0.24 o 
  11   0   0       34.12      0.81 o 
  12   0   0        1.63      0.12 o 
  13   0   0        0.35      0.23 o 
   1   1   0     1562.32     38.10 o 
   2   1   0      374.71      8.66 o 
   3   1   0      110.14      2.48 o 
   4   1   0        2.47      0.10 o 
   5   1   0        0.42      0.06 o 
   6   1   0        0.60      0.05 o 
   7   1   0       81.46      1.83 o 
   8   1   0        0.05      0.05 o 
   9   1   0       32.97      0.77 o 
  10   1   0       10.06      0.26 o 
  11   1   0        0.04      0.04 o 
  12   1   0        9.23      0.26 o 
  13   1   0        1.15      0.30 o 
   1   2   0      323.73      7.48 o 
   2   2   0      520.87     11.96 o 
   3   2   0        1.82      0.08 o 
   4   2   0      117.84      2.69 o 
   5   2   0       23.74      0.58 o 
   6   2   0        0.13      0.04 o 
   7   2   0       35.29      0.83 o 
   8   2   0       42.46      1.02 o 
   9   2   0        1.78      0.07 o 
  10   2   0        9.51      0.24 o 
  11   2   0        0.16      0.06 o 
  12   2   0        0.54      0.08 o 
  13   2   0        0.83      0.29 o 
   1   3   0       19.25      0.51 o 
   2   3   0       12.76      0.31 o 
   3   3   0       74.95      1.68 o 
   4   3   0        5.84      0.16 o 
   5   3   0      120.29      2.69 o 
   6   3   0        0.55      0.04 o 
   7   3   0        0.59      0.04 o 
   8   3   0       17.56      0.41 o 
   9   3   0        2.21      0.08 o 
  10   3   0        0.78      0.06 o 
  11   3   0       19.49      0.55 o 
  12   3   0        4.54      0.21 o 
   0   4   0        2.67      0.11 o 
   1   4   0       17.89      0.41 o 
   2   4   0       12.62      0.31 o 
   3   4   0        6.26      0.17 o 
   4   4   0       66.54      1.52 o 
   5   4   0        9.10      0.25 o 
   6   4   0       16.99      0.39 o 
   7   4   0        9.99      0.25 o 
   8   4   0        0.05      0.04 o 
   9   4   0        0.06      0.07 o 
  10   4   0        2.56      0.12 o 
  11   4   0        1.57      0.22 o 
   1   5   0        4.33      0.12 o 
   2   5   0       11.53      0.28 o 
   3   5   0       17.65      0.42 o 
   4   5   0        0.15      0.05 o 
   5   5   0        5.29      0.14 o 
   6   5   0       28.24      0.65 o 
   7   5   0       14.04      0.34 o 
   8   5   0        1.12      0.08 o 
   9   5   0        0.06      0.05 o 
  10   5   0        2.00      0.15 o 
   1   6   0        6.74      0.19 o 
   2   6   0        0.89      0.06 o 
   3   6   0        0.53      0.07 o 
   4   6   0        0.91      0.08 o 
   5   6   0        7.22      0.23 o 
   6   6   0       13.08      0.33 o 
   7   6   0        0.85      0.07 o 
   8   6   0        0.08      0.06 o 
   9   6   0        0.10      0.12 o 
   1   7   0        1.87      0.12 o 
   2   7   0        1.14      0.08 o 
   3   7   0        1.20      0.08 o 
   4   7   0        0.18      0.07 o 
   5   7   0        1.73      0.10 o 
   6   7   0        1.97      0.12 o 
   0   8   0        0.11      0.13 o 
   1   8   0        4.38      0.24 o 
 -13   1   1        2.74      0.39 o 
 -12   1   1        1.99      0.11 o 
 -11   1   1        0.20      0.08 o 
 -10   1   1        3.50      0.12 o 
  -9   1   1        0.40      0.04 o 
  -8   1   1       29.44      0.66 o 
  -7   1   1       18.02      0.41 o 
  -6   1   1        1.41      0.07 o 
  -5   1   1       56.20      1.28 o 
  -4   1   1       92.29      2.08 o 
  -3   1   1      327.28      7.48 o 
  -2   1   1      192.29      4.54 o 
  -1   1   1     2808.30     61.75 o 
   0   1   1      472.78     10.60 o 
   1   1   1       38.97      0.91 o 
   2   1   1       67.82      1.56 o 
   3   1   1      448.76     10.28 o 
   4   1   1      152.71      3.49 o 
   5   1   1      107.62      2.47 o 
   6   1   1      181.68      4.13 o 
   7   1   1        1.09      0.05 o 
   8   1   1        0.38      0.04 o 
   9   1   1        0.30      0.05 o 
  10   1   1       33.05      0.76 o 
  11   1   1        3.80      0.15 o 
  12   1   1        3.48      0.17 o 
  13   1   1        2.15      0.33 o 
 -13   2   1        4.07      0.40 o 
 -12   2   1       13.48      0.38 o 
 -11   2   1        2.81      0.11 o 
 -10   2   1        0.47      0.06 o 
  -9   2   1        4.97      0.14 o 
  -8   2   1       39.66      0.93 o 
  -7   2   1        0.02      0.02 o 
  -6   2   1       70.22      1.56 o 
  -5   2   1        9.20      0.23 o 
  -4   2   1       51.87      1.19 o 
  -3   2   1       83.03      1.91 o 
  -2   2   1      149.71      3.40 o 
  -1   2   1      139.71      3.20 o 
   0   2   1       76.01      1.73 o 
   1   2   1      268.54      6.46 o 
   2   2   1        1.74      0.09 o 
   3   2   1        7.58      0.21 o 
   4   2   1       72.26      1.64 o 
   5   2   1       24.77      0.57 o 
   6   2   1        9.42      0.22 o 
   7   2   1       10.44      0.25 o 
   8   2   1       21.69      0.53 o 
   9   2   1        3.76      0.12 o 
  10   2   1        1.73      0.08 o 
  11   2   1       11.98      0.32 o 
  12   2   1        0.04      0.04 o 
  13   2   1        2.42      0.35 o 
 -12   3   1        1.63      0.10 o 
 -11   3   1        1.03      0.07 o 
 -10   3   1        2.84      0.10 o 
  -9   3   1        2.67      0.10 o 
  -8   3   1        0.24      0.04 o 
  -7   3   1        2.02      0.07 o 
  -6   3   1       13.20      0.33 o 
  -5   3   1       19.65      0.45 o 
  -4   3   1        5.09      0.14 o 
  -3   3   1        3.70      0.12 o 
  -2   3   1      144.00      3.25 o 
  -1   3   1        0.08      0.04 o 
   0   3   1       51.04      1.22 o 
   1   3   1       30.90      0.73 o 
   2   3   1       29.50      0.67 o 
   3   3   1        1.99      0.09 o 
   4   3   1       36.76      0.86 o 
   5   3   1       26.60      0.61 o 
   6   3   1        0.04      0.03 o 
   7   3   1       27.88      0.67 o 
   8   3   1        0.19      0.04 o 
   9   3   1        6.62      0.19 o 
  10   3   1        1.37      0.08 o 
  11   3   1        2.16      0.11 o 
  12   3   1        0.27      0.22 o 
 -11   4   1        1.38      0.13 o 
 -10   4   1        0.02      0.03 o 
  -9   4   1       12.03      0.36 o 
  -8   4   1       21.73      0.50 o 
  -7   4   1       21.97      0.52 o 
  -6   4   1        7.94      0.20 o 
  -5   4   1        3.26      0.10 o 
  -4   4   1        0.19      0.03 o 
  -3   4   1       21.05      0.51 o 
  -2   4   1       16.33      0.38 o 
  -1   4   1        5.79      0.16 o 
   0   4   1       11.83      0.30 o 
   1   4   1        0.63      0.04 o 
   2   4   1        0.02      0.02 o 
   3   4   1        0.35      0.04 o 
   4   4   1        0.49      0.04 o 
   5   4   1        4.46      0.13 o 
   6   4   1        0.02      0.02 o 
   7   4   1        1.45      0.06 o 
   8   4   1        2.22      0.08 o 
   9   4   1        2.49      0.10 o 
  10   4   1        5.03      0.17 o 
  11   4   1        3.59      0.16 o 
 -10   5   1        0.07      0.08 o 
  -9   5   1        1.52      0.11 o 
  -8   5   1        5.04      0.15 o 
  -7   5   1        3.95      0.13 o 
  -6   5   1        0.10      0.05 o 
  -5   5   1        2.70      0.10 o 
  -4   5   1        0.04      0.03 o 
  -3   5   1        0.20      0.04 o 
  -2   5   1        0.30      0.04 o 
  -1   5   1       10.21      0.24 o 
   0   5   1        0.06      0.07 o 
   1   5   1        0.05      0.04 o 
   2   5   1        3.73      0.11 o 
   3   5   1        9.20      0.23 o 
   4   5   1        2.05      0.08 o 
   5   5   1        0.05      0.04 o 
   6   5   1        4.18      0.14 o 
   7   5   1        0.08      0.05 o 
   8   5   1        0.30      0.05 o 
   9   5   1        0.95      0.07 o 
  10   5   1        2.66      0.14 o 
  -9   6   1        1.70      0.19 o 
  -8   6   1        0.32      0.06 o 
  -7   6   1       16.75      0.42 o 
  -6   6   1        1.86      0.08 o 
  -5   6   1        0.04      0.04 o 
  -4   6   1        0.07      0.05 o 
  -3   6   1        8.91      0.31 o 
  -2   6   1        0.56      0.06 o 
  -1   6   1        2.18      0.10 o 
   0   6   1        5.99      0.17 o 
   1   6   1        5.85      0.18 o 
   2   6   1        0.52      0.06 o 
   3   6   1        0.91      0.07 o 
   4   6   1        3.78      0.13 o 
   5   6   1        4.79      0.15 o 
   6   6   1        2.10      0.10 o 
   7   6   1        0.07      0.08 o 
   8   6   1        0.49      0.08 o 
  -6   7   1        5.97      0.19 o 
  -5   7   1        0.09      0.06 o 
  -4   7   1        0.06      0.05 o 
  -3   7   1        0.81      0.08 o 
  -2   7   1        6.41      0.19 o 
  -1   7   1        1.58      0.10 o 
   0   7   1        8.85      0.26 o 
   1   7   1        1.36      0.09 o 
   2   7   1        2.26      0.12 o 
   3   7   1        0.03      0.04 o 
   4   7   1        5.03      0.16 o 
   5   7   1        9.58      0.28 o 
   6   7   1        0.63      0.10 o 
  -1   8   1        0.21      0.23 o 
   0   8   1        0.12      0.12 o 
   1   8   1        0.26      0.13 o 
 -13   0   2        0.10      0.10 o 
 -12   0   2        9.02      0.31 o 
 -11   0   2        3.57      0.20 o 
 -10   0   2        0.06      0.06 o 
  -9   0   2        4.06      0.14 o 
  -8   0   2        3.51      0.11 o 
  -7   0   2       14.17      0.34 o 
  -6   0   2      181.56      4.44 o 
  -5   0   2       91.62      2.10 o 
  -4   0   2      957.41     22.82 o 
  -3   0   2       14.54      0.37 o 
  -2   0   2      634.42     19.96 o 
  -1   0   2      778.89     17.54 o 
   1   0   2       10.68      0.35 o 
   2   0   2     3464.11     68.27 o 
   3   0   2      185.14      4.40 o 
   4   0   2        0.05      0.05 o 
   5   0   2      663.23     19.64 o 
   6   0   2       29.08      0.69 o 
   7   0   2       35.02      0.79 o 
   8   0   2       15.02      0.39 o 
   9   0   2       47.40      1.36 o 
  10   0   2        2.88      0.13 o 
  11   0   2       25.32      0.61 o 
  12   0   2       20.79      0.50 o 
 -13   1   2       14.38      0.70 o 
 -12   1   2        1.05      0.13 o 
 -11   1   2        5.98      0.17 o 
 -10   1   2        0.50      0.06 o 
  -9   1   2        1.53      0.06 o 
  -8   1   2        0.05      0.05 o 
  -7   1   2       85.63      1.91 o 
  -6   1   2        6.70      0.17 o 
  -5   1   2      256.24      5.91 o 
  -4   1   2       57.53      1.31 o 
  -3   1   2       33.72      0.85 o 
  -2   1   2      571.93     13.13 o 
  -1   1   2      158.94      4.31 o 
   0   1   2       93.37      2.22 o 
   1   1   2      441.02     10.13 o 
   2   1   2        2.58      0.11 o 
   3   1   2      447.76     10.79 o 
   4   1   2      183.90      4.23 o 
   5   1   2       56.89      1.28 o 
   6   1   2       59.56      1.33 o 
   7   1   2        0.19      0.03 o 
   8   1   2        2.16      0.11 o 
   9   1   2        4.84      0.14 o 
  10   1   2        0.05      0.05 o 
  11   1   2        8.20      0.23 o 
  12   1   2        8.54      0.24 o 
  13   1   2        1.32      0.29 o 
 -13   2   2        0.09      0.10 o 
 -12   2   2        5.28      0.24 o 
 -11   2   2        0.34      0.07 o 
 -10   2   2       11.24      0.39 o 
  -9   2   2        0.02      0.03 o 
  -8   2   2       16.20      0.39 o 
  -7   2   2        0.33      0.03 o 
  -6   2   2       39.39      0.88 o 
  -5   2   2        0.55      0.05 o 
  -4   2   2       12.82      0.32 o 
  -3   2   2      179.67      4.07 o 
  -2   2   2      486.39     11.41 o 
  -1   2   2        8.22      0.24 o 
   0   2   2      130.93      3.07 o 
   1   2   2        0.15      0.06 o 
   2   2   2        3.07      0.14 o 
   3   2   2      269.48      6.75 o 
   4   2   2      291.66      6.71 o 
   5   2   2        3.27      0.11 o 
   6   2   2        0.09      0.03 o 
   7   2   2        6.31      0.16 o 
   8   2   2        0.13      0.04 o 
   9   2   2       36.35      0.83 o 
  10   2   2       29.78      0.70 o 
  11   2   2        0.03      0.03 o 
  12   2   2        0.05      0.06 o 
 -12   3   2        0.60      0.09 o 
 -11   3   2        3.30      0.12 o 
 -10   3   2        8.38      0.22 o 
  -9   3   2       86.50      2.12 o 
  -8   3   2        8.69      0.24 o 
  -7   3   2        1.81      0.07 o 
  -6   3   2       11.66      0.28 o 
  -5   3   2        0.08      0.03 o 
  -4   3   2       13.83      0.33 o 
  -3   3   2      252.86      5.81 o 
  -2   3   2       66.23      1.47 o 
  -1   3   2       32.14      0.73 o 
   0   3   2      117.28      2.63 o 
   1   3   2       46.83      1.12 o 
   2   3   2       89.95      2.01 o 
   3   3   2       20.62      0.50 o 
   4   3   2        1.05      0.06 o 
   5   3   2        5.40      0.14 o 
   6   3   2        0.75      0.04 o 
   7   3   2       22.80      0.54 o 
   8   3   2        9.55      0.23 o 
   9   3   2        2.51      0.09 o 
  10   3   2       18.83      0.45 o 
  11   3   2        1.17      0.09 o 
  12   3   2        0.14      0.15 o 
 -11   4   2        2.88      0.12 o 
 -10   4   2       10.90      0.31 o 
  -9   4   2        3.86      0.17 o 
  -8   4   2       20.42      0.48 o 
  -7   4   2        6.83      0.18 o 
  -6   4   2        0.02      0.02 o 
  -5   4   2        0.06      0.06 o 
  -4   4   2        5.10      0.13 o 
  -3   4   2       10.87      0.28 o 
  -2   4   2       59.99      1.35 o 
  -1   4   2        9.57      0.23 o 
   0   4   2       57.62      1.29 o 
   1   4   2       55.78      1.26 o 
   2   4   2        1.91      0.10 o 
   3   4   2        2.25      0.08 o 
   4   4   2        0.51      0.04 o 
   5   4   2        0.07      0.03 o 
   6   4   2       26.99      0.63 o 
   7   4   2        1.76      0.08 o 
   8   4   2       14.55      0.38 o 
   9   4   2       13.04      0.36 o 
  10   4   2        0.07      0.07 o 
  11   4   2        3.39      0.27 o 
 -10   5   2        7.05      0.23 o 
  -9   5   2        0.06      0.04 o 
  -8   5   2       27.91      0.64 o 
  -7   5   2       20.57      0.48 o 
  -6   5   2        0.78      0.05 o 
  -5   5   2        3.97      0.12 o 
  -4   5   2       22.69      0.52 o 
  -3   5   2        2.47      0.09 o 
  -2   5   2       15.94      0.38 o 
  -1   5   2       72.42      1.63 o 
   0   5   2        7.41      0.18 o 
   1   5   2       12.23      0.29 o 
   2   5   2        1.95      0.08 o 
   3   5   2        3.09      0.11 o 
   4   5   2        0.81      0.05 o 
   5   5   2        4.93      0.14 o 
   6   5   2        0.22      0.05 o 
   7   5   2       13.07      0.32 o 
   8   5   2        6.91      0.18 o 
   9   5   2        4.33      0.14 o 
  10   5   2        0.65      0.11 o 
  -9   6   2        0.19      0.09 o 
  -8   6   2        0.56      0.08 o 
  -7   6   2        3.19      0.14 o 
  -6   6   2        4.30      0.13 o 
  -5   6   2        0.37      0.06 o 
  -4   6   2        4.82      0.15 o 
  -3   6   2        1.98      0.09 o 
  -2   6   2        0.03      0.03 o 
  -1   6   2        7.07      0.19 o 
   0   6   2        9.84      0.27 o 
   1   6   2        3.02      0.11 o 
   2   6   2        7.33      0.20 o 
   3   6   2        1.28      0.10 o 
   4   6   2        0.64      0.06 o 
   5   6   2        4.21      0.14 o 
   6   6   2        5.00      0.16 o 
   7   6   2        2.44      0.13 o 
   8   6   2        5.14      0.32 o 
  -6   7   2        0.08      0.06 o 
  -5   7   2        0.83      0.11 o 
  -4   7   2        4.70      0.19 o 
  -3   7   2        5.59      0.24 o 
  -2   7   2        0.18      0.07 o 
  -1   7   2        0.11      0.13 o 
   0   7   2        0.05      0.06 o 
   1   7   2        0.75      0.08 o 
   2   7   2        0.34      0.06 o 
   3   7   2        3.81      0.14 o 
   4   7   2        0.92      0.08 o 
   5   7   2        1.77      0.10 o 
   6   7   2        0.63      0.13 o 
   0   8   2        0.25      0.21 o 
 -13   1   3        0.18      0.12 o 
 -12   1   3        0.04      0.05 o 
 -11   1   3       14.10      0.39 o 
 -10   1   3        2.19      0.09 o 
  -9   1   3        0.10      0.04 o 
  -8   1   3       19.02      0.43 o 
  -7   1   3        3.71      0.10 o 
  -6   1   3        1.31      0.06 o 
  -5   1   3       50.97      1.16 o 
  -4   1   3        1.64      0.07 o 
  -3   1   3      162.99      3.74 o 
  -2   1   3       20.81      0.56 o 
  -1   1   3      356.51      8.46 o 
   0   1   3       18.53      0.56 o 
   1   1   3      796.26     18.12 o 
   2   1   3      467.68     10.70 o 
   3   1   3       41.95      1.00 o 
   4   1   3      206.26      4.78 o 
   5   1   3        1.76      0.09 o 
   6   1   3       22.04      0.50 o 
   7   1   3        7.55      0.19 o 
   8   1   3       84.74      2.01 o 
   9   1   3       26.95      0.70 o 
  10   1   3        8.88      0.25 o 
  11   1   3       11.29      0.30 o 
  12   1   3        3.71      0.17 o 
  13   1   3        2.65      0.38 o 
 -13   2   3        1.17      0.31 o 
 -12   2   3        0.04      0.04 o 
 -11   2   3        1.23      0.10 o 
 -10   2   3       48.00      1.13 o 
  -9   2   3        0.66      0.05 o 
  -8   2   3        6.81      0.20 o 
  -7   2   3       22.53      0.53 o 
  -6   2   3       61.07      1.38 o 
  -5   2   3        4.30      0.13 o 
  -4   2   3       79.85      1.80 o 
  -3   2   3      301.57      6.92 o 
  -2   2   3        9.79      0.26 o 
  -1   2   3      172.90      3.91 o 
   0   2   3        0.05      0.04 o 
   1   2   3      358.40      8.30 o 
   2   2   3       16.53      0.42 o 
   3   2   3       99.55      2.39 o 
   4   2   3       54.06      1.22 o 
   5   2   3       23.75      0.55 o 
   6   2   3       13.26      0.31 o 
   7   2   3        4.78      0.12 o 
   8   2   3        4.99      0.14 o 
   9   2   3        5.15      0.20 o 
  10   2   3        8.08      0.24 o 
  11   2   3        0.90      0.08 o 
  12   2   3        2.14      0.16 o 
 -12   3   3        3.23      0.19 o 
 -11   3   3        0.36      0.06 o 
 -10   3   3        3.60      0.13 o 
  -9   3   3       13.54      0.34 o 
  -8   3   3        7.12      0.19 o 
  -7   3   3        2.11      0.08 o 
  -6   3   3        1.68      0.06 o 
  -5   3   3        6.11      0.17 o 
  -4   3   3       23.09      0.53 o 
  -3   3   3        8.24      0.47 o 
  -2   3   3        1.48      0.08 o 
  -1   3   3       13.52      0.33 o 
   0   3   3       88.47      2.00 o 
   1   3   3        0.07      0.04 o 
   2   3   3        4.48      0.14 o 
   3   3   3       96.88      2.27 o 
   4   3   3        1.41      0.06 o 
   5   3   3        4.50      0.12 o 
   6   3   3        0.84      0.04 o 
   7   3   3       15.20      0.36 o 
   8   3   3        0.50      0.05 o 
   9   3   3       15.22      0.37 o 
  10   3   3        3.82      0.18 o 
  11   3   3        1.51      0.14 o 
  12   3   3        2.46      0.35 o 
 -12   4   3        1.88      0.15 o 
 -11   4   3        5.54      0.22 o 
 -10   4   3        6.66      0.18 o 
  -9   4   3       21.21      0.50 o 
  -8   4   3       16.15      0.40 o 
  -7   4   3        0.66      0.05 o 
  -6   4   3        7.32      0.20 o 
  -5   4   3       24.32      0.56 o 
  -4   4   3       60.05      1.36 o 
  -3   4   3       57.71      1.30 o 
  -2   4   3       31.97      0.72 o 
  -1   4   3        0.10      0.04 o 
   0   4   3        3.88      0.13 o 
   1   4   3       14.25      0.33 o 
   2   4   3       54.17      1.23 o 
   3   4   3       18.24      0.42 o 
   4   4   3        2.80      0.09 o 
   5   4   3        1.22      0.06 o 
   6   4   3        0.30      0.04 o 
   7   4   3        1.17      0.06 o 
   8   4   3        2.65      0.10 o 
   9   4   3        0.04      0.05 o 
  10   4   3        1.36      0.12 o 
  11   4   3        0.17      0.16 o 
 -10   5   3        0.06      0.05 o 
  -9   5   3        0.08      0.06 o 
  -8   5   3        0.04      0.04 o 
  -7   5   3        3.62      0.12 o 
  -6   5   3        1.12      0.06 o 
  -5   5   3        3.47      0.12 o 
  -4   5   3        2.42      0.10 o 
  -3   5   3        4.38      0.12 o 
  -2   5   3        3.30      0.10 o 
  -1   5   3        1.26      0.06 o 
   0   5   3        1.11      0.05 o 
   1   5   3        0.63      0.05 o 
   2   5   3        1.41      0.06 o 
   3   5   3        0.05      0.06 o 
   4   5   3        3.58      0.11 o 
   5   5   3        1.22      0.06 o 
   6   5   3        0.70      0.06 o 
   7   5   3        1.48      0.08 o 
   8   5   3        3.92      0.13 o 
   9   5   3        1.62      0.10 o 
  10   5   3        0.29      0.13 o 
  -9   6   3        4.24      0.21 o 
  -8   6   3        0.34      0.07 o 
  -7   6   3        0.05      0.05 o 
  -6   6   3        0.56      0.07 o 
  -5   6   3       20.10      0.54 o 
  -4   6   3       13.59      0.35 o 
  -3   6   3        1.07      0.07 o 
  -2   6   3       15.96      0.38 o 
  -1   6   3        0.05      0.04 o 
   0   6   3        4.05      0.20 o 
   1   6   3        0.65      0.06 o 
   2   6   3       13.58      0.35 o 
   3   6   3        1.04      0.07 o 
   4   6   3        0.61      0.07 o 
   5   6   3        2.10      0.10 o 
   6   6   3        5.74      0.20 o 
   7   6   3        0.08      0.06 o 
   8   6   3        1.30      0.15 o 
  -6   7   3        0.33      0.07 o 
  -5   7   3        0.66      0.08 o 
  -4   7   3        5.11      0.21 o 
  -3   7   3        0.44      0.09 o 
  -2   7   3        0.24      0.07 o 
  -1   7   3        3.23      0.14 o 
   0   7   3        0.79      0.08 o 
   1   7   3        0.51      0.07 o 
   2   7   3        2.12      0.11 o 
   3   7   3        5.24      0.17 o 
   4   7   3        0.12      0.07 o 
   5   7   3        2.16      0.13 o 
   6   7   3        0.14      0.09 o 
 -13   0   4        0.16      0.16 o 
 -12   0   4       43.31      1.12 o 
 -11   0   4        9.37      0.27 o 
 -10   0   4        8.69      0.23 o 
  -9   0   4       57.68      1.30 o 
  -8   0   4        4.37      0.14 o 
  -7   0   4       40.19      0.91 o 
  -6   0   4        2.80      0.11 o 
  -5   0   4       18.03      0.46 o 
  -4   0   4      123.39      3.17 o 
  -3   0   4       89.21      2.25 o 
  -2   0   4     2073.45     56.42 o 
  -1   0   4      852.40     28.20 o 
   0   0   4       71.29      1.65 o 
   1   0   4     1812.84     58.47 o 
   2   0   4        8.22      0.28 o 
   3   0   4       21.15      0.57 o 
   4   0   4       35.98      0.92 o 
   5   0   4       11.42      0.32 o 
   6   0   4        1.47      0.08 o 
   7   0   4      264.48      6.41 o 
   8   0   4       65.12      1.48 o 
   9   0   4        4.65      0.16 o 
  10   0   4       14.41      0.42 o 
  11   0   4        0.05      0.05 o 
  12   0   4        8.17      0.29 o 
 -13   1   4        1.20      0.14 o 
 -12   1   4        0.09      0.07 o 
 -11   1   4       36.98      0.85 o 
 -10   1   4        0.72      0.06 o 
  -9   1   4       10.54      0.25 o 
  -8   1   4       29.68      0.67 o 
  -7   1   4        0.46      0.03 o 
  -6   1   4       31.82      0.72 o 
  -5   1   4       93.77      2.17 o 
  -4   1   4       34.07      0.78 o 
  -3   1   4      232.58      5.27 o 
  -2   1   4      370.40      8.65 o 
  -1   1   4      254.23      6.58 o 
   0   1   4     1509.28     34.73 o 
   1   1   4       67.26      1.57 o 
   2   1   4        9.36      0.28 o 
   3   1   4       11.49      0.32 o 
   4   1   4        2.90      0.12 o 
   5   1   4       37.72      0.97 o 
   6   1   4       54.03      1.20 o 
   7   1   4       34.79      0.78 o 
   8   1   4       33.22      0.83 o 
   9   1   4        2.50      0.10 o 
  10   1   4        9.46      0.25 o 
  11   1   4        1.62      0.14 o 
  12   1   4        0.60      0.08 o 
 -13   2   4        0.53      0.13 o 
 -12   2   4        0.04      0.04 o 
 -11   2   4       11.04      0.29 o 
 -10   2   4       28.94      0.79 o 
  -9   2   4        0.30      0.05 o 
  -8   2   4       16.02      0.39 o 
  -7   2   4        3.49      0.10 o 
  -6   2   4        5.44      0.15 o 
  -5   2   4       28.34      0.65 o 
  -4   2   4       63.13      1.46 o 
  -3   2   4       27.57      0.64 o 
  -2   2   4       23.18      0.71 o 
  -1   2   4      233.61      5.37 o 
   0   2   4      187.23      4.25 o 
   1   2   4       19.34      0.53 o 
   2   2   4        1.12      0.08 o 
   3   2   4       88.45      1.99 o 
   4   2   4       15.00      0.35 o 
   5   2   4       59.64      1.33 o 
   6   2   4       46.49      1.13 o 
   7   2   4        0.58      0.04 o 
   8   2   4       14.68      0.39 o 
   9   2   4       36.48      0.95 o 
  10   2   4        1.58      0.08 o 
  11   2   4        7.09      0.30 o 
  12   2   4        3.92      0.27 o 
 -12   3   4        0.07      0.06 o 
 -11   3   4        4.41      0.18 o 
 -10   3   4       10.51      0.27 o 
  -9   3   4       21.67      0.52 o 
  -8   3   4        0.05      0.06 o 
  -7   3   4       76.06      1.72 o 
  -6   3   4        4.43      0.12 o 
  -5   3   4       11.53      0.27 o 
  -4   3   4      243.58      5.60 o 
  -3   3   4       46.05      1.05 o 
  -2   3   4        9.32      0.24 o 
  -1   3   4       56.02      1.30 o 
   0   3   4       58.85      1.34 o 
   1   3   4        8.01      0.22 o 
   2   3   4      218.23      5.09 o 
   3   3   4      106.02      2.43 o 
   4   3   4       48.39      1.09 o 
   5   3   4        3.89      0.10 o 
   6   3   4        0.27      0.03 o 
   7   3   4       14.55      0.34 o 
   8   3   4       10.65      0.27 o 
   9   3   4        6.87      0.19 o 
  10   3   4        3.46      0.13 o 
  11   3   4        2.93      0.15 o 
 -12   4   4        1.51      0.16 o 
 -11   4   4        0.13      0.06 o 
 -10   4   4        0.30      0.06 o 
  -9   4   4        0.31      0.09 o 
  -8   4   4       11.12      0.28 o 
  -7   4   4        2.23      0.08 o 
  -6   4   4       43.07      0.97 o 
  -5   4   4       23.91      0.60 o 
  -4   4   4        1.23      0.05 o 
  -3   4   4       29.01      0.65 o 
  -2   4   4        0.46      0.04 o 
  -1   4   4        0.40      0.04 o 
   0   4   4       12.20      0.29 o 
   1   4   4        2.86      0.09 o 
   2   4   4       53.65      1.20 o 
   3   4   4       37.88      0.88 o 
   4   4   4        1.54      0.06 o 
   5   4   4       25.90      0.59 o 
   6   4   4        6.38      0.16 o 
   7   4   4        2.53      0.09 o 
   8   4   4        2.51      0.10 o 
   9   4   4        0.04      0.04 o 
  10   4   4        3.53      0.15 o 
  11   4   4        6.51      0.43 o 
 -10   5   4        2.26      0.10 o 
  -9   5   4        0.18      0.06 o 
  -8   5   4        0.07      0.05 o 
  -7   5   4        1.74      0.10 o 
  -6   5   4       38.04      0.87 o 
  -5   5   4       67.14      1.52 o 
  -4   5   4        0.51      0.04 o 
  -3   5   4        9.64      0.23 o 
  -2   5   4        3.55      0.11 o 
  -1   5   4        4.82      0.13 o 
   0   5   4       24.52      0.56 o 
   1   5   4       91.47      2.06 o 
   2   5   4        2.92      0.10 o 
   3   5   4        0.03      0.03 o 
   4   5   4       22.77      0.55 o 
   5   5   4        3.60      0.12 o 
   6   5   4       15.82      0.38 o 
   7   5   4        2.56      0.10 o 
   8   5   4        0.85      0.06 o 
   9   5   4        1.23      0.11 o 
  -9   6   4        0.27      0.11 o 
  -8   6   4        0.69      0.07 o 
  -7   6   4        0.67      0.07 o 
  -6   6   4        3.22      0.11 o 
  -5   6   4        2.93      0.13 o 
  -4   6   4        3.64      0.14 o 
  -3   6   4        1.40      0.07 o 
  -2   6   4        0.07      0.05 o 
  -1   6   4        1.79      0.08 o 
   0   6   4        0.78      0.06 o 
   1   6   4        5.46      0.18 o 
   2   6   4        7.32      0.20 o 
   3   6   4        1.27      0.08 o 
   4   6   4        0.04      0.04 o 
   5   6   4        1.64      0.09 o 
   6   6   4        0.33      0.08 o 
   7   6   4        4.21      0.16 o 
   8   6   4        2.72      0.16 o 
  -6   7   4        0.39      0.09 o 
  -5   7   4        0.27      0.09 o 
  -4   7   4        2.86      0.20 o 
  -3   7   4        4.39      0.20 o 
  -2   7   4        1.37      0.12 o 
  -1   7   4        3.68      0.17 o 
   0   7   4        0.14      0.09 o 
   1   7   4        1.61      0.10 o 
   2   7   4        4.44      0.17 o 
   3   7   4        0.78      0.08 o 
   4   7   4        0.06      0.05 o 
   5   7   4        1.50      0.10 o 
 -13   1   5       10.06      0.92 o 
 -12   1   5       18.90      0.48 o 
 -11   1   5        2.12      0.13 o 
 -10   1   5        9.60      0.24 o 
  -9   1   5        3.03      0.09 o 
  -8   1   5       22.93      0.52 o 
  -7   1   5        2.16      0.07 o 
  -6   1   5       93.85      2.11 o 
  -5   1   5       30.97      0.72 o 
  -4   1   5        0.02      0.02 o 
  -3   1   5      213.69      4.84 o 
  -2   1   5       19.30      0.61 o 
  -1   1   5        1.11      0.08 o 
   0   1   5       72.21      1.68 o 
   1   1   5      112.34      2.84 o 
   2   1   5       19.74      0.51 o 
   3   1   5        5.02      0.15 o 
   4   1   5       87.68      2.00 o 
   5   1   5        1.31      0.06 o 
   6   1   5       59.07      1.34 o 
   7   1   5       40.24      0.94 o 
   8   1   5        0.05      0.06 o 
   9   1   5        6.29      0.19 o 
  10   1   5        3.68      0.14 o 
  11   1   5       12.46      0.39 o 
  12   1   5        3.52      0.16 o 
 -13   2   5        1.19      0.15 o 
 -12   2   5        7.62      0.24 o 
 -11   2   5        2.08      0.10 o 
 -10   2   5        0.06      0.07 o 
  -9   2   5        6.05      0.16 o 
  -8   2   5       34.10      0.79 o 
  -7   2   5       10.04      0.24 o 
  -6   2   5        4.33      0.13 o 
  -5   2   5      176.73      4.02 o 
  -4   2   5        5.88      0.17 o 
  -3   2   5        2.69      0.10 o 
  -2   2   5        3.44      0.13 o 
  -1   2   5      498.45     11.54 o 
   0   2   5       49.32      1.17 o 
   1   2   5       89.11      2.22 o 
   2   2   5      148.23      3.35 o 
   3   2   5       60.79      1.44 o 
   4   2   5        0.54      0.04 o 
   5   2   5       14.63      0.34 o 
   6   2   5       96.56      2.22 o 
   7   2   5        0.75      0.05 o 
   8   2   5        7.56      0.22 o 
   9   2   5        3.31      0.11 o 
  10   2   5       10.23      0.30 o 
  11   2   5        0.08      0.06 o 
  12   2   5        2.32      0.37 o 
 -12   3   5        0.09      0.06 o 
 -11   3   5        6.63      0.19 o 
 -10   3   5        0.06      0.05 o 
  -9   3   5        0.05      0.04 o 
  -8   3   5        0.81      0.05 o 
  -7   3   5       34.54      0.83 o 
  -6   3   5        0.71      0.04 o 
  -5   3   5        3.51      0.10 o 
  -4   3   5       29.53      0.68 o 
  -3   3   5       21.81      0.53 o 
  -2   3   5        6.73      0.19 o 
  -1   3   5        0.79      0.07 o 
   0   3   5       15.88      0.39 o 
   1   3   5       21.79      0.52 o 
   2   3   5        7.73      0.20 o 
   3   3   5        0.13      0.03 o 
   4   3   5        3.49      0.10 o 
   5   3   5       40.60      0.95 o 
   6   3   5        0.12      0.03 o 
   7   3   5        1.05      0.05 o 
   8   3   5       17.92      0.50 o 
   9   3   5        1.37      0.09 o 
  10   3   5        0.07      0.05 o 
  11   3   5        0.67      0.10 o 
 -12   4   5        1.97      0.33 o 
 -11   4   5        0.09      0.06 o 
 -10   4   5        1.19      0.10 o 
  -9   4   5        0.07      0.08 o 
  -8   4   5        3.07      0.13 o 
  -7   4   5       23.45      0.55 o 
  -6   4   5       39.79      0.90 o 
  -5   4   5       13.81      0.32 o 
  -4   4   5       11.24      0.26 o 
  -3   4   5        0.38      0.04 o 
  -2   4   5       34.47      0.79 o 
  -1   4   5       60.36      1.37 o 
   0   4   5       75.91      1.72 o 
   1   4   5       51.05      1.14 o 
   2   4   5       18.43      0.42 o 
   3   4   5        0.25      0.03 o 
   4   4   5       20.35      0.47 o 
   5   4   5       18.97      0.44 o 
   6   4   5       14.53      0.34 o 
   7   4   5       20.62      0.51 o 
   8   4   5        2.63      0.10 o 
   9   4   5        0.28      0.06 o 
  10   4   5        0.94      0.11 o 
 -10   5   5        3.03      0.12 o 
  -9   5   5        0.03      0.03 o 
  -8   5   5        1.38      0.09 o 
  -7   5   5        0.97      0.07 o 
  -6   5   5        0.05      0.04 o 
  -5   5   5        0.35      0.05 o 
  -4   5   5        0.09      0.04 o 
  -3   5   5        1.20      0.06 o 
  -2   5   5        4.19      0.13 o 
  -1   5   5        0.16      0.04 o 
   0   5   5        3.23      0.10 o 
   1   5   5        4.31      0.14 o 
   2   5   5        1.22      0.07 o 
   3   5   5        1.80      0.08 o 
   4   5   5        2.20      0.09 o 
   5   5   5        0.33      0.05 o 
   6   5   5        0.04      0.04 o 
   7   5   5        0.07      0.08 o 
   8   5   5        0.11      0.07 o 
   9   5   5        0.87      0.10 o 
  -9   6   5        3.49      0.16 o 
  -8   6   5        0.06      0.07 o 
  -7   6   5        1.11      0.08 o 
  -6   6   5        9.73      0.26 o 
  -5   6   5        1.37      0.11 o 
  -4   6   5        5.63      0.18 o 
  -3   6   5        0.63      0.07 o 
  -2   6   5        9.37      0.25 o 
  -1   6   5        0.81      0.07 o 
   0   6   5       28.83      0.67 o 
   1   6   5       11.71      0.33 o 
   2   6   5        0.11      0.06 o 
   3   6   5        3.40      0.13 o 
   4   6   5        2.94      0.15 o 
   5   6   5        7.86      0.21 o 
   6   6   5        1.12      0.14 o 
   7   6   5        4.42      0.16 o 
   8   6   5        0.11      0.13 o 
  -6   7   5        0.25      0.09 o 
  -5   7   5        0.04      0.04 o 
  -4   7   5        0.18      0.10 o 
  -3   7   5        1.95      0.29 o 
  -2   7   5        0.23      0.07 o 
  -1   7   5        0.14      0.07 o 
   0   7   5        0.98      0.12 o 
   1   7   5        3.83      0.16 o 
   2   7   5        0.06      0.08 o 
   3   7   5        0.07      0.06 o 
   4   7   5        0.92      0.09 o 
   5   7   5        1.14      0.11 o 
 -14   0   6        2.25      0.37 o 
 -13   0   6       34.75      0.89 o 
 -12   0   6        5.28      0.22 o 
 -11   0   6        0.48      0.11 o 
 -10   0   6       12.71      0.35 o 
  -9   0   6       25.05      0.58 o 
  -8   0   6        0.02      0.03 o 
  -7   0   6      258.30      6.35 o 
  -6   0   6      165.20      3.76 o 
  -5   0   6      118.41      2.75 o 
  -4   0   6       46.12      1.13 o 
  -3   0   6       15.47      0.43 o 
  -2   0   6      177.86      4.36 o 
  -1   0   6      198.66      6.59 o 
   1   0   6      219.88      5.15 o 
   2   0   6        4.02      0.25 o 
   3   0   6      560.76     13.26 o 
   4   0   6       12.95      0.64 o 
   5   0   6        6.30      0.17 o 
   6   0   6       47.71      1.05 o 
   7   0   6        1.01      0.06 o 
   8   0   6        4.90      0.20 o 
   9   0   6       28.43      0.67 o 
  10   0   6       17.61      0.56 o 
  11   0   6        2.63      0.13 o 
 -13   1   6        0.16      0.17 o 
 -12   1   6        4.34      0.14 o 
 -11   1   6        0.24      0.05 o 
 -10   1   6        0.03      0.03 o 
  -9   1   6       22.79      0.52 o 
  -8   1   6        1.72      0.06 o 
  -7   1   6       19.13      0.44 o 
  -6   1   6      152.66      3.45 o 
  -5   1   6        4.39      0.17 o 
  -4   1   6      176.72      4.04 o 
  -3   1   6        0.36      0.04 o 
  -2   1   6        5.47      0.20 o 
  -1   1   6        0.52      0.06 o 
   0   1   6      306.83      9.54 o 
   1   1   6      207.19      5.09 o 
   2   1   6      415.83      9.59 o 
   3   1   6        4.56      0.14 o 
   4   1   6       39.25      0.89 o 
   5   1   6       79.38      1.78 o 
   6   1   6       20.95      0.51 o 
   7   1   6        0.99      0.05 o 
   8   1   6        4.20      0.15 o 
   9   1   6        7.93      0.21 o 
  10   1   6        7.88      0.21 o 
  11   1   6        3.67      0.14 o 
  12   1   6       12.79      0.56 o 
 -13   2   6        0.51      0.15 o 
 -12   2   6        0.31      0.08 o 
 -11   2   6        6.46      0.19 o 
 -10   2   6        0.06      0.07 o 
  -9   2   6       34.61      0.80 o 
  -8   2   6       57.49      1.30 o 
  -7   2   6        2.21      0.08 o 
  -6   2   6        1.18      0.06 o 
  -5   2   6       79.73      1.79 o 
  -4   2   6        5.91      0.17 o 
  -3   2   6      140.07      3.20 o 
  -2   2   6       73.15      1.81 o 
  -1   2   6       18.74      0.44 o 
   0   2   6        5.07      0.16 o 
   1   2   6      156.01      3.55 o 
   2   2   6       10.03      0.26 o 
   3   2   6       43.39      1.00 o 
   4   2   6        6.90      0.18 o 
   5   2   6       47.89      1.07 o 
   6   2   6        2.14      0.07 o 
   7   2   6        5.90      0.17 o 
   8   2   6        0.03      0.03 o 
   9   2   6        3.02      0.11 o 
  10   2   6        7.54      0.23 o 
  11   2   6       19.10      0.48 o 
  12   2   6        0.95      0.29 o 
 -12   3   6        1.01      0.09 o 
 -11   3   6        2.90      0.15 o 
 -10   3   6       11.03      0.27 o 
  -9   3   6        1.03      0.06 o 
  -8   3   6       33.37      0.77 o 
  -7   3   6       16.11      0.39 o 
  -6   3   6        7.04      0.18 o 
  -5   3   6        4.63      0.13 o 
  -4   3   6        8.20      0.21 o 
  -3   3   6        0.30      0.05 o 
  -2   3   6      374.66      8.62 o 
  -1   3   6      106.15      2.40 o 
   0   3   6        0.35      0.05 o 
   1   3   6       43.44      0.99 o 
   2   3   6        2.23      0.09 o 
   3   3   6       20.73      0.47 o 
   4   3   6      105.12      2.40 o 
   5   3   6       90.40      2.08 o 
   6   3   6        0.24      0.03 o 
   7   3   6        6.75      0.17 o 
   8   3   6       14.70      0.36 o 
   9   3   6       16.84      0.40 o 
  10   3   6       13.74      0.34 o 
  11   3   6        2.30      0.14 o 
 -12   4   6        5.29      0.24 o 
 -11   4   6        6.61      0.20 o 
 -10   4   6        3.59      0.14 o 
  -9   4   6        8.31      0.26 o 
  -8   4   6        4.84      0.15 o 
  -7   4   6        4.38      0.13 o 
  -6   4   6        1.86      0.07 o 
  -5   4   6        0.02      0.02 o 
  -4   4   6       28.77      0.65 o 
  -3   4   6       24.91      0.56 o 
  -2   4   6        3.91      0.12 o 
  -1   4   6       81.78      1.88 o 
   0   4   6        6.48      0.16 o 
   1   4   6        8.07      0.19 o 
   2   4   6        3.53      0.10 o 
   3   4   6        0.33      0.04 o 
   4   4   6       13.75      0.32 o 
   5   4   6        8.84      0.23 o 
   6   4   6        0.83      0.05 o 
   7   4   6       30.63      0.70 o 
   8   4   6        3.75      0.12 o 
   9   4   6        5.12      0.19 o 
  10   4   6        0.61      0.10 o 
 -10   5   6        6.02      0.18 o 
  -9   5   6        0.83      0.07 o 
  -8   5   6        0.51      0.06 o 
  -7   5   6        8.01      0.21 o 
  -6   5   6        6.91      0.20 o 
  -5   5   6        8.88      0.24 o 
  -4   5   6        5.43      0.19 o 
  -3   5   6       36.91      0.84 o 
  -2   5   6        0.05      0.06 o 
  -1   5   6       32.49      0.76 o 
   0   5   6       74.85      1.69 o 
   1   5   6        0.11      0.04 o 
   2   5   6        1.88      0.08 o 
   3   5   6       16.23      0.39 o 
   4   5   6        9.64      0.24 o 
   5   5   6        6.45      0.18 o 
   6   5   6       46.84      1.09 o 
   7   5   6        1.01      0.10 o 
   8   5   6        7.20      0.24 o 
   9   5   6        0.05      0.06 o 
  -9   6   6        0.84      0.10 o 
  -8   6   6        0.40      0.07 o 
  -7   6   6        6.13      0.19 o 
  -6   6   6        1.64      0.13 o 
  -5   6   6        0.93      0.08 o 
  -4   6   6        1.70      0.12 o 
  -3   6   6        0.89      0.07 o 
  -2   6   6        0.07      0.08 o 
  -1   6   6        9.46      0.24 o 
   0   6   6        0.21      0.05 o 
   1   6   6        3.75      0.12 o 
   2   6   6        0.23      0.06 o 
   3   6   6        0.90      0.08 o 
   4   6   6        0.06      0.05 o 
   5   6   6        3.13      0.17 o 
   6   6   6        0.07      0.08 o 
   7   6   6        3.37      0.14 o 
  -6   7   6        1.27      0.14 o 
  -5   7   6        0.07      0.08 o 
  -4   7   6        0.82      0.12 o 
  -3   7   6        0.72      0.11 o 
  -2   7   6        3.45      0.14 o 
  -1   7   6        4.02      0.15 o 
   0   7   6        0.08      0.07 o 
   1   7   6        0.08      0.09 o 
   2   7   6        2.23      0.12 o 
   3   7   6        0.58      0.09 o 
   4   7   6        6.92      0.27 o 
   5   7   6        0.56      0.11 o 
 -13   1   7        0.05      0.06 o 
 -12   1   7        1.53      0.13 o 
 -11   1   7        1.45      0.10 o 
 -10   1   7       47.38      1.08 o 
  -9   1   7       17.62      0.41 o 
  -8   1   7       56.11      1.32 o 
  -7   1   7       53.21      1.19 o 
  -6   1   7        2.67      0.09 o 
  -5   1   7        1.09      0.06 o 
  -4   1   7       88.22      2.18 o 
  -3   1   7      356.85      8.19 o 
  -2   1   7       35.71      0.84 o 
  -1   1   7      392.26      9.00 o 
   0   1   7       35.56      0.89 o 
   1   1   7       17.81      0.47 o 
   2   1   7       28.95      0.72 o 
   3   1   7       28.06      0.65 o 
   4   1   7        8.05      0.20 o 
   5   1   7        5.04      0.13 o 
   6   1   7       12.28      0.29 o 
   7   1   7        1.38      0.06 o 
   8   1   7        0.33      0.05 o 
   9   1   7       12.94      0.38 o 
  10   1   7        0.06      0.07 o 
  11   1   7        4.65      0.23 o 
  12   1   7        2.44      0.38 o 
 -13   2   7        0.09      0.10 o 
 -12   2   7        3.41      0.13 o 
 -11   2   7        8.49      0.27 o 
 -10   2   7        1.25      0.07 o 
  -9   2   7        9.93      0.24 o 
  -8   2   7        6.45      0.17 o 
  -7   2   7       19.25      0.45 o 
  -6   2   7        0.20      0.04 o 
  -5   2   7       21.74      0.50 o 
  -4   2   7        7.11      0.19 o 
  -3   2   7      170.80      3.92 o 
  -2   2   7       34.27      0.88 o 
  -1   2   7        1.42      0.09 o 
   0   2   7      137.80      3.11 o 
   1   2   7       80.56      1.81 o 
   2   2   7       55.35      1.24 o 
   3   2   7        3.83      0.11 o 
   4   2   7      150.08      3.41 o 
   5   2   7        4.09      0.11 o 
   6   2   7        1.09      0.05 o 
   7   2   7        3.60      0.12 o 
   8   2   7       36.14      0.86 o 
   9   2   7        1.78      0.08 o 
  10   2   7        3.73      0.14 o 
  11   2   7       15.92      0.42 o 
 -12   3   7        1.31      0.10 o 
 -11   3   7        3.65      0.12 o 
 -10   3   7        0.54      0.06 o 
  -9   3   7       20.29      0.53 o 
  -8   3   7       10.74      0.26 o 
  -7   3   7        0.02      0.02 o 
  -6   3   7        7.69      0.21 o 
  -5   3   7       15.82      0.38 o 
  -4   3   7        5.30      0.16 o 
  -3   3   7        4.04      0.14 o 
  -2   3   7       82.40      1.87 o 
  -1   3   7        1.68      0.09 o 
   0   3   7        0.99      0.07 o 
   1   3   7       18.60      0.45 o 
   2   3   7       28.76      0.65 o 
   3   3   7        2.17      0.07 o 
   4   3   7        0.33      0.03 o 
   5   3   7        4.65      0.12 o 
   6   3   7        5.38      0.15 o 
   7   3   7        3.52      0.11 o 
   8   3   7        0.13      0.06 o 
   9   3   7        0.29      0.07 o 
  10   3   7       11.53      0.29 o 
  11   3   7        0.14      0.14 o 
 -12   4   7        0.23      0.20 o 
 -11   4   7        0.47      0.07 o 
 -10   4   7        0.03      0.03 o 
  -9   4   7        0.93      0.07 o 
  -8   4   7        3.01      0.17 o 
  -7   4   7        4.44      0.14 o 
  -6   4   7        0.06      0.07 o 
  -5   4   7        1.04      0.05 o 
  -4   4   7        9.65      0.23 o 
  -3   4   7       16.82      0.39 o 
  -2   4   7       36.74      0.85 o 
  -1   4   7       28.77      0.65 o 
   0   4   7        0.14      0.03 o 
   1   4   7        1.36      0.05 o 
   2   4   7       18.32      0.42 o 
   3   4   7       55.49      1.27 o 
   4   4   7       40.80      1.00 o 
   5   4   7       19.30      0.45 o 
   6   4   7        1.88      0.07 o 
   7   4   7        0.06      0.04 o 
   8   4   7        4.45      0.17 o 
   9   4   7       17.76      0.51 o 
  10   4   7        7.13      0.26 o 
 -10   5   7        0.07      0.08 o 
  -9   5   7        0.03      0.04 o 
  -8   5   7        4.68      0.15 o 
  -7   5   7        0.58      0.06 o 
  -6   5   7        2.69      0.12 o 
  -5   5   7        2.54      0.10 o 
  -4   5   7        0.04      0.04 o 
  -3   5   7        4.21      0.13 o 
  -2   5   7        0.24      0.05 o 
  -1   5   7        1.04      0.06 o 
   0   5   7        0.06      0.06 o 
   1   5   7        0.96      0.05 o 
   2   5   7        0.32      0.05 o 
   3   5   7        4.70      0.14 o 
   4   5   7        0.12      0.05 o 
   5   5   7        1.27      0.10 o 
   6   5   7        3.22      0.16 o 
   7   5   7        0.28      0.06 o 
   8   5   7        2.48      0.14 o 
  -9   6   7        0.07      0.09 o 
  -8   6   7        1.23      0.08 o 
  -7   6   7        2.51      0.11 o 
  -6   6   7        0.70      0.07 o 
  -5   6   7        1.69      0.09 o 
  -4   6   7        9.73      0.35 o 
  -3   6   7        0.80      0.07 o 
  -2   6   7        3.65      0.14 o 
  -1   6   7        9.04      0.25 o 
   0   6   7        0.26      0.06 o 
   1   6   7        0.27      0.06 o 
   2   6   7        5.70      0.19 o 
   3   6   7       15.04      0.40 o 
   4   6   7        0.78      0.07 o 
   5   6   7       11.76      0.32 o 
   6   6   7        1.85      0.11 o 
   7   6   7        3.58      0.18 o 
  -6   7   7        2.81      0.17 o 
  -5   7   7        2.46      0.15 o 
  -4   7   7        2.58      0.17 o 
  -3   7   7        0.21      0.09 o 
  -2   7   7        4.80      0.16 o 
  -1   7   7        0.07      0.06 o 
   0   7   7        0.20      0.08 o 
   1   7   7        0.07      0.08 o 
   2   7   7        3.11      0.18 o 
   3   7   7        0.06      0.07 o 
   4   7   7        0.56      0.11 o 
 -13   0   8        3.30      0.17 o 
 -12   0   8        0.20      0.08 o 
 -11   0   8       88.38      2.48 o 
 -10   0   8       17.61      0.43 o 
  -9   0   8        4.26      0.14 o 
  -8   0   8       50.37      1.13 o 
  -7   0   8        0.23      0.04 o 
  -6   0   8        1.13      0.06 o 
  -5   0   8      280.79      6.69 o 
  -4   0   8      593.27     13.76 o 
  -3   0   8       23.03      0.57 o 
  -2   0   8      462.11     13.78 o 
  -1   0   8      496.32     13.96 o 
   0   0   8      284.21      6.59 o 
   1   0   8       69.90      1.91 o 
   2   0   8      100.22      2.42 o 
   3   0   8       10.10      0.33 o 
   4   0   8        1.00      0.06 o 
   5   0   8      143.27      4.20 o 
   6   0   8       15.57      0.40 o 
   7   0   8       44.38      1.13 o 
   8   0   8       28.97      0.67 o 
   9   0   8        0.10      0.07 o 
  10   0   8        1.04      0.09 o 
  11   0   8        0.12      0.11 o 
 -13   1   8        3.79      0.17 o 
 -12   1   8       12.01      0.31 o 
 -11   1   8        1.40      0.08 o 
 -10   1   8       19.82      0.46 o 
  -9   1   8        4.88      0.13 o 
  -8   1   8        5.85      0.16 o 
  -7   1   8        0.02      0.02 o 
  -6   1   8        3.03      0.09 o 
  -5   1   8       17.06      0.48 o 
  -4   1   8      176.08      4.30 o 
  -3   1   8        8.42      0.24 o 
  -2   1   8      291.88      8.01 o 
  -1   1   8       92.85      2.56 o 
   0   1   8       26.35      0.72 o 
   1   1   8       89.75      2.06 o 
   2   1   8       45.67      1.16 o 
   3   1   8       37.27      0.85 o 
   4   1   8       27.50      0.62 o 
   5   1   8        1.46      0.06 o 
   6   1   8       42.03      0.98 o 
   7   1   8       45.67      1.03 o 
   8   1   8       20.04      0.47 o 
   9   1   8        1.71      0.16 o 
  10   1   8        1.37      0.08 o 
  11   1   8        0.16      0.07 o 
 -13   2   8        2.19      0.32 o 
 -12   2   8        4.43      0.17 o 
 -11   2   8        0.06      0.07 o 
 -10   2   8        9.31      0.24 o 
  -9   2   8       55.98      1.31 o 
  -8   2   8        6.83      0.19 o 
  -7   2   8       16.68      0.39 o 
  -6   2   8       13.52      0.32 o 
  -5   2   8        1.90      0.07 o 
  -4   2   8       84.36      2.00 o 
  -3   2   8      294.60      6.93 o 
  -2   2   8       28.10      0.68 o 
  -1   2   8       45.49      1.03 o 
   0   2   8        0.59      0.07 o 
   1   2   8        5.63      0.17 o 
   2   2   8       54.00      1.20 o 
   3   2   8      101.38      2.28 o 
   4   2   8        0.73      0.04 o 
   5   2   8       13.92      0.33 o 
   6   2   8        5.32      0.15 o 
   7   2   8        7.20      0.20 o 
   8   2   8        4.25      0.14 o 
   9   2   8        2.36      0.12 o 
  10   2   8        2.81      0.14 o 
  11   2   8        2.66      0.18 o 
 -12   3   8        0.07      0.06 o 
 -11   3   8        0.03      0.03 o 
 -10   3   8        6.02      0.17 o 
  -9   3   8        6.71      0.18 o 
  -8   3   8       22.24      0.53 o 
  -7   3   8        0.12      0.04 o 
  -6   3   8       40.18      0.90 o 
  -5   3   8        2.25      0.08 o 
  -4   3   8        0.25      0.04 o 
  -3   3   8       17.81      0.49 o 
  -2   3   8       26.17      0.63 o 
  -1   3   8        6.45      0.18 o 
   0   3   8       99.66      2.25 o 
   1   3   8       24.61      0.57 o 
   2   3   8        1.60      0.06 o 
   3   3   8      112.91      2.62 o 
   4   3   8       54.17      1.22 o 
   5   3   8        3.34      0.10 o 
   6   3   8        6.28      0.16 o 
   7   3   8       12.29      0.29 o 
   8   3   8        3.93      0.13 o 
   9   3   8       16.21      0.52 o 
  10   3   8       25.09      0.71 o 
 -12   4   8        0.61      0.09 o 
 -11   4   8        0.10      0.06 o 
 -10   4   8        3.12      0.11 o 
  -9   4   8        4.15      0.14 o 
  -8   4   8        4.58      0.15 o 
  -7   4   8       26.42      0.61 o 
  -6   4   8        6.95      0.18 o 
  -5   4   8       24.92      0.59 o 
  -4   4   8        4.41      0.12 o 
  -3   4   8        0.53      0.04 o 
  -2   4   8        0.59      0.04 o 
  -1   4   8        7.87      0.19 o 
   0   4   8        5.63      0.14 o 
   1   4   8       59.13      1.38 o 
   2   4   8        5.40      0.14 o 
   3   4   8       20.51      0.47 o 
   4   4   8       20.89      0.48 o 
   5   4   8        0.06      0.04 o 
   6   4   8        0.10      0.05 o 
   7   4   8        0.08      0.05 o 
   8   4   8        0.06      0.05 o 
   9   4   8       12.40      0.35 o 
  10   4   8        0.45      0.25 o 
 -10   5   8        0.19      0.07 o 
  -9   5   8        0.61      0.07 o 
  -8   5   8        7.76      0.21 o 
  -7   5   8        0.04      0.03 o 
  -6   5   8       16.41      0.42 o 
  -5   5   8        6.30      0.19 o 
  -4   5   8        8.13      0.21 o 
  -3   5   8        0.50      0.06 o 
  -2   5   8        1.20      0.07 o 
  -1   5   8        0.89      0.06 o 
   0   5   8        6.51      0.17 o 
   1   5   8        7.85      0.20 o 
   2   5   8       72.76      1.66 o 
   3   5   8        1.61      0.08 o 
   4   5   8        2.13      0.09 o 
   5   5   8        7.22      0.21 o 
   6   5   8        0.60      0.07 o 
   7   5   8        3.76      0.15 o 
   8   5   8       20.61      0.70 o 
  -9   6   8        0.15      0.10 o 
  -8   6   8        0.51      0.07 o 
  -7   6   8        4.51      0.15 o 
  -6   6   8        0.42      0.08 o 
  -5   6   8       12.03      0.36 o 
  -4   6   8        1.25      0.10 o 
  -3   6   8        0.12      0.06 o 
  -2   6   8        2.04      0.09 o 
  -1   6   8        2.73      0.11 o 
   0   6   8        0.81      0.07 o 
   1   6   8       12.81      0.41 o 
   2   6   8        0.71      0.07 o 
   3   6   8        0.17      0.06 o 
   4   6   8        2.27      0.10 o 
   5   6   8        0.71      0.09 o 
   6   6   8        0.77      0.10 o 
   7   6   8        3.14      0.20 o 
  -6   7   8        0.13      0.13 o 
  -5   7   8        0.06      0.06 o 
  -4   7   8        1.79      0.14 o 
  -3   7   8        0.14      0.10 o 
  -2   7   8        3.73      0.19 o 
  -1   7   8        0.44      0.08 o 
   0   7   8        1.04      0.12 o 
   1   7   8        0.06      0.05 o 
   2   7   8        0.35      0.13 o 
   3   7   8        1.22      0.11 o 
   4   7   8        4.00      0.22 o 
 -13   1   9        0.06      0.05 o 
 -12   1   9       11.67      0.30 o 
 -11   1   9        5.94      0.19 o 
 -10   1   9        9.86      0.24 o 
  -9   1   9       17.58      0.43 o 
  -8   1   9       13.84      0.33 o 
  -7   1   9       10.62      0.25 o 
  -6   1   9       44.61      1.01 o 
  -5   1   9      269.28      6.56 o 
  -4   1   9       46.70      1.07 o 
  -3   1   9       61.31      1.64 o 
  -2   1   9       21.96      0.54 o 
  -1   1   9      167.93      3.80 o 
   0   1   9       36.10      0.83 o 
   1   1   9      185.44      4.25 o 
   2   1   9      173.15      3.95 o 
   3   1   9        1.39      0.07 o 
   4   1   9       20.24      0.48 o 
   5   1   9        1.87      0.07 o 
   6   1   9       34.24      0.78 o 
   7   1   9        0.12      0.05 o 
   8   1   9        9.60      0.25 o 
   9   1   9        1.95      0.09 o 
  10   1   9        1.04      0.07 o 
  11   1   9        1.49      0.11 o 
 -13   2   9        1.46      0.28 o 
 -12   2   9        4.33      0.20 o 
 -11   2   9        0.06      0.05 o 
 -10   2   9       13.26      0.32 o 
  -9   2   9        1.40      0.07 o 
  -8   2   9        1.36      0.06 o 
  -7   2   9       17.13      0.42 o 
  -6   2   9       31.29      0.75 o 
  -5   2   9        0.16      0.03 o 
  -4   2   9       13.93      0.35 o 
  -3   2   9       52.14      1.25 o 
  -2   2   9       16.87      0.45 o 
  -1   2   9        7.85      0.25 o 
   0   2   9       53.33      1.21 o 
   1   2   9        7.14      0.19 o 
   2   2   9       76.55      1.78 o 
   3   2   9        2.18      0.08 o 
   4   2   9       14.17      0.34 o 
   5   2   9       10.68      0.26 o 
   6   2   9       34.42      0.81 o 
   7   2   9       20.90      0.54 o 
   8   2   9        0.17      0.05 o 
   9   2   9       14.83      0.37 o 
  10   2   9        0.40      0.07 o 
  11   2   9        0.72      0.27 o 
 -12   3   9        0.07      0.08 o 
 -11   3   9        1.31      0.08 o 
 -10   3   9        0.93      0.07 o 
  -9   3   9        1.71      0.10 o 
  -8   3   9        5.72      0.18 o 
  -7   3   9        9.68      0.24 o 
  -6   3   9       31.94      0.73 o 
  -5   3   9        0.04      0.03 o 
  -4   3   9       36.78      0.84 o 
  -3   3   9        5.47      0.14 o 
  -2   3   9        7.95      0.20 o 
  -1   3   9        1.17      0.06 o 
   0   3   9       40.38      0.93 o 
   1   3   9        9.46      0.23 o 
   2   3   9        1.33      0.05 o 
   3   3   9       36.05      0.81 o 
   4   3   9        6.16      0.16 o 
   5   3   9        0.37      0.04 o 
   6   3   9        3.89      0.12 o 
   7   3   9        9.84      0.26 o 
   8   3   9        0.09      0.05 o 
   9   3   9        0.07      0.05 o 
  10   3   9        0.54      0.08 o 
 -12   4   9        1.20      0.12 o 
 -11   4   9        2.60      0.10 o 
 -10   4   9        3.23      0.16 o 
  -9   4   9        1.65      0.10 o 
  -8   4   9        0.08      0.05 o 
  -7   4   9        5.69      0.16 o 
  -6   4   9        0.11      0.04 o 
  -5   4   9        0.05      0.04 o 
  -4   4   9        2.17      0.08 o 
  -3   4   9        0.56      0.04 o 
  -2   4   9        0.34      0.04 o 
  -1   4   9        1.36      0.06 o 
   0   4   9        6.52      0.17 o 
   1   4   9       12.00      0.28 o 
   2   4   9        6.74      0.17 o 
   3   4   9        9.86      0.26 o 
   4   4   9        0.85      0.05 o 
   5   4   9        8.00      0.22 o 
   6   4   9        7.87      0.28 o 
   7   4   9       10.46      0.28 o 
   8   4   9       12.51      0.38 o 
   9   4   9        5.50      0.20 o 
 -10   5   9        0.09      0.07 o 
  -9   5   9        3.59      0.13 o 
  -8   5   9        0.03      0.03 o 
  -7   5   9        0.06      0.07 o 
  -6   5   9        1.29      0.07 o 
  -5   5   9        2.98      0.14 o 
  -4   5   9        0.15      0.05 o 
  -3   5   9        4.43      0.19 o 
  -2   5   9        1.00      0.06 o 
  -1   5   9        6.96      0.18 o 
   0   5   9        0.08      0.04 o 
   1   5   9        0.80      0.05 o 
   2   5   9        5.84      0.17 o 
   3   5   9        0.36      0.05 o 
   4   5   9        0.03      0.03 o 
   5   5   9        0.36      0.06 o 
   6   5   9        1.39      0.08 o 
   7   5   9        0.03      0.04 o 
   8   5   9        2.75      0.34 o 
  -8   6   9        0.18      0.14 o 
  -7   6   9        2.01      0.12 o 
  -6   6   9        0.07      0.08 o 
  -5   6   9        2.40      0.16 o 
  -4   6   9        0.14      0.07 o 
  -3   6   9        4.31      0.14 o 
  -2   6   9        3.04      0.12 o 
  -1   6   9        0.05      0.04 o 
   0   6   9        0.51      0.06 o 
   1   6   9       11.49      0.30 o 
   2   6   9        0.48      0.06 o 
   3   6   9        1.02      0.07 o 
   4   6   9        1.82      0.09 o 
   5   6   9        2.09      0.15 o 
   6   6   9        0.73      0.11 o 
  -6   7   9        2.48      0.41 o 
  -5   7   9        1.99      0.14 o 
  -4   7   9        7.60      0.26 o 
  -3   7   9        0.43      0.11 o 
  -2   7   9        0.50      0.08 o 
  -1   7   9        0.07      0.08 o 
   0   7   9        7.13      0.42 o 
   1   7   9        4.73      0.21 o 
   2   7   9        0.29      0.09 o 
   3   7   9        1.68      0.16 o 
 -13   0  10        0.28      0.20 o 
 -12   0  10        2.44      0.13 o 
 -11   0  10        8.05      0.24 o 
 -10   0  10       11.87      0.32 o 
  -9   0  10       52.58      1.50 o 
  -8   0  10        7.19      0.20 o 
  -7   0  10        1.38      0.07 o 
  -6   0  10      299.26      6.82 o 
  -5   0  10      103.31      2.32 o 
  -4   0  10        1.67      0.12 o 
  -3   0  10        4.53      0.19 o 
  -2   0  10      191.49      5.23 o 
  -1   0  10        3.27      0.18 o 
   1   0  10      656.82     15.11 o 
   2   0  10       33.78      0.80 o 
   3   0  10        1.13      0.07 o 
   4   0  10        4.08      0.17 o 
   5   0  10       70.04      1.73 o 
   6   0  10       33.49      0.77 o 
   7   0  10       59.51      1.41 o 
   8   0  10        0.92      0.07 o 
   9   0  10       13.71      0.41 o 
  10   0  10       11.68      0.33 o 
 -13   1  10        3.29      0.16 o 
 -12   1  10        2.81      0.17 o 
 -11   1  10        3.81      0.13 o 
 -10   1  10        6.40      0.17 o 
  -9   1  10        1.18      0.06 o 
  -8   1  10       36.70      0.87 o 
  -7   1  10       29.88      0.67 o 
  -6   1  10       52.01      1.16 o 
  -5   1  10       26.41      0.62 o 
  -4   1  10        0.06      0.03 o 
  -3   1  10        3.83      0.13 o 
  -2   1  10       32.70      1.03 o 
  -1   1  10        0.02      0.02 o 
   0   1  10      144.15      3.27 o 
   1   1  10       71.66      1.62 o 
   2   1  10       42.07      0.96 o 
   3   1  10       83.26      1.88 o 
   4   1  10        0.27      0.03 o 
   5   1  10        0.72      0.04 o 
   6   1  10        0.33      0.04 o 
   7   1  10        3.15      0.11 o 
   8   1  10       18.41      0.50 o 
   9   1  10        9.28      0.24 o 
  10   1  10        5.28      0.17 o 
  11   1  10        5.22      0.39 o 
 -12   2  10        0.11      0.07 o 
 -11   2  10        1.17      0.08 o 
 -10   2  10        0.76      0.05 o 
  -9   2  10        5.41      0.16 o 
  -8   2  10       11.21      0.27 o 
  -7   2  10       79.45      1.82 o 
  -6   2  10        9.77      0.24 o 
  -5   2  10        0.05      0.05 o 
  -4   2  10       31.90      0.72 o 
  -3   2  10       11.17      0.32 o 
  -2   2  10       88.43      2.04 o 
  -1   2  10      182.92      4.28 o 
   0   2  10       25.42      0.66 o 
   1   2  10        4.56      0.14 o 
   2   2  10       74.34      1.66 o 
   3   2  10       11.24      0.27 o 
   4   2  10       40.04      0.90 o 
   5   2  10       40.47      0.90 o 
   6   2  10        1.49      0.07 o 
   7   2  10        0.95      0.07 o 
   8   2  10       15.41      0.37 o 
   9   2  10        1.96      0.10 o 
  10   2  10        6.32      0.25 o 
 -12   3  10        0.04      0.04 o 
 -11   3  10       12.45      0.31 o 
 -10   3  10        7.83      0.21 o 
  -9   3  10        5.12      0.15 o 
  -8   3  10        9.88      0.25 o 
  -7   3  10       11.05      0.27 o 
  -6   3  10        0.53      0.04 o 
  -5   3  10        6.45      0.17 o 
  -4   3  10       63.22      1.42 o 
  -3   3  10       19.76      0.49 o 
  -2   3  10       22.07      0.52 o 
  -1   3  10       31.47      0.72 o 
   0   3  10        1.37      0.06 o 
   1   3  10        0.79      0.04 o 
   2   3  10        2.33      0.08 o 
   3   3  10        0.18      0.04 o 
   4   3  10        9.75      0.26 o 
   5   3  10       38.75      0.88 o 
   6   3  10       32.62      0.83 o 
   7   3  10        1.93      0.09 o 
   8   3  10        2.76      0.12 o 
   9   3  10        2.61      0.19 o 
  10   3  10        0.85      0.27 o 
 -11   4  10        3.82      0.13 o 
 -10   4  10        7.60      0.20 o 
  -9   4  10        0.68      0.07 o 
  -8   4  10        0.34      0.06 o 
  -7   4  10        0.24      0.04 o 
  -6   4  10        1.89      0.08 o 
  -5   4  10       23.84      0.55 o 
  -4   4  10        2.85      0.09 o 
  -3   4  10       38.41      0.87 o 
  -2   4  10       24.46      0.56 o 
  -1   4  10        0.05      0.06 o 
   0   4  10       16.46      0.38 o 
   1   4  10        0.03      0.03 o 
   2   4  10        1.75      0.07 o 
   3   4  10       11.17      0.26 o 
   4   4  10        1.29      0.06 o 
   5   4  10       16.19      0.39 o 
   6   4  10       18.47      0.46 o 
   7   4  10        0.31      0.06 o 
   8   4  10        5.65      0.18 o 
   9   4  10        1.03      0.18 o 
 -10   5  10        0.78      0.10 o 
  -9   5  10        0.92      0.08 o 
  -8   5  10        2.36      0.12 o 
  -7   5  10        5.56      0.22 o 
  -6   5  10       15.06      0.37 o 
  -5   5  10        3.62      0.16 o 
  -4   5  10       12.44      0.31 o 
  -3   5  10        4.63      0.15 o 
  -2   5  10        3.32      0.17 o 
  -1   5  10       15.00      0.35 o 
   0   5  10        0.24      0.04 o 
   1   5  10        2.10      0.08 o 
   2   5  10        3.57      0.13 o 
   3   5  10        0.04      0.03 o 
   4   5  10       15.79      0.40 o 
   5   5  10        0.18      0.06 o 
   6   5  10        0.40      0.07 o 
   7   5  10       20.09      0.53 o 
   8   5  10        0.88      0.26 o 
  -8   6  10        0.07      0.07 o 
  -7   6  10        0.37      0.08 o 
  -6   6  10        5.43      0.21 o 
  -5   6  10        9.91      0.28 o 
  -4   6  10        0.24      0.07 o 
  -3   6  10        3.18      0.18 o 
  -2   6  10        0.05      0.04 o 
  -1   6  10        0.45      0.06 o 
   0   6  10       12.29      0.30 o 
   1   6  10        6.57      0.19 o 
   2   6  10        0.07      0.08 o 
   3   6  10        2.27      0.10 o 
   4   6  10        0.05      0.06 o 
   5   6  10        0.10      0.08 o 
   6   6  10        7.06      0.39 o 
  -5   7  10        2.04      0.17 o 
  -4   7  10        0.30      0.13 o 
  -3   7  10        0.10      0.09 o 
  -2   7  10        1.44      0.09 o 
  -1   7  10        0.07      0.08 o 
   0   7  10        1.79      0.21 o 
   1   7  10        0.61      0.20 o 
   2   7  10        0.25      0.10 o 
   3   7  10        1.55      0.15 o 
 -13   1  11        0.10      0.10 o 
 -12   1  11        1.05      0.07 o 
 -11   1  11        4.33      0.15 o 
 -10   1  11        1.87      0.09 o 
  -9   1  11        6.76      0.17 o 
  -8   1  11        1.68      0.06 o 
  -7   1  11       47.10      1.05 o 
  -6   1  11        4.10      0.12 o 
  -5   1  11        0.19      0.04 o 
  -4   1  11        1.88      0.08 o 
  -3   1  11      157.69      3.64 o 
  -2   1  11       82.31      1.96 o 
  -1   1  11       72.18      1.64 o 
   0   1  11      200.71      4.67 o 
   1   1  11        0.04      0.04 o 
   2   1  11        1.69      0.08 o 
   3   1  11       13.32      0.31 o 
   4   1  11      126.43      2.85 o 
   5   1  11       28.63      0.65 o 
   6   1  11       31.78      0.72 o 
   7   1  11       16.33      0.39 o 
   8   1  11        6.08      0.22 o 
   9   1  11        0.22      0.08 o 
  10   1  11        3.61      0.15 o 
 -12   2  11        8.66      0.25 o 
 -11   2  11        2.10      0.11 o 
 -10   2  11       12.03      0.29 o 
  -9   2  11        0.11      0.04 o 
  -8   2  11       20.36      0.48 o 
  -7   2  11       22.97      0.55 o 
  -6   2  11        0.23      0.03 o 
  -5   2  11       39.85      0.90 o 
  -4   2  11        7.75      0.21 o 
  -3   2  11       22.52      0.63 o 
  -2   2  11       13.42      0.34 o 
  -1   2  11       71.28      1.62 o 
   0   2  11        1.36      0.09 o 
   1   2  11        8.42      0.21 o 
   2   2  11       31.68      0.71 o 
   3   2  11        9.07      0.23 o 
   4   2  11        1.21      0.06 o 
   5   2  11       10.61      0.26 o 
   6   2  11        5.80      0.17 o 
   7   2  11        9.99      0.25 o 
   8   2  11        0.20      0.07 o 
   9   2  11        8.63      0.24 o 
  10   2  11        1.13      0.11 o 
 -12   3  11        1.42      0.11 o 
 -11   3  11        4.49      0.17 o 
 -10   3  11        0.04      0.04 o 
  -9   3  11        1.09      0.07 o 
  -8   3  11        6.29      0.17 o 
  -7   3  11        0.27      0.05 o 
  -6   3  11        4.46      0.13 o 
  -5   3  11        0.58      0.05 o 
  -4   3  11       19.89      0.46 o 
  -3   3  11        1.45      0.07 o 
  -2   3  11       19.80      0.45 o 
  -1   3  11       41.94      0.96 o 
   0   3  11        1.42      0.06 o 
   1   3  11       14.94      0.34 o 
   2   3  11        0.22      0.04 o 
   3   3  11       16.18      0.40 o 
   4   3  11        0.36      0.05 o 
   5   3  11       21.28      0.49 o 
   6   3  11        1.47      0.10 o 
   7   3  11        0.03      0.03 o 
   8   3  11        5.51      0.19 o 
   9   3  11        4.05      0.15 o 
 -11   4  11        0.05      0.05 o 
 -10   4  11        0.04      0.04 o 
  -9   4  11        5.83      0.18 o 
  -8   4  11       23.10      0.54 o 
  -7   4  11       14.00      0.33 o 
  -6   4  11        7.02      0.20 o 
  -5   4  11        0.39      0.05 o 
  -4   4  11        0.09      0.04 o 
  -3   4  11        3.90      0.12 o 
  -2   4  11       18.28      0.44 o 
  -1   4  11        2.97      0.10 o 
   0   4  11        0.74      0.05 o 
   1   4  11        1.49      0.07 o 
   2   4  11        0.25      0.04 o 
   3   4  11        0.08      0.04 o 
   4   4  11        0.48      0.06 o 
   5   4  11        2.60      0.12 o 
   6   4  11        1.67      0.11 o 
   7   4  11        0.06      0.07 o 
   8   4  11        0.14      0.08 o 
   9   4  11        0.19      0.17 o 
 -10   5  11        1.18      0.14 o 
  -9   5  11        0.05      0.05 o 
  -8   5  11        0.03      0.04 o 
  -7   5  11        9.21      0.24 o 
  -6   5  11        0.59      0.07 o 
  -5   5  11        0.08      0.05 o 
  -4   5  11        1.33      0.08 o 
  -3   5  11        1.49      0.08 o 
  -2   5  11        0.50      0.05 o 
  -1   5  11        1.48      0.07 o 
   0   5  11        3.77      0.11 o 
   1   5  11        0.89      0.06 o 
   2   5  11        0.31      0.05 o 
   3   5  11        0.03      0.04 o 
   4   5  11        7.77      0.22 o 
   5   5  11        0.08      0.09 o 
   6   5  11        0.07      0.08 o 
   7   5  11        1.20      0.22 o 
  -8   6  11        0.82      0.11 o 
  -7   6  11        1.68      0.11 o 
  -6   6  11       10.14      0.31 o 
  -5   6  11        0.61      0.10 o 
  -4   6  11        0.53      0.08 o 
  -3   6  11        0.29      0.07 o 
  -2   6  11        6.53      0.20 o 
  -1   6  11        0.05      0.06 o 
   0   6  11        1.36      0.08 o 
   1   6  11        0.22      0.06 o 
   2   6  11        3.35      0.15 o 
   3   6  11        2.32      0.17 o 
   4   6  11        0.07      0.08 o 
   5   6  11        0.12      0.09 o 
  -5   7  11        2.46      0.39 o 
  -4   7  11        0.80      0.11 o 
  -3   7  11        0.46      0.11 o 
  -2   7  11        3.31      0.14 o 
  -1   7  11        4.72      0.18 o 
   0   7  11        0.66      0.15 o 
   1   7  11        2.63      0.19 o 
   2   7  11        0.35      0.15 o 
 -12   0  12        8.83      0.31 o 
 -11   0  12        2.50      0.14 o 
 -10   0  12       11.53      0.30 o 
  -9   0  12        0.09      0.06 o 
  -8   0  12        3.20      0.13 o 
  -7   0  12        5.49      0.22 o 
  -6   0  12        2.60      0.13 o 
  -5   0  12       44.30      1.25 o 
  -4   0  12      243.39      6.07 o 
  -3   0  12      150.35      4.36 o 
  -2   0  12       17.24      0.64 o 
  -1   0  12      112.57      2.84 o 
   0   0  12       13.81      0.38 o 
   1   0  12        6.11      0.23 o 
   2   0  12       75.53      2.56 o 
   3   0  12      277.28      7.01 o 
   4   0  12        2.98      0.13 o 
   5   0  12       16.81      0.40 o 
   6   0  12       92.63      2.11 o 
   7   0  12       17.03      0.46 o 
   8   0  12       24.18      0.58 o 
   9   0  12        8.43      0.36 o 
  10   0  12       11.46      0.53 o 
 -13   1  12        3.54      0.18 o 
 -12   1  12        6.92      0.21 o 
 -11   1  12       13.79      0.34 o 
 -10   1  12        3.77      0.12 o 
  -9   1  12        0.14      0.04 o 
  -8   1  12        1.78      0.06 o 
  -7   1  12        2.85      0.09 o 
  -6   1  12       42.29      0.99 o 
  -5   1  12       25.84      0.59 o 
  -4   1  12       81.32      1.86 o 
  -3   1  12       54.67      1.46 o 
  -2   1  12        9.58      0.28 o 
  -1   1  12       85.68      2.03 o 
   0   1  12        0.17      0.05 o 
   1   1  12        2.09      0.14 o 
   2   1  12       23.79      0.61 o 
   3   1  12       10.62      0.27 o 
   4   1  12       11.27      0.27 o 
   5   1  12       55.19      1.24 o 
   6   1  12        0.65      0.06 o 
   7   1  12       15.10      0.36 o 
   8   1  12        4.32      0.17 o 
   9   1  12        1.03      0.08 o 
  10   1  12        0.71      0.10 o 
 -12   2  12        1.16      0.11 o 
 -11   2  12        2.65      0.11 o 
 -10   2  12        5.19      0.15 o 
  -9   2  12        3.20      0.11 o 
  -8   2  12        8.09      0.20 o 
  -7   2  12        8.10      0.20 o 
  -6   2  12        9.20      0.22 o 
  -5   2  12       24.24      0.58 o 
  -4   2  12        0.85      0.06 o 
  -3   2  12        2.18      0.10 o 
  -2   2  12      107.83      2.45 o 
  -1   2  12       32.93      0.86 o 
   0   2  12       16.88      0.39 o 
   1   2  12       14.56      0.38 o 
   2   2  12        0.36      0.04 o 
   3   2  12       21.55      0.52 o 
   4   2  12       99.60      2.33 o 
   5   2  12       21.62      0.55 o 
   6   2  12        3.39      0.13 o 
   7   2  12        0.39      0.07 o 
   8   2  12        0.07      0.08 o 
   9   2  12        6.48      0.19 o 
  10   2  12       15.09      0.57 o 
 -12   3  12        0.50      0.09 o 
 -11   3  12        1.12      0.08 o 
 -10   3  12        0.05      0.06 o 
  -9   3  12       42.74      1.03 o 
  -8   3  12       51.82      1.30 o 
  -7   3  12        1.06      0.07 o 
  -6   3  12        0.90      0.06 o 
  -5   3  12        0.67      0.05 o 
  -4   3  12       12.22      0.29 o 
  -3   3  12       42.39      1.00 o 
  -2   3  12       84.00      1.88 o 
  -1   3  12        0.24      0.04 o 
   0   3  12        9.67      0.26 o 
   1   3  12       34.25      0.78 o 
   2   3  12        3.81      0.12 o 
   3   3  12       33.40      0.76 o 
   4   3  12        0.05      0.06 o 
   5   3  12        0.66      0.07 o 
   6   3  12        1.32      0.08 o 
   7   3  12        3.50      0.15 o 
   8   3  12        3.25      0.12 o 
   9   3  12        4.75      0.25 o 
 -11   4  12        3.22      0.21 o 
 -10   4  12        0.04      0.04 o 
  -9   4  12        6.25      0.18 o 
  -8   4  12       17.46      0.43 o 
  -7   4  12        3.69      0.13 o 
  -6   4  12       11.62      0.29 o 
  -5   4  12        1.92      0.08 o 
  -4   4  12        0.41      0.05 o 
  -3   4  12        2.94      0.10 o 
  -2   4  12        0.08      0.04 o 
  -1   4  12       20.80      0.48 o 
   0   4  12       24.32      0.56 o 
   1   4  12        1.54      0.07 o 
   2   4  12       35.25      0.83 o 
   3   4  12        1.82      0.08 o 
   4   4  12        0.29      0.06 o 
   5   4  12        0.53      0.07 o 
   6   4  12        0.28      0.10 o 
   7   4  12        5.01      0.17 o 
   8   4  12        5.61      0.20 o 
 -10   5  12       14.63      0.60 o 
  -9   5  12        3.10      0.15 o 
  -8   5  12        0.84      0.09 o 
  -7   5  12       25.72      0.61 o 
  -6   5  12        0.20      0.07 o 
  -5   5  12       11.84      0.30 o 
  -4   5  12        7.92      0.22 o 
  -3   5  12       12.84      0.39 o 
  -2   5  12        0.97      0.06 o 
  -1   5  12       13.78      0.33 o 
   0   5  12        8.29      0.21 o 
   1   5  12       22.42      0.54 o 
   2   5  12        0.82      0.08 o 
   3   5  12        1.35      0.12 o 
   4   5  12        2.10      0.11 o 
   5   5  12        0.11      0.09 o 
   6   5  12        0.54      0.09 o 
   7   5  12        1.39      0.28 o 
  -8   6  12        0.14      0.09 o 
  -7   6  12        0.10      0.11 o 
  -6   6  12        4.66      0.18 o 
  -5   6  12        0.20      0.13 o 
  -4   6  12        4.57      0.18 o 
  -3   6  12        4.15      0.15 o 
  -2   6  12        0.44      0.08 o 
  -1   6  12        0.21      0.06 o 
   0   6  12        5.23      0.22 o 
   1   6  12        0.12      0.06 o 
   2   6  12        8.39      0.26 o 
   3   6  12        2.60      0.16 o 
   4   6  12        0.10      0.08 o 
  -4   7  12        0.16      0.16 o 
  -3   7  12        6.81      0.39 o 
  -2   7  12        1.03      0.11 o 
  -1   7  12        0.15      0.10 o 
   0   7  12        0.19      0.10 o 
   1   7  12        0.11      0.11 o 
 -12   1  13        0.83      0.08 o 
 -11   1  13        0.40      0.06 o 
 -10   1  13       11.45      0.30 o 
  -9   1  13        0.28      0.04 o 
  -8   1  13        0.06      0.07 o 
  -7   1  13        9.44      0.22 o 
  -6   1  13        5.05      0.13 o 
  -5   1  13        9.10      0.22 o 
  -4   1  13       15.53      0.37 o 
  -3   1  13        0.89      0.06 o 
  -2   1  13       31.80      0.75 o 
  -1   1  13        5.55      0.17 o 
   0   1  13       25.50      0.72 o 
   1   1  13        6.69      0.17 o 
   2   1  13      114.81      2.59 o 
   3   1  13       35.00      0.78 o 
   4   1  13        5.94      0.16 o 
   5   1  13       16.40      0.39 o 
   6   1  13       13.58      0.34 o 
   7   1  13       15.00      0.36 o 
   8   1  13       10.78      0.31 o 
   9   1  13       26.61      0.63 o 
  10   1  13        1.60      0.28 o 
 -12   2  13        4.79      0.23 o 
 -11   2  13        0.51      0.07 o 
 -10   2  13       11.67      0.29 o 
  -9   2  13       31.84      0.73 o 
  -8   2  13        2.22      0.08 o 
  -7   2  13        5.12      0.14 o 
  -6   2  13        0.16      0.04 o 
  -5   2  13       73.70      1.70 o 
  -4   2  13        3.27      0.11 o 
  -3   2  13       52.55      1.18 o 
  -2   2  13       29.83      0.68 o 
  -1   2  13       12.76      0.31 o 
   0   2  13        9.92      0.25 o 
   1   2  13       27.02      0.61 o 
   2   2  13       35.89      0.80 o 
   3   2  13        3.08      0.12 o 
   4   2  13       27.05      0.62 o 
   5   2  13        0.05      0.06 o 
   6   2  13        7.25      0.19 o 
   7   2  13        4.00      0.14 o 
   8   2  13        3.80      0.15 o 
   9   2  13        0.06      0.07 o 
 -12   3  13        0.50      0.27 o 
 -11   3  13        2.73      0.16 o 
 -10   3  13        0.28      0.06 o 
  -9   3  13        7.06      0.21 o 
  -8   3  13        1.67      0.08 o 
  -7   3  13        7.58      0.20 o 
  -6   3  13        6.85      0.20 o 
  -5   3  13        0.02      0.02 o 
  -4   3  13        0.97      0.06 o 
  -3   3  13        9.39      0.25 o 
  -2   3  13        3.79      0.11 o 
  -1   3  13        1.17      0.05 o 
   0   3  13        0.06      0.06 o 
   1   3  13       28.63      0.65 o 
   2   3  13        0.09      0.05 o 
   3   3  13       12.00      0.29 o 
   4   3  13       13.10      0.32 o 
   5   3  13        4.24      0.15 o 
   6   3  13        0.45      0.06 o 
   7   3  13        1.57      0.10 o 
   8   3  13        6.20      0.21 o 
   9   3  13        0.19      0.17 o 
 -11   4  13        5.68      0.22 o 
 -10   4  13        8.04      0.24 o 
  -9   4  13        7.53      0.23 o 
  -8   4  13       10.74      0.40 o 
  -7   4  13        0.07      0.08 o 
  -6   4  13       13.92      0.36 o 
  -5   4  13       14.86      0.35 o 
  -4   4  13       29.42      0.69 o 
  -3   4  13       32.61      0.74 o 
  -2   4  13       10.78      0.30 o 
  -1   4  13        0.36      0.05 o 
   0   4  13        6.30      0.16 o 
   1   4  13        8.12      0.23 o 
   2   4  13       12.10      0.31 o 
   3   4  13       13.67      0.34 o 
   4   4  13        0.56      0.07 o 
   5   4  13        0.07      0.08 o 
   6   4  13        0.07      0.05 o 
   7   4  13        0.25      0.09 o 
   8   4  13        0.32      0.23 o 
 -10   5  13        0.18      0.21 o 
  -9   5  13        0.13      0.09 o 
  -8   5  13        0.08      0.07 o 
  -7   5  13        0.07      0.06 o 
  -6   5  13        0.56      0.08 o 
  -5   5  13        4.18      0.17 o 
  -4   5  13        0.52      0.07 o 
  -3   5  13        0.29      0.06 o 
  -2   5  13        5.93      0.16 o 
  -1   5  13        0.06      0.04 o 
   0   5  13        0.98      0.06 o 
   1   5  13        0.35      0.06 o 
   2   5  13        1.66      0.12 o 
   3   5  13        0.39      0.07 o 
   4   5  13        0.08      0.07 o 
   5   5  13        0.41      0.09 o 
   6   5  13        1.36      0.13 o 
  -7   6  13        0.30      0.09 o 
  -6   6  13        0.72      0.11 o 
  -5   6  13        1.46      0.24 o 
  -4   6  13       19.62      0.77 o 
  -3   6  13        1.92      0.11 o 
  -2   6  13        0.20      0.09 o 
  -1   6  13        3.25      0.14 o 
   0   6  13        5.04      0.17 o 
   1   6  13        2.22      0.13 o 
   2   6  13        0.66      0.08 o 
   3   6  13        4.03      0.20 o 
   4   6  13        0.19      0.21 o 
  -1   7  13        0.33      0.24 o 
 -12   0  14        5.62      0.23 o 
 -11   0  14       36.33      0.91 o 
 -10   0  14        0.89      0.08 o 
  -9   0  14        1.96      0.10 o 
  -8   0  14       45.13      1.14 o 
  -7   0  14       12.77      0.31 o 
  -6   0  14       26.51      0.60 o 
  -5   0  14        0.61      0.05 o 
  -4   0  14        1.93      0.12 o 
  -3   0  14       18.05      0.50 o 
  -2   0  14       57.09      2.14 o 
  -1   0  14       45.54      1.22 o 
   1   0  14       85.56      1.91 o 
   2   0  14       97.25      2.45 o 
   3   0  14        3.62      0.15 o 
   4   0  14        0.06      0.06 o 
   5   0  14       15.23      0.58 o 
   6   0  14        4.19      0.19 o 
   7   0  14       12.12      0.33 o 
   8   0  14       81.84      2.28 o 
   9   0  14        0.07      0.08 o 
 -12   1  14        0.23      0.07 o 
 -11   1  14        6.35      0.20 o 
 -10   1  14       18.48      0.50 o 
  -9   1  14       13.85      0.34 o 
  -8   1  14        0.49      0.04 o 
  -7   1  14       15.37      0.36 o 
  -6   1  14       22.39      0.53 o 
  -5   1  14       26.50      0.62 o 
  -4   1  14       16.53      0.41 o 
  -3   1  14        0.40      0.05 o 
  -2   1  14       18.29      0.47 o 
  -1   1  14       44.37      1.05 o 
   0   1  14        8.95      0.23 o 
   1   1  14      125.12      2.82 o 
   2   1  14        3.08      0.11 o 
   3   1  14        0.60      0.05 o 
   4   1  14        2.12      0.12 o 
   5   1  14        0.28      0.05 o 
   6   1  14        0.06      0.04 o 
   7   1  14       23.75      0.59 o 
   8   1  14        0.06      0.07 o 
   9   1  14        9.10      0.30 o 
 -12   2  14        0.23      0.09 o 
 -11   2  14        1.30      0.08 o 
 -10   2  14       14.15      0.35 o 
  -9   2  14        5.15      0.14 o 
  -8   2  14       11.72      0.29 o 
  -7   2  14        3.63      0.12 o 
  -6   2  14        6.50      0.17 o 
  -5   2  14        0.76      0.05 o 
  -4   2  14       22.62      0.55 o 
  -3   2  14        0.84      0.06 o 
  -2   2  14       13.75      0.32 o 
  -1   2  14        1.22      0.06 o 
   0   2  14       57.66      1.29 o 
   1   2  14        6.46      0.18 o 
   2   2  14        1.68      0.08 o 
   3   2  14        7.71      0.20 o 
   4   2  14       11.10      0.28 o 
   5   2  14        6.07      0.17 o 
   6   2  14       33.32      0.77 o 
   7   2  14        6.34      0.20 o 
   8   2  14        0.26      0.12 o 
   9   2  14        7.26      0.46 o 
 -12   3  14        4.33      0.42 o 
 -11   3  14        0.32      0.09 o 
 -10   3  14        8.08      0.24 o 
  -9   3  14        6.20      0.20 o 
  -8   3  14        1.35      0.07 o 
  -7   3  14       23.19      0.54 o 
  -6   3  14       56.39      1.27 o 
  -5   3  14        0.82      0.06 o 
  -4   3  14       31.31      0.75 o 
  -3   3  14       68.94      1.55 o 
  -2   3  14        4.93      0.13 o 
  -1   3  14       26.63      0.61 o 
   0   3  14       27.95      0.65 o 
   1   3  14       15.01      0.35 o 
   2   3  14        8.52      0.22 o 
   3   3  14       49.42      1.12 o 
   4   3  14        0.03      0.03 o 
   5   3  14       29.54      0.79 o 
   6   3  14        0.03      0.03 o 
   7   3  14        0.27      0.14 o 
   8   3  14        5.49      0.43 o 
 -11   4  14        0.09      0.10 o 
 -10   4  14        0.19      0.09 o 
  -9   4  14        0.27      0.09 o 
  -8   4  14        0.05      0.06 o 
  -7   4  14        3.42      0.13 o 
  -6   4  14       13.58      0.33 o 
  -5   4  14        7.46      0.21 o 
  -4   4  14       23.00      0.62 o 
  -3   4  14        5.91      0.17 o 
  -2   4  14        9.04      0.24 o 
  -1   4  14        3.56      0.11 o 
   0   4  14        0.14      0.04 o 
   1   4  14        1.61      0.07 o 
   2   4  14        7.98      0.21 o 
   3   4  14        3.12      0.12 o 
   4   4  14       21.39      0.52 o 
   5   4  14        2.43      0.13 o 
   6   4  14        2.76      0.15 o 
   7   4  14        6.74      0.23 o 
  -9   5  14        0.20      0.13 o 
  -8   5  14        0.60      0.09 o 
  -7   5  14        1.00      0.09 o 
  -6   5  14        2.66      0.15 o 
  -5   5  14       50.69      1.22 o 
  -4   5  14       13.32      0.39 o 
  -3   5  14        1.61      0.10 o 
  -2   5  14        2.57      0.11 o 
  -1   5  14        1.74      0.08 o 
   0   5  14       14.20      0.34 o 
   1   5  14       19.71      0.55 o 
   2   5  14       18.58      0.78 o 
   3   5  14        1.71      0.12 o 
   4   5  14        0.09      0.10 o 
   5   5  14        2.52      0.29 o 
   6   5  14        7.71      0.43 o 
  -7   6  14        0.12      0.13 o 
  -6   6  14        1.01      0.11 o 
  -5   6  14        0.15      0.11 o 
  -4   6  14        5.00      0.19 o 
  -3   6  14        0.22      0.09 o 
  -2   6  14        1.74      0.11 o 
  -1   6  14        0.05      0.05 o 
   0   6  14        0.29      0.07 o 
   1   6  14        0.75      0.09 o 
   2   6  14        4.60      0.18 o 
   3   6  14        0.40      0.12 o 
 -12   1  15       14.20      0.42 o 
 -11   1  15        6.03      0.21 o 
 -10   1  15        0.05      0.06 o 
  -9   1  15        0.52      0.05 o 
  -8   1  15       16.28      0.38 o 
  -7   1  15       13.75      0.32 o 
  -6   1  15        3.77      0.11 o 
  -5   1  15       40.40      0.90 o 
  -4   1  15        0.11      0.04 o 
  -3   1  15        0.10      0.04 o 
  -2   1  15       11.23      0.28 o 
  -1   1  15       10.62      0.26 o 
   0   1  15        3.37      0.11 o 
   1   1  15        4.14      0.14 o 
   2   1  15        5.35      0.16 o 
   3   1  15        2.92      0.11 o 
   4   1  15        9.38      0.24 o 
   5   1  15       17.69      0.43 o 
   6   1  15        1.90      0.12 o 
   7   1  15       22.43      0.54 o 
   8   1  15        1.54      0.11 o 
   9   1  15        0.89      0.26 o 
 -12   2  15        0.06      0.06 o 
 -11   2  15       10.16      0.28 o 
 -10   2  15        0.06      0.05 o 
  -9   2  15        0.34      0.05 o 
  -8   2  15        0.11      0.04 o 
  -7   2  15       42.45      0.96 o 
  -6   2  15        2.89      0.11 o 
  -5   2  15       12.01      0.29 o 
  -4   2  15       35.12      0.80 o 
  -3   2  15       28.89      0.68 o 
  -2   2  15        2.20      0.10 o 
  -1   2  15       12.34      0.32 o 
   0   2  15       97.01      2.19 o 
   1   2  15        0.77      0.06 o 
   2   2  15       12.55      0.31 o 
   3   2  15        1.24      0.06 o 
   4   2  15       26.13      0.63 o 
   5   2  15        0.09      0.10 o 
   6   2  15       15.43      0.40 o 
   7   2  15       11.44      0.31 o 
   8   2  15        2.66      0.28 o 
 -12   3  15        0.37      0.25 o 
 -11   3  15        0.05      0.06 o 
 -10   3  15        3.02      0.12 o 
  -9   3  15        2.82      0.13 o 
  -8   3  15        0.51      0.06 o 
  -7   3  15        5.00      0.17 o 
  -6   3  15       12.91      0.31 o 
  -5   3  15        2.43      0.11 o 
  -4   3  15        6.04      0.17 o 
  -3   3  15        1.52      0.06 o 
  -2   3  15       11.27      0.27 o 
  -1   3  15        6.31      0.16 o 
   0   3  15        0.35      0.04 o 
   1   3  15        0.92      0.06 o 
   2   3  15        4.99      0.14 o 
   3   3  15        5.11      0.16 o 
   4   3  15        0.04      0.04 o 
   5   3  15        0.87      0.09 o 
   6   3  15       12.13      0.32 o 
   7   3  15        0.15      0.08 o 
   8   3  15        1.34      0.29 o 
 -10   4  15        0.04      0.05 o 
  -9   4  15        0.09      0.08 o 
  -8   4  15        3.20      0.15 o 
  -7   4  15       12.30      0.35 o 
  -6   4  15       22.64      0.61 o 
  -5   4  15       13.32      0.34 o 
  -4   4  15        0.80      0.07 o 
  -3   4  15        0.07      0.08 o 
  -2   4  15       10.86      0.29 o 
  -1   4  15       39.14      0.93 o 
   0   4  15       26.75      0.67 o 
   1   4  15       18.54      0.44 o 
   2   4  15        5.51      0.17 o 
   3   4  15        0.06      0.07 o 
   4   4  15        5.46      0.20 o 
   5   4  15       11.68      0.48 o 
   6   4  15        4.80      0.25 o 
   7   4  15        3.79      0.38 o 
  -9   5  15        2.13      0.17 o 
  -8   5  15        0.86      0.09 o 
  -7   5  15        0.09      0.07 o 
  -6   5  15        1.26      0.21 o 
  -5   5  15        0.06      0.06 o 
  -4   5  15        0.14      0.07 o 
  -3   5  15        0.05      0.04 o 
  -2   5  15        0.09      0.05 o 
  -1   5  15        1.18      0.07 o 
   0   5  15        1.53      0.10 o 
   1   5  15        0.11      0.06 o 
   2   5  15        1.03      0.10 o 
   3   5  15        1.79      0.18 o 
   4   5  15        0.07      0.08 o 
   5   5  15        0.83      0.26 o 
  -6   6  15        3.74      0.26 o 
  -5   6  15        3.87      0.22 o 
  -4   6  15        0.07      0.06 o 
  -3   6  15        0.66      0.10 o 
  -2   6  15        5.94      0.21 o 
  -1   6  15        5.30      0.16 o 
   0   6  15        1.73      0.10 o 
   1   6  15       12.54      0.35 o 
   2   6  15        0.07      0.06 o 
 -12   0  16       19.31      0.66 o 
 -11   0  16        1.33      0.10 o 
 -10   0  16        3.06      0.15 o 
  -9   0  16       21.94      0.53 o 
  -8   0  16       12.96      0.33 o 
  -7   0  16        7.30      0.19 o 
  -6   0  16      133.06      3.07 o 
  -5   0  16        0.06      0.07 o 
  -4   0  16       58.88      1.32 o 
  -3   0  16       13.63      0.34 o 
  -2   0  16       11.34      0.33 o 
  -1   0  16       22.85      0.54 o 
   0   0  16       11.84      0.43 o 
   1   0  16       11.87      0.33 o 
   2   0  16       35.68      0.84 o 
   3   0  16       11.06      0.32 o 
   4   0  16       47.74      1.15 o 
   5   0  16       15.06      0.41 o 
   6   0  16        1.98      0.24 o 
   7   0  16        7.90      0.46 o 
   8   0  16        0.91      0.25 o 
 -12   1  16        1.72      0.11 o 
 -11   1  16        2.47      0.12 o 
 -10   1  16        0.98      0.07 o 
  -9   1  16        2.59      0.09 o 
  -8   1  16        8.90      0.22 o 
  -7   1  16        6.12      0.17 o 
  -6   1  16        0.62      0.05 o 
  -5   1  16       56.25      1.27 o 
  -4   1  16       21.92      0.50 o 
  -3   1  16       31.54      0.72 o 
  -2   1  16        1.15      0.07 o 
  -1   1  16        6.19      0.18 o 
   0   1  16        3.72      0.13 o 
   1   1  16       23.64      0.55 o 
   2   1  16        0.61      0.06 o 
   3   1  16       58.27      1.32 o 
   4   1  16        3.19      0.13 o 
   5   1  16        0.07      0.06 o 
   6   1  16       26.56      1.56 o 
   7   1  16        0.07      0.06 o 
   8   1  16        0.69      0.09 o 
 -12   2  16        0.20      0.19 o 
 -11   2  16        0.11      0.07 o 
 -10   2  16        0.68      0.06 o 
  -9   2  16        9.39      0.24 o 
  -8   2  16       37.81      0.86 o 
  -7   2  16       12.94      0.32 o 
  -6   2  16        0.32      0.05 o 
  -5   2  16        3.28      0.11 o 
  -4   2  16       10.36      0.25 o 
  -3   2  16       14.85      0.35 o 
  -2   2  16       37.74      0.85 o 
  -1   2  16        0.09      0.04 o 
   0   2  16        2.79      0.12 o 
   1   2  16        5.53      0.16 o 
   2   2  16       12.98      0.31 o 
   3   2  16        1.86      0.10 o 
   4   2  16        2.17      0.11 o 
   5   2  16       11.37      0.30 o 
   6   2  16        8.00      0.25 o 
   7   2  16        1.20      0.15 o 
   8   2  16        1.77      0.31 o 
 -11   3  16        3.77      0.30 o 
 -10   3  16        0.08      0.07 o 
  -9   3  16        3.35      0.17 o 
  -8   3  16       18.16      0.53 o 
  -7   3  16       23.06      0.54 o 
  -6   3  16        1.72      0.11 o 
  -5   3  16        0.04      0.03 o 
  -4   3  16        4.20      0.16 o 
  -3   3  16        0.04      0.03 o 
  -2   3  16       32.63      0.74 o 
  -1   3  16      116.36      2.70 o 
   0   3  16        1.16      0.06 o 
   1   3  16        0.29      0.05 o 
   2   3  16        3.80      0.12 o 
   3   3  16        8.36      0.24 o 
   4   3  16       23.35      0.78 o 
   5   3  16       33.39      0.80 o 
   6   3  16        5.75      0.24 o 
   7   3  16        1.67      0.15 o 
 -10   4  16       10.82      0.36 o 
  -9   4  16        0.06      0.07 o 
  -8   4  16        3.04      0.15 o 
  -7   4  16        9.93      0.26 o 
  -6   4  16        0.61      0.10 o 
  -5   4  16        0.07      0.08 o 
  -4   4  16        1.91      0.11 o 
  -3   4  16        4.13      0.14 o 
  -2   4  16       14.62      0.35 o 
  -1   4  16        4.16      0.13 o 
   0   4  16       17.65      0.54 o 
   1   4  16       12.82      0.31 o 
   2   4  16        0.03      0.04 o 
   3   4  16        2.51      0.12 o 
   4   4  16        0.22      0.12 o 
   5   4  16        1.15      0.13 o 
   6   4  16        4.18      0.22 o 
  -9   5  16        8.90      0.31 o 
  -8   5  16        0.05      0.06 o 
  -7   5  16        0.26      0.11 o 
  -6   5  16        7.70      0.27 o 
  -5   5  16        0.69      0.07 o 
  -4   5  16        0.11      0.07 o 
  -3   5  16       18.06      0.59 o 
  -2   5  16       13.69      0.34 o 
  -1   5  16        0.17      0.06 o 
   0   5  16       23.81      0.68 o 
   1   5  16        7.23      0.21 o 
   2   5  16        7.60      0.27 o 
   3   5  16        4.06      0.18 o 
   4   5  16        7.65      0.25 o 
   5   5  16        2.22      0.35 o 
  -5   6  16        0.10      0.08 o 
  -4   6  16        0.97      0.11 o 
  -3   6  16        0.12      0.08 o 
  -2   6  16        0.60      0.10 o 
  -1   6  16        0.60      0.10 o 
   0   6  16        2.02      0.22 o 
   1   6  16        1.13      0.11 o 
 -12   1  17        0.89      0.27 o 
 -11   1  17        0.11      0.06 o 
 -10   1  17       15.31      0.40 o 
  -9   1  17       36.13      0.85 o 
  -8   1  17        7.16      0.19 o 
  -7   1  17       23.44      0.54 o 
  -6   1  17        1.03      0.06 o 
  -5   1  17       16.64      0.39 o 
  -4   1  17        4.68      0.14 o 
  -3   1  17       59.62      1.34 o 
  -2   1  17       30.50      0.70 o 
  -1   1  17        1.66      0.09 o 
   0   1  17       20.39      0.48 o 
   1   1  17        3.81      0.15 o 
   2   1  17        4.33      0.16 o 
   3   1  17        1.27      0.09 o 
   4   1  17        8.63      0.30 o 
   5   1  17        0.07      0.07 o 
   6   1  17        0.22      0.09 o 
   7   1  17        3.26      0.15 o 
   8   1  17        0.09      0.10 o 
 -12   2  17        0.20      0.18 o 
 -11   2  17        0.72      0.12 o 
 -10   2  17        3.89      0.14 o 
  -9   2  17        8.43      0.24 o 
  -8   2  17        2.07      0.08 o 
  -7   2  17        2.17      0.10 o 
  -6   2  17        9.84      0.26 o 
  -5   2  17        7.87      0.23 o 
  -4   2  17        7.59      0.21 o 
  -3   2  17        1.10      0.06 o 
  -2   2  17       55.08      1.25 o 
  -1   2  17        0.06      0.04 o 
   0   2  17        0.06      0.05 o 
   1   2  17        4.25      0.13 o 
   2   2  17       46.65      1.10 o 
   3   2  17        7.12      0.19 o 
   4   2  17        5.13      0.17 o 
   5   2  17       24.70      0.61 o 
   6   2  17        1.25      0.14 o 
   7   2  17        0.04      0.05 o 
 -11   3  17        4.84      0.38 o 
 -10   3  17        1.44      0.10 o 
  -9   3  17        0.04      0.04 o 
  -8   3  17       17.70      0.43 o 
  -7   3  17        0.23      0.06 o 
  -6   3  17        0.66      0.07 o 
  -5   3  17        0.14      0.05 o 
  -4   3  17       15.17      0.36 o 
  -3   3  17        1.26      0.07 o 
  -2   3  17        4.61      0.14 o 
  -1   3  17       12.18      0.30 o 
   0   3  17        5.07      0.16 o 
   1   3  17        1.72      0.08 o 
   2   3  17        0.18      0.06 o 
   3   3  17        7.34      0.22 o 
   4   3  17        3.04      0.14 o 
   5   3  17        0.05      0.05 o 
   6   3  17        0.60      0.09 o 
   7   3  17        0.45      0.26 o 
 -10   4  17        0.92      0.14 o 
  -9   4  17        0.06      0.07 o 
  -8   4  17        0.06      0.07 o 
  -7   4  17        3.85      0.14 o 
  -6   4  17        0.13      0.06 o 
  -5   4  17        2.32      0.10 o 
  -4   4  17        4.77      0.21 o 
  -3   4  17       11.07      0.28 o 
  -2   4  17       11.00      0.27 o 
  -1   4  17       10.37      0.26 o 
   0   4  17        0.70      0.06 o 
   1   4  17        4.23      0.14 o 
   2   4  17        6.29      0.20 o 
   3   4  17       16.68      0.42 o 
   4   4  17       18.22      0.63 o 
   5   4  17        5.07      0.20 o 
   6   4  17        0.46      0.25 o 
  -8   5  17        0.13      0.12 o 
  -7   5  17        2.42      0.19 o 
  -6   5  17        0.33      0.11 o 
  -5   5  17        0.54      0.08 o 
  -4   5  17        1.57      0.18 o 
  -3   5  17        0.98      0.08 o 
  -2   5  17        0.58      0.07 o 
  -1   5  17        0.50      0.06 o 
   0   5  17        0.38      0.07 o 
   1   5  17        0.30      0.09 o 
   2   5  17        0.19      0.11 o 
   3   5  17        0.06      0.06 o 
   4   5  17        1.18      0.28 o 
  -4   6  17        0.50      0.28 o 
  -3   6  17        7.09      0.24 o 
  -2   6  17        0.07      0.08 o 
  -1   6  17        2.02      0.42 o 
 -12   0  18        0.26      0.20 o 
 -11   0  18       12.66      0.37 o 
 -10   0  18       64.96      1.94 o 
  -9   0  18        0.22      0.07 o 
  -8   0  18        2.34      0.12 o 
  -7   0  18        7.70      0.22 o 
  -6   0  18       16.02      0.39 o 
  -5   0  18       26.87      0.62 o 
  -4   0  18      136.20      3.18 o 
  -3   0  18       33.65      0.92 o 
  -2   0  18        4.91      0.18 o 
  -1   0  18       61.31      1.39 o 
   1   0  18       87.99      2.20 o 
   2   0  18        5.20      0.21 o 
   3   0  18       10.44      0.34 o 
   4   0  18        0.08      0.08 o 
   5   0  18        1.61      0.38 o 
   6   0  18       11.49      0.62 o 
 -12   1  18        0.13      0.13 o 
 -11   1  18        9.84      0.27 o 
 -10   1  18        2.42      0.10 o 
  -9   1  18        6.95      0.20 o 
  -8   1  18       10.56      0.26 o 
  -7   1  18        0.13      0.05 o 
  -6   1  18        0.64      0.07 o 
  -5   1  18        0.53      0.05 o 
  -4   1  18        0.88      0.06 o 
  -3   1  18       38.37      0.88 o 
  -2   1  18        8.62      0.25 o 
  -1   1  18       15.32      0.37 o 
   0   1  18       25.76      0.61 o 
   1   1  18        4.18      0.25 o 
   2   1  18       21.68      0.52 o 
   3   1  18        2.98      0.17 o 
   4   1  18        0.48      0.08 o 
   5   1  18        5.45      0.33 o 
   6   1  18        3.06      0.15 o 
   7   1  18        0.29      0.11 o 
 -11   2  18        2.54      0.17 o 
 -10   2  18        0.48      0.07 o 
  -9   2  18       15.35      0.37 o 
  -8   2  18       14.38      0.37 o 
  -7   2  18        4.82      0.18 o 
  -6   2  18       19.41      0.45 o 
  -5   2  18        5.14      0.15 o 
  -4   2  18        7.76      0.20 o 
  -3   2  18       44.91      1.02 o 
  -2   2  18       28.09      0.65 o 
  -1   2  18        5.40      0.18 o 
   0   2  18       11.88      0.29 o 
   1   2  18        0.15      0.05 o 
   2   2  18        2.31      0.11 o 
   3   2  18       21.21      0.50 o 
   4   2  18        5.44      0.21 o 
   5   2  18        2.84      0.14 o 
   6   2  18        0.63      0.19 o 
   7   2  18        3.66      0.40 o 
 -11   3  18        0.12      0.14 o 
 -10   3  18        0.22      0.15 o 
  -9   3  18        2.66      0.21 o 
  -8   3  18        0.07      0.05 o 
  -7   3  18        9.69      0.26 o 
  -6   3  18        8.61      0.24 o 
  -5   3  18       13.05      0.33 o 
  -4   3  18        2.58      0.13 o 
  -3   3  18        3.48      0.12 o 
  -2   3  18        9.45      0.25 o 
  -1   3  18        1.10      0.07 o 
   0   3  18        5.36      0.17 o 
   1   3  18       37.07      0.90 o 
   2   3  18        1.43      0.08 o 
   3   3  18        2.30      0.12 o 
   4   3  18       33.00      0.87 o 
   5   3  18        0.07      0.07 o 
   6   3  18        8.62      0.49 o 
  -9   4  18        0.13      0.12 o 
  -8   4  18        4.52      0.20 o 
  -7   4  18        0.03      0.03 o 
  -6   4  18        6.79      0.21 o 
  -5   4  18       16.56      0.41 o 
  -4   4  18        2.32      0.10 o 
  -3   4  18        4.01      0.13 o 
  -2   4  18        1.22      0.07 o 
  -1   4  18        0.06      0.07 o 
   0   4  18        2.35      0.10 o 
   1   4  18        0.88      0.07 o 
   2   4  18       11.17      0.30 o 
   3   4  18        9.61      0.33 o 
   4   4  18        0.20      0.09 o 
   5   4  18        7.35      0.47 o 
  -7   5  18        3.72      0.30 o 
  -6   5  18        1.37      0.13 o 
  -5   5  18        1.40      0.09 o 
  -4   5  18       11.96      0.51 o 
  -3   5  18        1.26      0.09 o 
  -2   5  18        0.07      0.08 o 
  -1   5  18        0.07      0.08 o 
   0   5  18        1.03      0.09 o 
   1   5  18        0.04      0.04 o 
   2   5  18       15.78      0.54 o 
   3   5  18       14.03      0.54 o 
 -11   1  19       11.95      0.36 o 
 -10   1  19        1.85      0.15 o 
  -9   1  19        2.78      0.11 o 
  -8   1  19        0.04      0.04 o 
  -7   1  19       26.81      0.62 o 
  -6   1  19       12.22      0.29 o 
  -5   1  19       42.58      0.96 o 
  -4   1  19       54.64      1.23 o 
  -3   1  19        0.31      0.06 o 
  -2   1  19        1.87      0.09 o 
  -1   1  19       10.22      0.29 o 
   0   1  19       53.14      1.22 o 
   1   1  19       12.24      0.32 o 
   2   1  19       34.50      0.80 o 
   3   1  19        7.73      0.23 o 
   4   1  19        1.01      0.14 o 
   5   1  19        0.79      0.12 o 
   6   1  19        5.66      0.23 o 
 -11   2  19        0.91      0.30 o 
 -10   2  19        0.06      0.07 o 
  -9   2  19        3.95      0.17 o 
  -8   2  19        3.71      0.12 o 
  -7   2  19        0.19      0.06 o 
  -6   2  19        2.52      0.12 o 
  -5   2  19       11.29      0.27 o 
  -4   2  19        6.04      0.17 o 
  -3   2  19        0.39      0.06 o 
  -2   2  19        8.32      0.23 o 
  -1   2  19        4.24      0.14 o 
   0   2  19       12.50      0.35 o 
   1   2  19        5.98      0.18 o 
   2   2  19        0.08      0.06 o 
   3   2  19       14.79      0.38 o 
   4   2  19        2.95      0.17 o 
   5   2  19        2.28      0.17 o 
   6   2  19        0.09      0.09 o 
 -10   3  19        0.75      0.11 o 
  -9   3  19        0.04      0.04 o 
  -8   3  19        1.16      0.07 o 
  -7   3  19        0.09      0.06 o 
  -6   3  19       15.63      0.46 o 
  -5   3  19        6.25      0.18 o 
  -4   3  19        0.06      0.07 o 
  -3   3  19       10.77      0.28 o 
  -2   3  19        1.31      0.08 o 
  -1   3  19        4.11      0.15 o 
   0   3  19        0.37      0.06 o 
   1   3  19       15.41      0.47 o 
   2   3  19        0.28      0.06 o 
   3   3  19        0.72      0.08 o 
   4   3  19        2.22      0.22 o 
   5   3  19        4.01      0.21 o 
  -9   4  19        0.53      0.13 o 
  -8   4  19        0.08      0.09 o 
  -7   4  19        0.75      0.09 o 
  -6   4  19        0.93      0.09 o 
  -5   4  19        0.52      0.07 o 
  -4   4  19        0.06      0.07 o 
  -3   4  19        0.32      0.06 o 
  -2   4  19        0.22      0.06 o 
  -1   4  19        0.64      0.06 o 
   0   4  19        3.40      0.13 o 
   1   4  19        4.42      0.15 o 
   2   4  19        3.72      0.18 o 
   3   4  19        0.94      0.09 o 
   4   4  19        0.20      0.22 o 
  -7   5  19        0.53      0.28 o 
  -6   5  19        0.20      0.07 o 
  -5   5  19        1.05      0.13 o 
  -4   5  19        0.25      0.10 o 
  -3   5  19        0.05      0.06 o 
  -2   5  19        1.56      0.11 o 
  -1   5  19        0.46      0.08 o 
   0   5  19        1.88      0.10 o 
   1   5  19        0.22      0.11 o 
   2   5  19        0.86      0.29 o 
 -11   0  20        1.89      0.33 o 
 -10   0  20        1.88      0.22 o 
  -9   0  20        1.07      0.11 o 
  -8   0  20       41.73      1.22 o 
  -7   0  20        0.58      0.08 o 
  -6   0  20       10.27      0.29 o 
  -5   0  20      103.78      2.46 o 
  -4   0  20        0.05      0.06 o 
  -3   0  20        9.81      0.32 o 
  -2   0  20       17.33      0.58 o 
  -1   0  20       44.89      1.04 o 
   0   0  20       12.75      0.78 o 
   1   0  20       92.89      2.23 o 
   2   0  20       19.17      1.67 o 
   3   0  20       35.95      0.99 o 
   4   0  20        0.22      0.21 o 
   5   0  20        1.29      0.34 o 
 -11   1  20        0.43      0.12 o 
 -10   1  20        0.06      0.07 o 
  -9   1  20        4.44      0.14 o 
  -8   1  20        1.21      0.08 o 
  -7   1  20        4.69      0.14 o 
  -6   1  20       28.93      0.67 o 
  -5   1  20        0.61      0.06 o 
  -4   1  20       12.25      0.30 o 
  -3   1  20        2.02      0.09 o 
  -2   1  20        0.99      0.07 o 
  -1   1  20        2.92      0.13 o 
   0   1  20        3.78      0.20 o 
   1   1  20        5.52      0.20 o 
   2   1  20       26.10      0.64 o 
   3   1  20        0.31      0.11 o 
   4   1  20       17.49      0.48 o 
   5   1  20        0.98      0.16 o 
   6   1  20        0.11      0.12 o 
 -11   2  20        0.52      0.28 o 
 -10   2  20        0.38      0.11 o 
  -9   2  20        0.43      0.06 o 
  -8   2  20        0.45      0.06 o 
  -7   2  20       23.94      0.57 o 
  -6   2  20       21.21      0.50 o 
  -5   2  20        0.02      0.03 o 
  -4   2  20        0.15      0.07 o 
  -3   2  20        3.58      0.13 o 
  -2   2  20        7.13      0.23 o 
  -1   2  20       50.29      1.15 o 
   0   2  20       26.47      0.63 o 
   1   2  20        0.49      0.08 o 
   2   2  20        2.04      0.14 o 
   3   2  20        6.87      0.27 o 
   4   2  20        3.01      0.21 o 
   5   2  20       16.49      1.12 o 
   6   2  20        2.83      0.36 o 
 -10   3  20        7.27      0.28 o 
  -9   3  20        0.08      0.06 o 
  -8   3  20        8.07      0.23 o 
  -7   3  20        2.50      0.14 o 
  -6   3  20        0.94      0.08 o 
  -5   3  20        0.26      0.06 o 
  -4   3  20        6.07      0.18 o 
  -3   3  20        4.54      0.15 o 
  -2   3  20       15.48      0.42 o 
  -1   3  20        0.19      0.06 o 
   0   3  20       12.72      0.33 o 
   1   3  20        0.31      0.10 o 
   2   3  20        0.35      0.06 o 
   3   3  20        0.37      0.08 o 
   4   3  20        0.15      0.11 o 
   5   3  20        0.42      0.25 o 
  -8   4  20        0.33      0.07 o 
  -7   4  20        0.24      0.07 o 
  -6   4  20        0.05      0.05 o 
  -5   4  20        0.04      0.04 o 
  -4   4  20        4.37      0.14 o 
  -3   4  20        9.51      0.26 o 
  -2   4  20        2.76      0.12 o 
  -1   4  20       10.14      0.30 o 
   0   4  20        3.96      0.20 o 
   1   4  20        2.68      0.13 o 
   2   4  20        0.29      0.07 o 
   3   4  20        0.08      0.10 o 
  -6   5  20        2.52      0.19 o 
  -5   5  20        2.56      0.20 o 
  -4   5  20        0.15      0.12 o 
  -3   5  20        2.70      0.15 o 
  -2   5  20        5.16      0.19 o 
  -1   5  20        0.07      0.06 o 
   0   5  20        2.54      0.15 o 
 -11   1  21        0.13      0.10 o 
 -10   1  21        0.51      0.13 o 
  -9   1  21        7.40      0.22 o 
  -8   1  21        4.08      0.15 o 
  -7   1  21        3.02      0.13 o 
  -6   1  21       13.00      0.32 o 
  -5   1  21        0.94      0.05 o 
  -4   1  21        1.42      0.07 o 
  -3   1  21        8.09      0.22 o 
  -2   1  21       59.71      1.37 o 
  -1   1  21       14.46      0.39 o 
   0   1  21       17.31      0.45 o 
   1   1  21       10.42      0.34 o 
   2   1  21        9.90      0.42 o 
   3   1  21        4.36      0.23 o 
   4   1  21       14.00      0.57 o 
   5   1  21       24.18      0.69 o 
 -10   2  21        0.80      0.09 o 
  -9   2  21        6.97      0.22 o 
  -8   2  21        0.07      0.07 o 
  -7   2  21       12.71      0.32 o 
  -6   2  21        1.35      0.08 o 
  -5   2  21        0.25      0.06 o 
  -4   2  21        4.40      0.16 o 
  -3   2  21       11.52      0.30 o 
  -2   2  21        0.49      0.09 o 
  -1   2  21        1.10      0.08 o 
   0   2  21       13.54      0.37 o 
   1   2  21        2.28      0.11 o 
   2   2  21        0.08      0.07 o 
   3   2  21        5.31      0.46 o 
   4   2  21        2.38      0.41 o 
   5   2  21        2.92      0.39 o 
  -9   3  21        0.86      0.11 o 
  -8   3  21        0.07      0.08 o 
  -7   3  21        2.88      0.13 o 
  -6   3  21        0.46      0.08 o 
  -5   3  21        0.82      0.07 o 
  -4   3  21        1.62      0.09 o 
  -3   3  21        7.27      0.21 o 
  -2   3  21        0.09      0.06 o 
  -1   3  21       13.57      0.35 o 
   0   3  21        2.69      0.13 o 
   1   3  21        1.18      0.14 o 
   2   3  21        1.78      0.11 o 
   3   3  21        3.73      0.26 o 
   4   3  21        3.96      0.40 o 
  -7   4  21        7.22      0.27 o 
  -6   4  21        1.29      0.08 o 
  -5   4  21        0.20      0.07 o 
  -4   4  21        0.24      0.07 o 
  -3   4  21        0.61      0.07 o 
  -2   4  21        2.30      0.12 o 
  -1   4  21        2.44      0.15 o 
   0   4  21        0.05      0.04 o 
   1   4  21        0.17      0.08 o 
   2   4  21        0.16      0.08 o 
  -3   5  21        0.12      0.13 o 
  -2   5  21        1.28      0.14 o 
 -10   0  22        0.70      0.28 o 
  -9   0  22        7.21      0.52 o 
  -8   0  22        0.40      0.09 o 
  -7   0  22        0.38      0.14 o 
  -6   0  22        2.76      0.14 o 
  -5   0  22        0.19      0.07 o 
  -4   0  22        1.22      0.09 o 
  -3   0  22       97.80      4.74 o 
  -2   0  22        4.73      0.32 o 
  -1   0  22        0.74      0.12 o 
   1   0  22        4.18      0.45 o 
   2   0  22       15.41      0.49 o 
   3   0  22       33.78      0.95 o 
 -10   1  22       11.89      0.38 o 
  -9   1  22        0.14      0.09 o 
  -8   1  22        0.06      0.07 o 
  -7   1  22        1.28      0.07 o 
  -6   1  22        1.35      0.07 o 
  -5   1  22        1.41      0.07 o 
  -4   1  22       22.93      0.54 o 
  -3   1  22        2.23      0.12 o 
  -2   1  22       11.64      0.32 o 
  -1   1  22       13.11      0.35 o 
   0   1  22        4.32      0.21 o 
   1   1  22        3.47      0.18 o 
   2   1  22        0.62      0.11 o 
   3   1  22        0.93      0.12 o 
   4   1  22        4.72      0.41 o 
  -9   2  22        2.80      0.22 o 
  -8   2  22        0.21      0.09 o 
  -7   2  22        4.55      0.18 o 
  -6   2  22        0.10      0.06 o 
  -5   2  22       10.61      0.28 o 
  -4   2  22        4.07      0.16 o 
  -3   2  22        0.07      0.08 o 
  -2   2  22       10.23      0.28 o 
  -1   2  22       19.37      0.55 o 
   0   2  22        0.39      0.08 o 
   1   2  22       11.75      0.58 o 
   2   2  22        2.91      0.19 o 
   3   2  22        1.61      0.31 o 
   4   2  22       13.51      0.57 o 
  -8   3  22       23.41      0.72 o 
  -7   3  22        2.80      0.12 o 
  -6   3  22        4.75      0.16 o 
  -5   3  22        0.10      0.06 o 
  -4   3  22        0.98      0.08 o 
  -3   3  22       10.42      0.26 o 
  -2   3  22       11.31      0.29 o 
  -1   3  22        5.67      0.21 o 
   0   3  22        4.58      0.18 o 
   1   3  22        0.06      0.07 o 
   2   3  22        4.95      0.18 o 
   3   3  22        6.49      0.44 o 
  -7   4  22       10.16      0.38 o 
  -6   4  22        0.43      0.07 o 
  -5   4  22        2.67      0.11 o 
  -4   4  22        2.96      0.11 o 
  -3   4  22        0.04      0.04 o 
  -2   4  22        0.19      0.07 o 
  -1   4  22        1.29      0.09 o 
   0   4  22        1.14      0.09 o 
   1   4  22        7.39      0.24 o 
  -9   1  23        2.30      0.16 o 
  -8   1  23        0.89      0.09 o 
  -7   1  23        1.04      0.08 o 
  -6   1  23        2.21      0.09 o 
  -5   1  23        0.16      0.05 o 
  -4   1  23        9.67      0.27 o 
  -3   1  23        2.01      0.12 o 
  -2   1  23        0.06      0.05 o 
  -1   1  23        1.79      0.11 o 
   0   1  23       10.96      0.31 o 
   1   1  23        8.58      0.26 o 
   2   1  23        7.22      0.30 o 
   3   1  23       22.37      1.23 o 
   4   1  23        0.66      0.26 o 
  -9   2  23        7.62      0.23 o 
  -8   2  23        2.80      0.18 o 
  -7   2  23        3.94      0.18 o 
  -6   2  23        0.71      0.07 o 
  -5   2  23        7.91      0.28 o 
  -4   2  23       19.11      0.45 o 
  -3   2  23        0.11      0.08 o 
  -2   2  23       10.76      0.31 o 
  -1   2  23        0.04      0.04 o 
   0   2  23        4.26      0.18 o 
   1   2  23        0.38      0.13 o 
   2   2  23       11.24      0.34 o 
   3   2  23        0.76      0.29 o 
  -8   3  23        3.15      0.15 o 
  -7   3  23        0.07      0.06 o 
  -6   3  23        0.79      0.09 o 
  -5   3  23        3.93      0.16 o 
  -4   3  23        0.32      0.07 o 
  -3   3  23        0.06      0.05 o 
  -2   3  23        1.20      0.15 o 
  -1   3  23        2.39      0.17 o 
   0   3  23        0.15      0.09 o 
   1   3  23        2.30      0.12 o 
   2   3  23        5.07      0.42 o 
  -5   4  23        9.35      0.30 o 
  -4   4  23        5.18      0.17 o 
  -3   4  23        7.72      0.22 o 
  -2   4  23        3.25      0.14 o 
  -1   4  23        0.06      0.08 o 
  -9   0  24        3.58      0.42 o 
  -8   0  24        0.49      0.09 o 
  -7   0  24        8.10      0.27 o 
  -6   0  24       13.15      0.35 o 
  -5   0  24        0.47      0.09 o 
  -4   0  24        1.87      0.11 o 
  -3   0  24        0.43      0.11 o 
  -2   0  24        0.06      0.07 o 
  -1   0  24       23.37      0.76 o 
   0   0  24        1.89      0.33 o 
   1   0  24        0.96      0.30 o 
   2   0  24       35.76      0.93 o 
  -9   1  24        0.48      0.11 o 
  -8   1  24        9.06      0.25 o 
  -7   1  24        0.74      0.09 o 
  -6   1  24        0.24      0.06 o 
  -5   1  24       15.86      0.43 o 
  -4   1  24        2.75      0.11 o 
  -3   1  24        0.22      0.06 o 
  -2   1  24        2.46      0.12 o 
  -1   1  24        0.55      0.09 o 
   0   1  24        4.26      0.17 o 
   1   1  24       14.62      0.39 o 
   2   1  24        8.51      0.29 o 
   3   1  24        5.49      0.42 o 
  -8   2  24        0.10      0.08 o 
  -7   2  24        4.39      0.16 o 
  -6   2  24        0.25      0.08 o 
  -5   2  24        1.59      0.08 o 
  -4   2  24        2.29      0.16 o 
  -3   2  24        2.89      0.14 o 
  -2   2  24        0.45      0.08 o 
  -1   2  24        0.22      0.13 o 
   0   2  24        7.05      0.27 o 
   1   2  24       10.17      0.43 o 
   2   2  24        0.07      0.07 o 
  -6   3  24       18.70      0.49 o 
  -5   3  24        8.96      0.26 o 
  -4   3  24        0.06      0.05 o 
  -3   3  24       11.54      0.29 o 
  -2   3  24        1.58      0.08 o 
  -1   3  24       13.36      0.41 o 
   0   3  24        7.13      0.27 o 
  -8   1  25        0.06      0.06 o 
  -7   1  25        7.66      0.25 o 
  -6   1  25        1.12      0.08 o 
  -5   1  25        1.11      0.07 o 
  -4   1  25        4.41      0.16 o 
  -3   1  25        1.16      0.09 o 
  -2   1  25        0.57      0.12 o 
  -1   1  25        1.58      0.13 o 
   0   1  25        1.08      0.12 o 
   1   1  25        2.63      0.16 o 
  -7   2  25        2.60      0.16 o 
  -6   2  25       12.14      0.34 o 
  -5   2  25        0.03      0.03 o 
  -4   2  25        3.19      0.12 o 
  -3   2  25        0.19      0.07 o 
  -2   2  25       14.78      0.37 o 
  -1   2  25        0.56      0.10 o 
   0   2  25        8.28      0.30 o 
   1   2  25        9.58      0.49 o 
  -4   3  25        0.70      0.14 o 
  -3   3  25        2.34      0.18 o 
  -2   3  25        0.06      0.06 o 
  -7   0  26        1.56      0.15 o 
  -6   0  26        4.85      0.20 o 
  -5   0  26       14.82      0.39 o 
  -4   0  26       11.54      0.84 o 
  -3   0  26        3.93      0.22 o 
  -2   0  26        3.88      0.34 o 
  -1   0  26        6.98      0.28 o 
  -6   1  26        1.50      0.11 o 
  -5   1  26        3.01      0.13 o 
  -4   1  26        2.47      0.14 o 
  -3   1  26       17.47      0.46 o 
  -2   1  26        1.46      0.12 o 
  -1   1  26        0.30      0.08 o 
   0   1  26        2.26      0.13 o 
  -5   2  26        0.25      0.09 o 
  -4   2  26        1.16      0.09 o 
  -3   2  26        0.05      0.05 o 
  -2   2  26        7.42      0.28 o 
  -3   1  27        2.14      0.15 o 
_refine_diff_density_max 3.579452E-01
_refine_diff_density_min -2.494822E-01

# start Validation Reply Form
_vrf_PLAT417_ELMAM2_withoutURATIO_oxa03_12
;
PROBLEM: Short Inter D-H..H-D
RESPONSE: This is a very strong hydrogen bond and this is the reason why
the distance is so short.
;
# end Validation Reply Form
