# Supplementary material for: On the accuracy and precision of X-ray and neutron diffraction results as a function of resolution and the electron density model
Source: IUCrJ. 2020 Aug 25;7(Pt 5):920–33. doi: 10.1107/S2052252520010441 (PMC7467170; doi:10.1107/S2052252520010441)
Supplement: Supplementary file 2 [file m-07-00920-sup2.zip › cif_deposition/ELMAM2_withoutURATIO_oxa04_05.cif]

data_ELMAM2_withoutURATIO_oxa04_05  
_audit_creation_method             'MoPro12'     
_chemical_formula_moiety               'C2 H2 O4, 2(H2 O1)'
_chemical_formula_sum                  'C2 H6 O6'
_chemical_formula_weight               126.07
_chemical_absolute_configuration     '-'

_symmetry_cell_setting               monoclinic   
_symmetry_space_group_name_H-M         'P 21/c'
_symmetry_space_group_name_Hall        '-P 2ybc'

loop_
_atom_type_symbol                      
_atom_type_description                 
_atom_type_scat_dispersion_real        
_atom_type_scat_dispersion_imag        
_atom_type_scat_source                 
 'C' 'C'    0.0033   0.0016
'Su & Coppens. Acta. Cryst. (1997) A53, 749-762. '                    
 'H' 'H'    0.0000   0.0000
'Su & Coppens. Acta. Cryst. (1997) A53, 749-762. '                    
 'O' 'O'    0.0106   0.0060
'Su & Coppens. Acta. Cryst. (1997) A53, 749-762. '                    

loop_
_symmetry_equiv_pos_as_xyz           
'x, y, z'
'-x, y+1/2, -z+1/2'
'-x, -y, -z'
'x, -y-1/2, z-1/2'
_cell_length_a                6.0887(4) 
_cell_length_b                3.4869(2) 
_cell_length_c                11.8295(7) 
_cell_angle_alpha             90.00 
_cell_angle_beta              103.931(2) 
_cell_angle_gamma             90.00 
_cell_volume                   243.76(3) 
_cell_formula_units_Z                2
_cell_measurement_reflns_used     6888
_cell_measurement_temperature     100(1)
_cell_measurement_theta_max       45.23
_cell_measurement_theta_min       3.45
_exptl_crystal_density_diffrn     1.718
_exptl_crystal_F_000              132 
_exptl_absorpt_coefficient_mu     0.182
_exptl_crystal_description        unspecified
_exptl_crystal_size_max           0.243
_exptl_crystal_size_mid           0.198  
_exptl_crystal_size_min           0.178
_exptl_crystal_colour             colourless
_exptl_absorpt_correction_type    multi-scan
_exptl_absorpt_process_details
;
 Absorption correction done by SORTAV
 Blessing, R. H.: (1995) Acta Cryst. A51, 33-38
;
_exptl_absorpt_correction_T_min    0.967
_exptl_absorpt_correction_T_max    0.984
_exptl_special_details               
;
?
;
_diffrn_reflns_av_R_equivalents   0.0000
_diffrn_reflns_av_unetI/netI      0.0261
_diffrn_reflns_limit_h_max        11
_diffrn_reflns_limit_h_min        -12
_diffrn_reflns_limit_k_max        6
_diffrn_reflns_limit_k_min        0
_diffrn_reflns_limit_l_max        23
_diffrn_reflns_limit_l_min        0
_diffrn_reflns_number             1970
_diffrn_reflns_theta_full         26.00
_diffrn_reflns_theta_max          45.30
_diffrn_reflns_theta_min          3.45
_diffrn_ambient_temperature       100(1)
_diffrn_measured_fraction_theta_full 1.000
_diffrn_measured_fraction_theta_max 0.969
_diffrn_measurement_device_type   'Bruker APEX-II CCD'
_diffrn_measurement_method        '\f and \w scans'
_diffrn_radiation_monochromator   'graphite'
_diffrn_radiation_type            MoK\a
_diffrn_radiation_wavelength      0.71073
_diffrn_source                    'fine-focus sealed tube'
_diffrn_standards_number          0
_reflns_number_gt                 1734
_reflns_number_total              1970
_reflns_threshold_expression      >2sigma(I)
_computing_structure_refinement      'MoPro (J. Appl. Cryst. 2005, 38, 38-54)'
_iucr_refine_instructions_details  
; 
# ! MoPro 12.6 19/01/2017 15:12:03 F:\Oxalic_acid\Oxa_ELMAM2\Final_Refinement_05\4\mopro_elmam2_01.par 
# ! reflections hkl file : F:\Oxalic_acid\Oxa_ELMAM2\Final_Refinement_05\4\sortav_freeformat.hkl refin. vs. F^1 
# ! atomic table file : C:\Users\user\Desktop\Programy_Krys\MoPro\MoProSuite\LibMoPro\mopro.tab 
# ! wave functions file : C:\Users\user\Desktop\Programy_Krys\MoPro\MoProSuite\LibMoPro\WAVEF_Su_Coppens_relativistic 
# ! RF factor = 1.698 % RI factor = 1.902% 
# ! wR2F factor = 2.002 % wR2I factor = 3.700% 
# ! g.o.f.(F**1) = 1.143 Nvar= 49 Nref= 1970 Nfree= 0 0.08<sinT/l< 1.00 
#  
# WSIG 1.00000 ! weighting scheme 
#  ! SPACE GROUP P ? 
#  
# CELL 6.0887 3.4869 11.8295 90.0000 103.9311 90.0000 0.71073 
# ZERR 0.0004 0.0002 0.0007 0.0000 0.0020 0.0000 
#  
# SYMM 2 P CENTRO 
#  X , Y, Z 
#  -X , 1/2+Y, 1/2-Z 
#  
# EQUIV 56551 
#  
# SCALE 1 9.501636 
#  
# FMULT 1.00000 
#  
# UOVER 0.00000 0.00000 0.00000 0.00000 0.00000 0.00000 ANI 
#  
# SOLVT 0.00000 50.00000 
#  
# EXTIN 0.00000 GAUSSIAN ISOT TYP1 ! G*10^4 
#  
#  
# DUMMY 0 
#  
# KAPPA 6 
#  0.997420 0.887700 ! # 1 1 MOL O1 1x 
#  0.991080 0.921460 ! # 2 1 MOL C1 1x 
#  0.992980 0.894140 ! # 3 1 MOL O2 1x 
#  0.984730 0.963620 ! # 4 1 MOL O3 1x 
#  1.161560 1.499840 ! # 5 1 MOL H2 2x 
#  1.155900 1.498650 ! # 6 1 MOL H1 1x 
#  
# ATOMS 7 
#  
# ATOM 1 O1 MOL 1 0.064957 0.443977 0.150230 1.0000 1 O 
# bXY C1 H1 OCT K1 V0 M0 Q0 
# UANI 0.011386 0.016855 0.006314 -.003961 0.001314 0.000730 
#  6.07118 0. -.071 0.013 0. 0.008 0. 0. 0.017 0.021 
#  0. -.011 -.023 0. 0. -.068 0. 
#  
# ATOM 2 C1 MOL 1 0.096951 0.559075 0.051985 1.0000 1 C 
# bXY O1 O2 OCT K2 V0 M0 Q0 
# UANI 0.008028 0.010538 0.006448 -.001623 0.001184 0.000243 
#  4.04799 0. 0.034 0. 0. -.320 0. 0. -.087 0. 
#  0. -.001 0. 0. 0. -.390 0. 
#  
# ATOM 3 O2 MOL 1 0.257776 0.743120 0.036297 1.0000 1 O 
#  XY C1 O1 OCT K3 V0 M0 Q0 
# UANI 0.009568 0.015935 0.008355 -.004795 0.001079 0.000669 
#  6.11627 0. -.078 -.003 0. -.082 0. 0. -.061 0.002 
#  0. -.002 0.002 0. 0. 0.039 -.008 
#  
# ATOM 4 O3 MOL 1 0.369881 0.631976 0.321435 1.0000 1 O 
# bXY H3 H2 OCT K4 V0 M0 Q0 
# UANI 0.009287 0.016184 0.007951 0.001926 0.000618 -.000985 
#  6.32858 0. -.082 0. 0. 0.049 0. 0. 0.021 0. 
#  0. -.039 0. 0. 0. -.079 0. 
#  
# ATOM 5 H2 MOL 1 0.312175 0.691401 0.388635 1.0000 1 H 
#  ZX O3 H3 QUA K5 V0 M0 Q0 
# UISO 0.024850 
#  0.82473 0. 0. 0. 0.120 0.102 0. 0. 0. 0. 
#  
# ATOM 6 H3 MOL 1 0.490513 0.453460 0.351656 1.0000 1 H 
#  ZX O3 H2 QUA K5 V0 M0 Q0 
# UISO 0.028511 
#  0.82473 0. 0. 0. 0.120 0.102 0. 0. 0. 0. 
#  
# ATOM 7 H1 MOL 1 0.204558 0.519927 0.221455 1.0000 1 H 
#  ZX O1 C1 QUA K6 V0 M0 Q0 
# UISO 0.037561 
#  0.78652 0. 0. 0. 0.131 0.096 0. 0. 0. 0. 
#  
# ANHAR 0 3 ! number_of_anharmonic_atoms max_order 
# ! 1 ! atom number 
# ! 0.00E+00 0.00E+00 0.00E+00 0.00E+00 0.00E+00 0.00E+00 0.00E+00 0.00E+00 
# ! 0.00E+00 0.00E+00 
#  
#  
# STOP 
; 
_refine_special_details              
;
  TAAM refinement with ELMAM2 databank.
  Uses aspherical atomic scattering factors computed 
  from multipolar model
  (Hansen & Coppens, Acta Cryst. A, 1978, 34, 909-921)
  parametrized using ELMAM2 databank
  (Domagala, et al., Acta Cryst. A, 2012, 68, 337-351)
  and MoPro software
  (Jelsch, et al., J. Appl. Cryst. 2005, 38, 38-54)
 Refinement of F^1^ against reflections.
 The threshold expression of F^2^ > 2sigma(F^2^) is
 used for calculating R-factors(gt) and is not
 relevant to the choice of reflections for refinement.
 R-factors based on F^2^ are statistically about twice
 as large as those based on F, and R-factors based on
 ALL data will be even larger.
;
_refine_ls_structure_factor_coef     F  
_refine_ls_matrix_type                full
_refine_ls_weighting_scheme          sigma
_atom_sites_solution_primary      direct 
_atom_sites_solution_secondary    difmap 
_atom_sites_solution_hydrogens    geom   
_refine_ls_hydrogen_treatment    refall
_refine_ls_extinction_method        'none'              
_refine_ls_number_reflns              1970
_refine_ls_number_parameters            49
_refine_ls_number_restraints             0
# R-factors: R(F)  &  wR2(I) 
_refine_ls_R_factor_all              0.0170
_refine_ls_R_factor_gt               0.0132
_refine_ls_wR_factor_ref             0.0200
_refine_ls_wR_factor_gt              0.0197
_refine_ls_goodness_of_fit_ref       1.143
_refine_ls_restrained_S_all          0.000
_refine_ls_shift/su_max              0.001
_refine_ls_shift/su_mean             0.000

###  to get diff_density_max min & rms : 
###  run MoPro  : WRIT FOUR   to create FOURier file 
###  run VMoPro : FOUR  FastFourierTransform   to get a 3D grid (Xplor format) on whole unit-cell
###             & GRID  STAT   to get max min rms statistics


loop_
_atom_site_type_symbol      
_atom_site_label            
_atom_site_fract_x          
_atom_site_fract_y          
_atom_site_fract_z          
_atom_site_U_iso_or_equiv   
_atom_site_adp_type         
_atom_site_occupancy        
_atom_site_calc_flag        
_atom_site_refinement_flag_posn  
_atom_site_refinement_flag_adp  
_atom_site_disorder_assembly
_atom_site_disorder_group   
O  O1 0.06496(2) 0.44398(5) 0.15023(1) 0.01166(7) Uani 1 d . . . .
C  C1 0.09695(3) 0.55908(6) 0.05198(1) 0.00843(7) Uani 1 d . . . .
O  O2 0.25778(2) 0.74312(5) 0.03630(1) 0.01147(7) Uani 1 d . . . .
O  O3 0.36988(2) 0.63198(5) 0.32144(1) 0.01139(7) Uani 1 d . . . .
H  H2 0.3122(10) 0.691(2) 0.3886(6) 0.025(1) Uiso 1 d U . . .
H  H3 0.491(1) 0.453(2) 0.3517(5) 0.029(1) Uiso 1 d U . . .
H  H1 0.205(1) 0.520(2) 0.2215(7) 0.038(2) Uiso 1 d U . . .

loop_ 
_atom_site_aniso_label 
_atom_site_aniso_U_11 
_atom_site_aniso_U_22 
_atom_site_aniso_U_33 
_atom_site_aniso_U_12 
_atom_site_aniso_U_13 
_atom_site_aniso_U_23 
O1 0.01139(5) 0.01686(7) 0.00631(4) -0.00396(4) 0.00131(3) 0.00073(4)  
C1 0.00803(5) 0.01054(7) 0.00645(5) -0.00162(4) 0.00118(4) 0.00024(4)  
O2 0.00957(5) 0.01594(7) 0.00835(5) -0.00480(4) 0.00108(4) 0.00067(4)  
O3 0.00929(5) 0.01618(7) 0.00795(5) 0.00193(4) 0.00062(3) -0.00099(4)                                    

loop_
_geom_bond_atom_site_label_1         
_geom_bond_atom_site_label_2         
_geom_bond_distance                  
_geom_bond_site_symmetry_2           
_geom_bond_publ_flag                 
O1 C1 1.2879(3) . ? 
O1 H1 1.076(8) . ? 
C1 O2 1.2217(3) . ? 
O3 H3 0.963(7) . ? 
O3 H2 0.966(7) . ? 

loop_
_geom_angle_atom_site_label_1        
_geom_angle_atom_site_label_2        
_geom_angle_atom_site_label_3        
_geom_angle                          
_geom_angle_site_symmetry_1          
_geom_angle_site_symmetry_3          
_geom_angle_publ_flag                
O1 C1 O2 126.99(2) . . ? 
C1 O1 H1 111.6(4) . . ? 
H2 O3 H3 103.2(5) . . ? 

loop_
_geom_torsion_atom_site_label_1      
_geom_torsion_atom_site_label_2      
_geom_torsion_atom_site_label_3      
_geom_torsion_atom_site_label_4      
_geom_torsion                        
_geom_torsion_site_symmetry_1        
_geom_torsion_site_symmetry_2        
_geom_torsion_site_symmetry_3        
_geom_torsion_site_symmetry_4        
_geom_torsion_publ_flag              
O2 C1 O1 H1 -2.3(4) . . . . ?  

loop_ 
 _refln_index_h 
 _refln_index_k 
 _refln_index_l 
 _refln_F_squared_meas 
 _refln_F_squared_sigma 
 _refln_observed_status 
   1   0   0      407.66      9.29 o 
   2   0   0       24.94      0.63 o 
   3   0   0      408.53      8.76 o 
   4   0   0       45.04      1.04 o 
   5   0   0       64.29      1.63 o 
   6   0   0      239.82      6.00 o 
   7   0   0      112.90      2.80 o 
   8   0   0       29.04      0.77 o 
   9   0   0       20.68      0.61 o 
  10   0   0        9.23      1.10 o 
  11   0   0       39.05      1.10 o 
   1   1   0     1631.66     35.96 o 
   2   1   0      373.15      8.21 o 
   3   1   0      111.22      2.47 o 
   4   1   0        2.46      0.14 o 
   5   1   0        0.39      0.07 o 
   6   1   0        0.43      0.17 o 
   7   1   0       89.10      2.08 o 
   8   1   0        0.07      0.08 o 
   9   1   0       37.39      0.86 o 
  10   1   0       11.72      0.34 o 
  11   1   0        0.08      0.08 o 
   0   2   0       12.75      0.87 o 
   1   2   0      331.17      7.33 o 
   2   2   0      531.61     11.75 o 
   3   2   0        2.34      0.12 o 
   4   2   0      122.01      2.71 o 
   5   2   0       25.77      0.62 o 
   6   2   0        0.08      0.05 o 
   7   2   0       38.24      0.87 o 
   8   2   0       47.64      1.10 o 
   9   2   0        1.96      0.11 o 
  10   2   0       10.99      0.32 o 
  11   2   0        0.11      0.09 o 
   1   3   0       20.78      0.51 o 
   2   3   0       13.06      0.36 o 
   3   3   0       75.97      1.74 o 
   4   3   0        6.71      0.23 o 
   5   3   0      130.42      2.97 o 
   6   3   0        0.31      0.07 o 
   7   3   0        0.71      0.09 o 
   8   3   0       19.78      0.56 o 
   9   3   0        2.64      0.16 o 
  10   3   0        1.06      0.13 o 
   0   4   0        2.87      0.18 o 
   1   4   0       19.36      0.47 o 
   2   4   0       14.02      0.44 o 
   3   4   0        6.85      0.23 o 
   4   4   0       71.68      1.62 o 
   5   4   0       10.50      0.29 o 
   6   4   0       19.03      0.53 o 
   7   4   0       11.19      0.34 o 
   8   4   0        0.06      0.06 o 
   9   4   0        0.09      0.11 o 
   1   5   0        4.20      0.52 o 
   2   5   0       12.52      0.44 o 
   3   5   0       20.90      0.53 o 
   4   5   0        0.29      0.12 o 
   5   5   0        6.90      0.25 o 
   6   5   0       33.52      0.82 o 
   7   5   0       16.19      0.60 o 
   8   5   0        0.96      0.16 o 
   1   6   0        7.36      0.71 o 
   2   6   0        0.59      0.39 o 
   3   6   0        0.22      0.22 o 
   4   6   0        1.22      0.47 o 
   5   6   0        8.59      0.42 o 
   6   6   0       15.04      0.49 o 
 -11   1   1        0.07      0.07 o 
 -10   1   1        4.61      0.21 o 
  -9   1   1        0.46      0.09 o 
  -8   1   1       31.44      0.76 o 
  -7   1   1       20.35      0.52 o 
  -6   1   1        1.36      0.10 o 
  -5   1   1       56.17      1.28 o 
  -4   1   1       92.26      2.09 o 
  -3   1   1      328.29      7.44 o 
  -2   1   1      193.31      4.27 o 
  -1   1   1     2870.81     62.93 o 
   0   1   1      466.91     10.29 o 
   1   1   1       39.33      0.93 o 
   2   1   1       68.16      1.57 o 
   3   1   1      441.85      9.78 o 
   4   1   1      156.27      3.54 o 
   5   1   1      110.34      2.48 o 
   6   1   1      193.13      4.38 o 
   7   1   1        1.31      0.08 o 
   8   1   1        0.60      0.07 o 
   9   1   1        0.18      0.09 o 
  10   1   1       37.63      0.96 o 
  11   1   1        4.52      0.30 o 
 -11   2   1        3.31      0.26 o 
 -10   2   1        0.69      0.11 o 
  -9   2   1        5.55      0.19 o 
  -8   2   1       44.78      1.15 o 
  -7   2   1        0.05      0.04 o 
  -6   2   1       74.60      1.70 o 
  -5   2   1        9.87      0.26 o 
  -4   2   1       53.54      1.26 o 
  -3   2   1       83.73      1.99 o 
  -2   2   1      154.96      3.42 o 
  -1   2   1      140.95      3.12 o 
   0   2   1       74.84      1.69 o 
   1   2   1      277.68      6.14 o 
   2   2   1        1.96      0.11 o 
   3   2   1        7.90      0.24 o 
   4   2   1       79.50      1.79 o 
   5   2   1       26.43      0.63 o 
   6   2   1        9.67      0.30 o 
   7   2   1       11.96      0.30 o 
   8   2   1       23.00      0.54 o 
   9   2   1        4.06      0.18 o 
  10   2   1        2.12      0.13 o 
  11   2   1       14.73      0.45 o 
 -10   3   1        2.89      0.17 o 
  -9   3   1        3.85      0.20 o 
  -8   3   1        0.26      0.08 o 
  -7   3   1        2.35      0.13 o 
  -6   3   1       15.22      0.39 o 
  -5   3   1       21.19      0.56 o 
  -4   3   1        5.17      0.24 o 
  -3   3   1        4.10      0.17 o 
  -2   3   1      148.85      3.29 o 
  -1   3   1        0.04      0.04 o 
   0   3   1       53.69      1.23 o 
   1   3   1       31.47      0.77 o 
   2   3   1       32.23      0.77 o 
   3   3   1        2.52      0.13 o 
   4   3   1       38.35      0.94 o 
   5   3   1       29.18      0.87 o 
   6   3   1        0.06      0.05 o 
   7   3   1       30.49      0.71 o 
   8   3   1        0.10      0.08 o 
   9   3   1        7.57      0.31 o 
  10   3   1        1.39      0.14 o 
  -9   4   1       13.68      0.40 o 
  -8   4   1       23.92      0.67 o 
  -7   4   1       25.54      0.70 o 
  -6   4   1        8.78      0.27 o 
  -5   4   1        3.85      0.17 o 
  -4   4   1        0.33      0.08 o 
  -3   4   1       22.57      0.57 o 
  -2   4   1       16.70      0.50 o 
  -1   4   1        6.73      0.20 o 
   0   4   1       14.08      0.38 o 
   1   4   1        0.71      0.09 o 
   2   4   1        0.04      0.04 o 
   3   4   1        0.16      0.08 o 
   4   4   1        0.53      0.09 o 
   5   4   1        5.61      0.20 o 
   6   4   1        0.12      0.08 o 
   7   4   1        1.29      0.13 o 
   8   4   1        2.30      0.17 o 
   9   4   1        2.71      0.20 o 
  -8   5   1        5.53      0.29 o 
  -7   5   1        4.25      0.25 o 
  -6   5   1        0.13      0.15 o 
  -5   5   1        3.36      0.18 o 
  -4   5   1        0.08      0.07 o 
  -3   5   1        0.37      0.12 o 
  -2   5   1        0.25      0.12 o 
  -1   5   1       11.15      0.51 o 
   0   5   1        0.09      0.09 o 
   1   5   1        0.07      0.09 o 
   2   5   1        4.20      0.21 o 
   3   5   1        9.74      0.36 o 
   4   5   1        2.04      0.16 o 
   5   5   1        0.14      0.09 o 
   6   5   1        4.86      0.28 o 
   7   5   1        0.13      0.11 o 
   8   5   1        0.18      0.13 o 
  -6   6   1        1.74      0.17 o 
  -5   6   1        0.08      0.10 o 
  -4   6   1        0.53      0.38 o 
  -3   6   1        9.64      0.78 o 
  -2   6   1        0.40      0.33 o 
   1   6   1        7.01      0.73 o 
   2   6   1        1.01      0.45 o 
   3   6   1        1.17      0.42 o 
   4   6   1        4.18      0.68 o 
   5   6   1        5.39      0.30 o 
 -12   0   2       10.91      0.89 o 
 -11   0   2        4.26      0.66 o 
 -10   0   2        0.08      0.09 o 
  -9   0   2        4.84      0.23 o 
  -8   0   2        4.11      0.23 o 
  -7   0   2       15.51      0.49 o 
  -6   0   2      186.53      4.17 o 
  -5   0   2       93.48      2.47 o 
  -4   0   2      975.73     21.48 o 
  -3   0   2       14.45      0.40 o 
  -2   0   2      612.39     15.18 o 
  -1   0   2      773.79     21.98 o 
   0   0   2      147.29      3.17 o 
   1   0   2       10.12      0.33 o 
   2   0   2     3539.98     75.78 o 
   3   0   2      190.43      4.18 o 
   4   0   2        0.11      0.07 o 
   5   0   2      692.89     15.25 o 
   6   0   2       30.40      0.81 o 
   7   0   2       38.01      1.05 o 
   8   0   2       16.38      0.45 o 
   9   0   2       52.92      1.27 o 
  10   0   2        3.89      0.24 o 
  11   0   2       33.38      1.29 o 
 -11   1   2        7.59      0.31 o 
 -10   1   2        0.58      0.10 o 
  -9   1   2        1.51      0.14 o 
  -8   1   2        0.07      0.08 o 
  -7   1   2       92.12      2.08 o 
  -6   1   2        7.18      0.22 o 
  -5   1   2      261.55      5.84 o 
  -4   1   2       57.11      1.34 o 
  -3   1   2       33.56      0.80 o 
  -2   1   2      567.11     12.57 o 
  -1   1   2      153.72      3.45 o 
   0   1   2       93.45      2.15 o 
   1   1   2      445.42      9.81 o 
   2   1   2        2.69      0.19 o 
   3   1   2      454.08     10.46 o 
   4   1   2      187.12      4.15 o 
   5   1   2       60.24      1.40 o 
   6   1   2       63.87      1.46 o 
   7   1   2        0.21      0.05 o 
   8   1   2        2.55      0.11 o 
   9   1   2        5.67      0.21 o 
  10   1   2        0.05      0.05 o 
  11   1   2       10.03      0.39 o 
 -11   2   2        0.20      0.14 o 
 -10   2   2       12.30      0.44 o 
  -9   2   2        0.07      0.07 o 
  -8   2   2       18.70      0.46 o 
  -7   2   2        0.37      0.06 o 
  -6   2   2       42.69      0.99 o 
  -5   2   2        0.64      0.07 o 
  -4   2   2       13.04      0.35 o 
  -3   2   2      187.05      4.14 o 
  -2   2   2      493.85     10.89 o 
  -1   2   2        8.48      0.23 o 
   0   2   2      130.76      3.12 o 
   1   2   2        0.06      0.04 o 
   2   2   2        3.23      0.16 o 
   3   2   2      283.36      6.35 o 
   4   2   2      306.77      6.87 o 
   5   2   2        3.56      0.15 o 
   6   2   2        0.05      0.04 o 
   7   2   2        7.08      0.21 o 
   8   2   2        0.10      0.06 o 
   9   2   2       41.83      0.96 o 
  10   2   2       34.81      0.84 o 
  11   2   2        0.08      0.08 o 
 -10   3   2        9.27      0.33 o 
  -9   3   2       96.05      2.30 o 
  -8   3   2       10.28      0.32 o 
  -7   3   2        1.84      0.11 o 
  -6   3   2       12.24      0.32 o 
  -5   3   2        0.10      0.06 o 
  -4   3   2       14.82      0.45 o 
  -3   3   2      264.66      5.92 o 
  -2   3   2       70.18      1.71 o 
  -1   3   2       32.95      0.78 o 
   0   3   2      117.25      2.62 o 
   1   3   2       49.63      1.16 o 
   2   3   2       91.84      2.07 o 
   3   3   2       22.15      0.58 o 
   4   3   2        0.87      0.08 o 
   5   3   2        5.85      0.19 o 
   6   3   2        0.98      0.08 o 
   7   3   2       25.34      0.60 o 
   8   3   2       10.78      0.31 o 
   9   3   2        2.70      0.24 o 
  10   3   2       22.77      0.59 o 
  -9   4   2        3.92      0.30 o 
  -8   4   2       22.69      0.69 o 
  -7   4   2        7.74      0.28 o 
  -6   4   2        0.07      0.06 o 
  -5   4   2        0.10      0.07 o 
  -4   4   2        5.79      0.21 o 
  -3   4   2       12.19      0.41 o 
  -2   4   2       66.61      1.49 o 
  -1   4   2       10.61      0.28 o 
   0   4   2       61.40      1.39 o 
   1   4   2       60.64      1.40 o 
   2   4   2        2.16      0.14 o 
   3   4   2        2.47      0.17 o 
   4   4   2        0.47      0.08 o 
   5   4   2        0.08      0.06 o 
   6   4   2       29.41      0.81 o 
   7   4   2        1.98      0.15 o 
   8   4   2       17.14      0.49 o 
   9   4   2       15.78      0.47 o 
  -8   5   2       32.75      0.83 o 
  -7   5   2       23.25      0.72 o 
  -6   5   2        0.71      0.15 o 
  -5   5   2        4.37      0.31 o 
  -4   5   2       25.75      0.65 o 
  -3   5   2        2.26      0.21 o 
  -2   5   2       17.65      0.83 o 
  -1   5   2       82.62      1.94 o 
   0   5   2        8.68      0.35 o 
   1   5   2       12.66      0.70 o 
   2   5   2        2.88      0.23 o 
   3   5   2        3.24      0.22 o 
   4   5   2        1.04      0.14 o 
   5   5   2        5.54      0.27 o 
   6   5   2        0.19      0.12 o 
   7   5   2       15.00      0.46 o 
  -6   6   2        5.39      0.29 o 
  -5   6   2        0.53      0.25 o 
  -4   6   2        6.50      0.71 o 
  -3   6   2        1.89      0.50 o 
  -2   6   2        0.60      0.40 o 
   1   6   2        3.11      0.52 o 
   2   6   2        8.27      0.72 o 
   3   6   2        1.69      0.50 o 
   4   6   2        0.59      0.38 o 
   5   6   2        5.49      0.57 o 
 -11   1   3       15.59      0.49 o 
 -10   1   3        2.95      0.17 o 
  -9   1   3        0.12      0.13 o 
  -8   1   3       20.79      0.50 o 
  -7   1   3        3.68      0.15 o 
  -6   1   3        1.46      0.10 o 
  -5   1   3       53.49      1.25 o 
  -4   1   3        1.82      0.11 o 
  -3   1   3      160.27      3.75 o 
  -2   1   3       20.61      0.51 o 
  -1   1   3      347.93      7.51 o 
   0   1   3       16.62      0.42 o 
   1   1   3      802.51     17.90 o 
   2   1   3      470.10     10.36 o 
   3   1   3       42.80      0.98 o 
   4   1   3      212.36      4.72 o 
   5   1   3        1.97      0.13 o 
   6   1   3       23.29      0.63 o 
   7   1   3        8.26      0.23 o 
   8   1   3       93.94      2.10 o 
   9   1   3       30.65      0.74 o 
  10   1   3       10.31      0.32 o 
  11   1   3       13.41      0.61 o 
 -11   2   3        1.67      0.17 o 
 -10   2   3       54.84      1.37 o 
  -9   2   3        0.71      0.10 o 
  -8   2   3        7.61      0.28 o 
  -7   2   3       23.39      0.55 o 
  -6   2   3       64.77      1.58 o 
  -5   2   3        4.52      0.16 o 
  -4   2   3       80.95      1.95 o 
  -3   2   3      307.51      6.83 o 
  -2   2   3       10.01      0.26 o 
  -1   2   3      171.23      3.80 o 
   0   2   3        0.08      0.05 o 
   1   2   3      361.44      8.00 o 
   2   2   3       17.59      0.49 o 
   3   2   3      104.47      2.36 o 
   4   2   3       54.85      1.29 o 
   5   2   3       24.81      0.61 o 
   6   2   3       15.50      0.38 o 
   7   2   3        5.23      0.19 o 
   8   2   3        5.66      0.19 o 
   9   2   3        6.08      0.23 o 
  10   2   3        9.19      0.28 o 
 -10   3   3        3.72      0.21 o 
  -9   3   3       13.97      0.60 o 
  -8   3   3        7.96      0.32 o 
  -7   3   3        2.88      0.17 o 
  -6   3   3        1.50      0.10 o 
  -5   3   3        6.36      0.21 o 
  -4   3   3       25.84      0.64 o 
  -3   3   3        7.81      0.35 o 
  -2   3   3        1.39      0.12 o 
  -1   3   3       14.26      0.41 o 
   0   3   3       91.63      2.12 o 
   1   3   3        0.06      0.05 o 
   2   3   3        4.67      0.20 o 
   3   3   3      103.02      2.36 o 
   4   3   3        1.79      0.11 o 
   5   3   3        4.98      0.16 o 
   6   3   3        0.73      0.08 o 
   7   3   3       18.62      0.50 o 
   8   3   3        0.65      0.09 o 
   9   3   3       16.25      0.45 o 
  10   3   3        5.20      0.26 o 
  -9   4   3       25.19      0.64 o 
  -8   4   3       17.13      0.62 o 
  -7   4   3        0.78      0.12 o 
  -6   4   3        7.62      0.27 o 
  -5   4   3       27.88      0.70 o 
  -4   4   3       65.07      1.52 o 
  -3   4   3       60.74      1.37 o 
  -2   4   3       36.55      0.84 o 
  -1   4   3        0.07      0.05 o 
   0   4   3        4.43      0.18 o 
   1   4   3       14.82      0.44 o 
   2   4   3       59.22      1.37 o 
   3   4   3       19.23      0.47 o 
   4   4   3        3.15      0.14 o 
   5   4   3        1.56      0.12 o 
   6   4   3        0.24      0.10 o 
   7   4   3        1.18      0.13 o 
   8   4   3        2.41      0.18 o 
   9   4   3        0.15      0.16 o 
  -8   5   3        0.07      0.09 o 
  -7   5   3        4.07      0.23 o 
  -6   5   3        1.24      0.14 o 
  -5   5   3        3.46      0.29 o 
  -4   5   3        2.62      0.28 o 
  -3   5   3        4.66      0.22 o 
  -2   5   3        3.63      0.26 o 
  -1   5   3        1.36      0.14 o 
   0   5   3        0.97      0.28 o 
   1   5   3        0.60      0.18 o 
   2   5   3        1.32      0.18 o 
   3   5   3        0.12      0.13 o 
   4   5   3        3.79      0.23 o 
   5   5   3        1.26      0.15 o 
   6   5   3        0.83      0.13 o 
   7   5   3        1.51      0.16 o 
  -6   6   3        0.86      0.18 o 
  -5   6   3       23.23      0.73 o 
  -4   6   3       16.14      0.93 o 
  -3   6   3        1.19      0.49 o 
   1   6   3        0.53      0.36 o 
   2   6   3       16.15      0.94 o 
   3   6   3        1.46      0.25 o 
   4   6   3        1.03      0.45 o 
   5   6   3        2.41      0.26 o 
 -12   0   4       52.70      1.56 o 
 -11   0   4       11.69      0.51 o 
 -10   0   4        9.32      0.56 o 
  -9   0   4       63.42      1.78 o 
  -8   0   4        4.49      0.19 o 
  -7   0   4       42.50      1.03 o 
  -6   0   4        3.30      0.17 o 
  -5   0   4       18.30      0.50 o 
  -4   0   4      124.79      2.74 o 
  -3   0   4       86.79      1.98 o 
  -2   0   4     2036.34     43.34 o 
  -1   0   4      851.10     19.03 o 
   0   0   4       70.90      1.64 o 
   1   0   4     1846.17     41.89 o 
   2   0   4        8.86      0.43 o 
   3   0   4       21.05      0.72 o 
   4   0   4       39.05      1.01 o 
   5   0   4       12.32      0.40 o 
   6   0   4        1.55      0.14 o 
   7   0   4      293.33      7.17 o 
   8   0   4       70.73      1.57 o 
   9   0   4        5.34      0.41 o 
  10   0   4       16.71      0.79 o 
  11   0   4        0.14      0.15 o 
 -12   1   4        0.17      0.12 o 
 -11   1   4       42.44      1.01 o 
 -10   1   4        1.01      0.12 o 
  -9   1   4       12.20      0.37 o 
  -8   1   4       31.61      0.73 o 
  -7   1   4        0.46      0.08 o 
  -6   1   4       33.59      0.78 o 
  -5   1   4       95.84      2.25 o 
  -4   1   4       33.92      0.81 o 
  -3   1   4      238.24      5.24 o 
  -2   1   4      361.35      8.16 o 
  -1   1   4      250.69      5.67 o 
   0   1   4     1528.76     34.97 o 
   1   1   4       66.40      1.52 o 
   2   1   4        9.79      0.30 o 
   3   1   4       11.90      0.31 o 
   4   1   4        3.12      0.14 o 
   5   1   4       40.68      0.96 o 
   6   1   4       58.31      1.33 o 
   7   1   4       37.11      0.89 o 
   8   1   4       37.40      0.91 o 
   9   1   4        2.92      0.29 o 
  10   1   4       11.16      0.35 o 
  11   1   4        2.06      0.29 o 
 -11   2   4       13.30      0.44 o 
 -10   2   4       32.28      0.80 o 
  -9   2   4        0.39      0.10 o 
  -8   2   4       16.68      0.42 o 
  -7   2   4        4.14      0.16 o 
  -6   2   4        5.83      0.22 o 
  -5   2   4       28.40      0.67 o 
  -4   2   4       65.03      1.53 o 
  -3   2   4       27.28      0.68 o 
  -2   2   4       23.93      0.57 o 
  -1   2   4      238.10      5.26 o 
   0   2   4      186.90      4.19 o 
   1   2   4       20.82      0.58 o 
   2   2   4        1.19      0.10 o 
   3   2   4       92.17      2.10 o 
   4   2   4       15.22      0.40 o 
   5   2   4       64.45      1.48 o 
   6   2   4       51.52      1.20 o 
   7   2   4        0.59      0.06 o 
   8   2   4       15.80      0.40 o 
   9   2   4       41.97      0.97 o 
  10   2   4        1.88      0.14 o 
 -10   3   4       11.98      0.42 o 
  -9   3   4       24.17      0.68 o 
  -8   3   4        0.09      0.07 o 
  -7   3   4       83.43      1.89 o 
  -6   3   4        5.44      0.18 o 
  -5   3   4       11.55      0.37 o 
  -4   3   4      255.12      5.75 o 
  -3   3   4       49.45      1.13 o 
  -2   3   4        9.99      0.30 o 
  -1   3   4       59.36      1.36 o 
   0   3   4       57.97      1.32 o 
   1   3   4        8.80      0.28 o 
   2   3   4      228.44      5.11 o 
   3   3   4      113.07      2.92 o 
   4   3   4       50.87      1.16 o 
   5   3   4        4.02      0.14 o 
   6   3   4        0.43      0.06 o 
   7   3   4       15.80      0.42 o 
   8   3   4       13.19      0.37 o 
   9   3   4        8.14      0.29 o 
  -9   4   4        0.40      0.14 o 
  -8   4   4       13.49      0.51 o 
  -7   4   4        2.05      0.16 o 
  -6   4   4       46.76      1.25 o 
  -5   4   4       27.02      0.67 o 
  -4   4   4        1.33      0.10 o 
  -3   4   4       32.23      0.76 o 
  -2   4   4        0.52      0.07 o 
  -1   4   4        0.61      0.09 o 
   0   4   4       13.69      0.42 o 
   1   4   4        3.36      0.18 o 
   2   4   4       57.83      1.40 o 
   3   4   4       42.57      1.02 o 
   4   4   4        2.13      0.12 o 
   5   4   4       28.24      0.68 o 
   6   4   4        7.33      0.29 o 
   7   4   4        2.69      0.17 o 
   8   4   4        2.56      0.18 o 
  -8   5   4        0.13      0.12 o 
  -7   5   4        2.26      0.19 o 
  -6   5   4       43.22      1.30 o 
  -5   5   4       75.66      2.14 o 
  -4   5   4        0.46      0.13 o 
  -3   5   4       11.89      0.38 o 
  -2   5   4        4.20      0.44 o 
  -1   5   4        5.40      0.34 o 
   0   5   4       27.84      0.79 o 
   1   5   4      102.88      2.43 o 
   2   5   4        3.15      0.24 o 
   3   5   4        0.15      0.09 o 
   4   5   4       27.69      0.83 o 
   5   5   4        4.15      0.21 o 
   6   5   4       18.23      0.60 o 
   7   5   4        2.51      0.22 o 
  -6   6   4        4.24      0.33 o 
  -5   6   4        3.42      0.30 o 
  -4   6   4        3.73      0.60 o 
  -3   6   4        1.97      0.51 o 
   0   6   4        0.82      0.40 o 
   1   6   4        7.11      0.69 o 
   2   6   4        8.64      1.09 o 
   3   6   4        0.94      0.43 o 
   4   6   4        0.20      0.21 o 
   5   6   4        1.93      0.24 o 
 -12   1   5       23.20      1.04 o 
 -11   1   5        2.47      0.25 o 
 -10   1   5       11.25      0.32 o 
  -9   1   5        3.23      0.15 o 
  -8   1   5       25.20      0.59 o 
  -7   1   5        2.65      0.13 o 
  -6   1   5       97.99      2.29 o 
  -5   1   5       31.33      0.73 o 
  -4   1   5        0.04      0.03 o 
  -3   1   5      215.39      4.81 o 
  -2   1   5       20.76      0.50 o 
  -1   1   5        0.99      0.09 o 
   0   1   5       70.87      1.59 o 
   1   1   5      116.31      2.58 o 
   2   1   5       19.69      0.52 o 
   3   1   5        5.32      0.19 o 
   4   1   5       91.33      2.16 o 
   5   1   5        1.45      0.11 o 
   6   1   5       63.08      1.42 o 
   7   1   5       43.36      1.01 o 
   8   1   5        0.07      0.08 o 
   9   1   5        6.69      0.29 o 
  10   1   5        4.79      0.22 o 
 -11   2   5        1.81      0.20 o 
 -10   2   5        0.09      0.11 o 
  -9   2   5        7.13      0.27 o 
  -8   2   5       37.01      0.88 o 
  -7   2   5       11.34      0.34 o 
  -6   2   5        4.57      0.20 o 
  -5   2   5      180.96      4.14 o 
  -4   2   5        6.64      0.25 o 
  -3   2   5        2.33      0.16 o 
  -2   2   5        3.26      0.15 o 
  -1   2   5      506.95     11.70 o 
   0   2   5       48.46      1.11 o 
   1   2   5       93.16      2.09 o 
   2   2   5      156.96      3.75 o 
   3   2   5       64.45      1.50 o 
   4   2   5        0.62      0.08 o 
   5   2   5       15.48      0.40 o 
   6   2   5      103.31      2.30 o 
   7   2   5        0.85      0.08 o 
   8   2   5        8.76      0.25 o 
   9   2   5        3.50      0.18 o 
  10   2   5       12.10      0.51 o 
 -10   3   5        0.09      0.08 o 
  -9   3   5        0.07      0.07 o 
  -8   3   5        0.84      0.12 o 
  -7   3   5       36.94      0.88 o 
  -6   3   5        0.80      0.08 o 
  -5   3   5        4.09      0.15 o 
  -4   3   5       29.41      0.71 o 
  -3   3   5       22.52      0.58 o 
  -2   3   5        8.67      0.29 o 
  -1   3   5        0.88      0.08 o 
   0   3   5       17.31      0.44 o 
   1   3   5       23.72      0.58 o 
   2   3   5        9.15      0.34 o 
   3   3   5        0.32      0.07 o 
   4   3   5        4.06      0.15 o 
   5   3   5       44.40      1.01 o 
   6   3   5        0.16      0.06 o 
   7   3   5        1.08      0.14 o 
   8   3   5       20.23      0.59 o 
   9   3   5        1.87      0.16 o 
  -9   4   5        0.10      0.12 o 
  -8   4   5        3.70      0.25 o 
  -7   4   5       25.73      0.64 o 
  -6   4   5       42.83      1.09 o 
  -5   4   5       15.02      0.43 o 
  -4   4   5       12.77      0.37 o 
  -3   4   5        0.25      0.08 o 
  -2   4   5       38.11      0.89 o 
  -1   4   5       64.83      1.45 o 
   0   4   5       84.58      2.05 o 
   1   4   5       55.99      1.31 o 
   2   4   5       19.38      0.50 o 
   3   4   5        0.40      0.08 o 
   4   4   5       22.12      0.56 o 
   5   4   5       21.26      0.53 o 
   6   4   5       16.23      0.44 o 
   7   4   5       23.34      0.61 o 
   8   4   5        3.32      0.25 o 
  -8   5   5        1.69      0.17 o 
  -7   5   5        0.82      0.21 o 
  -6   5   5        0.13      0.10 o 
  -5   5   5        0.15      0.12 o 
  -4   5   5        0.14      0.15 o 
  -3   5   5        1.13      0.15 o 
  -2   5   5        4.64      0.52 o 
  -1   5   5        0.08      0.08 o 
   0   5   5        3.29      0.25 o 
   1   5   5        3.77      0.57 o 
   2   5   5        1.52      0.20 o 
   3   5   5        2.01      0.34 o 
   4   5   5        2.15      0.16 o 
   5   5   5        0.23      0.12 o 
   6   5   5        0.11      0.09 o 
   7   5   5        0.11      0.13 o 
  -6   6   5       12.54      0.53 o 
  -5   6   5        1.55      0.34 o 
  -4   6   5        5.93      0.44 o 
  -3   6   5        0.56      0.44 o 
   0   6   5       33.51      1.17 o 
   1   6   5       13.20      0.53 o 
   2   6   5        0.22      0.17 o 
   3   6   5        3.97      0.64 o 
   4   6   5        3.09      0.53 o 
 -12   0   6        6.44      0.79 o 
 -11   0   6        0.64      0.15 o 
 -10   0   6       14.26      0.62 o 
  -9   0   6       26.59      0.66 o 
  -8   0   6        0.06      0.07 o 
  -7   0   6      275.38      6.33 o 
  -6   0   6      170.81      3.84 o 
  -5   0   6      119.13      2.65 o 
  -4   0   6       45.71      1.24 o 
  -3   0   6       13.58      0.85 o 
  -2   0   6      173.21      4.14 o 
  -1   0   6      199.73      4.28 o 
   0   0   6     1011.23     22.17 o 
   1   0   6      222.67      4.95 o 
   2   0   6        3.70      0.30 o 
   3   0   6      586.02     13.88 o 
   4   0   6       13.40      0.43 o 
   5   0   6        6.32      0.45 o 
   6   0   6       48.35      1.07 o 
   7   0   6        1.13      0.17 o 
   8   0   6        5.29      0.25 o 
   9   0   6       32.09      0.93 o 
  10   0   6       20.74      0.97 o 
 -12   1   6        5.20      0.62 o 
 -11   1   6        0.39      0.12 o 
 -10   1   6        0.12      0.09 o 
  -9   1   6       24.98      0.66 o 
  -8   1   6        2.12      0.13 o 
  -7   1   6       20.61      0.51 o 
  -6   1   6      158.22      3.56 o 
  -5   1   6        4.04      0.17 o 
  -4   1   6      181.67      4.04 o 
  -3   1   6        0.28      0.08 o 
  -2   1   6        5.81      0.19 o 
  -1   1   6        0.42      0.06 o 
   0   1   6      310.24      7.56 o 
   1   1   6      213.53      4.84 o 
   2   1   6      436.52      9.69 o 
   3   1   6        4.68      0.19 o 
   4   1   6       41.06      0.96 o 
   5   1   6       86.83      1.96 o 
   6   1   6       23.35      0.56 o 
   7   1   6        1.09      0.08 o 
   8   1   6        4.63      0.19 o 
   9   1   6        8.56      0.28 o 
  10   1   6        9.65      0.33 o 
 -11   2   6        6.78      0.34 o 
 -10   2   6        0.09      0.08 o 
  -9   2   6       38.16      0.97 o 
  -8   2   6       63.03      1.47 o 
  -7   2   6        2.25      0.12 o 
  -6   2   6        1.17      0.10 o 
  -5   2   6       85.42      1.95 o 
  -4   2   6        5.89      0.22 o 
  -3   2   6      140.04      3.15 o 
  -2   2   6       72.39      1.70 o 
  -1   2   6       18.81      0.47 o 
   0   2   6        5.22      0.18 o 
   1   2   6      169.31      3.77 o 
   2   2   6       11.22      0.36 o 
   3   2   6       46.92      1.13 o 
   4   2   6        7.14      0.25 o 
   5   2   6       51.08      1.15 o 
   6   2   6        1.94      0.10 o 
   7   2   6        6.91      0.21 o 
   8   2   6        0.03      0.04 o 
   9   2   6        3.64      0.20 o 
  10   2   6        8.97      0.38 o 
 -10   3   6       12.48      0.49 o 
  -9   3   6        1.12      0.13 o 
  -8   3   6       37.11      0.90 o 
  -7   3   6       17.83      0.64 o 
  -6   3   6        6.59      0.21 o 
  -5   3   6        5.55      0.24 o 
  -4   3   6        8.85      0.32 o 
  -3   3   6        0.22      0.07 o 
  -2   3   6      388.85      8.81 o 
  -1   3   6      111.20      2.53 o 
   0   3   6        0.33      0.07 o 
   1   3   6       45.18      1.07 o 
   2   3   6        2.43      0.22 o 
   3   3   6       21.92      0.60 o 
   4   3   6      114.60      2.54 o 
   5   3   6       96.14      2.14 o 
   6   3   6        0.16      0.07 o 
   7   3   6        7.92      0.30 o 
   8   3   6       16.74      0.45 o 
   9   3   6       19.49      0.52 o 
  -9   4   6        9.82      0.39 o 
  -8   4   6        5.27      0.31 o 
  -7   4   6        4.71      0.27 o 
  -6   4   6        2.33      0.17 o 
  -5   4   6        0.08      0.06 o 
  -4   4   6       31.66      0.94 o 
  -3   4   6       28.67      0.68 o 
  -2   4   6        4.63      0.28 o 
  -1   4   6       88.53      2.47 o 
   0   4   6        7.13      0.26 o 
   1   4   6        8.76      0.43 o 
   2   4   6        3.86      0.16 o 
   3   4   6        0.34      0.07 o 
   4   4   6       14.78      0.45 o 
   5   4   6       10.19      0.30 o 
   6   4   6        1.05      0.12 o 
   7   4   6       33.94      0.87 o 
   8   4   6        5.12      0.37 o 
  -8   5   6        0.63      0.25 o 
  -7   5   6        9.16      0.42 o 
  -6   5   6        7.48      0.35 o 
  -5   5   6       10.76      0.40 o 
  -4   5   6        6.99      0.30 o 
  -3   5   6       43.95      1.11 o 
  -2   5   6        0.10      0.11 o 
  -1   5   6       37.16      1.06 o 
   0   5   6       83.39      2.35 o 
   1   5   6        0.09      0.09 o 
   2   5   6        1.82      0.25 o 
   3   5   6       18.15      0.88 o 
   4   5   6       11.11      0.54 o 
   5   5   6        6.94      0.29 o 
   6   5   6       54.70      1.31 o 
  -5   6   6        0.48      0.25 o 
  -3   6   6        1.02      0.60 o 
   0   6   6        0.13      0.15 o 
   1   6   6        4.42      0.35 o 
   2   6   6        0.36      0.29 o 
   3   6   6        0.66      0.39 o 
   4   6   6        0.13      0.15 o 
 -12   1   7        1.62      0.20 o 
 -11   1   7        1.94      0.18 o 
 -10   1   7       53.73      1.24 o 
  -9   1   7       19.20      0.49 o 
  -8   1   7       61.41      1.40 o 
  -7   1   7       55.25      1.33 o 
  -6   1   7        3.13      0.15 o 
  -5   1   7        1.25      0.09 o 
  -4   1   7       87.93      1.99 o 
  -3   1   7      353.50      7.86 o 
  -2   1   7       34.09      0.91 o 
  -1   1   7      422.53      9.37 o 
   0   1   7       35.82      0.90 o 
   1   1   7       18.62      0.48 o 
   2   1   7       29.57      0.74 o 
   3   1   7       30.44      0.76 o 
   4   1   7        8.48      0.27 o 
   5   1   7        5.08      0.19 o 
   6   1   7       13.41      0.34 o 
   7   1   7        1.35      0.10 o 
   8   1   7        0.30      0.12 o 
   9   1   7       14.99      0.45 o 
  10   1   7        0.08      0.09 o 
 -11   2   7        9.22      0.39 o 
 -10   2   7        1.49      0.15 o 
  -9   2   7       10.70      0.31 o 
  -8   2   7        7.51      0.28 o 
  -7   2   7       21.07      0.50 o 
  -6   2   7        0.37      0.10 o 
  -5   2   7       22.99      0.65 o 
  -4   2   7        7.35      0.25 o 
  -3   2   7      169.60      4.02 o 
  -2   2   7       35.32      0.85 o 
  -1   2   7        1.38      0.10 o 
   0   2   7      141.05      3.23 o 
   1   2   7       83.81      1.90 o 
   2   2   7       58.86      1.38 o 
   3   2   7        4.27      0.21 o 
   4   2   7      162.60      3.69 o 
   5   2   7        4.20      0.16 o 
   6   2   7        1.15      0.08 o 
   7   2   7        3.61      0.19 o 
   8   2   7       40.54      0.94 o 
   9   2   7        2.13      0.14 o 
 -10   3   7        0.26      0.13 o 
  -9   3   7       23.61      0.84 o 
  -8   3   7       11.29      0.36 o 
  -7   3   7        0.04      0.04 o 
  -6   3   7        9.08      0.29 o 
  -5   3   7       17.28      0.47 o 
  -4   3   7        5.41      0.20 o 
  -3   3   7        4.20      0.28 o 
  -2   3   7       87.83      2.06 o 
  -1   3   7        1.74      0.12 o 
   0   3   7        1.32      0.11 o 
   1   3   7       20.53      0.55 o 
   2   3   7       31.98      0.77 o 
   3   3   7        2.49      0.17 o 
   4   3   7        0.22      0.07 o 
   5   3   7        5.81      0.19 o 
   6   3   7        5.90      0.20 o 
   7   3   7        4.17      0.26 o 
   8   3   7        0.26      0.11 o 
   9   3   7        0.34      0.11 o 
  -9   4   7        0.74      0.17 o 
  -8   4   7        3.54      0.35 o 
  -7   4   7        4.49      0.26 o 
  -6   4   7        0.06      0.06 o 
  -5   4   7        1.28      0.11 o 
  -4   4   7       11.44      0.36 o 
  -3   4   7       18.36      0.48 o 
  -2   4   7       39.60      0.95 o 
  -1   4   7       31.35      0.81 o 
   0   4   7        0.21      0.09 o 
   1   4   7        1.18      0.14 o 
   2   4   7       20.87      0.67 o 
   3   4   7       60.97      1.44 o 
   4   4   7       43.76      1.07 o 
   5   4   7       22.43      0.65 o 
   6   4   7        2.20      0.15 o 
   7   4   7        0.19      0.13 o 
   8   4   7        4.82      0.30 o 
  -8   5   7        5.44      0.37 o 
  -7   5   7        0.36      0.22 o 
  -6   5   7        2.59      0.22 o 
  -5   5   7        2.79      0.34 o 
  -4   5   7        0.37      0.41 o 
  -3   5   7        5.06      0.86 o 
  -2   5   7        0.27      0.27 o 
  -1   5   7        1.22      0.24 o 
   0   5   7        0.06      0.07 o 
   1   5   7        0.90      0.34 o 
   2   5   7        0.31      0.17 o 
   3   5   7        4.40      0.25 o 
   4   5   7        0.14      0.11 o 
   5   5   7        1.40      0.21 o 
   6   5   7        3.18      0.58 o 
  -3   6   7        0.59      0.47 o 
   0   6   7        0.29      0.29 o 
   1   6   7        0.50      0.34 o 
   2   6   7        6.56      0.64 o 
   3   6   7       18.60      0.95 o 
   4   6   7        0.72      0.40 o 
 -12   0   8        0.25      0.17 o 
 -11   0   8      103.90      2.49 o 
 -10   0   8       20.41      0.54 o 
  -9   0   8        4.77      0.21 o 
  -8   0   8       53.53      1.41 o 
  -7   0   8        0.14      0.10 o 
  -6   0   8        0.91      0.28 o 
  -5   0   8      294.03      7.18 o 
  -4   0   8      584.78     12.71 o 
  -3   0   8       22.46      0.73 o 
  -2   0   8      452.36      9.90 o 
  -1   0   8      494.99     15.29 o 
   0   0   8      298.36      7.16 o 
   1   0   8       71.17      1.59 o 
   2   0   8      104.22      3.02 o 
   3   0   8       11.27      0.69 o 
   4   0   8        1.16      0.15 o 
   5   0   8      153.96      3.69 o 
   6   0   8       16.93      0.45 o 
   7   0   8       47.95      1.10 o 
   8   0   8       33.35      1.31 o 
   9   0   8        0.09      0.11 o 
  10   0   8        1.52      0.23 o 
 -11   1   8        1.63      0.20 o 
 -10   1   8       23.03      0.57 o 
  -9   1   8        5.46      0.21 o 
  -8   1   8        6.68      0.21 o 
  -7   1   8        0.03      0.03 o 
  -6   1   8        3.31      0.15 o 
  -5   1   8       18.30      0.47 o 
  -4   1   8      177.93      3.98 o 
  -3   1   8        8.54      0.28 o 
  -2   1   8      291.01      6.46 o 
  -1   1   8       95.40      2.12 o 
   0   1   8       26.36      0.65 o 
   1   1   8       95.53      2.28 o 
   2   1   8       48.28      1.26 o 
   3   1   8       39.00      0.93 o 
   4   1   8       29.37      0.73 o 
   5   1   8        1.69      0.10 o 
   6   1   8       45.71      1.03 o 
   7   1   8       52.13      1.19 o 
   8   1   8       22.33      0.64 o 
   9   1   8        2.04      0.14 o 
  10   1   8        1.34      0.47 o 
 -11   2   8        0.08      0.10 o 
 -10   2   8       10.57      0.32 o 
  -9   2   8       61.86      1.58 o 
  -8   2   8        7.92      0.24 o 
  -7   2   8       18.13      0.46 o 
  -6   2   8       14.81      0.43 o 
  -5   2   8        1.86      0.15 o 
  -4   2   8       86.17      1.97 o 
  -3   2   8      301.10      6.78 o 
  -2   2   8       29.41      0.71 o 
  -1   2   8       48.26      1.12 o 
   0   2   8        0.64      0.08 o 
   1   2   8        6.11      0.22 o 
   2   2   8       57.04      1.32 o 
   3   2   8      108.38      2.72 o 
   4   2   8        0.86      0.09 o 
   5   2   8       15.01      0.37 o 
   6   2   8        5.77      0.20 o 
   7   2   8        8.25      0.27 o 
   8   2   8        5.56      0.25 o 
   9   2   8        2.68      0.23 o 
 -10   3   8        7.12      0.38 o 
  -9   3   8        8.42      0.42 o 
  -8   3   8       24.50      0.63 o 
  -7   3   8        0.06      0.05 o 
  -6   3   8       44.99      1.03 o 
  -5   3   8        2.35      0.12 o 
  -4   3   8        0.33      0.07 o 
  -3   3   8       18.81      0.57 o 
  -2   3   8       28.00      0.74 o 
  -1   3   8        6.60      0.23 o 
   0   3   8      106.91      2.42 o 
   1   3   8       26.78      0.69 o 
   2   3   8        1.84      0.14 o 
   3   3   8      122.64      2.72 o 
   4   3   8       57.83      1.30 o 
   5   3   8        3.55      0.16 o 
   6   3   8        7.70      0.24 o 
   7   3   8       14.43      0.40 o 
   8   3   8        4.46      0.22 o 
  -9   4   8        5.22      0.36 o 
  -8   4   8        5.05      0.27 o 
  -7   4   8       30.29      0.79 o 
  -6   4   8        7.28      0.35 o 
  -5   4   8       27.86      0.67 o 
  -4   4   8        4.91      0.20 o 
  -3   4   8        0.43      0.11 o 
  -2   4   8        0.68      0.12 o 
  -1   4   8        9.06      0.35 o 
   0   4   8        6.56      0.45 o 
   1   4   8       66.02      1.63 o 
   2   4   8        6.19      0.22 o 
   3   4   8       22.42      0.57 o 
   4   4   8       23.63      0.59 o 
   5   4   8        0.09      0.08 o 
   6   4   8        0.13      0.10 o 
   7   4   8        0.17      0.12 o 
  -8   5   8        9.74      0.90 o 
  -7   5   8        0.40      0.33 o 
  -6   5   8       18.92      0.84 o 
  -5   5   8        7.98      0.62 o 
  -4   5   8        9.88      1.02 o 
  -3   5   8        0.90      0.52 o 
  -2   5   8        1.17      0.24 o 
  -1   5   8        1.07      0.67 o 
   0   5   8        6.30      0.87 o 
   1   5   8       10.18      0.81 o 
   2   5   8       84.77      2.31 o 
   3   5   8        1.99      0.18 o 
   4   5   8        2.02      0.20 o 
   5   5   8        8.87      0.41 o 
   6   5   8        0.88      0.31 o 
   2   6   8        0.69      0.39 o 
   3   6   8        0.17      0.18 o 
 -11   1   9        7.42      0.29 o 
 -10   1   9       11.18      0.38 o 
  -9   1   9       19.57      0.50 o 
  -8   1   9       14.62      0.41 o 
  -7   1   9       11.59      0.30 o 
  -6   1   9       47.52      1.20 o 
  -5   1   9      277.48      6.25 o 
  -4   1   9       46.70      1.09 o 
  -3   1   9       62.30      1.49 o 
  -2   1   9       22.67      0.56 o 
  -1   1   9      175.87      4.04 o 
   0   1   9       38.10      0.89 o 
   1   1   9      193.26      4.27 o 
   2   1   9      183.60      4.10 o 
   3   1   9        1.53      0.11 o 
   4   1   9       21.33      0.54 o 
   5   1   9        2.21      0.10 o 
   6   1   9       37.48      0.86 o 
   7   1   9        0.06      0.06 o 
   8   1   9       11.20      0.36 o 
   9   1   9        2.27      0.20 o 
 -11   2   9        0.09      0.11 o 
 -10   2   9       15.81      0.43 o 
  -9   2   9        1.38      0.16 o 
  -8   2   9        1.60      0.11 o 
  -7   2   9       18.12      0.47 o 
  -6   2   9       33.57      0.80 o 
  -5   2   9        0.08      0.07 o 
  -4   2   9       13.98      0.40 o 
  -3   2   9       56.04      1.39 o 
  -2   2   9       17.79      0.45 o 
  -1   2   9        8.19      0.28 o 
   0   2   9       57.57      1.31 o 
   1   2   9        7.99      0.25 o 
   2   2   9       81.04      1.84 o 
   3   2   9        2.42      0.13 o 
   4   2   9       15.58      0.39 o 
   5   2   9       11.02      0.36 o 
   6   2   9       38.06      0.90 o 
   7   2   9       22.61      0.58 o 
   8   2   9        0.17      0.09 o 
   9   2   9       18.52      0.50 o 
 -10   3   9        1.14      0.16 o 
  -9   3   9        1.94      0.14 o 
  -8   3   9        6.25      0.21 o 
  -7   3   9       10.65      0.29 o 
  -6   3   9       33.92      0.80 o 
  -5   3   9        0.06      0.07 o 
  -4   3   9       40.83      1.19 o 
  -3   3   9        5.33      0.22 o 
  -2   3   9        8.69      0.44 o 
  -1   3   9        1.39      0.12 o 
   0   3   9       45.50      1.08 o 
   1   3   9       10.93      0.51 o 
   2   3   9        1.47      0.10 o 
   3   3   9       39.63      1.05 o 
   4   3   9        6.53      0.20 o 
   5   3   9        0.36      0.08 o 
   6   3   9        3.50      0.21 o 
   7   3   9       11.75      0.35 o 
   8   3   9        0.10      0.11 o 
  -9   4   9        2.12      0.22 o 
  -8   4   9        0.12      0.10 o 
  -7   4   9        5.89      0.24 o 
  -6   4   9        0.08      0.07 o 
  -5   4   9        0.08      0.09 o 
  -4   4   9        2.45      0.17 o 
  -3   4   9        0.43      0.11 o 
  -2   4   9        0.31      0.10 o 
  -1   4   9        1.96      0.17 o 
   0   4   9        6.71      0.36 o 
   1   4   9       13.83      0.40 o 
   2   4   9        7.48      0.30 o 
   3   4   9       10.22      0.39 o 
   4   4   9        1.21      0.14 o 
   5   4   9        9.27      0.31 o 
   6   4   9        9.04      0.39 o 
   7   4   9       13.06      0.52 o 
  -8   5   9        0.12      0.15 o 
  -7   5   9        0.23      0.24 o 
  -6   5   9        1.26      0.61 o 
  -5   5   9        3.60      0.81 o 
  -4   5   9        1.05      0.58 o 
  -3   5   9        4.96      0.55 o 
  -2   5   9        1.29      0.41 o 
  -1   5   9        7.44      1.02 o 
   0   5   9        0.16      0.18 o 
   1   5   9        0.79      0.51 o 
   2   5   9        5.55      0.35 o 
   3   5   9        0.14      0.11 o 
   4   5   9        0.15      0.16 o 
   5   5   9        0.16      0.15 o 
 -11   0  10        9.44      0.55 o 
 -10   0  10       14.08      0.45 o 
  -9   0  10       60.65      1.40 o 
  -8   0  10        7.58      0.27 o 
  -7   0  10        1.71      0.13 o 
  -6   0  10      302.39      6.86 o 
  -5   0  10      104.86      2.34 o 
  -4   0  10        1.82      0.19 o 
  -3   0  10        4.43      0.21 o 
  -2   0  10      189.46      4.21 o 
  -1   0  10        2.94      0.15 o 
   0   0  10      408.74      9.55 o 
   1   0  10      686.90     14.81 o 
   2   0  10       34.54      1.54 o 
   3   0  10        1.23      0.25 o 
   4   0  10        4.71      0.33 o 
   5   0  10       77.40      2.01 o 
   6   0  10       36.43      1.08 o 
   7   0  10       67.80      1.98 o 
   8   0  10        1.08      0.16 o 
   9   0  10       15.35      0.55 o 
 -11   1  10        3.99      0.25 o 
 -10   1  10        7.49      0.29 o 
  -9   1  10        1.28      0.11 o 
  -8   1  10       39.92      0.93 o 
  -7   1  10       32.43      0.75 o 
  -6   1  10       53.97      1.38 o 
  -5   1  10       27.02      0.67 o 
  -4   1  10        0.05      0.04 o 
  -3   1  10        3.54      0.21 o 
  -2   1  10       33.53      0.77 o 
  -1   1  10        0.03      0.03 o 
   0   1  10      149.45      3.32 o 
   1   1  10       76.86      1.77 o 
   2   1  10       42.93      1.01 o 
   3   1  10       88.01      2.52 o 
   4   1  10        0.24      0.10 o 
   5   1  10        0.89      0.08 o 
   6   1  10        0.39      0.07 o 
   7   1  10        3.86      0.18 o 
   8   1  10       21.42      0.55 o 
   9   1  10       10.92      0.41 o 
 -11   2  10        1.37      0.19 o 
 -10   2  10        0.78      0.13 o 
  -9   2  10        6.07      0.25 o 
  -8   2  10       13.31      0.37 o 
  -7   2  10       86.01      1.93 o 
  -6   2  10       10.29      0.28 o 
  -5   2  10        0.09      0.11 o 
  -4   2  10       31.98      0.79 o 
  -3   2  10       11.41      0.40 o 
  -2   2  10       94.76      2.21 o 
  -1   2  10      197.36      4.39 o 
   0   2  10       26.88      0.65 o 
   1   2  10        4.23      0.20 o 
   2   2  10       79.31      1.83 o 
   3   2  10       11.59      0.31 o 
   4   2  10       44.14      1.01 o 
   5   2  10       43.49      1.07 o 
   6   2  10        1.99      0.14 o 
   7   2  10        1.07      0.12 o 
   8   2  10       17.84      0.49 o 
 -10   3  10        9.19      0.43 o 
  -9   3  10        5.63      0.24 o 
  -8   3  10       11.39      0.33 o 
  -7   3  10       12.44      0.36 o 
  -6   3  10        0.59      0.07 o 
  -5   3  10        7.41      0.25 o 
  -4   3  10       69.81      1.61 o 
  -3   3  10       21.39      0.56 o 
  -2   3  10       24.55      0.62 o 
  -1   3  10       34.72      0.85 o 
   0   3  10        1.55      0.13 o 
   1   3  10        0.90      0.13 o 
   2   3  10        3.02      0.19 o 
   3   3  10        0.22      0.08 o 
   4   3  10       10.19      0.30 o 
   5   3  10       42.53      0.98 o 
   6   3  10       37.73      1.01 o 
   7   3  10        1.84      0.17 o 
   8   3  10        3.00      0.20 o 
  -9   4  10        0.42      0.29 o 
  -8   4  10        0.33      0.14 o 
  -7   4  10        0.43      0.14 o 
  -6   4  10        1.77      0.17 o 
  -5   4  10       27.65      0.81 o 
  -4   4  10        3.06      0.23 o 
  -3   4  10       43.55      1.07 o 
  -2   4  10       27.51      0.71 o 
  -1   4  10        0.07      0.08 o 
   0   4  10       19.10      0.61 o 
   1   4  10        0.10      0.11 o 
   2   4  10        2.07      0.14 o 
   3   4  10       12.50      0.37 o 
   4   4  10        1.73      0.17 o 
   5   4  10       17.64      0.51 o 
   6   4  10       22.13      0.64 o 
   7   4  10        0.42      0.20 o 
  -6   5  10       19.20      1.40 o 
  -5   5  10        4.98      0.35 o 
  -4   5  10       14.52      1.29 o 
  -3   5  10        5.90      0.47 o 
  -2   5  10        4.50      0.40 o 
  -1   5  10       17.26      1.29 o 
   0   5  10        0.22      0.23 o 
   1   5  10        2.49      0.73 o 
   2   5  10        4.39      0.46 o 
   3   5  10        0.07      0.08 o 
   4   5  10       18.56      0.59 o 
   5   5  10        0.15      0.13 o 
 -11   1  11        4.73      0.27 o 
 -10   1  11        2.20      0.14 o 
  -9   1  11        8.13      0.27 o 
  -8   1  11        1.94      0.12 o 
  -7   1  11       50.21      1.17 o 
  -6   1  11        4.29      0.18 o 
  -5   1  11        0.26      0.10 o 
  -4   1  11        1.57      0.11 o 
  -3   1  11      164.22      3.80 o 
  -2   1  11       84.36      1.98 o 
  -1   1  11       75.92      1.75 o 
   0   1  11      206.41      5.22 o 
   1   1  11        0.09      0.06 o 
   2   1  11        1.97      0.13 o 
   3   1  11       14.43      0.37 o 
   4   1  11      136.10      3.02 o 
   5   1  11       31.75      0.73 o 
   6   1  11       35.84      0.83 o 
   7   1  11       18.46      0.48 o 
   8   1  11        7.05      0.27 o 
 -11   2  11        2.53      0.18 o 
 -10   2  11       14.06      0.42 o 
  -9   2  11        0.08      0.10 o 
  -8   2  11       23.02      0.56 o 
  -7   2  11       25.59      0.61 o 
  -6   2  11        0.29      0.07 o 
  -5   2  11       42.66      0.97 o 
  -4   2  11        8.20      0.31 o 
  -3   2  11       24.77      0.63 o 
  -2   2  11       13.61      0.37 o 
  -1   2  11       77.76      1.77 o 
   0   2  11        1.36      0.11 o 
   1   2  11        9.07      0.29 o 
   2   2  11       33.62      0.78 o 
   3   2  11       10.11      0.27 o 
   4   2  11        1.45      0.14 o 
   5   2  11       11.65      0.33 o 
   6   2  11        6.22      0.29 o 
   7   2  11       11.66      0.39 o 
   8   2  11        0.08      0.08 o 
 -10   3  11        0.11      0.12 o 
  -9   3  11        1.30      0.13 o 
  -8   3  11        7.78      0.26 o 
  -7   3  11        0.39      0.11 o 
  -6   3  11        4.99      0.19 o 
  -5   3  11        0.71      0.09 o 
  -4   3  11       23.63      0.68 o 
  -3   3  11        1.64      0.13 o 
  -2   3  11       22.08      0.63 o 
  -1   3  11       44.67      1.04 o 
   0   3  11        1.62      0.12 o 
   1   3  11       17.06      0.58 o 
   2   3  11        0.23      0.12 o 
   3   3  11       18.00      0.53 o 
   4   3  11        0.38      0.10 o 
   5   3  11       24.53      0.68 o 
   6   3  11        2.28      0.17 o 
   7   3  11        0.09      0.10 o 
  -9   4  11        7.60      0.87 o 
  -8   4  11       24.75      0.77 o 
  -7   4  11       16.61      0.56 o 
  -6   4  11        7.94      0.35 o 
  -5   4  11        0.44      0.13 o 
  -4   4  11        0.11      0.10 o 
  -3   4  11        4.01      0.22 o 
  -2   4  11       20.58      0.58 o 
  -1   4  11        3.43      0.22 o 
   0   4  11        1.11      0.19 o 
   1   4  11        1.67      0.15 o 
   2   4  11        0.08      0.08 o 
   3   4  11        0.05      0.06 o 
   4   4  11        0.55      0.13 o 
   5   4  11        2.81      0.21 o 
   6   4  11        2.44      0.25 o 
  -6   5  11        0.55      0.33 o 
  -5   5  11        0.08      0.10 o 
  -4   5  11        1.18      0.29 o 
  -3   5  11        1.21      0.28 o 
  -2   5  11        0.66      0.26 o 
  -1   5  11        1.74      0.65 o 
   0   5  11        5.12      0.89 o 
   1   5  11        0.47      0.40 o 
   2   5  11        0.16      0.14 o 
   3   5  11        0.14      0.16 o 
   4   5  11        8.20      0.65 o 
 -11   0  12        3.00      0.26 o 
 -10   0  12       13.62      0.46 o 
  -9   0  12        0.07      0.07 o 
  -8   0  12        3.40      0.19 o 
  -7   0  12        6.27      0.22 o 
  -6   0  12        1.45      0.20 o 
  -5   0  12       46.52      1.42 o 
  -4   0  12      251.93      5.94 o 
  -3   0  12      147.73      4.15 o 
  -2   0  12       16.85      0.51 o 
  -1   0  12      110.21      2.65 o 
   0   0  12       14.78      0.43 o 
   1   0  12        8.72      0.87 o 
   2   0  12       80.91      1.84 o 
   3   0  12      296.61      6.60 o 
   4   0  12        3.01      0.14 o 
   5   0  12       18.73      0.98 o 
   6   0  12      102.89      2.31 o 
   7   0  12       19.56      0.80 o 
   8   0  12       28.85      0.79 o 
 -11   1  12       16.12      0.47 o 
 -10   1  12        4.40      0.22 o 
  -9   1  12        0.08      0.07 o 
  -8   1  12        1.94      0.13 o 
  -7   1  12        3.02      0.15 o 
  -6   1  12       45.17      1.06 o 
  -5   1  12       26.50      0.63 o 
  -4   1  12       85.90      2.06 o 
  -3   1  12       57.15      1.30 o 
  -2   1  12       10.22      0.27 o 
  -1   1  12       90.48      2.02 o 
   0   1  12        0.17      0.07 o 
   1   1  12        2.35      0.13 o 
   2   1  12       25.93      0.70 o 
   3   1  12       12.10      0.31 o 
   4   1  12       12.18      0.32 o 
   5   1  12       59.97      1.39 o 
   6   1  12        0.73      0.10 o 
   7   1  12       17.11      0.53 o 
   8   1  12        5.36      0.26 o 
 -11   2  12        3.29      0.20 o 
 -10   2  12        5.41      0.25 o 
  -9   2  12        3.45      0.19 o 
  -8   2  12        8.66      0.27 o 
  -7   2  12        9.59      0.28 o 
  -6   2  12        9.94      0.28 o 
  -5   2  12       27.08      0.65 o 
  -4   2  12        0.98      0.09 o 
  -3   2  12        2.52      0.14 o 
  -2   2  12      114.70      2.69 o 
  -1   2  12       34.82      0.86 o 
   0   2  12       17.99      0.68 o 
   1   2  12       15.31      0.45 o 
   2   2  12        0.54      0.08 o 
   3   2  12       22.71      0.54 o 
   4   2  12      110.12      2.48 o 
   5   2  12       23.74      0.59 o 
   6   2  12        3.81      0.43 o 
   7   2  12        0.29      0.11 o 
   8   2  12        0.12      0.10 o 
 -10   3  12        0.09      0.10 o 
  -9   3  12       48.32      1.20 o 
  -8   3  12       58.33      1.63 o 
  -7   3  12        0.97      0.16 o 
  -6   3  12        0.57      0.10 o 
  -5   3  12        0.77      0.10 o 
  -4   3  12       13.49      0.36 o 
  -3   3  12       47.74      1.20 o 
  -2   3  12       94.21      2.12 o 
  -1   3  12        0.38      0.07 o 
   0   3  12        9.20      0.34 o 
   1   3  12       37.14      0.97 o 
   2   3  12        3.74      0.20 o 
   3   3  12       36.20      0.87 o 
   4   3  12        0.06      0.06 o 
   5   3  12        0.56      0.19 o 
   6   3  12        1.36      0.23 o 
   7   3  12        4.70      0.33 o 
  -9   4  12        8.03      0.53 o 
  -8   4  12       19.11      0.65 o 
  -7   4  12        3.80      0.26 o 
  -6   4  12       13.32      0.42 o 
  -5   4  12        2.36      0.18 o 
  -4   4  12        0.58      0.21 o 
  -3   4  12        3.81      0.22 o 
  -2   4  12        0.21      0.13 o 
  -1   4  12       23.85      0.65 o 
   0   4  12       27.30      1.20 o 
   1   4  12        1.52      0.17 o 
   2   4  12       40.13      1.01 o 
   3   4  12        2.39      0.21 o 
   4   4  12        0.12      0.11 o 
   5   4  12        0.68      0.16 o 
   6   4  12        0.41      0.19 o 
  -6   5  12        0.11      0.13 o 
  -5   5  12       13.25      1.50 o 
  -4   5  12        8.42      0.57 o 
  -3   5  12       14.98      0.67 o 
  -2   5  12        1.09      0.19 o 
  -1   5  12       16.90      1.34 o 
   0   5  12       10.44      1.15 o 
   1   5  12       24.51      1.59 o 
   2   5  12        0.53      0.33 o 
   3   5  12        2.36      0.47 o 
   4   5  12        2.58      0.24 o 
 -11   1  13        0.43      0.14 o 
 -10   1  13       13.13      0.47 o 
  -9   1  13        0.23      0.10 o 
  -8   1  13        0.04      0.04 o 
  -7   1  13        9.99      0.27 o 
  -6   1  13        5.14      0.17 o 
  -5   1  13        9.68      0.26 o 
  -4   1  13       16.01      0.42 o 
  -3   1  13        1.04      0.10 o 
  -2   1  13       33.37      0.92 o 
  -1   1  13        6.01      0.21 o 
   0   1  13       27.11      0.66 o 
   1   1  13        7.62      0.32 o 
   2   1  13      123.47      2.76 o 
   3   1  13       37.58      0.86 o 
   4   1  13        6.39      0.21 o 
   5   1  13       17.58      0.46 o 
   6   1  13       16.06      0.42 o 
   7   1  13       17.79      0.58 o 
   8   1  13       13.15      0.41 o 
 -10   2  13       13.38      0.44 o 
  -9   2  13       35.96      0.95 o 
  -8   2  13        1.96      0.16 o 
  -7   2  13        5.41      0.20 o 
  -6   2  13        0.34      0.08 o 
  -5   2  13       80.01      1.79 o 
  -4   2  13        3.70      0.15 o 
  -3   2  13       58.29      1.32 o 
  -2   2  13       32.32      0.77 o 
  -1   2  13       13.93      0.37 o 
   0   2  13       10.76      0.30 o 
   1   2  13       29.55      0.70 o 
   2   2  13       38.79      0.91 o 
   3   2  13        2.94      0.16 o 
   4   2  13       29.66      0.79 o 
   5   2  13        0.06      0.07 o 
   6   2  13        7.62      0.26 o 
   7   2  13        4.67      0.23 o 
 -10   3  13        0.25      0.14 o 
  -9   3  13        7.94      0.32 o 
  -8   3  13        1.91      0.17 o 
  -7   3  13        8.33      0.31 o 
  -6   3  13        7.88      0.42 o 
  -5   3  13        0.06      0.06 o 
  -4   3  13        1.02      0.10 o 
  -3   3  13       10.96      0.31 o 
  -2   3  13        4.45      0.18 o 
  -1   3  13        1.18      0.10 o 
   0   3  13        0.09      0.09 o 
   1   3  13       32.42      0.81 o 
   2   3  13        0.09      0.08 o 
   3   3  13       13.27      0.45 o 
   4   3  13       14.06      0.47 o 
   5   3  13        5.28      0.27 o 
   6   3  13        0.75      0.27 o 
  -8   4  13       13.06      1.07 o 
  -7   4  13        0.20      0.22 o 
  -6   4  13       15.14      0.47 o 
  -5   4  13       16.94      0.52 o 
  -4   4  13       33.33      0.89 o 
  -3   4  13       36.02      1.05 o 
  -2   4  13       12.23      0.41 o 
  -1   4  13        0.63      0.15 o 
   0   4  13        6.83      0.31 o 
   1   4  13        9.40      0.37 o 
   2   4  13       12.63      0.45 o 
   3   4  13       15.33      0.99 o 
   4   4  13        0.77      0.21 o 
   5   4  13        0.19      0.20 o 
  -6   5  13        1.02      0.41 o 
  -5   5  13        4.15      0.64 o 
  -4   5  13        0.91      0.23 o 
  -3   5  13        0.20      0.16 o 
  -2   5  13        6.77      0.36 o 
  -1   5  13        0.24      0.26 o 
   2   5  13        2.13      0.45 o 
   3   5  13        0.49      0.34 o 
 -11   0  14       41.27      1.37 o 
 -10   0  14        0.90      0.18 o 
  -9   0  14        2.30      0.23 o 
  -8   0  14       50.00      1.51 o 
  -7   0  14       13.58      0.43 o 
  -6   0  14       28.30      0.66 o 
  -5   0  14        0.55      0.08 o 
  -4   0  14        2.05      0.15 o 
  -3   0  14       18.82      0.64 o 
  -2   0  14       59.05      1.44 o 
  -1   0  14       49.90      1.12 o 
   0   0  14       56.42      1.32 o 
   1   0  14       91.36      2.14 o 
   2   0  14      103.12      2.24 o 
   3   0  14        4.13      0.16 o 
   4   0  14        0.07      0.08 o 
   5   0  14       17.46      0.51 o 
   6   0  14        5.19      0.27 o 
   7   0  14       14.51      0.47 o 
 -11   1  14        7.81      0.40 o 
 -10   1  14       20.93      0.63 o 
  -9   1  14       16.61      0.49 o 
  -8   1  14        0.60      0.11 o 
  -7   1  14       16.84      0.42 o 
  -6   1  14       23.72      0.57 o 
  -5   1  14       28.07      0.65 o 
  -4   1  14       18.06      0.43 o 
  -3   1  14        0.43      0.06 o 
  -2   1  14       20.07      0.50 o 
  -1   1  14       48.38      1.10 o 
   0   1  14        9.51      0.26 o 
   1   1  14      134.10      2.95 o 
   2   1  14        3.39      0.14 o 
   3   1  14        0.65      0.09 o 
   4   1  14        2.60      0.12 o 
   5   1  14        0.21      0.12 o 
   6   1  14        0.11      0.08 o 
   7   1  14       27.40      0.85 o 
 -10   2  14       16.94      0.51 o 
  -9   2  14        6.00      0.23 o 
  -8   2  14       13.56      0.38 o 
  -7   2  14        3.44      0.19 o 
  -6   2  14        7.12      0.23 o 
  -5   2  14        0.66      0.07 o 
  -4   2  14       25.05      0.64 o 
  -3   2  14        1.09      0.08 o 
  -2   2  14       14.77      0.41 o 
  -1   2  14        1.49      0.11 o 
   0   2  14       63.94      1.49 o 
   1   2  14        6.89      0.34 o 
   2   2  14        2.05      0.16 o 
   3   2  14        9.03      0.29 o 
   4   2  14       11.69      0.34 o 
   5   2  14        7.24      0.27 o 
   6   2  14       39.10      0.93 o 
   7   2  14        7.69      0.31 o 
  -9   3  14        7.08      0.38 o 
  -8   3  14        1.54      0.15 o 
  -7   3  14       26.86      0.69 o 
  -6   3  14       62.39      1.44 o 
  -5   3  14        0.84      0.11 o 
  -4   3  14       34.83      0.83 o 
  -3   3  14       78.59      1.79 o 
  -2   3  14        5.35      0.19 o 
  -1   3  14       30.37      0.78 o 
   0   3  14       30.61      0.76 o 
   1   3  14       16.06      0.46 o 
   2   3  14        9.56      0.36 o 
   3   3  14       55.60      1.52 o 
   4   3  14        0.12      0.11 o 
   5   3  14       34.41      0.89 o 
   6   3  14        0.08      0.10 o 
  -8   4  14        0.09      0.10 o 
  -7   4  14        4.39      0.32 o 
  -6   4  14       16.06      0.50 o 
  -5   4  14        8.67      0.38 o 
  -4   4  14       26.29      0.75 o 
  -3   4  14        7.07      0.34 o 
  -2   4  14       10.63      0.41 o 
  -1   4  14        4.04      0.26 o 
   0   4  14        0.07      0.08 o 
   1   4  14        2.01      0.21 o 
   2   4  14        9.04      0.39 o 
   3   4  14        3.13      0.28 o 
   4   4  14       25.48      0.82 o 
  -6   5  14        2.40      0.48 o 
  -5   5  14       59.88      1.53 o 
  -4   5  14       15.83      0.88 o 
  -3   5  14        1.91      0.45 o 
  -2   5  14        3.22      0.49 o 
   2   5  14       25.54      1.03 o 
 -10   1  15        0.08      0.08 o 
  -9   1  15        0.58      0.12 o 
  -8   1  15       18.09      0.48 o 
  -7   1  15       15.11      0.40 o 
  -6   1  15        3.73      0.13 o 
  -5   1  15       42.90      0.98 o 
  -4   1  15        0.04      0.04 o 
  -3   1  15        0.09      0.06 o 
  -2   1  15       11.99      0.31 o 
  -1   1  15       11.21      0.29 o 
   0   1  15        3.88      0.18 o 
   1   1  15        4.44      0.17 o 
   2   1  15        5.87      0.20 o 
   3   1  15        3.27      0.16 o 
   4   1  15       10.44      0.32 o 
   5   1  15       20.68      0.55 o 
   6   1  15        2.44      0.14 o 
   7   1  15       27.15      1.05 o 
 -10   2  15        0.12      0.13 o 
  -9   2  15        0.68      0.14 o 
  -8   2  15        0.12      0.08 o 
  -7   2  15       46.60      1.14 o 
  -6   2  15        2.92      0.15 o 
  -5   2  15       12.93      0.36 o 
  -4   2  15       37.78      0.86 o 
  -3   2  15       31.24      0.80 o 
  -2   2  15        2.36      0.13 o 
  -1   2  15       14.02      0.38 o 
   0   2  15      106.16      2.39 o 
   1   2  15        0.84      0.10 o 
   2   2  15       14.26      0.41 o 
   3   2  15        1.29      0.14 o 
   4   2  15       30.44      1.04 o 
   5   2  15        0.08      0.07 o 
   6   2  15       17.96      0.52 o 
  -9   3  15        2.75      0.42 o 
  -8   3  15        0.32      0.14 o 
  -7   3  15        5.10      0.25 o 
  -6   3  15       14.45      0.47 o 
  -5   3  15        2.78      0.20 o 
  -4   3  15        7.12      0.28 o 
  -3   3  15        2.02      0.13 o 
  -2   3  15       12.03      0.33 o 
  -1   3  15        7.63      0.29 o 
   0   3  15        0.32      0.11 o 
   1   3  15        1.24      0.14 o 
   2   3  15        5.70      0.27 o 
   3   3  15        6.50      0.37 o 
   4   3  15        0.13      0.15 o 
   5   3  15        0.85      0.18 o 
  -7   4  15       14.80      0.77 o 
  -6   4  15       25.58      1.42 o 
  -5   4  15       16.15      0.58 o 
  -4   4  15        1.05      0.18 o 
  -3   4  15        0.15      0.12 o 
  -2   4  15       12.99      0.49 o 
  -1   4  15       43.81      1.97 o 
   0   4  15       30.74      1.39 o 
   1   4  15       22.35      1.27 o 
   2   4  15        5.95      0.38 o 
   3   4  15        0.23      0.17 o 
   4   4  15        6.06      0.68 o 
  -5   5  15        0.13      0.12 o 
  -4   5  15        0.24      0.23 o 
  -3   5  15        0.12      0.14 o 
  -2   5  15        0.45      0.31 o 
 -10   0  16        2.95      0.30 o 
  -9   0  16       25.53      0.73 o 
  -8   0  16       13.47      0.51 o 
  -7   0  16        8.19      0.31 o 
  -6   0  16      145.62      3.28 o 
  -5   0  16        0.16      0.12 o 
  -4   0  16       62.27      1.55 o 
  -3   0  16       14.38      0.41 o 
  -2   0  16       12.94      0.36 o 
  -1   0  16       24.94      0.66 o 
   0   0  16       12.57      0.35 o 
   1   0  16       13.63      0.37 o 
   2   0  16       38.94      0.94 o 
   3   0  16       12.28      0.39 o 
   4   0  16       54.12      1.24 o 
   5   0  16       17.25      0.49 o 
   6   0  16        2.52      0.38 o 
 -10   1  16        1.07      0.17 o 
  -9   1  16        3.06      0.18 o 
  -8   1  16       10.14      0.30 o 
  -7   1  16        6.97      0.24 o 
  -6   1  16        0.67      0.11 o 
  -5   1  16       60.35      1.36 o 
  -4   1  16       24.37      0.58 o 
  -3   1  16       34.41      0.79 o 
  -2   1  16        1.03      0.08 o 
  -1   1  16        6.88      0.20 o 
   0   1  16        3.91      0.17 o 
   1   1  16       25.82      0.62 o 
   2   1  16        0.40      0.09 o 
   3   1  16       66.34      1.53 o 
   4   1  16        3.70      0.19 o 
   5   1  16        0.10      0.08 o 
   6   1  16       30.74      0.77 o 
 -10   2  16        0.70      0.35 o 
  -9   2  16       10.72      0.44 o 
  -8   2  16       43.40      1.28 o 
  -7   2  16       14.73      0.42 o 
  -6   2  16        0.46      0.09 o 
  -5   2  16        3.96      0.16 o 
  -4   2  16       12.07      0.31 o 
  -3   2  16       16.05      0.41 o 
  -2   2  16       40.33      0.93 o 
  -1   2  16        0.04      0.04 o 
   0   2  16        2.91      0.15 o 
   1   2  16        5.73      0.37 o 
   2   2  16       15.56      0.55 o 
   3   2  16        2.13      0.25 o 
   4   2  16        2.67      0.17 o 
   5   2  16       13.43      0.43 o 
   6   2  16        8.56      0.33 o 
  -9   3  16        3.48      0.25 o 
  -8   3  16       20.24      0.66 o 
  -7   3  16       25.87      0.68 o 
  -6   3  16        2.05      0.24 o 
  -5   3  16        0.06      0.06 o 
  -4   3  16        4.69      0.20 o 
  -3   3  16        0.05      0.05 o 
  -2   3  16       36.80      0.95 o 
  -1   3  16      129.26      3.34 o 
   0   3  16        1.40      0.15 o 
   1   3  16        0.40      0.19 o 
   2   3  16        4.50      0.25 o 
   3   3  16        9.93      0.70 o 
   4   3  16       27.66      0.86 o 
   5   3  16       39.80      1.33 o 
  -7   4  16       11.28      1.08 o 
  -6   4  16        0.65      0.47 o 
  -5   4  16        0.11      0.10 o 
  -4   4  16        2.29      0.49 o 
  -3   4  16        5.06      0.31 o 
  -2   4  16       18.33      0.77 o 
  -1   4  16        4.41      0.89 o 
   0   4  16       20.60      0.64 o 
   1   4  16       15.32      0.57 o 
   2   4  16        0.09      0.11 o 
   3   4  16        2.41      0.48 o 
  -3   5  16       22.99      1.00 o 
  -2   5  16       17.54      0.95 o 
 -10   1  17       17.65      0.54 o 
  -9   1  17       41.69      1.02 o 
  -8   1  17        8.11      0.27 o 
  -7   1  17       25.73      0.65 o 
  -6   1  17        1.16      0.09 o 
  -5   1  17       18.08      0.45 o 
  -4   1  17        4.84      0.16 o 
  -3   1  17       65.36      1.51 o 
  -2   1  17       33.44      0.86 o 
  -1   1  17        2.14      0.11 o 
   0   1  17       22.06      0.53 o 
   1   1  17        4.32      0.23 o 
   2   1  17        5.12      0.24 o 
   3   1  17        1.29      0.15 o 
   4   1  17        9.60      0.44 o 
   5   1  17        0.08      0.07 o 
  -9   2  17        9.63      0.43 o 
  -8   2  17        1.88      0.25 o 
  -7   2  17        2.49      0.17 o 
  -6   2  17       10.95      0.31 o 
  -5   2  17        9.26      0.35 o 
  -4   2  17        8.28      0.24 o 
  -3   2  17        0.97      0.13 o 
  -2   2  17       61.10      1.38 o 
  -1   2  17        0.04      0.04 o 
   0   2  17        0.09      0.10 o 
   1   2  17        4.44      0.34 o 
   2   2  17       53.12      1.71 o 
   3   2  17        7.70      0.57 o 
   4   2  17        6.02      0.28 o 
   5   2  17       28.76      1.08 o 
  -8   3  17       20.09      0.69 o 
  -7   3  17        0.12      0.10 o 
  -6   3  17        0.41      0.13 o 
  -5   3  17        0.17      0.11 o 
  -4   3  17       17.29      0.45 o 
  -3   3  17        1.17      0.14 o 
  -2   3  17        4.99      0.21 o 
  -1   3  17       14.37      0.41 o 
   0   3  17        6.05      0.28 o 
   1   3  17        1.75      0.22 o 
   2   3  17        0.39      0.22 o 
   3   3  17        7.97      0.44 o 
   4   3  17        3.88      0.58 o 
  -6   4  17        0.10      0.10 o 
  -5   4  17        2.40      0.24 o 
  -4   4  17        6.09      0.32 o 
  -3   4  17       13.90      0.55 o 
  -2   4  17       12.67      0.75 o 
   0   4  17        0.75      0.36 o 
   1   4  17        5.15      0.63 o 
   2   4  17        7.11      0.70 o 
  -9   0  18        0.30      0.23 o 
  -8   0  18        2.43      0.18 o 
  -7   0  18        8.63      0.34 o 
  -6   0  18       17.51      0.49 o 
  -5   0  18       29.38      0.72 o 
  -4   0  18      147.63      3.41 o 
  -3   0  18       36.41      0.88 o 
  -2   0  18        5.51      0.24 o 
  -1   0  18       67.45      1.69 o 
   0   0  18        1.49      0.13 o 
   1   0  18       98.70      2.21 o 
   2   0  18        5.35      0.43 o 
   3   0  18       12.20      0.46 o 
   4   0  18        0.08      0.09 o 
   5   0  18        1.88      0.58 o 
  -9   1  18        8.13      0.37 o 
  -8   1  18       12.46      0.53 o 
  -7   1  18        0.20      0.09 o 
  -6   1  18        0.78      0.08 o 
  -5   1  18        0.68      0.09 o 
  -4   1  18        1.18      0.09 o 
  -3   1  18       42.24      1.12 o 
  -2   1  18        9.96      0.28 o 
  -1   1  18       17.15      0.43 o 
   0   1  18       28.85      0.73 o 
   1   1  18        4.83      0.19 o 
   2   1  18       24.25      0.64 o 
   3   1  18        3.12      0.29 o 
   4   1  18        0.46      0.14 o 
   5   1  18        6.50      0.40 o 
  -9   2  18       17.86      0.74 o 
  -8   2  18       15.54      0.50 o 
  -7   2  18        5.32      0.25 o 
  -6   2  18       22.76      0.57 o 
  -5   2  18        5.74      0.22 o 
  -4   2  18        8.42      0.28 o 
  -3   2  18       49.86      1.22 o 
  -2   2  18       32.05      0.93 o 
  -1   2  18        6.51      0.23 o 
   0   2  18       13.29      0.39 o 
   1   2  18        0.29      0.15 o 
   2   2  18        2.95      0.23 o 
   3   2  18       25.00      0.96 o 
   4   2  18        6.44      1.07 o 
  -7   3  18       11.86      0.63 o 
  -6   3  18        9.67      0.38 o 
  -5   3  18       15.17      0.42 o 
  -4   3  18        3.24      0.17 o 
  -3   3  18        3.85      0.35 o 
  -2   3  18       10.91      0.34 o 
  -1   3  18        1.50      0.15 o 
   0   3  18        6.13      0.43 o 
   1   3  18       43.45      1.11 o 
   2   3  18        1.64      0.21 o 
   3   3  18        2.10      0.46 o 
  -5   4  18       19.59      0.64 o 
  -4   4  18        2.27      0.19 o 
  -3   4  18        4.92      0.61 o 
  -2   4  18        1.60      0.41 o 
  -1   4  18        0.11      0.12 o 
   0   4  18        3.88      0.60 o 
   1   4  18        0.39      0.30 o 
  -9   1  19        2.98      0.21 o 
  -8   1  19        0.10      0.08 o 
  -7   1  19       30.64      0.74 o 
  -6   1  19       13.88      0.39 o 
  -5   1  19       47.12      1.12 o 
  -4   1  19       59.29      1.34 o 
  -3   1  19        0.38      0.10 o 
  -2   1  19        2.14      0.13 o 
  -1   1  19       11.75      0.32 o 
   0   1  19       58.48      1.39 o 
   1   1  19       13.34      0.47 o 
   2   1  19       38.86      0.94 o 
   3   1  19        9.02      0.46 o 
   4   1  19        1.67      0.20 o 
  -8   2  19        4.48      0.45 o 
  -7   2  19        0.21      0.14 o 
  -6   2  19        2.49      0.17 o 
  -5   2  19       13.57      0.38 o 
  -4   2  19        7.21      0.23 o 
  -3   2  19        0.18      0.09 o 
  -2   2  19        9.70      0.28 o 
  -1   2  19        5.02      0.20 o 
   0   2  19       14.30      0.40 o 
   1   2  19        6.65      0.29 o 
   2   2  19        0.17      0.14 o 
   3   2  19       17.71      1.04 o 
  -7   3  19        0.09      0.09 o 
  -6   3  19       18.02      0.93 o 
  -5   3  19        7.43      0.28 o 
  -4   3  19        0.10      0.11 o 
  -3   3  19       12.72      0.38 o 
  -2   3  19        2.29      0.23 o 
  -1   3  19        4.43      0.26 o 
   0   3  19        0.19      0.19 o 
   1   3  19       18.13      0.66 o 
   2   3  19        0.43      0.31 o 
  -4   4  19        0.07      0.09 o 
  -3   4  19        0.23      0.19 o 
  -2   4  19        0.19      0.19 o 
  -1   4  19        1.51      0.40 o 
  -8   0  20       49.54      1.52 o 
  -7   0  20        0.45      0.12 o 
  -6   0  20       11.50      0.53 o 
  -5   0  20      113.43      2.94 o 
  -4   0  20        0.10      0.09 o 
  -3   0  20       11.02      0.38 o 
  -2   0  20       19.47      0.77 o 
  -1   0  20       49.04      1.51 o 
   0   0  20       13.18      0.42 o 
   1   0  20      106.13      3.01 o 
   2   0  20       21.60      0.68 o 
   3   0  20       41.93      1.13 o 
  -8   1  20        1.09      0.21 o 
  -7   1  20        4.94      0.29 o 
  -6   1  20       33.21      0.81 o 
  -5   1  20        0.67      0.11 o 
  -4   1  20       13.89      0.41 o 
  -3   1  20        2.29      0.14 o 
  -2   1  20        1.04      0.11 o 
  -1   1  20        3.17      0.21 o 
   0   1  20        4.45      0.19 o 
   1   1  20        6.47      0.26 o 
   2   1  20       29.97      0.93 o 
   3   1  20        0.30      0.18 o 
  -7   2  20       27.48      1.09 o 
  -6   2  20       24.73      0.63 o 
  -5   2  20        0.11      0.09 o 
  -4   2  20        0.13      0.08 o 
  -3   2  20        3.99      0.20 o 
  -2   2  20        7.93      0.27 o 
  -1   2  20       58.32      1.34 o 
   0   2  20       30.37      0.75 o 
   1   2  20        0.57      0.14 o 
   2   2  20        2.45      0.24 o 
  -6   3  20        1.37      0.19 o 
  -5   3  20        0.14      0.10 o 
  -4   3  20        7.58      0.31 o 
  -3   3  20        5.17      0.21 o 
  -2   3  20       18.06      0.48 o 
  -1   3  20        0.30      0.15 o 
   0   3  20       15.33      0.91 o 
   1   3  20        0.22      0.17 o 
  -7   1  21        3.44      0.17 o 
  -6   1  21       14.82      0.40 o 
  -5   1  21        1.41      0.13 o 
  -4   1  21        2.09      0.14 o 
  -3   1  21        9.80      0.36 o 
  -2   1  21       67.70      1.55 o 
  -1   1  21       16.32      0.49 o 
   0   1  21       18.67      0.48 o 
   1   1  21       11.06      0.34 o 
   2   1  21       11.02      1.59 o 
  -6   2  21        1.69      0.15 o 
  -5   2  21        0.12      0.09 o 
  -4   2  21        5.28      0.22 o 
  -3   2  21       13.17      0.46 o 
  -2   2  21        0.64      0.11 o 
  -1   2  21        1.31      0.13 o 
   0   2  21       16.19      0.77 o 
   1   2  21        2.76      0.27 o 
  -4   3  21        1.93      0.16 o 
  -3   3  21        8.15      0.39 o 
  -2   3  21        0.06      0.06 o 
  -1   3  21       16.10      0.52 o 
  -7   0  22        0.46      0.18 o 
  -6   0  22        3.41      0.37 o 
  -5   0  22        0.16      0.12 o 
  -4   0  22        1.66      0.19 o 
  -3   0  22      112.16      2.63 o 
  -2   0  22        5.18      0.29 o 
  -1   0  22        0.69      0.15 o 
   0   0  22       18.85      0.69 o 
   1   0  22        5.11      0.66 o 
  -6   1  22        1.42      0.27 o 
  -5   1  22        1.65      0.16 o 
  -4   1  22       27.55      0.69 o 
  -3   1  22        2.65      0.19 o 
  -2   1  22       14.09      0.42 o 
  -1   1  22       14.60      0.41 o 
   0   1  22        5.00      0.24 o 
   1   1  22        3.61      0.21 o 
  -5   2  22       12.64      0.37 o 
  -4   2  22        5.07      0.22 o 
  -3   2  22        0.07      0.07 o 
  -2   2  22       11.41      0.36 o 
  -1   2  22       23.51      0.61 o 
   0   2  22        0.54      0.26 o 
  -5   1  23        0.12      0.09 o 
  -4   1  23       11.26      0.37 o 
  -3   1  23        2.18      0.22 o 
  -2   1  23        0.10      0.12 o 
  -1   1  23        1.85      0.15 o 
_refine_diff_density_max 1.942511E-01
_refine_diff_density_min -1.625495E-01

# start Validation Reply Form
_vrf_PLAT355_ELMAM2_withoutURATIO_oxa04_05  
;
PROBLEM: Long   O-H (X0.82,N0.98A)  O1       - H1       .       1.08 Ang.  
RESPONSE: This is a very strong hydrogen bond and this is the reason why
the O-H bond is so long.
;
_vrf_PLAT417_ELMAM2_withoutURATIO_oxa04_05  
;
PROBLEM: Short Inter D-H..H-D
RESPONSE: This is a very strong hydrogen bond and this is the reason why
the distance is so short.
;
# end Validation Reply Form
