# Supplementary material for: On the accuracy and precision of X-ray and neutron diffraction results as a function of resolution and the electron density model
Source: IUCrJ. 2020 Aug 25;7(Pt 5):920–33. doi: 10.1107/S2052252520010441 (PMC7467170; doi:10.1107/S2052252520010441)
Supplement: Supplementary file 2 [file m-07-00920-sup2.zip › cif_deposition/ELMAM2_withoutURATIO_oxa04_06.cif]

data_ELMAM2_withoutURATIO_oxa04_06  
_audit_creation_method             'MoPro12'     
_chemical_formula_moiety               'C2 H2 O4, 2(H2 O1)'
_chemical_formula_sum                  'C2 H6 O6'
_chemical_formula_weight               126.07
_chemical_absolute_configuration     '-'

_symmetry_cell_setting               monoclinic   
_symmetry_space_group_name_H-M         'P 21/c'
_symmetry_space_group_name_Hall        '-P 2ybc'

loop_
_atom_type_symbol                      
_atom_type_description                 
_atom_type_scat_dispersion_real        
_atom_type_scat_dispersion_imag        
_atom_type_scat_source                 
 'C' 'C'    0.0033   0.0016
'Su & Coppens. Acta. Cryst. (1997) A53, 749-762. '                    
 'H' 'H'    0.0000   0.0000
'Su & Coppens. Acta. Cryst. (1997) A53, 749-762. '                    
 'O' 'O'    0.0106   0.0060
'Su & Coppens. Acta. Cryst. (1997) A53, 749-762. '                    

loop_
_symmetry_equiv_pos_as_xyz           
'x, y, z'
'-x, y+1/2, -z+1/2'
'-x, -y, -z'
'x, -y-1/2, z-1/2'
_cell_length_a                    6.0878(2)
_cell_length_b                    3.48680(10)
_cell_length_c                    11.8280(4)
_cell_angle_alpha                 90.00
_cell_angle_beta                  103.937(2)
_cell_angle_gamma                 90.00
_cell_volume                      243.681(13)
_cell_formula_units_Z                2
_cell_measurement_reflns_used     5409
_cell_measurement_temperature     100(1)
_cell_measurement_theta_max       36.35
_cell_measurement_theta_min       3.45
_exptl_crystal_density_diffrn     1.718
_exptl_crystal_F_000              132 
_exptl_absorpt_coefficient_mu     0.182
_exptl_crystal_description        unspecified
_exptl_crystal_size_max           0.243
_exptl_crystal_size_mid           0.198  
_exptl_crystal_size_min           0.178
_exptl_crystal_colour             colourless
_exptl_absorpt_correction_type    multi-scan
_exptl_absorpt_process_details
;
 Absorption correction done by SORTAV
 Blessing, R. H.: (1995) Acta Cryst. A51, 33-38
;
_exptl_absorpt_correction_T_min    0.967
_exptl_absorpt_correction_T_max    0.984
_exptl_special_details               
;
?
;
_diffrn_reflns_av_R_equivalents   0.0000
_diffrn_reflns_av_unetI/netI      0.0241
_diffrn_reflns_limit_h_max        9
_diffrn_reflns_limit_h_min        -10
_diffrn_reflns_limit_k_max        5
_diffrn_reflns_limit_k_min        0
_diffrn_reflns_limit_l_max        19
_diffrn_reflns_limit_l_min        0
_diffrn_reflns_number             1183
_diffrn_reflns_theta_full         26.00
_diffrn_reflns_theta_max          36.35
_diffrn_reflns_theta_min          3.45
_diffrn_ambient_temperature       100(1)
_diffrn_measured_fraction_theta_full 1.000
_diffrn_measured_fraction_theta_max 0.999
_diffrn_measurement_device_type   'Bruker APEX-II CCD'
_diffrn_measurement_method        '\f and \w scans'
_diffrn_radiation_monochromator   'graphite'
_diffrn_radiation_type            MoK\a
_diffrn_radiation_wavelength      0.71073
_diffrn_source                    'fine-focus sealed tube'
_diffrn_standards_number          0
_reflns_number_gt                 1101
_reflns_number_total              1183
_reflns_threshold_expression      >2sigma(I)
_computing_structure_refinement      'MoPro (J. Appl. Cryst. 2005, 38, 38-54)'
_iucr_refine_instructions_details  
; 
# ! MoPro 12.6 19/01/2017 17:12:45 F:\Oxalic_acid\Oxa_ELMAM2\Final_Refinement_06\4\mopro_elmam2_06_01.par 
# ! reflections hkl file : F:\Oxalic_acid\Oxa_ELMAM2\Final_Refinement_06\4\sortav_freeformat.hkl refin. vs. F^1 
# ! atomic table file : C:\Users\user\Desktop\Programy_Krys\MoPro\MoProSuite\LibMoPro\mopro.tab 
# ! wave functions file : C:\Users\user\Desktop\Programy_Krys\MoPro\MoProSuite\LibMoPro\WAVEF_Su_Coppens_relativistic 
# ! RF factor = 1.552 % RI factor = 2.147% 
# ! wR2F factor = 2.196 % wR2I factor = 4.184% 
# ! g.o.f.(F**1) = 1.440 Nvar= 49 Nref= 1183 Nfree= 0 0.08<sinT/l< 0.83 
#  
# WSIG 1.00000 ! weighting scheme 
#  ! SPACE GROUP P ? 
#  
# CELL 6.0878 3.4868 11.8280 90.0000 103.9370 90.0000 0.71073 
# ZERR 0.0000 0.0000 0.0000 0.0000 0.0000 0.0000 
#  
# SYMM 2 P CENTRO 
#  X , Y, Z 
#  -X , 1/2+Y, 1/2-Z 
#  
# EQUIV 56551 
#  
# SCALE 1 9.480820 
#  
# FMULT 1.00000 
#  
# UOVER 0.00000 0.00000 0.00000 0.00000 0.00000 0.00000 ANI 
#  
# SOLVT 0.00000 50.00000 
#  
# EXTIN 0.00000 GAUSSIAN ISOT TYP1 ! G*10^4 
#  
#  
# DUMMY 2 
# DUMY 0.39896 0.58093 0.36381 D1 0 ! atom # 8 
# DUMY 0.42794 0.53146 0.40201 D2 0 ! atom # 9 
#  
# KAPPA 7 
#  1.001632 1.113461 ! # 1 1 TES O1 1x 
#  1.013147 1.000000 ! # 2 1 TES C1 1x 
#  1.003017 1.109004 ! # 3 1 TES O2 1x 
#  1.023969 0.927043 ! # 4 1 TES O3 1x 
#  1.043006 1.200000 ! # 5 1 TES H2 1x 
#  1.043006 1.200000 ! # 6 1 TES H3 1x 
#  1.119673 1.200000 ! # 7 1 TES H1 1x 
#  
# ATOMS 7 
#  
# ATOM 1 O1 TES 1 0.065307 0.444384 0.150204 1.0000 1 O 
#  XY C1 H1 HEX K1 V0 M0 Q0 
# UANI 0.011559 0.015858 0.007427 -.003243 0.001812 0.000479 
#  6.05220 0. -.054 -.087 0. 0.104 0. 0. -.028 0.042 
#  0. -.015 -.026 0. 0. 0.065 0.022 
#  0.011 0. 0. 0.004 0.003 0. 0. 0.015 0.015 
#  
# ATOM 2 C1 TES 1 0.096909 0.558974 0.052050 1.0000 1 C 
#  XY O2 O1 HEX K2 V0 M0 Q0 
# UANI 0.007627 0.010557 0.006920 -.001863 0.001024 -.000014 
#  3.98080 0. 0.081 -.046 0. -.248 0. 0. 0.097 0.050 
#  0. 0.022 -.006 0. 0. 0.294 0.021 
#  0.014 0. 0. 0.014 -.001 0. 0. -.058 0.018 
#  
# ATOM 3 O2 TES 1 0.257611 0.742926 0.036311 1.0000 1 O 
#  ZY C1 O1 HEX K3 V0 M0 Q0 
# UANI 0.009560 0.016969 0.007710 -.005559 0.000750 0.000797 
#  6.09000 0. 0. 0. -.068 0.029 0. 0. -.153 0. 
#  0.028 0. 0. 0.017 0. 0. 0. 
#  -.012 0. 0. 0.011 0. 0. 0. -.003 0. 
#  
# ATOM 4 O3 TES 1 0.369935 0.631785 0.321556 1.0000 1 O 
# bZY H2 H3 HEX K4 V0 M0 Q0 
# UANI 0.009555 0.016229 0.008265 0.001420 0.000432 -.001060 
#  5.64460 0. 0. 0. -.163 -.014 0. 0. 0.132 0. 
#  -.039 0. 0. -.061 0. 0. 0. 
#  -.018 0. 0. -.027 0. 0. 0. 0.004 0. 
#  
# ATOM 5 H2 TES 1 0.309724 0.693753 0.385334 1.0000 1 H 
#  ZY O3 H3 HEX K5 V0 M0 Q0 
# UISO 0.024968 
#  1.13780 0. 0. 0. 0.273 0.140 0. 0. 0. 0. 
#  0.034 0. 0. 0. 0. 0. 0. 
#  -.010 0. 0. 0. 0. 0. 0. 0. 0. 
#  
# ATOM 6 H3 TES 1 0.487325 0.459393 0.349470 1.0000 1 H 
#  ZY O3 H2 HEX K6 V0 M0 Q0 
# UISO 0.025679 
#  1.13780 0. 0. 0. 0.273 0.140 0. 0. 0. 0. 
#  0.034 0. 0. 0. 0. 0. 0. 
#  -.010 0. 0. 0. 0. 0. 0. 0. 0. 
#  
# ATOM 7 H1 TES 1 0.199164 0.520167 0.218102 1.0000 1 H 
#  ZY O1 C1 HEX K7 V0 M0 Q0 
# UISO 0.042808 
#  0.95670 0. 0. 0. 0.207 0.095 0. 0. 0. 0. 
#  0.017 0. 0. 0. 0. 0. 0. 
#  -.028 0. 0. 0. 0. 0. 0. 0. 0. 
#  
# ANHAR 0 3 ! number_of_anharmonic_atoms max_order 
# ! 1 ! atom number 
# ! 0.00E+00 0.00E+00 0.00E+00 0.00E+00 0.00E+00 0.00E+00 0.00E+00 0.00E+00 
# ! 0.00E+00 0.00E+00 
#  
#  
# STOP 
; 
_refine_special_details              
;
  TAAM refinement with ELMAM2 databank.
  Uses aspherical atomic scattering factors computed 
  from multipolar model
  (Hansen & Coppens, Acta Cryst. A, 1978, 34, 909-921)
  parametrized using ELMAM2 databank
  (Domagala, et al., Acta Cryst. A, 2012, 68, 337-351)
  and MoPro software
  (Jelsch, et al., J. Appl. Cryst. 2005, 38, 38-54)
 Refinement of F^1^ against reflections.
 The threshold expression of F^2^ > 2sigma(F^2^) is
 used for calculating R-factors(gt) and is not
 relevant to the choice of reflections for refinement.
 R-factors based on F^2^ are statistically about twice
 as large as those based on F, and R-factors based on
 ALL data will be even larger.
;
_refine_ls_structure_factor_coef     F  
_refine_ls_matrix_type                full
_refine_ls_weighting_scheme          sigma
_refine_ls_weighting_details         ?
_atom_sites_solution_primary      direct 
_atom_sites_solution_secondary    difmap 
_atom_sites_solution_hydrogens    geom   
_refine_ls_hydrogen_treatment    refall
_refine_ls_extinction_method        'none'              
_refine_ls_abs_structure_details     ?
_refine_ls_abs_structure_Flack       ?
_refine_ls_number_reflns              1183
_refine_ls_number_parameters            49
_refine_ls_number_restraints             0
# R-factors: R(F)  &  wR2(I) 
_refine_ls_R_factor_all              0.0155
_refine_ls_R_factor_gt               0.0141
_refine_ls_wR_factor_ref             0.0220
_refine_ls_wR_factor_gt              0.0218
_refine_ls_goodness_of_fit_ref       1.440
_refine_ls_restrained_S_all          0.000
_refine_ls_shift/su_max              0.001
_refine_ls_shift/su_mean             0.000

###  to get diff_density_max min & rms : 
###  run MoPro  : WRIT FOUR   to create FOURier file 
###  run VMoPro : FOUR  FastFourierTransform   to get a 3D grid (Xplor format) on whole unit-cell
###             & GRID  STAT   to get max min rms statistics


loop_
_atom_site_type_symbol      
_atom_site_label            
_atom_site_fract_x          
_atom_site_fract_y          
_atom_site_fract_z          
_atom_site_U_iso_or_equiv   
_atom_site_adp_type         
_atom_site_occupancy        
_atom_site_calc_flag        
_atom_site_refinement_flag_posn  
_atom_site_refinement_flag_adp  
_atom_site_disorder_assembly
_atom_site_disorder_group   
O  O1 0.06531(3) 0.44438(7) 0.15020(2) 0.0117(1) Uani 1 d . . . .
C  C1 0.09691(4) 0.55897(8) 0.05205(2) 0.0085(1) Uani 1 d . . . .
O  O2 0.25761(3) 0.74293(7) 0.03631(2) 0.0116(1) Uani 1 d . . . .
O  O3 0.36993(3) 0.63179(7) 0.32156(2) 0.0116(1) Uani 1 d . . . .
H  H2 0.310(1) 0.694(2) 0.3853(6) 0.025(1) Uiso 1 d U . . .
H  H3 0.487(1) 0.459(2) 0.3495(6) 0.026(1) Uiso 1 d U . . .
H  H1 0.199(1) 0.520(3) 0.2181(8) 0.043(2) Uiso 1 d U . . .

loop_ 
_atom_site_aniso_label 
_atom_site_aniso_U_11 
_atom_site_aniso_U_22 
_atom_site_aniso_U_33 
_atom_site_aniso_U_12 
_atom_site_aniso_U_13 
_atom_site_aniso_U_23 
O1 0.01156(9) 0.0159(1) 0.00743(8) -0.00324(6) 0.00181(6) 0.00048(6)  
C1 0.00763(9) 0.0106(1) 0.00692(9) -0.00186(7) 0.00102(6) -0.000014(7)  
O2 0.00956(8) 0.0170(1) 0.00771(8) -0.00556(6) 0.00075(6) 0.00080(6)  
O3 0.00955(9) 0.0162(1) 0.00827(8) 0.00142(6) 0.00043(6) -0.00106(7)  


loop_
_geom_bond_atom_site_label_1         
_geom_bond_atom_site_label_2         
_geom_bond_distance                  
_geom_bond_site_symmetry_2           
_geom_bond_publ_flag                 
O1 C1 1.2853(3) . ? 
O1 H1 1.031(9) . ? 
C1 O2 1.2210(3) . ? 
O3 H3 0.931(7) . ? 
O3 H2 0.940(7) . ? 

loop_
_geom_angle_atom_site_label_1        
_geom_angle_atom_site_label_2        
_geom_angle_atom_site_label_3        
_geom_angle                          
_geom_angle_site_symmetry_1          
_geom_angle_site_symmetry_3          
_geom_angle_publ_flag                
O1 C1 O2 126.92(3) . . ? 
C1 O1 H1 111.2(5) . . ? 
H2 O3 H3 106.1(6) . . ? 

loop_
_geom_torsion_atom_site_label_1      
_geom_torsion_atom_site_label_2      
_geom_torsion_atom_site_label_3      
_geom_torsion_atom_site_label_4      
_geom_torsion                        
_geom_torsion_site_symmetry_1        
_geom_torsion_site_symmetry_2        
_geom_torsion_site_symmetry_3        
_geom_torsion_site_symmetry_4        
_geom_torsion_publ_flag              
O2 C1 O1 H1 -1.9(5) . . . . ?  

loop_ 
 _refln_index_h 
 _refln_index_k 
 _refln_index_l 
 _refln_F_squared_meas 
 _refln_F_squared_sigma 
 _refln_observed_status 
   1   0   0      400.36      9.20 o 
   2   0   0       24.51      0.62 o 
   3   0   0      401.41      8.61 o 
   4   0   0       44.24      1.03 o 
   5   0   0       63.26      1.57 o 
   6   0   0      235.74      5.97 o 
   7   0   0      110.62      2.83 o 
   8   0   0       28.60      0.76 o 
   9   0   0       20.21      0.60 o 
   1   1   0     1603.93     35.33 o 
   2   1   0      366.78      8.07 o 
   3   1   0      109.33      2.43 o 
   4   1   0        2.50      0.21 o 
   5   1   0        0.38      0.07 o 
   6   1   0        0.43      0.17 o 
   7   1   0       87.52      2.05 o 
   8   1   0        0.07      0.08 o 
   9   1   0       36.47      0.84 o 
   0   2   0       12.54      0.85 o 
   1   2   0      325.43      7.20 o 
   2   2   0      522.27     11.54 o 
   3   2   0        2.29      0.11 o 
   4   2   0      119.65      2.66 o 
   5   2   0       25.25      0.60 o 
   6   2   0        0.08      0.05 o 
   7   2   0       37.55      0.85 o 
   8   2   0       46.93      1.07 o 
   9   2   0        1.85      0.10 o 
   1   3   0       20.45      0.51 o 
   2   3   0       12.85      0.35 o 
   3   3   0       74.32      1.70 o 
   4   3   0        6.60      0.23 o 
   5   3   0      127.83      2.89 o 
   6   3   0        0.30      0.07 o 
   7   3   0        0.67      0.09 o 
   8   3   0       19.18      0.50 o 
   0   4   0        2.84      0.18 o 
   1   4   0       19.09      0.46 o 
   2   4   0       13.82      0.42 o 
   3   4   0        6.76      0.23 o 
   4   4   0       70.48      1.59 o 
   5   4   0       10.28      0.29 o 
   6   4   0       18.68      0.52 o 
   7   4   0       10.82      0.33 o 
   1   5   0        4.12      0.51 o 
   2   5   0       12.25      0.43 o 
   3   5   0       20.44      0.52 o 
   4   5   0        0.28      0.11 o 
   5   5   0        6.66      0.25 o 
  -9   1   1        0.44      0.09 o 
  -8   1   1       30.80      0.77 o 
  -7   1   1       20.03      0.51 o 
  -6   1   1        1.35      0.10 o 
  -5   1   1       55.16      1.28 o 
  -4   1   1       90.72      2.04 o 
  -3   1   1      322.66      7.31 o 
  -2   1   1      190.00      4.20 o 
  -1   1   1     2822.40     61.92 o 
   0   1   1      459.60     10.12 o 
   1   1   1       38.64      0.91 o 
   2   1   1       66.95      1.54 o 
   3   1   1      434.37      9.61 o 
   4   1   1      153.66      3.45 o 
   5   1   1      108.29      2.43 o 
   6   1   1      189.26      4.27 o 
   7   1   1        1.27      0.08 o 
   8   1   1        0.58      0.06 o 
   9   1   1        0.18      0.08 o 
  -9   2   1        5.43      0.19 o 
  -8   2   1       43.93      1.12 o 
  -7   2   1        0.05      0.04 o 
  -6   2   1       73.25      1.67 o 
  -5   2   1        9.69      0.26 o 
  -4   2   1       52.66      1.25 o 
  -3   2   1       82.40      1.97 o 
  -2   2   1      152.20      3.36 o 
  -1   2   1      138.48      3.07 o 
   0   2   1       73.49      1.67 o 
   1   2   1      272.81      6.03 o 
   2   2   1        1.93      0.11 o 
   3   2   1        7.76      0.24 o 
   4   2   1       78.04      1.76 o 
   5   2   1       25.85      0.62 o 
   6   2   1        9.54      0.28 o 
   7   2   1       11.84      0.31 o 
   8   2   1       22.43      0.53 o 
   9   2   1        3.96      0.19 o 
  -8   3   1        0.24      0.08 o 
  -7   3   1        2.28      0.12 o 
  -6   3   1       15.02      0.38 o 
  -5   3   1       20.74      0.55 o 
  -4   3   1        5.09      0.24 o 
  -3   3   1        4.02      0.17 o 
  -2   3   1      146.14      3.23 o 
  -1   3   1        0.04      0.04 o 
   0   3   1       52.87      1.20 o 
   1   3   1       30.89      0.75 o 
   2   3   1       31.60      0.76 o 
   3   3   1        2.48      0.13 o 
   4   3   1       37.74      0.93 o 
   5   3   1       28.64      0.86 o 
   6   3   1        0.06      0.05 o 
   7   3   1       29.80      0.70 o 
   8   3   1        0.10      0.07 o 
  -7   4   1       24.72      0.70 o 
  -6   4   1        8.59      0.27 o 
  -5   4   1        3.77      0.17 o 
  -4   4   1        0.33      0.07 o 
  -3   4   1       22.18      0.55 o 
  -2   4   1       16.42      0.51 o 
  -1   4   1        6.64      0.19 o 
   0   4   1       13.83      0.37 o 
   1   4   1        0.69      0.09 o 
   2   4   1        0.04      0.04 o 
   3   4   1        0.15      0.07 o 
   4   4   1        0.52      0.09 o 
   5   4   1        5.50      0.20 o 
   6   4   1        0.11      0.07 o 
   7   4   1        1.19      0.13 o 
  -5   5   1        3.25      0.18 o 
  -4   5   1        0.07      0.06 o 
  -3   5   1        0.37      0.12 o 
  -2   5   1        0.24      0.12 o 
  -1   5   1       10.94      0.51 o 
   0   5   1        0.09      0.09 o 
   1   5   1        0.07      0.08 o 
   2   5   1        4.18      0.22 o 
   3   5   1        9.45      0.36 o 
   4   5   1        1.93      0.13 o 
 -10   0   2        0.08      0.09 o 
  -9   0   2        4.72      0.22 o 
  -8   0   2        4.06      0.23 o 
  -7   0   2       15.16      0.49 o 
  -6   0   2      183.03      4.08 o 
  -5   0   2       91.32      2.38 o 
  -4   0   2      959.12     21.12 o 
  -3   0   2       14.20      0.40 o 
  -2   0   2      601.91     15.04 o 
  -1   0   2      760.38     21.44 o 
   0   0   2      144.76      3.13 o 
   1   0   2        9.95      0.33 o 
   2   0   2     3480.76     74.60 o 
   3   0   2      187.09      4.11 o 
   4   0   2        0.10      0.07 o 
   5   0   2      681.19     14.88 o 
   6   0   2       29.82      0.79 o 
   7   0   2       37.34      1.08 o 
   8   0   2       16.20      0.45 o 
   9   0   2       52.08      1.20 o 
  -9   1   2        1.45      0.13 o 
  -8   1   2        0.07      0.08 o 
  -7   1   2       90.27      2.04 o 
  -6   1   2        7.05      0.21 o 
  -5   1   2      257.09      5.73 o 
  -4   1   2       56.19      1.30 o 
  -3   1   2       32.98      0.79 o 
  -2   1   2      557.22     12.36 o 
  -1   1   2      151.11      3.40 o 
   0   1   2       91.86      2.11 o 
   1   1   2      437.47      9.65 o 
   2   1   2        2.65      0.18 o 
   3   1   2      446.13     10.18 o 
   4   1   2      183.68      4.07 o 
   5   1   2       59.14      1.38 o 
   6   1   2       62.80      1.43 o 
   7   1   2        0.20      0.05 o 
   8   1   2        2.52      0.11 o 
   9   1   2        5.54      0.20 o 
  -9   2   2        0.07      0.07 o 
  -8   2   2       18.34      0.45 o 
  -7   2   2        0.37      0.06 o 
  -6   2   2       41.98      0.97 o 
  -5   2   2        0.63      0.07 o 
  -4   2   2       12.80      0.34 o 
  -3   2   2      183.91      4.07 o 
  -2   2   2      485.46     10.70 o 
  -1   2   2        8.32      0.23 o 
   0   2   2      129.02      3.09 o 
   1   2   2        0.06      0.04 o 
   2   2   2        3.18      0.16 o 
   3   2   2      278.63      6.24 o 
   4   2   2      301.11      6.73 o 
   5   2   2        3.51      0.15 o 
   6   2   2        0.05      0.04 o 
   7   2   2        6.93      0.21 o 
   8   2   2        0.10      0.06 o 
  -8   3   2       10.00      0.31 o 
  -7   3   2        1.80      0.10 o 
  -6   3   2       12.04      0.32 o 
  -5   3   2        0.10      0.06 o 
  -4   3   2       14.54      0.45 o 
  -3   3   2      260.28      5.79 o 
  -2   3   2       68.90      1.67 o 
  -1   3   2       32.31      0.76 o 
   0   3   2      115.11      2.57 o 
   1   3   2       48.75      1.14 o 
   2   3   2       90.38      2.04 o 
   3   3   2       21.73      0.58 o 
   4   3   2        0.86      0.08 o 
   5   3   2        5.75      0.19 o 
   6   3   2        0.95      0.07 o 
   7   3   2       24.76      0.59 o 
   8   3   2       10.52      0.30 o 
  -7   4   2        7.54      0.27 o 
  -6   4   2        0.06      0.06 o 
  -5   4   2        0.10      0.07 o 
  -4   4   2        5.72      0.20 o 
  -3   4   2       11.97      0.43 o 
  -2   4   2       65.43      1.46 o 
  -1   4   2       10.42      0.27 o 
   0   4   2       60.22      1.36 o 
   1   4   2       59.64      1.38 o 
   2   4   2        2.09      0.14 o 
   3   4   2        2.42      0.18 o 
   4   4   2        0.47      0.07 o 
   5   4   2        0.08      0.06 o 
   6   4   2       28.61      0.80 o 
  -5   5   2        4.22      0.32 o 
  -4   5   2       25.14      0.62 o 
  -3   5   2        2.21      0.22 o 
  -2   5   2       17.24      0.85 o 
  -1   5   2       80.41      1.88 o 
   0   5   2        8.48      0.35 o 
   1   5   2       12.36      0.68 o 
   2   5   2        2.81      0.23 o 
   3   5   2        3.33      0.20 o 
   4   5   2        0.99      0.12 o 
  -9   1   3        0.11      0.12 o 
  -8   1   3       20.41      0.49 o 
  -7   1   3        3.62      0.15 o 
  -6   1   3        1.44      0.10 o 
  -5   1   3       52.53      1.25 o 
  -4   1   3        1.79      0.11 o 
  -3   1   3      157.43      3.67 o 
  -2   1   3       20.27      0.50 o 
  -1   1   3      342.33      7.41 o 
   0   1   3       16.33      0.41 o 
   1   1   3      788.79     17.57 o 
   2   1   3      461.79     10.16 o 
   3   1   3       42.24      0.97 o 
   4   1   3      208.72      4.62 o 
   5   1   3        1.95      0.13 o 
   6   1   3       22.93      0.60 o 
   7   1   3        8.17      0.22 o 
   8   1   3       92.38      2.06 o 
   9   1   3       29.95      0.75 o 
  -9   2   3        0.70      0.10 o 
  -8   2   3        7.46      0.28 o 
  -7   2   3       23.04      0.54 o 
  -6   2   3       63.71      1.53 o 
  -5   2   3        4.44      0.16 o 
  -4   2   3       79.54      1.89 o 
  -3   2   3      302.00      6.69 o 
  -2   2   3        9.83      0.26 o 
  -1   2   3      168.38      3.74 o 
   0   2   3        0.08      0.05 o 
   1   2   3      354.92      7.85 o 
   2   2   3       17.21      0.49 o 
   3   2   3      102.81      2.32 o 
   4   2   3       53.95      1.26 o 
   5   2   3       24.35      0.60 o 
   6   2   3       15.29      0.37 o 
   7   2   3        5.13      0.18 o 
   8   2   3        5.52      0.19 o 
  -8   3   3        7.67      0.30 o 
  -7   3   3        2.83      0.18 o 
  -6   3   3        1.49      0.10 o 
  -5   3   3        6.22      0.20 o 
  -4   3   3       25.41      0.63 o 
  -3   3   3        7.49      0.40 o 
  -2   3   3        1.37      0.12 o 
  -1   3   3       14.01      0.40 o 
   0   3   3       89.84      2.10 o 
   1   3   3        0.06      0.05 o 
   2   3   3        4.58      0.20 o 
   3   3   3      100.93      2.33 o 
   4   3   3        1.77      0.11 o 
   5   3   3        4.89      0.16 o 
   6   3   3        0.72      0.07 o 
   7   3   3       18.22      0.49 o 
  -7   4   3        0.76      0.12 o 
  -6   4   3        7.47      0.27 o 
  -5   4   3       27.42      0.72 o 
  -4   4   3       63.95      1.48 o 
  -3   4   3       59.60      1.35 o 
  -2   4   3       35.87      0.83 o 
  -1   4   3        0.07      0.05 o 
   0   4   3        4.38      0.18 o 
   1   4   3       14.50      0.44 o 
   2   4   3       57.95      1.34 o 
   3   4   3       18.98      0.46 o 
   4   4   3        3.09      0.14 o 
   5   4   3        1.49      0.12 o 
   6   4   3        0.21      0.09 o 
  -5   5   3        3.38      0.28 o 
  -4   5   3        2.57      0.25 o 
  -3   5   3        4.60      0.22 o 
  -2   5   3        3.57      0.26 o 
  -1   5   3        1.30      0.14 o 
   0   5   3        0.94      0.28 o 
   1   5   3        0.57      0.17 o 
   2   5   3        1.26      0.17 o 
   3   5   3        0.12      0.13 o 
   4   5   3        3.69      0.22 o 
 -10   0   4        9.09      0.57 o 
  -9   0   4       62.20      1.72 o 
  -8   0   4        4.41      0.18 o 
  -7   0   4       41.71      1.02 o 
  -6   0   4        3.25      0.17 o 
  -5   0   4       18.02      0.47 o 
  -4   0   4      122.54      2.69 o 
  -3   0   4       85.28      1.95 o 
  -2   0   4     2001.14     42.52 o 
  -1   0   4      836.02     18.72 o 
   0   0   4       69.69      1.62 o 
   1   0   4     1813.92     40.10 o 
   2   0   4        8.68      0.43 o 
   3   0   4       20.64      0.71 o 
   4   0   4       38.37      0.97 o 
   5   0   4       12.09      0.40 o 
   6   0   4        1.50      0.13 o 
   7   0   4      288.88      7.35 o 
   8   0   4       69.33      1.53 o 
   9   0   4        5.23      0.41 o 
  -9   1   4       11.97      0.36 o 
  -8   1   4       31.10      0.71 o 
  -7   1   4        0.46      0.08 o 
  -6   1   4       33.05      0.77 o 
  -5   1   4       94.23      2.21 o 
  -4   1   4       33.29      0.80 o 
  -3   1   4      233.98      5.15 o 
  -2   1   4      355.90      8.10 o 
  -1   1   4      246.31      5.54 o 
   0   1   4     1504.05     34.51 o 
   1   1   4       65.21      1.50 o 
   2   1   4        9.61      0.30 o 
   3   1   4       11.77      0.32 o 
   4   1   4        3.06      0.13 o 
   5   1   4       39.94      0.94 o 
   6   1   4       57.42      1.31 o 
   7   1   4       36.52      0.88 o 
   8   1   4       36.80      0.89 o 
   9   1   4        2.62      0.35 o 
  -9   2   4        0.36      0.09 o 
  -8   2   4       16.34      0.42 o 
  -7   2   4        4.06      0.16 o 
  -6   2   4        5.73      0.22 o 
  -5   2   4       27.97      0.66 o 
  -4   2   4       63.92      1.49 o 
  -3   2   4       26.82      0.68 o 
  -2   2   4       23.50      0.56 o 
  -1   2   4      234.18      5.25 o 
   0   2   4      183.55      4.12 o 
   1   2   4       20.40      0.57 o 
   2   2   4        1.18      0.10 o 
   3   2   4       90.62      2.06 o 
   4   2   4       14.88      0.40 o 
   5   2   4       63.48      1.45 o 
   6   2   4       50.80      1.18 o 
   7   2   4        0.57      0.06 o 
   8   2   4       15.41      0.39 o 
  -8   3   4        0.09      0.07 o 
  -7   3   4       81.64      1.84 o 
  -6   3   4        5.38      0.18 o 
  -5   3   4       11.38      0.36 o 
  -4   3   4      250.70      5.62 o 
  -3   3   4       48.59      1.11 o 
  -2   3   4        9.80      0.29 o 
  -1   3   4       58.28      1.33 o 
   0   3   4       56.93      1.30 o 
   1   3   4        8.64      0.28 o 
   2   3   4      224.40      5.00 o 
   3   3   4      110.71      2.84 o 
   4   3   4       49.97      1.14 o 
   5   3   4        3.95      0.14 o 
   6   3   4        0.41      0.06 o 
   7   3   4       15.39      0.42 o 
  -7   4   4        1.95      0.15 o 
  -6   4   4       45.89      1.23 o 
  -5   4   4       26.60      0.65 o 
  -4   4   4        1.30      0.10 o 
  -3   4   4       31.68      0.75 o 
  -2   4   4        0.51      0.07 o 
  -1   4   4        0.61      0.09 o 
   0   4   4       13.46      0.39 o 
   1   4   4        3.31      0.18 o 
   2   4   4       56.80      1.37 o 
   3   4   4       41.72      0.97 o 
   4   4   4        2.05      0.12 o 
   5   4   4       27.40      0.66 o 
   6   4   4        7.06      0.27 o 
  -5   5   4       73.96      2.27 o 
  -4   5   4        0.46      0.13 o 
  -3   5   4       11.65      0.38 o 
  -2   5   4        4.17      0.40 o 
  -1   5   4        5.24      0.31 o 
   0   5   4       27.36      0.78 o 
   1   5   4      101.30      2.34 o 
   2   5   4        3.05      0.24 o 
   3   5   4        0.15      0.09 o 
   4   5   4       26.78      0.82 o 
 -10   1   5       10.85      0.42 o 
  -9   1   5        3.11      0.15 o 
  -8   1   5       24.74      0.57 o 
  -7   1   5        2.62      0.13 o 
  -6   1   5       96.23      2.24 o 
  -5   1   5       30.77      0.72 o 
  -4   1   5        0.04      0.03 o 
  -3   1   5      211.43      4.69 o 
  -2   1   5       20.40      0.50 o 
  -1   1   5        0.98      0.09 o 
   0   1   5       69.58      1.57 o 
   1   1   5      114.31      2.54 o 
   2   1   5       19.36      0.51 o 
   3   1   5        5.24      0.18 o 
   4   1   5       89.62      2.16 o 
   5   1   5        1.44      0.11 o 
   6   1   5       62.00      1.39 o 
   7   1   5       42.71      1.01 o 
   8   1   5        0.07      0.08 o 
  -9   2   5        7.02      0.27 o 
  -8   2   5       36.31      0.86 o 
  -7   2   5       11.13      0.32 o 
  -6   2   5        4.48      0.19 o 
  -5   2   5      178.09      4.05 o 
  -4   2   5        6.52      0.24 o 
  -3   2   5        2.29      0.15 o 
  -2   2   5        3.21      0.15 o 
  -1   2   5      497.75     11.41 o 
   0   2   5       47.68      1.10 o 
   1   2   5       91.44      2.05 o 
   2   2   5      153.84      3.63 o 
   3   2   5       63.22      1.46 o 
   4   2   5        0.63      0.08 o 
   5   2   5       15.22      0.40 o 
   6   2   5      101.64      2.26 o 
   7   2   5        0.81      0.08 o 
   8   2   5        8.57      0.25 o 
  -8   3   5        0.81      0.12 o 
  -7   3   5       36.30      0.87 o 
  -6   3   5        0.78      0.08 o 
  -5   3   5        3.99      0.16 o 
  -4   3   5       28.99      0.70 o 
  -3   3   5       22.13      0.56 o 
  -2   3   5        8.50      0.29 o 
  -1   3   5        0.87      0.08 o 
   0   3   5       17.00      0.43 o 
   1   3   5       23.35      0.57 o 
   2   3   5        9.04      0.34 o 
   3   3   5        0.32      0.07 o 
   4   3   5        3.97      0.15 o 
   5   3   5       43.71      0.99 o 
   6   3   5        0.15      0.06 o 
   7   3   5        0.99      0.15 o 
  -7   4   5       25.14      0.63 o 
  -6   4   5       42.03      1.08 o 
  -5   4   5       14.79      0.42 o 
  -4   4   5       12.61      0.37 o 
  -3   4   5        0.23      0.08 o 
  -2   4   5       37.54      0.87 o 
  -1   4   5       63.93      1.45 o 
   0   4   5       83.12      1.96 o 
   1   4   5       55.03      1.28 o 
   2   4   5       19.08      0.49 o 
   3   4   5        0.38      0.08 o 
   4   4   5       21.61      0.55 o 
   5   4   5       20.66      0.56 o 
   6   4   5       15.64      0.43 o 
  -4   5   5        0.07      0.08 o 
  -3   5   5        1.08      0.15 o 
  -2   5   5        4.54      0.51 o 
  -1   5   5        0.07      0.08 o 
   0   5   5        3.25      0.26 o 
   1   5   5        3.69      0.54 o 
   2   5   5        1.45      0.20 o 
   3   5   5        1.87      0.31 o 
 -10   0   6       13.83      0.72 o 
  -9   0   6       26.05      0.64 o 
  -8   0   6        0.06      0.07 o 
  -7   0   6      269.61      6.13 o 
  -6   0   6      168.19      3.76 o 
  -5   0   6      117.39      2.61 o 
  -4   0   6       44.90      1.22 o 
  -3   0   6       13.36      0.84 o 
  -2   0   6      169.96      3.99 o 
  -1   0   6      196.67      4.23 o 
   0   0   6      994.10     21.72 o 
   1   0   6      218.83      4.87 o 
   2   0   6        3.63      0.29 o 
   3   0   6      574.60     14.22 o 
   4   0   6       13.19      0.42 o 
   5   0   6        6.18      0.43 o 
   6   0   6       47.73      1.05 o 
   7   0   6        1.12      0.15 o 
   8   0   6        5.18      0.25 o 
  -9   1   6       24.45      0.66 o 
  -8   1   6        2.08      0.13 o 
  -7   1   6       20.19      0.50 o 
  -6   1   6      155.43      3.51 o 
  -5   1   6        3.96      0.17 o 
  -4   1   6      178.31      3.96 o 
  -3   1   6        0.27      0.08 o 
  -2   1   6        5.70      0.19 o 
  -1   1   6        0.41      0.06 o 
   0   1   6      304.15      7.65 o 
   1   1   6      210.28      4.72 o 
   2   1   6      428.64      9.51 o 
   3   1   6        4.60      0.19 o 
   4   1   6       40.31      0.94 o 
   5   1   6       85.47      1.92 o 
   6   1   6       23.02      0.55 o 
   7   1   6        1.05      0.08 o 
   8   1   6        4.62      0.19 o 
  -9   2   6       37.32      0.98 o 
  -8   2   6       61.85      1.47 o 
  -7   2   6        2.20      0.12 o 
  -6   2   6        1.16      0.10 o 
  -5   2   6       83.96      1.91 o 
  -4   2   6        5.83      0.22 o 
  -3   2   6      137.88      3.10 o 
  -2   2   6       71.22      1.70 o 
  -1   2   6       18.68      0.47 o 
   0   2   6        5.14      0.17 o 
   1   2   6      166.19      3.70 o 
   2   2   6       11.00      0.36 o 
   3   2   6       45.90      1.10 o 
   4   2   6        7.01      0.24 o 
   5   2   6       50.09      1.13 o 
   6   2   6        1.85      0.09 o 
   7   2   6        6.79      0.21 o 
   8   2   6        0.08      0.09 o 
  -8   3   6       36.28      0.88 o 
  -7   3   6       17.53      0.66 o 
  -6   3   6        6.49      0.20 o 
  -5   3   6        5.46      0.24 o 
  -4   3   6        8.70      0.32 o 
  -3   3   6        0.22      0.07 o 
  -2   3   6      382.24      8.64 o 
  -1   3   6      109.15      2.50 o 
   0   3   6        0.32      0.07 o 
   1   3   6       44.52      1.06 o 
   2   3   6        2.40      0.22 o 
   3   3   6       21.58      0.58 o 
   4   3   6      112.72      2.49 o 
   5   3   6       94.34      2.10 o 
   6   3   6        0.16      0.06 o 
   7   3   6        7.73      0.31 o 
  -7   4   6        4.55      0.26 o 
  -6   4   6        2.23      0.17 o 
  -5   4   6        0.07      0.06 o 
  -4   4   6       31.14      0.90 o 
  -3   4   6       28.15      0.67 o 
  -2   4   6        4.55      0.27 o 
  -1   4   6       86.96      2.35 o 
   0   4   6        7.01      0.25 o 
   1   4   6        8.58      0.43 o 
   2   4   6        3.81      0.16 o 
   3   4   6        0.33      0.07 o 
   4   4   6       14.42      0.45 o 
   5   4   6        9.89      0.30 o 
  -4   5   6        6.82      0.29 o 
  -3   5   6       42.97      1.09 o 
  -2   5   6        0.10      0.11 o 
  -1   5   6       36.37      1.03 o 
   0   5   6       81.93      2.16 o 
   1   5   6        0.10      0.09 o 
   2   5   6        1.71      0.23 o 
   3   5   6       17.56      0.79 o 
  -9   1   7       18.80      0.48 o 
  -8   1   7       60.28      1.37 o 
  -7   1   7       54.37      1.24 o 
  -6   1   7        3.06      0.15 o 
  -5   1   7        1.24      0.09 o 
  -4   1   7       86.52      1.95 o 
  -3   1   7      347.16      7.70 o 
  -2   1   7       33.57      0.89 o 
  -1   1   7      415.09      9.18 o 
   0   1   7       35.20      0.89 o 
   1   1   7       18.26      0.47 o 
   2   1   7       29.00      0.72 o 
   3   1   7       29.86      0.74 o 
   4   1   7        8.33      0.26 o 
   5   1   7        5.01      0.19 o 
   6   1   7       13.20      0.33 o 
   7   1   7        1.30      0.09 o 
   8   1   7        0.28      0.11 o 
  -9   2   7       10.48      0.31 o 
  -8   2   7        7.37      0.28 o 
  -7   2   7       20.73      0.49 o 
  -6   2   7        0.37      0.10 o 
  -5   2   7       22.66      0.64 o 
  -4   2   7        7.27      0.25 o 
  -3   2   7      167.41      3.90 o 
  -2   2   7       34.72      0.84 o 
  -1   2   7        1.37      0.10 o 
   0   2   7      138.67      3.15 o 
   1   2   7       82.37      1.86 o 
   2   2   7       57.81      1.36 o 
   3   2   7        4.21      0.21 o 
   4   2   7      159.52      3.56 o 
   5   2   7        4.11      0.16 o 
   6   2   7        1.10      0.08 o 
   7   2   7        3.49      0.18 o 
  -8   3   7       11.11      0.36 o 
  -7   3   7        0.03      0.04 o 
  -6   3   7        8.93      0.29 o 
  -5   3   7       17.01      0.44 o 
  -4   3   7        5.31      0.19 o 
  -3   3   7        4.12      0.27 o 
  -2   3   7       86.17      2.02 o 
  -1   3   7        1.73      0.12 o 
   0   3   7        1.30      0.10 o 
   1   3   7       20.21      0.54 o 
   2   3   7       31.55      0.76 o 
   3   3   7        2.41      0.14 o 
   4   3   7        0.21      0.07 o 
   5   3   7        5.68      0.18 o 
   6   3   7        5.74      0.20 o 
  -7   4   7        4.33      0.26 o 
  -6   4   7        0.06      0.06 o 
  -5   4   7        1.22      0.11 o 
  -4   4   7       11.27      0.36 o 
  -3   4   7       18.07      0.47 o 
  -2   4   7       38.78      0.93 o 
  -1   4   7       30.83      0.82 o 
   0   4   7        0.20      0.09 o 
   1   4   7        1.14      0.13 o 
   2   4   7       20.52      0.68 o 
   3   4   7       59.68      1.43 o 
   4   4   7       42.67      1.08 o 
   5   4   7       21.83      0.63 o 
  -4   5   7        0.34      0.39 o 
  -3   5   7        4.97      0.84 o 
  -2   5   7        0.26      0.26 o 
  -1   5   7        1.20      0.23 o 
   0   5   7        0.06      0.07 o 
   1   5   7        0.87      0.33 o 
   2   5   7        0.29      0.16 o 
 -10   0   8       19.31      0.90 o 
  -9   0   8        4.67      0.21 o 
  -8   0   8       52.60      1.33 o 
  -7   0   8        0.15      0.11 o 
  -6   0   8        0.92      0.28 o 
  -5   0   8      288.58      6.88 o 
  -4   0   8      573.90     12.45 o 
  -3   0   8       22.08      0.71 o 
  -2   0   8      443.19      9.67 o 
  -1   0   8      485.85     15.02 o 
   0   0   8      292.85      6.95 o 
   1   0   8       69.94      1.57 o 
   2   0   8      100.76      2.55 o 
   3   0   8       11.08      0.66 o 
   4   0   8        1.14      0.14 o 
   5   0   8      151.53      3.62 o 
   6   0   8       16.56      0.44 o 
   7   0   8       47.02      1.08 o 
   8   0   8       32.66      1.19 o 
  -9   1   8        5.33      0.21 o 
  -8   1   8        6.58      0.21 o 
  -7   1   8        0.03      0.03 o 
  -6   1   8        3.25      0.15 o 
  -5   1   8       17.90      0.45 o 
  -4   1   8      174.52      3.89 o 
  -3   1   8        8.37      0.27 o 
  -2   1   8      286.05      6.37 o 
  -1   1   8       93.73      2.09 o 
   0   1   8       25.94      0.64 o 
   1   1   8       93.16      2.27 o 
   2   1   8       47.39      1.27 o 
   3   1   8       38.21      0.91 o 
   4   1   8       28.74      0.72 o 
   5   1   8        1.67      0.10 o 
   6   1   8       45.17      1.02 o 
   7   1   8       50.90      1.18 o 
  -9   2   8       60.41      1.54 o 
  -8   2   8        7.76      0.24 o 
  -7   2   8       17.82      0.46 o 
  -6   2   8       14.51      0.42 o 
  -5   2   8        1.86      0.15 o 
  -4   2   8       84.97      1.94 o 
  -3   2   8      297.37      6.67 o 
  -2   2   8       28.90      0.70 o 
  -1   2   8       47.35      1.10 o 
   0   2   8        0.64      0.08 o 
   1   2   8        6.00      0.21 o 
   2   2   8       55.94      1.29 o 
   3   2   8      106.06      2.65 o 
   4   2   8        0.85      0.09 o 
   5   2   8       14.78      0.37 o 
   6   2   8        5.65      0.20 o 
   7   2   8        8.08      0.26 o 
  -8   3   8       23.83      0.62 o 
  -7   3   8        0.05      0.05 o 
  -6   3   8       44.15      1.01 o 
  -5   3   8        2.32      0.12 o 
  -4   3   8        0.33      0.07 o 
  -3   3   8       18.44      0.55 o 
  -2   3   8       27.44      0.73 o 
  -1   3   8        6.51      0.23 o 
   0   3   8      104.89      2.37 o 
   1   3   8       26.32      0.68 o 
   2   3   8        1.80      0.13 o 
   3   3   8      120.68      2.71 o 
   4   3   8       56.99      1.28 o 
   5   3   8        3.50      0.16 o 
   6   3   8        7.49      0.24 o 
  -6   4   8        7.13      0.35 o 
  -5   4   8       27.27      0.66 o 
  -4   4   8        4.82      0.20 o 
  -3   4   8        0.42      0.11 o 
  -2   4   8        0.68      0.12 o 
  -1   4   8        8.92      0.34 o 
   0   4   8        6.46      0.43 o 
   1   4   8       64.93      1.59 o 
   2   4   8        6.09      0.22 o 
   3   4   8       21.94      0.56 o 
   4   4   8       23.04      0.58 o 
  -3   5   8        0.87      0.51 o 
  -2   5   8        1.14      0.25 o 
  -1   5   8        1.05      0.65 o 
   0   5   8        6.18      0.86 o 
   1   5   8        9.96      0.80 o 
   2   5   8       82.77      2.57 o 
  -9   1   9       19.13      0.49 o 
  -8   1   9       14.35      0.41 o 
  -7   1   9       11.39      0.30 o 
  -6   1   9       46.75      1.10 o 
  -5   1   9      272.34      6.11 o 
  -4   1   9       45.88      1.07 o 
  -3   1   9       61.09      1.48 o 
  -2   1   9       22.27      0.55 o 
  -1   1   9      173.15      3.99 o 
   0   1   9       37.48      0.88 o 
   1   1   9      189.72      4.19 o 
   2   1   9      179.74      4.00 o 
   3   1   9        1.51      0.11 o 
   4   1   9       20.92      0.54 o 
   5   1   9        2.11      0.10 o 
   6   1   9       36.75      0.84 o 
   7   1   9        0.06      0.05 o 
  -9   2   9        1.32      0.13 o 
  -8   2   9        1.54      0.11 o 
  -7   2   9       17.81      0.47 o 
  -6   2   9       32.99      0.78 o 
  -5   2   9        0.08      0.07 o 
  -4   2   9       13.75      0.39 o 
  -3   2   9       55.10      1.37 o 
  -2   2   9       17.53      0.45 o 
  -1   2   9        8.03      0.28 o 
   0   2   9       56.51      1.29 o 
   1   2   9        7.87      0.25 o 
   2   2   9       79.77      1.81 o 
   3   2   9        2.33      0.12 o 
   4   2   9       15.32      0.39 o 
   5   2   9       10.79      0.35 o 
   6   2   9       37.29      0.88 o 
  -8   3   9        6.11      0.21 o 
  -7   3   9       10.44      0.28 o 
  -6   3   9       33.27      0.77 o 
  -5   3   9        0.06      0.07 o 
  -4   3   9       40.20      1.18 o 
  -3   3   9        5.24      0.22 o 
  -2   3   9        8.48      0.43 o 
  -1   3   9        1.38      0.12 o 
   0   3   9       44.75      1.06 o 
   1   3   9       10.73      0.50 o 
   2   3   9        1.44      0.10 o 
   3   3   9       39.02      1.01 o 
   4   3   9        6.42      0.20 o 
   5   3   9        0.35      0.08 o 
   6   3   9        3.36      0.23 o 
  -6   4   9        0.08      0.07 o 
  -5   4   9        0.08      0.09 o 
  -4   4   9        2.40      0.17 o 
  -3   4   9        0.42      0.11 o 
  -2   4   9        0.31      0.10 o 
  -1   4   9        1.97      0.17 o 
   0   4   9        6.61      0.35 o 
   1   4   9       13.61      0.40 o 
   2   4   9        7.34      0.31 o 
   3   4   9       10.03      0.39 o 
   4   4   9        1.12      0.13 o 
  -3   5   9        4.91      0.46 o 
  -2   5   9        1.26      0.44 o 
  -1   5   9        7.20      0.88 o 
   0   5   9        0.16      0.18 o 
   1   5   9        0.77      0.50 o 
  -9   0  10       59.27      1.37 o 
  -8   0  10        7.41      0.27 o 
  -7   0  10        1.68      0.13 o 
  -6   0  10      296.73      6.71 o 
  -5   0  10      102.74      2.28 o 
  -4   0  10        1.80      0.18 o 
  -3   0  10        4.36      0.20 o 
  -2   0  10      186.50      4.19 o 
  -1   0  10        2.88      0.15 o 
   0   0  10      402.31      9.13 o 
   1   0  10      673.24     14.50 o 
   2   0  10       34.20      1.35 o 
   3   0  10        1.23      0.24 o 
   4   0  10        4.63      0.33 o 
   5   0  10       76.04      2.00 o 
   6   0  10       35.64      0.99 o 
   7   0  10       66.54      1.77 o 
  -9   1  10        1.24      0.11 o 
  -8   1  10       39.17      0.92 o 
  -7   1  10       32.00      0.74 o 
  -6   1  10       52.93      1.35 o 
  -5   1  10       26.56      0.65 o 
  -4   1  10        0.04      0.04 o 
  -3   1  10        3.47      0.21 o 
  -2   1  10       32.90      0.76 o 
  -1   1  10        0.04      0.04 o 
   0   1  10      147.04      3.26 o 
   1   1  10       75.50      1.75 o 
   2   1  10       42.33      0.99 o 
   3   1  10       86.20      2.40 o 
   4   1  10        0.24      0.10 o 
   5   1  10        0.87      0.08 o 
   6   1  10        0.37      0.06 o 
   7   1  10        3.79      0.18 o 
  -9   2  10        6.01      0.27 o 
  -8   2  10       13.08      0.36 o 
  -7   2  10       84.43      1.89 o 
  -6   2  10       10.12      0.27 o 
  -5   2  10        0.10      0.11 o 
  -4   2  10       31.48      0.77 o 
  -3   2  10       11.21      0.38 o 
  -2   2  10       93.24      2.19 o 
  -1   2  10      193.77      4.30 o 
   0   2  10       26.42      0.64 o 
   1   2  10        4.18      0.20 o 
   2   2  10       78.24      1.81 o 
   3   2  10       11.38      0.30 o 
   4   2  10       43.46      0.98 o 
   5   2  10       42.59      1.03 o 
   6   2  10        1.88      0.14 o 
  -8   3  10       11.27      0.35 o 
  -7   3  10       12.13      0.34 o 
  -6   3  10        0.56      0.07 o 
  -5   3  10        7.27      0.24 o 
  -4   3  10       68.59      1.58 o 
  -3   3  10       20.97      0.55 o 
  -2   3  10       24.10      0.61 o 
  -1   3  10       34.10      0.83 o 
   0   3  10        1.53      0.13 o 
   1   3  10        0.95      0.11 o 
   2   3  10        3.00      0.19 o 
   3   3  10        0.22      0.08 o 
   4   3  10       10.01      0.30 o 
   5   3  10       41.62      0.96 o 
  -6   4  10        1.68      0.17 o 
  -5   4  10       26.96      0.79 o 
  -4   4  10        3.01      0.23 o 
  -3   4  10       42.93      1.05 o 
  -2   4  10       26.99      0.70 o 
  -1   4  10        0.07      0.08 o 
   0   4  10       18.70      0.60 o 
   1   4  10        0.09      0.10 o 
   2   4  10        1.97      0.13 o 
   3   4  10       12.21      0.37 o 
  -1   5  10       16.96      1.26 o 
  -9   1  11        7.94      0.26 o 
  -8   1  11        1.88      0.11 o 
  -7   1  11       49.32      1.15 o 
  -6   1  11        4.24      0.17 o 
  -5   1  11        0.25      0.09 o 
  -4   1  11        1.56      0.11 o 
  -3   1  11      161.05      3.72 o 
  -2   1  11       82.89      1.95 o 
  -1   1  11       74.71      1.72 o 
   0   1  11      202.53      5.23 o 
   1   1  11        0.13      0.09 o 
   2   1  11        1.95      0.13 o 
   3   1  11       14.25      0.37 o 
   4   1  11      133.71      2.96 o 
   5   1  11       31.13      0.72 o 
   6   1  11       34.87      0.85 o 
  -8   2  11       22.57      0.55 o 
  -7   2  11       25.17      0.60 o 
  -6   2  11        0.29      0.07 o 
  -5   2  11       41.84      0.95 o 
  -4   2  11        8.05      0.31 o 
  -3   2  11       24.39      0.62 o 
  -2   2  11       13.40      0.36 o 
  -1   2  11       76.46      1.75 o 
   0   2  11        1.36      0.11 o 
   1   2  11        8.92      0.29 o 
   2   2  11       33.06      0.77 o 
   3   2  11        9.93      0.27 o 
   4   2  11        1.39      0.13 o 
   5   2  11       11.34      0.33 o 
   6   2  11        6.02      0.28 o 
  -7   3  11        0.37      0.11 o 
  -6   3  11        4.91      0.19 o 
  -5   3  11        0.70      0.09 o 
  -4   3  11       23.17      0.65 o 
  -3   3  11        1.62      0.12 o 
  -2   3  11       21.70      0.63 o 
  -1   3  11       43.90      1.02 o 
   0   3  11        1.64      0.14 o 
   1   3  11       16.80      0.56 o 
   2   3  11        0.23      0.12 o 
   3   3  11       17.68      0.53 o 
   4   3  11        0.36      0.10 o 
   5   3  11       23.87      0.63 o 
  -5   4  11        0.41      0.12 o 
  -4   4  11        0.11      0.10 o 
  -3   4  11        3.93      0.22 o 
  -2   4  11       20.17      0.57 o 
  -1   4  11        3.37      0.22 o 
   0   4  11        1.07      0.19 o 
   1   4  11        1.59      0.15 o 
   2   4  11        0.07      0.07 o 
   3   4  11        0.05      0.05 o 
  -9   0  12        0.08      0.07 o 
  -8   0  12        3.31      0.19 o 
  -7   0  12        6.14      0.22 o 
  -6   0  12        1.37      0.27 o 
  -5   0  12       45.65      1.37 o 
  -4   0  12      247.19      6.07 o 
  -3   0  12      145.43      4.17 o 
  -2   0  12       16.56      0.51 o 
  -1   0  12      108.68      2.56 o 
   0   0  12       14.49      0.42 o 
   1   0  12        8.55      0.85 o 
   2   0  12       79.24      1.89 o 
   3   0  12      291.80      6.48 o 
   4   0  12        2.96      0.14 o 
   5   0  12       18.28      0.97 o 
   6   0  12      101.00      2.25 o 
  -9   1  12        0.08      0.07 o 
  -8   1  12        1.88      0.12 o 
  -7   1  12        2.96      0.14 o 
  -6   1  12       44.35      1.03 o 
  -5   1  12       26.02      0.62 o 
  -4   1  12       84.43      2.04 o 
  -3   1  12       56.14      1.27 o 
  -2   1  12       10.06      0.27 o 
  -1   1  12       88.64      2.00 o 
   0   1  12        0.16      0.07 o 
   1   1  12        2.33      0.13 o 
   2   1  12       25.60      0.72 o 
   3   1  12       11.91      0.31 o 
   4   1  12       11.95      0.32 o 
   5   1  12       58.64      1.39 o 
   6   1  12        0.69      0.09 o 
  -8   2  12        8.46      0.27 o 
  -7   2  12        9.43      0.27 o 
  -6   2  12        9.85      0.27 o 
  -5   2  12       26.61      0.63 o 
  -4   2  12        0.96      0.09 o 
  -3   2  12        2.49      0.15 o 
  -2   2  12      112.74      2.70 o 
  -1   2  12       34.18      0.87 o 
   0   2  12       17.80      0.63 o 
   1   2  12       15.06      0.44 o 
   2   2  12        0.54      0.08 o 
   3   2  12       22.30      0.53 o 
   4   2  12      108.19      2.47 o 
   5   2  12       23.23      0.58 o 
  -7   3  12        0.91      0.14 o 
  -6   3  12        0.55      0.09 o 
  -5   3  12        0.75      0.09 o 
  -4   3  12       13.25      0.36 o 
  -3   3  12       46.79      1.16 o 
  -2   3  12       92.28      2.13 o 
  -1   3  12        0.38      0.07 o 
   0   3  12        9.04      0.32 o 
   1   3  12       36.69      1.03 o 
   2   3  12        3.66      0.20 o 
   3   3  12       35.46      0.86 o 
   4   3  12        0.05      0.06 o 
  -5   4  12        2.21      0.17 o 
  -4   4  12        0.56      0.20 o 
  -3   4  12        3.73      0.22 o 
  -2   4  12        0.21      0.13 o 
  -1   4  12       23.33      0.64 o 
   0   4  12       26.81      1.24 o 
   1   4  12        1.42      0.16 o 
   2   4  12       39.01      0.98 o 
  -8   1  13        0.04      0.04 o 
  -7   1  13        9.80      0.26 o 
  -6   1  13        5.05      0.16 o 
  -5   1  13        9.54      0.25 o 
  -4   1  13       15.67      0.41 o 
  -3   1  13        1.02      0.10 o 
  -2   1  13       32.81      0.87 o 
  -1   1  13        5.92      0.21 o 
   0   1  13       26.68      0.65 o 
   1   1  13        7.46      0.30 o 
   2   1  13      121.48      2.70 o 
   3   1  13       36.96      0.85 o 
   4   1  13        6.26      0.21 o 
   5   1  13       17.02      0.43 o 
  -8   2  13        1.81      0.13 o 
  -7   2  13        5.30      0.20 o 
  -6   2  13        0.32      0.07 o 
  -5   2  13       78.39      1.75 o 
  -4   2  13        3.62      0.15 o 
  -3   2  13       57.31      1.29 o 
  -2   2  13       31.80      0.77 o 
  -1   2  13       13.69      0.36 o 
   0   2  13       10.58      0.30 o 
   1   2  13       29.12      0.69 o 
   2   2  13       38.03      0.89 o 
   3   2  13        2.92      0.16 o 
   4   2  13       28.95      0.75 o 
  -7   3  13        7.97      1.01 o 
  -6   3  13        7.69      0.42 o 
  -5   3  13        0.06      0.06 o 
  -4   3  13        1.01      0.10 o 
  -3   3  13       10.71      0.31 o 
  -2   3  13        4.37      0.18 o 
  -1   3  13        1.16      0.10 o 
   0   3  13        0.09      0.09 o 
   1   3  13       31.83      0.80 o 
   2   3  13        0.08      0.07 o 
   3   3  13       12.95      0.46 o 
  -4   4  13       32.40      0.87 o 
  -3   4  13       35.08      1.01 o 
  -2   4  13       12.03      0.41 o 
  -1   4  13        0.61      0.15 o 
   0   4  13        6.67      0.31 o 
   1   4  13        9.21      0.37 o 
  -8   0  14       48.88      1.44 o 
  -7   0  14       13.25      0.42 o 
  -6   0  14       27.79      0.65 o 
  -5   0  14        0.54      0.08 o 
  -4   0  14        2.00      0.14 o 
  -3   0  14       18.60      0.59 o 
  -2   0  14       58.15      1.32 o 
  -1   0  14       49.12      1.10 o 
   0   0  14       55.62      1.35 o 
   1   0  14       89.93      2.10 o 
   2   0  14      101.42      2.28 o 
   3   0  14        4.03      0.16 o 
   4   0  14        0.07      0.08 o 
   5   0  14       17.07      0.51 o 
  -8   1  14        0.56      0.10 o 
  -7   1  14       16.48      0.41 o 
  -6   1  14       23.26      0.56 o 
  -5   1  14       27.63      0.64 o 
  -4   1  14       17.76      0.42 o 
  -3   1  14        0.43      0.06 o 
  -2   1  14       19.77      0.49 o 
  -1   1  14       47.54      1.09 o 
   0   1  14        9.33      0.26 o 
   1   1  14      132.23      2.90 o 
   2   1  14        3.32      0.14 o 
   3   1  14        0.64      0.08 o 
   4   1  14        2.51      0.12 o 
  -7   2  14        3.34      0.19 o 
  -6   2  14        6.94      0.22 o 
  -5   2  14        0.63      0.07 o 
  -4   2  14       24.61      0.64 o 
  -3   2  14        1.06      0.08 o 
  -2   2  14       14.54      0.40 o 
  -1   2  14        1.46      0.11 o 
   0   2  14       62.80      1.44 o 
   1   2  14        6.72      0.35 o 
   2   2  14        2.00      0.15 o 
   3   2  14        8.83      0.29 o 
   4   2  14       11.35      0.33 o 
  -6   3  14       60.77      1.40 o 
  -5   3  14        0.82      0.11 o 
  -4   3  14       34.07      0.81 o 
  -3   3  14       76.74      1.74 o 
  -2   3  14        5.22      0.18 o 
  -1   3  14       29.81      0.77 o 
   0   3  14       30.17      0.75 o 
   1   3  14       15.74      0.46 o 
   2   3  14        9.36      0.35 o 
  -3   4  14        6.83      0.34 o 
  -2   4  14       10.27      0.40 o 
  -1   4  14        3.91      0.26 o 
  -8   1  15       17.53      0.48 o 
  -7   1  15       14.79      0.39 o 
  -6   1  15        3.67      0.13 o 
  -5   1  15       42.03      0.98 o 
  -4   1  15        0.04      0.03 o 
  -3   1  15        0.08      0.06 o 
  -2   1  15       11.81      0.31 o 
  -1   1  15       11.05      0.29 o 
   0   1  15        3.80      0.18 o 
   1   1  15        4.41      0.17 o 
   2   1  15        5.80      0.20 o 
   3   1  15        3.21      0.16 o 
   4   1  15       10.16      0.31 o 
  -7   2  15       45.67      1.20 o 
  -6   2  15        2.84      0.14 o 
  -5   2  15       12.63      0.36 o 
  -4   2  15       37.02      0.85 o 
  -3   2  15       30.66      0.81 o 
  -2   2  15        2.33      0.13 o 
  -1   2  15       13.78      0.37 o 
   0   2  15      104.42      2.34 o 
   1   2  15        0.81      0.10 o 
   2   2  15       13.93      0.40 o 
   3   2  15        1.25      0.14 o 
  -5   3  15        2.63      0.21 o 
  -4   3  15        6.95      0.26 o 
  -3   3  15        1.93      0.13 o 
  -2   3  15       11.72      0.32 o 
  -1   3  15        7.50      0.28 o 
   0   3  15        0.31      0.11 o 
   1   3  15        1.20      0.14 o 
   2   3  15        5.58      0.27 o 
  -7   0  16        8.02      0.34 o 
  -6   0  16      141.93      3.28 o 
  -5   0  16        0.16      0.12 o 
  -4   0  16       61.00      1.49 o 
  -3   0  16       14.07      0.40 o 
  -2   0  16       12.69      0.36 o 
  -1   0  16       24.50      0.68 o 
   0   0  16       12.33      0.34 o 
   1   0  16       13.44      0.37 o 
   2   0  16       38.13      0.92 o 
   3   0  16       11.94      0.38 o 
  -7   1  16        6.78      0.25 o 
  -6   1  16        0.64      0.10 o 
  -5   1  16       59.13      1.33 o 
  -4   1  16       23.87      0.57 o 
  -3   1  16       33.74      0.78 o 
  -2   1  16        1.01      0.08 o 
  -1   1  16        6.74      0.20 o 
   0   1  16        3.86      0.16 o 
   1   1  16       25.30      0.61 o 
   2   1  16        0.38      0.09 o 
   3   1  16       64.54      1.49 o 
  -6   2  16        0.45      0.09 o 
  -5   2  16        3.87      0.16 o 
  -4   2  16       11.81      0.31 o 
  -3   2  16       15.69      0.41 o 
  -2   2  16       39.44      0.91 o 
  -1   2  16        0.05      0.04 o 
   0   2  16        2.82      0.15 o 
   1   2  16        5.60      0.36 o 
   2   2  16       15.16      0.56 o 
  -4   3  16        4.56      0.19 o 
  -3   3  16        0.05      0.05 o 
  -2   3  16       35.74      0.87 o 
  -1   3  16      125.71      3.14 o 
   0   3  16        1.34      0.15 o 
  -6   1  17        1.08      0.09 o 
  -5   1  17       17.60      0.45 o 
  -4   1  17        4.75      0.16 o 
  -3   1  17       63.99      1.47 o 
  -2   1  17       32.73      0.87 o 
  -1   1  17        2.09      0.11 o 
   0   1  17       21.59      0.52 o 
   1   1  17        4.18      0.21 o 
   2   1  17        4.99      0.24 o 
  -5   2  17        8.96      0.33 o 
  -4   2  17        8.07      0.24 o 
  -3   2  17        0.92      0.12 o 
  -2   2  17       59.72      1.34 o 
  -1   2  17        0.03      0.04 o 
   0   2  17        0.08      0.10 o 
   1   2  17        4.33      0.31 o 
  -6   0  18       17.06      0.49 o 
  -5   0  18       28.59      0.71 o 
  -4   0  18      144.37      3.26 o 
  -3   0  18       35.51      0.86 o 
  -2   0  18        5.37      0.23 o 
  -1   0  18       66.07      1.68 o 
   0   0  18        1.45      0.13 o 
   1   0  18       96.29      2.15 o 
  -5   1  18        0.64      0.08 o 
  -4   1  18        1.12      0.09 o 
  -3   1  18       41.30      1.14 o 
  -2   1  18        9.70      0.27 o 
  -1   1  18       16.74      0.42 o 
   0   1  18       28.14      0.70 o 
   1   1  18        4.68      0.19 o 
  -4   2  18        8.17      0.26 o 
  -3   2  18       48.43      1.22 o 
  -2   2  18       31.17      0.86 o 
  -1   2  18        6.33      0.22 o 
  -4   1  19       57.54      1.30 o 
  -3   1  19        0.37      0.09 o 
  -2   1  19        2.02      0.13 o 
  -1   1  19       11.41      0.31 o 
_refine_diff_density_max 2.397314E-01
_refine_diff_density_min -1.551733E-01

# start Validation Reply Form
_vrf_PLAT417_ELMAM2_withoutURATIO_oxa04_06
;
PROBLEM: Short Inter D-H..H-D
RESPONSE: This is a very strong hydrogen bond and this is the reason why
the distance is so short.
;
# end Validation Reply Form
