# Supplementary material for: On the accuracy and precision of X-ray and neutron diffraction results as a function of resolution and the electron density model
Source: IUCrJ. 2020 Aug 25;7(Pt 5):920–33. doi: 10.1107/S2052252520010441 (PMC7467170; doi:10.1107/S2052252520010441)
Supplement: Supplementary file 2 [file m-07-00920-sup2.zip › cif_deposition/ELMAM2_withoutURATIO_oxa04_07.cif]

data_ELMAM2_withoutURATIO_oxa04_07  
_audit_creation_method             'MoPro12'     
_chemical_formula_moiety               'C2 H2 O4, 2(H2 O1)'
_chemical_formula_sum                  'C2 H6 O6'
_chemical_formula_weight               126.07
_chemical_absolute_configuration     '-'

_symmetry_cell_setting               monoclinic   
_symmetry_space_group_name_H-M         'P 21/c'
_symmetry_space_group_name_Hall        '-P 2ybc'

loop_
_atom_type_symbol                      
_atom_type_description                 
_atom_type_scat_dispersion_real        
_atom_type_scat_dispersion_imag        
_atom_type_scat_source                 
 'C' 'C'    0.0033   0.0016
'Su & Coppens. Acta. Cryst. (1997) A53, 749-762. '                    
 'H' 'H'    0.0000   0.0000
'Su & Coppens. Acta. Cryst. (1997) A53, 749-762. '                    
 'O' 'O'    0.0106   0.0060
'Su & Coppens. Acta. Cryst. (1997) A53, 749-762. '                    

loop_
_symmetry_equiv_pos_as_xyz           
'x, y, z'
'-x, y+1/2, -z+1/2'
'-x, -y, -z'
'x, -y-1/2, z-1/2'
_cell_length_a                    6.0861(2)
_cell_length_b                    3.48630(10)
_cell_length_c                    11.8252(4)
_cell_angle_alpha                 90.00
_cell_angle_beta                  103.940(2)
_cell_angle_gamma                 90.00
_cell_volume                      243.517(13)
_cell_formula_units_Z                2
_cell_measurement_reflns_used     4042
_cell_measurement_temperature     100(1)
_cell_measurement_theta_max       30.48
_cell_measurement_theta_min       3.45
_exptl_crystal_density_diffrn     1.718
_exptl_crystal_F_000              132 
_exptl_absorpt_coefficient_mu     0.182
_exptl_crystal_description        unspecified
_exptl_crystal_size_max           0.243
_exptl_crystal_size_mid           0.198  
_exptl_crystal_size_min           0.178
_exptl_crystal_colour             colourless
_exptl_absorpt_correction_type    multi-scan
_exptl_absorpt_process_details
;
 Absorption correction done by SORTAV
 Blessing, R. H.: (1995) Acta Cryst. A51, 33-38
;
_exptl_absorpt_correction_T_min    0.967
_exptl_absorpt_correction_T_max    0.984
_exptl_special_details               
;
?
;
_diffrn_reflns_av_R_equivalents   0.0000
_diffrn_reflns_av_unetI/netI      0.0233
_diffrn_reflns_limit_h_max        8
_diffrn_reflns_limit_h_min        -8
_diffrn_reflns_limit_k_max        4
_diffrn_reflns_limit_k_min        0
_diffrn_reflns_limit_l_max        16
_diffrn_reflns_limit_l_min        0
_diffrn_reflns_number             737
_diffrn_reflns_theta_full         26.00
_diffrn_reflns_theta_max          30.48
_diffrn_reflns_theta_min          3.45
_diffrn_ambient_temperature       100(1)
_diffrn_measured_fraction_theta_full 1.000
_diffrn_measured_fraction_theta_max 1.000
_diffrn_measurement_device_type   'Bruker APEX-II CCD'
_diffrn_measurement_method        '\f and \w scans'
_diffrn_radiation_monochromator   'graphite'
_diffrn_radiation_type            MoK\a
_diffrn_radiation_wavelength      0.71073
_diffrn_source                    'fine-focus sealed tube'
_diffrn_standards_number          0
_reflns_number_gt                 707
_reflns_number_total              737
_reflns_threshold_expression      >2sigma(I)
_computing_data_collection           ? 
_computing_cell_refinement           ? 
_computing_data_reduction            ? 
_computing_structure_solution        ? 
_computing_structure_refinement      'MoPro (J. Appl. Cryst. 2005, 38, 38-54)'
_computing_molecular_graphics        ? 
_computing_publication_material      ? 
_iucr_refine_instructions_details  
; 
# ! MoPro 12.6 19/01/2017 17:36:14 F:\Oxalic_acid\Oxa_ELMAM2\Final_Refinement_07\4\mopro_elmam2_07_01.par 
# ! reflections hkl file : F:\Oxalic_acid\Oxa_ELMAM2\Final_Refinement_07\4\sortav_freeformat.hkl refin. vs. F^1 
# ! atomic table file : C:\Users\user\Desktop\Programy_Krys\MoPro\MoProSuite\LibMoPro\mopro.tab 
# ! wave functions file : C:\Users\user\Desktop\Programy_Krys\MoPro\MoProSuite\LibMoPro\WAVEF_Su_Coppens_relativistic 
# ! RF factor = 1.374 % RI factor = 2.082% 
# ! wR2F factor = 2.148 % wR2I factor = 4.058% 
# ! g.o.f.(F**1) = 1.550 Nvar= 49 Nref= 737 Nfree= 0 0.08<sinT/l< 0.71 
#  
# WSIG 1.00000 ! weighting scheme 
#  ! SPACE GROUP P ? 
#  
# CELL 6.0861 3.4863 11.8252 90.0000 103.9401 90.0000 0.71073 
# ZERR 0.0000 0.0000 0.0000 0.0000 0.0000 0.0000 
#  
# SYMM 2 P CENTRO 
#  X , Y, Z 
#  -X , 1/2+Y, 1/2-Z 
#  
# EQUIV 56551 
#  
# SCALE 1 9.530425 
#  
# FMULT 1.00000 
#  
# UOVER 0.00000 0.00000 0.00000 0.00000 0.00000 0.00000 ANI 
#  
# SOLVT 0.00000 50.00000 
#  
# EXTIN 0.00000 GAUSSIAN ISOT TYP1 ! G*10^4 
#  
#  
# DUMMY 2 
# DUMY 0.39896 0.58093 0.36381 D1 0 ! atom # 8 
# DUMY 0.42794 0.53146 0.40201 D2 0 ! atom # 9 
#  
# KAPPA 7 
#  1.001632 1.113461 ! # 1 1 TES O1 1x 
#  1.013147 1.000000 ! # 2 1 TES C1 1x 
#  1.003017 1.109004 ! # 3 1 TES O2 1x 
#  1.023969 0.927043 ! # 4 1 TES O3 1x 
#  1.043006 1.200000 ! # 5 1 TES H2 1x 
#  1.043006 1.200000 ! # 6 1 TES H3 1x 
#  1.119673 1.200000 ! # 7 1 TES H1 1x 
#  
# ATOMS 7 
#  
# ATOM 1 O1 TES 1 0.065321 0.444399 0.150195 1.0000 1 O 
#  XY C1 H1 HEX K1 V0 M0 Q0 
# UANI 0.011804 0.015854 0.008202 -.003019 0.001948 0.000373 
#  6.05220 0. -.054 -.087 0. 0.104 0. 0. -.028 0.042 
#  0. -.015 -.026 0. 0. 0.065 0.022 
#  0.011 0. 0. 0.004 0.003 0. 0. 0.015 0.015 
#  
# ATOM 2 C1 TES 1 0.096915 0.558960 0.052095 1.0000 1 C 
#  XY O2 O1 HEX K2 V0 M0 Q0 
# UANI 0.007735 0.010917 0.007370 -.001903 0.000878 -.000120 
#  3.98080 0. 0.081 -.046 0. -.248 0. 0. 0.097 0.050 
#  0. 0.022 -.006 0. 0. 0.294 0.021 
#  0.014 0. 0. 0.014 -.001 0. 0. -.058 0.018 
#  
# ATOM 3 O2 TES 1 0.257591 0.742948 0.036312 1.0000 1 O 
#  ZY C1 O1 HEX K3 V0 M0 Q0 
# UANI 0.010025 0.017561 0.007686 -.005719 0.000797 0.000862 
#  6.09000 0. 0. 0. -.068 0.029 0. 0. -.153 0. 
#  0.028 0. 0. 0.017 0. 0. 0. 
#  -.012 0. 0. 0.011 0. 0. 0. -.003 0. 
#  
# ATOM 4 O3 TES 1 0.369935 0.631786 0.321583 1.0000 1 O 
# bZY H2 H3 HEX K4 V0 M0 Q0 
# UANI 0.009906 0.016507 0.008682 0.001240 0.000415 -.001055 
#  5.64460 0. 0. 0. -.163 -.014 0. 0. 0.132 0. 
#  -.039 0. 0. -.061 0. 0. 0. 
#  -.018 0. 0. -.027 0. 0. 0. 0.004 0. 
#  
# ATOM 5 H2 TES 1 0.309925 0.693917 0.386189 1.0000 1 H 
#  ZY O3 H3 HEX K5 V0 M0 Q0 
# UISO 0.026190 
#  1.13780 0. 0. 0. 0.273 0.140 0. 0. 0. 0. 
#  0.034 0. 0. 0. 0. 0. 0. 
#  -.010 0. 0. 0. 0. 0. 0. 0. 0. 
#  
# ATOM 6 H3 TES 1 0.487850 0.459859 0.349479 1.0000 1 H 
#  ZY O3 H2 HEX K6 V0 M0 Q0 
# UISO 0.026312 
#  1.13780 0. 0. 0. 0.273 0.140 0. 0. 0. 0. 
#  0.034 0. 0. 0. 0. 0. 0. 
#  -.010 0. 0. 0. 0. 0. 0. 0. 0. 
#  
# ATOM 7 H1 TES 1 0.200696 0.521166 0.218604 1.0000 1 H 
#  ZY O1 C1 HEX K7 V0 M0 Q0 
# UISO 0.046093 
#  0.95670 0. 0. 0. 0.207 0.095 0. 0. 0. 0. 
#  0.017 0. 0. 0. 0. 0. 0. 
#  -.028 0. 0. 0. 0. 0. 0. 0. 0. 
#  
# ANHAR 0 3 ! number_of_anharmonic_atoms max_order 
# ! 1 ! atom number 
# ! 0.00E+00 0.00E+00 0.00E+00 0.00E+00 0.00E+00 0.00E+00 0.00E+00 0.00E+00 
# ! 0.00E+00 0.00E+00 
#  
#  
# STOP 
; 
_refine_special_details              
;
  TAAM refinement with ELMAM2 databank.
  Uses aspherical atomic scattering factors computed 
  from multipolar model
  (Hansen & Coppens, Acta Cryst. A, 1978, 34, 909-921)
  parametrized using ELMAM2 databank
  (Domagala, et al., Acta Cryst. A, 2012, 68, 337-351)
  and MoPro software
  (Jelsch, et al., J. Appl. Cryst. 2005, 38, 38-54)
 Refinement of F^1^ against reflections.
 The threshold expression of F^2^ > 2sigma(F^2^) is
 used for calculating R-factors(gt) and is not
 relevant to the choice of reflections for refinement.
 R-factors based on F^2^ are statistically about twice
 as large as those based on F, and R-factors based on
 ALL data will be even larger.
;
_refine_ls_structure_factor_coef     F  
_refine_ls_matrix_type                full
_refine_ls_weighting_scheme          sigma
_atom_sites_solution_primary      direct 
_atom_sites_solution_secondary    difmap 
_atom_sites_solution_hydrogens    geom   
_refine_ls_hydrogen_treatment    refall
_refine_ls_extinction_method        'none'              
_refine_ls_number_reflns               737
_refine_ls_number_parameters            49
_refine_ls_number_restraints             0
# R-factors: R(F)  &  wR2(I) 
_refine_ls_R_factor_all              0.0137
_refine_ls_R_factor_gt               0.0131
_refine_ls_wR_factor_ref             0.0215
_refine_ls_wR_factor_gt              0.0214
_refine_ls_goodness_of_fit_ref       1.550
_refine_ls_restrained_S_all          0.000
_refine_ls_shift/su_max              0.000
_refine_ls_shift/su_mean             0.000

###  to get diff_density_max min & rms : 
###  run MoPro  : WRIT FOUR   to create FOURier file 
###  run VMoPro : FOUR  FastFourierTransform   to get a 3D grid (Xplor format) on whole unit-cell
###             & GRID  STAT   to get max min rms statistics


loop_
_atom_site_type_symbol      
_atom_site_label            
_atom_site_fract_x          
_atom_site_fract_y          
_atom_site_fract_z          
_atom_site_U_iso_or_equiv   
_atom_site_adp_type         
_atom_site_occupancy        
_atom_site_calc_flag        
_atom_site_refinement_flag_posn  
_atom_site_refinement_flag_adp  
_atom_site_disorder_assembly
_atom_site_disorder_group   
O  O1 0.06532(4) 0.44440(9) 0.15019(2) 0.0120(2) Uani 1 d . . . .
C  C1 0.09691(6) 0.5590(1) 0.05209(3) 0.0088(2) Uani 1 d . . . .
O  O2 0.25759(4) 0.74295(9) 0.03631(2) 0.0120(2) Uani 1 d . . . .
O  O3 0.36994(5) 0.63179(9) 0.32158(2) 0.0120(2) Uani 1 d . . . .
H  H2 0.310(1) 0.694(2) 0.3862(7) 0.026(2) Uiso 1 d U . . .
H  H3 0.488(1) 0.460(2) 0.3495(6) 0.026(2) Uiso 1 d U . . .
H  H1 0.201(2) 0.521(3) 0.2186(9) 0.046(2) Uiso 1 d U . . .

loop_ 
_atom_site_aniso_label 
_atom_site_aniso_U_11 
_atom_site_aniso_U_22 
_atom_site_aniso_U_33 
_atom_site_aniso_U_12 
_atom_site_aniso_U_13 
_atom_site_aniso_U_23 
O1 0.0118(1) 0.0159(2) 0.0082(1) -0.00302(9) 0.00195(10) 0.00037(9)  
C1 0.0077(2) 0.0109(2) 0.0074(2) -0.0019(1) 0.0009(1) -0.0001(1)  
O2 0.0100(1) 0.0176(2) 0.0077(1) -0.00572(9) 0.00080(10) 0.00086(9)  
O3 0.0099(1) 0.0165(2) 0.0087(1) 0.00124(9) 0.00041(10) -0.00106(10)  

_geom_special_details                
;                                    
;                                    

loop_
_geom_bond_atom_site_label_1         
_geom_bond_atom_site_label_2         
_geom_bond_distance                  
_geom_bond_site_symmetry_2           
_geom_bond_publ_flag                 
O1 C1 1.2844(4) . ? 
O1 H1 1.04(1) . ? 
C1 O2 1.2209(4) . ? 
O3 H3 0.932(8) . ? 
O3 H2 0.948(8) . ? 

loop_
_geom_angle_atom_site_label_1        
_geom_angle_atom_site_label_2        
_geom_angle_atom_site_label_3        
_geom_angle                          
_geom_angle_site_symmetry_1          
_geom_angle_site_symmetry_3          
_geom_angle_publ_flag                
O1 C1 O2 126.95(4) . . ? 
C1 O1 H1 111.1(6) . . ? 
H2 O3 H3 106.0(6) . . ? 

loop_
_geom_torsion_atom_site_label_1      
_geom_torsion_atom_site_label_2      
_geom_torsion_atom_site_label_3      
_geom_torsion_atom_site_label_4      
_geom_torsion                        
_geom_torsion_site_symmetry_1        
_geom_torsion_site_symmetry_2        
_geom_torsion_site_symmetry_3        
_geom_torsion_site_symmetry_4        
_geom_torsion_publ_flag              
O2 C1 O1 H1 -1.9(6) . . . . ?  

loop_ 
 _refln_index_h 
 _refln_index_k 
 _refln_index_l 
 _refln_F_squared_meas 
 _refln_F_squared_sigma 
 _refln_observed_status 
   1   0   0      389.84      9.02 o 
   2   0   0       23.85      0.61 o 
   3   0   0      391.27      8.39 o 
   4   0   0       43.14      1.00 o 
   5   0   0       61.26      1.63 o 
   6   0   0      229.20      5.54 o 
   7   0   0      107.63      2.60 o 
   8   0   0       27.58      0.72 o 
   1   1   0     1560.42     34.66 o 
   2   1   0      356.25      7.85 o 
   3   1   0      106.45      2.37 o 
   4   1   0        2.44      0.21 o 
   5   1   0        0.38      0.07 o 
   6   1   0        0.43      0.16 o 
   7   1   0       84.69      1.98 o 
   8   1   0        0.07      0.08 o 
   0   2   0       12.17      0.80 o 
   1   2   0      316.62      7.00 o 
   2   2   0      507.71     11.27 o 
   3   2   0        2.24      0.11 o 
   4   2   0      116.58      2.59 o 
   5   2   0       24.48      0.59 o 
   6   2   0        0.08      0.05 o 
   7   2   0       36.16      0.82 o 
   1   3   0       19.89      0.49 o 
   2   3   0       12.45      0.34 o 
   3   3   0       72.58      1.68 o 
   4   3   0        6.42      0.22 o 
   5   3   0      123.96      2.77 o 
   6   3   0        0.27      0.06 o 
   0   4   0        2.77      0.18 o 
   1   4   0       18.52      0.45 o 
   2   4   0       13.40      0.41 o 
   3   4   0        6.54      0.22 o 
   4   4   0       67.84      1.53 o 
   5   4   0        9.83      0.28 o 
  -8   1   1       29.79      0.74 o 
  -7   1   1       19.40      0.50 o 
  -6   1   1        1.34      0.10 o 
  -5   1   1       53.74      1.24 o 
  -4   1   1       88.54      1.98 o 
  -3   1   1      314.81      7.00 o 
  -2   1   1      184.80      4.09 o 
  -1   1   1     2753.72     60.30 o 
   0   1   1      446.03      9.86 o 
   1   1   1       37.63      0.89 o 
   2   1   1       65.07      1.49 o 
   3   1   1      423.41      9.36 o 
   4   1   1      149.32      3.36 o 
   5   1   1      105.45      2.36 o 
   6   1   1      184.18      4.13 o 
   7   1   1        1.21      0.08 o 
   8   1   1        0.55      0.06 o 
  -7   2   1        0.04      0.04 o 
  -6   2   1       70.92      1.61 o 
  -5   2   1        9.42      0.25 o 
  -4   2   1       51.23      1.21 o 
  -3   2   1       80.10      1.91 o 
  -2   2   1      148.19      3.27 o 
  -1   2   1      134.91      2.99 o 
   0   2   1       71.65      1.60 o 
   1   2   1      265.30      5.86 o 
   2   2   1        1.88      0.11 o 
   3   2   1        7.57      0.22 o 
   4   2   1       75.95      1.72 o 
   5   2   1       25.17      0.60 o 
   6   2   1        9.22      0.28 o 
   7   2   1       11.41      0.30 o 
  -6   3   1       14.44      0.37 o 
  -5   3   1       20.07      0.51 o 
  -4   3   1        4.95      0.22 o 
  -3   3   1        3.91      0.17 o 
  -2   3   1      141.85      3.14 o 
  -1   3   1        0.04      0.04 o 
   0   3   1       51.47      1.18 o 
   1   3   1       30.05      0.73 o 
   2   3   1       30.74      0.74 o 
   3   3   1        2.31      0.13 o 
   4   3   1       36.56      0.89 o 
   5   3   1       27.71      0.83 o 
   6   3   1        0.05      0.04 o 
  -5   4   1        3.66      0.17 o 
  -4   4   1        0.31      0.07 o 
  -3   4   1       21.56      0.53 o 
  -2   4   1       15.94      0.48 o 
  -1   4   1        6.46      0.19 o 
   0   4   1       13.41      0.36 o 
   1   4   1        0.68      0.08 o 
   2   4   1        0.04      0.04 o 
   3   4   1        0.14      0.07 o 
   4   4   1        0.49      0.08 o 
  -8   0   2        3.93      0.22 o 
  -7   0   2       14.95      0.75 o 
  -6   0   2      178.27      3.95 o 
  -5   0   2       88.94      2.30 o 
  -4   0   2      931.58     20.61 o 
  -3   0   2       13.85      0.39 o 
  -2   0   2      587.31     15.00 o 
  -1   0   2      738.46     20.48 o 
   0   0   2      140.76      3.05 o 
   1   0   2        9.68      0.32 o 
   2   0   2     3384.33     72.00 o 
   3   0   2      182.03      3.99 o 
   4   0   2        0.10      0.06 o 
   5   0   2      660.89     14.82 o 
   6   0   2       29.04      0.77 o 
   7   0   2       36.24      1.01 o 
   8   0   2       15.64      0.43 o 
  -8   1   2        0.07      0.08 o 
  -7   1   2       88.37      2.01 o 
  -6   1   2        6.86      0.21 o 
  -5   1   2      250.16      5.56 o 
  -4   1   2       54.77      1.26 o 
  -3   1   2       32.07      0.77 o 
  -2   1   2      541.45     12.06 o 
  -1   1   2      146.80      3.27 o 
   0   1   2       89.41      2.03 o 
   1   1   2      424.19      9.48 o 
   2   1   2        2.58      0.18 o 
   3   1   2      433.42      9.87 o 
   4   1   2      179.17      4.00 o 
   5   1   2       57.52      1.34 o 
   6   1   2       60.94      1.39 o 
   7   1   2        0.20      0.05 o 
  -7   2   2        0.35      0.06 o 
  -6   2   2       40.70      0.94 o 
  -5   2   2        0.62      0.07 o 
  -4   2   2       12.52      0.33 o 
  -3   2   2      178.88      3.95 o 
  -2   2   2      471.43     10.43 o 
  -1   2   2        8.10      0.22 o 
   0   2   2      125.44      2.99 o 
   1   2   2        0.06      0.04 o 
   2   2   2        3.11      0.16 o 
   3   2   2      270.89      6.18 o 
   4   2   2      293.69      6.53 o 
   5   2   2        3.41      0.14 o 
   6   2   2        0.05      0.04 o 
   7   2   2        6.66      0.20 o 
  -6   3   2       11.60      0.31 o 
  -5   3   2        0.10      0.06 o 
  -4   3   2       14.09      0.42 o 
  -3   3   2      251.95      5.57 o 
  -2   3   2       66.92      1.65 o 
  -1   3   2       31.45      0.74 o 
   0   3   2      111.90      2.50 o 
   1   3   2       47.38      1.11 o 
   2   3   2       88.17      1.98 o 
   3   3   2       21.10      0.56 o 
   4   3   2        0.85      0.08 o 
   5   3   2        5.57      0.19 o 
   6   3   2        0.90      0.07 o 
  -5   4   2        0.09      0.06 o 
  -4   4   2        5.49      0.19 o 
  -3   4   2       11.63      0.40 o 
  -2   4   2       63.37      1.42 o 
  -1   4   2       10.09      0.27 o 
   0   4   2       58.49      1.32 o 
   1   4   2       57.77      1.33 o 
   2   4   2        2.05      0.13 o 
   3   4   2        2.23      0.21 o 
   4   4   2        0.43      0.08 o 
  -8   1   3       19.65      0.47 o 
  -7   1   3        3.49      0.15 o 
  -6   1   3        1.40      0.10 o 
  -5   1   3       51.26      1.21 o 
  -4   1   3        1.75      0.10 o 
  -3   1   3      153.07      3.59 o 
  -2   1   3       19.70      0.48 o 
  -1   1   3      333.05      7.21 o 
   0   1   3       15.90      0.40 o 
   1   1   3      771.49     17.08 o 
   2   1   3      448.18      9.88 o 
   3   1   3       40.91      0.94 o 
   4   1   3      202.88      4.48 o 
   5   1   3        1.91      0.13 o 
   6   1   3       22.26      0.59 o 
   7   1   3        7.88      0.22 o 
  -7   2   3       22.26      0.53 o 
  -6   2   3       61.84      1.53 o 
  -5   2   3        4.33      0.15 o 
  -4   2   3       77.24      1.81 o 
  -3   2   3      293.30      6.48 o 
  -2   2   3        9.56      0.25 o 
  -1   2   3      163.69      3.65 o 
   0   2   3        0.08      0.05 o 
   1   2   3      345.04      7.65 o 
   2   2   3       16.78      0.47 o 
   3   2   3       99.83      2.25 o 
   4   2   3       52.42      1.25 o 
   5   2   3       23.60      0.59 o 
   6   2   3       14.62      0.36 o 
   7   2   3        4.93      0.17 o 
  -6   3   3        1.43      0.09 o 
  -5   3   3        5.98      0.20 o 
  -4   3   3       24.58      0.61 o 
  -3   3   3        7.35      0.35 o 
  -2   3   3        1.35      0.12 o 
  -1   3   3       13.65      0.39 o 
   0   3   3       87.30      2.04 o 
   1   3   3        0.06      0.05 o 
   2   3   3        4.45      0.19 o 
   3   3   3       97.85      2.23 o 
   4   3   3        1.72      0.11 o 
   5   3   3        4.75      0.16 o 
   6   3   3        0.67      0.07 o 
  -5   4   3       26.33      0.67 o 
  -4   4   3       61.58      1.41 o 
  -3   4   3       57.58      1.30 o 
  -2   4   3       34.97      0.81 o 
  -1   4   3        0.07      0.05 o 
   0   4   3        4.23      0.17 o 
   1   4   3       14.08      0.45 o 
   2   4   3       56.16      1.33 o 
   3   4   3       18.35      0.45 o 
   4   4   3        2.99      0.14 o 
  -8   0   4        4.27      0.18 o 
  -7   0   4       40.48      0.99 o 
  -6   0   4        3.15      0.17 o 
  -5   0   4       17.64      0.46 o 
  -4   0   4      119.32      2.62 o 
  -3   0   4       83.15      1.90 o 
  -2   0   4     1943.29     42.59 o 
  -1   0   4      812.41     18.06 o 
   0   0   4       67.74      1.58 o 
   1   0   4     1758.85     38.97 o 
   2   0   4        8.43      0.42 o 
   3   0   4       20.07      0.69 o 
   4   0   4       37.28      0.92 o 
   5   0   4       11.74      0.39 o 
   6   0   4        1.49      0.13 o 
   7   0   4      281.78      6.76 o 
  -8   1   4       30.00      0.69 o 
  -7   1   4        0.46      0.08 o 
  -6   1   4       32.18      0.75 o 
  -5   1   4       92.17      2.13 o 
  -4   1   4       32.44      0.78 o 
  -3   1   4      227.66      5.00 o 
  -2   1   4      345.78      7.85 o 
  -1   1   4      238.69      5.49 o 
   0   1   4     1460.19     32.95 o 
   1   1   4       63.29      1.45 o 
   2   1   4        9.31      0.33 o 
   3   1   4       11.44      0.31 o 
   4   1   4        2.98      0.13 o 
   5   1   4       38.90      0.92 o 
   6   1   4       55.73      1.27 o 
   7   1   4       35.27      0.86 o 
  -7   2   4        3.94      0.16 o 
  -6   2   4        5.64      0.24 o 
  -5   2   4       27.20      0.64 o 
  -4   2   4       62.13      1.45 o 
  -3   2   4       26.11      0.65 o 
  -2   2   4       22.91      0.54 o 
  -1   2   4      227.70      5.11 o 
   0   2   4      178.47      3.98 o 
   1   2   4       19.87      0.56 o 
   2   2   4        1.16      0.10 o 
   3   2   4       88.11      2.00 o 
   4   2   4       14.49      0.39 o 
   5   2   4       61.61      1.41 o 
   6   2   4       49.17      1.13 o 
  -6   3   4        5.19      0.18 o 
  -5   3   4       10.97      0.35 o 
  -4   3   4      243.07      5.41 o 
  -3   3   4       47.22      1.08 o 
  -2   3   4        9.51      0.29 o 
  -1   3   4       56.66      1.29 o 
   0   3   4       55.22      1.26 o 
   1   3   4        8.41      0.27 o 
   2   3   4      218.27      4.84 o 
   3   3   4      107.59      2.80 o 
   4   3   4       48.39      1.11 o 
   5   3   4        3.83      0.13 o 
  -5   4   4       25.42      0.66 o 
  -4   4   4        1.21      0.11 o 
  -3   4   4       30.63      0.73 o 
  -2   4   4        0.49      0.07 o 
  -1   4   4        0.60      0.09 o 
   0   4   4       13.05      0.40 o 
   1   4   4        3.23      0.18 o 
   2   4   4       54.81      1.41 o 
   3   4   4       40.33      0.94 o 
   4   4   4        1.90      0.11 o 
  -8   1   5       23.82      0.56 o 
  -7   1   5        2.59      0.13 o 
  -6   1   5       93.71      2.17 o 
  -5   1   5       30.03      0.70 o 
  -4   1   5        0.04      0.03 o 
  -3   1   5      205.46      4.58 o 
  -2   1   5       19.83      0.48 o 
  -1   1   5        0.95      0.09 o 
   0   1   5       67.69      1.52 o 
   1   1   5      110.96      2.46 o 
   2   1   5       18.84      0.50 o 
   3   1   5        5.10      0.18 o 
   4   1   5       87.07      2.04 o 
   5   1   5        1.40      0.13 o 
   6   1   5       60.25      1.36 o 
   7   1   5       41.16      1.02 o 
  -7   2   5       10.77      0.31 o 
  -6   2   5        4.34      0.18 o 
  -5   2   5      174.30      3.91 o 
  -4   2   5        6.33      0.24 o 
  -3   2   5        2.23      0.15 o 
  -2   2   5        3.13      0.14 o 
  -1   2   5      483.10     11.09 o 
   0   2   5       46.32      1.07 o 
   1   2   5       88.82      1.99 o 
   2   2   5      149.84      3.53 o 
   3   2   5       61.48      1.42 o 
   4   2   5        0.61      0.08 o 
   5   2   5       14.72      0.38 o 
   6   2   5       98.30      2.18 o 
  -6   3   5        0.74      0.08 o 
  -5   3   5        3.87      0.16 o 
  -4   3   5       28.24      0.68 o 
  -3   3   5       21.44      0.56 o 
  -2   3   5        8.30      0.28 o 
  -1   3   5        0.86      0.08 o 
   0   3   5       16.53      0.42 o 
   1   3   5       22.69      0.55 o 
   2   3   5        8.74      0.32 o 
   3   3   5        0.32      0.07 o 
   4   3   5        3.85      0.14 o 
   5   3   5       42.19      0.95 o 
  -4   4   5       12.10      0.36 o 
  -3   4   5        0.23      0.08 o 
  -2   4   5       36.46      0.84 o 
  -1   4   5       62.29      1.39 o 
   0   4   5       80.51      1.95 o 
   1   4   5       53.28      1.24 o 
   2   4   5       18.09      0.47 o 
   3   4   5        0.35      0.08 o 
  -8   0   6        0.06      0.07 o 
  -7   0   6      261.44      5.84 o 
  -6   0   6      163.34      3.63 o 
  -5   0   6      114.91      2.54 o 
  -4   0   6       43.69      1.20 o 
  -3   0   6       13.05      0.81 o 
  -2   0   6      164.70      3.82 o 
  -1   0   6      191.29      4.12 o 
   0   0   6      966.27     21.52 o 
   1   0   6      212.91      4.73 o 
   2   0   6        3.56      0.29 o 
   3   0   6      559.68     13.65 o 
   4   0   6       12.84      0.41 o 
   5   0   6        6.03      0.42 o 
   6   0   6       46.48      1.02 o 
   7   0   6        1.05      0.14 o 
  -8   1   6        1.99      0.13 o 
  -7   1   6       19.61      0.49 o 
  -6   1   6      151.98      3.43 o 
  -5   1   6        3.86      0.16 o 
  -4   1   6      173.41      3.85 o 
  -3   1   6        0.27      0.07 o 
  -2   1   6        5.56      0.18 o 
  -1   1   6        0.41      0.05 o 
   0   1   6      295.23      7.51 o 
   1   1   6      204.64      4.56 o 
   2   1   6      417.31      9.27 o 
   3   1   6        4.48      0.18 o 
   4   1   6       39.16      0.91 o 
   5   1   6       82.91      1.86 o 
   6   1   6       22.36      0.53 o 
  -7   2   6        2.13      0.11 o 
  -6   2   6        1.15      0.10 o 
  -5   2   6       81.77      1.86 o 
  -4   2   6        5.68      0.21 o 
  -3   2   6      134.92      3.03 o 
  -2   2   6       69.65      1.67 o 
  -1   2   6       18.04      0.45 o 
   0   2   6        5.00      0.17 o 
   1   2   6      161.50      3.61 o 
   2   2   6       10.71      0.35 o 
   3   2   6       44.64      1.07 o 
   4   2   6        6.82      0.24 o 
   5   2   6       48.84      1.10 o 
   6   2   6        1.76      0.09 o 
  -6   3   6        6.31      0.20 o 
  -5   3   6        5.31      0.23 o 
  -4   3   6        8.49      0.32 o 
  -3   3   6        0.21      0.07 o 
  -2   3   6      370.58      8.39 o 
  -1   3   6      105.92      2.41 o 
   0   3   6        0.31      0.07 o 
   1   3   6       43.16      1.02 o 
   2   3   6        2.35      0.21 o 
   3   3   6       20.86      0.57 o 
   4   3   6      109.03      2.40 o 
   5   3   6       90.82      2.04 o 
  -4   4   6       30.07      0.93 o 
  -3   4   6       27.33      0.66 o 
  -2   4   6        4.38      0.26 o 
  -1   4   6       84.20      2.15 o 
   0   4   6        6.78      0.25 o 
   1   4   6        8.29      0.42 o 
   2   4   6        3.65      0.16 o 
   3   4   6        0.30      0.07 o 
  -8   1   7       58.41      1.34 o 
  -7   1   7       52.81      1.21 o 
  -6   1   7        2.97      0.14 o 
  -5   1   7        1.21      0.09 o 
  -4   1   7       84.24      1.90 o 
  -3   1   7      337.36      7.46 o 
  -2   1   7       32.72      0.86 o 
  -1   1   7      403.56      8.90 o 
   0   1   7       34.24      0.87 o 
   1   1   7       17.79      0.46 o 
   2   1   7       28.23      0.70 o 
   3   1   7       29.16      0.72 o 
   4   1   7        8.09      0.26 o 
   5   1   7        4.87      0.18 o 
   6   1   7       12.81      0.32 o 
  -7   2   7       20.06      0.48 o 
  -6   2   7        0.35      0.10 o 
  -5   2   7       22.03      0.63 o 
  -4   2   7        7.07      0.24 o 
  -3   2   7      163.11      3.78 o 
  -2   2   7       33.77      0.82 o 
  -1   2   7        1.36      0.09 o 
   0   2   7      134.76      3.02 o 
   1   2   7       79.95      1.80 o 
   2   2   7       56.23      1.32 o 
   3   2   7        4.14      0.21 o 
   4   2   7      155.22      3.47 o 
   5   2   7        4.00      0.15 o 
   6   2   7        1.01      0.08 o 
  -6   3   7        8.69      0.26 o 
  -5   3   7       16.50      0.42 o 
  -4   3   7        5.15      0.18 o 
  -3   3   7        4.02      0.24 o 
  -2   3   7       83.60      1.97 o 
  -1   3   7        1.70      0.11 o 
   0   3   7        1.27      0.10 o 
   1   3   7       19.58      0.52 o 
   2   3   7       30.52      0.75 o 
   3   3   7        2.33      0.13 o 
   4   3   7        0.21      0.06 o 
  -4   4   7       10.84      0.35 o 
  -3   4   7       17.50      0.45 o 
  -2   4   7       37.59      0.90 o 
  -1   4   7       29.73      0.81 o 
   0   4   7        0.20      0.09 o 
   1   4   7        1.09      0.13 o 
   2   4   7       19.64      0.74 o 
  -8   0   8       50.23      1.31 o 
  -7   0   8        0.15      0.11 o 
  -6   0   8        0.90      0.27 o 
  -5   0   8      280.81      6.92 o 
  -4   0   8      558.31     12.53 o 
  -3   0   8       21.48      0.70 o 
  -2   0   8      431.65      9.45 o 
  -1   0   8      472.66     14.80 o 
   0   0   8      285.47      6.94 o 
   1   0   8       68.31      1.53 o 
   2   0   8       97.92      2.44 o 
   3   0   8       10.76      0.64 o 
   4   0   8        1.13      0.15 o 
   5   0   8      147.56      3.44 o 
   6   0   8       16.09      0.44 o 
  -8   1   8        6.36      0.20 o 
  -7   1   8        0.03      0.03 o 
  -6   1   8        3.15      0.15 o 
  -5   1   8       17.43      0.44 o 
  -4   1   8      170.26      3.79 o 
  -3   1   8        8.12      0.26 o 
  -2   1   8      278.66      6.25 o 
  -1   1   8       91.12      2.03 o 
   0   1   8       25.26      0.62 o 
   1   1   8       91.08      2.20 o 
   2   1   8       46.13      1.22 o 
   3   1   8       37.26      0.92 o 
   4   1   8       28.01      0.70 o 
   5   1   8        1.64      0.10 o 
   6   1   8       43.78      0.99 o 
  -7   2   8       17.22      0.44 o 
  -6   2   8       14.00      0.40 o 
  -5   2   8        1.83      0.14 o 
  -4   2   8       82.70      1.90 o 
  -3   2   8      288.64      6.43 o 
  -2   2   8       28.05      0.68 o 
  -1   2   8       46.03      1.07 o 
   0   2   8        0.63      0.08 o 
   1   2   8        5.82      0.21 o 
   2   2   8       54.00      1.28 o 
   3   2   8      103.15      2.48 o 
   4   2   8        0.83      0.09 o 
   5   2   8       14.35      0.36 o 
  -6   3   8       42.65      0.97 o 
  -5   3   8        2.25      0.12 o 
  -4   3   8        0.32      0.07 o 
  -3   3   8       17.89      0.53 o 
  -2   3   8       26.58      0.71 o 
  -1   3   8        6.28      0.22 o 
   0   3   8      102.04      2.30 o 
   1   3   8       25.52      0.66 o 
   2   3   8        1.75      0.13 o 
   3   3   8      116.69      2.58 o 
   4   3   8       55.04      1.23 o 
  -4   4   8        4.63      0.20 o 
  -3   4   8        0.40      0.11 o 
  -2   4   8        0.64      0.11 o 
  -1   4   8        8.61      0.35 o 
   0   4   8        6.21      0.41 o 
   1   4   8       62.87      1.41 o 
   2   4   8        5.82      0.25 o 
  -8   1   9       13.84      0.39 o 
  -7   1   9       11.03      0.30 o 
  -6   1   9       45.45      1.06 o 
  -5   1   9      264.57      5.90 o 
  -4   1   9       44.57      1.03 o 
  -3   1   9       59.29      1.44 o 
  -2   1   9       21.66      0.54 o 
  -1   1   9      168.35      3.82 o 
   0   1   9       36.46      0.85 o 
   1   1   9      184.25      4.05 o 
   2   1   9      175.41      3.89 o 
   3   1   9        1.50      0.11 o 
   4   1   9       20.38      0.52 o 
   5   1   9        2.04      0.10 o 
  -7   2   9       17.24      0.43 o 
  -6   2   9       31.87      0.74 o 
  -5   2   9        0.09      0.07 o 
  -4   2   9       13.35      0.38 o 
  -3   2   9       53.62      1.32 o 
  -2   2   9       17.03      0.44 o 
  -1   2   9        7.78      0.27 o 
   0   2   9       54.97      1.25 o 
   1   2   9        7.58      0.24 o 
   2   2   9       77.37      1.75 o 
   3   2   9        2.28      0.12 o 
   4   2   9       14.83      0.38 o 
   5   2   9       10.45      0.33 o 
  -6   3   9       32.01      0.74 o 
  -5   3   9        0.06      0.07 o 
  -4   3   9       39.07      1.08 o 
  -3   3   9        5.09      0.21 o 
  -2   3   9        8.22      0.41 o 
  -1   3   9        1.35      0.12 o 
   0   3   9       43.28      1.02 o 
   1   3   9       10.40      0.47 o 
   2   3   9        1.39      0.10 o 
   3   3   9       37.75      0.96 o 
  -3   4   9        0.41      0.11 o 
  -2   4   9        0.28      0.10 o 
  -1   4   9        1.81      0.17 o 
   0   4   9        6.30      0.34 o 
   1   4   9       13.13      0.39 o 
  -8   0  10        7.15      0.26 o 
  -7   0  10        1.61      0.12 o 
  -6   0  10      287.57      6.39 o 
  -5   0  10       99.73      2.21 o 
  -4   0  10        1.79      0.16 o 
  -3   0  10        4.22      0.20 o 
  -2   0  10      182.34      4.22 o 
  -1   0  10        2.78      0.15 o 
   0   0  10      393.38      8.62 o 
   1   0  10      656.12     14.61 o 
   2   0  10       33.34      1.25 o 
   3   0  10        1.22      0.24 o 
   4   0  10        4.49      0.31 o 
   5   0  10       73.93      1.82 o 
  -7   1  10       30.94      0.73 o 
  -6   1  10       51.39      1.34 o 
  -5   1  10       25.75      0.63 o 
  -4   1  10        0.04      0.04 o 
  -3   1  10        3.38      0.21 o 
  -2   1  10       32.06      0.75 o 
  -1   1  10        0.03      0.03 o 
   0   1  10      142.57      3.16 o 
   1   1  10       73.44      1.67 o 
   2   1  10       41.04      0.96 o 
   3   1  10       83.98      2.40 o 
   4   1  10        0.23      0.10 o 
   5   1  10        0.83      0.07 o 
  -7   2  10       81.32      1.81 o 
  -6   2  10        9.77      0.26 o 
  -5   2  10        0.09      0.11 o 
  -4   2  10       30.54      0.75 o 
  -3   2  10       10.89      0.37 o 
  -2   2  10       90.84      2.02 o 
  -1   2  10      187.80      4.15 o 
   0   2  10       25.63      0.62 o 
   1   2  10        4.05      0.18 o 
   2   2  10       75.80      1.73 o 
   3   2  10       11.08      0.29 o 
   4   2  10       41.98      0.95 o 
  -5   3  10        7.05      0.24 o 
  -4   3  10       66.52      1.52 o 
  -3   3  10       20.42      0.53 o 
  -2   3  10       23.31      0.59 o 
  -1   3  10       33.00      0.80 o 
   0   3  10        1.51      0.13 o 
   1   3  10        0.89      0.11 o 
   2   3  10        2.91      0.19 o 
   3   3  10        0.21      0.08 o 
  -1   4  10        0.06      0.07 o 
  -7   1  11       47.65      1.10 o 
  -6   1  11        4.11      0.16 o 
  -5   1  11        0.24      0.09 o 
  -4   1  11        1.53      0.11 o 
  -3   1  11      156.60      3.61 o 
  -2   1  11       80.56      1.88 o 
  -1   1  11       73.24      1.76 o 
   0   1  11      196.70      4.91 o 
   1   1  11        0.10      0.07 o 
   2   1  11        1.93      0.12 o 
   3   1  11       13.78      0.36 o 
   4   1  11      130.07      2.86 o 
  -6   2  11        0.27      0.07 o 
  -5   2  11       40.59      0.92 o 
  -4   2  11        7.82      0.30 o 
  -3   2  11       23.66      0.60 o 
  -2   2  11       12.98      0.35 o 
  -1   2  11       74.07      1.68 o 
   0   2  11        1.34      0.11 o 
   1   2  11        8.66      0.28 o 
   2   2  11       32.22      0.76 o 
   3   2  11        9.64      0.26 o 
   4   2  11        1.32      0.14 o 
  -5   3  11        0.66      0.09 o 
  -4   3  11       22.49      0.61 o 
  -3   3  11        1.54      0.11 o 
  -2   3  11       21.01      0.62 o 
  -1   3  11       42.43      0.99 o 
   0   3  11        1.54      0.12 o 
   1   3  11       16.30      0.53 o 
   2   3  11        0.22      0.12 o 
  -7   0  12        5.91      0.22 o 
  -6   0  12        1.52      0.27 o 
  -5   0  12       44.30      1.23 o 
  -4   0  12      240.33      5.73 o 
  -3   0  12      141.23      3.72 o 
  -2   0  12       16.11      0.46 o 
  -1   0  12      105.64      2.56 o 
   0   0  12       14.07      0.41 o 
   1   0  12        8.33      0.83 o 
   2   0  12       76.79      1.88 o 
   3   0  12      284.20      6.23 o 
   4   0  12        2.85      0.14 o 
  -7   1  12        2.84      0.14 o 
  -6   1  12       42.98      1.00 o 
  -5   1  12       25.25      0.60 o 
  -4   1  12       81.71      2.04 o 
  -3   1  12       54.38      1.23 o 
  -2   1  12        9.79      0.26 o 
  -1   1  12       86.11      1.92 o 
   0   1  12        0.17      0.07 o 
   1   1  12        2.28      0.13 o 
   2   1  12       24.76      0.66 o 
   3   1  12       11.53      0.30 o 
   4   1  12       11.55      0.31 o 
  -6   2  12        9.51      0.26 o 
  -5   2  12       25.80      0.61 o 
  -4   2  12        0.90      0.09 o 
  -3   2  12        2.44      0.15 o 
  -2   2  12      108.91      2.58 o 
  -1   2  12       32.97      0.87 o 
   0   2  12       17.18      0.64 o 
   1   2  12       14.72      0.39 o 
   2   2  12        0.53      0.08 o 
   3   2  12       21.62      0.51 o 
  -4   3  12       12.69      0.38 o 
  -3   3  12       45.35      1.05 o 
  -2   3  12       88.63      2.00 o 
  -1   3  12        0.36      0.07 o 
   0   3  12        8.75      0.30 o 
   1   3  12       35.50      1.01 o 
  -6   1  13        4.88      0.16 o 
  -5   1  13        9.27      0.24 o 
  -4   1  13       15.18      0.41 o 
  -3   1  13        1.01      0.12 o 
  -2   1  13       31.80      0.88 o 
  -1   1  13        5.73      0.21 o 
   0   1  13       25.93      0.63 o 
   1   1  13        7.23      0.29 o 
   2   1  13      117.87      2.61 o 
   3   1  13       35.61      0.84 o 
  -5   2  13       75.99      1.72 o 
  -4   2  13        3.49      0.15 o 
  -3   2  13       55.42      1.25 o 
  -2   2  13       30.71      0.76 o 
  -1   2  13       13.20      0.35 o 
   0   2  13       10.19      0.28 o 
   1   2  13       28.14      0.67 o 
   2   2  13       36.92      0.86 o 
  -3   3  13       10.25      0.29 o 
  -2   3  13        4.15      0.17 o 
  -1   3  13        1.10      0.10 o 
   0   3  13        0.08      0.08 o 
  -6   0  14       26.90      0.63 o 
  -5   0  14        0.52      0.08 o 
  -4   0  14        1.94      0.19 o 
  -3   0  14       18.03      0.51 o 
  -2   0  14       56.51      1.26 o 
  -1   0  14       47.84      1.07 o 
   0   0  14       53.90      1.35 o 
   1   0  14       86.97      2.05 o 
   2   0  14       98.15      2.10 o 
  -6   1  14       22.49      0.54 o 
  -5   1  14       26.79      0.62 o 
  -4   1  14       17.16      0.41 o 
  -3   1  14        0.41      0.06 o 
  -2   1  14       19.11      0.47 o 
  -1   1  14       45.91      1.04 o 
   0   1  14        9.08      0.25 o 
   1   1  14      127.57      2.79 o 
   2   1  14        3.29      0.14 o 
  -5   2  14        0.60      0.07 o 
  -4   2  14       23.68      0.63 o 
  -3   2  14        1.01      0.08 o 
  -2   2  14       14.18      0.40 o 
  -1   2  14        1.40      0.11 o 
   0   2  14       60.77      1.38 o 
   1   2  14        6.47      0.35 o 
  -5   1  15       40.50      0.96 o 
  -4   1  15        0.04      0.03 o 
  -3   1  15        0.07      0.05 o 
  -2   1  15       11.42      0.29 o 
  -1   1  15       10.68      0.28 o 
   0   1  15        3.70      0.17 o 
   1   1  15        4.21      0.17 o 
  -3   2  15       29.65      0.79 o 
  -2   2  15        2.23      0.13 o 
  -1   2  15       13.25      0.35 o 
   0   2  15      100.91      2.25 o 
  -4   0  16       58.93      1.39 o 
  -3   0  16       13.56      0.37 o 
  -2   0  16       12.29      0.35 o 
  -1   0  16       23.66      0.67 o 
   0   0  16       11.91      0.33 o 
  -4   1  16       23.05      0.57 o 
  -3   1  16       32.52      0.77 o 
  -2   1  16        0.94      0.08 o 
  -1   1  16        6.50      0.19 o 
   0   1  16        3.73      0.16 o 
_refine_diff_density_max 1.742841E-01
_refine_diff_density_min -1.230687E-01

# start Validation Reply Form
_vrf_PLAT417_ELMAM2_withoutURATIO_oxa04_07
;
PROBLEM: Short Inter D-H..H-D
RESPONSE: This is a very strong hydrogen bond and this is the reason why
the distance is so short.
;
# end Validation Reply Form
