# Supplementary material for: On the accuracy and precision of X-ray and neutron diffraction results as a function of resolution and the electron density model
Source: IUCrJ. 2020 Aug 25;7(Pt 5):920–33. doi: 10.1107/S2052252520010441 (PMC7467170; doi:10.1107/S2052252520010441)
Supplement: Supplementary file 2 [file m-07-00920-sup2.zip › cif_deposition/ELMAM2_withoutURATIO_oxa04_08.cif]

data_ELMAM2_withoutURATIO_oxa04_08  
_audit_creation_method             'MoPro12'     
_chemical_formula_moiety               'C2 H2 O4, 2(H2 O1)'
_chemical_formula_sum                  'C2 H6 O6'
_chemical_formula_weight               126.07
_chemical_absolute_configuration     '-'

_symmetry_cell_setting               monoclinic   
_symmetry_space_group_name_H-M         'P 21/c'
_symmetry_space_group_name_Hall        '-P 2ybc'

loop_
_atom_type_symbol                      
_atom_type_description                 
_atom_type_scat_dispersion_real        
_atom_type_scat_dispersion_imag        
_atom_type_scat_source                 
 'C' 'C'    0.0033   0.0016
'Su & Coppens. Acta. Cryst. (1997) A53, 749-762. '                    
 'H' 'H'    0.0000   0.0000
'Su & Coppens. Acta. Cryst. (1997) A53, 749-762. '                    
 'O' 'O'    0.0106   0.0060
'Su & Coppens. Acta. Cryst. (1997) A53, 749-762. '                    

loop_
_symmetry_equiv_pos_as_xyz           
'x, y, z'
'-x, y+1/2, -z+1/2'
'-x, -y, -z'
'x, -y-1/2, z-1/2'
_cell_length_a                    6.0836(3)
_cell_length_b                    3.48490(10)
_cell_length_c                    11.8194(5)
_cell_angle_alpha                 90.00
_cell_angle_beta                  103.942(3)
_cell_angle_gamma                 90.00
_cell_volume                      243.198(17)
_cell_formula_units_Z                2
_cell_measurement_reflns_used     2966
_cell_measurement_temperature     100(1)
_cell_measurement_theta_max       26.39
_cell_measurement_theta_min       3.45
_exptl_crystal_density_diffrn     1.718
_exptl_crystal_F_000              132 
_exptl_absorpt_coefficient_mu     0.182
_exptl_crystal_description        unspecified
_exptl_crystal_size_max           0.243
_exptl_crystal_size_mid           0.198  
_exptl_crystal_size_min           0.178
_exptl_crystal_colour             colourless
_exptl_absorpt_correction_type    multi-scan
_exptl_absorpt_process_details
;
 Absorption correction done by SORTAV
 Blessing, R. H.: (1995) Acta Cryst. A51, 33-38
;
_exptl_absorpt_correction_T_min    0.967
_exptl_absorpt_correction_T_max    0.984
_exptl_special_details               
;
?
;
_diffrn_reflns_av_R_equivalents   0.0000
_diffrn_reflns_av_unetI/netI      0.0231
_diffrn_reflns_limit_h_max        7
_diffrn_reflns_limit_h_min        -7
_diffrn_reflns_limit_k_max        4
_diffrn_reflns_limit_k_min        0
_diffrn_reflns_limit_l_max        14
_diffrn_reflns_limit_l_min        0
_diffrn_reflns_number             505
_diffrn_reflns_theta_full         26.00
_diffrn_reflns_theta_max          26.39
_diffrn_reflns_theta_min          3.45
_diffrn_ambient_temperature       100(1)
_diffrn_measured_fraction_theta_full 1.000
_diffrn_measured_fraction_theta_max 1.000
_diffrn_measurement_device_type   'Bruker APEX-II CCD'
_diffrn_measurement_method        '\f and \w scans'
_diffrn_radiation_monochromator   'graphite'
_diffrn_radiation_type            MoK\a
_diffrn_radiation_wavelength      0.71073
_diffrn_source                    'fine-focus sealed tube'
_diffrn_standards_number          0
_reflns_number_gt                 488
_reflns_number_total              505
_reflns_threshold_expression      >2sigma(I)
_computing_structure_refinement      'MoPro (J. Appl. Cryst. 2005, 38, 38-54)'
_iucr_refine_instructions_details  
; 
# ! MoPro 12.6 20/01/2017 16:32:52 F:\Oxalic_acid\Oxa_ELMAM2\Preparation\prepare_inputs\4\mopro_elmam2_08_01.par 
# ! reflections hkl file : F:\Oxalic_acid\Oxa_ELMAM2\Preparation\prepare_inputs\4\sortav_freeformat.hkl refin. vs. F^1 
# ! atomic table file : C:\Users\user\Desktop\Programy_Krys\MoPro\MoProSuite\LibMoPro\mopro.tab 
# ! wave functions file : C:\Users\user\Desktop\Programy_Krys\MoPro\MoProSuite\LibMoPro\WAVEF_Su_Coppens_relativistic 
# ! RF factor = 1.204 % RI factor = 2.049% 
# ! wR2F factor = 1.861 % wR2I factor = 3.629% 
# ! g.o.f.(F**1) = 1.417 Nvar= 49 Nref= 505 Nfree= 0 0.08<sinT/l< 0.63 
#  
# WSIG 1.00000 ! weighting scheme 
#  ! SPACE GROUP P ? 
#  
# CELL 6.0836 3.4849 11.8194 90.0000 103.9421 90.0000 0.71073 
# ZERR 0.0000 0.0000 0.0000 0.0000 0.0000 0.0000 
#  
# SYMM 2 P CENTRO 
#  X , Y, Z 
#  -X , 1/2+Y, 1/2-Z 
#  
# EQUIV 56551 
#  
# SCALE 1 9.557771 
#  
# FMULT 1.00000 
#  
# UOVER 0.00000 0.00000 0.00000 0.00000 0.00000 0.00000 ANI 
#  
# SOLVT 0.00000 50.00000 
#  
# EXTIN 0.00000 GAUSSIAN ISOT TYP1 ! G*10^4 
#  
#  
# DUMMY 2 
# DUMY 0.39896 0.58093 0.36381 D1 0 ! atom # 8 
# DUMY 0.42794 0.53146 0.40201 D2 0 ! atom # 9 
#  
# KAPPA 7 
#  1.001632 1.113461 ! # 1 1 TES O1 1x 
#  1.013147 1.000000 ! # 2 1 TES C1 1x 
#  1.003017 1.109004 ! # 3 1 TES O2 1x 
#  1.023969 0.927043 ! # 4 1 TES O3 1x 
#  1.043006 1.200000 ! # 5 1 TES H2 1x 
#  1.043006 1.200000 ! # 6 1 TES H3 1x 
#  1.119673 1.200000 ! # 7 1 TES H1 1x 
#  
# ATOMS 7 
#  
# ATOM 1 O1 TES 1 0.065400 0.444509 0.150144 1.0000 1 O 
#  XY C1 H1 HEX K1 V0 M0 Q0 
# UANI 0.012195 0.015850 0.009172 -.002791 0.002197 0.000426 
#  6.05220 0. -.054 -.087 0. 0.104 0. 0. -.028 0.042 
#  0. -.015 -.026 0. 0. 0.065 0.022 
#  0.011 0. 0. 0.004 0.003 0. 0. 0.015 0.015 
#  
# ATOM 2 C1 TES 1 0.096898 0.558894 0.052142 1.0000 1 C 
#  XY O2 O1 HEX K2 V0 M0 Q0 
# UANI 0.007671 0.011227 0.008399 -.002116 0.000434 -.000353 
#  3.98080 0. 0.081 -.046 0. -.248 0. 0. 0.097 0.050 
#  0. 0.022 -.006 0. 0. 0.294 0.021 
#  0.014 0. 0. 0.014 -.001 0. 0. -.058 0.018 
#  
# ATOM 3 O2 TES 1 0.257558 0.742834 0.036318 1.0000 1 O 
#  ZY C1 O1 HEX K3 V0 M0 Q0 
# UANI 0.010170 0.017997 0.008048 -.005769 0.000520 0.000852 
#  6.09000 0. 0. 0. -.068 0.029 0. 0. -.153 0. 
#  0.028 0. 0. 0.017 0. 0. 0. 
#  -.012 0. 0. 0.011 0. 0. 0. -.003 0. 
#  
# ATOM 4 O3 TES 1 0.369939 0.631852 0.321608 1.0000 1 O 
# bZY H2 H3 HEX K4 V0 M0 Q0 
# UANI 0.010381 0.016645 0.009225 0.001186 0.000486 -.001029 
#  5.64460 0. 0. 0. -.163 -.014 0. 0. 0.132 0. 
#  -.039 0. 0. -.061 0. 0. 0. 
#  -.018 0. 0. -.027 0. 0. 0. 0.004 0. 
#  
# ATOM 5 H2 TES 1 0.309438 0.693835 0.386776 1.0000 1 H 
#  ZY O3 H3 HEX K5 V0 M0 Q0 
# UISO 0.026998 
#  1.13780 0. 0. 0. 0.273 0.140 0. 0. 0. 0. 
#  0.034 0. 0. 0. 0. 0. 0. 
#  -.010 0. 0. 0. 0. 0. 0. 0. 0. 
#  
# ATOM 6 H3 TES 1 0.486465 0.459231 0.349663 1.0000 1 H 
#  ZY O3 H2 HEX K6 V0 M0 Q0 
# UISO 0.027097 
#  1.13780 0. 0. 0. 0.273 0.140 0. 0. 0. 0. 
#  0.034 0. 0. 0. 0. 0. 0. 
#  -.010 0. 0. 0. 0. 0. 0. 0. 0. 
#  
# ATOM 7 H1 TES 1 0.202265 0.522788 0.219211 1.0000 1 H 
#  ZY O1 C1 HEX K7 V0 M0 Q0 
# UISO 0.047697 
#  0.95670 0. 0. 0. 0.207 0.095 0. 0. 0. 0. 
#  0.017 0. 0. 0. 0. 0. 0. 
#  -.028 0. 0. 0. 0. 0. 0. 0. 0. 
#  
# ANHAR 0 3 ! number_of_anharmonic_atoms max_order 
# ! 1 ! atom number 
# ! 0.00E+00 0.00E+00 0.00E+00 0.00E+00 0.00E+00 0.00E+00 0.00E+00 0.00E+00 
# ! 0.00E+00 0.00E+00 
#  
#  
# STOP 
; 
_refine_special_details              
;
  TAAM refinement with ELMAM2 databank.
  Uses aspherical atomic scattering factors computed 
  from multipolar model
  (Hansen & Coppens, Acta Cryst. A, 1978, 34, 909-921)
  parametrized using ELMAM2 databank
  (Domagala, et al., Acta Cryst. A, 2012, 68, 337-351)
  and MoPro software
  (Jelsch, et al., J. Appl. Cryst. 2005, 38, 38-54)
 Refinement of F^1^ against reflections.
 The threshold expression of F^2^ > 2sigma(F^2^) is
 used for calculating R-factors(gt) and is not
 relevant to the choice of reflections for refinement.
 R-factors based on F^2^ are statistically about twice
 as large as those based on F, and R-factors based on
 ALL data will be even larger.
;
_refine_ls_structure_factor_coef     F  
_refine_ls_matrix_type                full
_refine_ls_weighting_scheme          sigma
_atom_sites_solution_primary      direct 
_atom_sites_solution_secondary    difmap 
_atom_sites_solution_hydrogens    geom   
_refine_ls_hydrogen_treatment    refall
_refine_ls_extinction_method        'none'              
_refine_ls_number_reflns               505
_refine_ls_number_parameters            49
_refine_ls_number_restraints             0
# R-factors: R(F)  &  wR2(I) 
_refine_ls_R_factor_all              0.0120
_refine_ls_R_factor_gt               0.0116
_refine_ls_wR_factor_ref             0.0186
_refine_ls_wR_factor_gt              0.0186
_refine_ls_goodness_of_fit_ref       1.417
_refine_ls_restrained_S_all          0.000
_refine_ls_shift/su_max              0.000
_refine_ls_shift/su_mean             0.000

###  to get diff_density_max min & rms : 
###  run MoPro  : WRIT FOUR   to create FOURier file 
###  run VMoPro : FOUR  FastFourierTransform   to get a 3D grid (Xplor format) on whole unit-cell
###             & GRID  STAT   to get max min rms statistics


loop_
_atom_site_type_symbol      
_atom_site_label            
_atom_site_fract_x          
_atom_site_fract_y          
_atom_site_fract_z          
_atom_site_U_iso_or_equiv   
_atom_site_adp_type         
_atom_site_occupancy        
_atom_site_calc_flag        
_atom_site_refinement_flag_posn  
_atom_site_refinement_flag_adp  
_atom_site_disorder_assembly
_atom_site_disorder_group   
O  O1 0.06540(5) 0.44451(10) 0.15014(3) 0.0125(2) Uani 1 d . . . .
C  C1 0.09690(7) 0.5589(1) 0.05214(4) 0.0094(2) Uani 1 d . . . .
O  O2 0.25756(5) 0.74283(9) 0.03632(3) 0.0124(2) Uani 1 d . . . .
O  O3 0.36994(6) 0.6319(1) 0.32161(3) 0.0124(2) Uani 1 d . . . .
H  H2 0.309(1) 0.694(2) 0.3868(7) 0.027(2) Uiso 1 d U . . .
H  H3 0.486(1) 0.459(2) 0.3497(6) 0.027(2) Uiso 1 d U . . .
H  H1 0.202(2) 0.523(3) 0.2192(8) 0.048(2) Uiso 1 d U . . .

loop_ 
_atom_site_aniso_label 
_atom_site_aniso_U_11 
_atom_site_aniso_U_22 
_atom_site_aniso_U_33 
_atom_site_aniso_U_12 
_atom_site_aniso_U_13 
_atom_site_aniso_U_23 
O1 0.0122(2) 0.0158(2) 0.0092(2) -0.0028(1) 0.0022(1) 0.0004(1)  
C1 0.0077(2) 0.0112(2) 0.0084(2) -0.0021(1) 0.0004(2) -0.0004(1)  
O2 0.0102(2) 0.0180(2) 0.0080(2) -0.0058(1) 0.0005(1) 0.0009(1)  
O3 0.0104(2) 0.0166(2) 0.0092(2) 0.0012(1) 0.0005(1) -0.0010(1)  

_geom_special_details                
;                                    
;                                    

loop_
_geom_bond_atom_site_label_1         
_geom_bond_atom_site_label_2         
_geom_bond_distance                  
_geom_bond_site_symmetry_2           
_geom_bond_publ_flag                 
O1 C1 1.2823(5) . ? 
O1 H1 1.052(10) . ? 
C1 O2 1.2204(5) . ? 
O3 H3 0.928(8) . ? 
O3 H2 0.955(9) . ? 

loop_
_geom_angle_atom_site_label_1        
_geom_angle_atom_site_label_2        
_geom_angle_atom_site_label_3        
_geom_angle                          
_geom_angle_site_symmetry_1          
_geom_angle_site_symmetry_3          
_geom_angle_publ_flag                
O1 C1 O2 126.96(4) . . ? 
C1 O1 H1 111.0(5) . . ? 
H2 O3 H3 105.6(6) . . ? 

loop_
_geom_torsion_atom_site_label_1      
_geom_torsion_atom_site_label_2      
_geom_torsion_atom_site_label_3      
_geom_torsion_atom_site_label_4      
_geom_torsion                        
_geom_torsion_site_symmetry_1        
_geom_torsion_site_symmetry_2        
_geom_torsion_site_symmetry_3        
_geom_torsion_site_symmetry_4        
_geom_torsion_publ_flag              
O2 C1 O1 H1 -1.8(5) . . . . ?  

loop_ 
 _refln_index_h 
 _refln_index_k 
 _refln_index_l 
 _refln_F_squared_meas 
 _refln_F_squared_sigma 
 _refln_observed_status 
   1   0   0      374.33      9.28 o 
   2   0   0       23.28      0.59 o 
   3   0   0      382.07      8.15 o 
   4   0   0       42.14      0.97 o 
   5   0   0       59.86      1.55 o 
   6   0   0      225.67      5.64 o 
   7   0   0      105.00      2.50 o 
   1   1   0     1523.71     33.67 o 
   2   1   0      348.32      7.66 o 
   3   1   0      103.78      2.30 o 
   4   1   0        2.27      0.13 o 
   5   1   0        0.37      0.07 o 
   6   1   0        0.41      0.16 o 
   7   1   0       82.10      1.97 o 
   0   2   0       11.89      0.79 o 
   1   2   0      309.71      6.84 o 
   2   2   0      497.19     11.01 o 
   3   2   0        2.19      0.11 o 
   4   2   0      113.73      2.52 o 
   5   2   0       23.88      0.57 o 
   6   2   0        0.07      0.05 o 
   1   3   0       19.42      0.48 o 
   2   3   0       12.17      0.33 o 
   3   3   0       70.49      1.68 o 
   4   3   0        6.23      0.22 o 
   5   3   0      120.27      2.71 o 
   0   4   0        2.69      0.18 o 
   1   4   0       18.04      0.44 o 
   2   4   0       13.03      0.40 o 
  -7   1   1       18.87      0.49 o 
  -6   1   1        1.29      0.10 o 
  -5   1   1       52.53      1.21 o 
  -4   1   1       86.45      1.93 o 
  -3   1   1      307.42      6.80 o 
  -2   1   1      180.41      3.98 o 
  -1   1   1     2683.97     58.71 o 
   0   1   1      436.37      9.62 o 
   1   1   1       36.62      0.86 o 
   2   1   1       63.53      1.44 o 
   3   1   1      412.82      9.11 o 
   4   1   1      146.06      3.31 o 
   5   1   1      102.67      2.29 o 
   6   1   1      179.64      4.03 o 
   7   1   1        1.18      0.08 o 
  -6   2   1       68.98      1.57 o 
  -5   2   1        9.22      0.25 o 
  -4   2   1       50.10      1.18 o 
  -3   2   1       78.58      1.86 o 
  -2   2   1      144.86      3.19 o 
  -1   2   1      131.78      2.92 o 
   0   2   1       69.92      1.56 o 
   1   2   1      259.51      5.72 o 
   2   2   1        1.83      0.10 o 
   3   2   1        7.39      0.22 o 
   4   2   1       74.12      1.66 o 
   5   2   1       24.54      0.59 o 
   6   2   1        9.00      0.28 o 
  -5   3   1       19.49      0.49 o 
  -4   3   1        4.82      0.22 o 
  -3   3   1        3.83      0.16 o 
  -2   3   1      138.75      3.06 o 
  -1   3   1        0.04      0.04 o 
   0   3   1       50.30      1.14 o 
   1   3   1       29.37      0.71 o 
   2   3   1       30.02      0.72 o 
   3   3   1        2.24      0.13 o 
   4   3   1       35.52      0.87 o 
   5   3   1       27.14      0.82 o 
  -3   4   1       20.70      0.54 o 
  -2   4   1       15.45      0.46 o 
  -1   4   1        6.27      0.19 o 
   0   4   1       13.03      0.36 o 
   1   4   1        0.62      0.08 o 
   2   4   1        0.03      0.03 o 
  -7   0   2       14.54      0.72 o 
  -6   0   2      174.55      3.86 o 
  -5   0   2       86.78      2.21 o 
  -4   0   2      908.85     19.85 o 
  -3   0   2       13.54      0.37 o 
  -2   0   2      573.33     16.50 o 
  -1   0   2      720.17     19.97 o 
   0   0   2      137.50      2.98 o 
   1   0   2        9.46      0.31 o 
   2   0   2     3298.52     70.38 o 
   3   0   2      177.74      3.93 o 
   4   0   2        0.10      0.06 o 
   5   0   2      645.43     14.42 o 
   6   0   2       28.34      0.76 o 
   7   0   2       35.44      1.01 o 
  -7   1   2       84.91      1.96 o 
  -6   1   2        6.69      0.20 o 
  -5   1   2      243.78      5.41 o 
  -4   1   2       53.53      1.23 o 
  -3   1   2       31.41      0.75 o 
  -2   1   2      529.36     11.77 o 
  -1   1   2      143.05      3.22 o 
   0   1   2       87.84      1.95 o 
   1   1   2      413.83      9.15 o 
   2   1   2        2.51      0.17 o 
   3   1   2      422.95      9.66 o 
   4   1   2      175.08      3.88 o 
   5   1   2       56.16      1.31 o 
   6   1   2       59.41      1.36 o 
  -6   2   2       39.44      0.91 o 
  -5   2   2        0.61      0.07 o 
  -4   2   2       12.19      0.32 o 
  -3   2   2      175.08      3.86 o 
  -2   2   2      461.40     10.18 o 
  -1   2   2        7.90      0.21 o 
   0   2   2      122.54      2.93 o 
   1   2   2        0.06      0.04 o 
   2   2   2        3.04      0.15 o 
   3   2   2      264.62      5.99 o 
   4   2   2      286.30      6.36 o 
   5   2   2        3.31      0.14 o 
   6   2   2        0.05      0.04 o 
  -5   3   2        0.09      0.06 o 
  -4   3   2       13.70      0.42 o 
  -3   3   2      245.80      5.43 o 
  -2   3   2       65.15      1.56 o 
  -1   3   2       30.66      0.72 o 
   0   3   2      109.42      2.44 o 
   1   3   2       46.41      1.08 o 
   2   3   2       86.06      1.93 o 
   3   3   2       20.53      0.54 o 
   4   3   2        0.79      0.07 o 
   5   3   2        5.49      0.18 o 
  -3   4   2       11.27      0.56 o 
  -2   4   2       61.37      1.38 o 
  -1   4   2        9.80      0.26 o 
   0   4   2       56.97      1.29 o 
   1   4   2       56.14      1.30 o 
   2   4   2        1.88      0.13 o 
  -7   1   3        3.39      0.14 o 
  -6   1   3        1.36      0.09 o 
  -5   1   3       49.93      1.17 o 
  -4   1   3        1.71      0.10 o 
  -3   1   3      148.82      3.57 o 
  -2   1   3       19.26      0.47 o 
  -1   1   3      325.45      7.03 o 
   0   1   3       15.50      0.39 o 
   1   1   3      754.33     16.53 o 
   2   1   3      437.96      9.62 o 
   3   1   3       40.04      0.91 o 
   4   1   3      197.80      4.38 o 
   5   1   3        1.87      0.12 o 
   6   1   3       21.72      0.58 o 
  -6   2   3       60.11      1.48 o 
  -5   2   3        4.23      0.15 o 
  -4   2   3       75.41      1.75 o 
  -3   2   3      286.31      6.31 o 
  -2   2   3        9.37      0.24 o 
  -1   2   3      160.56      3.53 o 
   0   2   3        0.08      0.04 o 
   1   2   3      337.58      7.44 o 
   2   2   3       16.36      0.46 o 
   3   2   3       97.44      2.19 o 
   4   2   3       51.15      1.24 o 
   5   2   3       22.92      0.57 o 
   6   2   3       14.22      0.35 o 
  -5   3   3        5.82      0.20 o 
  -4   3   3       24.00      0.60 o 
  -3   3   3        7.00      0.37 o 
  -2   3   3        1.30      0.12 o 
  -1   3   3       13.28      0.38 o 
   0   3   3       85.30      1.98 o 
   1   3   3        0.06      0.05 o 
   2   3   3        4.36      0.19 o 
   3   3   3       94.94      2.14 o 
   4   3   3        1.68      0.11 o 
  -2   4   3       33.86      0.79 o 
  -1   4   3        0.06      0.05 o 
   0   4   3        4.13      0.17 o 
   1   4   3       13.66      0.43 o 
   2   4   3       54.50      1.31 o 
  -7   0   4       39.44      0.96 o 
  -6   0   4        3.07      0.16 o 
  -5   0   4       17.19      0.44 o 
  -4   0   4      116.82      2.55 o 
  -3   0   4       80.77      1.83 o 
  -2   0   4     1899.37     40.85 o 
  -1   0   4      792.69     17.73 o 
   0   0   4       66.16      1.53 o 
   1   0   4     1719.90     37.93 o 
   2   0   4        8.22      0.40 o 
   3   0   4       19.59      0.67 o 
   4   0   4       36.23      0.88 o 
   5   0   4       11.50      0.38 o 
   6   0   4        1.42      0.13 o 
  -7   1   4        0.44      0.07 o 
  -6   1   4       31.37      0.73 o 
  -5   1   4       89.66      2.09 o 
  -4   1   4       31.62      0.77 o 
  -3   1   4      221.86      4.86 o 
  -2   1   4      338.02      7.70 o 
  -1   1   4      232.86      5.32 o 
   0   1   4     1429.50     31.68 o 
   1   1   4       61.80      1.41 o 
   2   1   4        9.07      0.28 o 
   3   1   4       11.12      0.29 o 
   4   1   4        2.88      0.13 o 
   5   1   4       38.03      0.90 o 
   6   1   4       54.56      1.25 o 
  -6   2   4        5.40      0.22 o 
  -5   2   4       26.51      0.63 o 
  -4   2   4       60.66      1.40 o 
  -3   2   4       25.51      0.65 o 
  -2   2   4       22.38      0.53 o 
  -1   2   4      222.77      4.97 o 
   0   2   4      174.35      3.86 o 
   1   2   4       19.42      0.54 o 
   2   2   4        1.13      0.10 o 
   3   2   4       85.91      1.94 o 
   4   2   4       14.12      0.38 o 
   5   2   4       59.92      1.37 o 
  -5   3   4       10.64      0.35 o 
  -4   3   4      236.39      5.26 o 
  -3   3   4       45.95      1.05 o 
  -2   3   4        9.25      0.28 o 
  -1   3   4       55.18      1.26 o 
   0   3   4       53.96      1.23 o 
   1   3   4        8.20      0.26 o 
   2   3   4      212.47      4.71 o 
   3   3   4      104.80      2.63 o 
   4   3   4       46.80      1.08 o 
  -2   4   4        0.45      0.07 o 
  -1   4   4        0.56      0.09 o 
   0   4   4       12.62      0.39 o 
   1   4   4        3.10      0.18 o 
  -7   1   5        2.47      0.13 o 
  -6   1   5       91.25      2.09 o 
  -5   1   5       29.17      0.68 o 
  -4   1   5        0.04      0.03 o 
  -3   1   5      200.79      4.45 o 
  -2   1   5       19.36      0.47 o 
  -1   1   5        0.93      0.08 o 
   0   1   5       66.10      1.48 o 
   1   1   5      108.27      2.40 o 
   2   1   5       18.37      0.49 o 
   3   1   5        4.98      0.17 o 
   4   1   5       85.03      2.02 o 
   5   1   5        1.34      0.13 o 
   6   1   5       58.82      1.38 o 
  -6   2   5        4.22      0.17 o 
  -5   2   5      169.74      3.84 o 
  -4   2   5        6.15      0.23 o 
  -3   2   5        2.16      0.14 o 
  -2   2   5        3.06      0.14 o 
  -1   2   5      473.00     10.60 o 
   0   2   5       45.31      1.05 o 
   1   2   5       86.78      1.94 o 
   2   2   5      145.91      3.41 o 
   3   2   5       59.91      1.38 o 
   4   2   5        0.58      0.08 o 
   5   2   5       14.36      0.36 o 
  -5   3   5        3.73      0.16 o 
  -4   3   5       27.50      0.67 o 
  -3   3   5       20.90      0.54 o 
  -2   3   5        8.05      0.28 o 
  -1   3   5        0.83      0.08 o 
   0   3   5       16.11      0.41 o 
   1   3   5       22.16      0.54 o 
   2   3   5        8.55      0.30 o 
   3   3   5        0.29      0.07 o 
   4   3   5        3.77      0.14 o 
  -2   4   5       35.41      0.83 o 
  -1   4   5       59.36      1.33 o 
   0   4   5       78.11      1.92 o 
  -7   0   6      254.07      5.69 o 
  -6   0   6      159.93      3.55 o 
  -5   0   6      111.93      2.47 o 
  -4   0   6       42.65      1.21 o 
  -3   0   6       12.74      0.85 o 
  -2   0   6      160.89      3.92 o 
  -1   0   6      188.39      4.00 o 
   0   0   6      948.30     20.42 o 
   1   0   6      208.33      4.59 o 
   2   0   6        3.45      0.19 o 
   3   0   6      545.65     13.36 o 
   4   0   6       12.56      0.40 o 
   5   0   6        5.99      0.39 o 
   6   0   6       46.16      0.99 o 
  -7   1   6       19.08      0.48 o 
  -6   1   6      147.31      3.32 o 
  -5   1   6        3.77      0.15 o 
  -4   1   6      168.93      3.74 o 
  -3   1   6        0.26      0.07 o 
  -2   1   6        5.42      0.17 o 
  -1   1   6        0.39      0.05 o 
   0   1   6      290.55      6.89 o 
   1   1   6      200.24      4.55 o 
   2   1   6      407.09      9.01 o 
   3   1   6        4.38      0.18 o 
   4   1   6       38.26      0.89 o 
   5   1   6       80.87      1.82 o 
  -6   2   6        1.10      0.10 o 
  -5   2   6       79.44      1.81 o 
  -4   2   6        5.52      0.21 o 
  -3   2   6      131.22      2.93 o 
  -2   2   6       68.11      1.57 o 
  -1   2   6       17.59      0.44 o 
   0   2   6        4.88      0.16 o 
   1   2   6      157.58      3.52 o 
   2   2   6       10.42      0.34 o 
   3   2   6       43.45      1.04 o 
   4   2   6        6.65      0.22 o 
   5   2   6       47.48      1.07 o 
  -5   3   6        5.13      0.21 o 
  -4   3   6        8.26      0.30 o 
  -3   3   6        0.21      0.07 o 
  -2   3   6      361.40      8.16 o 
  -1   3   6      103.40      2.35 o 
   0   3   6        0.30      0.07 o 
   1   3   6       42.11      1.00 o 
   2   3   6        2.27      0.20 o 
   3   3   6       20.21      0.55 o 
  -7   1   7       51.12      1.20 o 
  -6   1   7        2.86      0.14 o 
  -5   1   7        1.18      0.09 o 
  -4   1   7       81.85      1.84 o 
  -3   1   7      329.65      7.27 o 
  -2   1   7       31.81      0.83 o 
  -1   1   7      394.85      8.68 o 
   0   1   7       33.47      0.85 o 
   1   1   7       17.32      0.44 o 
   2   1   7       27.59      0.68 o 
   3   1   7       28.39      0.68 o 
   4   1   7        7.91      0.25 o 
   5   1   7        4.75      0.17 o 
  -6   2   7        0.32      0.10 o 
  -5   2   7       21.47      0.61 o 
  -4   2   7        6.89      0.24 o 
  -3   2   7      159.48      3.63 o 
  -2   2   7       33.03      0.80 o 
  -1   2   7        1.33      0.09 o 
   0   2   7      131.79      2.93 o 
   1   2   7       78.18      1.76 o 
   2   2   7       54.66      1.28 o 
   3   2   7        4.02      0.21 o 
   4   2   7      150.25      3.38 o 
  -4   3   7        4.99      0.19 o 
  -3   3   7        3.89      0.25 o 
  -2   3   7       81.41      1.89 o 
  -1   3   7        1.66      0.11 o 
   0   3   7        1.21      0.10 o 
   1   3   7       19.10      0.51 o 
   2   3   7       29.76      0.72 o 
   3   3   7        2.27      0.12 o 
  -7   0   8        0.15      0.10 o 
  -6   0   8        0.89      0.23 o 
  -5   0   8      273.95      6.04 o 
  -4   0   8      545.31     11.99 o 
  -3   0   8       20.99      0.64 o 
  -2   0   8      423.06     10.45 o 
  -1   0   8      462.50     14.44 o 
   0   0   8      279.43      6.93 o 
   1   0   8       66.50      1.48 o 
   2   0   8       95.33      2.51 o 
   3   0   8       10.07      0.44 o 
   4   0   8        1.05      0.14 o 
   5   0   8      143.92      3.34 o 
  -6   1   8        3.08      0.15 o 
  -5   1   8       16.94      0.43 o 
  -4   1   8      165.61      3.68 o 
  -3   1   8        7.91      0.26 o 
  -2   1   8      272.03      6.06 o 
  -1   1   8       89.23      1.98 o 
   0   1   8       24.75      0.60 o 
   1   1   8       88.63      2.18 o 
   2   1   8       45.13      1.24 o 
   3   1   8       36.48      0.87 o 
   4   1   8       27.14      0.68 o 
  -6   2   8       13.63      0.40 o 
  -5   2   8        1.77      0.13 o 
  -4   2   8       80.43      1.86 o 
  -3   2   8      280.34      6.23 o 
  -2   2   8       27.38      0.66 o 
  -1   2   8       45.03      1.04 o 
   0   2   8        0.61      0.08 o 
   1   2   8        5.73      0.19 o 
   2   2   8       52.56      1.24 o 
   3   2   8      100.41      2.40 o 
   4   2   8        0.79      0.09 o 
  -4   3   8        0.31      0.07 o 
  -3   3   8       17.30      0.52 o 
  -2   3   8       25.83      0.69 o 
  -1   3   8        6.13      0.22 o 
   0   3   8       99.11      2.24 o 
   1   3   8       24.80      0.65 o 
   2   3   8        1.63      0.13 o 
  -6   1   9       44.10      1.04 o 
  -5   1   9      257.02      5.72 o 
  -4   1   9       43.38      1.01 o 
  -3   1   9       57.76      1.41 o 
  -2   1   9       21.20      0.52 o 
  -1   1   9      164.59      3.71 o 
   0   1   9       35.72      0.83 o 
   1   1   9      180.30      3.96 o 
   2   1   9      171.50      3.80 o 
   3   1   9        1.44      0.11 o 
   4   1   9       19.89      0.51 o 
  -5   2   9        0.09      0.07 o 
  -4   2   9       12.99      0.37 o 
  -3   2   9       52.17      1.28 o 
  -2   2   9       16.63      0.42 o 
  -1   2   9        7.59      0.27 o 
   0   2   9       53.55      1.23 o 
   1   2   9        7.41      0.24 o 
   2   2   9       75.38      1.71 o 
   3   2   9        2.20      0.12 o 
  -4   3   9       37.99      1.03 o 
  -3   3   9        4.93      0.21 o 
  -2   3   9        7.92      0.38 o 
  -1   3   9        1.30      0.12 o 
   0   3   9       42.16      1.00 o 
   1   3   9       10.09      0.43 o 
  -6   0  10      280.15      6.23 o 
  -5   0  10       97.13      2.15 o 
  -4   0  10        1.73      0.16 o 
  -3   0  10        4.14      0.19 o 
  -2   0  10      177.50      4.02 o 
  -1   0  10        2.71      0.14 o 
   0   0  10      385.73      8.43 o 
   1   0  10      639.58     13.96 o 
   2   0  10       32.32      1.33 o 
   3   0  10        1.16      0.24 o 
   4   0  10        4.40      0.31 o 
  -6   1  10       49.76      1.29 o 
  -5   1  10       24.93      0.61 o 
  -4   1  10        0.04      0.04 o 
  -3   1  10        3.27      0.20 o 
  -2   1  10       31.36      0.74 o 
  -1   1  10        0.03      0.03 o 
   0   1  10      138.97      3.12 o 
   1   1  10       71.67      1.61 o 
   2   1  10       39.97      0.94 o 
   3   1  10       81.93      2.35 o 
  -5   2  10        0.09      0.10 o 
  -4   2  10       29.56      0.73 o 
  -3   2  10       10.55      0.36 o 
  -2   2  10       88.32      2.04 o 
  -1   2  10      182.90      4.02 o 
   0   2  10       24.95      0.60 o 
   1   2  10        3.97      0.19 o 
   2   2  10       73.76      1.71 o 
   3   2  10       10.76      0.29 o 
  -3   3  10       19.73      0.53 o 
  -2   3  10       22.59      0.58 o 
  -1   3  10       31.96      0.79 o 
   0   3  10        1.44      0.13 o 
  -6   1  11        3.81      0.20 o 
  -5   1  11        0.23      0.09 o 
  -4   1  11        1.48      0.11 o 
  -3   1  11      152.72      3.54 o 
  -2   1  11       78.63      1.81 o 
  -1   1  11       70.71      1.63 o 
   0   1  11      191.94      4.82 o 
   1   1  11        0.13      0.08 o 
   2   1  11        1.85      0.12 o 
   3   1  11       13.53      0.36 o 
  -4   2  11        7.59      0.29 o 
  -3   2  11       22.90      0.59 o 
  -2   2  11       12.64      0.35 o 
  -1   2  11       72.13      1.64 o 
   0   2  11        1.29      0.11 o 
   1   2  11        8.41      0.28 o 
   2   2  11       31.20      0.76 o 
  -5   0  12       42.96      1.21 o 
  -4   0  12      232.64      5.51 o 
  -3   0  12      137.70      3.67 o 
  -2   0  12       15.64      0.45 o 
  -1   0  12      102.83      2.43 o 
   0   0  12       13.75      0.40 o 
   1   0  12        8.11      0.77 o 
   2   0  12       74.59      2.32 o 
  -5   1  12       24.48      0.59 o 
  -4   1  12       79.44      2.05 o 
  -3   1  12       53.00      1.20 o 
  -2   1  12        9.54      0.26 o 
  -1   1  12       83.79      1.87 o 
   0   1  12        0.16      0.07 o 
   1   1  12        2.10      0.14 o 
   2   1  12       24.54      0.64 o 
  -4   2  12        0.82      0.09 o 
  -3   2  12        2.35      0.15 o 
  -2   2  12      105.93      2.41 o 
  -1   2  12       32.12      0.88 o 
   0   2  12       16.73      0.63 o 
   1   2  12       14.23      0.39 o 
  -4   1  13       14.71      0.40 o 
  -3   1  13        0.97      0.11 o 
  -2   1  13       30.87      0.87 o 
  -1   1  13        5.50      0.21 o 
   0   1  13       25.08      0.61 o 
   1   1  13        7.03      0.29 o 
  -2   2  13       29.92      0.72 o 
  -1   2  13       12.83      0.35 o 
  -4   0  14        1.86      0.16 o 
  -3   0  14       17.46      0.50 o 
  -2   0  14       54.90      1.24 o 
  -1   0  14       46.29      1.07 o 
   0   0  14       52.62      1.27 o 
  -3   1  14        0.39      0.06 o 
  -2   1  14       18.55      0.46 o 
  -1   1  14       44.59      1.02 o 
_refine_diff_density_max 9.301916E-02
_refine_diff_density_min -1.231808E-01

# start Validation Reply Form
_vrf_PLAT417_ELMAM2_withoutURATIO_oxa04_08
;
PROBLEM: Short Inter D-H..H-D
RESPONSE: This is a very strong hydrogen bond and this is the reason why
the distance is so short.
;
# end Validation Reply Form
