# Supplementary material for: On the accuracy and precision of X-ray and neutron diffraction results as a function of resolution and the electron density model
Source: IUCrJ. 2020 Aug 25;7(Pt 5):920–33. doi: 10.1107/S2052252520010441 (PMC7467170; doi:10.1107/S2052252520010441)
Supplement: Supplementary file 2 [file m-07-00920-sup2.zip › cif_deposition/ELMAM2_withoutURATIO_oxa04_12.cif]

data_ELMAM2_withoutURATIO_oxa04_12  
_audit_creation_method             'MoPro12'     
_chemical_formula_moiety               'C2 H2 O4, 2(H2 O1)'
_chemical_formula_sum                  'C2 H6 O6'
_chemical_formula_weight               126.07
_chemical_absolute_configuration     '-'

_symmetry_cell_setting               monoclinic   
_symmetry_space_group_name_H-M         'P 21/c'
_symmetry_space_group_name_Hall        '-P 2ybc'

loop_
_atom_type_symbol                      
_atom_type_description                 
_atom_type_scat_dispersion_real        
_atom_type_scat_dispersion_imag        
_atom_type_scat_source                 
 'C' 'C'    0.0033   0.0016
'Su & Coppens. Acta. Cryst. (1997) A53, 749-762. '                    
 'H' 'H'    0.0000   0.0000
'Su & Coppens. Acta. Cryst. (1997) A53, 749-762. '                    
 'O' 'O'    0.0106   0.0060
'Su & Coppens. Acta. Cryst. (1997) A53, 749-762. '                    

loop_
_symmetry_equiv_pos_as_xyz           
'x, y, z'
'-x, y+1/2, -z+1/2'
'-x, -y, -z'
'x, -y-1/2, z-1/2'
_cell_length_a                    6.0889(2)
_cell_length_b                    3.48700(10)
_cell_length_c                    11.8299(3)
_cell_angle_alpha                 90.00
_cell_angle_beta                  103.9300(10)
_cell_angle_gamma                 90.00
_cell_volume                      243.785(12)
_cell_formula_units_Z                2
_cell_measurement_temperature     100(1)
_cell_measurement_reflns_used        7156
_cell_measurement_theta_min          3.4474
_cell_measurement_theta_max          55.6283
_exptl_crystal_density_diffrn     1.718
_exptl_crystal_F_000              132 
_exptl_absorpt_coefficient_mu     0.182
_exptl_crystal_description        unspecified
_exptl_crystal_size_max           0.243
_exptl_crystal_size_mid           0.198  
_exptl_crystal_size_min           0.178
_exptl_crystal_colour             colourless
_exptl_absorpt_correction_type    multi-scan
_exptl_absorpt_process_details
;
 Absorption correction done by SORTAV
 Blessing, R. H.: (1995) Acta Cryst. A51, 33-38
;
_exptl_absorpt_correction_T_min    0.967
_exptl_absorpt_correction_T_max    0.984
_exptl_special_details               
;
?
;
_diffrn_reflns_av_R_equivalents   0.0000
_diffrn_reflns_av_unetI/netI      0.0290
_diffrn_reflns_limit_h_max        13
_diffrn_reflns_limit_h_min        -13
_diffrn_reflns_limit_k_max        7
_diffrn_reflns_limit_k_min        0
_diffrn_reflns_limit_l_max        26
_diffrn_reflns_limit_l_min        0
_diffrn_reflns_number             2791
_diffrn_reflns_theta_full         26.00
_diffrn_reflns_theta_max          54.80
_diffrn_reflns_theta_min          3.45
_diffrn_ambient_temperature       100(1)
_diffrn_measured_fraction_theta_full 1.000
_diffrn_measured_fraction_theta_max 0.906
_diffrn_measurement_device_type   'Bruker APEX-II CCD'
_diffrn_measurement_method        '\f and \w scans'
_diffrn_radiation_monochromator   'graphite'
_diffrn_radiation_type            MoK\a
_diffrn_radiation_wavelength      0.71073
_diffrn_source                    'fine-focus sealed tube'
_diffrn_standards_number          0
_reflns_number_gt                 2306
_reflns_number_total              2791
_reflns_threshold_expression      >2sigma(I)
_computing_structure_refinement      'MoPro (J. Appl. Cryst. 2005, 38, 38-54)'
_iucr_refine_instructions_details  
; 
# ! MoPro 12.6 20/01/2017 16:45:53 F:\Oxalic_acid\Oxa_ELMAM2\Final_Refinement_12\4\mopro_elmam2_12_01.par 
# ! reflections hkl file : F:\Oxalic_acid\Oxa_ELMAM2\Final_Refinement_12\4\sortav_freeformat.hkl refin. vs. F^1 
# ! atomic table file : C:\Users\user\Desktop\Programy_Krys\MoPro\MoProSuite\LibMoPro\mopro.tab 
# ! wave functions file : C:\Users\user\Desktop\Programy_Krys\MoPro\MoProSuite\LibMoPro\WAVEF_Su_Coppens_relativistic 
# ! RF factor = 2.815 % RI factor = 3.251% 
# ! wR2F factor = 2.779 % wR2I factor = 5.279% 
# ! g.o.f.(F**1) = 1.344 Nvar= 49 Nref= 2791 Nfree= 0 0.08<sinT/l< 1.15 
#  
# WSIG 1.00000 ! weighting scheme 
#  ! SPACE GROUP P ? 
#  
# CELL 6.0889 3.4870 11.8299 90.0000 103.9301 90.0000 0.71073 
# ZERR 0.0000 0.0000 0.0000 0.0000 0.0000 0.0000 
#  
# SYMM 2 P CENTRO 
#  X , Y, Z 
#  -X , 1/2+Y, 1/2-Z 
#  
# EQUIV 56551 
#  
# SCALE 1 9.652139 
#  
# FMULT 1.00000 
#  
# UOVER 0.00000 0.00000 0.00000 0.00000 0.00000 0.00000 ANI 
#  
# SOLVT 0.00000 50.00000 
#  
# EXTIN 0.00000 GAUSSIAN ISOT TYP1 ! G*10^4 
#  
#  
# DUMMY 2 
# DUMY 0.39896 0.58093 0.36381 D1 0 ! atom # 8 
# DUMY 0.42794 0.53146 0.40201 D2 0 ! atom # 9 
#  
# KAPPA 7 
#  1.001632 1.113461 ! # 1 1 TES O1 1x 
#  1.013147 1.000000 ! # 2 1 TES C1 1x 
#  1.003017 1.109004 ! # 3 1 TES O2 1x 
#  1.023969 0.927043 ! # 4 1 TES O3 1x 
#  1.043006 1.200000 ! # 5 1 TES H2 1x 
#  1.043006 1.200000 ! # 6 1 TES H3 1x 
#  1.119673 1.200000 ! # 7 1 TES H1 1x 
#  
# ATOMS 7 
#  
# ATOM 1 O1 TES 1 0.065253 0.444361 0.150173 1.0000 1 O 
#  XY C1 H1 HEX K1 V0 M0 Q0 
# UANI 0.012030 0.017088 0.007627 -.003585 0.001733 0.000566 
#  6.05220 0. -.054 -.087 0. 0.104 0. 0. -.028 0.042 
#  0. -.015 -.026 0. 0. 0.065 0.022 
#  0.011 0. 0. 0.004 0.003 0. 0. 0.015 0.015 
#  
# ATOM 2 C1 TES 1 0.096875 0.558918 0.052063 1.0000 1 C 
#  XY O2 O1 HEX K2 V0 M0 Q0 
# UANI 0.008321 0.011447 0.007355 -.001752 0.001173 0.000050 
#  3.98080 0. 0.081 -.046 0. -.248 0. 0. 0.097 0.050 
#  0. 0.022 -.006 0. 0. 0.294 0.021 
#  0.014 0. 0. 0.014 -.001 0. 0. -.058 0.018 
#  
# ATOM 3 O2 TES 1 0.257656 0.742969 0.036293 1.0000 1 O 
#  ZY C1 O1 HEX K3 V0 M0 Q0 
# UANI 0.010195 0.017688 0.008499 -.005381 0.000993 0.000814 
#  6.09000 0. 0. 0. -.068 0.029 0. 0. -.153 0. 
#  0.028 0. 0. 0.017 0. 0. 0. 
#  -.012 0. 0. 0.011 0. 0. 0. -.003 0. 
#  
# ATOM 4 O3 TES 1 0.369921 0.631718 0.321525 1.0000 1 O 
# bZY H2 H3 HEX K4 V0 M0 Q0 
# UANI 0.010061 0.017104 0.008758 0.001555 0.000594 -.001042 
#  5.64460 0. 0. 0. -.163 -.014 0. 0. 0.132 0. 
#  -.039 0. 0. -.061 0. 0. 0. 
#  -.018 0. 0. -.027 0. 0. 0. 0.004 0. 
#  
# ATOM 5 H2 TES 1 0.310570 0.692477 0.384676 1.0000 1 H 
#  ZY O3 H3 HEX K5 V0 M0 Q0 
# UISO 0.025637 
#  1.13780 0. 0. 0. 0.273 0.140 0. 0. 0. 0. 
#  0.034 0. 0. 0. 0. 0. 0. 
#  -.010 0. 0. 0. 0. 0. 0. 0. 0. 
#  
# ATOM 6 H3 TES 1 0.486982 0.459778 0.348977 1.0000 1 H 
#  ZY O3 H2 HEX K6 V0 M0 Q0 
# UISO 0.025756 
#  1.13780 0. 0. 0. 0.273 0.140 0. 0. 0. 0. 
#  0.034 0. 0. 0. 0. 0. 0. 
#  -.010 0. 0. 0. 0. 0. 0. 0. 0. 
#  
# ATOM 7 H1 TES 1 0.198667 0.520326 0.217019 1.0000 1 H 
#  ZY O1 C1 HEX K7 V0 M0 Q0 
# UISO 0.044933 
#  0.95670 0. 0. 0. 0.207 0.095 0. 0. 0. 0. 
#  0.017 0. 0. 0. 0. 0. 0. 
#  -.028 0. 0. 0. 0. 0. 0. 0. 0. 
#  
# ANHAR 0 3 ! number_of_anharmonic_atoms max_order 
# ! 1 ! atom number 
# ! 0.00E+00 0.00E+00 0.00E+00 0.00E+00 0.00E+00 0.00E+00 0.00E+00 0.00E+00 
# ! 0.00E+00 0.00E+00 
#  
#  
# STOP 
; 
_refine_special_details              
;
  TAAM refinement with ELMAM2 databank.
  Uses aspherical atomic scattering factors computed 
  from multipolar model
  (Hansen & Coppens, Acta Cryst. A, 1978, 34, 909-921)
  parametrized using ELMAM2 databank
  (Domagala, et al., Acta Cryst. A, 2012, 68, 337-351)
  and MoPro software
  (Jelsch, et al., J. Appl. Cryst. 2005, 38, 38-54)
 Refinement of F^1^ against reflections.
 The threshold expression of F^2^ > 2sigma(F^2^) is
 used for calculating R-factors(gt) and is not
 relevant to the choice of reflections for refinement.
 R-factors based on F^2^ are statistically about twice
 as large as those based on F, and R-factors based on
 ALL data will be even larger.
;
_refine_ls_structure_factor_coef     F  
_refine_ls_matrix_type                full
_refine_ls_weighting_scheme          sigma
_atom_sites_solution_primary      direct 
_atom_sites_solution_secondary    difmap 
_atom_sites_solution_hydrogens    geom   
_refine_ls_hydrogen_treatment    refall
_refine_ls_extinction_method        'none'              
_refine_ls_number_reflns              2791
_refine_ls_number_parameters            49
_refine_ls_number_restraints             0
# R-factors: R(F)  &  wR2(I) 
_refine_ls_R_factor_all              0.0282
_refine_ls_R_factor_gt               0.0209
_refine_ls_wR_factor_ref             0.0278
_refine_ls_wR_factor_gt              0.0274
_refine_ls_goodness_of_fit_ref       1.344
_refine_ls_restrained_S_all          0.000
_refine_ls_shift/su_max              0.001
_refine_ls_shift/su_mean             0.000

###  to get diff_density_max min & rms : 
###  run MoPro  : WRIT FOUR   to create FOURier file 
###  run VMoPro : FOUR  FastFourierTransform   to get a 3D grid (Xplor format) on whole unit-cell
###             & GRID  STAT   to get max min rms statistics


loop_
_atom_site_type_symbol      
_atom_site_label            
_atom_site_fract_x          
_atom_site_fract_y          
_atom_site_fract_z          
_atom_site_U_iso_or_equiv   
_atom_site_adp_type         
_atom_site_occupancy        
_atom_site_calc_flag        
_atom_site_refinement_flag_posn  
_atom_site_refinement_flag_adp  
_atom_site_disorder_assembly
_atom_site_disorder_group   
O  O1 0.06525(3) 0.44436(6) 0.15017(1) 0.01236(8) Uani 1 d . . . .
C  C1 0.09687(3) 0.55892(7) 0.05206(2) 0.00916(8) Uani 1 d . . . .
O  O2 0.25766(3) 0.74297(6) 0.03629(1) 0.01234(8) Uani 1 d . . . .
O  O3 0.36992(3) 0.63172(6) 0.32153(1) 0.01226(8) Uani 1 d . . . .
H  H2 0.311(1) 0.692(2) 0.3847(6) 0.026(1) Uiso 1 d U . . .
H  H3 0.487(1) 0.460(2) 0.3490(5) 0.026(1) Uiso 1 d U . . .
H  H1 0.199(1) 0.520(3) 0.2170(8) 0.045(2) Uiso 1 d U . . .

loop_ 
_atom_site_aniso_label 
_atom_site_aniso_U_11 
_atom_site_aniso_U_22 
_atom_site_aniso_U_33 
_atom_site_aniso_U_12 
_atom_site_aniso_U_13 
_atom_site_aniso_U_23 
O1 0.01203(5) 0.01709(8) 0.00763(5) -0.00359(5) 0.00173(4) 0.00057(5)  
C1 0.00832(5) 0.01145(8) 0.00736(5) -0.00175(5) 0.00117(4) 0.00005(5)  
O2 0.01019(5) 0.01769(8) 0.00850(5) -0.00538(4) 0.00099(4) 0.00081(5)  
O3 0.01006(5) 0.01710(8) 0.00876(5) 0.00155(4) 0.00059(4) -0.00104(5)  

_geom_special_details                
;                                    
;                                    

loop_
_geom_bond_atom_site_label_1         
_geom_bond_atom_site_label_2         
_geom_bond_distance                  
_geom_bond_site_symmetry_2           
_geom_bond_publ_flag                 
O1 C1 1.2850(2) . ? 
O1 H1 1.023(9) . ? 
C1 O2 1.2219(2) . ? 
O3 H3 0.928(7) . ? 
O3 H2 0.929(7) . ? 

loop_
_geom_angle_atom_site_label_1        
_geom_angle_atom_site_label_2        
_geom_angle_atom_site_label_3        
_geom_angle                          
_geom_angle_site_symmetry_1          
_geom_angle_site_symmetry_3          
_geom_angle_publ_flag                
O1 C1 O2 126.94(2) . . ? 
C1 O1 H1 110.7(5) . . ? 
H2 O3 H3 106.3(5) . . ? 

loop_
_geom_torsion_atom_site_label_1      
_geom_torsion_atom_site_label_2      
_geom_torsion_atom_site_label_3      
_geom_torsion_atom_site_label_4      
_geom_torsion                        
_geom_torsion_site_symmetry_1        
_geom_torsion_site_symmetry_2        
_geom_torsion_site_symmetry_3        
_geom_torsion_site_symmetry_4        
_geom_torsion_publ_flag              
O2 C1 O1 H1 -1.9(5) . . . . ? 

loop_ 
 _refln_index_h 
 _refln_index_k 
 _refln_index_l 
 _refln_F_squared_meas 
 _refln_F_squared_sigma 
 _refln_observed_status 
   1   0   0      405.11     14.67 o 
   2   0   0       24.67      0.61 o 
   3   0   0      422.44      9.44 o 
   4   0   0       45.54      1.06 o 
   5   0   0       64.70      1.65 o 
   6   0   0      237.67      5.63 o 
   7   0   0      102.59      3.16 o 
   8   0   0       27.76      0.69 o 
   9   0   0       19.49      0.66 o 
  10   0   0        8.20      1.33 o 
  11   0   0       36.08      2.26 o 
  12   0   0        1.36      0.46 o 
  13   0   0        0.19      0.20 o 
   1   1   0     1674.05     37.96 o 
   2   1   0      386.44      8.56 o 
   3   1   0      112.39      2.53 o 
   4   1   0        2.46      0.15 o 
   5   1   0        0.40      0.07 o 
   6   1   0        0.64      0.10 o 
   7   1   0       83.88      1.96 o 
   8   1   0        0.07      0.08 o 
   9   1   0       34.37      0.80 o 
  10   1   0       10.53      0.32 o 
  11   1   0        0.08      0.08 o 
  12   1   0        9.82      1.03 o 
  13   1   0        1.49      0.37 o 
   0   2   0       12.02      0.45 o 
   1   2   0      331.57      7.46 o 
   2   2   0      531.09     12.02 o 
   3   2   0        2.23      0.13 o 
   4   2   0      117.96      2.64 o 
   5   2   0       24.90      0.60 o 
   6   2   0        0.07      0.05 o 
   7   2   0       36.21      0.88 o 
   8   2   0       45.16      1.09 o 
   9   2   0        1.82      0.10 o 
  10   2   0        9.97      0.30 o 
  11   2   0        0.11      0.10 o 
  12   2   0        0.68      0.18 o 
  13   2   0        1.19      0.40 o 
   1   3   0       19.87      0.50 o 
   2   3   0       13.00      0.37 o 
   3   3   0       72.37      1.67 o 
   4   3   0        6.40      0.27 o 
   5   3   0      123.76      2.92 o 
   6   3   0        0.29      0.07 o 
   7   3   0        0.68      0.08 o 
   8   3   0       18.60      0.81 o 
   9   3   0        2.42      0.14 o 
  10   3   0        0.99      0.12 o 
  11   3   0       21.51      1.78 o 
  12   3   0        4.62      0.89 o 
   0   4   0        2.86      0.19 o 
   1   4   0       18.14      0.49 o 
   2   4   0       12.84      0.35 o 
   3   4   0        6.55      0.22 o 
   4   4   0       66.48      1.66 o 
   5   4   0        9.66      0.29 o 
   6   4   0       18.07      0.46 o 
   7   4   0       10.50      0.32 o 
   8   4   0        0.06      0.06 o 
   9   4   0        0.09      0.10 o 
  10   4   0        2.08      0.20 o 
  11   4   0        1.43      0.23 o 
   1   5   0        4.00      0.42 o 
   2   5   0       11.48      0.40 o 
   3   5   0       19.16      0.49 o 
   4   5   0        0.25      0.11 o 
   5   5   0        6.27      0.23 o 
   6   5   0       29.75      0.75 o 
   7   5   0       14.37      0.62 o 
   8   5   0        0.87      0.14 o 
   9   5   0        0.16      0.14 o 
  10   5   0        2.16      0.21 o 
   1   6   0        6.67      0.64 o 
   2   6   0        0.45      0.33 o 
   3   6   0        0.19      0.21 o 
   4   6   0        1.21      0.45 o 
   5   6   0        7.52      0.35 o 
   6   6   0       13.27      0.50 o 
   7   6   0        0.63      0.14 o 
   8   6   0        0.14      0.12 o 
   9   6   0        0.17      0.19 o 
   4   7   0        0.28      0.27 o 
   5   7   0        1.96      0.49 o 
   6   7   0        1.68      0.45 o 
 -13   1   1        2.46      0.45 o 
 -12   1   1        2.08      0.24 o 
 -11   1   1        0.05      0.06 o 
 -10   1   1        4.12      0.18 o 
  -9   1   1        0.43      0.09 o 
  -8   1   1       29.44      0.78 o 
  -7   1   1       19.55      0.63 o 
  -6   1   1        1.35      0.10 o 
  -5   1   1       55.10      1.28 o 
  -4   1   1       91.59      2.08 o 
  -3   1   1      333.75      7.67 o 
  -2   1   1      199.58      4.54 o 
  -1   1   1     2926.11     64.48 o 
   0   1   1      473.67     10.96 o 
   1   1   1       40.16      0.99 o 
   2   1   1       69.55      1.66 o 
   3   1   1      450.43     10.09 o 
   4   1   1      157.38      3.55 o 
   5   1   1      109.80      2.49 o 
   6   1   1      187.89      4.35 o 
   7   1   1        1.26      0.08 o 
   8   1   1        0.56      0.07 o 
   9   1   1        0.12      0.09 o 
  10   1   1       35.89      0.94 o 
  11   1   1        4.17      0.46 o 
  12   1   1        3.54      1.04 o 
  13   1   1        2.73      0.45 o 
 -13   2   1        4.65      0.64 o 
 -12   2   1       13.65      0.55 o 
 -11   2   1        3.12      0.22 o 
 -10   2   1        0.67      0.10 o 
  -9   2   1        5.21      0.18 o 
  -8   2   1       41.98      1.05 o 
  -7   2   1        0.05      0.04 o 
  -6   2   1       71.76      1.64 o 
  -5   2   1        9.57      0.26 o 
  -4   2   1       52.87      1.37 o 
  -3   2   1       83.14      2.14 o 
  -2   2   1      157.01      3.56 o 
  -1   2   1      140.60      3.46 o 
   0   2   1       75.11      1.69 o 
   1   2   1      274.43      6.12 o 
   2   2   1        1.92      0.12 o 
   3   2   1        7.79      0.23 o 
   4   2   1       76.46      1.73 o 
   5   2   1       25.79      0.62 o 
   6   2   1        9.27      0.31 o 
   7   2   1       11.19      0.31 o 
   8   2   1       21.63      0.51 o 
   9   2   1        3.80      0.18 o 
  10   2   1        1.96      0.13 o 
  11   2   1       13.56      0.60 o 
  12   2   1        0.11      0.13 o 
 -12   3   1        1.74      0.29 o 
 -11   3   1        0.87      0.14 o 
 -10   3   1        2.69      0.16 o 
  -9   3   1        3.58      0.22 o 
  -8   3   1        0.27      0.08 o 
  -7   3   1        2.19      0.12 o 
  -6   3   1       14.27      0.36 o 
  -5   3   1       20.07      0.51 o 
  -4   3   1        4.83      0.26 o 
  -3   3   1        3.99      0.18 o 
  -2   3   1      145.28      3.34 o 
  -1   3   1        0.04      0.04 o 
   0   3   1       52.35      1.20 o 
   1   3   1       31.25      0.77 o 
   2   3   1       31.64      0.78 o 
   3   3   1        2.39      0.14 o 
   4   3   1       36.99      1.00 o 
   5   3   1       27.80      0.81 o 
   6   3   1        0.06      0.05 o 
   7   3   1       28.85      0.68 o 
   8   3   1        0.08      0.06 o 
   9   3   1        7.00      0.25 o 
  10   3   1        1.26      0.13 o 
  11   3   1        2.59      0.17 o 
  12   3   1        0.23      0.15 o 
 -11   4   1        1.43      0.20 o 
 -10   4   1        0.11      0.12 o 
  -9   4   1       12.52      0.39 o 
  -8   4   1       21.74      0.66 o 
  -7   4   1       24.35      0.63 o 
  -6   4   1        8.04      0.27 o 
  -5   4   1        3.52      0.17 o 
  -4   4   1        0.31      0.08 o 
  -3   4   1       21.03      0.53 o 
  -2   4   1       15.71      0.56 o 
  -1   4   1        6.25      0.21 o 
   0   4   1       13.49      0.45 o 
   1   4   1        0.66      0.08 o 
   2   4   1        0.05      0.06 o 
   3   4   1        0.12      0.08 o 
   4   4   1        0.48      0.08 o 
   5   4   1        5.18      0.19 o 
   6   4   1        0.14      0.08 o 
   7   4   1        1.25      0.12 o 
   8   4   1        2.16      0.16 o 
   9   4   1        2.44      0.21 o 
  10   4   1        5.56      0.36 o 
  11   4   1        3.48      0.27 o 
 -10   5   1        0.26      0.17 o 
  -9   5   1        1.50      0.16 o 
  -8   5   1        4.87      0.26 o 
  -7   5   1        3.86      0.22 o 
  -6   5   1        0.07      0.07 o 
  -5   5   1        2.96      0.16 o 
  -4   5   1        0.09      0.07 o 
  -3   5   1        0.29      0.13 o 
  -2   5   1        0.22      0.12 o 
  -1   5   1       10.41      0.54 o 
   0   5   1        0.10      0.11 o 
   1   5   1        0.06      0.07 o 
   2   5   1        3.93      0.20 o 
   3   5   1        9.28      0.33 o 
   4   5   1        1.85      0.12 o 
   5   5   1        0.13      0.09 o 
   6   5   1        4.29      0.27 o 
   7   5   1        0.11      0.09 o 
   8   5   1        0.18      0.12 o 
   9   5   1        0.71      0.16 o 
  10   5   1        2.85      0.21 o 
  -9   6   1        1.99      0.22 o 
  -8   6   1        0.22      0.14 o 
  -7   6   1       17.02      0.52 o 
  -6   6   1        1.55      0.15 o 
  -5   6   1        0.07      0.08 o 
  -4   6   1        0.50      0.35 o 
  -3   6   1        8.61      0.69 o 
  -2   6   1        0.39      0.32 o 
   1   6   1        6.33      0.65 o 
   2   6   1        0.97      0.43 o 
   3   6   1        0.86      0.41 o 
   4   6   1        3.79      0.60 o 
   5   6   1        4.68      0.30 o 
   6   6   1        1.86      0.36 o 
   7   6   1        0.08      0.08 o 
   8   6   1        0.68      0.24 o 
  -6   7   1        6.26      0.62 o 
  -5   7   1        0.43      0.34 o 
   4   7   1        5.44      0.64 o 
 -13   0   2        0.16      0.17 o 
 -12   0   2        9.83      0.94 o 
 -11   0   2        3.74      0.79 o 
 -10   0   2        0.08      0.09 o 
  -9   0   2        4.53      0.20 o 
  -8   0   2        3.80      0.33 o 
  -7   0   2       15.10      0.46 o 
  -6   0   2      183.83      4.17 o 
  -5   0   2       92.55      2.23 o 
  -4   0   2      983.20     22.37 o 
  -3   0   2       15.03      0.47 o 
  -2   0   2      632.12     13.43 o 
  -1   0   2      800.60     19.72 o 
   0   0   2      150.04      3.22 o 
   1   0   2       10.37      0.36 o 
   2   0   2     3631.85     77.59 o 
   3   0   2      194.45      4.32 o 
   4   0   2        0.12      0.07 o 
   5   0   2      684.34     15.11 o 
   6   0   2       29.98      0.81 o 
   7   0   2       36.44      0.84 o 
   8   0   2       15.93      0.45 o 
   9   0   2       50.32      1.18 o 
  10   0   2        3.63      0.22 o 
  11   0   2       30.78      1.22 o 
  12   0   2       24.29      1.06 o 
 -13   1   2       15.75      0.69 o 
 -12   1   2        1.10      0.14 o 
 -11   1   2        6.90      0.32 o 
 -10   1   2        0.53      0.10 o 
  -9   1   2        1.40      0.11 o 
  -8   1   2        0.07      0.07 o 
  -7   1   2       89.50      2.09 o 
  -6   1   2        6.90      0.23 o 
  -5   1   2      256.36      5.92 o 
  -4   1   2       57.57      1.32 o 
  -3   1   2       34.35      0.83 o 
  -2   1   2      584.33     12.91 o 
  -1   1   2      155.84      3.51 o 
   0   1   2       94.98      2.19 o 
   1   1   2      451.14     10.06 o 
   2   1   2        2.76      0.13 o 
   3   1   2      465.50     10.39 o 
   4   1   2      187.21      4.21 o 
   5   1   2       59.80      1.40 o 
   6   1   2       61.50      1.42 o 
   7   1   2        0.16      0.06 o 
   8   1   2        2.39      0.10 o 
   9   1   2        5.44      0.21 o 
  10   1   2        0.05      0.05 o 
  11   1   2        9.14      0.36 o 
  12   1   2       10.07      0.46 o 
  13   1   2        1.59      0.41 o 
 -13   2   2        0.08      0.10 o 
 -12   2   2        5.87      0.30 o 
 -11   2   2        0.16      0.12 o 
 -10   2   2       11.58      0.35 o 
  -9   2   2        0.06      0.06 o 
  -8   2   2       17.57      0.44 o 
  -7   2   2        0.32      0.06 o 
  -6   2   2       41.03      0.96 o 
  -5   2   2        0.61      0.08 o 
  -4   2   2       12.80      0.36 o 
  -3   2   2      186.44      4.28 o 
  -2   2   2      489.80     11.03 o 
  -1   2   2        8.43      0.24 o 
   0   2   2      131.07      3.14 o 
   1   2   2        0.03      0.03 o 
   2   2   2        3.23      0.18 o 
   3   2   2      278.62      6.46 o 
   4   2   2      300.49      6.79 o 
   5   2   2        3.55      0.15 o 
   6   2   2        0.05      0.04 o 
   7   2   2        6.68      0.19 o 
   8   2   2        0.07      0.05 o 
   9   2   2       38.34      0.88 o 
  10   2   2       31.63      0.82 o 
  11   2   2        0.08      0.08 o 
  12   2   2        0.07      0.09 o 
 -12   3   2        0.55      0.32 o 
 -11   3   2        3.25      0.26 o 
 -10   3   2        8.55      0.32 o 
  -9   3   2       88.82      2.06 o 
  -8   3   2        9.63      0.29 o 
  -7   3   2        1.72      0.10 o 
  -6   3   2       11.47      0.31 o 
  -5   3   2        0.08      0.06 o 
  -4   3   2       14.15      0.41 o 
  -3   3   2      262.02      6.07 o 
  -2   3   2       68.08      1.91 o 
  -1   3   2       32.47      0.77 o 
   0   3   2      115.15      2.60 o 
   1   3   2       48.17      1.14 o 
   2   3   2       90.04      2.16 o 
   3   3   2       21.52      0.56 o 
   4   3   2        0.86      0.09 o 
   5   3   2        5.45      0.19 o 
   6   3   2        0.87      0.08 o 
   7   3   2       24.01      0.57 o 
   8   3   2        9.89      0.30 o 
   9   3   2        2.45      0.24 o 
  10   3   2       20.35      0.54 o 
  11   3   2        1.28      0.17 o 
  12   3   2        0.10      0.09 o 
 -11   4   2        3.32      0.26 o 
 -10   4   2       12.51      0.50 o 
  -9   4   2        3.67      0.26 o 
  -8   4   2       21.31      0.93 o 
  -7   4   2        7.10      0.27 o 
  -6   4   2        0.07      0.06 o 
  -5   4   2        0.09      0.06 o 
  -4   4   2        5.30      0.19 o 
  -3   4   2       11.39      0.44 o 
  -2   4   2       62.27      1.41 o 
  -1   4   2       10.02      0.28 o 
   0   4   2       58.12      1.57 o 
   1   4   2       56.77      1.33 o 
   2   4   2        1.95      0.13 o 
   3   4   2        2.21      0.19 o 
   4   4   2        0.43      0.08 o 
   5   4   2        0.08      0.06 o 
   6   4   2       27.47      0.66 o 
   7   4   2        1.78      0.14 o 
   8   4   2       15.45      0.53 o 
   9   4   2       14.02      0.54 o 
  10   4   2        0.06      0.07 o 
  11   4   2        3.37      0.23 o 
 -10   5   2        7.49      0.53 o 
  -9   5   2        0.09      0.09 o 
  -8   5   2       28.51      1.35 o 
  -7   5   2       20.87      0.55 o 
  -6   5   2        0.64      0.11 o 
  -5   5   2        4.02      0.26 o 
  -4   5   2       23.16      0.57 o 
  -3   5   2        2.00      0.20 o 
  -2   5   2       16.27      0.75 o 
  -1   5   2       77.05      1.88 o 
   0   5   2        8.05      0.57 o 
   1   5   2       11.93      0.53 o 
   2   5   2        2.57      0.21 o 
   3   5   2        2.96      0.17 o 
   4   5   2        0.90      0.12 o 
   5   5   2        4.71      0.22 o 
   6   5   2        0.14      0.10 o 
   7   5   2       12.98      0.42 o 
   8   5   2        7.19      0.33 o 
   9   5   2        4.70      0.24 o 
  10   5   2        0.80      0.19 o 
  -9   6   2        0.09      0.10 o 
  -8   6   2        0.80      0.16 o 
  -7   6   2        3.71      0.22 o 
  -6   6   2        4.64      0.24 o 
  -5   6   2        0.45      0.21 o 
  -4   6   2        5.70      0.63 o 
  -3   6   2        1.53      0.45 o 
  -2   6   2        0.61      0.39 o 
   1   6   2        2.90      0.50 o 
   2   6   2        7.40      0.65 o 
   3   6   2        1.34      0.68 o 
   4   6   2        0.54      0.36 o 
   5   6   2        4.72      0.67 o 
   6   6   2        5.17      0.43 o 
   7   6   2        2.62      0.47 o 
   8   6   2        5.63      0.34 o 
  -6   7   2        0.20      0.21 o 
   3   7   2        4.06      0.61 o 
   4   7   2        0.69      0.42 o 
 -13   1   3        0.11      0.11 o 
 -12   1   3        0.15      0.16 o 
 -11   1   3       14.03      0.53 o 
 -10   1   3        2.78      0.15 o 
  -9   1   3        0.08      0.09 o 
  -8   1   3       19.18      0.55 o 
  -7   1   3        3.72      0.16 o 
  -6   1   3        1.37      0.10 o 
  -5   1   3       53.04      1.25 o 
  -4   1   3        1.74      0.11 o 
  -3   1   3      159.55      3.49 o 
  -2   1   3       20.81      0.52 o 
  -1   1   3      355.56      8.35 o 
   0   1   3       16.84      0.43 o 
   1   1   3      818.05     21.12 o 
   2   1   3      480.89     10.69 o 
   3   1   3       43.77      1.01 o 
   4   1   3      210.34      4.74 o 
   5   1   3        1.92      0.13 o 
   6   1   3       22.29      0.65 o 
   7   1   3        7.65      0.23 o 
   8   1   3       89.77      2.01 o 
   9   1   3       28.76      0.76 o 
  10   1   3        9.60      0.30 o 
  11   1   3       11.93      0.49 o 
  12   1   3        3.81      0.34 o 
 -13   2   3        1.39      0.20 o 
 -12   2   3        0.06      0.08 o 
 -11   2   3        1.52      0.18 o 
 -10   2   3       51.14      1.23 o 
  -9   2   3        0.64      0.10 o 
  -8   2   3        7.14      0.31 o 
  -7   2   3       21.99      0.60 o 
  -6   2   3       62.11      1.46 o 
  -5   2   3        4.40      0.15 o 
  -4   2   3       79.59      1.89 o 
  -3   2   3      308.46      6.96 o 
  -2   2   3        9.89      0.26 o 
  -1   2   3      169.13      3.75 o 
   0   2   3        0.06      0.05 o 
   1   2   3      362.01      8.10 o 
   2   2   3       17.43      0.51 o 
   3   2   3      102.20      2.33 o 
   4   2   3       53.72      1.25 o 
   5   2   3       23.96      0.61 o 
   6   2   3       14.84      0.39 o 
   7   2   3        4.70      0.19 o 
   8   2   3        5.33      0.18 o 
   9   2   3        5.68      0.22 o 
  10   2   3        8.37      0.26 o 
  11   2   3        0.86      0.16 o 
  12   2   3        2.41      0.39 o 
 -12   3   3        3.41      0.28 o 
 -11   3   3        0.41      0.14 o 
 -10   3   3        3.49      0.19 o 
  -9   3   3       13.43      0.44 o 
  -8   3   3        7.27      0.32 o 
  -7   3   3        2.69      0.18 o 
  -6   3   3        1.37      0.09 o 
  -5   3   3        6.01      0.20 o 
  -4   3   3       24.70      0.62 o 
  -3   3   3        7.93      0.37 o 
  -2   3   3        1.33      0.11 o 
  -1   3   3       14.12      0.44 o 
   0   3   3       89.72      2.06 o 
   1   3   3        0.05      0.05 o 
   2   3   3        4.52      0.19 o 
   3   3   3       99.60      2.26 o 
   4   3   3        1.73      0.11 o 
   5   3   3        4.70      0.16 o 
   6   3   3        0.68      0.07 o 
   7   3   3       17.55      0.45 o 
   8   3   3        0.60      0.09 o 
   9   3   3       14.75      0.47 o 
  10   3   3        4.60      0.22 o 
  11   3   3        1.43      0.14 o 
 -12   4   3        1.38      0.30 o 
 -11   4   3        6.10      0.87 o 
 -10   4   3        7.35      0.31 o 
  -9   4   3       22.62      0.59 o 
  -8   4   3       15.62      0.43 o 
  -7   4   3        0.75      0.12 o 
  -6   4   3        7.04      0.26 o 
  -5   4   3       25.57      0.62 o 
  -4   4   3       58.92      1.34 o 
  -3   4   3       56.77      1.30 o 
  -2   4   3       34.60      0.80 o 
  -1   4   3        0.07      0.06 o 
   0   4   3        4.23      0.18 o 
   1   4   3       13.63      0.45 o 
   2   4   3       55.57      1.38 o 
   3   4   3       17.85      0.45 o 
   4   4   3        2.96      0.15 o 
   5   4   3        1.41      0.12 o 
   6   4   3        0.22      0.09 o 
   7   4   3        1.06      0.12 o 
   8   4   3        2.15      0.16 o 
   9   4   3        0.15      0.16 o 
  10   4   3        1.26      0.15 o 
  11   4   3        0.15      0.16 o 
 -10   5   3        0.09      0.09 o 
  -9   5   3        0.08      0.09 o 
  -8   5   3        0.07      0.08 o 
  -7   5   3        3.68      0.20 o 
  -6   5   3        1.10      0.12 o 
  -5   5   3        3.01      0.26 o 
  -4   5   3        2.35      0.22 o 
  -3   5   3        4.31      0.21 o 
  -2   5   3        3.35      0.24 o 
  -1   5   3        1.30      0.14 o 
   0   5   3        1.06      0.17 o 
   1   5   3        0.59      0.15 o 
   2   5   3        1.13      0.17 o 
   3   5   3        0.05      0.06 o 
   4   5   3        3.23      0.21 o 
   5   5   3        1.14      0.13 o 
   6   5   3        0.74      0.12 o 
   7   5   3        1.28      0.16 o 
   8   5   3        4.14      0.26 o 
   9   5   3        1.47      0.17 o 
  10   5   3        0.57      0.27 o 
  -9   6   3        4.53      0.31 o 
  -8   6   3        0.33      0.15 o 
  -7   6   3        0.11      0.09 o 
  -6   6   3        0.80      0.17 o 
  -5   6   3       19.75      1.38 o 
  -4   6   3       14.20      0.82 o 
  -3   6   3        0.96      0.43 o 
   1   6   3        0.47      0.33 o 
   2   6   3       14.24      0.53 o 
   3   6   3        1.24      0.42 o 
   4   6   3        0.91      0.43 o 
   5   6   3        2.23      0.23 o 
   6   6   3        5.71      0.53 o 
   7   6   3        0.09      0.10 o 
   8   6   3        1.34      0.22 o 
   3   7   3        5.48      0.63 o 
   4   7   3        0.19      0.21 o 
   5   7   3        1.83      0.45 o 
 -13   0   4        0.15      0.17 o 
 -12   0   4       50.04      1.51 o 
 -11   0   4       10.59      0.54 o 
 -10   0   4        8.42      0.44 o 
  -9   0   4       58.07      1.39 o 
  -8   0   4        4.22      0.18 o 
  -7   0   4       41.17      1.02 o 
  -6   0   4        3.24      0.18 o 
  -5   0   4       18.47      0.51 o 
  -4   0   4      125.04      2.80 o 
  -3   0   4       91.03      2.03 o 
  -2   0   4     2108.14     45.38 o 
  -1   0   4      882.80     20.95 o 
   0   0   4       74.04      1.73 o 
   1   0   4     1922.03     41.46 o 
   2   0   4        8.87      0.39 o 
   3   0   4       21.06      0.60 o 
   4   0   4       38.25      0.96 o 
   5   0   4       12.15      0.41 o 
   6   0   4        1.42      0.14 o 
   7   0   4      279.66      6.24 o 
   8   0   4       67.72      1.54 o 
   9   0   4        5.02      0.43 o 
  10   0   4       14.83      0.52 o 
  11   0   4        0.13      0.12 o 
  12   0   4        8.85      0.74 o 
 -13   1   4        1.28      0.20 o 
 -12   1   4        0.18      0.14 o 
 -11   1   4       37.55      0.94 o 
 -10   1   4        0.92      0.11 o 
  -9   1   4       10.94      0.32 o 
  -8   1   4       29.64      0.75 o 
  -7   1   4        0.44      0.08 o 
  -6   1   4       32.58      0.76 o 
  -5   1   4       94.13      2.26 o 
  -4   1   4       33.85      0.82 o 
  -3   1   4      241.24      5.43 o 
  -2   1   4      368.11      8.46 o 
  -1   1   4      260.31      5.73 o 
   0   1   4     1586.06     34.69 o 
   1   1   4       67.41      1.52 o 
   2   1   4        9.64      0.27 o 
   3   1   4       11.97      0.33 o 
   4   1   4        3.10      0.14 o 
   5   1   4       39.91      0.98 o 
   6   1   4       55.95      1.30 o 
   7   1   4       35.69      0.84 o 
   8   1   4       35.71      0.91 o 
   9   1   4        2.74      0.28 o 
  10   1   4       10.26      0.34 o 
  11   1   4        1.86      0.21 o 
  12   1   4        0.53      0.16 o 
 -13   2   4        0.91      0.19 o 
 -12   2   4        0.30      0.16 o 
 -11   2   4       12.01      0.40 o 
 -10   2   4       29.39      0.84 o 
  -9   2   4        0.39      0.09 o 
  -8   2   4       15.55      0.41 o 
  -7   2   4        3.90      0.16 o 
  -6   2   4        5.67      0.19 o 
  -5   2   4       27.20      0.69 o 
  -4   2   4       64.31      1.62 o 
  -3   2   4       27.27      0.68 o 
  -2   2   4       23.39      0.61 o 
  -1   2   4      233.23      5.14 o 
   0   2   4      186.19      4.33 o 
   1   2   4       20.62      0.57 o 
   2   2   4        1.17      0.10 o 
   3   2   4       90.98      2.09 o 
   4   2   4       14.87      0.40 o 
   5   2   4       61.90      1.41 o 
   6   2   4       48.28      1.21 o 
   7   2   4        0.51      0.06 o 
   8   2   4       14.90      0.39 o 
   9   2   4       39.05      0.96 o 
  10   2   4        1.80      0.14 o 
  11   2   4        7.70      0.34 o 
  12   2   4        3.86      0.26 o 
 -12   3   4        0.18      0.15 o 
 -11   3   4        4.90      0.28 o 
 -10   3   4       10.98      0.35 o 
  -9   3   4       22.09      0.61 o 
  -8   3   4        0.12      0.08 o 
  -7   3   4       77.09      1.84 o 
  -6   3   4        5.14      0.18 o 
  -5   3   4       11.11      0.46 o 
  -4   3   4      242.56      5.58 o 
  -3   3   4       48.34      1.14 o 
  -2   3   4        9.68      0.31 o 
  -1   3   4       57.86      1.33 o 
   0   3   4       56.63      1.30 o 
   1   3   4        8.59      0.31 o 
   2   3   4      220.88      5.02 o 
   3   3   4      110.01      2.47 o 
   4   3   4       48.12      1.11 o 
   5   3   4        3.76      0.14 o 
   6   3   4        0.42      0.06 o 
   7   3   4       14.78      0.40 o 
   8   3   4       11.97      0.36 o 
   9   3   4        7.26      0.25 o 
  10   3   4        3.49      0.18 o 
  11   3   4        3.27      0.30 o 
 -12   4   4        1.55      0.21 o 
 -11   4   4        0.14      0.11 o 
 -10   4   4        0.17      0.12 o 
  -9   4   4        0.40      0.13 o 
  -8   4   4       11.93      0.37 o 
  -7   4   4        1.80      0.14 o 
  -6   4   4       42.09      1.35 o 
  -5   4   4       24.78      0.60 o 
  -4   4   4        1.27      0.12 o 
  -3   4   4       30.16      0.74 o 
  -2   4   4        0.45      0.08 o 
  -1   4   4        0.55      0.09 o 
   0   4   4       13.16      0.38 o 
   1   4   4        3.22      0.18 o 
   2   4   4       54.04      1.39 o 
   3   4   4       39.45      1.19 o 
   4   4   4        1.91      0.11 o 
   5   4   4       25.94      0.67 o 
   6   4   4        6.69      0.33 o 
   7   4   4        2.39      0.15 o 
   8   4   4        2.30      0.16 o 
   9   4   4        0.10      0.11 o 
  10   4   4        3.65      0.24 o 
  11   4   4        7.07      0.39 o 
 -10   5   4        2.35      0.34 o 
  -9   5   4        0.28      0.15 o 
  -8   5   4        0.10      0.09 o 
  -7   5   4        2.03      0.17 o 
  -6   5   4       38.63      1.06 o 
  -5   5   4       67.62      1.56 o 
  -4   5   4        0.38      0.13 o 
  -3   5   4       10.63      0.40 o 
  -2   5   4        3.87      0.36 o 
  -1   5   4        4.79      0.26 o 
   0   5   4       25.79      0.69 o 
   1   5   4       95.79      2.29 o 
   2   5   4        2.93      0.23 o 
   3   5   4        0.13      0.08 o 
   4   5   4       25.48      0.78 o 
   5   5   4        3.76      0.19 o 
   6   5   4       16.32      0.46 o 
   7   5   4        2.23      0.17 o 
   8   5   4        0.93      0.14 o 
   9   5   4        0.99      0.18 o 
  -9   6   4        0.27      0.16 o 
  -8   6   4        0.79      0.18 o 
  -7   6   4        0.76      0.17 o 
  -6   6   4        3.69      0.39 o 
  -5   6   4        2.98      0.41 o 
  -4   6   4        3.36      0.56 o 
  -3   6   4        1.74      0.25 o 
   0   6   4        0.79      0.38 o 
   1   6   4        6.48      0.63 o 
   2   6   4        7.66      0.40 o 
   3   6   4        0.78      0.39 o 
   4   6   4        0.21      0.21 o 
   5   6   4        1.68      0.24 o 
   6   6   4        0.27      0.17 o 
   7   6   4        4.65      0.33 o 
   8   6   4        3.01      0.47 o 
   3   7   4        0.61      0.39 o 
   4   7   4        0.20      0.21 o 
   5   7   4        0.58      0.37 o 
 -13   1   5       11.39      1.24 o 
 -12   1   5       19.99      0.62 o 
 -11   1   5        2.09      0.18 o 
 -10   1   5       10.30      0.32 o 
  -9   1   5        3.06      0.14 o 
  -8   1   5       23.62      0.61 o 
  -7   1   5        2.53      0.13 o 
  -6   1   5       96.06      2.17 o 
  -5   1   5       30.67      0.72 o 
  -4   1   5        0.04      0.04 o 
  -3   1   5      212.48      4.76 o 
  -2   1   5       20.46      0.54 o 
  -1   1   5        0.96      0.10 o 
   0   1   5       71.97      1.64 o 
   1   1   5      117.82      2.64 o 
   2   1   5       19.78      0.50 o 
   3   1   5        5.24      0.19 o 
   4   1   5       90.54      2.21 o 
   5   1   5        1.42      0.11 o 
   6   1   5       60.46      1.35 o 
   7   1   5       42.08      0.97 o 
   8   1   5        0.06      0.07 o 
   9   1   5        6.27      0.29 o 
  10   1   5        4.27      0.20 o 
  11   1   5       14.20      0.43 o 
  12   1   5        3.65      0.30 o 
 -13   2   5        1.58      0.46 o 
 -12   2   5        8.13      0.51 o 
 -11   2   5        1.67      0.19 o 
 -10   2   5        0.08      0.09 o 
  -9   2   5        6.77      0.26 o 
  -8   2   5       34.77      0.83 o 
  -7   2   5       10.65      0.36 o 
  -6   2   5        4.41      0.18 o 
  -5   2   5      174.44      3.98 o 
  -4   2   5        6.48      0.25 o 
  -3   2   5        2.35      0.17 o 
  -2   2   5        3.28      0.16 o 
  -1   2   5      499.31     11.89 o 
   0   2   5       47.64      1.09 o 
   1   2   5       92.63      2.09 o 
   2   2   5      155.98      3.54 o 
   3   2   5       63.90      1.50 o 
   4   2   5        0.64      0.10 o 
   5   2   5       14.85      0.38 o 
   6   2   5       97.08      2.21 o 
   7   2   5        0.80      0.08 o 
   8   2   5        8.18      0.25 o 
   9   2   5        3.39      0.17 o 
  10   2   5       10.99      0.56 o 
  11   2   5        0.09      0.09 o 
  12   2   5        2.88      0.25 o 
 -12   3   5        0.21      0.23 o 
 -11   3   5        7.05      0.30 o 
 -10   3   5        0.08      0.07 o 
  -9   3   5        0.11      0.09 o 
  -8   3   5        0.80      0.11 o 
  -7   3   5       34.41      0.82 o 
  -6   3   5        0.70      0.07 o 
  -5   3   5        3.69      0.20 o 
  -4   3   5       27.95      0.74 o 
  -3   3   5       21.93      0.64 o 
  -2   3   5        8.44      0.31 o 
  -1   3   5        0.89      0.10 o 
   0   3   5       16.76      0.43 o 
   1   3   5       23.07      0.57 o 
   2   3   5        8.71      0.31 o 
   3   3   5        0.32      0.09 o 
   4   3   5        3.93      0.18 o 
   5   3   5       41.36      0.94 o 
   6   3   5        0.15      0.06 o 
   7   3   5        0.95      0.13 o 
   8   3   5       18.90      0.49 o 
   9   3   5        1.68      0.17 o 
  10   3   5        0.18      0.10 o 
  11   3   5        0.91      0.40 o 
 -12   4   5        1.88      0.21 o 
 -11   4   5        0.27      0.14 o 
 -10   4   5        1.00      0.15 o 
  -9   4   5        0.11      0.12 o 
  -8   4   5        3.35      0.23 o 
  -7   4   5       23.30      0.59 o 
  -6   4   5       38.08      0.92 o 
  -5   4   5       13.63      0.42 o 
  -4   4   5       11.79      0.35 o 
  -3   4   5        0.24      0.09 o 
  -2   4   5       35.44      0.89 o 
  -1   4   5       60.91      1.41 o 
   0   4   5       82.19      1.98 o 
   1   4   5       52.95      1.25 o 
   2   4   5       18.17      0.62 o 
   3   4   5        0.39      0.07 o 
   4   4   5       20.36      0.52 o 
   5   4   5       19.60      0.57 o 
   6   4   5       14.86      0.47 o 
   7   4   5       20.60      0.55 o 
   8   4   5        3.00      0.24 o 
   9   4   5        0.06      0.07 o 
  10   4   5        1.09      0.16 o 
 -10   5   5        2.70      0.60 o 
  -9   5   5        0.07      0.08 o 
  -8   5   5        1.57      0.15 o 
  -7   5   5        0.68      0.18 o 
  -6   5   5        0.12      0.09 o 
  -5   5   5        0.13      0.11 o 
  -4   5   5        0.07      0.09 o 
  -3   5   5        1.00      0.14 o 
  -2   5   5        4.25      0.34 o 
  -1   5   5        0.07      0.08 o 
   0   5   5        3.05      0.24 o 
   1   5   5        3.49      0.39 o 
   2   5   5        1.34      0.19 o 
   3   5   5        1.80      0.31 o 
   4   5   5        1.92      0.15 o 
   5   5   5        0.18      0.10 o 
   6   5   5        0.10      0.09 o 
   7   5   5        0.10      0.11 o 
   8   5   5        0.10      0.10 o 
   9   5   5        0.99      0.16 o 
  -9   6   5        3.79      0.28 o 
  -8   6   5        0.12      0.12 o 
  -7   6   5        1.55      0.21 o 
  -6   6   5       11.40      0.45 o 
  -5   6   5        1.29      0.21 o 
  -4   6   5        5.34      0.37 o 
  -3   6   5        0.51      0.41 o 
   0   6   5       30.58      1.06 o 
   1   6   5       11.63      0.58 o 
   2   6   5        0.27      0.25 o 
   3   6   5        3.60      0.57 o 
   4   6   5        2.69      0.49 o 
   5   6   5        8.19      0.65 o 
   6   6   5        1.15      0.26 o 
   7   6   5        4.82      0.51 o 
   8   6   5        0.15      0.16 o 
   2   7   5        0.12      0.14 o 
   3   7   5        0.15      0.17 o 
   4   7   5        0.48      0.35 o 
 -13   0   6       34.84      5.85 o 
 -12   0   6        6.04      0.40 o 
 -11   0   6        0.60      0.14 o 
 -10   0   6       13.29      0.58 o 
  -9   0   6       24.92      0.63 o 
  -8   0   6        0.06      0.07 o 
  -7   0   6      266.35      6.57 o 
  -6   0   6      170.07      3.83 o 
  -5   0   6      117.39      3.10 o 
  -4   0   6       46.12      1.23 o 
  -3   0   6       13.55      0.63 o 
  -2   0   6      172.58      4.55 o 
  -1   0   6      207.15      4.24 o 
   0   0   6     1041.72     27.56 o 
   1   0   6      226.54      5.25 o 
   2   0   6        3.68      0.22 o 
   3   0   6      579.31     14.89 o 
   4   0   6       13.31      0.44 o 
   5   0   6        6.29      0.34 o 
   6   0   6       46.94      1.20 o 
   7   0   6        1.14      0.12 o 
   8   0   6        5.00      0.25 o 
   9   0   6       30.76      0.81 o 
  10   0   6       19.01      1.11 o 
  11   0   6        2.22      0.23 o 
  12   0   6       21.45      0.85 o 
 -13   1   6        0.12      0.14 o 
 -12   1   6        4.57      0.60 o 
 -11   1   6        0.37      0.10 o 
 -10   1   6        0.12      0.09 o 
  -9   1   6       23.22      0.68 o 
  -8   1   6        2.00      0.11 o 
  -7   1   6       19.87      0.50 o 
  -6   1   6      154.23      3.48 o 
  -5   1   6        3.93      0.16 o 
  -4   1   6      178.20      4.04 o 
  -3   1   6        0.31      0.08 o 
  -2   1   6        5.82      0.19 o 
  -1   1   6        0.45      0.07 o 
   0   1   6      319.33      7.13 o 
   1   1   6      213.35      5.05 o 
   2   1   6      433.76      9.72 o 
   3   1   6        4.63      0.18 o 
   4   1   6       40.56      0.96 o 
   5   1   6       83.68      1.95 o 
   6   1   6       22.25      0.54 o 
   7   1   6        0.98      0.08 o 
   8   1   6        4.32      0.18 o 
   9   1   6        7.95      0.26 o 
  10   1   6        8.87      0.32 o 
  11   1   6        3.86      0.24 o 
  12   1   6       13.12      0.49 o 
 -13   2   6        0.33      0.35 o 
 -12   2   6        0.43      0.17 o 
 -11   2   6        6.21      0.30 o 
 -10   2   6        0.10      0.08 o 
  -9   2   6       36.32      0.92 o 
  -8   2   6       58.39      1.33 o 
  -7   2   6        2.11      0.15 o 
  -6   2   6        0.97      0.11 o 
  -5   2   6       82.29      1.90 o 
  -4   2   6        5.81      0.28 o 
  -3   2   6      139.81      3.20 o 
  -2   2   6       71.27      1.85 o 
  -1   2   6       18.52      0.48 o 
   0   2   6        5.13      0.18 o 
   1   2   6      168.08      3.77 o 
   2   2   6       11.03      0.36 o 
   3   2   6       46.03      1.12 o 
   4   2   6        6.77      0.26 o 
   5   2   6       48.12      1.12 o 
   6   2   6        1.87      0.09 o 
   7   2   6        6.48      0.21 o 
   8   2   6        0.04      0.04 o 
   9   2   6        3.32      0.24 o 
  10   2   6        8.19      0.33 o 
  11   2   6       20.99      0.80 o 
 -12   3   6        0.91      0.14 o 
 -11   3   6        2.93      0.32 o 
 -10   3   6       11.29      0.67 o 
  -9   3   6        1.03      0.12 o 
  -8   3   6       34.58      0.84 o 
  -7   3   6       16.59      0.67 o 
  -6   3   6        6.11      0.24 o 
  -5   3   6        5.29      0.24 o 
  -4   3   6        8.38      0.29 o 
  -3   3   6        0.23      0.10 o 
  -2   3   6      375.74      9.22 o 
  -1   3   6      108.91      2.48 o 
   0   3   6        0.29      0.08 o 
   1   3   6       43.65      1.05 o 
   2   3   6        2.30      0.19 o 
   3   3   6       20.49      0.60 o 
   4   3   6      107.20      2.57 o 
   5   3   6       89.94      2.02 o 
   6   3   6        0.16      0.06 o 
   7   3   6        7.32      0.31 o 
   8   3   6       15.41      0.44 o 
   9   3   6       17.76      0.47 o 
  10   3   6       14.54      0.59 o 
  11   3   6        2.72      0.46 o 
 -12   4   6        5.92      0.39 o 
 -11   4   6        7.17      0.33 o 
 -10   4   6        3.98      0.27 o 
  -9   4   6        9.11      0.38 o 
  -8   4   6        4.79      0.30 o 
  -7   4   6        4.16      0.27 o 
  -6   4   6        2.00      0.15 o 
  -5   4   6        0.08      0.08 o 
  -4   4   6       28.73      0.81 o 
  -3   4   6       26.45      0.63 o 
  -2   4   6        4.33      0.25 o 
  -1   4   6       82.20      2.65 o 
   0   4   6        6.74      0.25 o 
   1   4   6        7.95      0.31 o 
   2   4   6        3.77      0.17 o 
   3   4   6        0.32      0.07 o 
   4   4   6       13.39      0.39 o 
   5   4   6        9.33      0.29 o 
   6   4   6        0.93      0.11 o 
   7   4   6       30.76      0.78 o 
   8   4   6        4.73      0.32 o 
   9   4   6        5.22      0.45 o 
  10   4   6        0.87      0.13 o 
 -10   5   6        6.99      0.36 o 
  -9   5   6        0.78      0.16 o 
  -8   5   6        0.76      0.18 o 
  -7   5   6        7.48      0.35 o 
  -6   5   6        6.71      0.30 o 
  -5   5   6        9.61      0.35 o 
  -4   5   6        6.25      0.27 o 
  -3   5   6       39.80      1.03 o 
  -2   5   6        0.14      0.16 o 
  -1   5   6       33.93      0.99 o 
   0   5   6       76.33      1.77 o 
   1   5   6        0.09      0.08 o 
   2   5   6        1.62      0.30 o 
   3   5   6       17.05      0.56 o 
   4   5   6       10.01      0.49 o 
   5   5   6        6.31      0.28 o 
   6   5   6       48.15      1.22 o 
   7   5   6        0.95      0.16 o 
   8   5   6        7.80      0.33 o 
   9   5   6        0.20      0.23 o 
  -9   6   6        1.12      0.39 o 
  -8   6   6        0.25      0.23 o 
  -7   6   6        6.40      0.48 o 
  -6   6   6        1.31      0.22 o 
  -5   6   6        0.32      0.29 o 
  -3   6   6        0.97      0.59 o 
   0   6   6        0.12      0.14 o 
   1   6   6        3.92      0.31 o 
   2   6   6        0.32      0.27 o 
   3   6   6        0.57      0.35 o 
   4   6   6        0.12      0.14 o 
   5   6   6        2.86      0.67 o 
   6   6   6        0.20      0.22 o 
   7   6   6        3.44      0.72 o 
   2   7   6        2.11      0.47 o 
   3   7   6        0.34      0.29 o 
   4   7   6        7.02      0.62 o 
 -13   1   7        0.38      0.21 o 
 -12   1   7        1.49      0.18 o 
 -11   1   7        1.78      0.16 o 
 -10   1   7       49.18      1.16 o 
  -9   1   7       17.91      0.50 o 
  -8   1   7       57.28      1.31 o 
  -7   1   7       53.85      1.24 o 
  -6   1   7        2.95      0.15 o 
  -5   1   7        1.21      0.10 o 
  -4   1   7       87.02      2.05 o 
  -3   1   7      348.04      7.84 o 
  -2   1   7       33.49      0.81 o 
  -1   1   7      418.51      9.46 o 
   0   1   7       36.75      0.89 o 
   1   1   7       18.51      0.49 o 
   2   1   7       29.17      0.78 o 
   3   1   7       30.06      0.73 o 
   4   1   7        8.25      0.27 o 
   5   1   7        4.90      0.18 o 
   6   1   7       12.60      0.35 o 
   7   1   7        1.27      0.09 o 
   8   1   7        0.26      0.12 o 
   9   1   7       14.14      0.40 o 
  10   1   7        0.08      0.09 o 
  11   1   7        5.40      0.26 o 
  12   1   7        2.17      0.52 o 
 -13   2   7        0.08      0.08 o 
 -12   2   7        3.92      0.30 o 
 -11   2   7        8.35      0.35 o 
 -10   2   7        1.38      0.14 o 
  -9   2   7        9.84      0.29 o 
  -8   2   7        7.05      0.23 o 
  -7   2   7       19.48      0.52 o 
  -6   2   7        0.32      0.10 o 
  -5   2   7       22.98      0.60 o 
  -4   2   7        7.21      0.25 o 
  -3   2   7      167.23      3.84 o 
  -2   2   7       34.86      0.85 o 
  -1   2   7        1.35      0.10 o 
   0   2   7      138.23      3.20 o 
   1   2   7       82.86      1.88 o 
   2   2   7       57.67      1.50 o 
   3   2   7        4.19      0.22 o 
   4   2   7      155.15      3.81 o 
   5   2   7        3.97      0.16 o 
   6   2   7        1.05      0.08 o 
   7   2   7        3.39      0.20 o 
   8   2   7       38.13      0.89 o 
   9   2   7        1.92      0.13 o 
  10   2   7        4.04      0.24 o 
  11   2   7       17.80      0.58 o 
 -12   3   7        1.02      0.17 o 
 -11   3   7        4.10      0.26 o 
 -10   3   7        0.23      0.13 o 
  -9   3   7       21.66      0.79 o 
  -8   3   7       10.43      0.33 o 
  -7   3   7        0.04      0.04 o 
  -6   3   7        8.39      0.24 o 
  -5   3   7       16.15      0.47 o 
  -4   3   7        5.17      0.21 o 
  -3   3   7        3.89      0.33 o 
  -2   3   7       83.64      1.98 o 
  -1   3   7        1.71      0.12 o 
   0   3   7        1.23      0.10 o 
   1   3   7       19.73      0.53 o 
   2   3   7       30.67      0.75 o 
   3   3   7        2.43      0.16 o 
   4   3   7        0.22      0.07 o 
   5   3   7        5.45      0.20 o 
   6   3   7        5.53      0.22 o 
   7   3   7        3.50      0.19 o 
   8   3   7        0.22      0.10 o 
   9   3   7        0.32      0.11 o 
  10   3   7       11.73      0.38 o 
 -12   4   7        0.18      0.14 o 
 -11   4   7        0.52      0.19 o 
 -10   4   7        0.10      0.10 o 
  -9   4   7        0.63      0.16 o 
  -8   4   7        3.21      0.35 o 
  -7   4   7        4.14      0.24 o 
  -6   4   7        0.06      0.06 o 
  -5   4   7        1.16      0.14 o 
  -4   4   7       10.41      0.30 o 
  -3   4   7       16.91      0.45 o 
  -2   4   7       36.87      0.90 o 
  -1   4   7       28.49      0.72 o 
   0   4   7        0.14      0.09 o 
   1   4   7        1.06      0.13 o 
   2   4   7       19.16      0.53 o 
   3   4   7       56.65      1.43 o 
   4   4   7       41.18      1.11 o 
   5   4   7       20.78      0.59 o 
   6   4   7        1.93      0.13 o 
   7   4   7        0.19      0.12 o 
   8   4   7        4.36      0.32 o 
   9   4   7       18.91      0.52 o 
  10   4   7        7.91      0.32 o 
 -10   5   7        0.09      0.09 o 
  -9   5   7        0.09      0.11 o 
  -8   5   7        4.62      0.29 o 
  -7   5   7        0.34      0.31 o 
  -6   5   7        2.26      0.20 o 
  -5   5   7        2.43      0.35 o 
  -4   5   7        0.33      0.38 o 
  -3   5   7        4.88      0.76 o 
  -2   5   7        0.29      0.31 o 
  -1   5   7        1.26      0.24 o 
   0   5   7        0.06      0.07 o 
   1   5   7        0.81      0.33 o 
   2   5   7        0.27      0.16 o 
   3   5   7        4.08      0.26 o 
   4   5   7        0.13      0.10 o 
   5   5   7        1.30      0.19 o 
   6   5   7        3.01      0.63 o 
   7   5   7        0.23      0.19 o 
   8   5   7        2.00      0.37 o 
   9   5   7        0.13      0.15 o 
  -9   6   7        0.17      0.18 o 
  -8   6   7        1.32      0.42 o 
  -7   6   7        2.40      0.42 o 
  -3   6   7        0.59      0.47 o 
   0   6   7        0.26      0.27 o 
   1   6   7        0.51      0.33 o 
   2   6   7        5.98      0.58 o 
   3   6   7       16.63      0.85 o 
   4   6   7        0.59      0.37 o 
   5   6   7       12.07      1.10 o 
   6   6   7        2.04      0.23 o 
   7   6   7        3.53      0.37 o 
   2   7   7        2.62      0.47 o 
   3   7   7        0.17      0.19 o 
 -13   0   8        3.47      0.26 o 
 -12   0   8        0.20      0.14 o 
 -11   0   8       91.79      2.31 o 
 -10   0   8       18.86      0.51 o 
  -9   0   8        4.38      0.19 o 
  -8   0   8       49.98      1.20 o 
  -7   0   8        0.18      0.11 o 
  -6   0   8        0.84      0.13 o 
  -5   0   8      289.05      6.63 o 
  -4   0   8      577.03     12.78 o 
  -3   0   8       22.44      0.81 o 
  -2   0   8      447.32     10.41 o 
  -1   0   8      484.22     12.50 o 
   0   0   8      291.92      6.52 o 
   1   0   8       70.13      1.59 o 
   2   0   8      102.28      2.44 o 
   3   0   8       10.72      0.39 o 
   4   0   8        1.19      0.15 o 
   5   0   8      146.04      3.64 o 
   6   0   8       16.14      0.44 o 
   7   0   8       45.63      1.07 o 
   8   0   8       31.45      1.66 o 
   9   0   8        0.10      0.11 o 
  10   0   8        1.51      0.22 o 
  11   0   8        0.15      0.13 o 
 -13   1   8        4.45      0.50 o 
 -12   1   8       12.77      0.42 o 
 -11   1   8        1.49      0.18 o 
 -10   1   8       21.03      0.53 o 
  -9   1   8        5.12      0.18 o 
  -8   1   8        6.27      0.20 o 
  -7   1   8        0.07      0.08 o 
  -6   1   8        3.09      0.16 o 
  -5   1   8       17.67      0.45 o 
  -4   1   8      174.27      4.60 o 
  -3   1   8        8.38      0.28 o 
  -2   1   8      289.49      6.51 o 
  -1   1   8       94.09      2.11 o 
   0   1   8       25.99      0.66 o 
   1   1   8       95.08      2.16 o 
   2   1   8       47.57      1.29 o 
   3   1   8       38.24      0.94 o 
   4   1   8       28.53      0.74 o 
   5   1   8        1.64      0.10 o 
   6   1   8       43.32      1.02 o 
   7   1   8       49.36      1.15 o 
   8   1   8       21.16      0.67 o 
   9   1   8        1.91      0.13 o 
  10   1   8        1.42      0.15 o 
  11   1   8        0.16      0.15 o 
 -13   2   8        2.76      0.44 o 
 -12   2   8        4.67      0.28 o 
 -11   2   8        0.10      0.12 o 
 -10   2   8        9.55      0.30 o 
  -9   2   8       57.19      1.38 o 
  -8   2   8        7.35      0.22 o 
  -7   2   8       16.77      0.52 o 
  -6   2   8       14.13      0.41 o 
  -5   2   8        1.79      0.13 o 
  -4   2   8       82.78      2.01 o 
  -3   2   8      294.42      6.79 o 
  -2   2   8       28.54      0.71 o 
  -1   2   8       47.30      1.14 o 
   0   2   8        0.63      0.10 o 
   1   2   8        5.91      0.22 o 
   2   2   8       55.06      1.28 o 
   3   2   8      104.96      2.89 o 
   4   2   8        0.85      0.09 o 
   5   2   8       14.17      0.36 o 
   6   2   8        5.38      0.19 o 
   7   2   8        7.72      0.26 o 
   8   2   8        5.07      0.24 o 
   9   2   8        2.53      0.24 o 
  10   2   8        3.63      0.21 o 
  11   2   8        2.65      0.22 o 
 -12   3   8        0.10      0.10 o 
 -11   3   8        0.08      0.09 o 
 -10   3   8        6.51      0.36 o 
  -9   3   8        7.66      0.40 o 
  -8   3   8       22.64      0.61 o 
  -7   3   8        0.06      0.05 o 
  -6   3   8       41.34      0.94 o 
  -5   3   8        2.23      0.11 o 
  -4   3   8        0.32      0.08 o 
  -3   3   8       17.98      0.73 o 
  -2   3   8       26.87      0.77 o 
  -1   3   8        6.35      0.23 o 
   0   3   8      102.05      2.46 o 
   1   3   8       25.68      0.69 o 
   2   3   8        1.72      0.12 o 
   3   3   8      114.79      2.90 o 
   4   3   8       54.45      1.27 o 
   5   3   8        3.33      0.14 o 
   6   3   8        7.24      0.24 o 
   7   3   8       13.23      0.37 o 
   8   3   8        4.15      0.20 o 
   9   3   8       18.63      0.52 o 
  10   3   8       27.38      0.71 o 
 -12   4   8        0.51      0.18 o 
 -11   4   8        0.21      0.14 o 
 -10   4   8        3.74      0.25 o 
  -9   4   8        4.44      0.30 o 
  -8   4   8        4.47      0.26 o 
  -7   4   8       27.47      0.69 o 
  -6   4   8        6.66      0.33 o 
  -5   4   8       25.55      0.63 o 
  -4   4   8        4.39      0.19 o 
  -3   4   8        0.34      0.10 o 
  -2   4   8        0.66      0.12 o 
  -1   4   8        8.23      0.29 o 
   0   4   8        6.15      0.46 o 
   1   4   8       59.94      1.37 o 
   2   4   8        5.84      0.22 o 
   3   4   8       20.79      0.53 o 
   4   4   8       22.03      0.56 o 
   5   4   8        0.08      0.07 o 
   6   4   8        0.11      0.08 o 
   7   4   8        0.17      0.13 o 
   8   4   8        0.14      0.11 o 
   9   4   8       13.09      0.54 o 
  10   4   8        0.46      0.30 o 
 -10   5   8        0.41      0.16 o 
  -9   5   8        0.67      0.17 o 
  -8   5   8        8.11      0.71 o 
  -7   5   8        0.44      0.34 o 
  -6   5   8       16.47      0.70 o 
  -5   5   8        6.96      0.75 o 
  -4   5   8        8.82      0.93 o 
  -3   5   8        0.88      0.23 o 
  -2   5   8        1.00      0.24 o 
  -1   5   8        1.02      0.56 o 
   0   5   8        5.62      0.77 o 
   1   5   8        9.10      1.07 o 
   2   5   8       76.41      1.87 o 
   3   5   8        1.81      0.17 o 
   4   5   8        1.75      0.25 o 
   5   5   8        7.91      0.36 o 
   6   5   8        0.85      0.23 o 
   7   5   8        4.64      0.44 o 
   8   5   8       23.42      0.72 o 
  -9   6   8        0.18      0.19 o 
  -8   6   8        0.60      0.36 o 
  -7   6   8        5.84      0.64 o 
   2   6   8        0.60      0.36 o 
   3   6   8        0.14      0.16 o 
   4   6   8        2.32      0.45 o 
   5   6   8        1.20      0.20 o 
   6   6   8        0.80      0.20 o 
   7   6   8        3.29      0.49 o 
   3   7   8        1.31      0.41 o 
 -13   1   9        0.08      0.10 o 
 -12   1   9       12.11      0.41 o 
 -11   1   9        6.77      0.26 o 
 -10   1   9       10.31      0.31 o 
  -9   1   9       18.13      0.46 o 
  -8   1   9       13.72      0.37 o 
  -7   1   9       11.02      0.29 o 
  -6   1   9       46.10      1.07 o 
  -5   1   9      270.26      6.12 o 
  -4   1   9       44.73      1.04 o 
  -3   1   9       61.81      1.41 o 
  -2   1   9       22.55      0.56 o 
  -1   1   9      172.83      3.97 o 
   0   1   9       37.64      0.89 o 
   1   1   9      190.49      4.26 o 
   2   1   9      178.47      4.06 o 
   3   1   9        1.48      0.11 o 
   4   1   9       20.58      0.53 o 
   5   1   9        2.08      0.10 o 
   6   1   9       35.25      0.82 o 
   7   1   9        0.07      0.06 o 
   8   1   9       10.48      0.31 o 
   9   1   9        2.32      0.16 o 
  10   1   9        1.37      0.15 o 
  11   1   9        1.76      0.19 o 
 -13   2   9        1.62      0.53 o 
 -12   2   9        5.01      0.31 o 
 -11   2   9        0.09      0.10 o 
 -10   2   9       14.44      0.40 o 
  -9   2   9        1.25      0.14 o 
  -8   2   9        1.43      0.10 o 
  -7   2   9       16.90      0.48 o 
  -6   2   9       30.80      0.73 o 
  -5   2   9        0.10      0.08 o 
  -4   2   9       13.44      0.40 o 
  -3   2   9       53.93      1.53 o 
  -2   2   9       17.47      0.44 o 
  -1   2   9        7.79      0.25 o 
   0   2   9       55.32      1.32 o 
   1   2   9        7.72      0.25 o 
   2   2   9       77.87      1.92 o 
   3   2   9        2.49      0.18 o 
   4   2   9       14.72      0.38 o 
   5   2   9       10.22      0.35 o 
   6   2   9       35.98      0.85 o 
   7   2   9       21.14      0.55 o 
   8   2   9        0.14      0.09 o 
   9   2   9       17.03      0.50 o 
  10   2   9        0.47      0.14 o 
  11   2   9        0.80      0.36 o 
 -12   3   9        0.09      0.10 o 
 -11   3   9        1.37      0.19 o 
 -10   3   9        1.04      0.15 o 
  -9   3   9        1.72      0.15 o 
  -8   3   9        5.71      0.20 o 
  -7   3   9        9.73      0.27 o 
  -6   3   9       32.00      0.75 o 
  -5   3   9        0.06      0.08 o 
  -4   3   9       38.08      1.09 o 
  -3   3   9        4.96      0.21 o 
  -2   3   9        8.22      0.44 o 
  -1   3   9        1.40      0.12 o 
   0   3   9       43.20      1.17 o 
   1   3   9       10.09      0.70 o 
   2   3   9        1.34      0.10 o 
   3   3   9       37.73      0.89 o 
   4   3   9        6.17      0.20 o 
   5   3   9        0.33      0.07 o 
   6   3   9        3.12      0.16 o 
   7   3   9       10.73      0.32 o 
   8   3   9        0.17      0.17 o 
   9   3   9        0.07      0.07 o 
  10   3   9        0.70      0.13 o 
 -12   4   9        1.58      0.56 o 
 -11   4   9        2.69      0.49 o 
 -10   4   9        3.41      0.30 o 
  -9   4   9        1.95      0.22 o 
  -8   4   9        0.12      0.09 o 
  -7   4   9        5.19      0.23 o 
  -6   4   9        0.07      0.06 o 
  -5   4   9        0.09      0.10 o 
  -4   4   9        2.20      0.16 o 
  -3   4   9        0.41      0.13 o 
  -2   4   9        0.33      0.11 o 
  -1   4   9        1.83      0.17 o 
   0   4   9        6.42      0.29 o 
   1   4   9       12.66      0.38 o 
   2   4   9        6.77      0.27 o 
   3   4   9        9.24      0.30 o 
   4   4   9        1.13      0.13 o 
   5   4   9        8.44      0.28 o 
   6   4   9        8.20      0.44 o 
   7   4   9       11.30      0.43 o 
   8   4   9       13.77      0.72 o 
   9   4   9        5.69      0.29 o 
 -10   5   9        0.13      0.11 o 
  -9   5   9        3.87      0.33 o 
  -8   5   9        0.12      0.14 o 
  -7   5   9        0.28      0.27 o 
  -6   5   9        1.21      0.60 o 
  -5   5   9        3.16      0.78 o 
  -4   5   9        1.01      0.57 o 
  -3   5   9        4.46      0.52 o 
  -2   5   9        1.23      0.33 o 
  -1   5   9        6.63      0.98 o 
   0   5   9        0.18      0.21 o 
   1   5   9        0.60      0.45 o 
   2   5   9        4.88      0.31 o 
   3   5   9        0.10      0.09 o 
   4   5   9        0.23      0.26 o 
   5   5   9        0.15      0.13 o 
   6   5   9        1.57      0.36 o 
   7   5   9        0.20      0.16 o 
   8   5   9        2.72      0.34 o 
  -8   6   9        0.28      0.25 o 
  -7   6   9        2.09      0.42 o 
   3   6   9        0.48      0.34 o 
   4   6   9        1.88      0.44 o 
   5   6   9        2.72      0.24 o 
   6   6   9        0.56      0.27 o 
 -13   0  10        0.25      0.22 o 
 -12   0  10        2.21      0.43 o 
 -11   0  10        8.40      0.68 o 
 -10   0  10       12.85      0.57 o 
  -9   0  10       55.77      1.32 o 
  -8   0  10        7.11      0.26 o 
  -7   0  10        1.54      0.13 o 
  -6   0  10      293.84      6.81 o 
  -5   0  10      101.98      2.33 o 
  -4   0  10        1.72      0.20 o 
  -3   0  10        4.40      0.22 o 
  -2   0  10      188.12      4.24 o 
  -1   0  10        2.85      0.17 o 
   0   0  10      401.97      8.82 o 
   1   0  10      671.08     14.70 o 
   2   0  10       34.07      1.57 o 
   3   0  10        1.19      0.25 o 
   4   0  10        4.80      0.31 o 
   5   0  10       71.66      1.66 o 
   6   0  10       34.51      0.93 o 
   7   0  10       62.69      1.53 o 
   8   0  10        1.02      0.15 o 
   9   0  10       14.41      0.52 o 
  10   0  10       13.49      0.76 o 
  11   0  10        0.83      0.22 o 
 -13   1  10        3.76      0.30 o 
 -12   1  10        2.94      0.21 o 
 -11   1  10        3.64      0.28 o 
 -10   1  10        6.89      0.31 o 
  -9   1  10        1.18      0.10 o 
  -8   1  10       37.40      0.87 o 
  -7   1  10       30.56      0.71 o 
  -6   1  10       50.49      1.20 o 
  -5   1  10       26.06      0.65 o 
  -4   1  10        0.05      0.05 o 
  -3   1  10        3.42      0.24 o 
  -2   1  10       32.53      0.76 o 
  -1   1  10        0.03      0.03 o 
   0   1  10      147.50      3.30 o 
   1   1  10       73.57      1.67 o 
   2   1  10       41.90      0.99 o 
   3   1  10       87.02      1.99 o 
   4   1  10        0.20      0.12 o 
   5   1  10        0.86      0.07 o 
   6   1  10        0.37      0.06 o 
   7   1  10        3.64      0.17 o 
   8   1  10       19.93      0.57 o 
   9   1  10        9.71      0.37 o 
  10   1  10        5.44      0.26 o 
  11   1  10        5.91      0.26 o 
 -13   2  10        5.24      0.56 o 
 -12   2  10        0.17      0.14 o 
 -11   2  10        1.34      0.15 o 
 -10   2  10        0.68      0.11 o 
  -9   2  10        5.64      0.22 o 
  -8   2  10       12.35      0.34 o 
  -7   2  10       79.35      1.78 o 
  -6   2  10        9.49      0.26 o 
  -5   2  10        0.06      0.07 o 
  -4   2  10       31.18      0.77 o 
  -3   2  10       11.04      0.42 o 
  -2   2  10       91.62      2.22 o 
  -1   2  10      191.92      4.33 o 
   0   2  10       26.05      0.64 o 
   1   2  10        4.17      0.19 o 
   2   2  10       76.79      1.75 o 
   3   2  10       10.94      0.31 o 
   4   2  10       42.32      0.98 o 
   5   2  10       41.38      0.94 o 
   6   2  10        1.83      0.13 o 
   7   2  10        0.97      0.11 o 
   8   2  10       16.53      0.46 o 
   9   2  10        2.47      0.20 o 
  10   2  10        6.66      0.54 o 
 -12   3  10        0.15      0.18 o 
 -11   3  10       13.24      0.73 o 
 -10   3  10        7.81      0.83 o 
  -9   3  10        5.09      0.21 o 
  -8   3  10       10.47      0.34 o 
  -7   3  10       11.34      0.33 o 
  -6   3  10        0.46      0.08 o 
  -5   3  10        7.06      0.24 o 
  -4   3  10       64.89      1.53 o 
  -3   3  10       19.97      0.53 o 
  -2   3  10       22.87      0.77 o 
  -1   3  10       33.01      0.81 o 
   0   3  10        1.47      0.13 o 
   1   3  10        0.84      0.15 o 
   2   3  10        2.90      0.14 o 
   3   3  10        0.18      0.08 o 
   4   3  10        9.46      0.28 o 
   5   3  10       39.72      1.06 o 
   6   3  10       34.07      0.82 o 
   7   3  10        1.68      0.13 o 
   8   3  10        2.84      0.18 o 
   9   3  10        3.20      0.25 o 
  10   3  10        1.43      0.22 o 
 -11   4  10        4.22      0.45 o 
 -10   4  10        6.79      0.56 o 
  -9   4  10        0.34      0.20 o 
  -8   4  10        0.27      0.12 o 
  -7   4  10        0.30      0.11 o 
  -6   4  10        1.67      0.16 o 
  -5   4  10       26.14      0.68 o 
  -4   4  10        2.93      0.19 o 
  -3   4  10       39.38      1.06 o 
  -2   4  10       25.19      0.66 o 
  -1   4  10        0.08      0.09 o 
   0   4  10       17.77      0.59 o 
   1   4  10        0.10      0.11 o 
   2   4  10        1.91      0.13 o 
   3   4  10       11.35      0.34 o 
   4   4  10        1.74      0.16 o 
   5   4  10       15.73      0.68 o 
   6   4  10       19.90      1.21 o 
   7   4  10        0.37      0.18 o 
   8   4  10        6.07      0.34 o 
   9   4  10        1.15      0.17 o 
 -10   5  10        0.79      0.22 o 
  -9   5  10        0.47      0.36 o 
  -6   5  10       16.36      1.23 o 
  -5   5  10        4.39      0.32 o 
  -4   5  10       12.82      1.54 o 
  -3   5  10        5.31      0.40 o 
  -2   5  10        4.03      0.37 o 
  -1   5  10       14.65      1.10 o 
   0   5  10        0.25      0.26 o 
   1   5  10        1.78      0.70 o 
   2   5  10        3.66      0.82 o 
   3   5  10        0.08      0.08 o 
   4   5  10       16.62      0.52 o 
   5   5  10        0.14      0.13 o 
   6   5  10        0.38      0.18 o 
   7   5  10       23.34      0.71 o 
   8   5  10        0.61      0.34 o 
  -8   6  10        0.13      0.15 o 
   4   6  10        0.13      0.15 o 
   5   6  10        0.22      0.15 o 
   6   6  10        8.00      0.59 o 
 -13   1  11        0.07      0.08 o 
 -12   1  11        1.19      0.16 o 
 -11   1  11        4.11      0.23 o 
 -10   1  11        2.01      0.13 o 
  -9   1  11        7.44      0.25 o 
  -8   1  11        1.87      0.11 o 
  -7   1  11       47.34      1.13 o 
  -6   1  11        3.88      0.17 o 
  -5   1  11        0.27      0.10 o 
  -4   1  11        1.52      0.11 o 
  -3   1  11      160.33      3.59 o 
  -2   1  11       82.42      1.89 o 
  -1   1  11       74.28      1.67 o 
   0   1  11      202.15      4.90 o 
   1   1  11        0.10      0.08 o 
   2   1  11        1.85      0.13 o 
   3   1  11       13.67      0.38 o 
   4   1  11      127.02      2.86 o 
   5   1  11       29.81      0.69 o 
   6   1  11       33.68      0.80 o 
   7   1  11       17.26      0.50 o 
   8   1  11        6.54      0.25 o 
   9   1  11        0.19      0.12 o 
  10   1  11        4.54      0.24 o 
 -13   2  11        0.08      0.10 o 
 -12   2  11        9.31      0.42 o 
 -11   2  11        2.37      0.16 o 
 -10   2  11       12.65      0.39 o 
  -9   2  11        0.08      0.09 o 
  -8   2  11       21.33      0.54 o 
  -7   2  11       23.53      0.57 o 
  -6   2  11        0.27      0.08 o 
  -5   2  11       39.09      0.90 o 
  -4   2  11        7.90      0.45 o 
  -3   2  11       23.74      0.65 o 
  -2   2  11       13.06      0.36 o 
  -1   2  11       74.15      1.71 o 
   0   2  11        1.25      0.10 o 
   1   2  11        8.67      0.28 o 
   2   2  11       32.27      0.77 o 
   3   2  11        9.49      0.26 o 
   4   2  11        1.31      0.12 o 
   5   2  11       10.83      0.32 o 
   6   2  11        5.75      0.30 o 
   7   2  11       10.57      0.34 o 
   8   2  11        0.07      0.07 o 
   9   2  11        9.60      0.41 o 
  10   2  11        1.37      0.19 o 
 -12   3  11        1.41      0.22 o 
 -11   3  11        4.42      0.28 o 
 -10   3  11        0.06      0.06 o 
  -9   3  11        1.16      0.12 o 
  -8   3  11        7.22      0.24 o 
  -7   3  11        0.36      0.11 o 
  -6   3  11        4.58      0.18 o 
  -5   3  11        0.71      0.10 o 
  -4   3  11       22.05      0.77 o 
  -3   3  11        1.45      0.11 o 
  -2   3  11       20.29      0.59 o 
  -1   3  11       41.50      1.04 o 
   0   3  11        1.54      0.14 o 
   1   3  11       15.99      0.53 o 
   2   3  11        0.17      0.12 o 
   3   3  11       16.82      0.48 o 
   4   3  11        0.34      0.09 o 
   5   3  11       22.66      0.66 o 
   6   3  11        2.09      0.18 o 
   7   3  11        0.09      0.11 o 
   8   3  11        6.56      0.36 o 
   9   3  11        4.30      0.31 o 
 -11   4  11        0.07      0.09 o 
 -10   4  11        0.17      0.19 o 
  -9   4  11        6.46      0.95 o 
  -8   4  11       22.68      0.63 o 
  -7   4  11       15.29      0.82 o 
  -6   4  11        7.08      0.43 o 
  -5   4  11        0.36      0.12 o 
  -4   4  11        0.11      0.09 o 
  -3   4  11        3.56      0.21 o 
  -2   4  11       18.81      0.53 o 
  -1   4  11        3.02      0.22 o 
   0   4  11        0.97      0.18 o 
   1   4  11        1.54      0.15 o 
   2   4  11        0.06      0.06 o 
   3   4  11        0.08      0.09 o 
   4   4  11        0.50      0.12 o 
   5   4  11        2.53      0.19 o 
   6   4  11        2.31      0.23 o 
   7   4  11        0.16      0.19 o 
   8   4  11        0.12      0.12 o 
   9   4  11        0.18      0.18 o 
 -10   5  11        0.61      0.43 o 
  -6   5  11        0.52      0.31 o 
  -5   5  11        0.07      0.08 o 
  -4   5  11        0.98      0.27 o 
  -3   5  11        1.13      0.28 o 
  -2   5  11        0.52      0.25 o 
  -1   5  11        1.58      0.68 o 
   0   5  11        4.53      0.85 o 
   1   5  11        0.42      0.38 o 
   2   5  11        0.16      0.14 o 
   3   5  11        0.11      0.13 o 
   4   5  11        7.25      0.59 o 
   5   5  11        0.09      0.10 o 
   6   5  11        0.07      0.08 o 
   7   5  11        1.41      0.21 o 
  -8   6  11        0.88      0.37 o 
  -4   6  11        0.38      0.28 o 
   5   6  11        0.14      0.12 o 
 -12   0  12        9.49      0.68 o 
 -11   0  12        2.48      0.62 o 
 -10   0  12       12.31      0.41 o 
  -9   0  12        0.06      0.06 o 
  -8   0  12        3.19      0.18 o 
  -7   0  12        5.79      0.21 o 
  -6   0  12        1.72      0.22 o 
  -5   0  12       44.85      1.14 o 
  -4   0  12      245.36      7.32 o 
  -3   0  12      145.95      3.42 o 
  -2   0  12       16.94      0.46 o 
  -1   0  12      107.92      2.38 o 
   0   0  12       14.52      0.49 o 
   1   0  12        8.53      0.94 o 
   2   0  12       79.10      1.98 o 
   3   0  12      275.79      8.45 o 
   4   0  12        2.80      0.14 o 
   5   0  12       18.42      0.65 o 
   6   0  12       96.21      2.22 o 
   7   0  12       17.72      0.59 o 
   8   0  12       26.53      0.73 o 
   9   0  12        8.76      0.46 o 
  10   0  12       12.85      1.06 o 
 -13   1  12        3.56      0.36 o 
 -12   1  12        7.47      0.36 o 
 -11   1  12       14.62      0.43 o 
 -10   1  12        3.94      0.22 o 
  -9   1  12        0.07      0.06 o 
  -8   1  12        1.77      0.12 o 
  -7   1  12        2.79      0.13 o 
  -6   1  12       41.87      0.97 o 
  -5   1  12       25.24      0.60 o 
  -4   1  12       82.77      1.98 o 
  -3   1  12       55.45      1.27 o 
  -2   1  12        9.97      0.28 o 
  -1   1  12       87.15      2.01 o 
   0   1  12        0.17      0.07 o 
   1   1  12        2.28      0.14 o 
   2   1  12       25.77      0.90 o 
   3   1  12       11.41      0.31 o 
   4   1  12       11.53      0.34 o 
   5   1  12       56.29      1.28 o 
   6   1  12        0.66      0.09 o 
   7   1  12       15.76      0.50 o 
   8   1  12        5.04      0.24 o 
   9   1  12        1.20      0.28 o 
  10   1  12        0.87      0.14 o 
 -13   2  12        1.21      0.22 o 
 -12   2  12        1.46      0.18 o 
 -11   2  12        3.03      0.18 o 
 -10   2  12        4.91      0.21 o 
  -9   2  12        3.21      0.16 o 
  -8   2  12        8.05      0.25 o 
  -7   2  12        8.88      0.26 o 
  -6   2  12        9.35      0.26 o 
  -5   2  12       25.43      0.64 o 
  -4   2  12        0.93      0.13 o 
  -3   2  12        2.35      0.14 o 
  -2   2  12      108.83      2.87 o 
  -1   2  12       33.18      0.85 o 
   0   2  12       16.91      0.47 o 
   1   2  12       14.75      0.42 o 
   2   2  12        0.50      0.08 o 
   3   2  12       21.30      0.52 o 
   4   2  12      103.31      2.34 o 
   5   2  12       22.15      0.55 o 
   6   2  12        3.45      0.41 o 
   7   2  12        0.24      0.11 o 
   8   2  12        0.08      0.07 o 
   9   2  12        6.88      0.44 o 
  10   2  12       17.09      0.82 o 
 -12   3  12        0.40      0.33 o 
 -11   3  12        1.20      0.15 o 
 -10   3  12        0.06      0.07 o 
  -9   3  12       42.95      1.16 o 
  -8   3  12       52.73      1.51 o 
  -7   3  12        0.86      0.17 o 
  -6   3  12        0.58      0.09 o 
  -5   3  12        0.68      0.09 o 
  -4   3  12       12.66      0.36 o 
  -3   3  12       43.29      1.01 o 
  -2   3  12       86.20      2.28 o 
  -1   3  12        0.30      0.08 o 
   0   3  12        8.52      0.27 o 
   1   3  12       34.43      0.85 o 
   2   3  12        3.37      0.19 o 
   3   3  12       33.38      0.81 o 
   4   3  12        0.05      0.05 o 
   5   3  12        0.47      0.14 o 
   6   3  12        1.26      0.17 o 
   7   3  12        4.31      0.29 o 
   8   3  12        3.41      0.28 o 
   9   3  12        4.96      0.31 o 
 -11   4  12        3.43      0.29 o 
 -10   4  12        0.13      0.14 o 
  -9   4  12        6.51      0.58 o 
  -8   4  12       17.61      0.59 o 
  -7   4  12        3.47      0.24 o 
  -6   4  12       12.20      0.38 o 
  -5   4  12        2.16      0.17 o 
  -4   4  12        0.59      0.15 o 
  -3   4  12        3.48      0.25 o 
  -2   4  12        0.18      0.13 o 
  -1   4  12       21.74      0.67 o 
   0   4  12       24.59      0.75 o 
   1   4  12        1.34      0.15 o 
   2   4  12       36.47      0.93 o 
   3   4  12        2.16      0.20 o 
   4   4  12        0.09      0.09 o 
   5   4  12        0.58      0.14 o 
   6   4  12        0.37      0.17 o 
   7   4  12        5.41      0.33 o 
   8   4  12        6.30      0.29 o 
 -10   5  12       17.68      1.00 o 
  -6   5  12        0.10      0.12 o 
  -5   5  12       11.82      0.75 o 
  -4   5  12        7.53      0.48 o 
  -3   5  12       12.37      0.59 o 
  -2   5  12        0.86      0.19 o 
  -1   5  12       14.77      1.20 o 
   0   5  12        8.89      1.00 o 
   1   5  12       21.16      1.40 o 
   2   5  12        0.45      0.29 o 
   3   5  12        2.12      0.43 o 
   4   5  12        2.43      0.45 o 
   5   5  12        0.12      0.12 o 
   6   5  12        0.62      0.40 o 
   7   5  12        1.25      0.38 o 
  -4   6  12        4.62      0.57 o 
   5   6  12        0.50      0.30 o 
 -13   1  13        0.52      0.17 o 
 -12   1  13        0.88      0.16 o 
 -11   1  13        0.38      0.13 o 
 -10   1  13       11.94      0.45 o 
  -9   1  13        0.18      0.09 o 
  -8   1  13        0.04      0.04 o 
  -7   1  13        9.23      0.25 o 
  -6   1  13        4.76      0.16 o 
  -5   1  13        8.97      0.24 o 
  -4   1  13       15.35      0.39 o 
  -3   1  13        0.95      0.12 o 
  -2   1  13       32.17      0.85 o 
  -1   1  13        5.83      0.21 o 
   0   1  13       26.21      0.71 o 
   1   1  13        7.39      0.34 o 
   2   1  13      117.73      2.86 o 
   3   1  13       35.42      0.82 o 
   4   1  13        6.02      0.21 o 
   5   1  13       16.48      0.47 o 
   6   1  13       15.12      0.41 o 
   7   1  13       16.35      0.52 o 
   8   1  13       11.91      0.41 o 
   9   1  13       30.00      0.86 o 
  10   1  13        1.70      0.39 o 
 -13   2  13        0.95      0.18 o 
 -12   2  13        5.53      0.32 o 
 -11   2  13        0.68      0.13 o 
 -10   2  13       11.83      0.49 o 
  -9   2  13       32.32      0.98 o 
  -8   2  13        1.77      0.13 o 
  -7   2  13        4.95      0.19 o 
  -6   2  13        0.30      0.07 o 
  -5   2  13       74.42      1.67 o 
  -4   2  13        3.46      0.14 o 
  -3   2  13       54.29      1.32 o 
  -2   2  13       30.51      0.72 o 
  -1   2  13       13.15      0.35 o 
   0   2  13        9.80      0.30 o 
   1   2  13       27.64      0.69 o 
   2   2  13       36.25      0.85 o 
   3   2  13        2.80      0.15 o 
   4   2  13       27.66      0.71 o 
   5   2  13        0.06      0.07 o 
   6   2  13        6.99      0.25 o 
   7   2  13        4.24      0.21 o 
   8   2  13        4.24      0.21 o 
   9   2  13        0.09      0.11 o 
 -12   3  13        0.24      0.17 o 
 -11   3  13        2.59      0.31 o 
 -10   3  13        0.25      0.13 o 
  -9   3  13        7.06      0.30 o 
  -8   3  13        1.69      0.15 o 
  -7   3  13        7.62      0.30 o 
  -6   3  13        7.36      0.37 o 
  -5   3  13        0.05      0.05 o 
  -4   3  13        0.96      0.10 o 
  -3   3  13       10.12      0.29 o 
  -2   3  13        4.00      0.18 o 
  -1   3  13        1.05      0.09 o 
   0   3  13        0.11      0.09 o 
   1   3  13       29.65      0.75 o 
   2   3  13        0.06      0.06 o 
   3   3  13       12.19      0.58 o 
   4   3  13       12.88      0.40 o 
   5   3  13        4.80      0.25 o 
   6   3  13        0.49      0.18 o 
   7   3  13        1.74      0.21 o 
   8   3  13        7.27      0.66 o 
   9   3  13        0.31      0.25 o 
 -11   4  13        6.54      0.83 o 
  -9   4  13        8.09      0.64 o 
  -8   4  13       12.00      1.15 o 
  -7   4  13        0.16      0.19 o 
  -6   4  13       13.89      0.43 o 
  -5   4  13       15.61      0.52 o 
  -4   4  13       30.42      1.02 o 
  -3   4  13       32.89      1.06 o 
  -2   4  13       11.21      0.39 o 
  -1   4  13        0.53      0.16 o 
   0   4  13        6.13      0.28 o 
   1   4  13        8.29      0.43 o 
   2   4  13       11.35      0.40 o 
   3   4  13       13.79      0.69 o 
   4   4  13        0.48      0.14 o 
   5   4  13        0.18      0.19 o 
   6   4  13        0.07      0.09 o 
   7   4  13        0.19      0.16 o 
   8   4  13        0.40      0.29 o 
  -7   5  13        0.24      0.22 o 
  -6   5  13        0.93      0.37 o 
  -5   5  13        3.80      0.60 o 
  -4   5  13        0.85      0.23 o 
  -3   5  13        0.29      0.19 o 
  -2   5  13        6.08      0.32 o 
  -1   5  13        0.25      0.27 o 
   2   5  13        1.87      0.40 o 
   3   5  13        0.43      0.30 o 
   4   5  13        0.18      0.18 o 
   5   5  13        0.35      0.28 o 
   6   5  13        1.55      0.21 o 
  -5   6  13        1.54      0.39 o 
  -4   6  13       22.75      0.94 o 
 -13   0  14        1.40      0.36 o 
 -12   0  14        6.57      0.62 o 
 -11   0  14       37.69      1.24 o 
 -10   0  14        0.77      0.16 o 
  -9   0  14        2.01      0.21 o 
  -8   0  14       46.36      1.58 o 
  -7   0  14       12.75      0.42 o 
  -6   0  14       26.00      0.61 o 
  -5   0  14        0.49      0.07 o 
  -4   0  14        1.80      0.14 o 
  -3   0  14       17.68      0.79 o 
  -2   0  14       57.20      1.32 o 
  -1   0  14       49.32      1.14 o 
   0   0  14       55.20      2.75 o 
   1   0  14       83.63      1.98 o 
   2   0  14       98.16      3.00 o 
   3   0  14        3.99      0.17 o 
   4   0  14        0.07      0.08 o 
   5   0  14       16.53      0.46 o 
   6   0  14        4.70      0.26 o 
   7   0  14       13.40      0.44 o 
   8   0  14       88.35      2.45 o 
   9   0  14        0.08      0.10 o 
 -13   1  14        0.11      0.10 o 
 -12   1  14        0.16      0.13 o 
 -11   1  14        7.03      0.45 o 
 -10   1  14       18.75      0.73 o 
  -9   1  14       15.21      0.44 o 
  -8   1  14        0.54      0.11 o 
  -7   1  14       15.58      0.39 o 
  -6   1  14       22.09      0.56 o 
  -5   1  14       26.14      0.67 o 
  -4   1  14       16.86      0.41 o 
  -3   1  14        0.44      0.07 o 
  -2   1  14       18.97      0.52 o 
  -1   1  14       45.60      1.17 o 
   0   1  14        8.83      0.26 o 
   1   1  14      128.12      3.82 o 
   2   1  14        3.30      0.20 o 
   3   1  14        0.65      0.09 o 
   4   1  14        2.41      0.13 o 
   5   1  14        0.28      0.08 o 
   6   1  14        0.10      0.07 o 
   7   1  14       25.12      0.80 o 
   8   1  14        0.06      0.06 o 
   9   1  14        9.66      0.37 o 
 -12   2  14        0.20      0.13 o 
 -11   2  14        1.43      0.15 o 
 -10   2  14       15.18      0.49 o 
  -9   2  14        5.30      0.20 o 
  -8   2  14       12.40      0.35 o 
  -7   2  14        3.13      0.15 o 
  -6   2  14        6.63      0.21 o 
  -5   2  14        0.62      0.07 o 
  -4   2  14       23.24      0.57 o 
  -3   2  14        1.01      0.08 o 
  -2   2  14       13.58      0.36 o 
  -1   2  14        1.37      0.10 o 
   0   2  14       58.83      1.39 o 
   1   2  14        6.91      0.26 o 
   2   2  14        1.90      0.16 o 
   3   2  14        8.46      0.29 o 
   4   2  14       10.79      0.34 o 
   5   2  14        6.61      0.24 o 
   6   2  14       35.83      0.87 o 
   7   2  14        7.17      0.32 o 
   8   2  14        0.40      0.15 o 
   9   2  14        7.48      0.48 o 
 -12   3  14        4.39      0.25 o 
 -11   3  14        0.46      0.15 o 
 -10   3  14        8.06      1.03 o 
  -9   3  14        6.39      0.36 o 
  -8   3  14        1.37      0.14 o 
  -7   3  14       24.69      0.65 o 
  -6   3  14       57.50      1.58 o 
  -5   3  14        0.78      0.10 o 
  -4   3  14       31.96      0.83 o 
  -3   3  14       72.94      1.65 o 
  -2   3  14        4.96      0.19 o 
  -1   3  14       28.05      0.70 o 
   0   3  14       28.18      0.72 o 
   1   3  14       14.49      0.52 o 
   2   3  14        8.81      0.34 o 
   3   3  14       49.96      1.96 o 
   4   3  14        0.13      0.12 o 
   5   3  14       31.06      1.34 o 
   6   3  14        0.08      0.09 o 
   7   3  14        0.32      0.14 o 
   8   3  14        6.09      0.29 o 
 -11   4  14        0.15      0.17 o 
 -10   4  14        0.20      0.19 o 
  -9   4  14        0.23      0.21 o 
  -8   4  14        0.09      0.10 o 
  -7   4  14        4.10      0.30 o 
  -6   4  14       14.64      0.45 o 
  -5   4  14        8.11      0.33 o 
  -4   4  14       23.61      0.96 o 
  -3   4  14        6.53      0.35 o 
  -2   4  14        9.67      0.37 o 
  -1   4  14        3.54      0.24 o 
   0   4  14        0.06      0.07 o 
   1   4  14        1.82      0.18 o 
   2   4  14        8.12      0.35 o 
   3   4  14        2.91      0.25 o 
   4   4  14       23.61      1.01 o 
   5   4  14        3.38      0.52 o 
   6   4  14        3.52      0.43 o 
   7   4  14        7.47      0.57 o 
  -8   5  14        0.59      0.33 o 
  -7   5  14        1.26      0.38 o 
  -6   5  14        2.21      0.44 o 
  -5   5  14       54.82      1.47 o 
  -4   5  14       14.54      0.82 o 
  -3   5  14        1.71      0.45 o 
  -2   5  14        2.66      0.48 o 
   2   5  14       22.25      0.90 o 
   3   5  14        1.37      0.40 o 
   4   5  14        0.16      0.17 o 
   5   5  14        3.29      0.52 o 
   6   5  14        9.19      0.64 o 
  -5   6  14        0.18      0.18 o 
  -4   6  14        6.69      0.62 o 
 -13   1  15        1.85      0.40 o 
 -12   1  15       15.41      0.53 o 
 -11   1  15        6.94      0.32 o 
 -10   1  15        0.07      0.07 o 
  -9   1  15        0.52      0.11 o 
  -8   1  15       16.45      0.48 o 
  -7   1  15       14.08      0.36 o 
  -6   1  15        3.42      0.13 o 
  -5   1  15       39.65      0.94 o 
  -4   1  15        0.03      0.03 o 
  -3   1  15        0.08      0.05 o 
  -2   1  15       11.08      0.31 o 
  -1   1  15       10.43      0.32 o 
   0   1  15        3.67      0.20 o 
   1   1  15        4.12      0.16 o 
   2   1  15        5.44      0.27 o 
   3   1  15        3.07      0.16 o 
   4   1  15        9.59      0.28 o 
   5   1  15       19.01      0.48 o 
   6   1  15        2.20      0.12 o 
   7   1  15       24.24      0.75 o 
   8   1  15        1.57      0.19 o 
   9   1  15        1.38      0.21 o 
 -12   2  15        0.19      0.14 o 
 -11   2  15       10.55      0.38 o 
 -10   2  15        0.05      0.06 o 
  -9   2  15        0.58      0.13 o 
  -8   2  15        0.12      0.08 o 
  -7   2  15       42.86      1.03 o 
  -6   2  15        2.68      0.13 o 
  -5   2  15       11.75      0.36 o 
  -4   2  15       35.12      0.81 o 
  -3   2  15       28.69      0.81 o 
  -2   2  15        2.21      0.13 o 
  -1   2  15       12.88      0.33 o 
   0   2  15       97.40      2.20 o 
   1   2  15        0.80      0.10 o 
   2   2  15       13.28      0.41 o 
   3   2  15        1.19      0.13 o 
   4   2  15       29.13      0.78 o 
   5   2  15        0.06      0.06 o 
   6   2  15       16.55      0.47 o 
   7   2  15       12.04      0.42 o 
   8   2  15        2.98      0.26 o 
 -11   3  15        0.10      0.11 o 
 -10   3  15        3.03      0.25 o 
  -9   3  15        2.88      0.24 o 
  -8   3  15        0.30      0.14 o 
  -7   3  15        4.54      0.22 o 
  -6   3  15       13.16      0.56 o 
  -5   3  15        2.41      0.23 o 
  -4   3  15        6.57      0.27 o 
  -3   3  15        1.78      0.12 o 
  -2   3  15       11.01      0.32 o 
  -1   3  15        6.36      0.28 o 
   0   3  15        0.29      0.10 o 
   1   3  15        1.19      0.13 o 
   2   3  15        5.00      0.27 o 
   3   3  15        5.85      0.63 o 
   4   3  15        0.12      0.14 o 
   5   3  15        0.66      0.36 o 
   6   3  15       13.47      0.44 o 
   7   3  15        0.33      0.15 o 
   8   3  15        2.03      0.39 o 
 -10   4  15        0.14      0.15 o 
  -9   4  15        0.15      0.16 o 
  -8   4  15        3.05      0.59 o 
  -7   4  15       13.48      0.74 o 
  -6   4  15       23.27      1.65 o 
  -5   4  15       14.87      0.46 o 
  -4   4  15        0.95      0.25 o 
  -3   4  15        0.16      0.13 o 
  -2   4  15       11.50      0.46 o 
   0   4  15       27.56      1.54 o 
   1   4  15       19.40      1.30 o 
   2   4  15        5.28      0.32 o 
   3   4  15        0.26      0.17 o 
   4   4  15        5.49      0.64 o 
   5   4  15       12.45      0.79 o 
   6   4  15        5.82      0.62 o 
   7   4  15        3.93      0.53 o 
  -8   5  15        0.76      0.35 o 
  -7   5  15        0.18      0.18 o 
  -6   5  15        1.86      0.42 o 
  -5   5  15        0.14      0.13 o 
  -4   5  15        0.23      0.23 o 
  -3   5  15        0.13      0.15 o 
  -2   5  15        0.35      0.29 o 
   2   5  15        1.16      0.37 o 
   3   5  15        2.07      0.42 o 
   4   5  15        0.19      0.19 o 
   5   5  15        0.82      0.36 o 
  -6   6  15        3.79      0.50 o 
  -5   6  15        4.37      0.52 o 
  -4   6  15        0.10      0.11 o 
 -12   0  16       19.89      0.90 o 
 -11   0  16        1.45      0.50 o 
 -10   0  16        2.71      0.27 o 
  -9   0  16       23.03      0.64 o 
  -8   0  16       12.18      0.49 o 
  -7   0  16        7.49      0.30 o 
  -6   0  16      131.50      3.02 o 
  -5   0  16        0.14      0.11 o 
  -4   0  16       57.02      1.73 o 
  -3   0  16       13.31      0.49 o 
  -2   0  16       12.15      0.35 o 
  -1   0  16       23.32      0.57 o 
   0   0  16       11.95      0.33 o 
   1   0  16       12.70      0.35 o 
   2   0  16       36.66      0.88 o 
   3   0  16       11.45      0.37 o 
   4   0  16       49.64      1.14 o 
   5   0  16       15.89      0.45 o 
   6   0  16        1.90      0.21 o 
   7   0  16        8.46      0.57 o 
   8   0  16        0.97      0.55 o 
 -12   1  16        1.97      0.30 o 
 -11   1  16        2.67      0.24 o 
 -10   1  16        0.95      0.15 o 
  -9   1  16        2.75      0.20 o 
  -8   1  16        9.27      0.28 o 
  -7   1  16        6.31      0.21 o 
  -6   1  16        0.72      0.10 o 
  -5   1  16       55.81      1.26 o 
  -4   1  16       22.64      0.53 o 
  -3   1  16       32.05      0.75 o 
  -2   1  16        0.92      0.07 o 
  -1   1  16        6.51      0.21 o 
   0   1  16        3.67      0.16 o 
   1   1  16       23.83      0.59 o 
   2   1  16        0.39      0.08 o 
   3   1  16       62.08      1.46 o 
   4   1  16        3.59      0.20 o 
   5   1  16        0.08      0.07 o 
   6   1  16       27.72      0.77 o 
   7   1  16        0.19      0.12 o 
   8   1  16        0.55      0.26 o 
 -12   2  16        0.19      0.17 o 
 -11   2  16        0.32      0.15 o 
 -10   2  16        0.70      0.30 o 
  -9   2  16        9.19      0.53 o 
  -8   2  16       38.56      1.34 o 
  -7   2  16       13.57      0.39 o 
  -6   2  16        0.41      0.09 o 
  -5   2  16        3.63      0.15 o 
  -4   2  16       11.11      0.30 o 
  -3   2  16       14.94      0.40 o 
  -2   2  16       37.54      0.86 o 
  -1   2  16        0.03      0.04 o 
   0   2  16        2.70      0.15 o 
   1   2  16        5.27      0.40 o 
   2   2  16       14.42      0.59 o 
   3   2  16        2.25      0.22 o 
   4   2  16        2.42      0.17 o 
   5   2  16       12.24      0.39 o 
   6   2  16        7.83      0.29 o 
   7   2  16        1.17      0.18 o 
   8   2  16        2.51      0.30 o 
 -11   3  16        4.29      0.25 o 
 -10   3  16        0.21      0.20 o 
  -9   3  16        3.15      0.23 o 
  -8   3  16       18.27      0.54 o 
  -7   3  16       23.76      0.78 o 
  -6   3  16        1.96      0.22 o 
  -5   3  16        0.07      0.06 o 
  -4   3  16        4.38      0.19 o 
  -3   3  16        0.06      0.06 o 
  -2   3  16       33.42      0.91 o 
  -1   3  16      118.16      3.18 o 
   0   3  16        1.25      0.14 o 
   1   3  16        0.43      0.18 o 
   2   3  16        4.07      0.26 o 
   3   3  16        8.72      1.30 o 
   4   3  16       24.40      2.21 o 
   5   3  16       37.41      1.25 o 
   6   3  16        6.38      0.36 o 
   7   3  16        1.85      0.23 o 
 -10   4  16       11.26      0.65 o 
  -9   4  16        0.19      0.19 o 
  -8   4  16        3.26      0.60 o 
  -7   4  16       10.25      1.18 o 
  -6   4  16        0.67      0.43 o 
  -5   4  16        0.10      0.10 o 
  -4   4  16        2.03      0.37 o 
  -3   4  16        4.55      0.29 o 
  -2   4  16       16.68      0.56 o 
  -1   4  16        3.74      0.84 o 
   0   4  16       17.64      0.64 o 
   1   4  16       13.32      0.49 o 
   2   4  16        0.10      0.11 o 
   3   4  16        2.30      0.46 o 
   4   4  16        0.26      0.23 o 
   5   4  16        1.53      0.42 o 
   6   4  16        4.22      0.61 o 
  -8   5  16        0.13      0.14 o 
  -7   5  16        0.29      0.24 o 
  -6   5  16        8.47      0.67 o 
  -5   5  16        0.77      0.20 o 
  -4   5  16        0.14      0.13 o 
  -3   5  16       20.68      0.92 o 
   2   5  16        7.77      0.60 o 
   3   5  16        4.28      0.54 o 
   4   5  16        8.61      0.63 o 
   5   5  16        3.05      0.45 o 
  -5   6  16        0.16      0.16 o 
  -4   6  16        0.91      0.34 o 
  -3   6  16        0.27      0.23 o 
 -12   1  17        0.63      0.37 o 
 -11   1  17        0.19      0.14 o 
 -10   1  17       15.85      0.67 o 
  -9   1  17       37.68      0.93 o 
  -8   1  17        7.40      0.25 o 
  -7   1  17       23.35      0.57 o 
  -6   1  17        1.05      0.08 o 
  -5   1  17       16.74      0.42 o 
  -4   1  17        4.53      0.16 o 
  -3   1  17       60.44      1.35 o 
  -2   1  17       31.05      0.85 o 
  -1   1  17        1.88      0.10 o 
   0   1  17       20.62      0.51 o 
   1   1  17        3.90      0.22 o 
   2   1  17        4.69      0.18 o 
   3   1  17        1.19      0.14 o 
   4   1  17        8.68      0.37 o 
   5   1  17        0.07      0.06 o 
   6   1  17        0.21      0.12 o 
   7   1  17        3.96      0.41 o 
 -12   2  17        0.21      0.17 o 
 -11   2  17        1.06      0.17 o 
 -10   2  17        4.07      0.26 o 
  -9   2  17        8.54      0.53 o 
  -8   2  17        1.73      0.25 o 
  -7   2  17        2.25      0.15 o 
  -6   2  17       10.03      0.29 o 
  -5   2  17        8.54      0.34 o 
  -4   2  17        7.77      0.23 o 
  -3   2  17        0.88      0.12 o 
  -2   2  17       56.50      1.28 o 
  -1   2  17        0.03      0.04 o 
   0   2  17        0.09      0.10 o 
   1   2  17        3.99      0.31 o 
   2   2  17       49.46      2.40 o 
   3   2  17        6.81      0.62 o 
   4   2  17        5.36      0.24 o 
   5   2  17       25.95      1.16 o 
   6   2  17        1.23      0.20 o 
   7   2  17        0.09      0.09 o 
 -11   3  17        4.76      0.39 o 
 -10   3  17        1.14      0.38 o 
  -9   3  17        0.14      0.14 o 
  -8   3  17       17.59      0.94 o 
  -7   3  17        0.11      0.11 o 
  -6   3  17        0.34      0.13 o 
  -5   3  17        0.18      0.12 o 
  -4   3  17       16.16      0.43 o 
  -3   3  17        1.04      0.13 o 
  -2   3  17        4.48      0.19 o 
  -1   3  17       12.94      0.37 o 
   0   3  17        5.42      0.25 o 
   1   3  17        1.58      0.26 o 
   2   3  17        0.32      0.20 o 
   3   3  17        7.17      0.39 o 
   4   3  17        3.67      0.54 o 
   5   3  17        0.08      0.08 o 
   6   3  17        0.49      0.18 o 
   7   3  17        0.33      0.25 o 
 -10   4  17        1.06      0.34 o 
  -9   4  17        0.22      0.21 o 
  -8   4  17        0.13      0.12 o 
  -7   4  17        3.91      0.31 o 
  -6   4  17        0.09      0.10 o 
  -5   4  17        2.24      0.23 o 
  -4   4  17        5.72      0.33 o 
  -3   4  17       12.62      0.50 o 
  -2   4  17       11.43      0.69 o 
   0   4  17        0.70      0.33 o 
   1   4  17        4.51      0.54 o 
   2   4  17        6.28      0.60 o 
   3   4  17       17.48      0.87 o 
   4   4  17       19.96      0.91 o 
   5   4  17        5.18      0.58 o 
   6   4  17        0.72      0.32 o 
  -8   5  17        0.13      0.14 o 
  -7   5  17        2.11      0.43 o 
  -6   5  17        0.29      0.25 o 
  -5   5  17        0.38      0.19 o 
  -4   5  17        1.52      0.30 o 
  -3   5  17        1.42      0.45 o 
   2   5  17        0.22      0.20 o 
   3   5  17        0.17      0.17 o 
   4   5  17        1.15      0.34 o 
  -5   6  17        0.75      0.33 o 
  -4   6  17        0.73      0.33 o 
  -3   6  17        8.10      0.62 o 
 -12   0  18        0.73      0.35 o 
 -11   0  18       14.80      0.82 o 
 -10   0  18       67.71      3.13 o 
  -9   0  18        0.25      0.18 o 
  -8   0  18        2.18      0.16 o 
  -7   0  18        7.85      0.27 o 
  -6   0  18       16.28      0.43 o 
  -5   0  18       27.26      0.68 o 
  -4   0  18      138.79      3.16 o 
  -3   0  18       33.57      0.85 o 
  -2   0  18        5.09      0.22 o 
  -1   0  18       63.09      2.24 o 
   0   0  18        1.41      0.16 o 
   1   0  18       91.56      2.07 o 
   2   0  18        4.84      0.39 o 
   3   0  18       11.13      0.42 o 
   4   0  18        0.14      0.16 o 
   5   0  18        1.64      0.53 o 
   6   0  18       12.06      0.93 o 
   7   0  18       17.89      0.83 o 
 -12   1  18        0.10      0.11 o 
 -11   1  18       11.40      0.45 o 
 -10   1  18        2.63      0.46 o 
  -9   1  18        7.28      0.42 o 
  -8   1  18       11.62      0.38 o 
  -7   1  18        0.19      0.09 o 
  -6   1  18        0.70      0.08 o 
  -5   1  18        0.61      0.08 o 
  -4   1  18        1.04      0.08 o 
  -3   1  18       39.52      0.92 o 
  -2   1  18        9.34      0.26 o 
  -1   1  18       15.91      0.40 o 
   0   1  18       26.59      0.68 o 
   1   1  18        4.43      0.18 o 
   2   1  18       22.40      0.63 o 
   3   1  18        2.83      0.21 o 
   4   1  18        0.42      0.15 o 
   5   1  18        5.98      0.30 o 
   6   1  18        3.43      0.54 o 
   7   1  18        0.53      0.33 o 
 -11   2  18        2.52      0.20 o 
 -10   2  18        0.65      0.17 o 
  -9   2  18       15.27      0.55 o 
  -8   2  18       13.89      0.45 o 
  -7   2  18        5.12      0.35 o 
  -6   2  18       20.81      0.52 o 
  -5   2  18        5.34      0.20 o 
  -4   2  18        7.77      0.27 o 
  -3   2  18       46.09      1.26 o 
  -2   2  18       30.27      0.71 o 
  -1   2  18        5.83      0.21 o 
   0   2  18       12.05      0.36 o 
   1   2  18        0.24      0.13 o 
   2   2  18        2.60      0.20 o 
   3   2  18       22.57      0.69 o 
   4   2  18        5.85      0.68 o 
   5   2  18        2.48      0.25 o 
   6   2  18        0.89      0.29 o 
   7   2  18        4.09      0.47 o 
 -11   3  18        0.16      0.17 o 
 -10   3  18        0.44      0.30 o 
  -9   3  18        3.36      0.29 o 
  -8   3  18        0.10      0.10 o 
  -7   3  18       10.94      0.68 o 
  -6   3  18        8.83      0.55 o 
  -5   3  18       14.17      0.40 o 
  -4   3  18        2.92      0.15 o 
  -3   3  18        3.48      0.32 o 
  -2   3  18        9.68      0.32 o 
  -1   3  18        1.33      0.14 o 
   0   3  18        5.42      0.31 o 
   1   3  18       38.35      1.17 o 
   2   3  18        1.47      0.42 o 
   3   3  18        2.00      0.44 o 
   4   3  18       34.17      0.92 o 
   5   3  18        0.12      0.11 o 
   6   3  18        9.17      0.40 o 
  -9   4  18        0.23      0.21 o 
  -8   4  18        5.60      0.40 o 
  -7   4  18        0.18      0.19 o 
  -6   4  18        7.79      0.38 o 
  -5   4  18       18.03      0.59 o 
  -4   4  18        2.06      0.20 o 
  -3   4  18        4.36      0.59 o 
  -2   4  18        1.37      0.42 o 
   0   4  18        3.21      0.50 o 
   1   4  18        0.37      0.28 o 
   2   4  18       11.89      0.73 o 
   3   4  18       10.68      0.71 o 
   4   4  18        0.20      0.20 o 
   5   4  18        8.36      0.60 o 
  -7   5  18        4.65      0.53 o 
  -6   5  18        1.39      0.37 o 
  -5   5  18        1.36      0.29 o 
  -4   5  18       13.46      0.50 o 
  -3   5  18        0.54      0.36 o 
   2   5  18       17.02      0.77 o 
   3   5  18       15.87      0.74 o 
 -11   1  19       13.01      0.48 o 
 -10   1  19        2.24      0.36 o 
  -9   1  19        2.77      0.19 o 
  -8   1  19        0.14      0.11 o 
  -7   1  19       27.89      0.79 o 
  -6   1  19       12.63      0.38 o 
  -5   1  19       43.79      1.01 o 
  -4   1  19       54.74      1.25 o 
  -3   1  19        0.39      0.09 o 
  -2   1  19        1.95      0.12 o 
  -1   1  19       10.87      0.32 o 
   0   1  19       54.21      1.24 o 
   1   1  19       12.15      0.36 o 
   2   1  19       34.80      1.20 o 
   3   1  19        8.07      0.40 o 
   4   1  19        1.44      0.17 o 
   5   1  19        0.79      0.15 o 
 -11   2  19        1.06      0.39 o 
 -10   2  19        0.21      0.20 o 
  -9   2  19        4.08      0.66 o 
  -8   2  19        4.48      0.34 o 
  -7   2  19        0.17      0.13 o 
  -6   2  19        2.34      0.15 o 
  -5   2  19       12.42      0.35 o 
  -4   2  19        6.61      0.22 o 
  -3   2  19        0.12      0.07 o 
  -2   2  19        8.93      0.26 o 
  -1   2  19        4.57      0.19 o 
   0   2  19       13.02      0.38 o 
   1   2  19        6.03      0.28 o 
   2   2  19        0.09      0.08 o 
   3   2  19       15.69      1.44 o 
   4   2  19        3.35      0.29 o 
   5   2  19        3.44      0.52 o 
   6   2  19        0.20      0.19 o 
 -10   3  19        1.02      0.38 o 
  -9   3  19        0.13      0.14 o 
  -8   3  19        1.05      0.21 o 
  -7   3  19        0.09      0.09 o 
  -6   3  19       15.88      1.68 o 
  -5   3  19        6.83      0.25 o 
  -4   3  19        0.05      0.05 o 
  -3   3  19       11.91      0.38 o 
  -2   3  19        2.09      0.22 o 
  -1   3  19        3.85      0.30 o 
   0   3  19        0.17      0.17 o 
   1   3  19       16.18      0.67 o 
   2   3  19        0.41      0.29 o 
   3   3  19        0.74      0.36 o 
   4   3  19        2.70      0.46 o 
   5   3  19        4.78      0.53 o 
  -9   4  19        0.33      0.25 o 
  -8   4  19        0.09      0.12 o 
  -7   4  19        0.57      0.47 o 
  -6   4  19        0.81      0.20 o 
  -5   4  19        0.43      0.19 o 
  -4   4  19        0.07      0.08 o 
  -3   4  19        0.22      0.19 o 
  -2   4  19        0.18      0.19 o 
   0   4  19        3.70      0.51 o 
   1   4  19        4.91      0.56 o 
   2   4  19        4.06      0.54 o 
   3   4  19        1.12      0.37 o 
   4   4  19        0.51      0.31 o 
  -7   5  19        0.33      0.25 o 
  -6   5  19        0.13      0.14 o 
  -5   5  19        1.15      0.41 o 
  -4   5  19        0.41      0.19 o 
  -3   5  19        0.15      0.13 o 
   2   5  19        0.69      0.31 o 
 -11   0  20        1.81      0.41 o 
 -10   0  20        2.46      0.46 o 
  -9   0  20        0.88      0.61 o 
  -8   0  20       43.68      1.62 o 
  -7   0  20        0.38      0.11 o 
  -6   0  20       10.38      0.57 o 
  -5   0  20      103.35      2.53 o 
  -4   0  20        0.08      0.08 o 
  -3   0  20       10.11      0.35 o 
  -2   0  20       17.10      0.54 o 
  -1   0  20       43.94      1.11 o 
   0   0  20       12.18      0.39 o 
   1   0  20       97.74      2.37 o 
   2   0  20       19.71      0.62 o 
   3   0  20       37.31      1.72 o 
   4   0  20        0.21      0.22 o 
 -11   1  20        0.76      0.19 o 
 -10   1  20        0.09      0.10 o 
  -9   1  20        4.56      0.38 o 
  -8   1  20        1.01      0.20 o 
  -7   1  20        4.59      0.26 o 
  -6   1  20       30.26      0.74 o 
  -5   1  20        0.63      0.11 o 
  -4   1  20       12.73      0.43 o 
  -3   1  20        2.14      0.13 o 
  -2   1  20        0.93      0.10 o 
  -1   1  20        2.85      0.18 o 
   0   1  20        4.03      0.17 o 
   1   1  20        5.87      0.30 o 
   2   1  20       26.70      0.86 o 
   3   1  20        0.28      0.17 o 
   4   1  20       17.68      0.60 o 
   5   1  20        1.30      0.34 o 
 -11   2  20        0.46      0.31 o 
 -10   2  20        0.22      0.21 o 
  -9   2  20        0.51      0.19 o 
  -8   2  20        0.57      0.27 o 
  -7   2  20       25.31      1.39 o 
  -6   2  20       22.56      0.58 o 
  -5   2  20        0.16      0.10 o 
  -4   2  20        0.15      0.08 o 
  -3   2  20        3.77      0.17 o 
  -2   2  20        7.19      0.24 o 
  -1   2  20       52.67      1.59 o 
   0   2  20       26.95      0.94 o 
   1   2  20        0.49      0.13 o 
   2   2  20        1.97      0.23 o 
   3   2  20        7.48      0.38 o 
   4   2  20        3.25      0.52 o 
   5   2  20       17.54      0.80 o 
   6   2  20        2.80      0.43 o 
  -9   3  20        0.10      0.11 o 
  -8   3  20        9.33      0.42 o 
  -7   3  20        2.97      0.23 o 
  -6   3  20        1.23      0.18 o 
  -5   3  20        0.14      0.10 o 
  -4   3  20        6.81      0.25 o 
  -3   3  20        4.59      0.19 o 
  -2   3  20       16.14      0.43 o 
  -1   3  20        0.28      0.14 o 
   0   3  20       13.34      0.74 o 
   1   3  20        0.20      0.20 o 
   2   3  20        0.18      0.18 o 
   3   3  20        0.36      0.18 o 
   4   3  20        0.14      0.15 o 
   5   3  20        0.73      0.32 o 
  -8   4  20        0.12      0.11 o 
  -7   4  20        0.15      0.14 o 
  -6   4  20        0.25      0.20 o 
  -5   4  20        0.10      0.10 o 
  -4   4  20        5.27      0.27 o 
  -3   4  20       10.84      0.45 o 
  -1   4  20       11.22      0.67 o 
   0   4  20        4.21      0.52 o 
   1   4  20        3.20      0.48 o 
   2   4  20        0.25      0.22 o 
   3   4  20        0.20      0.19 o 
  -6   5  20        2.85      0.47 o 
  -5   5  20        3.46      0.29 o 
  -4   5  20        0.28      0.17 o 
  -3   5  20        2.88      0.27 o 
  -2   5  20        6.23      0.34 o 
 -11   1  21        0.16      0.17 o 
 -10   1  21        0.26      0.23 o 
  -9   1  21        7.74      0.65 o 
  -8   1  21        3.99      0.34 o 
  -7   1  21        3.14      0.18 o 
  -6   1  21       13.43      0.36 o 
  -5   1  21        1.23      0.12 o 
  -4   1  21        1.90      0.13 o 
  -3   1  21        9.03      0.28 o 
  -2   1  21       61.59      1.57 o 
  -1   1  21       15.18      0.45 o 
   0   1  21       16.91      0.44 o 
   1   1  21        9.91      0.30 o 
   2   1  21       10.95      0.51 o 
   3   1  21        4.31      0.34 o 
   4   1  21       14.77      0.76 o 
   5   1  21       24.74      0.89 o 
 -10   2  21        1.02      0.38 o 
  -9   2  21        7.88      0.37 o 
  -8   2  21        0.08      0.09 o 
  -7   2  21       13.03      0.89 o 
  -6   2  21        1.50      0.15 o 
  -5   2  21        0.10      0.08 o 
  -4   2  21        4.79      0.20 o 
  -3   2  21       11.90      0.37 o 
  -2   2  21        0.60      0.11 o 
  -1   2  21        1.21      0.12 o 
   0   2  21       14.44      0.99 o 
   1   2  21        2.42      0.24 o 
   2   2  21        0.06      0.07 o 
   3   2  21        5.97      0.59 o 
   4   2  21        2.88      0.48 o 
   5   2  21        2.90      0.45 o 
  -9   3  21        0.81      0.29 o 
  -8   3  21        0.13      0.14 o 
  -7   3  21        2.90      0.43 o 
  -6   3  21        0.71      0.17 o 
  -5   3  21        0.96      0.22 o 
  -4   3  21        1.80      0.14 o 
  -3   3  21        7.26      0.31 o 
  -2   3  21        0.06      0.06 o 
  -1   3  21       14.24      0.46 o 
   0   3  21        2.91      0.22 o 
   1   3  21        1.22      0.21 o 
   2   3  21        1.84      0.21 o 
   3   3  21        4.64      0.53 o 
   4   3  21        4.37      0.50 o 
  -7   4  21        7.54      0.64 o 
  -6   4  21        1.79      0.23 o 
  -5   4  21        0.34      0.16 o 
  -4   4  21        0.43      0.15 o 
  -3   4  21        0.95      0.16 o 
  -2   4  21        2.59      0.46 o 
  -1   4  21        2.41      0.67 o 
   0   4  21        0.10      0.10 o 
   1   4  21        0.10      0.10 o 
   2   4  21        0.23      0.21 o 
  -4   5  21        0.21      0.20 o 
  -3   5  21        0.21      0.20 o 
  -2   5  21        1.29      0.51 o 
  -1   5  21        0.23      0.21 o 
 -10   0  22        1.03      0.36 o 
  -9   0  22        7.36      0.61 o 
  -8   0  22        0.07      0.07 o 
  -7   0  22        0.31      0.20 o 
  -6   0  22        2.90      0.30 o 
  -5   0  22        0.14      0.11 o 
  -4   0  22        1.49      0.18 o 
  -3   0  22      102.00      3.29 o 
  -2   0  22        4.61      0.26 o 
  -1   0  22        0.72      0.15 o 
   0   0  22       17.04      0.51 o 
   1   0  22        4.49      0.37 o 
   2   0  22       16.37      0.57 o 
   3   0  22       37.47      1.13 o 
 -10   1  22       12.65      0.71 o 
  -9   1  22        0.16      0.13 o 
  -8   1  22        0.08      0.08 o 
  -7   1  22        1.19      0.11 o 
  -6   1  22        1.30      0.22 o 
  -5   1  22        1.51      0.14 o 
  -4   1  22       24.92      0.80 o 
  -3   1  22        2.41      0.18 o 
  -2   1  22       12.77      0.36 o 
  -1   1  22       13.22      0.40 o 
   0   1  22        4.51      0.21 o 
   1   1  22        3.30      0.19 o 
   2   1  22        0.90      0.17 o 
   3   1  22        0.91      0.35 o 
   4   1  22        5.32      0.54 o 
  -9   2  22        3.31      0.30 o 
  -8   2  22        0.40      0.19 o 
  -7   2  22        5.22      0.33 o 
  -6   2  22        0.29      0.12 o 
  -5   2  22       11.30      0.33 o 
  -4   2  22        4.58      0.21 o 
  -3   2  22        0.08      0.08 o 
  -2   2  22       10.26      0.32 o 
  -1   2  22       21.45      0.56 o 
   0   2  22        0.55      0.16 o 
   1   2  22       12.83      1.16 o 
   2   2  22        3.55      0.53 o 
   3   2  22        1.54      0.39 o 
  -8   3  22       26.72      1.00 o 
  -7   3  22        2.59      0.25 o 
  -6   3  22        5.60      0.28 o 
  -5   3  22        0.23      0.14 o 
  -4   3  22        1.08      0.14 o 
  -3   3  22       11.34      0.34 o 
  -2   3  22       12.07      0.38 o 
  -1   3  22        5.88      0.42 o 
   0   3  22        4.96      0.32 o 
   1   3  22        0.10      0.10 o 
   2   3  22        5.43      0.36 o 
   3   3  22        6.54      0.56 o 
  -6   4  22        0.69      0.20 o 
  -5   4  22        2.98      0.23 o 
  -4   4  22        3.45      0.24 o 
  -3   4  22        0.13      0.11 o 
  -2   4  22        0.27      0.17 o 
  -1   4  22        1.47      0.21 o 
   0   4  22        1.24      0.23 o 
   1   4  22        8.18      0.37 o 
  -9   1  23        2.43      0.32 o 
  -8   1  23        0.90      0.19 o 
  -7   1  23        0.95      0.13 o 
  -6   1  23        2.34      0.20 o 
  -5   1  23        0.09      0.08 o 
  -4   1  23       10.07      0.31 o 
  -3   1  23        2.02      0.22 o 
  -2   1  23        0.09      0.11 o 
  -1   1  23        1.66      0.13 o 
   0   1  23       11.94      0.44 o 
   1   1  23        9.05      0.42 o 
   2   1  23        6.82      0.61 o 
   3   1  23       23.04      0.90 o 
   4   1  23        0.70      0.31 o 
  -9   2  23        8.99      0.62 o 
  -8   2  23        2.96      0.26 o 
  -7   2  23        3.59      0.45 o 
  -6   2  23        0.76      0.14 o 
  -5   2  23        8.73      0.30 o 
  -4   2  23       20.14      0.53 o 
  -3   2  23        0.13      0.15 o 
  -2   2  23       11.89      0.37 o 
  -1   2  23        0.08      0.08 o 
   0   2  23        4.47      0.31 o 
   1   2  23        0.50      0.33 o 
   3   2  23        1.41      0.36 o 
  -8   3  23        3.23      0.49 o 
  -7   3  23        0.21      0.16 o 
  -6   3  23        0.94      0.17 o 
  -5   3  23        4.75      0.27 o 
  -4   3  23        0.43      0.21 o 
  -3   3  23        0.08      0.07 o 
  -2   3  23        1.11      0.48 o 
  -1   3  23        2.35      0.23 o 
   0   3  23        0.10      0.10 o 
   1   3  23        2.59      0.25 o 
   2   3  23        5.41      0.52 o 
  -5   4  23       10.16      0.65 o 
  -4   4  23        5.96      0.29 o 
  -3   4  23        8.64      0.50 o 
  -2   4  23        3.67      0.29 o 
  -1   4  23        0.11      0.13 o 
  -8   0  24        0.48      0.27 o 
  -7   0  24        8.22      0.37 o 
  -6   0  24       12.88      0.72 o 
  -5   0  24        0.50      0.19 o 
  -4   0  24        1.77      0.20 o 
  -3   0  24        0.24      0.14 o 
  -2   0  24        0.11      0.10 o 
  -1   0  24       24.45      0.71 o 
   0   0  24        1.61      0.25 o 
   1   0  24        1.36      0.37 o 
   2   0  24       35.99      1.09 o 
  -9   1  24        0.25      0.22 o 
  -8   1  24       10.66      0.68 o 
  -7   1  24        0.89      0.13 o 
  -6   1  24        0.08      0.08 o 
  -5   1  24       16.12      0.49 o 
  -4   1  24        2.81      0.17 o 
  -3   1  24        0.15      0.10 o 
  -2   1  24        2.35      0.16 o 
  -1   1  24        0.83      0.13 o 
   0   1  24        4.97      0.27 o 
   1   1  24       15.56      0.52 o 
   2   1  24        8.77      0.62 o 
   3   1  24        5.26      0.50 o 
  -8   2  24        0.26      0.17 o 
  -7   2  24        5.22      0.27 o 
  -6   2  24        0.37      0.16 o 
  -5   2  24        2.00      0.16 o 
  -4   2  24        2.31      0.19 o 
  -3   2  24        3.39      0.23 o 
  -2   2  24        0.65      0.12 o 
  -1   2  24        0.28      0.17 o 
   0   2  24        8.07      0.62 o 
   1   2  24       10.77      0.99 o 
   2   2  24        0.17      0.17 o 
  -6   3  24       20.03      0.57 o 
  -5   3  24        9.85      0.37 o 
  -4   3  24        0.15      0.17 o 
  -3   3  24       12.51      0.40 o 
  -2   3  24        1.70      0.21 o 
  -1   3  24       13.94      1.41 o 
   0   3  24        8.01      0.63 o 
  -7   1  25        7.97      0.29 o 
  -6   1  25        1.35      0.15 o 
  -5   1  25        1.03      0.23 o 
  -4   1  25        5.08      0.32 o 
  -3   1  25        1.32      0.14 o 
  -2   1  25        0.53      0.13 o 
  -1   1  25        1.52      0.15 o 
   0   1  25        0.65      0.17 o 
   1   1  25        3.16      0.47 o 
  -7   2  25        2.48      0.47 o 
  -6   2  25       13.47      0.50 o 
  -5   2  25        0.08      0.08 o 
  -4   2  25        3.56      0.21 o 
  -3   2  25        0.07      0.07 o 
  -2   2  25       16.41      0.49 o 
  -1   2  25        0.50      0.26 o 
   0   2  25        8.91      0.39 o 
   1   2  25        9.81      0.62 o 
  -4   3  25        0.62      0.37 o 
  -3   3  25        2.95      0.41 o 
  -2   3  25        0.36      0.17 o 
  -7   0  26        1.50      0.34 o 
  -6   0  26        5.30      0.32 o 
  -5   0  26       13.53      0.73 o 
  -4   0  26       13.14      0.77 o 
  -3   0  26        4.90      0.32 o 
  -2   0  26        4.15      0.30 o 
  -1   0  26        6.81      0.35 o 
   0   0  26        1.99      0.38 o 
  -6   1  26        1.83      0.16 o 
  -5   1  26        3.06      0.23 o 
  -4   1  26        2.72      0.19 o 
  -3   1  26       18.85      0.55 o 
  -2   1  26        1.76      0.16 o 
  -1   1  26        0.31      0.14 o 
   0   1  26        2.10      0.21 o 
  -5   2  26        0.17      0.13 o 
  -4   2  26        1.73      0.16 o 
  -3   2  26        0.08      0.10 o 
  -2   2  26        8.65      0.38 o 
_refine_diff_density_max 3.910544E-01
_refine_diff_density_min -2.381566E-01

# start Validation Reply Form
_vrf_PLAT417_ELMAM2_withoutURATIO_oxa04_12
;
PROBLEM: Short Inter D-H..H-D
RESPONSE: This is a very strong hydrogen bond and this is the reason why
the distance is so short.
;
# end Validation Reply Form
