# Supplementary material for: On the accuracy and precision of X-ray and neutron diffraction results as a function of resolution and the electron density model
Source: IUCrJ. 2020 Aug 25;7(Pt 5):920–33. doi: 10.1107/S2052252520010441 (PMC7467170; doi:10.1107/S2052252520010441)
Supplement: Supplementary file 2 [file m-07-00920-sup2.zip › cif_deposition/ELMAM2_withoutURATIO_oxa05_05.cif]

data_ELMAM2_withoutURATIO_oxa05_05  
_audit_creation_method             'MoPro12'     
_chemical_formula_moiety               'C2 H2 O4, 2(H2 O1)'
_chemical_formula_sum                  'C2 H6 O6'
_chemical_formula_weight               126.07
_chemical_absolute_configuration     '-'

_symmetry_cell_setting               monoclinic   
_symmetry_space_group_name_H-M         'P 21/c'
_symmetry_space_group_name_Hall        '-P 2ybc'

loop_
_atom_type_symbol                      
_atom_type_description                 
_atom_type_scat_dispersion_real        
_atom_type_scat_dispersion_imag        
_atom_type_scat_source                 
 'C' 'C'    0.0033   0.0016
'Su & Coppens. Acta. Cryst. (1997) A53, 749-762. '                    
 'H' 'H'    0.0000   0.0000
'Su & Coppens. Acta. Cryst. (1997) A53, 749-762. '                    
 'O' 'O'    0.0106   0.0060
'Su & Coppens. Acta. Cryst. (1997) A53, 749-762. '                    

loop_
_symmetry_equiv_pos_as_xyz           
'x, y, z'
'-x, y+1/2, -z+1/2'
'-x, -y, -z'
'x, -y-1/2, z-1/2'
_cell_length_a                6.0936(4) 
_cell_length_b                3.4963(2) 
_cell_length_c                11.8436(7) 
_cell_angle_alpha             90.00 
_cell_angle_beta              103.950(2) 
_cell_angle_gamma             90.00 
_cell_volume                   244.89(3) 
_cell_formula_units_Z                2
_cell_measurement_reflns_used     9949
_cell_measurement_temperature     100(1)
_cell_measurement_theta_max       45.32
_cell_measurement_theta_min       3.44
_exptl_crystal_density_diffrn     1.710
_exptl_crystal_F_000              132 
_exptl_absorpt_coefficient_mu     0.181 
_exptl_crystal_description        unspecified
_exptl_crystal_size_max              0.414                
_exptl_crystal_size_mid              0.344  
_exptl_crystal_size_min              0.210
_exptl_crystal_colour             colourless
_exptl_absorpt_correction_type    multi-scan
_exptl_absorpt_process_details
;
 Absorption correction done by SORTAV
 Blessing, R. H.: (1995) Acta Cryst. A51, 33-38
;
_exptl_absorpt_correction_T_min    0.901
_exptl_absorpt_correction_T_max    0.995
_exptl_special_details               
;
?
;
_diffrn_reflns_av_R_equivalents   0.0000
_diffrn_reflns_av_unetI/netI      0.0437
_diffrn_reflns_limit_h_max        11
_diffrn_reflns_limit_h_min        -12
_diffrn_reflns_limit_k_max        6
_diffrn_reflns_limit_k_min        0
_diffrn_reflns_limit_l_max        23
_diffrn_reflns_limit_l_min        0
_diffrn_reflns_number             2036
_diffrn_reflns_theta_full         26.00
_diffrn_reflns_theta_max          45.34
_diffrn_reflns_theta_min          3.44
_diffrn_ambient_temperature       100(1)
_diffrn_measured_fraction_theta_full 0.988
_diffrn_measured_fraction_theta_max 0.995
_diffrn_measurement_device_type   'Bruker APEX-II CCD'
_diffrn_measurement_method        '\f and \w scans'
_diffrn_radiation_monochromator   'graphite'
_diffrn_radiation_type            MoK\a
_diffrn_radiation_wavelength      0.71073
_diffrn_source                    'fine-focus sealed tube'
_diffrn_standards_number          0
_reflns_number_gt                 1908
_reflns_number_total              2036
_reflns_threshold_expression      >2sigma(I)
_computing_structure_refinement      'MoPro (J. Appl. Cryst. 2005, 38, 38-54)'
_iucr_refine_instructions_details  
; 
# ! MoPro 12.6 19/01/2017 15:14:30 F:\Oxalic_acid\Oxa_ELMAM2\Final_Refinement_05\5\mopro_elmam2_01.par 
# ! reflections hkl file : F:\Oxalic_acid\Oxa_ELMAM2\Final_Refinement_05\5\sortav_freeformat.hkl refin. vs. F^1 
# ! atomic table file : C:\Users\user\Desktop\Programy_Krys\MoPro\MoProSuite\LibMoPro\mopro.tab 
# ! wave functions file : C:\Users\user\Desktop\Programy_Krys\MoPro\MoProSuite\LibMoPro\WAVEF_Su_Coppens_relativistic 
# ! RF factor = 1.713 % RI factor = 4.314% 
# ! wR2F factor = 2.145 % wR2I factor = 3.933% 
# ! g.o.f.(F**1) = 1.310 Nvar= 49 Nref= 2036 Nfree= 0 0.08<sinT/l< 1.00 
#  
# WSIG 1.00000 ! weighting scheme 
#  ! SPACE GROUP P ? 
#  
# CELL 6.0936 3.4963 11.8436 90.0000 103.9500 90.0000 0.71073 
# ZERR 0.0004 0.0002 0.0007 0.0000 0.0020 0.0000 
#  
# SYMM 2 P CENTRO 
#  X , Y, Z 
#  -X , 1/2+Y, 1/2-Z 
#  
# EQUIV 56551 
#  
# SCALE 1 23.814564 
#  
# FMULT 1.00000 
#  
# UOVER 0.00000 0.00000 0.00000 0.00000 0.00000 0.00000 ANI 
#  
# SOLVT 0.00000 50.00000 
#  
# EXTIN 0.00000 GAUSSIAN ISOT TYP1 ! G*10^4 
#  
#  
# DUMMY 0 
#  
# KAPPA 6 
#  0.997420 0.887700 ! # 1 1 MOL O1 1x 
#  0.991080 0.921460 ! # 2 1 MOL C1 1x 
#  0.992980 0.894140 ! # 3 1 MOL O2 1x 
#  0.984730 0.963620 ! # 4 1 MOL O3 1x 
#  1.161560 1.499840 ! # 5 1 MOL H2 2x 
#  1.155900 1.498650 ! # 6 1 MOL H1 1x 
#  
# ATOMS 7 
#  
# ATOM 1 O1 MOL 1 0.064962 0.443791 0.150155 1.0000 1 O 
# bXY C1 H1 OCT K1 V0 M0 Q0 
# UANI 0.012703 0.018993 0.006698 -.004643 0.001430 0.000783 
#  6.07118 0. -.071 0.013 0. 0.008 0. 0. 0.017 0.021 
#  0. -.011 -.023 0. 0. -.068 0. 
#  
# ATOM 2 C1 MOL 1 0.096882 0.558759 0.051960 1.0000 1 C 
# bXY O1 O2 OCT K2 V0 M0 Q0 
# UANI 0.008990 0.011459 0.006739 -.001840 0.001256 0.000181 
#  4.04799 0. 0.034 0. 0. -.320 0. 0. -.087 0. 
#  0. -.001 0. 0. 0. -.390 0. 
#  
# ATOM 3 O2 MOL 1 0.257758 0.742581 0.036304 1.0000 1 O 
#  XY C1 O1 OCT K3 V0 M0 Q0 
# UANI 0.010669 0.017903 0.008848 -.005483 0.001044 0.000742 
#  6.11627 0. -.078 -.003 0. -.082 0. 0. -.061 0.002 
#  0. -.002 0.002 0. 0. 0.039 -.008 
#  
# ATOM 4 O3 MOL 1 0.369876 0.631003 0.321366 1.0000 1 O 
# bXY H3 H2 OCT K4 V0 M0 Q0 
# UANI 0.010190 0.018210 0.008307 0.002230 0.000604 -.001115 
#  6.32858 0. -.082 0. 0. 0.049 0. 0. 0.021 0. 
#  0. -.039 0. 0. 0. -.079 0. 
#  
# ATOM 5 H2 MOL 1 0.311934 0.693129 0.388671 1.0000 1 H 
#  ZX O3 H3 QUA K5 V0 M0 Q0 
# UISO 0.026938 
#  0.82473 0. 0. 0. 0.120 0.102 0. 0. 0. 0. 
#  
# ATOM 6 H3 MOL 1 0.488784 0.448565 0.350705 1.0000 1 H 
#  ZX O3 H2 QUA K5 V0 M0 Q0 
# UISO 0.028705 
#  0.82473 0. 0. 0. 0.120 0.102 0. 0. 0. 0. 
#  
# ATOM 7 H1 MOL 1 0.201704 0.519235 0.221779 1.0000 1 H 
#  ZX O1 C1 QUA K6 V0 M0 Q0 
# UISO 0.036136 
#  0.78652 0. 0. 0. 0.131 0.096 0. 0. 0. 0. 
#  
# ANHAR 0 3 ! number_of_anharmonic_atoms max_order 
# ! 1 ! atom number 
# ! 0.00E+00 0.00E+00 0.00E+00 0.00E+00 0.00E+00 0.00E+00 0.00E+00 0.00E+00 
# ! 0.00E+00 0.00E+00 
#  
#  
# STOP 
; 
_refine_special_details              
;
  TAAM refinement with ELMAM2 databank.
  Uses aspherical atomic scattering factors computed 
  from multipolar model
  (Hansen & Coppens, Acta Cryst. A, 1978, 34, 909-921)
  parametrized using ELMAM2 databank
  (Domagala, et al., Acta Cryst. A, 2012, 68, 337-351)
  and MoPro software
  (Jelsch, et al., J. Appl. Cryst. 2005, 38, 38-54)
 Refinement of F^1^ against reflections.
 The threshold expression of F^2^ > 2sigma(F^2^) is
 used for calculating R-factors(gt) and is not
 relevant to the choice of reflections for refinement.
 R-factors based on F^2^ are statistically about twice
 as large as those based on F, and R-factors based on
 ALL data will be even larger.
;
_refine_ls_structure_factor_coef     F  
_refine_ls_matrix_type                full
_refine_ls_weighting_scheme          sigma
_atom_sites_solution_primary      direct 
_atom_sites_solution_secondary    difmap 
_atom_sites_solution_hydrogens    geom   
_refine_ls_hydrogen_treatment    refall
_refine_ls_extinction_method        'none'              
_refine_ls_number_reflns              2036
_refine_ls_number_parameters            49
_refine_ls_number_restraints             0
# R-factors: R(F)  &  wR2(I) 
_refine_ls_R_factor_all              0.0171
_refine_ls_R_factor_gt               0.0159
_refine_ls_wR_factor_ref             0.0214
_refine_ls_wR_factor_gt              0.0214
_refine_ls_goodness_of_fit_ref       1.310
_refine_ls_restrained_S_all          0.000
_refine_ls_shift/su_max              0.001
_refine_ls_shift/su_mean             0.000

###  to get diff_density_max min & rms : 
###  run MoPro  : WRIT FOUR   to create FOURier file 
###  run VMoPro : FOUR  FastFourierTransform   to get a 3D grid (Xplor format) on whole unit-cell
###             & GRID  STAT   to get max min rms statistics


loop_
_atom_site_type_symbol      
_atom_site_label            
_atom_site_fract_x          
_atom_site_fract_y          
_atom_site_fract_z          
_atom_site_U_iso_or_equiv   
_atom_site_adp_type         
_atom_site_occupancy        
_atom_site_calc_flag        
_atom_site_refinement_flag_posn  
_atom_site_refinement_flag_adp  
_atom_site_disorder_assembly
_atom_site_disorder_group   
O  O1 0.06496(2) 0.44379(4) 0.150155(1) 0.01295(5) Uani 1 d . . . .
C  C1 0.09688(2) 0.55876(4) 0.05196(1) 0.00917(5) Uani 1 d . . . .
O  O2 0.25776(2) 0.74258(4) 0.036304(1) 0.01270(5) Uani 1 d . . . .
O  O3 0.36988(2) 0.63100(4) 0.321366(1) 0.01251(5) Uani 1 d . . . .
H  H2 0.312(1) 0.693(2) 0.3887(6) 0.027(1) Uiso 1 d U . . .
H  H3 0.489(1) 0.449(2) 0.3507(5) 0.029(1) Uiso 1 d U . . .
H  H1 0.202(1) 0.519(2) 0.2218(7) 0.036(1) Uiso 1 d U . . .

loop_ 
_atom_site_aniso_label 
_atom_site_aniso_U_11 
_atom_site_aniso_U_22 
_atom_site_aniso_U_33 
_atom_site_aniso_U_12 
_atom_site_aniso_U_13 
_atom_site_aniso_U_23 
O1 0.01270(5) 0.01899(5) 0.00670(4) -0.00464(3) 0.00143(3) 0.00078(3)  
C1 0.00899(5) 0.01146(5) 0.00674(4) -0.00184(3) 0.00126(3) 0.00018(3)  
O2 0.01067(4) 0.01790(5) 0.00885(4) -0.00548(3) 0.00104(3) 0.00074(3)  
O3 0.01019(4) 0.01821(5) 0.00831(4) 0.00223(3) 0.00060(3) -0.00111(3)                               

loop_
_geom_bond_atom_site_label_1         
_geom_bond_atom_site_label_2         
_geom_bond_distance                  
_geom_bond_site_symmetry_2           
_geom_bond_publ_flag                 
O1 C1 1.2888(2) . ? 
O1 H1 1.069(8) . ? 
C1 O2 1.2231(2) . ? 
O3 H3 0.965(7) . ? 
O3 H2 0.971(7) . ? 

loop_
_geom_angle_atom_site_label_1        
_geom_angle_atom_site_label_2        
_geom_angle_atom_site_label_3        
_geom_angle                          
_geom_angle_site_symmetry_1          
_geom_angle_site_symmetry_3          
_geom_angle_publ_flag                
O1 C1 O2 126.98(1) . . ? 
C1 O1 H1 112.4(4) . . ? 
H2 O3 H3 104.0(5) . . ? 

loop_
_geom_torsion_atom_site_label_1      
_geom_torsion_atom_site_label_2      
_geom_torsion_atom_site_label_3      
_geom_torsion_atom_site_label_4      
_geom_torsion                        
_geom_torsion_site_symmetry_1        
_geom_torsion_site_symmetry_2        
_geom_torsion_site_symmetry_3        
_geom_torsion_site_symmetry_4        
_geom_torsion_publ_flag              
O2 C1 O1 H1 -1.8(4) . . . . ? 

loop_ 
 _refln_index_h 
 _refln_index_k 
 _refln_index_l 
 _refln_F_squared_meas 
 _refln_F_squared_sigma 
 _refln_observed_status 
   1   0   0      316.72     47.66 o 
   2   0   0       24.77      0.72 o 
   3   0   0      401.36     44.74 o 
   4   0   0       44.28      1.18 o 
   5   0   0       64.08      1.81 o 
   6   0   0      235.08      8.91 o 
   7   0   0      108.57      3.60 o 
   8   0   0       26.78      0.71 o 
   9   0   0       17.58      0.53 o 
  10   0   0        8.16      0.26 o 
  11   0   0       33.78      1.26 o 
   2   1   0      374.68     11.64 o 
   3   1   0      108.49      2.79 o 
   4   1   0        2.43      0.09 o 
   5   1   0        0.43      0.05 o 
   6   1   0        0.59      0.06 o 
   7   1   0       82.83      2.18 o 
   8   1   0        0.03      0.02 o 
   9   1   0       33.47      0.80 o 
  10   1   0        9.93      0.25 o 
  11   1   0        0.08      0.04 o 
   0   2   0       13.20      0.42 o 
   1   2   0      321.15      9.45 o 
   2   2   0      507.21     16.14 o 
   3   2   0        1.83      0.09 o 
   4   2   0      116.66      3.01 o 
   5   2   0       24.32      0.59 o 
   6   2   0        0.08      0.03 o 
   7   2   0       35.81      0.87 o 
   8   2   0       42.22      1.01 o 
   9   2   0        1.76      0.08 o 
  10   2   0        9.53      0.26 o 
  11   2   0        0.11      0.05 o 
   1   3   0       18.19      0.47 o 
   2   3   0       12.52      0.33 o 
   3   3   0       71.93      1.74 o 
   4   3   0        5.61      0.15 o 
   5   3   0      120.94      2.97 o 
   6   3   0        0.29      0.03 o 
   7   3   0        0.59      0.04 o 
   8   3   0       17.76      0.45 o 
   9   3   0        2.26      0.09 o 
  10   3   0        0.84      0.07 o 
   0   4   0        2.66      0.10 o 
   1   4   0       17.44      0.42 o 
   2   4   0       12.22      0.30 o 
   3   4   0        6.06      0.15 o 
   4   4   0       65.40      1.61 o 
   5   4   0        8.77      0.22 o 
   6   4   0       16.49      0.43 o 
   7   4   0        9.89      0.29 o 
   8   4   0        0.08      0.04 o 
   9   4   0        0.06      0.06 o 
   1   5   0        4.33      0.12 o 
   2   5   0       11.48      0.30 o 
   3   5   0       17.01      0.52 o 
   4   5   0        0.14      0.03 o 
   5   5   0        5.15      0.16 o 
   6   5   0       26.47      0.87 o 
   7   5   0       13.86      0.43 o 
   8   5   0        1.10      0.08 o 
   0   6   0       17.45      0.61 o 
   1   6   0        6.32      0.22 o 
   2   6   0        0.82      0.05 o 
   3   6   0        0.34      0.05 o 
   4   6   0        0.91      0.07 o 
   5   6   0        7.21      0.27 o 
   6   6   0       12.06      0.44 o 
 -11   1   1        0.24      0.05 o 
 -10   1   1        3.40      0.11 o 
  -9   1   1        0.50      0.04 o 
  -8   1   1       29.04      0.69 o 
  -7   1   1       18.16      0.46 o 
  -6   1   1        1.37      0.08 o 
  -5   1   1       56.27      1.40 o 
  -4   1   1       91.06      2.27 o 
  -3   1   1      313.93     10.90 o 
  -2   1   1      188.40      5.58 o 
   0   1   1      451.59     21.15 o 
   1   1   1       37.27      1.02 o 
   2   1   1       66.10      1.73 o 
   3   1   1      425.82     12.07 o 
   4   1   1      151.15      4.02 o 
   5   1   1      107.80      2.86 o 
   6   1   1      185.64      5.48 o 
   7   1   1        1.11      0.07 o 
   8   1   1        0.43      0.04 o 
   9   1   1        0.19      0.04 o 
  10   1   1       33.35      0.81 o 
  11   1   1        3.95      0.13 o 
 -11   2   1        2.83      0.12 o 
 -10   2   1        0.51      0.05 o 
  -9   2   1        4.86      0.14 o 
  -8   2   1       39.92      0.96 o 
  -7   2   1        0.03      0.02 o 
  -6   2   1       71.28      1.76 o 
  -5   2   1        9.19      0.24 o 
  -4   2   1       52.93      1.31 o 
  -3   2   1       82.98      2.07 o 
  -2   2   1      147.23      3.92 o 
  -1   2   1      138.50      4.19 o 
   0   2   1       73.64      1.89 o 
   1   2   1      265.77      7.78 o 
   2   2   1        1.64      0.08 o 
   3   2   1        7.66      0.22 o 
   4   2   1       73.55      1.85 o 
   5   2   1       25.59      0.62 o 
   6   2   1        9.75      0.26 o 
   7   2   1       10.78      0.27 o 
   8   2   1       21.81      0.53 o 
   9   2   1        3.73      0.12 o 
  10   2   1        1.64      0.08 o 
  11   2   1       12.34      0.40 o 
 -10   3   1        2.80      0.11 o 
  -9   3   1        2.60      0.10 o 
  -8   3   1        0.24      0.03 o 
  -7   3   1        2.04      0.07 o 
  -6   3   1       12.86      0.30 o 
  -5   3   1       19.61      0.47 o 
  -4   3   1        5.01      0.13 o 
  -3   3   1        3.76      0.11 o 
  -2   3   1      140.89      3.75 o 
  -1   3   1        0.17      0.05 o 
   0   3   1       48.95      1.31 o 
   1   3   1       30.20      0.77 o 
   2   3   1       28.46      0.71 o 
   3   3   1        1.98      0.08 o 
   4   3   1       36.03      0.87 o 
   5   3   1       25.93      0.66 o 
   6   3   1        0.04      0.02 o 
   7   3   1       28.41      0.71 o 
   8   3   1        0.20      0.03 o 
   9   3   1        6.69      0.19 o 
  10   3   1        1.42      0.10 o 
  -9   4   1       12.15      0.35 o 
  -8   4   1       22.35      0.60 o 
  -7   4   1       21.62      0.55 o 
  -6   4   1        7.87      0.21 o 
  -5   4   1        3.17      0.10 o 
  -4   4   1        0.18      0.03 o 
  -3   4   1       20.61      0.51 o 
  -2   4   1       16.42      0.42 o 
  -1   4   1        5.69      0.16 o 
   0   4   1       11.28      0.37 o 
   1   4   1        0.62      0.04 o 
   2   4   1        0.04      0.02 o 
   3   4   1        0.38      0.03 o 
   4   4   1        0.57      0.04 o 
   5   4   1        4.44      0.12 o 
   6   4   1        0.04      0.03 o 
   7   4   1        1.54      0.08 o 
   8   4   1        2.41      0.10 o 
   9   4   1        2.36      0.11 o 
  -8   5   1        4.98      0.16 o 
  -7   5   1        4.21      0.14 o 
  -6   5   1        0.02      0.02 o 
  -5   5   1        2.61      0.09 o 
  -4   5   1        0.03      0.03 o 
  -3   5   1        0.17      0.03 o 
  -2   5   1        0.38      0.03 o 
  -1   5   1       10.09      0.26 o 
   0   5   1        0.04      0.03 o 
   1   5   1        0.06      0.03 o 
   2   5   1        3.82      0.11 o 
   3   5   1        9.15      0.24 o 
   4   5   1        2.03      0.08 o 
   5   5   1        0.13      0.03 o 
   6   5   1        4.22      0.12 o 
   7   5   1        0.09      0.04 o 
   8   5   1        0.18      0.05 o 
  -6   6   1        1.96      0.11 o 
  -5   6   1        0.04      0.03 o 
  -4   6   1        0.15      0.05 o 
  -3   6   1        8.72      0.26 o 
  -2   6   1        0.64      0.05 o 
  -1   6   1        2.16      0.09 o 
   0   6   1        5.69      0.29 o 
   1   6   1        5.95      0.17 o 
   2   6   1        0.48      0.04 o 
   3   6   1        0.87      0.06 o 
   4   6   1        3.82      0.16 o 
   5   6   1        4.80      0.17 o 
 -12   0   2        9.10      0.37 o 
 -11   0   2        3.68      0.14 o 
 -10   0   2        0.04      0.04 o 
  -9   0   2        4.10      0.15 o 
  -8   0   2        3.59      0.14 o 
  -7   0   2       14.62      0.47 o 
  -6   0   2      184.59      5.88 o 
  -5   0   2       90.59      3.16 o 
  -4   0   2      648.42    289.37 o 
  -3   0   2       14.61      0.88 o 
  -2   0   2      444.66    168.25 o 
   0   0   2      145.89     13.13 o 
   1   0   2       10.78      0.33 o 
   3   0   2      183.88      6.03 o 
   4   0   2        0.04      0.03 o 
   5   0   2      673.60     38.23 o 
   6   0   2       30.08      0.81 o 
   7   0   2       34.70      0.89 o 
   8   0   2       14.68      0.38 o 
   9   0   2       46.57      1.35 o 
  10   0   2        2.99      0.17 o 
  11   0   2       26.99      0.78 o 
 -11   1   2        5.83      0.17 o 
 -10   1   2        0.58      0.05 o 
  -9   1   2        1.31      0.07 o 
  -8   1   2        0.05      0.05 o 
  -7   1   2       87.15      2.18 o 
  -6   1   2        6.76      0.21 o 
  -5   1   2      248.22      7.27 o 
  -4   1   2       56.97      1.39 o 
  -3   1   2       33.47      0.88 o 
  -2   1   2      514.63     27.63 o 
  -1   1   2      155.11      4.10 o 
   0   1   2       89.99      2.52 o 
   1   1   2      431.60     21.57 o 
   2   1   2        2.64      0.13 o 
   3   1   2      441.99     12.55 o 
   4   1   2      184.11      5.18 o 
   5   1   2       57.43      1.45 o 
   6   1   2       60.51      1.58 o 
   7   1   2        0.18      0.04 o 
   8   1   2        2.14      0.08 o 
   9   1   2        4.82      0.14 o 
  10   1   2        0.04      0.03 o 
  11   1   2        8.81      0.31 o 
 -11   2   2        0.37      0.05 o 
 -10   2   2       11.33      0.29 o 
  -9   2   2        0.03      0.03 o 
  -8   2   2       16.45      0.41 o 
  -7   2   2        0.36      0.03 o 
  -6   2   2       40.31      0.97 o 
  -5   2   2        0.55      0.05 o 
  -4   2   2       12.71      0.33 o 
  -3   2   2      176.78      4.84 o 
  -2   2   2      458.62     20.51 o 
  -1   2   2        8.22      0.23 o 
   0   2   2      129.27      3.57 o 
   1   2   2        0.10      0.03 o 
   2   2   2        2.96      0.14 o 
   3   2   2      277.60      8.80 o 
   4   2   2      297.08      8.79 o 
   5   2   2        3.50      0.11 o 
   6   2   2        0.05      0.03 o 
   7   2   2        6.34      0.16 o 
   8   2   2        0.17      0.04 o 
   9   2   2       37.16      0.91 o 
  10   2   2       29.90      0.76 o 
  11   2   2        0.03      0.03 o 
 -10   3   2        8.24      0.23 o 
  -9   3   2       85.35      2.14 o 
  -8   3   2        8.42      0.21 o 
  -7   3   2        1.92      0.07 o 
  -6   3   2       11.55      0.28 o 
  -5   3   2        0.07      0.03 o 
  -4   3   2       13.54      0.33 o 
  -3   3   2      241.76      6.84 o 
  -2   3   2       66.16      1.66 o 
  -1   3   2       31.73      0.92 o 
   0   3   2      112.41      2.99 o 
   1   3   2       45.55      1.17 o 
   2   3   2       89.05      2.33 o 
   3   3   2       20.25      0.48 o 
   4   3   2        1.11      0.05 o 
   5   3   2        5.28      0.14 o 
   6   3   2        0.66      0.04 o 
   7   3   2       22.90      0.56 o 
   8   3   2        9.83      0.25 o 
   9   3   2        2.70      0.11 o 
  10   3   2       18.93      0.77 o 
  -9   4   2        3.95      0.15 o 
  -8   4   2       20.15      0.60 o 
  -7   4   2        6.74      0.17 o 
  -6   4   2        0.02      0.02 o 
  -5   4   2        0.02      0.02 o 
  -4   4   2        4.97      0.13 o 
  -3   4   2       10.52      0.26 o 
  -2   4   2       59.44      1.58 o 
  -1   4   2        9.53      0.25 o 
   0   4   2       55.94      1.38 o 
   1   4   2       54.04      1.30 o 
   2   4   2        1.89      0.06 o 
   3   4   2        2.15      0.07 o 
   4   4   2        0.56      0.04 o 
   5   4   2        0.12      0.03 o 
   6   4   2       26.04      0.68 o 
   7   4   2        1.57      0.08 o 
   8   4   2       14.29      0.44 o 
   9   4   2       13.39      0.54 o 
  -8   5   2       26.54      1.34 o 
  -7   5   2       19.49      0.67 o 
  -6   5   2        0.78      0.05 o 
  -5   5   2        4.22      0.13 o 
  -4   5   2       22.18      0.65 o 
  -3   5   2        2.57      0.09 o 
  -2   5   2       15.99      0.43 o 
  -1   5   2       70.02      2.08 o 
   0   5   2        7.12      0.20 o 
   1   5   2       12.14      0.31 o 
   2   5   2        1.78      0.07 o 
   3   5   2        3.03      0.09 o 
   4   5   2        0.84      0.05 o 
   5   5   2        4.80      0.15 o 
   6   5   2        0.24      0.04 o 
   7   5   2       12.88      0.39 o 
  -6   6   2        4.48      0.16 o 
  -5   6   2        0.40      0.05 o 
  -4   6   2        4.94      0.16 o 
  -3   6   2        1.89      0.10 o 
  -2   6   2        0.05      0.03 o 
  -1   6   2        6.65      0.24 o 
   0   6   2        9.51      0.38 o 
   1   6   2        2.86      0.11 o 
   2   6   2        7.31      0.21 o 
   3   6   2        1.44      0.09 o 
   4   6   2        0.47      0.06 o 
   5   6   2        4.25      0.13 o 
 -11   1   3       14.37      0.36 o 
 -10   1   3        2.23      0.09 o 
  -9   1   3        0.14      0.04 o 
  -8   1   3       19.00      0.46 o 
  -7   1   3        3.75      0.11 o 
  -6   1   3        1.17      0.06 o 
  -5   1   3       50.50      1.30 o 
  -4   1   3        1.58      0.08 o 
  -3   1   3      157.24      4.99 o 
  -2   1   3       19.88      0.53 o 
  -1   1   3      346.11     12.60 o 
   0   1   3       18.64      0.53 o 
   1   1   3      721.20     29.64 o 
   2   1   3      474.51     15.83 o 
   3   1   3       41.35      1.02 o 
   4   1   3      206.90      5.97 o 
   5   1   3        2.02      0.14 o 
   6   1   3       22.58      0.60 o 
   7   1   3        7.40      0.20 o 
   8   1   3       86.19      2.15 o 
   9   1   3       27.54      0.74 o 
  10   1   3        8.65      0.24 o 
  11   1   3       12.66      0.39 o 
 -11   2   3        1.46      0.09 o 
 -10   2   3       50.37      1.25 o 
  -9   2   3        0.64      0.05 o 
  -8   2   3        6.89      0.17 o 
  -7   2   3       22.71      0.59 o 
  -6   2   3       61.88      1.49 o 
  -5   2   3        4.33      0.13 o 
  -4   2   3       77.54      1.90 o 
  -3   2   3      292.73      8.55 o 
  -2   2   3        9.35      0.26 o 
  -1   2   3      167.78      4.67 o 
   0   2   3        0.05      0.03 o 
   1   2   3      356.63     11.43 o 
   2   2   3       16.97      0.44 o 
   3   2   3      102.11      2.66 o 
   4   2   3       54.98      1.35 o 
   5   2   3       24.46      0.59 o 
   6   2   3       13.49      0.35 o 
   7   2   3        4.86      0.14 o 
   8   2   3        5.04      0.15 o 
   9   2   3        5.13      0.17 o 
  10   2   3        8.31      0.23 o 
 -10   3   3        3.76      0.13 o 
  -9   3   3       13.34      0.39 o 
  -8   3   3        7.22      0.18 o 
  -7   3   3        2.05      0.07 o 
  -6   3   3        1.58      0.06 o 
  -5   3   3        6.09      0.17 o 
  -4   3   3       22.43      0.53 o 
  -3   3   3        5.98      0.27 o 
  -2   3   3        1.51      0.07 o 
  -1   3   3       13.49      0.36 o 
   0   3   3       83.39      2.18 o 
   1   3   3        0.05      0.04 o 
   2   3   3        4.42      0.18 o 
   3   3   3       97.26      2.39 o 
   4   3   3        1.32      0.06 o 
   5   3   3        4.42      0.12 o 
   6   3   3        0.79      0.05 o 
   7   3   3       15.22      0.38 o 
   8   3   3        0.65      0.06 o 
   9   3   3       15.00      0.43 o 
  10   3   3        3.82      0.32 o 
  -9   4   3       21.63      0.68 o 
  -8   4   3       16.40      0.43 o 
  -7   4   3        0.72      0.05 o 
  -6   4   3        7.20      0.18 o 
  -5   4   3       24.19      0.57 o 
  -4   4   3       60.27      1.53 o 
  -3   4   3       58.39      1.44 o 
  -2   4   3       32.43      0.90 o 
  -1   4   3        0.02      0.02 o 
   0   4   3        3.90      0.11 o 
   1   4   3       14.48      0.36 o 
   2   4   3       53.98      1.28 o 
   3   4   3       18.25      0.45 o 
   4   4   3        2.64      0.08 o 
   5   4   3        1.06      0.05 o 
   6   4   3        0.24      0.04 o 
   7   4   3        1.30      0.07 o 
   8   4   3        2.72      0.13 o 
   9   4   3        0.06      0.05 o 
  -8   5   3        0.04      0.03 o 
  -7   5   3        3.61      0.12 o 
  -6   5   3        1.25      0.07 o 
  -5   5   3        3.44      0.11 o 
  -4   5   3        2.38      0.09 o 
  -3   5   3        4.55      0.13 o 
  -2   5   3        3.29      0.10 o 
  -1   5   3        1.24      0.06 o 
   0   5   3        1.15      0.06 o 
   1   5   3        0.64      0.04 o 
   2   5   3        1.34      0.06 o 
   3   5   3        0.02      0.02 o 
   4   5   3        3.41      0.10 o 
   5   5   3        1.22      0.06 o 
   6   5   3        0.67      0.05 o 
   7   5   3        1.48      0.10 o 
  -6   6   3        0.45      0.06 o 
  -5   6   3       19.97      0.66 o 
  -4   6   3       13.71      0.39 o 
  -3   6   3        1.03      0.07 o 
  -2   6   3       16.10      0.50 o 
  -1   6   3        0.04      0.03 o 
   0   6   3        4.20      0.14 o 
   1   6   3        0.67      0.05 o 
   2   6   3       13.28      0.37 o 
   3   6   3        0.82      0.07 o 
   4   6   3        0.63      0.05 o 
   5   6   3        1.94      0.12 o 
 -12   0   4       43.55      1.60 o 
 -11   0   4        9.30      0.28 o 
 -10   0   4        8.53      0.24 o 
  -9   0   4       57.14      1.69 o 
  -8   0   4        4.25      0.15 o 
  -7   0   4       39.87      1.02 o 
  -6   0   4        2.81      0.13 o 
  -5   0   4       18.40      0.53 o 
  -4   0   4      125.45      3.94 o 
  -3   0   4       88.59      2.62 o 
  -1   0   4      923.47     57.87 o 
   0   0   4       72.23      2.33 o 
   2   0   4        8.34      0.34 o 
   3   0   4       21.37      0.73 o 
   4   0   4       37.95      0.99 o 
   5   0   4       12.20      0.35 o 
   6   0   4        1.71      0.11 o 
   7   0   4      261.87     10.68 o 
   8   0   4       66.92      2.11 o 
   9   0   4        4.80      0.20 o 
  10   0   4       15.25      0.46 o 
  11   0   4        0.11      0.08 o 
 -12   1   4        0.08      0.04 o 
 -11   1   4       36.52      1.01 o 
 -10   1   4        0.75      0.05 o 
  -9   1   4       10.17      0.27 o 
  -8   1   4       29.69      0.77 o 
  -7   1   4        0.38      0.04 o 
  -6   1   4       32.32      0.80 o 
  -5   1   4       93.99      2.44 o 
  -4   1   4       33.67      0.89 o 
  -3   1   4      227.78      6.74 o 
  -2   1   4      353.98     21.37 o 
  -1   1   4      256.46      7.56 o 
   0   1   4     1147.26     71.99 o 
   1   1   4       68.25      1.79 o 
   2   1   4        9.74      0.29 o 
   3   1   4       11.54      0.31 o 
   4   1   4        3.07      0.11 o 
   5   1   4       39.14      1.03 o 
   6   1   4       55.34      1.37 o 
   7   1   4       35.74      0.84 o 
   8   1   4       33.98      0.81 o 
   9   1   4        2.64      0.10 o 
  10   1   4       10.19      0.29 o 
  11   1   4        1.92      0.14 o 
 -11   2   4       10.90      0.32 o 
 -10   2   4       28.50      0.73 o 
  -9   2   4        0.35      0.04 o 
  -8   2   4       16.08      0.40 o 
  -7   2   4        3.45      0.10 o 
  -6   2   4        5.56      0.15 o 
  -5   2   4       28.52      0.68 o 
  -4   2   4       60.67      1.55 o 
  -3   2   4       27.29      0.69 o 
  -2   2   4       21.95      0.55 o 
  -1   2   4      222.28      6.44 o 
   0   2   4      182.62      5.34 o 
   1   2   4       19.36      0.53 o 
   2   2   4        1.08      0.07 o 
   3   2   4       92.76      2.33 o 
   4   2   4       15.90      0.43 o 
   5   2   4       60.34      1.47 o 
   6   2   4       47.95      1.14 o 
   7   2   4        0.60      0.05 o 
   8   2   4       14.93      0.39 o 
   9   2   4       36.62      0.98 o 
  10   2   4        1.57      0.10 o 
 -10   3   4       10.61      0.28 o 
  -9   3   4       21.60      0.55 o 
  -8   3   4        0.01      0.02 o 
  -7   3   4       76.90      1.83 o 
  -6   3   4        4.44      0.12 o 
  -5   3   4       11.59      0.31 o 
  -4   3   4      244.94      6.94 o 
  -3   3   4       44.61      1.07 o 
  -2   3   4        8.99      0.24 o 
  -1   3   4       55.92      1.38 o 
   0   3   4       56.40      1.51 o 
   1   3   4        7.86      0.23 o 
   2   3   4      217.04      6.19 o 
   3   3   4      107.62      2.76 o 
   4   3   4       48.61      1.31 o 
   5   3   4        3.95      0.11 o 
   6   3   4        0.25      0.03 o 
   7   3   4       14.37      0.39 o 
   8   3   4       10.76      0.36 o 
   9   3   4        7.04      0.22 o 
  10   3   4        3.14      0.31 o 
  -9   4   4        0.22      0.05 o 
  -8   4   4       11.17      0.32 o 
  -7   4   4        2.25      0.08 o 
  -6   4   4       42.89      1.11 o 
  -5   4   4       23.60      0.61 o 
  -4   4   4        1.02      0.05 o 
  -3   4   4       28.88      0.75 o 
  -2   4   4        0.53      0.03 o 
  -1   4   4        0.46      0.03 o 
   0   4   4       12.21      0.31 o 
   1   4   4        2.77      0.08 o 
   2   4   4       53.36      1.28 o 
   3   4   4       36.83      0.95 o 
   4   4   4        1.46      0.06 o 
   5   4   4       25.10      0.63 o 
   6   4   4        6.32      0.17 o 
   7   4   4        2.67      0.10 o 
   8   4   4        2.48      0.10 o 
  -8   5   4        0.10      0.05 o 
  -7   5   4        1.78      0.08 o 
  -6   5   4       37.36      1.12 o 
  -5   5   4       65.98      2.00 o 
  -4   5   4        0.54      0.04 o 
  -3   5   4        9.55      0.28 o 
  -2   5   4        3.55      0.11 o 
  -1   5   4        4.88      0.14 o 
   0   5   4       24.64      0.66 o 
   1   5   4       90.05      2.25 o 
   2   5   4        2.91      0.09 o 
   3   5   4        0.08      0.03 o 
   4   5   4       22.05      0.70 o 
   5   5   4        3.55      0.11 o 
   6   5   4       15.29      0.47 o 
   7   5   4        2.68      0.12 o 
  -6   6   4        3.28      0.14 o 
  -5   6   4        2.92      0.12 o 
  -4   6   4        3.70      0.12 o 
  -3   6   4        1.31      0.08 o 
  -2   6   4        0.08      0.04 o 
  -1   6   4        1.81      0.08 o 
   0   6   4        0.72      0.06 o 
   1   6   4        5.39      0.17 o 
   2   6   4        7.12      0.22 o 
   3   6   4        1.06      0.07 o 
   4   6   4        0.09      0.05 o 
   5   6   4        1.53      0.13 o 
 -12   1   5       19.40      0.52 o 
 -11   1   5        2.12      0.08 o 
 -10   1   5        9.25      0.28 o 
  -9   1   5        3.14      0.11 o 
  -8   1   5       22.78      0.55 o 
  -7   1   5        2.28      0.08 o 
  -6   1   5       98.18      2.50 o 
  -5   1   5       30.48      0.75 o 
  -4   1   5        0.07      0.04 o 
  -3   1   5      216.30      6.52 o 
  -2   1   5       20.76      0.56 o 
  -1   1   5        1.05      0.07 o 
   0   1   5       71.89      2.08 o 
   1   1   5      116.71      3.18 o 
   2   1   5       20.88      0.56 o 
   3   1   5        5.24      0.16 o 
   4   1   5       91.09      2.42 o 
   5   1   5        1.23      0.07 o 
   6   1   5       59.88      1.43 o 
   7   1   5       41.28      0.98 o 
   8   1   5        0.05      0.05 o 
   9   1   5        6.53      0.19 o 
  10   1   5        3.80      0.14 o 
 -11   2   5        2.21      0.10 o 
 -10   2   5        0.03      0.03 o 
  -9   2   5        5.96      0.16 o 
  -8   2   5       34.21      0.82 o 
  -7   2   5       10.06      0.24 o 
  -6   2   5        4.48      0.12 o 
  -5   2   5      178.91      4.84 o 
  -4   2   5        5.78      0.17 o 
  -3   2   5        2.56      0.11 o 
  -2   2   5        3.31      0.12 o 
  -1   2   5      498.42     17.98 o 
   0   2   5       48.89      1.22 o 
   1   2   5       91.05      2.29 o 
   2   2   5      152.53      4.07 o 
   3   2   5       62.32      1.56 o 
   4   2   5        0.62      0.05 o 
   5   2   5       15.30      0.37 o 
   6   2   5       99.37      2.52 o 
   7   2   5        0.73      0.05 o 
   8   2   5        7.68      0.22 o 
   9   2   5        3.42      0.12 o 
  10   2   5       10.48      0.31 o 
 -11   3   5        6.39      0.21 o 
 -10   3   5        0.02      0.02 o 
  -9   3   5        0.02      0.02 o 
  -8   3   5        0.97      0.05 o 
  -7   3   5       35.41      0.91 o 
  -6   3   5        0.64      0.04 o 
  -5   3   5        3.73      0.11 o 
  -4   3   5       28.64      0.72 o 
  -3   3   5       21.70      0.52 o 
  -2   3   5        6.29      0.19 o 
  -1   3   5        0.74      0.06 o 
   0   3   5       15.40      0.44 o 
   1   3   5       21.57      0.60 o 
   2   3   5        7.61      0.32 o 
   3   3   5        0.12      0.03 o 
   4   3   5        3.47      0.10 o 
   5   3   5       40.66      0.96 o 
   6   3   5        0.14      0.04 o 
   7   3   5        1.11      0.08 o 
   8   3   5       18.87      0.50 o 
   9   3   5        1.15      0.15 o 
 -10   4   5        1.31      0.24 o 
  -9   4   5        0.03      0.03 o 
  -8   4   5        3.05      0.10 o 
  -7   4   5       23.73      0.61 o 
  -6   4   5       39.80      1.01 o 
  -5   4   5       13.95      0.34 o 
  -4   4   5       11.47      0.29 o 
  -3   4   5        0.41      0.03 o 
  -2   4   5       34.41      0.91 o 
  -1   4   5       62.16      1.61 o 
   0   4   5       75.28      1.88 o 
   1   4   5       51.52      1.27 o 
   2   4   5       18.87      0.49 o 
   3   4   5        0.20      0.03 o 
   4   4   5       20.41      0.50 o 
   5   4   5       18.49      0.49 o 
   6   4   5       14.37      0.36 o 
   7   4   5       20.88      0.53 o 
   8   4   5        2.89      0.11 o 
  -8   5   5        1.33      0.10 o 
  -7   5   5        0.98      0.06 o 
  -6   5   5        0.04      0.03 o 
  -5   5   5        0.34      0.04 o 
  -4   5   5        0.08      0.04 o 
  -3   5   5        1.21      0.06 o 
  -2   5   5        4.17      0.12 o 
  -1   5   5        0.19      0.03 o 
   0   5   5        3.23      0.10 o 
   1   5   5        4.37      0.12 o 
   2   5   5        1.19      0.06 o 
   3   5   5        1.80      0.07 o 
   4   5   5        2.16      0.08 o 
   5   5   5        0.37      0.04 o 
   6   5   5        0.06      0.04 o 
   7   5   5        0.04      0.04 o 
  -6   6   5        9.67      0.36 o 
  -5   6   5        1.41      0.08 o 
  -4   6   5        5.75      0.19 o 
  -3   6   5        0.68      0.05 o 
  -2   6   5        9.31      0.29 o 
  -1   6   5        0.86      0.06 o 
   0   6   5       28.65      0.80 o 
   1   6   5       11.81      0.33 o 
   2   6   5        0.18      0.04 o 
   3   6   5        3.32      0.12 o 
   4   6   5        2.80      0.11 o 
 -12   0   6        5.06      0.21 o 
 -11   0   6        0.51      0.06 o 
 -10   0   6       12.50      0.36 o 
  -9   0   6       24.82      0.60 o 
  -8   0   6        0.03      0.02 o 
  -7   0   6      257.14      8.62 o 
  -6   0   6      161.89      5.52 o 
  -5   0   6      120.79      4.11 o 
  -4   0   6       47.44      2.50 o 
  -3   0   6       14.90      1.10 o 
  -2   0   6      174.35      5.85 o 
  -1   0   6      197.12     18.88 o 
   0   0   6      964.85     46.11 o 
   1   0   6      231.80     17.04 o 
   2   0   6        3.94      0.19 o 
   3   0   6      588.01     20.43 o 
   4   0   6       13.40      0.46 o 
   5   0   6        6.73      0.24 o 
   6   0   6       48.15      1.52 o 
   7   0   6        1.27      0.13 o 
   8   0   6        4.90      0.20 o 
   9   0   6       28.25      0.86 o 
  10   0   6       18.80      0.63 o 
 -12   1   6        4.58      0.14 o 
 -11   1   6        0.17      0.04 o 
 -10   1   6        0.06      0.03 o 
  -9   1   6       22.28      0.53 o 
  -8   1   6        1.61      0.07 o 
  -7   1   6       19.38      0.47 o 
  -6   1   6      157.21      4.36 o 
  -5   1   6        4.05      0.13 o 
  -4   1   6      179.23      5.04 o 
  -3   1   6        0.31      0.05 o 
  -2   1   6        5.57      0.17 o 
  -1   1   6        0.50      0.05 o 
   0   1   6      328.27     12.19 o 
   1   1   6      225.88      8.33 o 
   2   1   6      437.34     12.84 o 
   3   1   6        4.93      0.17 o 
   4   1   6       40.61      1.04 o 
   5   1   6       84.04      2.07 o 
   6   1   6       21.73      0.51 o 
   7   1   6        0.99      0.06 o 
   8   1   6        4.46      0.14 o 
   9   1   6        8.03      0.24 o 
  10   1   6        8.45      0.26 o 
 -11   2   6        6.18      0.18 o 
 -10   2   6        0.05      0.05 o 
  -9   2   6       34.80      0.84 o 
  -8   2   6       57.94      1.47 o 
  -7   2   6        2.25      0.07 o 
  -6   2   6        1.12      0.06 o 
  -5   2   6       81.13      1.97 o 
  -4   2   6        5.80      0.17 o 
  -3   2   6      138.96      3.59 o 
  -2   2   6       71.40      1.80 o 
  -1   2   6       18.75      0.50 o 
   0   2   6        5.44      0.17 o 
   1   2   6      159.86      4.73 o 
   2   2   6       10.07      0.27 o 
   3   2   6       44.00      1.09 o 
   4   2   6        6.67      0.18 o 
   5   2   6       49.24      1.22 o 
   6   2   6        2.27      0.08 o 
   7   2   6        5.99      0.16 o 
   8   2   6        0.03      0.03 o 
   9   2   6        3.30      0.12 o 
  10   2   6        7.50      0.91 o 
 -11   3   6        3.09      0.24 o 
 -10   3   6       11.26      0.30 o 
  -9   3   6        1.09      0.06 o 
  -8   3   6       33.51      0.80 o 
  -7   3   6       16.19      0.40 o 
  -6   3   6        6.82      0.22 o 
  -5   3   6        4.73      0.13 o 
  -4   3   6        8.27      0.20 o 
  -3   3   6        0.23      0.03 o 
  -2   3   6      363.82     10.48 o 
  -1   3   6      106.14      2.97 o 
   0   3   6        0.24      0.03 o 
   1   3   6       45.58      1.25 o 
   2   3   6        2.22      0.07 o 
   3   3   6       20.40      0.52 o 
   4   3   6      105.31      2.57 o 
   5   3   6       91.01      2.34 o 
   6   3   6        0.23      0.04 o 
   7   3   6        6.69      0.19 o 
   8   3   6       14.68      0.37 o 
   9   3   6       16.58      0.47 o 
  -9   4   6        8.06      0.34 o 
  -8   4   6        5.02      0.16 o 
  -7   4   6        4.48      0.13 o 
  -6   4   6        1.93      0.07 o 
  -5   4   6        0.02      0.02 o 
  -4   4   6       28.91      0.69 o 
  -3   4   6       25.00      0.60 o 
  -2   4   6        3.80      0.11 o 
  -1   4   6       82.54      2.09 o 
   0   4   6        6.43      0.17 o 
   1   4   6        8.19      0.21 o 
   2   4   6        3.40      0.10 o 
   3   4   6        0.29      0.03 o 
   4   4   6       13.67      0.34 o 
   5   4   6        8.41      0.24 o 
   6   4   6        0.78      0.06 o 
   7   4   6       31.05      0.78 o 
   8   4   6        3.73      0.16 o 
  -8   5   6        0.49      0.07 o 
  -7   5   6        8.23      0.23 o 
  -6   5   6        6.99      0.19 o 
  -5   5   6        8.84      0.25 o 
  -4   5   6        5.30      0.18 o 
  -3   5   6       37.59      0.89 o 
  -2   5   6        0.05      0.05 o 
  -1   5   6       32.58      0.82 o 
   0   5   6       74.22      2.03 o 
   1   5   6        0.21      0.03 o 
   2   5   6        1.84      0.08 o 
   3   5   6       15.63      0.43 o 
   4   5   6        9.63      0.24 o 
   5   5   6        6.57      0.18 o 
   6   5   6       46.06      1.41 o 
  -6   6   6        1.48      0.10 o 
  -5   6   6        0.91      0.06 o 
  -4   6   6        1.57      0.09 o 
  -3   6   6        0.81      0.06 o 
  -2   6   6        0.03      0.03 o 
  -1   6   6        9.24      0.36 o 
   0   6   6        0.14      0.04 o 
   1   6   6        4.05      0.14 o 
   2   6   6        0.30      0.05 o 
   3   6   6        0.72      0.06 o 
   4   6   6        0.03      0.03 o 
 -12   1   7        1.55      0.08 o 
 -11   1   7        1.48      0.08 o 
 -10   1   7       48.04      1.15 o 
  -9   1   7       17.43      0.42 o 
  -8   1   7       57.05      1.35 o 
  -7   1   7       53.20      1.28 o 
  -6   1   7        2.91      0.10 o 
  -5   1   7        0.98      0.06 o 
  -4   1   7       90.03      2.33 o 
  -3   1   7      355.68     11.05 o 
  -2   1   7       33.63      0.84 o 
  -1   1   7      427.19     21.67 o 
   0   1   7       37.14      1.02 o 
   1   1   7       19.46      0.75 o 
   2   1   7       31.66      0.84 o 
   3   1   7       29.72      0.77 o 
   4   1   7        8.45      0.24 o 
   5   1   7        5.31      0.15 o 
   6   1   7       12.15      0.29 o 
   7   1   7        1.52      0.08 o 
   8   1   7        0.30      0.05 o 
   9   1   7       13.96      0.42 o 
  10   1   7        0.05      0.05 o 
 -11   2   7        8.59      0.26 o 
 -10   2   7        1.29      0.07 o 
  -9   2   7       10.07      0.31 o 
  -8   2   7        6.41      0.17 o 
  -7   2   7       19.61      0.45 o 
  -6   2   7        0.19      0.03 o 
  -5   2   7       21.35      0.51 o 
  -4   2   7        6.89      0.20 o 
  -3   2   7      168.21      4.49 o 
  -2   2   7       33.50      0.86 o 
  -1   2   7        1.36      0.08 o 
   0   2   7      143.78      4.14 o 
   1   2   7       84.26      3.09 o 
   2   2   7       58.51      1.76 o 
   3   2   7        3.78      0.13 o 
   4   2   7      157.64      4.13 o 
   5   2   7        4.45      0.13 o 
   6   2   7        1.10      0.06 o 
   7   2   7        3.36      0.11 o 
   8   2   7       37.22      1.03 o 
   9   2   7        1.74      0.10 o 
 -10   3   7        0.63      0.05 o 
  -9   3   7       20.38      0.51 o 
  -8   3   7       10.98      0.29 o 
  -7   3   7        0.02      0.02 o 
  -6   3   7        7.43      0.21 o 
  -5   3   7       16.09      0.40 o 
  -4   3   7        5.47      0.14 o 
  -3   3   7        4.21      0.13 o 
  -2   3   7       83.10      2.14 o 
  -1   3   7        1.84      0.07 o 
   0   3   7        0.91      0.06 o 
   1   3   7       18.96      0.53 o 
   2   3   7       29.22      0.76 o 
   3   3   7        2.07      0.07 o 
   4   3   7        0.40      0.03 o 
   5   3   7        4.51      0.17 o 
   6   3   7        5.05      0.14 o 
   7   3   7        3.32      0.13 o 
   8   3   7        0.05      0.04 o 
   9   3   7        0.35      0.07 o 
  -9   4   7        0.98      0.07 o 
  -8   4   7        3.04      0.11 o 
  -7   4   7        4.73      0.18 o 
  -6   4   7        0.04      0.05 o 
  -5   4   7        1.17      0.06 o 
  -4   4   7        9.45      0.23 o 
  -3   4   7       17.11      0.42 o 
  -2   4   7       38.11      0.91 o 
  -1   4   7       29.10      0.72 o 
   0   4   7        0.25      0.04 o 
   1   4   7        1.33      0.06 o 
   2   4   7       18.25      0.52 o 
   3   4   7       55.40      1.45 o 
   4   4   7       40.76      1.03 o 
   5   4   7       18.53      0.50 o 
   6   4   7        1.99      0.09 o 
   7   4   7        0.09      0.04 o 
   8   4   7        4.56      0.16 o 
  -8   5   7        4.89      0.18 o 
  -7   5   7        0.56      0.06 o 
  -6   5   7        2.78      0.10 o 
  -5   5   7        2.63      0.09 o 
  -4   5   7        0.05      0.03 o 
  -3   5   7        4.19      0.12 o 
  -2   5   7        0.23      0.03 o 
  -1   5   7        0.99      0.05 o 
   0   5   7        0.02      0.02 o 
   1   5   7        0.93      0.06 o 
   2   5   7        0.26      0.04 o 
   3   5   7        4.85      0.14 o 
   4   5   7        0.15      0.04 o 
   5   5   7        1.26      0.09 o 
   6   5   7        3.39      0.13 o 
  -5   6   7        1.86      0.10 o 
  -4   6   7        9.67      0.27 o 
  -3   6   7        0.79      0.06 o 
  -2   6   7        3.59      0.12 o 
  -1   6   7        9.31      0.27 o 
   0   6   7        0.21      0.05 o 
   1   6   7        0.32      0.06 o 
   2   6   7        5.49      0.21 o 
   3   6   7       14.65      0.52 o 
   4   6   7        0.84      0.07 o 
 -12   0   8        0.17      0.06 o 
 -11   0   8       88.63      2.85 o 
 -10   0   8       17.82      0.47 o 
  -9   0   8        4.45      0.14 o 
  -8   0   8       50.75      1.24 o 
  -7   0   8        0.26      0.05 o 
  -6   0   8        1.16      0.13 o 
  -5   0   8      305.70     11.80 o 
  -4   0   8      476.46    131.47 o 
  -3   0   8       22.83      1.05 o 
  -2   0   8      465.39     16.35 o 
  -1   0   8      543.78     36.68 o 
   0   0   8      278.72     11.66 o 
   1   0   8       75.85      2.32 o 
   2   0   8      109.00      4.36 o 
   3   0   8       11.91      1.35 o 
   4   0   8        0.98      0.10 o 
   5   0   8      151.87      4.51 o 
   6   0   8       16.46      0.41 o 
   7   0   8       46.84      1.18 o 
   8   0   8       30.37      0.83 o 
   9   0   8        0.06      0.06 o 
  10   0   8        1.17      0.15 o 
 -12   1   8       13.03      0.42 o 
 -11   1   8        1.33      0.07 o 
 -10   1   8       20.07      0.47 o 
  -9   1   8        4.86      0.13 o 
  -8   1   8        5.94      0.15 o 
  -7   1   8        0.01      0.01 o 
  -6   1   8        3.06      0.11 o 
  -5   1   8       17.31      0.43 o 
  -4   1   8      178.39      4.92 o 
  -3   1   8        8.66      0.24 o 
  -2   1   8      291.34      9.04 o 
  -1   1   8       95.12      2.58 o 
   0   1   8       28.19      0.73 o 
   1   1   8       95.89      2.58 o 
   2   1   8       49.44      1.24 o 
   3   1   8       39.37      0.99 o 
   4   1   8       29.12      0.68 o 
   5   1   8        1.50      0.06 o 
   6   1   8       44.29      1.05 o 
   7   1   8       48.73      1.26 o 
   8   1   8       20.77      0.56 o 
   9   1   8        1.79      0.11 o 
  10   1   8        1.36      0.14 o 
 -11   2   8        0.06      0.06 o 
 -10   2   8        9.01      0.26 o 
  -9   2   8       56.62      1.43 o 
  -8   2   8        6.74      0.17 o 
  -7   2   8       17.41      0.41 o 
  -6   2   8       13.70      0.32 o 
  -5   2   8        1.98      0.07 o 
  -4   2   8       84.33      2.10 o 
  -3   2   8      280.94      8.03 o 
  -2   2   8       28.60      0.73 o 
  -1   2   8       46.47      1.45 o 
   0   2   8        0.41      0.04 o 
   1   2   8        6.21      0.20 o 
   2   2   8       58.17      1.68 o 
   3   2   8      105.04      2.63 o 
   4   2   8        0.69      0.05 o 
   5   2   8       14.53      0.37 o 
   6   2   8        5.49      0.16 o 
   7   2   8        7.26      0.21 o 
   8   2   8        4.37      0.15 o 
   9   2   8        2.20      0.11 o 
 -10   3   8        5.97      0.17 o 
  -9   3   8        6.53      0.18 o 
  -8   3   8       22.54      0.59 o 
  -7   3   8        0.07      0.03 o 
  -6   3   8       40.45      1.01 o 
  -5   3   8        2.41      0.07 o 
  -4   3   8        0.18      0.03 o 
  -3   3   8       18.46      0.46 o 
  -2   3   8       25.83      0.64 o 
  -1   3   8        6.89      0.26 o 
   0   3   8       99.89      2.97 o 
   1   3   8       25.76      0.71 o 
   2   3   8        1.79      0.06 o 
   3   3   8      116.78      2.94 o 
   4   3   8       55.60      1.58 o 
   5   3   8        3.40      0.11 o 
   6   3   8        6.24      0.22 o 
   7   3   8       12.82      0.40 o 
   8   3   8        3.79      0.14 o 
  -9   4   8        4.26      0.15 o 
  -8   4   8        4.36      0.13 o 
  -7   4   8       26.60      0.64 o 
  -6   4   8        7.08      0.19 o 
  -5   4   8       25.89      0.60 o 
  -4   4   8        4.51      0.12 o 
  -3   4   8        0.64      0.03 o 
  -2   4   8        0.58      0.03 o 
  -1   4   8        7.57      0.23 o 
   0   4   8        5.70      0.16 o 
   1   4   8       59.42      1.61 o 
   2   4   8        5.36      0.18 o 
   3   4   8       20.69      0.54 o 
   4   4   8       20.78      0.67 o 
   5   4   8        0.04      0.03 o 
   6   4   8        0.14      0.05 o 
   7   4   8        0.03      0.03 o 
  -8   5   8        7.97      0.25 o 
  -7   5   8        0.04      0.03 o 
  -6   5   8       16.54      0.46 o 
  -5   5   8        6.24      0.22 o 
  -4   5   8        8.29      0.21 o 
  -3   5   8        0.54      0.04 o 
  -2   5   8        1.18      0.06 o 
  -1   5   8        0.67      0.07 o 
   0   5   8        6.42      0.18 o 
   1   5   8        7.97      0.25 o 
   2   5   8       72.20      2.05 o 
   3   5   8        1.66      0.08 o 
   4   5   8        2.04      0.12 o 
   5   5   8        7.27      0.26 o 
   6   5   8        0.56      0.08 o 
  -5   6   8       12.39      0.34 o 
  -4   6   8        1.36      0.10 o 
  -3   6   8        0.08      0.05 o 
  -2   6   8        2.11      0.10 o 
  -1   6   8        2.62      0.12 o 
   0   6   8        0.82      0.07 o 
   1   6   8       13.17      0.34 o 
   2   6   8        0.77      0.06 o 
   3   6   8        0.19      0.05 o 
 -11   1   9        6.20      0.17 o 
 -10   1   9       10.33      0.26 o 
  -9   1   9       18.05      0.42 o 
  -8   1   9       14.15      0.33 o 
  -7   1   9       10.69      0.26 o 
  -6   1   9       46.05      1.09 o 
  -5   1   9      273.48      7.84 o 
  -4   1   9       46.75      1.19 o 
  -3   1   9       62.06      1.54 o 
  -2   1   9       23.66      0.63 o 
  -1   1   9      177.91      4.95 o 
   0   1   9       38.59      1.15 o 
   1   1   9      201.93      5.85 o 
   2   1   9      193.66      6.46 o 
   3   1   9        1.54      0.07 o 
   4   1   9       21.42      0.55 o 
   5   1   9        1.90      0.07 o 
   6   1   9       36.83      0.87 o 
   7   1   9        0.08      0.04 o 
   8   1   9        9.88      0.29 o 
   9   1   9        2.30      0.12 o 
 -11   2   9        0.03      0.03 o 
 -10   2   9       13.43      0.36 o 
  -9   2   9        1.41      0.07 o 
  -8   2   9        1.36      0.06 o 
  -7   2   9       17.64      0.42 o 
  -6   2   9       32.94      0.76 o 
  -5   2   9        0.16      0.03 o 
  -4   2   9       14.46      0.41 o 
  -3   2   9       51.59      1.24 o 
  -2   2   9       16.62      0.45 o 
  -1   2   9        8.01      0.24 o 
   0   2   9       56.81      1.70 o 
   1   2   9        7.43      0.24 o 
   2   2   9       80.88      2.58 o 
   3   2   9        2.46      0.09 o 
   4   2   9       14.66      0.37 o 
   5   2   9       11.28      0.27 o 
   6   2   9       35.53      0.90 o 
   7   2   9       21.91      0.56 o 
   8   2   9        0.19      0.05 o 
   9   2   9       16.45      0.69 o 
 -10   3   9        0.87      0.06 o 
  -9   3   9        1.53      0.07 o 
  -8   3   9        5.45      0.14 o 
  -7   3   9        9.74      0.24 o 
  -6   3   9       32.79      0.80 o 
  -5   3   9        0.06      0.02 o 
  -4   3   9       37.03      0.90 o 
  -3   3   9        5.54      0.20 o 
  -2   3   9        8.20      0.21 o 
  -1   3   9        1.04      0.07 o 
   0   3   9       41.67      1.08 o 
   1   3   9       10.01      0.26 o 
   2   3   9        1.43      0.06 o 
   3   3   9       35.97      0.94 o 
   4   3   9        6.42      0.20 o 
   5   3   9        0.27      0.04 o 
   6   3   9        3.77      0.12 o 
   7   3   9       10.20      0.38 o 
   8   3   9        0.07      0.05 o 
  -9   4   9        1.54      0.10 o 
  -8   4   9        0.11      0.04 o 
  -7   4   9        5.79      0.16 o 
  -6   4   9        0.17      0.04 o 
  -5   4   9        0.05      0.03 o 
  -4   4   9        2.23      0.07 o 
  -3   4   9        0.53      0.04 o 
  -2   4   9        0.38      0.03 o 
  -1   4   9        1.37      0.06 o 
   0   4   9        6.58      0.17 o 
   1   4   9       11.94      0.36 o 
   2   4   9        7.25      0.19 o 
   3   4   9       10.22      0.32 o 
   4   4   9        0.93      0.06 o 
   5   4   9        7.93      0.32 o 
   6   4   9        8.01      0.22 o 
   7   4   9       10.39      0.41 o 
  -8   5   9        0.05      0.05 o 
  -7   5   9        0.05      0.04 o 
  -6   5   9        1.47      0.08 o 
  -5   5   9        3.00      0.11 o 
  -4   5   9        0.21      0.04 o 
  -3   5   9        4.44      0.13 o 
  -2   5   9        0.98      0.05 o 
  -1   5   9        7.14      0.18 o 
   0   5   9        0.14      0.04 o 
   1   5   9        0.81      0.05 o 
   2   5   9        6.11      0.17 o 
   3   5   9        0.41      0.05 o 
   4   5   9        0.03      0.03 o 
   5   5   9        0.27      0.06 o 
  -5   6   9        2.44      0.12 o 
  -4   6   9        0.16      0.05 o 
  -3   6   9        4.47      0.15 o 
  -2   6   9        2.90      0.11 o 
  -1   6   9        0.04      0.03 o 
   0   6   9        0.56      0.06 o 
   1   6   9       11.94      0.36 o 
   2   6   9        0.60      0.06 o 
   3   6   9        1.29      0.25 o 
 -11   0  10        8.07      0.27 o 
 -10   0  10       12.24      0.34 o 
  -9   0  10       53.60      1.38 o 
  -8   0  10        6.84      0.18 o 
  -7   0  10        1.40      0.07 o 
  -6   0  10      306.38     10.92 o 
  -5   0  10      109.72      3.37 o 
  -4   0  10        1.74      0.14 o 
  -3   0  10        4.18      0.21 o 
  -2   0  10      185.44      7.15 o 
  -1   0  10        3.42      0.15 o 
   0   0  10      420.30     31.30 o 
   1   0  10      746.28     31.64 o 
   2   0  10       36.96      1.08 o 
   3   0  10        1.24      0.09 o 
   4   0  10        4.57      0.15 o 
   5   0  10       74.63      2.06 o 
   6   0  10       34.73      0.92 o 
   7   0  10       62.77      1.62 o 
   8   0  10        0.91      0.09 o 
   9   0  10       15.23      0.64 o 
 -11   1  10        3.79      0.12 o 
 -10   1  10        6.56      0.18 o 
  -9   1  10        1.25      0.06 o 
  -8   1  10       37.54      0.87 o 
  -7   1  10       30.30      0.71 o 
  -6   1  10       52.58      1.24 o 
  -5   1  10       26.80      0.64 o 
  -4   1  10        0.05      0.03 o 
  -3   1  10        3.81      0.13 o 
  -2   1  10       33.11      0.91 o 
  -1   1  10        0.07      0.03 o 
   0   1  10      156.38      5.15 o 
   1   1  10       76.86      2.49 o 
   2   1  10       46.03      1.32 o 
   3   1  10       88.91      2.21 o 
   4   1  10        0.28      0.03 o 
   5   1  10        0.80      0.05 o 
   6   1  10        0.30      0.04 o 
   7   1  10        3.42      0.11 o 
   8   1  10       19.93      0.51 o 
   9   1  10        9.89      0.34 o 
 -11   2  10        1.03      0.07 o 
 -10   2  10        0.76      0.05 o 
  -9   2  10        5.41      0.15 o 
  -8   2  10       11.30      0.27 o 
  -7   2  10       80.46      1.91 o 
  -6   2  10       10.22      0.24 o 
  -5   2  10        0.02      0.02 o 
  -4   2  10       31.52      0.76 o 
  -3   2  10       11.24      0.29 o 
  -2   2  10       90.55      2.30 o 
  -1   2  10      190.59      5.29 o 
   0   2  10       26.96      0.85 o 
   1   2  10        5.05      0.21 o 
   2   2  10       77.76      1.96 o 
   3   2  10       11.74      0.31 o 
   4   2  10       42.20      1.05 o 
   5   2  10       42.01      1.00 o 
   6   2  10        1.49      0.07 o 
   7   2  10        0.92      0.06 o 
   8   2  10       16.36      0.54 o 
 -10   3  10        7.73      0.22 o 
  -9   3  10        5.11      0.15 o 
  -8   3  10        9.92      0.25 o 
  -7   3  10       11.37      0.28 o 
  -6   3  10        0.51      0.03 o 
  -5   3  10        6.53      0.16 o 
  -4   3  10       66.14      1.56 o 
  -3   3  10       20.84      0.50 o 
  -2   3  10       22.97      0.54 o 
  -1   3  10       32.68      0.86 o 
   0   3  10        1.33      0.06 o 
   1   3  10        0.68      0.04 o 
   2   3  10        2.41      0.09 o 
   3   3  10        0.22      0.03 o 
   4   3  10       10.42      0.31 o 
   5   3  10       38.64      1.25 o 
   6   3  10       34.40      1.16 o 
   7   3  10        1.96      0.10 o 
   8   3  10        2.82      0.14 o 
  -9   4  10        0.62      0.07 o 
  -8   4  10        0.37      0.05 o 
  -7   4  10        0.28      0.04 o 
  -6   4  10        1.94      0.08 o 
  -5   4  10       23.77      0.56 o 
  -4   4  10        2.99      0.09 o 
  -3   4  10       39.56      0.97 o 
  -2   4  10       24.87      0.59 o 
  -1   4  10        0.02      0.02 o 
   0   4  10       16.84      0.43 o 
   1   4  10        0.04      0.03 o 
   2   4  10        1.74      0.07 o 
   3   4  10       11.54      0.41 o 
   4   4  10        1.42      0.08 o 
   5   4  10       17.13      0.53 o 
   6   4  10       18.44      0.74 o 
   7   4  10        0.20      0.06 o 
  -7   5  10        5.68      0.18 o 
  -6   5  10       15.06      0.59 o 
  -5   5  10        3.63      0.14 o 
  -4   5  10       12.85      0.35 o 
  -3   5  10        4.61      0.13 o 
  -2   5  10        3.32      0.12 o 
  -1   5  10       15.37      0.41 o 
   0   5  10        0.26      0.04 o 
   1   5  10        2.45      0.10 o 
   2   5  10        3.83      0.13 o 
   3   5  10        0.08      0.05 o 
   4   5  10       15.04      0.54 o 
   5   5  10        0.16      0.06 o 
  -4   6  10        0.23      0.05 o 
  -3   6  10        3.17      0.15 o 
  -2   6  10        0.08      0.05 o 
  -1   6  10        0.54      0.06 o 
   0   6  10       12.78      0.38 o 
   1   6  10        6.85      0.23 o 
   2   6  10        0.03      0.03 o 
 -11   1  11        4.43      0.13 o 
 -10   1  11        1.99      0.08 o 
  -9   1  11        6.78      0.17 o 
  -8   1  11        1.67      0.06 o 
  -7   1  11       48.37      1.13 o 
  -6   1  11        4.28      0.11 o 
  -5   1  11        0.13      0.03 o 
  -4   1  11        1.94      0.09 o 
  -3   1  11      165.82      4.65 o 
  -2   1  11       86.13      2.20 o 
  -1   1  11       75.23      2.20 o 
   0   1  11      219.22      7.94 o 
   1   1  11        0.13      0.04 o 
   2   1  11        1.82      0.07 o 
   3   1  11       13.91      0.33 o 
   4   1  11      133.95      3.40 o 
   5   1  11       29.98      0.74 o 
   6   1  11       33.76      0.81 o 
   7   1  11       17.81      0.44 o 
   8   1  11        6.66      0.19 o 
 -11   2  11        2.19      0.10 o 
 -10   2  11       12.26      0.34 o 
  -9   2  11        0.03      0.02 o 
  -8   2  11       20.46      0.48 o 
  -7   2  11       22.90      0.53 o 
  -6   2  11        0.23      0.03 o 
  -5   2  11       41.81      0.98 o 
  -4   2  11        7.76      0.19 o 
  -3   2  11       23.69      0.58 o 
  -2   2  11       14.22      0.41 o 
  -1   2  11       76.81      2.23 o 
   0   2  11        1.65      0.08 o 
   1   2  11        9.20      0.27 o 
   2   2  11       33.10      0.85 o 
   3   2  11        9.54      0.25 o 
   4   2  11        1.24      0.06 o 
   5   2  11       10.96      0.30 o 
   6   2  11        6.14      0.17 o 
   7   2  11       10.97      0.32 o 
   8   2  11        0.14      0.06 o 
 -10   3  11        0.05      0.05 o 
  -9   3  11        1.25      0.07 o 
  -8   3  11        6.00      0.18 o 
  -7   3  11        0.24      0.03 o 
  -6   3  11        4.39      0.12 o 
  -5   3  11        0.55      0.03 o 
  -4   3  11       21.10      0.52 o 
  -3   3  11        1.43      0.06 o 
  -2   3  11       20.40      0.48 o 
  -1   3  11       43.38      1.10 o 
   0   3  11        1.45      0.05 o 
   1   3  11       15.46      0.38 o 
   2   3  11        0.18      0.03 o 
   3   3  11       16.17      0.39 o 
   4   3  11        0.42      0.04 o 
   5   3  11       21.65      0.71 o 
   6   3  11        1.78      0.10 o 
   7   3  11        0.06      0.07 o 
  -9   4  11        5.85      0.19 o 
  -8   4  11       24.31      0.61 o 
  -7   4  11       14.85      0.37 o 
  -6   4  11        6.90      0.20 o 
  -5   4  11        0.38      0.04 o 
  -4   4  11        0.13      0.03 o 
  -3   4  11        4.08      0.12 o 
  -2   4  11       18.65      0.46 o 
  -1   4  11        3.14      0.09 o 
   0   4  11        0.60      0.04 o 
   1   4  11        1.30      0.06 o 
   2   4  11        0.21      0.04 o 
   3   4  11        0.06      0.03 o 
   4   4  11        0.43      0.04 o 
   5   4  11        2.96      0.12 o 
   6   4  11        1.77      0.15 o 
  -7   5  11       10.00      0.36 o 
  -6   5  11        0.55      0.05 o 
  -5   5  11        0.06      0.04 o 
  -4   5  11        1.35      0.07 o 
  -3   5  11        1.38      0.07 o 
  -2   5  11        0.58      0.04 o 
  -1   5  11        1.73      0.08 o 
   0   5  11        4.11      0.12 o 
   1   5  11        0.99      0.06 o 
   2   5  11        0.34      0.05 o 
   3   5  11        0.03      0.03 o 
   4   5  11        8.18      0.23 o 
  -3   6  11        0.42      0.05 o 
  -2   6  11        6.56      0.19 o 
  -1   6  11        0.06      0.06 o 
   0   6  11        1.34      0.10 o 
   1   6  11        0.13      0.05 o 
 -11   0  12        2.77      0.14 o 
 -10   0  12       12.02      0.40 o 
  -9   0  12        0.13      0.05 o 
  -8   0  12        3.24      0.11 o 
  -7   0  12        5.71      0.17 o 
  -5   0  12       47.40      1.17 o 
  -4   0  12      260.95     11.25 o 
  -3   0  12      149.27      7.20 o 
  -2   0  12       17.42      0.45 o 
  -1   0  12      124.20      3.84 o 
   0   0  12       16.26      0.47 o 
   1   0  12        6.34      0.22 o 
   2   0  12       80.65      2.15 o 
   3   0  12      289.97      9.44 o 
   4   0  12        3.05      0.11 o 
   5   0  12       17.77      0.44 o 
   6   0  12      100.24      2.72 o 
   7   0  12       18.90      0.49 o 
   8   0  12       26.94      0.92 o 
 -11   1  12       13.59      0.42 o 
 -10   1  12        4.04      0.13 o 
  -9   1  12        0.07      0.03 o 
  -8   1  12        1.92      0.07 o 
  -7   1  12        2.99      0.09 o 
  -6   1  12       43.82      1.03 o 
  -5   1  12       25.72      0.59 o 
  -4   1  12       84.84      2.15 o 
  -3   1  12       56.14      1.34 o 
  -2   1  12        9.76      0.25 o 
  -1   1  12       91.05      2.54 o 
   0   1  12        0.18      0.03 o 
   1   1  12        2.12      0.07 o 
   2   1  12       26.06      0.64 o 
   3   1  12       11.62      0.29 o 
   4   1  12       12.03      0.31 o 
   5   1  12       58.75      1.45 o 
   6   1  12        0.64      0.05 o 
   7   1  12       16.63      0.43 o 
   8   1  12        4.83      0.16 o 
 -11   2  12        2.50      0.10 o 
 -10   2  12        5.29      0.16 o 
  -9   2  12        3.34      0.10 o 
  -8   2  12        8.36      0.21 o 
  -7   2  12        8.11      0.20 o 
  -6   2  12        9.18      0.22 o 
  -5   2  12       24.67      0.58 o 
  -4   2  12        0.76      0.04 o 
  -3   2  12        2.11      0.07 o 
  -2   2  12      113.99      2.83 o 
  -1   2  12       35.87      0.95 o 
   0   2  12       17.65      0.45 o 
   1   2  12       15.21      0.38 o 
   2   2  12        0.41      0.03 o 
   3   2  12       23.46      0.60 o 
   4   2  12      108.11      2.74 o 
   5   2  12       22.74      0.59 o 
   6   2  12        3.34      0.12 o 
   7   2  12        0.40      0.05 o 
   8   2  12        0.06      0.05 o 
 -10   3  12        0.05      0.06 o 
  -9   3  12       42.70      1.10 o 
  -8   3  12       52.30      1.25 o 
  -7   3  12        1.09      0.06 o 
  -6   3  12        0.72      0.04 o 
  -5   3  12        0.71      0.04 o 
  -4   3  12       12.81      0.32 o 
  -3   3  12       43.57      1.04 o 
  -2   3  12       88.49      2.12 o 
  -1   3  12        0.23      0.03 o 
   0   3  12        8.81      0.24 o 
   1   3  12       35.59      0.83 o 
   2   3  12        3.96      0.11 o 
   3   3  12       34.51      0.85 o 
   4   3  12        0.05      0.05 o 
   5   3  12        0.59      0.05 o 
   6   3  12        1.39      0.08 o 
   7   3  12        3.53      0.16 o 
  -9   4  12        6.09      0.23 o 
  -8   4  12       18.28      0.47 o 
  -7   4  12        3.74      0.12 o 
  -6   4  12       12.05      0.30 o 
  -5   4  12        2.10      0.08 o 
  -4   4  12        0.37      0.04 o 
  -3   4  12        2.92      0.11 o 
  -2   4  12        0.12      0.03 o 
  -1   4  12       21.49      0.55 o 
   0   4  12       24.82      0.65 o 
   1   4  12        1.64      0.07 o 
   2   4  12       36.13      1.01 o 
   3   4  12        1.84      0.08 o 
   4   4  12        0.21      0.04 o 
   5   4  12        0.61      0.06 o 
   6   4  12        0.28      0.06 o 
  -7   5  12       25.51      1.07 o 
  -6   5  12        0.24      0.05 o 
  -5   5  12       12.49      0.31 o 
  -4   5  12        7.85      0.23 o 
  -3   5  12       13.18      0.38 o 
  -2   5  12        1.00      0.06 o 
  -1   5  12       14.30      0.52 o 
   0   5  12        8.31      0.35 o 
   1   5  12       23.83      0.75 o 
   2   5  12        0.90      0.06 o 
   3   5  12        1.47      0.11 o 
   4   5  12        1.81      0.10 o 
  -2   6  12        0.47      0.06 o 
  -1   6  12        0.20      0.07 o 
 -11   1  13        0.45      0.06 o 
 -10   1  13       12.17      0.31 o 
  -9   1  13        0.35      0.04 o 
  -8   1  13        0.05      0.03 o 
  -7   1  13        9.70      0.24 o 
  -6   1  13        5.27      0.14 o 
  -5   1  13        9.35      0.22 o 
  -4   1  13       16.11      0.39 o 
  -3   1  13        0.82      0.05 o 
  -2   1  13       33.56      0.85 o 
  -1   1  13        5.88      0.16 o 
   0   1  13       27.29      0.73 o 
   1   1  13        7.16      0.19 o 
   2   1  13      130.22      3.22 o 
   3   1  13       38.65      0.93 o 
   4   1  13        6.43      0.18 o 
   5   1  13       17.94      0.46 o 
   6   1  13       14.75      0.40 o 
   7   1  13       16.76      0.45 o 
   8   1  13       12.38      0.39 o 
 -10   2  13       11.77      0.32 o 
  -9   2  13       32.68      0.80 o 
  -8   2  13        2.24      0.09 o 
  -7   2  13        5.32      0.14 o 
  -6   2  13        0.23      0.03 o 
  -5   2  13       75.81      1.79 o 
  -4   2  13        3.54      0.11 o 
  -3   2  13       55.29      1.29 o 
  -2   2  13       32.13      0.75 o 
  -1   2  13       13.22      0.31 o 
   0   2  13       10.61      0.27 o 
   1   2  13       28.86      0.70 o 
   2   2  13       37.58      0.95 o 
   3   2  13        3.14      0.09 o 
   4   2  13       29.24      0.77 o 
   5   2  13        0.02      0.02 o 
   6   2  13        7.59      0.25 o 
   7   2  13        4.43      0.20 o 
 -10   3  13        0.23      0.05 o 
  -9   3  13        7.14      0.21 o 
  -8   3  13        1.73      0.08 o 
  -7   3  13        7.98      0.20 o 
  -6   3  13        6.70      0.20 o 
  -5   3  13        0.02      0.02 o 
  -4   3  13        1.16      0.06 o 
  -3   3  13        9.44      0.23 o 
  -2   3  13        3.84      0.11 o 
  -1   3  13        1.20      0.05 o 
   0   3  13        0.06      0.03 o 
   1   3  13       29.67      0.70 o 
   2   3  13        0.12      0.03 o 
   3   3  13       12.99      0.34 o 
   4   3  13       14.49      0.39 o 
   5   3  13        4.44      0.18 o 
   6   3  13        0.61      0.06 o 
  -8   4  13       11.64      0.32 o 
  -7   4  13        0.07      0.04 o 
  -6   4  13       14.57      0.36 o 
  -5   4  13       15.52      0.40 o 
  -4   4  13       29.00      0.75 o 
  -3   4  13       34.15      0.85 o 
  -2   4  13       11.30      0.28 o 
  -1   4  13        0.29      0.03 o 
   0   4  13        6.44      0.17 o 
   1   4  13        8.63      0.22 o 
   2   4  13       12.47      0.34 o 
   3   4  13       13.93      0.45 o 
   4   4  13        0.60      0.05 o 
   5   4  13        0.06      0.07 o 
  -6   5  13        0.58      0.05 o 
  -5   5  13        4.45      0.14 o 
  -4   5  13        0.57      0.05 o 
  -3   5  13        0.38      0.05 o 
  -2   5  13        6.03      0.17 o 
  -1   5  13        0.06      0.07 o 
   0   5  13        1.05      0.07 o 
   1   5  13        0.40      0.05 o 
   2   5  13        1.71      0.10 o 
   3   5  13        0.35      0.05 o 
 -11   0  14       34.72      1.84 o 
 -10   0  14        0.89      0.08 o 
  -9   0  14        2.12      0.12 o 
  -8   0  14       45.95      1.30 o 
  -7   0  14       12.95      0.33 o 
  -6   0  14       27.80      0.68 o 
  -5   0  14        0.62      0.06 o 
  -4   0  14        1.87      0.09 o 
  -3   0  14       18.27      0.53 o 
  -2   0  14       57.28      1.62 o 
  -1   0  14       50.70      1.50 o 
   0   0  14       57.31      1.72 o 
   1   0  14       93.05      2.51 o 
   2   0  14      107.78      3.31 o 
   3   0  14        4.02      0.12 o 
   4   0  14        0.09      0.05 o 
   5   0  14       16.68      0.43 o 
   6   0  14        4.73      0.22 o 
   7   0  14       13.15      0.47 o 
 -11   1  14        6.44      0.20 o 
 -10   1  14       18.97      0.47 o 
  -9   1  14       14.48      0.38 o 
  -8   1  14        0.50      0.05 o 
  -7   1  14       16.01      0.39 o 
  -6   1  14       23.19      0.55 o 
  -5   1  14       27.67      0.65 o 
  -4   1  14       17.68      0.41 o 
  -3   1  14        0.32      0.03 o 
  -2   1  14       19.04      0.45 o 
  -1   1  14       48.22      1.16 o 
   0   1  14        9.35      0.23 o 
   1   1  14      137.96      3.43 o 
   2   1  14        3.32      0.09 o 
   3   1  14        0.69      0.04 o 
   4   1  14        2.63      0.09 o 
   5   1  14        0.30      0.04 o 
   6   1  14        0.10      0.05 o 
   7   1  14       26.25      0.72 o 
 -10   2  14       13.81      0.35 o 
  -9   2  14        4.92      0.14 o 
  -8   2  14       12.01      0.30 o 
  -7   2  14        3.86      0.12 o 
  -6   2  14        6.59      0.17 o 
  -5   2  14        0.77      0.04 o 
  -4   2  14       23.75      0.55 o 
  -3   2  14        0.80      0.04 o 
  -2   2  14       14.14      0.33 o 
  -1   2  14        1.28      0.05 o 
   0   2  14       60.77      1.41 o 
   1   2  14        7.23      0.19 o 
   2   2  14        1.73      0.07 o 
   3   2  14        8.55      0.22 o 
   4   2  14       12.06      0.32 o 
   5   2  14        6.47      0.21 o 
   6   2  14       36.95      1.16 o 
   7   2  14        7.55      0.26 o 
  -9   3  14        6.49      0.20 o 
  -8   3  14        1.33      0.07 o 
  -7   3  14       24.09      0.57 o 
  -6   3  14       57.42      1.45 o 
  -5   3  14        0.86      0.05 o 
  -4   3  14       33.55      0.79 o 
  -3   3  14       73.79      1.75 o 
  -2   3  14        5.23      0.14 o 
  -1   3  14       27.51      0.65 o 
   0   3  14       29.21      0.69 o 
   1   3  14       16.03      0.38 o 
   2   3  14        8.68      0.24 o 
   3   3  14       52.18      1.37 o 
   4   3  14        0.03      0.03 o 
   5   3  14       32.40      0.96 o 
   6   3  14        0.04      0.04 o 
  -8   4  14        0.05      0.06 o 
  -7   4  14        3.35      0.12 o 
  -6   4  14       14.31      0.36 o 
  -5   4  14        7.56      0.20 o 
  -4   4  14       23.12      0.56 o 
  -3   4  14        6.27      0.16 o 
  -2   4  14        9.27      0.23 o 
  -1   4  14        3.69      0.11 o 
   0   4  14        0.11      0.03 o 
   1   4  14        1.77      0.07 o 
   2   4  14        8.23      0.29 o 
   3   4  14        3.37      0.11 o 
   4   4  14       22.20      0.84 o 
   5   4  14        2.28      0.28 o 
  -6   5  14        2.47      0.11 o 
  -5   5  14       51.80      1.32 o 
  -4   5  14       14.21      0.36 o 
  -3   5  14        1.83      0.09 o 
  -2   5  14        2.60      0.10 o 
  -1   5  14        1.98      0.10 o 
   0   5  14       15.47      0.44 o 
   1   5  14       21.33      0.65 o 
   2   5  14       19.62      0.76 o 
 -10   1  15        0.05      0.04 o 
  -9   1  15        0.53      0.05 o 
  -8   1  15       17.01      0.42 o 
  -7   1  15       14.16      0.37 o 
  -6   1  15        3.76      0.11 o 
  -5   1  15       42.38      1.00 o 
  -4   1  15        0.13      0.02 o 
  -3   1  15        0.14      0.02 o 
  -2   1  15       12.24      0.33 o 
  -1   1  15       11.21      0.28 o 
   0   1  15        3.75      0.10 o 
   1   1  15        4.68      0.14 o 
   2   1  15        5.71      0.15 o 
   3   1  15        3.33      0.10 o 
   4   1  15       10.33      0.28 o 
   5   1  15       20.08      0.53 o 
   6   1  15        2.11      0.10 o 
   7   1  15       24.88      0.68 o 
 -10   2  15        0.04      0.03 o 
  -9   2  15        0.42      0.05 o 
  -8   2  15        0.17      0.04 o 
  -7   2  15       43.29      1.08 o 
  -6   2  15        2.87      0.09 o 
  -5   2  15       12.82      0.30 o 
  -4   2  15       37.20      0.88 o 
  -3   2  15       30.06      0.69 o 
  -2   2  15        2.34      0.07 o 
  -1   2  15       12.78      0.30 o 
   0   2  15      102.58      2.45 o 
   1   2  15        0.96      0.05 o 
   2   2  15       13.60      0.33 o 
   3   2  15        1.35      0.07 o 
   4   2  15       28.96      0.77 o 
   5   2  15        0.03      0.03 o 
   6   2  15       17.27      0.53 o 
  -9   3  15        2.79      0.15 o 
  -8   3  15        0.56      0.05 o 
  -7   3  15        5.13      0.17 o 
  -6   3  15       13.36      0.33 o 
  -5   3  15        2.43      0.09 o 
  -4   3  15        5.97      0.15 o 
  -3   3  15        1.73      0.07 o 
  -2   3  15       12.10      0.29 o 
  -1   3  15        6.22      0.17 o 
   0   3  15        0.25      0.03 o 
   1   3  15        0.91      0.05 o 
   2   3  15        5.32      0.15 o 
   3   3  15        4.83      0.19 o 
   4   3  15        0.06      0.06 o 
   5   3  15        0.99      0.07 o 
  -8   4  15        3.00      0.14 o 
  -7   4  15       13.19      0.34 o 
  -6   4  15       24.17      0.59 o 
  -5   4  15       14.13      0.35 o 
  -4   4  15        0.87      0.05 o 
  -3   4  15        0.02      0.02 o 
  -2   4  15       10.80      0.29 o 
  -1   4  15       40.61      1.03 o 
   0   4  15       28.48      0.73 o 
   1   4  15       19.32      0.59 o 
   2   4  15        6.09      0.17 o 
   3   4  15        0.06      0.06 o 
   4   4  15        6.01      0.18 o 
  -5   5  15        0.10      0.05 o 
  -4   5  15        0.23      0.05 o 
  -3   5  15        0.04      0.04 o 
  -2   5  15        0.09      0.05 o 
  -1   5  15        1.25      0.08 o 
   0   5  15        1.74      0.11 o 
   1   5  15        0.19      0.05 o 
 -10   0  16        3.07      0.16 o 
  -9   0  16       22.71      0.66 o 
  -8   0  16       13.02      0.36 o 
  -7   0  16        7.78      0.23 o 
  -6   0  16      138.66      4.10 o 
  -5   0  16        0.12      0.05 o 
  -4   0  16       59.60      1.67 o 
  -3   0  16       14.33      0.38 o 
  -2   0  16       12.29      0.36 o 
  -1   0  16       24.30      0.69 o 
   0   0  16       12.28      0.40 o 
   1   0  16       13.30      0.39 o 
   2   0  16       38.10      1.15 o 
   3   0  16       11.93      0.34 o 
   4   0  16       53.61      1.60 o 
   5   0  16       16.58      0.53 o 
   6   0  16        2.38      0.13 o 
 -10   1  16        0.93      0.08 o 
  -9   1  16        2.69      0.11 o 
  -8   1  16        9.45      0.25 o 
  -7   1  16        6.09      0.20 o 
  -6   1  16        0.65      0.04 o 
  -5   1  16       58.21      1.37 o 
  -4   1  16       23.02      0.54 o 
  -3   1  16       33.38      0.79 o 
  -2   1  16        1.09      0.05 o 
  -1   1  16        6.74      0.18 o 
   0   1  16        3.98      0.11 o 
   1   1  16       25.06      0.62 o 
   2   1  16        0.48      0.04 o 
   3   1  16       63.66      1.57 o 
   4   1  16        3.46      0.11 o 
   5   1  16        0.09      0.04 o 
   6   1  16       29.20      0.77 o 
 -10   2  16        0.66      0.06 o 
  -9   2  16       10.29      0.28 o 
  -8   2  16       39.05      1.01 o 
  -7   2  16       13.34      0.33 o 
  -6   2  16        0.33      0.03 o 
  -5   2  16        3.46      0.10 o 
  -4   2  16       10.67      0.26 o 
  -3   2  16       15.40      0.36 o 
  -2   2  16       39.62      0.92 o 
  -1   2  16        0.08      0.03 o 
   0   2  16        2.90      0.09 o 
   1   2  16        6.12      0.16 o 
   2   2  16       13.50      0.40 o 
   3   2  16        2.05      0.09 o 
   4   2  16        2.46      0.11 o 
   5   2  16       13.20      0.37 o 
   6   2  16        8.98      0.27 o 
  -9   3  16        3.13      0.14 o 
  -8   3  16       18.15      0.46 o 
  -7   3  16       23.63      0.58 o 
  -6   3  16        1.90      0.08 o 
  -5   3  16        0.05      0.06 o 
  -4   3  16        4.14      0.12 o 
  -3   3  16        0.02      0.02 o 
  -2   3  16       34.44      0.80 o 
  -1   3  16      122.46      3.09 o 
   0   3  16        1.25      0.06 o 
   1   3  16        0.29      0.03 o 
   2   3  16        4.06      0.13 o 
   3   3  16        9.18      0.26 o 
   4   3  16       25.52      0.82 o 
   5   3  16       36.98      1.45 o 
  -7   4  16       10.61      0.28 o 
  -6   4  16        0.61      0.06 o 
  -5   4  16        0.03      0.03 o 
  -4   4  16        1.93      0.09 o 
  -3   4  16        4.30      0.13 o 
  -2   4  16       15.29      0.43 o 
  -1   4  16        4.40      0.13 o 
   0   4  16       18.20      0.52 o 
   1   4  16       13.67      0.44 o 
   2   4  16        0.06      0.06 o 
   3   4  16        2.52      0.10 o 
  -4   5  16        0.08      0.05 o 
  -3   5  16       18.27      0.50 o 
  -2   5  16       14.64      0.37 o 
  -1   5  16        0.23      0.05 o 
   0   5  16       26.04      0.67 o 
 -10   1  17       15.98      0.46 o 
  -9   1  17       39.07      0.99 o 
  -8   1  17        7.53      0.21 o 
  -7   1  17       23.85      0.57 o 
  -6   1  17        1.20      0.06 o 
  -5   1  17       17.08      0.40 o 
  -4   1  17        4.83      0.12 o 
  -3   1  17       63.00      1.47 o 
  -2   1  17       32.39      0.75 o 
  -1   1  17        1.85      0.07 o 
   0   1  17       21.93      0.52 o 
   1   1  17        3.98      0.11 o 
   2   1  17        4.86      0.14 o 
   3   1  17        1.53      0.07 o 
   4   1  17        9.47      0.26 o 
   5   1  17        0.07      0.04 o 
  -9   2  17        9.07      0.25 o 
  -8   2  17        2.39      0.10 o 
  -7   2  17        2.20      0.09 o 
  -6   2  17       10.14      0.25 o 
  -5   2  17        8.14      0.21 o 
  -4   2  17        7.83      0.20 o 
  -3   2  17        1.10      0.05 o 
  -2   2  17       58.60      1.38 o 
  -1   2  17        0.05      0.03 o 
   0   2  17        0.02      0.02 o 
   1   2  17        4.58      0.13 o 
   2   2  17       50.69      1.33 o 
   3   2  17        7.65      0.23 o 
   4   2  17        5.69      0.18 o 
   5   2  17       28.17      0.97 o 
  -8   3  17       17.90      0.49 o 
  -7   3  17        0.20      0.05 o 
  -6   3  17        0.72      0.05 o 
  -5   3  17        0.13      0.04 o 
  -4   3  17       15.33      0.36 o 
  -3   3  17        1.33      0.06 o 
  -2   3  17        4.83      0.13 o 
  -1   3  17       12.68      0.34 o 
   0   3  17        5.34      0.15 o 
   1   3  17        1.61      0.08 o 
   2   3  17        0.26      0.04 o 
   3   3  17        7.58      0.23 o 
   4   3  17        3.30      0.13 o 
  -6   4  17        0.08      0.05 o 
  -5   4  17        2.58      0.11 o 
  -4   4  17        4.97      0.15 o 
  -3   4  17       11.38      0.28 o 
  -2   4  17       12.01      0.33 o 
  -1   4  17       11.18      0.31 o 
   0   4  17        0.81      0.06 o 
   1   4  17        4.36      0.15 o 
   2   4  17        6.85      0.23 o 
  -9   0  18        0.32      0.10 o 
  -8   0  18        2.63      0.16 o 
  -7   0  18        8.00      0.25 o 
  -6   0  18       16.21      0.43 o 
  -5   0  18       27.87      0.81 o 
  -4   0  18      142.53      4.02 o 
  -3   0  18       36.23      0.99 o 
  -2   0  18        5.03      0.17 o 
  -1   0  18       65.78      1.70 o 
   0   0  18        2.10      0.11 o 
   1   0  18       94.70      2.63 o 
   2   0  18        5.40      0.23 o 
   3   0  18       11.08      0.30 o 
   4   0  18        0.22      0.06 o 
   5   0  18        1.92      0.16 o 
  -9   1  18        7.45      0.21 o 
  -8   1  18       10.71      0.32 o 
  -7   1  18        0.19      0.04 o 
  -6   1  18        0.68      0.05 o 
  -5   1  18        0.59      0.04 o 
  -4   1  18        1.04      0.05 o 
  -3   1  18       40.58      0.98 o 
  -2   1  18        8.74      0.22 o 
  -1   1  18       15.97      0.39 o 
   0   1  18       27.68      0.71 o 
   1   1  18        4.49      0.13 o 
   2   1  18       23.27      0.59 o 
   3   1  18        3.10      0.11 o 
   4   1  18        0.54      0.05 o 
   5   1  18        6.13      0.23 o 
  -9   2  18       14.91      0.57 o 
  -8   2  18       14.47      0.37 o 
  -7   2  18        4.94      0.15 o 
  -6   2  18       20.13      0.49 o 
  -5   2  18        5.30      0.15 o 
  -4   2  18        8.42      0.21 o 
  -3   2  18       46.34      1.09 o 
  -2   2  18       29.55      0.70 o 
  -1   2  18        5.65      0.15 o 
   0   2  18       12.49      0.31 o 
   1   2  18        0.16      0.04 o 
   2   2  18        2.40      0.11 o 
   3   2  18       22.95      0.63 o 
   4   2  18        6.08      0.22 o 
  -8   3  18        0.07      0.06 o 
  -7   3  18       10.42      0.29 o 
  -6   3  18        8.92      0.23 o 
  -5   3  18       13.39      0.33 o 
  -4   3  18        2.71      0.09 o 
  -3   3  18        3.95      0.12 o 
  -2   3  18        9.87      0.26 o 
  -1   3  18        1.20      0.06 o 
   0   3  18        5.27      0.16 o 
   1   3  18       40.23      1.16 o 
   2   3  18        1.69      0.09 o 
   3   3  18        2.44      0.11 o 
  -5   4  18       17.90      0.45 o 
  -4   4  18        2.41      0.10 o 
  -3   4  18        4.48      0.14 o 
  -2   4  18        1.23      0.07 o 
  -1   4  18        0.04      0.03 o 
   0   4  18        2.48      0.11 o 
   1   4  18        0.77      0.06 o 
  -9   1  19        2.99      0.13 o 
  -8   1  19        0.03      0.03 o 
  -7   1  19       27.93      0.69 o 
  -6   1  19       12.42      0.33 o 
  -5   1  19       43.60      1.06 o 
  -4   1  19       56.50      1.41 o 
  -3   1  19        0.35      0.04 o 
  -2   1  19        1.94      0.08 o 
  -1   1  19       10.16      0.29 o 
   0   1  19       54.40      1.49 o 
   1   1  19       12.73      0.33 o 
   2   1  19       37.31      1.01 o 
   3   1  19        8.48      0.24 o 
   4   1  19        1.49      0.10 o 
  -8   2  19        3.94      0.15 o 
  -7   2  19        0.28      0.05 o 
  -6   2  19        2.72      0.10 o 
  -5   2  19       12.01      0.30 o 
  -4   2  19        6.67      0.17 o 
  -3   2  19        0.46      0.04 o 
  -2   2  19        8.85      0.22 o 
  -1   2  19        4.30      0.12 o 
   0   2  19       13.03      0.37 o 
   1   2  19        6.63      0.19 o 
   2   2  19        0.03      0.03 o 
   3   2  19       16.22      0.50 o 
  -7   3  19        0.11      0.05 o 
  -6   3  19       16.56      0.42 o 
  -5   3  19        6.46      0.18 o 
  -4   3  19        0.02      0.02 o 
  -3   3  19       11.26      0.28 o 
  -2   3  19        1.49      0.07 o 
  -1   3  19        4.42      0.13 o 
   0   3  19        0.44      0.05 o 
   1   3  19       16.16      0.54 o 
   2   3  19        0.34      0.06 o 
  -4   4  19        0.06      0.07 o 
  -3   4  19        0.27      0.04 o 
  -2   4  19        0.27      0.05 o 
  -1   4  19        0.59      0.06 o 
  -8   0  20       44.58      1.88 o 
  -7   0  20        0.51      0.07 o 
  -6   0  20       10.68      0.31 o 
  -5   0  20      106.72      3.17 o 
  -4   0  20        0.04      0.04 o 
  -3   0  20       10.08      0.28 o 
  -2   0  20       17.62      0.58 o 
  -1   0  20       45.98      1.35 o 
   0   0  20       12.98      0.36 o 
   1   0  20       98.58      2.98 o 
   2   0  20       21.31      0.67 o 
   3   0  20       40.27      2.20 o 
  -8   1  20        1.16      0.09 o 
  -7   1  20        4.89      0.17 o 
  -6   1  20       29.34      0.80 o 
  -5   1  20        0.60      0.05 o 
  -4   1  20       12.69      0.31 o 
  -3   1  20        2.14      0.09 o 
  -2   1  20        1.05      0.07 o 
  -1   1  20        2.92      0.11 o 
   0   1  20        3.51      0.12 o 
   1   1  20        5.59      0.17 o 
   2   1  20       27.68      0.88 o 
   3   1  20        0.46      0.05 o 
  -7   2  20       24.47      0.89 o 
  -6   2  20       22.19      0.55 o 
  -5   2  20        0.05      0.06 o 
  -4   2  20        0.14      0.04 o 
  -3   2  20        3.74      0.12 o 
  -2   2  20        7.47      0.20 o 
  -1   2  20       52.89      1.42 o 
   0   2  20       27.38      0.83 o 
   1   2  20        0.61      0.06 o 
   2   2  20        2.15      0.10 o 
  -6   3  20        0.99      0.07 o 
  -5   3  20        0.25      0.05 o 
  -4   3  20        6.42      0.19 o 
  -3   3  20        4.53      0.14 o 
  -2   3  20       16.47      0.41 o 
  -1   3  20        0.29      0.04 o 
   0   3  20       13.46      0.39 o 
   1   3  20        0.30      0.06 o 
  -7   1  21        3.36      0.14 o 
  -6   1  21       13.79      0.36 o 
  -5   1  21        1.02      0.07 o 
  -4   1  21        1.61      0.08 o 
  -3   1  21        8.63      0.23 o 
  -2   1  21       62.03      1.65 o 
  -1   1  21       14.72      0.44 o 
   0   1  21       17.76      0.48 o 
   1   1  21       11.01      0.29 o 
   2   1  21       10.15      0.33 o 
  -6   2  21        1.64      0.11 o 
  -5   2  21        0.19      0.04 o 
  -4   2  21        4.74      0.14 o 
  -3   2  21       11.67      0.30 o 
  -2   2  21        0.56      0.06 o 
  -1   2  21        1.20      0.10 o 
   0   2  21       14.33      0.39 o 
   1   2  21        2.61      0.11 o 
  -4   3  21        1.64      0.09 o 
  -3   3  21        7.54      0.20 o 
  -2   3  21        0.03      0.03 o 
  -1   3  21       13.95      0.40 o 
  -7   0  22        0.45      0.08 o 
  -6   0  22        2.94      0.16 o 
  -5   0  22        0.18      0.07 o 
  -4   0  22        1.25      0.11 o 
  -3   0  22      102.55      4.29 o 
  -2   0  22        5.03      0.20 o 
  -1   0  22        0.60      0.08 o 
   0   0  22       18.46      0.84 o 
   1   0  22        4.50      0.24 o 
  -6   1  22        1.51      0.10 o 
  -5   1  22        1.50      0.12 o 
  -4   1  22       23.27      0.66 o 
  -3   1  22        2.28      0.11 o 
  -2   1  22       11.65      0.38 o 
  -1   1  22       12.83      0.34 o 
   0   1  22        4.45      0.16 o 
   1   1  22        3.14      0.13 o 
  -5   2  22       10.70      0.32 o 
  -4   2  22        4.28      0.14 o 
  -3   2  22        0.06      0.07 o 
  -2   2  22       10.36      0.29 o 
  -1   2  22       21.03      0.68 o 
   0   2  22        0.37      0.06 o 
  -5   1  23        0.24      0.06 o 
  -4   1  23       10.10      0.31 o 
  -3   1  23        2.09      0.12 o 
  -2   1  23        0.04      0.04 o 
  -1   1  23        1.79      0.11 o 
_refine_diff_density_max 2.028442E-01
_refine_diff_density_min -2.767046E-01

# start Validation Reply Form
_vrf_PLAT417_ELMAM2_withoutURATIO_oxa05_05
;
PROBLEM: Short Inter D-H..H-D
RESPONSE: This is a very strong hydrogen bond and this is the reason why
the distance is so short.
;
# end Validation Reply Form
