# Supplementary material for: On the accuracy and precision of X-ray and neutron diffraction results as a function of resolution and the electron density model
Source: IUCrJ. 2020 Aug 25;7(Pt 5):920–33. doi: 10.1107/S2052252520010441 (PMC7467170; doi:10.1107/S2052252520010441)
Supplement: Supplementary file 2 [file m-07-00920-sup2.zip › cif_deposition/ELMAM2_withoutURATIO_oxa05_06.cif]

data_ELMAM2_withoutURATIO_oxa05_06  
_audit_creation_method             'MoPro12'     
_chemical_formula_moiety               'C2 H2 O4, 2(H2 O1)'
_chemical_formula_sum                  'C2 H6 O6'
_chemical_formula_weight               126.07
_chemical_absolute_configuration     '-'

_symmetry_cell_setting               monoclinic   
_symmetry_space_group_name_H-M         'P 21/c'
_symmetry_space_group_name_Hall        '-P 2ybc'

loop_
_atom_type_symbol                      
_atom_type_description                 
_atom_type_scat_dispersion_real        
_atom_type_scat_dispersion_imag        
_atom_type_scat_source                 
 'C' 'C'    0.0033   0.0016
'Su & Coppens. Acta. Cryst. (1997) A53, 749-762. '                    
 'H' 'H'    0.0000   0.0000
'Su & Coppens. Acta. Cryst. (1997) A53, 749-762. '                    
 'O' 'O'    0.0106   0.0060
'Su & Coppens. Acta. Cryst. (1997) A53, 749-762. '                    

loop_
_symmetry_equiv_pos_as_xyz           
'x, y, z'
'-x, y+1/2, -z+1/2'
'-x, -y, -z'
'x, -y-1/2, z-1/2'
_cell_length_a                    6.0941(3)
_cell_length_b                    3.4962(2)
_cell_length_c                    11.8432(5)
_cell_angle_alpha                 90.00
_cell_angle_beta                  103.949(2)
_cell_angle_gamma                 90.00
_cell_volume                      244.89(2)
_cell_formula_units_Z                2
_cell_measurement_reflns_used     9992
_cell_measurement_temperature     100(1)
_cell_measurement_theta_max       36.30
_cell_measurement_theta_min       3.44
_exptl_crystal_density_diffrn     1.710
_exptl_crystal_F_000              132 
_exptl_absorpt_coefficient_mu     0.181 
_exptl_crystal_description        unspecified
_exptl_crystal_size_max              0.414                
_exptl_crystal_size_mid              0.344  
_exptl_crystal_size_min              0.210
_exptl_crystal_colour             colourless
_exptl_absorpt_correction_type    multi-scan
_exptl_absorpt_process_details
;
 Absorption correction done by SORTAV
 Blessing, R. H.: (1995) Acta Cryst. A51, 33-38
;
_exptl_absorpt_correction_T_min    0.901
_exptl_absorpt_correction_T_max    0.995
_exptl_special_details               
;
?
;
_diffrn_reflns_av_R_equivalents   0.0000
_diffrn_reflns_av_unetI/netI      0.0477
_diffrn_reflns_limit_h_max        9
_diffrn_reflns_limit_h_min        -10
_diffrn_reflns_limit_k_max        5
_diffrn_reflns_limit_k_min        0
_diffrn_reflns_limit_l_max        19
_diffrn_reflns_limit_l_min        0
_diffrn_reflns_number             1182
_diffrn_reflns_theta_full         26.00
_diffrn_reflns_theta_max          36.32
_diffrn_reflns_theta_min          3.44
_diffrn_ambient_temperature       100(1)
_diffrn_measured_fraction_theta_full 0.988
_diffrn_measured_fraction_theta_max 0.994
_diffrn_measurement_device_type   'Bruker APEX-II CCD'
_diffrn_measurement_method        '\f and \w scans'
_diffrn_radiation_monochromator   'graphite'
_diffrn_radiation_type            MoK\a
_diffrn_radiation_wavelength      0.71073
_diffrn_source                    'fine-focus sealed tube'
_diffrn_standards_number          0
_reflns_number_gt                 1135
_reflns_number_total              1182
_reflns_threshold_expression      >2sigma(I)
_computing_structure_refinement      'MoPro (J. Appl. Cryst. 2005, 38, 38-54)'
_iucr_refine_instructions_details  
; 
# ! MoPro 12.6 19/01/2017 17:12:52 F:\Oxalic_acid\Oxa_ELMAM2\Final_Refinement_06\5\mopro_elmam2_06_01.par 
# ! reflections hkl file : F:\Oxalic_acid\Oxa_ELMAM2\Final_Refinement_06\5\sortav_freeformat.hkl refin. vs. F^1 
# ! atomic table file : C:\Users\user\Desktop\Programy_Krys\MoPro\MoProSuite\LibMoPro\mopro.tab 
# ! wave functions file : C:\Users\user\Desktop\Programy_Krys\MoPro\MoProSuite\LibMoPro\WAVEF_Su_Coppens_relativistic 
# ! RF factor = 1.836 % RI factor = 4.631% 
# ! wR2F factor = 2.499 % wR2I factor = 4.715% 
# ! g.o.f.(F**1) = 1.658 Nvar= 49 Nref= 1182 Nfree= 0 0.08<sinT/l< 0.83 
#  
# WSIG 1.00000 ! weighting scheme 
#  ! SPACE GROUP P ? 
#  
# CELL 6.0941 3.4962 11.8432 90.0000 103.9490 90.0000 0.71073 
# ZERR 0.0000 0.0000 0.0000 0.0000 0.0000 0.0000 
#  
# SYMM 2 P CENTRO 
#  X , Y, Z 
#  -X , 1/2+Y, 1/2-Z 
#  
# EQUIV 56551 
#  
# SCALE 1 23.734732 
#  
# FMULT 1.00000 
#  
# UOVER 0.00000 0.00000 0.00000 0.00000 0.00000 0.00000 ANI 
#  
# SOLVT 0.00000 50.00000 
#  
# EXTIN 0.00000 GAUSSIAN ISOT TYP1 ! G*10^4 
#  
#  
# DUMMY 2 
# DUMY 0.39896 0.58093 0.36381 D1 0 ! atom # 8 
# DUMY 0.42794 0.53146 0.40201 D2 0 ! atom # 9 
#  
# KAPPA 7 
#  1.001632 1.113461 ! # 1 1 TES O1 1x 
#  1.013147 1.000000 ! # 2 1 TES C1 1x 
#  1.003017 1.109004 ! # 3 1 TES O2 1x 
#  1.023969 0.927043 ! # 4 1 TES O3 1x 
#  1.043006 1.200000 ! # 5 1 TES H2 1x 
#  1.043006 1.200000 ! # 6 1 TES H3 1x 
#  1.119673 1.200000 ! # 7 1 TES H1 1x 
#  
# ATOMS 7 
#  
# ATOM 1 O1 TES 1 0.065319 0.444106 0.150153 1.0000 1 O 
#  XY C1 H1 HEX K1 V0 M0 Q0 
# UANI 0.012854 0.018211 0.007595 -.003939 0.001938 0.000616 
#  6.05220 0. -.054 -.087 0. 0.104 0. 0. -.028 0.042 
#  0. -.015 -.026 0. 0. 0.065 0.022 
#  0.011 0. 0. 0.004 0.003 0. 0. 0.015 0.015 
#  
# ATOM 2 C1 TES 1 0.096849 0.558711 0.052007 1.0000 1 C 
#  XY O2 O1 HEX K2 V0 M0 Q0 
# UANI 0.008586 0.011668 0.006917 -.002072 0.001077 0.000004 
#  3.98080 0. 0.081 -.046 0. -.248 0. 0. 0.097 0.050 
#  0. 0.022 -.006 0. 0. 0.294 0.021 
#  0.014 0. 0. 0.014 -.001 0. 0. -.058 0.018 
#  
# ATOM 3 O2 TES 1 0.257592 0.742326 0.036318 1.0000 1 O 
#  ZY C1 O1 HEX K3 V0 M0 Q0 
# UANI 0.010633 0.018951 0.008083 -.006124 0.000771 0.000862 
#  6.09000 0. 0. 0. -.068 0.029 0. 0. -.153 0. 
#  0.028 0. 0. 0.017 0. 0. 0. 
#  -.012 0. 0. 0.011 0. 0. 0. -.003 0. 
#  
# ATOM 4 O3 TES 1 0.369922 0.630793 0.321485 1.0000 1 O 
# bZY H2 H3 HEX K4 V0 M0 Q0 
# UANI 0.010387 0.018397 0.008430 0.001742 0.000441 -.001229 
#  5.64460 0. 0. 0. -.163 -.014 0. 0. 0.132 0. 
#  -.039 0. 0. -.061 0. 0. 0. 
#  -.018 0. 0. -.027 0. 0. 0. 0.004 0. 
#  
# ATOM 5 H2 TES 1 0.309867 0.692720 0.385291 1.0000 1 H 
#  ZY O3 H3 HEX K5 V0 M0 Q0 
# UISO 0.028003 
#  1.13780 0. 0. 0. 0.273 0.140 0. 0. 0. 0. 
#  0.034 0. 0. 0. 0. 0. 0. 
#  -.010 0. 0. 0. 0. 0. 0. 0. 0. 
#  
# ATOM 6 H3 TES 1 0.486136 0.453249 0.350248 1.0000 1 H 
#  ZY O3 H2 HEX K6 V0 M0 Q0 
# UISO 0.025946 
#  1.13780 0. 0. 0. 0.273 0.140 0. 0. 0. 0. 
#  0.034 0. 0. 0. 0. 0. 0. 
#  -.010 0. 0. 0. 0. 0. 0. 0. 0. 
#  
# ATOM 7 H1 TES 1 0.197737 0.520341 0.218751 1.0000 1 H 
#  ZY O1 C1 HEX K7 V0 M0 Q0 
# UISO 0.041216 
#  0.95670 0. 0. 0. 0.207 0.095 0. 0. 0. 0. 
#  0.017 0. 0. 0. 0. 0. 0. 
#  -.028 0. 0. 0. 0. 0. 0. 0. 0. 
#  
# ANHAR 0 3 ! number_of_anharmonic_atoms max_order 
# ! 1 ! atom number 
# ! 0.00E+00 0.00E+00 0.00E+00 0.00E+00 0.00E+00 0.00E+00 0.00E+00 0.00E+00 
# ! 0.00E+00 0.00E+00 
#  
#  
# STOP 
; 
_refine_special_details              
;
  TAAM refinement with ELMAM2 databank.
  Uses aspherical atomic scattering factors computed 
  from multipolar model
  (Hansen & Coppens, Acta Cryst. A, 1978, 34, 909-921)
  parametrized using ELMAM2 databank
  (Domagala, et al., Acta Cryst. A, 2012, 68, 337-351)
  and MoPro software
  (Jelsch, et al., J. Appl. Cryst. 2005, 38, 38-54)
 Refinement of F^1^ against reflections.
 The threshold expression of F^2^ > 2sigma(F^2^) is
 used for calculating R-factors(gt) and is not
 relevant to the choice of reflections for refinement.
 R-factors based on F^2^ are statistically about twice
 as large as those based on F, and R-factors based on
 ALL data will be even larger.
;
_refine_ls_structure_factor_coef     F  
_refine_ls_matrix_type                full
_refine_ls_weighting_scheme          sigma
_refine_ls_weighting_details         ?
_atom_sites_solution_primary      direct 
_atom_sites_solution_secondary    difmap 
_atom_sites_solution_hydrogens    geom   
_refine_ls_hydrogen_treatment    refall
_refine_ls_extinction_method        'none'              
_refine_ls_abs_structure_details     ?
_refine_ls_abs_structure_Flack       ?
_refine_ls_number_reflns              1182
_refine_ls_number_parameters            49
_refine_ls_number_restraints             0
# R-factors: R(F)  &  wR2(I) 
_refine_ls_R_factor_all              0.0184
_refine_ls_R_factor_gt               0.0178
_refine_ls_wR_factor_ref             0.0250
_refine_ls_wR_factor_gt              0.0250
_refine_ls_goodness_of_fit_ref       1.658
_refine_ls_restrained_S_all          0.000
_refine_ls_shift/su_max              0.000
_refine_ls_shift/su_mean             0.000

###  to get diff_density_max min & rms : 
###  run MoPro  : WRIT FOUR   to create FOURier file 
###  run VMoPro : FOUR  FastFourierTransform   to get a 3D grid (Xplor format) on whole unit-cell
###             & GRID  STAT   to get max min rms statistics


loop_
_atom_site_type_symbol      
_atom_site_label            
_atom_site_fract_x          
_atom_site_fract_y          
_atom_site_fract_z          
_atom_site_U_iso_or_equiv   
_atom_site_adp_type         
_atom_site_occupancy        
_atom_site_calc_flag        
_atom_site_refinement_flag_posn  
_atom_site_refinement_flag_adp  
_atom_site_disorder_assembly
_atom_site_disorder_group   
O  O1 0.06532(3) 0.44411(6) 0.15015(1) 0.01298(10) Uani 1 d . . . .
C  C1 0.09685(4) 0.55871(6) 0.05201(2) 0.00919(10) Uani 1 d . . . .
O  O2 0.25759(3) 0.74233(5) 0.03632(2) 0.01281(10) Uani 1 d . . . .
O  O3 0.36992(3) 0.63079(6) 0.32148(2) 0.01272(10) Uani 1 d . . . .
H  H2 0.310(1) 0.693(2) 0.3853(7) 0.028(1) Uiso 1 d U . . .
H  H3 0.486(1) 0.453(2) 0.3502(6) 0.026(1) Uiso 1 d U . . .
H  H1 0.198(2) 0.520(3) 0.2188(8) 0.041(2) Uiso 1 d U . . .

loop_ 
_atom_site_aniso_label 
_atom_site_aniso_U_11 
_atom_site_aniso_U_22 
_atom_site_aniso_U_33 
_atom_site_aniso_U_12 
_atom_site_aniso_U_13 
_atom_site_aniso_U_23 
O1 0.01285(9) 0.0182(1) 0.00759(8) -0.00394(5) 0.00194(6) 0.00062(5)  
C1 0.00859(9) 0.01167(10) 0.00692(9) -0.00207(5) 0.00108(6) 0.000004(5)  
O2 0.01063(9) 0.01895(10) 0.00808(9) -0.00612(5) 0.00077(6) 0.00086(5)  
O3 0.01039(9) 0.01840(10) 0.00843(8) 0.00174(5) 0.00044(6) -0.00123(5)  

loop_
_geom_bond_atom_site_label_1         
_geom_bond_atom_site_label_2         
_geom_bond_distance                  
_geom_bond_site_symmetry_2           
_geom_bond_publ_flag                 
O1 C1 1.2869(3) . ? 
O1 H1 1.033(10) . ? 
C1 O2 1.2223(3) . ? 
O3 H2 0.941(8) . ? 
O3 H3 0.942(7) . ? 

loop_
_geom_angle_atom_site_label_1        
_geom_angle_atom_site_label_2        
_geom_angle_atom_site_label_3        
_geom_angle                          
_geom_angle_site_symmetry_1          
_geom_angle_site_symmetry_3          
_geom_angle_publ_flag                
O1 C1 O2 126.90(2) . . ? 
C1 O1 H1 111.8(5) . . ? 
H2 O3 H3 105.4(6) . . ? 

loop_
_geom_torsion_atom_site_label_1      
_geom_torsion_atom_site_label_2      
_geom_torsion_atom_site_label_3      
_geom_torsion_atom_site_label_4      
_geom_torsion                        
_geom_torsion_site_symmetry_1        
_geom_torsion_site_symmetry_2        
_geom_torsion_site_symmetry_3        
_geom_torsion_site_symmetry_4        
_geom_torsion_publ_flag              
O2 C1 O1 H1 -1.4(5) . . . . ?  

loop_ 
 _refln_index_h 
 _refln_index_k 
 _refln_index_l 
 _refln_F_squared_meas 
 _refln_F_squared_sigma 
 _refln_observed_status 
   1   0   0      312.08     47.16 o 
   2   0   0       24.42      0.72 o 
   3   0   0      395.08     44.61 o 
   4   0   0       43.60      1.14 o 
   5   0   0       63.09      1.73 o 
   6   0   0      231.79      8.37 o 
   7   0   0      107.12      3.64 o 
   8   0   0       26.56      0.71 o 
   9   0   0       17.44      0.56 o 
   2   1   0      368.79     12.90 o 
   3   1   0      107.01      2.75 o 
   4   1   0        2.40      0.09 o 
   5   1   0        0.43      0.05 o 
   6   1   0        0.59      0.06 o 
   7   1   0       82.00      2.11 o 
   8   1   0        0.03      0.03 o 
   9   1   0       33.08      0.79 o 
   0   2   0       12.99      0.41 o 
   1   2   0      316.40     10.46 o 
   2   2   0      500.29     16.29 o 
   3   2   0        1.80      0.08 o 
   4   2   0      115.41      2.92 o 
   5   2   0       24.15      0.58 o 
   6   2   0        0.08      0.03 o 
   7   2   0       35.55      0.86 o 
   8   2   0       41.77      1.01 o 
   9   2   0        1.73      0.08 o 
   1   3   0       17.98      0.46 o 
   2   3   0       12.37      0.32 o 
   3   3   0       70.72      1.69 o 
   4   3   0        5.57      0.15 o 
   5   3   0      119.79      2.89 o 
   6   3   0        0.29      0.03 o 
   7   3   0        0.58      0.04 o 
   8   3   0       17.49      0.44 o 
   0   4   0        2.64      0.10 o 
   1   4   0       17.29      0.42 o 
   2   4   0       12.06      0.30 o 
   3   4   0        5.99      0.15 o 
   4   4   0       64.50      1.60 o 
   5   4   0        8.67      0.22 o 
   6   4   0       16.27      0.42 o 
   7   4   0        9.66      0.30 o 
   1   5   0        4.26      0.12 o 
   2   5   0       11.30      0.29 o 
   3   5   0       16.57      0.56 o 
   4   5   0        0.14      0.04 o 
   5   5   0        5.01      0.16 o 
  -9   1   1        0.49      0.05 o 
  -8   1   1       28.85      0.68 o 
  -7   1   1       18.00      0.45 o 
  -6   1   1        1.36      0.07 o 
  -5   1   1       55.67      1.36 o 
  -4   1   1       89.89      2.23 o 
  -3   1   1      309.97     10.74 o 
  -2   1   1      185.91      5.64 o 
   0   1   1      444.44     20.82 o 
   1   1   1       36.75      0.98 o 
   2   1   1       65.14      1.71 o 
   3   1   1      420.25     13.65 o 
   4   1   1      148.83      3.91 o 
   5   1   1      106.22      2.76 o 
   6   1   1      183.12      5.16 o 
   7   1   1        1.10      0.08 o 
   8   1   1        0.43      0.05 o 
   9   1   1        0.19      0.04 o 
  -9   2   1        4.77      0.14 o 
  -8   2   1       39.46      0.96 o 
  -7   2   1        0.03      0.02 o 
  -6   2   1       71.35      1.72 o 
  -5   2   1        9.11      0.23 o 
  -4   2   1       52.36      1.28 o 
  -3   2   1       81.80      2.02 o 
  -2   2   1      145.31      3.85 o 
  -1   2   1      137.12      4.50 o 
   0   2   1       72.46      1.86 o 
   1   2   1      260.96      7.96 o 
   2   2   1        1.61      0.08 o 
   3   2   1        7.59      0.22 o 
   4   2   1       72.79      1.80 o 
   5   2   1       25.44      0.61 o 
   6   2   1        9.59      0.25 o 
   7   2   1       10.69      0.27 o 
   8   2   1       21.57      0.52 o 
   9   2   1        3.68      0.12 o 
  -8   3   1        0.24      0.04 o 
  -7   3   1        2.01      0.08 o 
  -6   3   1       12.76      0.30 o 
  -5   3   1       19.41      0.46 o 
  -4   3   1        4.95      0.13 o 
  -3   3   1        3.74      0.11 o 
  -2   3   1      139.09      3.62 o 
  -1   3   1        0.17      0.05 o 
   0   3   1       48.45      1.27 o 
   1   3   1       29.85      0.75 o 
   2   3   1       28.08      0.69 o 
   3   3   1        1.97      0.07 o 
   4   3   1       35.66      0.85 o 
   5   3   1       25.73      0.64 o 
   6   3   1        0.04      0.02 o 
   7   3   1       27.97      0.70 o 
   8   3   1        0.20      0.04 o 
  -7   4   1       20.99      0.58 o 
  -6   4   1        7.81      0.20 o 
  -5   4   1        3.13      0.10 o 
  -4   4   1        0.19      0.03 o 
  -3   4   1       20.40      0.50 o 
  -2   4   1       16.24      0.41 o 
  -1   4   1        5.65      0.16 o 
   0   4   1       11.17      0.38 o 
   1   4   1        0.62      0.04 o 
   2   4   1        0.04      0.02 o 
   3   4   1        0.38      0.03 o 
   4   4   1        0.58      0.04 o 
   5   4   1        4.38      0.12 o 
   6   4   1        0.04      0.03 o 
   7   4   1        1.52      0.09 o 
  -5   5   1        2.56      0.09 o 
  -4   5   1        0.04      0.03 o 
  -3   5   1        0.17      0.04 o 
  -2   5   1        0.37      0.04 o 
  -1   5   1        9.96      0.26 o 
   0   5   1        0.04      0.03 o 
   1   5   1        0.06      0.03 o 
   2   5   1        3.76      0.11 o 
   3   5   1        8.99      0.23 o 
   4   5   1        1.98      0.08 o 
 -10   0   2        0.04      0.04 o 
  -9   0   2        4.06      0.15 o 
  -8   0   2        3.57      0.14 o 
  -7   0   2       14.38      0.45 o 
  -6   0   2      183.87      5.58 o 
  -5   0   2       89.19      3.03 o 
  -4   0   2      640.06    284.65 o 
  -3   0   2       14.35      0.83 o 
  -2   0   2      431.94    168.20 o 
   0   0   2      144.06     12.56 o 
   1   0   2       10.64      0.33 o 
   3   0   2      181.25      5.99 o 
   4   0   2        0.04      0.03 o 
   5   0   2      658.51     36.86 o 
   6   0   2       29.50      0.78 o 
   7   0   2       34.31      0.87 o 
   8   0   2       14.57      0.37 o 
   9   0   2       46.31      1.18 o 
  -9   1   2        1.30      0.08 o 
  -8   1   2        0.05      0.05 o 
  -7   1   2       86.44      2.12 o 
  -6   1   2        6.67      0.20 o 
  -5   1   2      245.87      7.16 o 
  -4   1   2       55.84      1.36 o 
  -3   1   2       33.02      0.87 o 
  -2   1   2      507.15     27.39 o 
  -1   1   2      152.54      4.12 o 
   0   1   2       88.42      2.44 o 
   1   1   2      424.85     21.37 o 
   2   1   2        2.60      0.12 o 
   3   1   2      436.60     14.46 o 
   4   1   2      181.69      5.02 o 
   5   1   2       56.95      1.42 o 
   6   1   2       59.67      1.52 o 
   7   1   2        0.18      0.04 o 
   8   1   2        2.13      0.08 o 
   9   1   2        4.75      0.14 o 
  -9   2   2        0.03      0.03 o 
  -8   2   2       16.24      0.42 o 
  -7   2   2        0.36      0.03 o 
  -6   2   2       40.03      0.95 o 
  -5   2   2        0.57      0.04 o 
  -4   2   2       12.55      0.33 o 
  -3   2   2      174.12      4.71 o 
  -2   2   2      451.69     20.47 o 
  -1   2   2        8.12      0.23 o 
   0   2   2      127.24      3.50 o 
   1   2   2        0.10      0.03 o 
   2   2   2        2.92      0.14 o 
   3   2   2      272.87      8.77 o 
   4   2   2      293.29      9.16 o 
   5   2   2        3.48      0.11 o 
   6   2   2        0.06      0.03 o 
   7   2   2        6.31      0.16 o 
   8   2   2        0.17      0.04 o 
  -8   3   2        8.27      0.21 o 
  -7   3   2        1.89      0.07 o 
  -6   3   2       11.46      0.28 o 
  -5   3   2        0.08      0.03 o 
  -4   3   2       13.40      0.32 o 
  -3   3   2      239.53      6.66 o 
  -2   3   2       65.47      1.62 o 
  -1   3   2       31.34      0.91 o 
   0   3   2      110.94      2.89 o 
   1   3   2       44.85      1.13 o 
   2   3   2       87.74      2.20 o 
   3   3   2       20.04      0.48 o 
   4   3   2        1.10      0.05 o 
   5   3   2        5.24      0.14 o 
   6   3   2        0.66      0.04 o 
   7   3   2       22.53      0.56 o 
   8   3   2        9.62      0.25 o 
  -7   4   2        6.61      0.18 o 
  -6   4   2        0.02      0.02 o 
  -5   4   2        0.02      0.02 o 
  -4   4   2        4.91      0.13 o 
  -3   4   2       10.35      0.27 o 
  -2   4   2       58.59      1.59 o 
  -1   4   2        9.44      0.25 o 
   0   4   2       55.24      1.39 o 
   1   4   2       53.41      1.30 o 
   2   4   2        1.86      0.06 o 
   3   4   2        2.12      0.07 o 
   4   4   2        0.56      0.04 o 
   5   4   2        0.12      0.03 o 
   6   4   2       25.55      0.69 o 
  -5   5   2        4.11      0.13 o 
  -4   5   2       21.77      0.66 o 
  -3   5   2        2.54      0.09 o 
  -2   5   2       15.81      0.43 o 
  -1   5   2       69.39      2.11 o 
   0   5   2        7.02      0.20 o 
   1   5   2       11.97      0.31 o 
   2   5   2        1.71      0.09 o 
   3   5   2        2.98      0.10 o 
   4   5   2        0.81      0.05 o 
  -9   1   3        0.13      0.04 o 
  -8   1   3       18.84      0.45 o 
  -7   1   3        3.72      0.11 o 
  -6   1   3        1.16      0.06 o 
  -5   1   3       49.91      1.24 o 
  -4   1   3        1.56      0.08 o 
  -3   1   3      154.88      4.91 o 
  -2   1   3       19.54      0.52 o 
  -1   1   3      340.41     12.24 o 
   0   1   3       18.29      0.52 o 
   1   1   3      708.79     28.91 o 
   2   1   3      466.68     19.26 o 
   3   1   3       40.78      1.00 o 
   4   1   3      203.97      5.75 o 
   5   1   3        2.00      0.14 o 
   6   1   3       22.36      0.58 o 
   7   1   3        7.30      0.19 o 
   8   1   3       85.17      2.07 o 
   9   1   3       27.21      0.68 o 
  -9   2   3        0.62      0.05 o 
  -8   2   3        6.81      0.17 o 
  -7   2   3       22.56      0.58 o 
  -6   2   3       61.23      1.45 o 
  -5   2   3        4.31      0.12 o 
  -4   2   3       76.46      1.85 o 
  -3   2   3      288.34      8.95 o 
  -2   2   3        9.21      0.25 o 
  -1   2   3      165.32      4.59 o 
   0   2   3        0.05      0.03 o 
   1   2   3      351.05     11.52 o 
   2   2   3       16.74      0.43 o 
   3   2   3      100.67      2.57 o 
   4   2   3       54.29      1.32 o 
   5   2   3       24.24      0.58 o 
   6   2   3       13.36      0.34 o 
   7   2   3        4.80      0.14 o 
   8   2   3        4.96      0.16 o 
  -8   3   3        7.10      0.18 o 
  -7   3   3        2.02      0.07 o 
  -6   3   3        1.56      0.06 o 
  -5   3   3        6.03      0.16 o 
  -4   3   3       22.21      0.52 o 
  -3   3   3        5.90      0.28 o 
  -2   3   3        1.50      0.07 o 
  -1   3   3       13.30      0.35 o 
   0   3   3       82.21      2.11 o 
   1   3   3        0.05      0.04 o 
   2   3   3        4.33      0.17 o 
   3   3   3       95.67      2.31 o 
   4   3   3        1.29      0.05 o 
   5   3   3        4.37      0.12 o 
   6   3   3        0.78      0.05 o 
   7   3   3       14.82      0.36 o 
  -7   4   3        0.68      0.05 o 
  -6   4   3        7.07      0.18 o 
  -5   4   3       23.82      0.56 o 
  -4   4   3       59.52      1.52 o 
  -3   4   3       57.92      1.43 o 
  -2   4   3       32.28      0.87 o 
  -1   4   3        0.02      0.02 o 
   0   4   3        3.82      0.11 o 
   1   4   3       14.30      0.34 o 
   2   4   3       53.26      1.27 o 
   3   4   3       18.09      0.44 o 
   4   4   3        2.60      0.08 o 
   5   4   3        1.05      0.06 o 
   6   4   3        0.24      0.04 o 
  -5   5   3        3.34      0.12 o 
  -4   5   3        2.34      0.09 o 
  -3   5   3        4.48      0.13 o 
  -2   5   3        3.23      0.10 o 
  -1   5   3        1.22      0.07 o 
   0   5   3        1.14      0.07 o 
   1   5   3        0.62      0.05 o 
   2   5   3        1.33      0.06 o 
   3   5   3        0.02      0.02 o 
   4   5   3        3.32      0.11 o 
 -10   0   4        8.37      0.26 o 
  -9   0   4       56.73      1.66 o 
  -8   0   4        4.22      0.15 o 
  -7   0   4       39.82      1.00 o 
  -6   0   4        2.81      0.13 o 
  -5   0   4       18.15      0.51 o 
  -4   0   4      123.63      3.83 o 
  -3   0   4       87.35      2.58 o 
  -1   0   4      908.02     77.78 o 
   0   0   4       70.93      2.30 o 
   2   0   4        8.23      0.34 o 
   3   0   4       21.08      0.71 o 
   4   0   4       37.33      0.96 o 
   5   0   4       11.94      0.34 o 
   6   0   4        1.66      0.10 o 
   7   0   4      260.67     10.75 o 
   8   0   4       65.59      2.34 o 
   9   0   4        4.73      0.22 o 
 -10   1   4        0.74      0.08 o 
  -9   1   4       10.05      0.28 o 
  -8   1   4       29.39      0.75 o 
  -7   1   4        0.39      0.04 o 
  -6   1   4       31.99      0.76 o 
  -5   1   4       92.86      2.32 o 
  -4   1   4       33.21      0.85 o 
  -3   1   4      224.02      6.64 o 
  -2   1   4      347.56     21.36 o 
  -1   1   4      252.26      7.83 o 
   0   1   4     1112.77     96.00 o 
   1   1   4       67.18      1.76 o 
   2   1   4        9.59      0.29 o 
   3   1   4       11.35      0.30 o 
   4   1   4        3.03      0.11 o 
   5   1   4       38.84      1.02 o 
   6   1   4       54.79      1.33 o 
   7   1   4       35.27      0.83 o 
   8   1   4       33.40      0.79 o 
   9   1   4        2.59      0.11 o 
  -9   2   4        0.35      0.04 o 
  -8   2   4       15.95      0.39 o 
  -7   2   4        3.42      0.10 o 
  -6   2   4        5.51      0.15 o 
  -5   2   4       28.36      0.67 o 
  -4   2   4       60.01      1.50 o 
  -3   2   4       26.80      0.68 o 
  -2   2   4       21.67      0.54 o 
  -1   2   4      218.75      6.30 o 
   0   2   4      179.83      5.33 o 
   1   2   4       19.07      0.51 o 
   2   2   4        1.06      0.07 o 
   3   2   4       91.21      2.25 o 
   4   2   4       15.70      0.42 o 
   5   2   4       59.82      1.44 o 
   6   2   4       47.52      1.12 o 
   7   2   4        0.59      0.06 o 
   8   2   4       14.69      0.39 o 
  -8   3   4        0.02      0.02 o 
  -7   3   4       76.01      1.79 o 
  -6   3   4        4.41      0.12 o 
  -5   3   4       11.48      0.30 o 
  -4   3   4      242.42      6.74 o 
  -3   3   4       44.10      1.07 o 
  -2   3   4        8.88      0.24 o 
  -1   3   4       55.23      1.35 o 
   0   3   4       55.46      1.50 o 
   1   3   4        7.74      0.22 o 
   2   3   4      213.65      5.88 o 
   3   3   4      105.85      2.55 o 
   4   3   4       47.76      1.25 o 
   5   3   4        3.90      0.11 o 
   6   3   4        0.24      0.04 o 
   7   3   4       14.04      0.37 o 
  -7   4   4        2.20      0.09 o 
  -6   4   4       42.23      1.10 o 
  -5   4   4       23.49      0.56 o 
  -4   4   4        0.99      0.05 o 
  -3   4   4       28.61      0.74 o 
  -2   4   4        0.54      0.04 o 
  -1   4   4        0.46      0.03 o 
   0   4   4       12.06      0.32 o 
   1   4   4        2.74      0.08 o 
   2   4   4       52.80      1.25 o 
   3   4   4       36.39      0.94 o 
   4   4   4        1.44      0.06 o 
   5   4   4       24.67      0.63 o 
   6   4   4        6.19      0.17 o 
  -5   5   4       64.39      2.00 o 
  -4   5   4        0.52      0.05 o 
  -3   5   4        9.39      0.28 o 
  -2   5   4        3.49      0.11 o 
  -1   5   4        4.81      0.14 o 
   0   5   4       24.30      0.67 o 
   1   5   4       88.43      2.31 o 
   2   5   4        2.87      0.10 o 
   3   5   4        0.08      0.03 o 
   4   5   4       21.46      0.71 o 
 -10   1   5        9.33      0.26 o 
  -9   1   5        3.11      0.10 o 
  -8   1   5       22.60      0.54 o 
  -7   1   5        2.25      0.08 o 
  -6   1   5       97.15      2.42 o 
  -5   1   5       30.17      0.73 o 
  -4   1   5        0.07      0.04 o 
  -3   1   5      212.87      6.39 o 
  -2   1   5       20.45      0.55 o 
  -1   1   5        1.03      0.07 o 
   0   1   5       70.84      2.06 o 
   1   1   5      114.74      3.12 o 
   2   1   5       20.55      0.54 o 
   3   1   5        5.15      0.15 o 
   4   1   5       89.72      2.32 o 
   5   1   5        1.21      0.07 o 
   6   1   5       59.26      1.40 o 
   7   1   5       40.82      0.96 o 
   8   1   5        0.05      0.06 o 
  -9   2   5        5.88      0.16 o 
  -8   2   5       33.77      0.82 o 
  -7   2   5        9.90      0.25 o 
  -6   2   5        4.44      0.12 o 
  -5   2   5      177.79      4.73 o 
  -4   2   5        5.70      0.17 o 
  -3   2   5        2.53      0.11 o 
  -2   2   5        3.26      0.11 o 
  -1   2   5      491.01     17.82 o 
   0   2   5       48.19      1.20 o 
   1   2   5       89.26      2.20 o 
   2   2   5      149.89      3.92 o 
   3   2   5       61.28      1.52 o 
   4   2   5        0.61      0.05 o 
   5   2   5       15.14      0.37 o 
   6   2   5       98.66      2.43 o 
   7   2   5        0.72      0.06 o 
   8   2   5        7.56      0.22 o 
  -8   3   5        0.97      0.06 o 
  -7   3   5       34.93      0.88 o 
  -6   3   5        0.64      0.04 o 
  -5   3   5        3.70      0.10 o 
  -4   3   5       28.29      0.68 o 
  -3   3   5       21.50      0.51 o 
  -2   3   5        6.20      0.18 o 
  -1   3   5        0.73      0.06 o 
   0   3   5       15.24      0.45 o 
   1   3   5       21.17      0.62 o 
   2   3   5        7.50      0.33 o 
   3   3   5        0.12      0.03 o 
   4   3   5        3.44      0.10 o 
   5   3   5       40.09      0.96 o 
   6   3   5        0.14      0.04 o 
   7   3   5        1.08      0.09 o 
  -7   4   5       23.14      0.62 o 
  -6   4   5       39.15      0.99 o 
  -5   4   5       13.75      0.33 o 
  -4   4   5       11.36      0.28 o 
  -3   4   5        0.41      0.03 o 
  -2   4   5       34.13      0.92 o 
  -1   4   5       61.50      1.58 o 
   0   4   5       74.46      1.90 o 
   1   4   5       50.78      1.27 o 
   2   4   5       18.62      0.48 o 
   3   4   5        0.19      0.03 o 
   4   4   5       20.04      0.48 o 
   5   4   5       18.11      0.50 o 
   6   4   5       14.02      0.37 o 
  -5   5   5        0.32      0.05 o 
  -4   5   5        0.08      0.04 o 
  -3   5   5        1.20      0.07 o 
  -2   5   5        4.10      0.12 o 
  -1   5   5        0.19      0.03 o 
   0   5   5        3.17      0.10 o 
   1   5   5        4.28      0.12 o 
   2   5   5        1.17      0.06 o 
   3   5   5        1.78      0.08 o 
 -10   0   6       12.06      0.42 o 
  -9   0   6       24.29      0.61 o 
  -8   0   6        0.03      0.02 o 
  -7   0   6      254.77      8.47 o 
  -6   0   6      161.28      5.16 o 
  -5   0   6      118.52      3.87 o 
  -4   0   6       47.50      3.54 o 
  -3   0   6       14.63      1.03 o 
  -2   0   6      171.52      5.83 o 
  -1   0   6      193.97     18.55 o 
   0   0   6      943.85     98.48 o 
   1   0   6      227.78     16.77 o 
   2   0   6        3.92      0.19 o 
   3   0   6      578.40     25.04 o 
   4   0   6       13.14      0.41 o 
   5   0   6        6.55      0.23 o 
   6   0   6       47.69      1.34 o 
   7   0   6        1.26      0.11 o 
   8   0   6        4.81      0.22 o 
  -9   1   6       21.93      0.55 o 
  -8   1   6        1.60      0.07 o 
  -7   1   6       19.23      0.46 o 
  -6   1   6      155.77      4.17 o 
  -5   1   6        4.01      0.13 o 
  -4   1   6      177.09      5.00 o 
  -3   1   6        0.31      0.05 o 
  -2   1   6        5.50      0.17 o 
  -1   1   6        0.50      0.05 o 
   0   1   6      322.63     11.85 o 
   1   1   6      221.53      8.12 o 
   2   1   6      428.62     14.91 o 
   3   1   6        4.84      0.16 o 
   4   1   6       40.08      1.00 o 
   5   1   6       82.66      2.00 o 
   6   1   6       21.49      0.50 o 
   7   1   6        1.00      0.06 o 
   8   1   6        4.39      0.14 o 
  -9   2   6       34.17      0.83 o 
  -8   2   6       57.24      1.47 o 
  -7   2   6        2.23      0.07 o 
  -6   2   6        1.12      0.06 o 
  -5   2   6       79.72      1.92 o 
  -4   2   6        5.75      0.16 o 
  -3   2   6      137.28      3.49 o 
  -2   2   6       70.40      1.77 o 
  -1   2   6       18.46      0.50 o 
   0   2   6        5.36      0.17 o 
   1   2   6      157.05      4.56 o 
   2   2   6        9.88      0.27 o 
   3   2   6       43.20      1.06 o 
   4   2   6        6.57      0.17 o 
   5   2   6       48.64      1.16 o 
   6   2   6        2.26      0.08 o 
   7   2   6        5.91      0.16 o 
   8   2   6        0.03      0.03 o 
  -8   3   6       32.88      0.79 o 
  -7   3   6       15.95      0.39 o 
  -6   3   6        6.74      0.21 o 
  -5   3   6        4.68      0.13 o 
  -4   3   6        8.19      0.20 o 
  -3   3   6        0.22      0.03 o 
  -2   3   6      358.72     11.71 o 
  -1   3   6      104.91      3.01 o 
   0   3   6        0.25      0.03 o 
   1   3   6       44.90      1.24 o 
   2   3   6        2.19      0.07 o 
   3   3   6       20.04      0.51 o 
   4   3   6      103.50      2.47 o 
   5   3   6       89.80      2.31 o 
   6   3   6        0.23      0.04 o 
   7   3   6        6.50      0.28 o 
  -7   4   6        4.38      0.13 o 
  -6   4   6        1.90      0.08 o 
  -5   4   6        0.02      0.02 o 
  -4   4   6       28.66      0.69 o 
  -3   4   6       24.79      0.59 o 
  -2   4   6        3.77      0.11 o 
  -1   4   6       81.72      2.13 o 
   0   4   6        6.33      0.17 o 
   1   4   6        8.05      0.21 o 
   2   4   6        3.35      0.10 o 
   3   4   6        0.29      0.03 o 
   4   4   6       13.44      0.33 o 
   5   4   6        8.27      0.23 o 
  -4   5   6        5.19      0.18 o 
  -3   5   6       37.21      0.88 o 
  -2   5   6        0.05      0.06 o 
  -1   5   6       32.22      0.82 o 
   0   5   6       72.61      2.07 o 
   1   5   6        0.20      0.04 o 
   2   5   6        1.80      0.08 o 
   3   5   6       15.25      0.44 o 
  -9   1   7       17.12      0.42 o 
  -8   1   7       56.26      1.32 o 
  -7   1   7       52.59      1.25 o 
  -6   1   7        2.90      0.11 o 
  -5   1   7        0.98      0.06 o 
  -4   1   7       88.64      2.26 o 
  -3   1   7      348.57     12.71 o 
  -2   1   7       33.09      0.83 o 
  -1   1   7      419.45     20.94 o 
   0   1   7       36.44      0.98 o 
   1   1   7       19.07      0.71 o 
   2   1   7       31.12      0.80 o 
   3   1   7       29.21      0.72 o 
   4   1   7        8.29      0.23 o 
   5   1   7        5.23      0.14 o 
   6   1   7       12.03      0.29 o 
   7   1   7        1.50      0.08 o 
   8   1   7        0.30      0.06 o 
  -9   2   7        9.87      0.30 o 
  -8   2   7        6.32      0.17 o 
  -7   2   7       19.28      0.45 o 
  -6   2   7        0.20      0.03 o 
  -5   2   7       21.11      0.50 o 
  -4   2   7        6.83      0.19 o 
  -3   2   7      166.46      4.35 o 
  -2   2   7       33.06      0.84 o 
  -1   2   7        1.35      0.07 o 
   0   2   7      141.75      4.10 o 
   1   2   7       82.57      2.97 o 
   2   2   7       57.37      1.67 o 
   3   2   7        3.71      0.13 o 
   4   2   7      155.12      3.93 o 
   5   2   7        4.41      0.12 o 
   6   2   7        1.08      0.07 o 
   7   2   7        3.29      0.12 o 
  -8   3   7       10.78      0.28 o 
  -7   3   7        0.02      0.02 o 
  -6   3   7        7.34      0.21 o 
  -5   3   7       15.93      0.39 o 
  -4   3   7        5.42      0.14 o 
  -3   3   7        4.16      0.13 o 
  -2   3   7       82.04      2.06 o 
  -1   3   7        1.81      0.07 o 
   0   3   7        0.89      0.05 o 
   1   3   7       18.67      0.50 o 
   2   3   7       28.69      0.74 o 
   3   3   7        2.04      0.07 o 
   4   3   7        0.40      0.04 o 
   5   3   7        4.44      0.17 o 
   6   3   7        4.95      0.15 o 
  -7   4   7        4.63      0.18 o 
  -6   4   7        0.05      0.06 o 
  -5   4   7        1.15      0.06 o 
  -4   4   7        9.31      0.23 o 
  -3   4   7       16.89      0.42 o 
  -2   4   7       37.64      0.90 o 
  -1   4   7       28.75      0.71 o 
   0   4   7        0.24      0.03 o 
   1   4   7        1.31      0.06 o 
   2   4   7       17.97      0.53 o 
   3   4   7       54.45      1.43 o 
   4   4   7       40.13      1.00 o 
   5   4   7       18.10      0.51 o 
  -4   5   7        0.04      0.03 o 
  -3   5   7        4.12      0.12 o 
  -2   5   7        0.23      0.04 o 
  -1   5   7        0.97      0.06 o 
   0   5   7        0.02      0.02 o 
   1   5   7        0.92      0.07 o 
   2   5   7        0.25      0.05 o 
 -10   0   8       17.32      0.48 o 
  -9   0   8        4.37      0.15 o 
  -8   0   8       50.01      1.21 o 
  -7   0   8        0.26      0.05 o 
  -6   0   8        1.16      0.12 o 
  -5   0   8      300.71     12.77 o 
  -4   0   8      464.43    128.38 o 
  -3   0   8       22.57      0.95 o 
  -2   0   8      456.77     20.12 o 
  -1   0   8      533.90     35.50 o 
   0   0   8      273.28     12.38 o 
   1   0   8       74.38      2.30 o 
   2   0   8      107.20      3.77 o 
   3   0   8       11.66      1.34 o 
   4   0   8        0.96      0.10 o 
   5   0   8      150.72      4.24 o 
   6   0   8       16.20      0.41 o 
   7   0   8       46.00      1.14 o 
   8   0   8       29.79      0.83 o 
  -9   1   8        4.76      0.13 o 
  -8   1   8        5.85      0.15 o 
  -7   1   8        0.05      0.05 o 
  -6   1   8        3.04      0.10 o 
  -5   1   8       17.07      0.42 o 
  -4   1   8      175.80      4.71 o 
  -3   1   8        8.54      0.23 o 
  -2   1   8      286.40      9.51 o 
  -1   1   8       93.58      2.51 o 
   0   1   8       27.92      0.75 o 
   1   1   8       93.99      2.44 o 
   2   1   8       48.44      1.17 o 
   3   1   8       38.75      0.95 o 
   4   1   8       28.64      0.67 o 
   5   1   8        1.48      0.06 o 
   6   1   8       43.73      1.02 o 
   7   1   8       47.88      1.25 o 
  -9   2   8       55.36      1.41 o 
  -8   2   8        6.63      0.17 o 
  -7   2   8       17.20      0.40 o 
  -6   2   8       13.51      0.32 o 
  -5   2   8        1.97      0.07 o 
  -4   2   8       83.34      2.03 o 
  -3   2   8      277.25      8.14 o 
  -2   2   8       28.33      0.72 o 
  -1   2   8       45.80      1.45 o 
   0   2   8        0.43      0.04 o 
   1   2   8        6.12      0.20 o 
   2   2   8       56.96      1.62 o 
   3   2   8      103.43      2.53 o 
   4   2   8        0.69      0.05 o 
   5   2   8       14.36      0.35 o 
   6   2   8        5.39      0.16 o 
   7   2   8        7.07      0.22 o 
  -8   3   8       22.09      0.55 o 
  -7   3   8        0.07      0.03 o 
  -6   3   8       39.90      0.98 o 
  -5   3   8        2.37      0.07 o 
  -4   3   8        0.19      0.03 o 
  -3   3   8       18.27      0.45 o 
  -2   3   8       25.55      0.61 o 
  -1   3   8        6.77      0.24 o 
   0   3   8       98.05      2.72 o 
   1   3   8       25.30      0.70 o 
   2   3   8        1.76      0.06 o 
   3   3   8      114.36      2.75 o 
   4   3   8       54.50      1.51 o 
   5   3   8        3.33      0.11 o 
   6   3   8        6.10      0.19 o 
  -6   4   8        6.93      0.19 o 
  -5   4   8       25.52      0.59 o 
  -4   4   8        4.44      0.12 o 
  -3   4   8        0.63      0.04 o 
  -2   4   8        0.58      0.03 o 
  -1   4   8        7.46      0.24 o 
   0   4   8        5.61      0.16 o 
   1   4   8       58.35      1.62 o 
   2   4   8        5.22      0.16 o 
   3   4   8       20.26      0.52 o 
   4   4   8       20.38      0.66 o 
  -4   5   8        8.19      0.22 o 
  -3   5   8        0.52      0.04 o 
  -2   5   8        1.16      0.07 o 
  -1   5   8        0.67      0.07 o 
   0   5   8        6.30      0.19 o 
   1   5   8        7.86      0.24 o 
   2   5   8       71.08      1.96 o 
  -9   1   9       17.79      0.42 o 
  -8   1   9       13.90      0.33 o 
  -7   1   9       10.54      0.25 o 
  -6   1   9       45.37      1.06 o 
  -5   1   9      270.10      7.87 o 
  -4   1   9       46.18      1.13 o 
  -3   1   9       61.14      1.51 o 
  -2   1   9       23.25      0.61 o 
  -1   1   9      174.24      4.75 o 
   0   1   9       37.79      1.10 o 
   1   1   9      198.32      5.59 o 
   2   1   9      184.14      5.21 o 
   3   1   9        1.48      0.07 o 
   4   1   9       21.08      0.52 o 
   5   1   9        1.89      0.08 o 
   6   1   9       36.26      0.85 o 
   7   1   9        0.08      0.05 o 
  -9   2   9        1.38      0.07 o 
  -8   2   9        1.33      0.06 o 
  -7   2   9       17.38      0.40 o 
  -6   2   9       32.39      0.74 o 
  -5   2   9        0.16      0.03 o 
  -4   2   9       14.30      0.40 o 
  -3   2   9       51.21      1.24 o 
  -2   2   9       16.49      0.45 o 
  -1   2   9        7.86      0.24 o 
   0   2   9       55.81      1.65 o 
   1   2   9        7.29      0.24 o 
   2   2   9       79.58      2.47 o 
   3   2   9        2.42      0.09 o 
   4   2   9       14.47      0.36 o 
   5   2   9       11.14      0.27 o 
   6   2   9       34.81      0.91 o 
  -8   3   9        5.34      0.15 o 
  -7   3   9        9.59      0.24 o 
  -6   3   9       32.28      0.77 o 
  -5   3   9        0.06      0.02 o 
  -4   3   9       36.55      0.89 o 
  -3   3   9        5.48      0.19 o 
  -2   3   9        8.11      0.20 o 
  -1   3   9        1.04      0.07 o 
   0   3   9       41.00      1.07 o 
   1   3   9        9.82      0.25 o 
   2   3   9        1.41      0.06 o 
   3   3   9       35.35      0.96 o 
   4   3   9        6.30      0.19 o 
   5   3   9        0.27      0.04 o 
   6   3   9        3.67      0.13 o 
  -6   4   9        0.17      0.04 o 
  -5   4   9        0.05      0.03 o 
  -4   4   9        2.20      0.08 o 
  -3   4   9        0.53      0.04 o 
  -2   4   9        0.38      0.04 o 
  -1   4   9        1.36      0.06 o 
   0   4   9        6.46      0.16 o 
   1   4   9       11.71      0.38 o 
   2   4   9        7.11      0.19 o 
   3   4   9       10.04      0.33 o 
   4   4   9        0.91      0.07 o 
  -3   5   9        4.36      0.13 o 
  -2   5   9        0.95      0.06 o 
  -1   5   9        7.01      0.18 o 
   0   5   9        0.13      0.04 o 
   1   5   9        0.79      0.06 o 
  -9   0  10       52.53      1.56 o 
  -8   0  10        6.75      0.19 o 
  -7   0  10        1.38      0.07 o 
  -6   0  10      299.83     11.59 o 
  -5   0  10      107.80      3.16 o 
  -4   0  10        1.71      0.13 o 
  -3   0  10        4.12      0.20 o 
  -2   0  10      183.71      6.82 o 
  -1   0  10        3.35      0.14 o 
   0   0  10      412.06     29.74 o 
   1   0  10      727.60     40.21 o 
   2   0  10       36.08      1.00 o 
   3   0  10        1.23      0.09 o 
   4   0  10        4.46      0.14 o 
   5   0  10       73.49      1.94 o 
   6   0  10       34.07      0.93 o 
   7   0  10       61.12      1.61 o 
  -9   1  10        1.22      0.06 o 
  -8   1  10       36.99      0.86 o 
  -7   1  10       29.84      0.69 o 
  -6   1  10       51.91      1.21 o 
  -5   1  10       26.38      0.63 o 
  -4   1  10        0.05      0.03 o 
  -3   1  10        3.78      0.13 o 
  -2   1  10       32.79      0.86 o 
  -1   1  10        0.07      0.03 o 
   0   1  10      153.47      5.14 o 
   1   1  10       75.25      2.42 o 
   2   1  10       44.95      1.22 o 
   3   1  10       87.33      2.09 o 
   4   1  10        0.28      0.03 o 
   5   1  10        0.82      0.05 o 
   6   1  10        0.30      0.04 o 
   7   1  10        3.37      0.12 o 
  -9   2  10        5.27      0.15 o 
  -8   2  10       11.08      0.27 o 
  -7   2  10       79.18      1.85 o 
  -6   2  10       10.06      0.24 o 
  -5   2  10        0.02      0.02 o 
  -4   2  10       31.21      0.75 o 
  -3   2  10       11.12      0.28 o 
  -2   2  10       89.31      2.25 o 
  -1   2  10      187.86      5.28 o 
   0   2  10       26.55      0.82 o 
   1   2  10        4.97      0.20 o 
   2   2  10       76.29      1.96 o 
   3   2  10       11.55      0.31 o 
   4   2  10       41.61      1.04 o 
   5   2  10       41.28      1.00 o 
   6   2  10        1.45      0.07 o 
  -8   3  10        9.72      0.25 o 
  -7   3  10       11.17      0.28 o 
  -6   3  10        0.51      0.03 o 
  -5   3  10        6.44      0.16 o 
  -4   3  10       65.10      1.52 o 
  -3   3  10       20.58      0.49 o 
  -2   3  10       22.70      0.53 o 
  -1   3  10       32.29      0.86 o 
   0   3  10        1.32      0.06 o 
   1   3  10        0.67      0.04 o 
   2   3  10        2.37      0.09 o 
   3   3  10        0.22      0.03 o 
   4   3  10       10.20      0.30 o 
   5   3  10       37.59      1.31 o 
  -6   4  10        1.91      0.08 o 
  -5   4  10       23.37      0.55 o 
  -4   4  10        2.95      0.09 o 
  -3   4  10       38.91      0.94 o 
  -2   4  10       24.44      0.61 o 
  -1   4  10        0.02      0.02 o 
   0   4  10       16.52      0.43 o 
   1   4  10        0.04      0.03 o 
   2   4  10        1.70      0.07 o 
   3   4  10       11.30      0.43 o 
  -2   5  10        3.28      0.12 o 
  -1   5  10       15.09      0.41 o 
  -9   1  11        6.67      0.18 o 
  -8   1  11        1.64      0.07 o 
  -7   1  11       47.60      1.11 o 
  -6   1  11        4.20      0.11 o 
  -5   1  11        0.13      0.03 o 
  -4   1  11        1.91      0.09 o 
  -3   1  11      163.50      4.43 o 
  -2   1  11       84.98      2.15 o 
  -1   1  11       74.02      2.17 o 
   0   1  11      214.94      7.60 o 
   1   1  11        0.13      0.04 o 
   2   1  11        1.79      0.07 o 
   3   1  11       13.66      0.33 o 
   4   1  11      132.14      3.25 o 
   5   1  11       29.69      0.74 o 
   6   1  11       33.18      0.83 o 
  -8   2  11       20.04      0.48 o 
  -7   2  11       22.50      0.52 o 
  -6   2  11        0.23      0.03 o 
  -5   2  11       41.07      0.95 o 
  -4   2  11        7.67      0.19 o 
  -3   2  11       23.47      0.57 o 
  -2   2  11       14.05      0.40 o 
  -1   2  11       75.94      2.23 o 
   0   2  11        1.62      0.08 o 
   1   2  11        9.05      0.26 o 
   2   2  11       32.62      0.84 o 
   3   2  11        9.37      0.25 o 
   4   2  11        1.21      0.06 o 
   5   2  11       10.78      0.31 o 
   6   2  11        5.98      0.17 o 
  -7   3  11        0.24      0.03 o 
  -6   3  11        4.31      0.12 o 
  -5   3  11        0.55      0.04 o 
  -4   3  11       20.78      0.51 o 
  -3   3  11        1.41      0.06 o 
  -2   3  11       20.09      0.48 o 
  -1   3  11       42.68      1.10 o 
   0   3  11        1.43      0.05 o 
   1   3  11       15.16      0.38 o 
   2   3  11        0.17      0.03 o 
   3   3  11       15.84      0.38 o 
   4   3  11        0.42      0.04 o 
   5   3  11       21.13      0.71 o 
  -5   4  11        0.36      0.04 o 
  -4   4  11        0.12      0.04 o 
  -3   4  11        4.00      0.12 o 
  -2   4  11       18.25      0.46 o 
  -1   4  11        3.07      0.10 o 
   0   4  11        0.58      0.04 o 
   1   4  11        1.26      0.06 o 
   2   4  11        0.20      0.04 o 
   3   4  11        0.05      0.04 o 
  -9   0  12        0.12      0.06 o 
  -8   0  12        3.18      0.11 o 
  -7   0  12        5.59      0.18 o 
  -5   0  12       46.77      1.14 o 
  -4   0  12      256.42     11.05 o 
  -3   0  12      147.02      6.76 o 
  -2   0  12       17.10      0.44 o 
  -1   0  12      118.30      4.47 o 
   0   0  12       16.04      0.52 o 
   1   0  12        6.21      0.21 o 
   2   0  12       79.20      2.10 o 
   3   0  12      286.01      9.77 o 
   4   0  12        2.98      0.11 o 
   5   0  12       17.45      0.44 o 
   6   0  12       98.31      2.69 o 
  -9   1  12        0.06      0.04 o 
  -8   1  12        1.88      0.07 o 
  -7   1  12        2.95      0.09 o 
  -6   1  12       43.01      1.00 o 
  -5   1  12       25.31      0.58 o 
  -4   1  12       83.57      2.08 o 
  -3   1  12       55.04      1.30 o 
  -2   1  12        9.62      0.24 o 
  -1   1  12       90.07      2.42 o 
   0   1  12        0.18      0.04 o 
   1   1  12        2.07      0.07 o 
   2   1  12       25.73      0.64 o 
   3   1  12       11.42      0.28 o 
   4   1  12       11.89      0.31 o 
   5   1  12       57.52      1.46 o 
   6   1  12        0.62      0.06 o 
  -8   2  12        8.19      0.21 o 
  -7   2  12        7.96      0.20 o 
  -6   2  12        9.00      0.22 o 
  -5   2  12       24.20      0.57 o 
  -4   2  12        0.77      0.04 o 
  -3   2  12        2.08      0.07 o 
  -2   2  12      112.39      2.74 o 
  -1   2  12       35.39      0.91 o 
   0   2  12       17.42      0.44 o 
   1   2  12       14.90      0.36 o 
   2   2  12        0.40      0.03 o 
   3   2  12       23.05      0.58 o 
   4   2  12      105.98      2.71 o 
   5   2  12       22.23      0.57 o 
  -7   3  12        1.07      0.06 o 
  -6   3  12        0.72      0.05 o 
  -5   3  12        0.70      0.05 o 
  -4   3  12       12.56      0.31 o 
  -3   3  12       42.83      1.03 o 
  -2   3  12       87.00      2.09 o 
  -1   3  12        0.22      0.03 o 
   0   3  12        8.64      0.23 o 
   1   3  12       35.03      0.80 o 
   2   3  12        3.90      0.11 o 
   3   3  12       33.60      0.85 o 
   4   3  12        0.06      0.06 o 
  -5   4  12        2.05      0.09 o 
  -4   4  12        0.36      0.05 o 
  -3   4  12        2.86      0.11 o 
  -2   4  12        0.12      0.04 o 
  -1   4  12       21.01      0.57 o 
   0   4  12       24.26      0.67 o 
   1   4  12        1.60      0.07 o 
   2   4  12       35.06      1.04 o 
  -8   1  13        0.05      0.03 o 
  -7   1  13        9.52      0.24 o 
  -6   1  13        5.20      0.14 o 
  -5   1  13        9.20      0.22 o 
  -4   1  13       15.84      0.37 o 
  -3   1  13        0.81      0.05 o 
  -2   1  13       32.95      0.82 o 
  -1   1  13        5.77      0.16 o 
   0   1  13       26.90      0.71 o 
   1   1  13        7.06      0.19 o 
   2   1  13      128.05      3.15 o 
   3   1  13       38.05      0.91 o 
   4   1  13        6.27      0.17 o 
   5   1  13       17.64      0.45 o 
  -8   2  13        2.18      0.09 o 
  -7   2  13        5.19      0.14 o 
  -6   2  13        0.23      0.03 o 
  -5   2  13       74.24      1.73 o 
  -4   2  13        3.48      0.10 o 
  -3   2  13       54.43      1.26 o 
  -2   2  13       31.69      0.73 o 
  -1   2  13       12.96      0.30 o 
   0   2  13       10.41      0.25 o 
   1   2  13       28.35      0.68 o 
   2   2  13       36.91      0.94 o 
   3   2  13        3.07      0.09 o 
   4   2  13       28.69      0.76 o 
  -7   3  13        7.83      0.21 o 
  -6   3  13        6.54      0.20 o 
  -5   3  13        0.02      0.02 o 
  -4   3  13        1.14      0.06 o 
  -3   3  13        9.29      0.23 o 
  -2   3  13        3.77      0.11 o 
  -1   3  13        1.18      0.05 o 
   0   3  13        0.06      0.03 o 
   1   3  13       28.98      0.72 o 
   2   3  13        0.12      0.03 o 
   3   3  13       12.60      0.34 o 
  -4   4  13       28.39      0.73 o 
  -3   4  13       33.43      0.81 o 
  -2   4  13       11.05      0.27 o 
  -1   4  13        0.28      0.04 o 
   0   4  13        6.30      0.18 o 
   1   4  13        8.37      0.23 o 
  -8   0  14       44.77      1.47 o 
  -7   0  14       12.63      0.33 o 
  -6   0  14       27.24      0.66 o 
  -5   0  14        0.62      0.06 o 
  -4   0  14        1.83      0.09 o 
  -3   0  14       18.02      0.52 o 
  -2   0  14       56.56      1.55 o 
  -1   0  14       50.41      1.57 o 
   0   0  14       56.16      1.76 o 
   1   0  14       91.30      2.47 o 
   2   0  14      105.84      3.28 o 
   3   0  14        3.95      0.13 o 
   4   0  14        0.09      0.05 o 
   5   0  14       16.24      0.51 o 
  -8   1  14        0.49      0.05 o 
  -7   1  14       15.67      0.38 o 
  -6   1  14       22.74      0.54 o 
  -5   1  14       27.18      0.63 o 
  -4   1  14       17.36      0.40 o 
  -3   1  14        0.33      0.03 o 
  -2   1  14       18.72      0.44 o 
  -1   1  14       47.27      1.16 o 
   0   1  14        9.18      0.22 o 
   1   1  14      135.54      3.29 o 
   2   1  14        3.25      0.09 o 
   3   1  14        0.68      0.04 o 
   4   1  14        2.57      0.09 o 
   5   1  14        0.30      0.05 o 
  -7   2  14        3.76      0.12 o 
  -6   2  14        6.43      0.16 o 
  -5   2  14        0.77      0.04 o 
  -4   2  14       23.30      0.54 o 
  -3   2  14        0.80      0.04 o 
  -2   2  14       13.88      0.33 o 
  -1   2  14        1.27      0.05 o 
   0   2  14       59.53      1.37 o 
   1   2  14        7.09      0.18 o 
   2   2  14        1.69      0.07 o 
   3   2  14        8.32      0.22 o 
   4   2  14       11.80      0.30 o 
  -6   3  14       55.84      1.40 o 
  -5   3  14        0.86      0.06 o 
  -4   3  14       32.89      0.76 o 
  -3   3  14       72.24      1.69 o 
  -2   3  14        5.14      0.14 o 
  -1   3  14       26.95      0.65 o 
   0   3  14       28.68      0.69 o 
   1   3  14       15.68      0.37 o 
   2   3  14        8.47      0.24 o 
   3   3  14       50.32      1.39 o 
  -3   4  14        6.13      0.17 o 
  -2   4  14        9.04      0.23 o 
  -1   4  14        3.58      0.11 o 
  -8   1  15       16.56      0.42 o 
  -7   1  15       13.85      0.38 o 
  -6   1  15        3.69      0.11 o 
  -5   1  15       41.79      0.97 o 
  -4   1  15        0.13      0.02 o 
  -3   1  15        0.14      0.02 o 
  -2   1  15       12.00      0.31 o 
  -1   1  15       10.99      0.27 o 
   0   1  15        3.69      0.10 o 
   1   1  15        4.60      0.14 o 
   2   1  15        5.60      0.15 o 
   3   1  15        3.26      0.10 o 
   4   1  15       10.08      0.29 o 
  -7   2  15       42.11      1.07 o 
  -6   2  15        2.80      0.09 o 
  -5   2  15       12.57      0.30 o 
  -4   2  15       36.54      0.86 o 
  -3   2  15       29.48      0.68 o 
  -2   2  15        2.30      0.08 o 
  -1   2  15       12.54      0.30 o 
   0   2  15      100.60      2.40 o 
   1   2  15        0.97      0.05 o 
   2   2  15       13.26      0.35 o 
   3   2  15        1.33      0.07 o 
  -5   3  15        2.37      0.09 o 
  -4   3  15        5.84      0.15 o 
  -3   3  15        1.70      0.07 o 
  -2   3  15       11.88      0.29 o 
  -1   3  15        6.08      0.17 o 
   0   3  15        0.25      0.03 o 
   1   3  15        0.90      0.06 o 
   2   3  15        5.13      0.15 o 
  -7   0  16        7.60      0.24 o 
  -6   0  16      135.94      3.78 o 
  -5   0  16        0.12      0.05 o 
  -4   0  16       58.60      1.61 o 
  -3   0  16       14.09      0.38 o 
  -2   0  16       12.07      0.35 o 
  -1   0  16       23.86      0.64 o 
   0   0  16       12.08      0.40 o 
   1   0  16       13.00      0.40 o 
   2   0  16       37.29      1.08 o 
   3   0  16       11.62      0.36 o 
  -7   1  16        6.06      0.18 o 
  -6   1  16        0.64      0.05 o 
  -5   1  16       57.12      1.33 o 
  -4   1  16       22.63      0.54 o 
  -3   1  16       32.76      0.77 o 
  -2   1  16        1.08      0.05 o 
  -1   1  16        6.57      0.17 o 
   0   1  16        3.90      0.11 o 
   1   1  16       24.41      0.62 o 
   2   1  16        0.46      0.04 o 
   3   1  16       61.79      1.52 o 
  -6   2  16        0.32      0.04 o 
  -5   2  16        3.40      0.10 o 
  -4   2  16       10.48      0.26 o 
  -3   2  16       15.10      0.36 o 
  -2   2  16       38.91      0.90 o 
  -1   2  16        0.07      0.03 o 
   0   2  16        2.83      0.09 o 
   1   2  16        5.94      0.16 o 
   2   2  16       13.08      0.42 o 
  -4   3  16        4.02      0.12 o 
  -3   3  16        0.02      0.02 o 
  -2   3  16       33.73      0.79 o 
  -1   3  16      119.87      2.96 o 
   0   3  16        1.25      0.07 o 
  -6   1  17        1.18      0.07 o 
  -5   1  17       16.90      0.43 o 
  -4   1  17        4.75      0.12 o 
  -3   1  17       61.80      1.45 o 
  -2   1  17       31.69      0.74 o 
  -1   1  17        1.81      0.07 o 
   0   1  17       21.35      0.51 o 
   1   1  17        3.87      0.12 o 
   2   1  17        4.71      0.15 o 
  -5   2  17        7.93      0.21 o 
  -4   2  17        7.66      0.20 o 
  -3   2  17        1.07      0.06 o 
  -2   2  17       57.57      1.37 o 
  -1   2  17        0.05      0.03 o 
   0   2  17        0.02      0.02 o 
   1   2  17        4.45      0.14 o 
  -6   0  18       15.80      0.43 o 
  -5   0  18       27.29      0.82 o 
  -4   0  18      139.87      3.79 o 
  -3   0  18       35.17      0.99 o 
  -2   0  18        4.91      0.18 o 
  -1   0  18       64.03      1.62 o 
   0   0  18        2.03      0.10 o 
   1   0  18       91.55      2.69 o 
  -5   1  18        0.58      0.05 o 
  -4   1  18        1.02      0.05 o 
  -3   1  18       39.66      0.97 o 
  -2   1  18        8.53      0.21 o 
  -1   1  18       15.43      0.38 o 
   0   1  18       26.95      0.72 o 
   1   1  18        4.36      0.13 o 
  -4   2  18        8.19      0.21 o 
  -3   2  18       45.21      1.06 o 
  -2   2  18       28.77      0.69 o 
  -1   2  18        5.50      0.15 o 
  -4   1  19       55.13      1.35 o 
  -3   1  19        0.35      0.04 o 
  -2   1  19        1.89      0.08 o 
  -1   1  19        9.83      0.29 o 
_refine_diff_density_max 2.202134E-01
_refine_diff_density_min -3.063002E-01

# start Validation Reply Form
_vrf_PLAT417_ELMAM2_withoutURATIO_oxa05_06
;
PROBLEM: Short Inter D-H..H-D
RESPONSE: This is a very strong hydrogen bond and this is the reason why
the distance is so short.
;
# end Validation Reply Form
