# Supplementary material for: On the accuracy and precision of X-ray and neutron diffraction results as a function of resolution and the electron density model
Source: IUCrJ. 2020 Aug 25;7(Pt 5):920–33. doi: 10.1107/S2052252520010441 (PMC7467170; doi:10.1107/S2052252520010441)
Supplement: Supplementary file 2 [file m-07-00920-sup2.zip › cif_deposition/ELMAM2_withoutURATIO_oxa05_07.cif]

data_ELMAM2_withoutURATIO_oxa05_07  
_audit_creation_method             'MoPro12'     
_chemical_formula_moiety               'C2 H2 O4, 2(H2 O1)'
_chemical_formula_sum                  'C2 H6 O6'
_chemical_formula_weight               126.07
_chemical_absolute_configuration     '-'

_symmetry_cell_setting               monoclinic   
_symmetry_space_group_name_H-M         'P 21/c'
_symmetry_space_group_name_Hall        '-P 2ybc'

loop_
_atom_type_symbol                      
_atom_type_description                 
_atom_type_scat_dispersion_real        
_atom_type_scat_dispersion_imag        
_atom_type_scat_source                 
 'C' 'C'    0.0033   0.0016
'Su & Coppens. Acta. Cryst. (1997) A53, 749-762. '                    
 'H' 'H'    0.0000   0.0000
'Su & Coppens. Acta. Cryst. (1997) A53, 749-762. '                    
 'O' 'O'    0.0106   0.0060
'Su & Coppens. Acta. Cryst. (1997) A53, 749-762. '                    

loop_
_symmetry_equiv_pos_as_xyz           
'x, y, z'
'-x, y+1/2, -z+1/2'
'-x, -y, -z'
'x, -y-1/2, z-1/2'
_cell_length_a                    6.0938(3)
_cell_length_b                    3.4960(2)
_cell_length_c                    11.8433(5)
_cell_angle_alpha                 90.00
_cell_angle_beta                  103.947(2)
_cell_angle_gamma                 90.00
_cell_volume                      244.87(2)
_cell_formula_units_Z                2
_cell_measurement_reflns_used     7377
_cell_measurement_temperature     100(1)
_cell_measurement_theta_max       30.49
_cell_measurement_theta_min       3.44
_exptl_crystal_density_diffrn     1.710
_exptl_crystal_F_000              132 
_exptl_absorpt_coefficient_mu     0.181 
_exptl_crystal_description        unspecified
_exptl_crystal_size_max              0.414                
_exptl_crystal_size_mid              0.344  
_exptl_crystal_size_min              0.210
_exptl_crystal_colour             colourless
_exptl_absorpt_correction_type    multi-scan
_exptl_absorpt_process_details
;
 Absorption correction done by SORTAV
 Blessing, R. H.: (1995) Acta Cryst. A51, 33-38
;
_exptl_absorpt_correction_T_min    0.901
_exptl_absorpt_correction_T_max    0.995
_exptl_special_details               
;
?
;
_diffrn_reflns_av_R_equivalents   0.0000
_diffrn_reflns_av_unetI/netI      0.0521
_diffrn_reflns_limit_h_max        8
_diffrn_reflns_limit_h_min        -8
_diffrn_reflns_limit_k_max        4
_diffrn_reflns_limit_k_min        0
_diffrn_reflns_limit_l_max        16
_diffrn_reflns_limit_l_min        0
_diffrn_reflns_number             733
_diffrn_reflns_theta_full         26.00
_diffrn_reflns_theta_max          30.49
_diffrn_reflns_theta_min          3.44
_diffrn_ambient_temperature       100(1)
_diffrn_measured_fraction_theta_full 0.988
_diffrn_measured_fraction_theta_max 0.991
_diffrn_measurement_device_type   'Bruker APEX-II CCD'
_diffrn_measurement_method        '\f and \w scans'
_diffrn_radiation_monochromator   'graphite'
_diffrn_radiation_type            MoK\a
_diffrn_radiation_wavelength      0.71073
_diffrn_source                    'fine-focus sealed tube'
_diffrn_standards_number          0
_reflns_number_gt                 714
_reflns_number_total              733
_reflns_threshold_expression      >2sigma(I)
_computing_data_collection           ? 
_computing_cell_refinement           ? 
_computing_data_reduction            ? 
_computing_structure_solution        ? 
_computing_structure_refinement      'MoPro (J. Appl. Cryst. 2005, 38, 38-54)'
_computing_molecular_graphics        ? 
_computing_publication_material      ? 
_iucr_refine_instructions_details  
; 
# ! MoPro 12.6 19/01/2017 17:36:20 F:\Oxalic_acid\Oxa_ELMAM2\Final_Refinement_07\5\mopro_elmam2_07_01.par 
# ! reflections hkl file : F:\Oxalic_acid\Oxa_ELMAM2\Final_Refinement_07\5\sortav_freeformat.hkl refin. vs. F^1 
# ! atomic table file : C:\Users\user\Desktop\Programy_Krys\MoPro\MoProSuite\LibMoPro\mopro.tab 
# ! wave functions file : C:\Users\user\Desktop\Programy_Krys\MoPro\MoProSuite\LibMoPro\WAVEF_Su_Coppens_relativistic 
# ! RF factor = 1.889 % RI factor = 5.055% 
# ! wR2F factor = 2.390 % wR2I factor = 4.472% 
# ! g.o.f.(F**1) = 1.653 Nvar= 49 Nref= 733 Nfree= 0 0.08<sinT/l< 0.71 
#  
# WSIG 1.00000 ! weighting scheme 
#  ! SPACE GROUP P ? 
#  
# CELL 6.0938 3.4960 11.8433 90.0000 103.9471 90.0000 0.71073 
# ZERR 0.0000 0.0000 0.0000 0.0000 0.0000 0.0000 
#  
# SYMM 2 P CENTRO 
#  X , Y, Z 
#  -X , 1/2+Y, 1/2-Z 
#  
# EQUIV 56551 
#  
# SCALE 1 23.842615 
#  
# FMULT 1.00000 
#  
# UOVER 0.00000 0.00000 0.00000 0.00000 0.00000 0.00000 ANI 
#  
# SOLVT 0.00000 50.00000 
#  
# EXTIN 0.00000 GAUSSIAN ISOT TYP1 ! G*10^4 
#  
#  
# DUMMY 2 
# DUMY 0.39896 0.58093 0.36381 D1 0 ! atom # 8 
# DUMY 0.42794 0.53146 0.40201 D2 0 ! atom # 9 
#  
# KAPPA 7 
#  1.001632 1.113461 ! # 1 1 TES O1 1x 
#  1.013147 1.000000 ! # 2 1 TES C1 1x 
#  1.003017 1.109004 ! # 3 1 TES O2 1x 
#  1.023969 0.927043 ! # 4 1 TES O3 1x 
#  1.043006 1.200000 ! # 5 1 TES H2 1x 
#  1.043006 1.200000 ! # 6 1 TES H3 1x 
#  1.119673 1.200000 ! # 7 1 TES H1 1x 
#  
# ATOMS 7 
#  
# ATOM 1 O1 TES 1 0.065321 0.444195 0.150127 1.0000 1 O 
#  XY C1 H1 HEX K1 V0 M0 Q0 
# UANI 0.012974 0.018103 0.008210 -.003500 0.002135 0.000505 
#  6.05220 0. -.054 -.087 0. 0.104 0. 0. -.028 0.042 
#  0. -.015 -.026 0. 0. 0.065 0.022 
#  0.011 0. 0. 0.004 0.003 0. 0. 0.015 0.015 
#  
# ATOM 2 C1 TES 1 0.096877 0.558701 0.052043 1.0000 1 C 
#  XY O2 O1 HEX K2 V0 M0 Q0 
# UANI 0.008502 0.011842 0.007372 -.001994 0.000924 -.000158 
#  3.98080 0. 0.081 -.046 0. -.248 0. 0. 0.097 0.050 
#  0. 0.022 -.006 0. 0. 0.294 0.021 
#  0.014 0. 0. 0.014 -.001 0. 0. -.058 0.018 
#  
# ATOM 3 O2 TES 1 0.257496 0.742269 0.036286 1.0000 1 O 
#  ZY C1 O1 HEX K3 V0 M0 Q0 
# UANI 0.011038 0.019747 0.007777 -.006275 0.000807 0.000948 
#  6.09000 0. 0. 0. -.068 0.029 0. 0. -.153 0. 
#  0.028 0. 0. 0.017 0. 0. 0. 
#  -.012 0. 0. 0.011 0. 0. 0. -.003 0. 
#  
# ATOM 4 O3 TES 1 0.369936 0.630962 0.321491 1.0000 1 O 
# bZY H2 H3 HEX K4 V0 M0 Q0 
# UANI 0.010757 0.018823 0.008590 0.001522 0.000480 -.001288 
#  5.64460 0. 0. 0. -.163 -.014 0. 0. 0.132 0. 
#  -.039 0. 0. -.061 0. 0. 0. 
#  -.018 0. 0. -.027 0. 0. 0. 0.004 0. 
#  
# ATOM 5 H2 TES 1 0.310596 0.691537 0.386005 1.0000 1 H 
#  ZY O3 H3 HEX K5 V0 M0 Q0 
# UISO 0.027516 
#  1.13780 0. 0. 0. 0.273 0.140 0. 0. 0. 0. 
#  0.034 0. 0. 0. 0. 0. 0. 
#  -.010 0. 0. 0. 0. 0. 0. 0. 0. 
#  
# ATOM 6 H3 TES 1 0.487198 0.454799 0.350456 1.0000 1 H 
#  ZY O3 H2 HEX K6 V0 M0 Q0 
# UISO 0.027161 
#  1.13780 0. 0. 0. 0.273 0.140 0. 0. 0. 0. 
#  0.034 0. 0. 0. 0. 0. 0. 
#  -.010 0. 0. 0. 0. 0. 0. 0. 0. 
#  
# ATOM 7 H1 TES 1 0.197914 0.519502 0.218482 1.0000 1 H 
#  ZY O1 C1 HEX K7 V0 M0 Q0 
# UISO 0.043568 
#  0.95670 0. 0. 0. 0.207 0.095 0. 0. 0. 0. 
#  0.017 0. 0. 0. 0. 0. 0. 
#  -.028 0. 0. 0. 0. 0. 0. 0. 0. 
#  
# ANHAR 0 3 ! number_of_anharmonic_atoms max_order 
# ! 1 ! atom number 
# ! 0.00E+00 0.00E+00 0.00E+00 0.00E+00 0.00E+00 0.00E+00 0.00E+00 0.00E+00 
# ! 0.00E+00 0.00E+00 
#  
#  
# STOP 
; 
_refine_special_details              
;
  TAAM refinement with ELMAM2 databank.
  Uses aspherical atomic scattering factors computed 
  from multipolar model
  (Hansen & Coppens, Acta Cryst. A, 1978, 34, 909-921)
  parametrized using ELMAM2 databank
  (Domagala, et al., Acta Cryst. A, 2012, 68, 337-351)
  and MoPro software
  (Jelsch, et al., J. Appl. Cryst. 2005, 38, 38-54)
 Refinement of F^1^ against reflections.
 The threshold expression of F^2^ > 2sigma(F^2^) is
 used for calculating R-factors(gt) and is not
 relevant to the choice of reflections for refinement.
 R-factors based on F^2^ are statistically about twice
 as large as those based on F, and R-factors based on
 ALL data will be even larger.
;
_refine_ls_structure_factor_coef     F  
_refine_ls_matrix_type                full
_refine_ls_weighting_scheme          sigma
_atom_sites_solution_primary      direct 
_atom_sites_solution_secondary    difmap 
_atom_sites_solution_hydrogens    geom   
_refine_ls_hydrogen_treatment    refall
_refine_ls_extinction_method        'none'              
_refine_ls_number_reflns               733
_refine_ls_number_parameters            49
_refine_ls_number_restraints             0
# R-factors: R(F)  &  wR2(I) 
_refine_ls_R_factor_all              0.0189
_refine_ls_R_factor_gt               0.0186
_refine_ls_wR_factor_ref             0.0239
_refine_ls_wR_factor_gt              0.0239
_refine_ls_goodness_of_fit_ref       1.653
_refine_ls_restrained_S_all          0.000
_refine_ls_shift/su_max              0.000
_refine_ls_shift/su_mean             0.000

###  to get diff_density_max min & rms : 
###  run MoPro  : WRIT FOUR   to create FOURier file 
###  run VMoPro : FOUR  FastFourierTransform   to get a 3D grid (Xplor format) on whole unit-cell
###             & GRID  STAT   to get max min rms statistics


loop_
_atom_site_type_symbol      
_atom_site_label            
_atom_site_fract_x          
_atom_site_fract_y          
_atom_site_fract_z          
_atom_site_U_iso_or_equiv   
_atom_site_adp_type         
_atom_site_occupancy        
_atom_site_calc_flag        
_atom_site_refinement_flag_posn  
_atom_site_refinement_flag_adp  
_atom_site_disorder_assembly
_atom_site_disorder_group   
O  O1 0.06532(4) 0.44420(7) 0.15013(2) 0.0132(2) Uani 1 d . . . .
C  C1 0.09688(5) 0.55870(8) 0.05204(2) 0.0094(2) Uani 1 d . . . .
O  O2 0.25750(4) 0.74227(7) 0.03629(2) 0.0131(2) Uani 1 d . . . .
O  O3 0.36994(4) 0.63096(8) 0.32149(2) 0.0130(2) Uani 1 d . . . .
H  H2 0.311(1) 0.692(2) 0.3860(7) 0.028(1) Uiso 1 d U . . .
H  H3 0.487(1) 0.455(2) 0.3505(6) 0.027(2) Uiso 1 d U . . .
H  H1 0.198(2) 0.520(3) 0.2185(8) 0.044(2) Uiso 1 d U . . .

loop_ 
_atom_site_aniso_label 
_atom_site_aniso_U_11 
_atom_site_aniso_U_22 
_atom_site_aniso_U_33 
_atom_site_aniso_U_12 
_atom_site_aniso_U_13 
_atom_site_aniso_U_23 
O1 0.0130(2) 0.0181(2) 0.0082(1) -0.00350(8) 0.00213(10) 0.00051(7)  
C1 0.0085(2) 0.0118(2) 0.0074(2) -0.00199(8) 0.0009(1) -0.00016(8)  
O2 0.0110(1) 0.0197(2) 0.0078(1) -0.00627(8) 0.00081(9) 0.00095(7)  
O3 0.0108(1) 0.0188(2) 0.0086(1) 0.00152(7) 0.00048(9) -0.00129(8)  

_geom_special_details                
;                                    
;                                    

loop_
_geom_bond_atom_site_label_1         
_geom_bond_atom_site_label_2         
_geom_bond_distance                  
_geom_bond_site_symmetry_2           
_geom_bond_publ_flag                 
O1 C1 1.2862(4) . ? 
O1 H1 1.031(10) . ? 
C1 O2 1.2218(4) . ? 
O3 H3 0.943(8) . ? 
O3 H2 0.945(8) . ? 

loop_
_geom_angle_atom_site_label_1        
_geom_angle_atom_site_label_2        
_geom_angle_atom_site_label_3        
_geom_angle                          
_geom_angle_site_symmetry_1          
_geom_angle_site_symmetry_3          
_geom_angle_publ_flag                
O1 C1 O2 126.95(3) . . ? 
C1 O1 H1 111.7(6) . . ? 
H2 O3 H3 104.9(6) . . ? 

loop_
_geom_torsion_atom_site_label_1      
_geom_torsion_atom_site_label_2      
_geom_torsion_atom_site_label_3      
_geom_torsion_atom_site_label_4      
_geom_torsion                        
_geom_torsion_site_symmetry_1        
_geom_torsion_site_symmetry_2        
_geom_torsion_site_symmetry_3        
_geom_torsion_site_symmetry_4        
_geom_torsion_publ_flag              
O2 C1 O1 H1 -1.6(5) . . . . ?   

loop_ 
 _refln_index_h 
 _refln_index_k 
 _refln_index_l 
 _refln_F_squared_meas 
 _refln_F_squared_sigma 
 _refln_observed_status 
   1   0   0      301.54     50.47 o 
   2   0   0       23.79      0.71 o 
   3   0   0      385.49     43.02 o 
   4   0   0       42.61      1.08 o 
   5   0   0       61.56      1.62 o 
   6   0   0      225.91      7.33 o 
   7   0   0      103.91      3.82 o 
   8   0   0       25.64      0.75 o 
   2   1   0      359.58     13.48 o 
   3   1   0      104.48      2.66 o 
   4   1   0        2.34      0.08 o 
   5   1   0        0.44      0.05 o 
   6   1   0        0.58      0.06 o 
   7   1   0       79.78      2.10 o 
   8   1   0        0.03      0.03 o 
   0   2   0       12.69      0.39 o 
   1   2   0      309.39     10.14 o 
   2   2   0      492.75     18.26 o 
   3   2   0        1.76      0.08 o 
   4   2   0      112.90      2.78 o 
   5   2   0       23.58      0.56 o 
   6   2   0        0.08      0.03 o 
   7   2   0       34.43      0.86 o 
   1   3   0       17.59      0.44 o 
   2   3   0       12.11      0.31 o 
   3   3   0       69.67      1.64 o 
   4   3   0        5.51      0.14 o 
   5   3   0      116.82      2.81 o 
   6   3   0        0.28      0.03 o 
   0   4   0        2.57      0.10 o 
   1   4   0       16.83      0.42 o 
   2   4   0       11.74      0.30 o 
   3   4   0        5.84      0.15 o 
   4   4   0       63.25      1.57 o 
   5   4   0        8.35      0.23 o 
  -8   1   1       27.98      0.69 o 
  -7   1   1       17.56      0.45 o 
  -6   1   1        1.33      0.07 o 
  -5   1   1       54.49      1.31 o 
  -4   1   1       87.81      2.14 o 
  -3   1   1      302.99     10.33 o 
  -2   1   1      181.90      5.59 o 
   0   1   1      435.60     19.85 o 
   1   1   1       35.96      0.94 o 
   2   1   1       63.50      1.66 o 
   3   1   1      410.10     14.18 o 
   4   1   1      145.56      3.73 o 
   5   1   1      103.80      2.60 o 
   6   1   1      178.80      4.72 o 
   7   1   1        1.06      0.08 o 
   8   1   1        0.39      0.05 o 
  -7   2   1        0.03      0.02 o 
  -6   2   1       70.15      1.68 o 
  -5   2   1        8.91      0.23 o 
  -4   2   1       51.21      1.23 o 
  -3   2   1       80.18      1.95 o 
  -2   2   1      142.19      3.71 o 
  -1   2   1      134.85      4.18 o 
   0   2   1       70.74      1.79 o 
   1   2   1      255.54      7.70 o 
   2   2   1        1.58      0.07 o 
   3   2   1        7.42      0.21 o 
   4   2   1       70.95      1.72 o 
   5   2   1       24.81      0.59 o 
   6   2   1        9.39      0.25 o 
   7   2   1       10.39      0.26 o 
  -6   3   1       12.45      0.30 o 
  -5   3   1       18.97      0.46 o 
  -4   3   1        4.86      0.13 o 
  -3   3   1        3.66      0.11 o 
  -2   3   1      136.28      3.43 o 
  -1   3   1        0.17      0.04 o 
   0   3   1       47.53      1.21 o 
   1   3   1       29.17      0.73 o 
   2   3   1       27.43      0.67 o 
   3   3   1        1.93      0.07 o 
   4   3   1       35.02      0.84 o 
   5   3   1       25.30      0.59 o 
   6   3   1        0.04      0.03 o 
  -5   4   1        3.02      0.10 o 
  -4   4   1        0.19      0.03 o 
  -3   4   1       19.85      0.50 o 
  -2   4   1       15.83      0.40 o 
  -1   4   1        5.50      0.17 o 
   0   4   1       10.86      0.39 o 
   1   4   1        0.62      0.04 o 
   2   4   1        0.04      0.02 o 
   3   4   1        0.37      0.04 o 
   4   4   1        0.56      0.05 o 
  -8   0   2        3.47      0.16 o 
  -7   0   2       14.14      0.45 o 
  -6   0   2      178.91      5.07 o 
  -5   0   2       87.44      2.84 o 
  -4   0   2      585.91    276.93 o 
  -3   0   2       14.00      0.77 o 
  -2   0   2      420.43    163.89 o 
   0   0   2      140.57     12.10 o 
   1   0   2       10.36      0.35 o 
   3   0   2      177.73      5.81 o 
   4   0   2        0.03      0.03 o 
   5   0   2      640.84     35.12 o 
   6   0   2       28.68      0.75 o 
   7   0   2       33.27      0.85 o 
   8   0   2       14.07      0.42 o 
  -8   1   2        0.05      0.06 o 
  -7   1   2       84.17      2.11 o 
  -6   1   2        6.52      0.20 o 
  -5   1   2      240.42      6.57 o 
  -4   1   2       54.60      1.30 o 
  -3   1   2       32.32      0.83 o 
  -2   1   2      494.56     27.04 o 
  -1   1   2      149.04      4.11 o 
   0   1   2       85.92      2.37 o 
   1   1   2      414.41     20.66 o 
   2   1   2        2.53      0.12 o 
   3   1   2      429.16     15.75 o 
   4   1   2      177.51      4.73 o 
   5   1   2       55.66      1.36 o 
   6   1   2       58.05      1.45 o 
   7   1   2        0.17      0.05 o 
  -7   2   2        0.34      0.03 o 
  -6   2   2       39.00      0.92 o 
  -5   2   2        0.57      0.04 o 
  -4   2   2       12.18      0.31 o 
  -3   2   2      170.46      4.48 o 
  -2   2   2      442.04     19.89 o 
  -1   2   2        7.94      0.22 o 
   0   2   2      124.60      3.37 o 
   1   2   2        0.11      0.03 o 
   2   2   2        2.79      0.10 o 
   3   2   2      265.67      8.06 o 
   4   2   2      286.28      8.30 o 
   5   2   2        3.40      0.11 o 
   6   2   2        0.06      0.04 o 
   7   2   2        6.12      0.17 o 
  -6   3   2       11.13      0.28 o 
  -5   3   2        0.08      0.03 o 
  -4   3   2       13.13      0.31 o 
  -3   3   2      234.70      6.18 o 
  -2   3   2       63.97      1.63 o 
  -1   3   2       30.75      0.85 o 
   0   3   2      108.60      2.73 o 
   1   3   2       43.91      1.09 o 
   2   3   2       85.57      2.09 o 
   3   3   2       19.61      0.46 o 
   4   3   2        1.07      0.05 o 
   5   3   2        5.11      0.14 o 
   6   3   2        0.63      0.05 o 
  -5   4   2        0.02      0.02 o 
  -4   4   2        4.81      0.13 o 
  -3   4   2       10.14      0.26 o 
  -2   4   2       57.30      1.59 o 
  -1   4   2        9.24      0.25 o 
   0   4   2       53.57      1.44 o 
   1   4   2       52.01      1.31 o 
   2   4   2        1.81      0.07 o 
   3   4   2        2.04      0.07 o 
   4   4   2        0.54      0.04 o 
  -8   1   3       18.27      0.47 o 
  -7   1   3        3.63      0.12 o 
  -6   1   3        1.13      0.06 o 
  -5   1   3       48.65      1.21 o 
  -4   1   3        1.52      0.07 o 
  -3   1   3      151.76      4.69 o 
  -2   1   3       19.13      0.50 o 
  -1   1   3      331.81     11.82 o 
   0   1   3       17.80      0.51 o 
   1   1   3      701.19     28.67 o 
   2   1   3      454.57     22.24 o 
   3   1   3       39.81      0.96 o 
   4   1   3      199.12      5.38 o 
   5   1   3        1.96      0.14 o 
   6   1   3       21.84      0.57 o 
   7   1   3        7.07      0.20 o 
  -7   2   3       21.94      0.58 o 
  -6   2   3       60.06      1.42 o 
  -5   2   3        4.20      0.12 o 
  -4   2   3       74.79      1.78 o 
  -3   2   3      281.78      8.39 o 
  -2   2   3        9.01      0.24 o 
  -1   2   3      161.84      4.41 o 
   0   2   3        0.05      0.03 o 
   1   2   3      340.79     11.30 o 
   2   2   3       16.32      0.41 o 
   3   2   3       98.38      2.44 o 
   4   2   3       53.17      1.27 o 
   5   2   3       23.69      0.56 o 
   6   2   3       12.98      0.34 o 
   7   2   3        4.70      0.15 o 
  -6   3   3        1.52      0.06 o 
  -5   3   3        5.91      0.15 o 
  -4   3   3       21.85      0.51 o 
  -3   3   3        5.82      0.27 o 
  -2   3   3        1.47      0.06 o 
  -1   3   3       13.06      0.34 o 
   0   3   3       80.57      2.00 o 
   1   3   3        0.05      0.03 o 
   2   3   3        4.12      0.13 o 
   3   3   3       93.40      2.24 o 
   4   3   3        1.26      0.06 o 
   5   3   3        4.24      0.12 o 
   6   3   3        0.75      0.06 o 
  -5   4   3       23.45      0.57 o 
  -4   4   3       58.11      1.47 o 
  -3   4   3       56.50      1.41 o 
  -2   4   3       31.99      0.75 o 
  -1   4   3        0.02      0.02 o 
   0   4   3        3.73      0.11 o 
   1   4   3       13.90      0.33 o 
   2   4   3       51.96      1.27 o 
   3   4   3       17.55      0.43 o 
   4   4   3        2.51      0.09 o 
  -8   0   4        4.11      0.16 o 
  -7   0   4       38.92      0.97 o 
  -6   0   4        2.74      0.13 o 
  -5   0   4       17.69      0.49 o 
  -4   0   4      121.02      3.63 o 
  -3   0   4       85.26      2.47 o 
  -1   0   4      893.15     95.67 o 
   0   0   4       68.98      2.30 o 
   2   0   4        8.02      0.33 o 
   3   0   4       20.65      0.70 o 
   4   0   4       36.35      0.91 o 
   5   0   4       11.59      0.32 o 
   6   0   4        1.58      0.10 o 
   7   0   4      253.60      8.84 o 
  -8   1   4       28.61      0.75 o 
  -7   1   4        0.38      0.04 o 
  -6   1   4       31.37      0.75 o 
  -5   1   4       90.73      2.24 o 
  -4   1   4       32.30      0.84 o 
  -3   1   4      218.32      6.36 o 
  -2   1   4      339.88     20.11 o 
  -1   1   4      245.69      7.76 o 
   0   1   4     1069.89    115.64 o 
   1   1   4       65.37      1.70 o 
   2   1   4        9.34      0.27 o 
   3   1   4       11.14      0.29 o 
   4   1   4        2.95      0.10 o 
   5   1   4       37.72      0.91 o 
   6   1   4       53.50      1.32 o 
   7   1   4       34.01      0.81 o 
  -7   2   4        3.32      0.10 o 
  -6   2   4        5.35      0.14 o 
  -5   2   4       27.71      0.65 o 
  -4   2   4       58.76      1.44 o 
  -3   2   4       26.22      0.64 o 
  -2   2   4       21.18      0.53 o 
  -1   2   4      213.95      6.02 o 
   0   2   4      175.08      5.05 o 
   1   2   4       18.60      0.50 o 
   2   2   4        1.04      0.06 o 
   3   2   4       88.98      2.15 o 
   4   2   4       15.35      0.40 o 
   5   2   4       58.36      1.38 o 
   6   2   4       46.31      1.09 o 
  -6   3   4        4.29      0.12 o 
  -5   3   4       11.19      0.28 o 
  -4   3   4      236.37      6.16 o 
  -3   3   4       43.29      1.05 o 
  -2   3   4        8.74      0.24 o 
  -1   3   4       54.37      1.37 o 
   0   3   4       53.95      1.52 o 
   1   3   4        7.56      0.21 o 
   2   3   4      208.53      5.43 o 
   3   3   4      103.55      2.67 o 
   4   3   4       46.09      1.12 o 
   5   3   4        3.78      0.12 o 
  -5   4   4       22.61      0.60 o 
  -4   4   4        0.95      0.06 o 
  -3   4   4       27.94      0.73 o 
  -2   4   4        0.53      0.04 o 
  -1   4   4        0.45      0.03 o 
   0   4   4       11.74      0.32 o 
   1   4   4        2.66      0.08 o 
   2   4   4       51.32      1.26 o 
   3   4   4       35.19      0.97 o 
   4   4   4        1.39      0.07 o 
  -8   1   5       21.92      0.57 o 
  -7   1   5        2.20      0.08 o 
  -6   1   5       95.31      2.31 o 
  -5   1   5       29.49      0.71 o 
  -4   1   5        0.07      0.04 o 
  -3   1   5      207.46      6.09 o 
  -2   1   5       20.00      0.52 o 
  -1   1   5        1.00      0.07 o 
   0   1   5       68.99      2.00 o 
   1   1   5      111.55      2.99 o 
   2   1   5       20.04      0.52 o 
   3   1   5        5.04      0.14 o 
   4   1   5       87.64      2.20 o 
   5   1   5        1.18      0.07 o 
   6   1   5       57.63      1.36 o 
   7   1   5       39.37      0.95 o 
  -7   2   5        9.64      0.25 o 
  -6   2   5        4.32      0.12 o 
  -5   2   5      173.81      4.41 o 
  -4   2   5        5.58      0.16 o 
  -3   2   5        2.47      0.10 o 
  -2   2   5        3.18      0.10 o 
  -1   2   5      483.33     18.74 o 
   0   2   5       47.12      1.26 o 
   1   2   5       86.93      2.12 o 
   2   2   5      146.08      3.70 o 
   3   2   5       59.70      1.48 o 
   4   2   5        0.60      0.05 o 
   5   2   5       14.85      0.36 o 
   6   2   5       95.57      2.31 o 
  -6   3   5        0.61      0.04 o 
  -5   3   5        3.62      0.11 o 
  -4   3   5       27.71      0.66 o 
  -3   3   5       21.07      0.50 o 
  -2   3   5        6.14      0.18 o 
  -1   3   5        0.72      0.06 o 
   0   3   5       14.93      0.45 o 
   1   3   5       20.61      0.62 o 
   2   3   5        7.26      0.33 o 
   3   3   5        0.12      0.03 o 
   4   3   5        3.35      0.10 o 
   5   3   5       38.72      0.94 o 
  -5   4   5       13.39      0.34 o 
  -4   4   5       11.07      0.28 o 
  -3   4   5        0.41      0.04 o 
  -2   4   5       33.38      0.90 o 
  -1   4   5       60.05      1.55 o 
   0   4   5       72.80      1.91 o 
   1   4   5       49.65      1.27 o 
   2   4   5       18.07      0.45 o 
   3   4   5        0.19      0.04 o 
  -8   0   6        0.03      0.03 o 
  -7   0   6      249.77      7.46 o 
  -6   0   6      157.70      4.63 o 
  -5   0   6      115.69      3.55 o 
  -4   0   6       46.68      3.31 o 
  -3   0   6       14.26      0.88 o 
  -2   0   6      167.14      5.64 o 
  -1   0   6      191.31     17.88 o 
   0   0   6      930.71    129.94 o 
   1   0   6      221.71     16.34 o 
   2   0   6        3.81      0.17 o 
   3   0   6      562.89     29.42 o 
   4   0   6       12.81      0.37 o 
   5   0   6        6.39      0.23 o 
   6   0   6       46.06      1.22 o 
   7   0   6        1.20      0.13 o 
  -8   1   6        1.56      0.08 o 
  -7   1   6       18.79      0.45 o 
  -6   1   6      152.72      3.89 o 
  -5   1   6        3.91      0.12 o 
  -4   1   6      171.07      4.63 o 
  -3   1   6        0.30      0.04 o 
  -2   1   6        5.38      0.15 o 
  -1   1   6        0.48      0.05 o 
   0   1   6      313.54     11.55 o 
   1   1   6      216.15      7.67 o 
   2   1   6      417.74     14.97 o 
   3   1   6        4.73      0.15 o 
   4   1   6       39.14      0.96 o 
   5   1   6       80.35      1.96 o 
   6   1   6       20.71      0.49 o 
  -7   2   6        2.16      0.08 o 
  -6   2   6        1.09      0.06 o 
  -5   2   6       77.88      1.84 o 
  -4   2   6        5.62      0.16 o 
  -3   2   6      134.37      3.32 o 
  -2   2   6       68.81      1.73 o 
  -1   2   6       18.00      0.48 o 
   0   2   6        5.22      0.16 o 
   1   2   6      152.48      4.36 o 
   2   2   6        9.58      0.27 o 
   3   2   6       42.06      1.02 o 
   4   2   6        6.40      0.17 o 
   5   2   6       47.41      1.13 o 
   6   2   6        2.20      0.09 o 
  -6   3   6        6.53      0.20 o 
  -5   3   6        4.57      0.13 o 
  -4   3   6        8.01      0.20 o 
  -3   3   6        0.22      0.03 o 
  -2   3   6      351.15     10.45 o 
  -1   3   6      103.06      3.01 o 
   0   3   6        0.24      0.04 o 
   1   3   6       43.31      1.20 o 
   2   3   6        2.12      0.07 o 
   3   3   6       19.42      0.51 o 
   4   3   6      101.09      2.46 o 
   5   3   6       87.25      2.15 o 
  -4   4   6       27.92      0.67 o 
  -3   4   6       24.27      0.59 o 
  -2   4   6        3.70      0.11 o 
  -1   4   6       79.92      2.16 o 
   0   4   6        6.15      0.17 o 
   1   4   6        7.76      0.21 o 
   2   4   6        3.24      0.10 o 
   3   4   6        0.28      0.04 o 
  -8   1   7       54.70      1.30 o 
  -7   1   7       51.20      1.21 o 
  -6   1   7        2.80      0.10 o 
  -5   1   7        0.95      0.06 o 
  -4   1   7       86.43      2.15 o 
  -3   1   7      342.08     11.94 o 
  -2   1   7       32.37      0.80 o 
  -1   1   7      409.22     20.23 o 
   0   1   7       35.50      0.94 o 
   1   1   7       18.58      0.67 o 
   2   1   7       30.27      0.74 o 
   3   1   7       28.54      0.69 o 
   4   1   7        8.08      0.22 o 
   5   1   7        5.08      0.14 o 
   6   1   7       11.64      0.29 o 
  -7   2   7       18.67      0.44 o 
  -6   2   7        0.19      0.03 o 
  -5   2   7       20.72      0.49 o 
  -4   2   7        6.68      0.18 o 
  -3   2   7      162.77      4.10 o 
  -2   2   7       32.39      0.81 o 
  -1   2   7        1.32      0.07 o 
   0   2   7      138.12      4.02 o 
   1   2   7       80.35      2.84 o 
   2   2   7       55.75      1.58 o 
   3   2   7        3.51      0.13 o 
   4   2   7      150.95      3.68 o 
   5   2   7        4.23      0.13 o 
   6   2   7        1.04      0.08 o 
  -6   3   7        7.07      0.21 o 
  -5   3   7       15.51      0.38 o 
  -4   3   7        5.29      0.14 o 
  -3   3   7        4.08      0.12 o 
  -2   3   7       80.26      1.95 o 
  -1   3   7        1.77      0.07 o 
   0   3   7        0.87      0.06 o 
   1   3   7       18.14      0.49 o 
   2   3   7       27.83      0.71 o 
   3   3   7        1.97      0.07 o 
   4   3   7        0.37      0.04 o 
  -4   4   7        9.05      0.23 o 
  -3   4   7       16.52      0.41 o 
  -2   4   7       36.63      0.86 o 
  -1   4   7       28.00      0.70 o 
   0   4   7        0.23      0.04 o 
   1   4   7        1.26      0.07 o 
   2   4   7       17.27      0.52 o 
  -8   0   8       48.66      1.18 o 
  -7   0   8        0.24      0.05 o 
  -6   0   8        1.16      0.11 o 
  -5   0   8      293.29     11.09 o 
  -4   0   8      443.61    123.06 o 
  -3   0   8       21.95      0.93 o 
  -2   0   8      445.56     21.66 o 
  -1   0   8      519.62     34.18 o 
   0   0   8      264.54     11.45 o 
   1   0   8       72.58      2.09 o 
   2   0   8      104.45      3.38 o 
   3   0   8       11.24      1.29 o 
   4   0   8        0.93      0.10 o 
   5   0   8      147.85      4.04 o 
   6   0   8       15.65      0.43 o 
  -8   1   8        5.70      0.16 o 
  -7   1   8        0.01      0.02 o 
  -6   1   8        2.94      0.10 o 
  -5   1   8       16.74      0.41 o 
  -4   1   8      172.28      4.45 o 
  -3   1   8        8.34      0.22 o 
  -2   1   8      279.51      8.69 o 
  -1   1   8       91.53      2.42 o 
   0   1   8       26.82      0.67 o 
   1   1   8       91.68      2.39 o 
   2   1   8       46.74      1.22 o 
   3   1   8       37.81      0.92 o 
   4   1   8       27.87      0.65 o 
   5   1   8        1.44      0.07 o 
   6   1   8       42.15      1.00 o 
  -7   2   8       16.70      0.40 o 
  -6   2   8       13.18      0.31 o 
  -5   2   8        1.92      0.07 o 
  -4   2   8       81.24      1.94 o 
  -3   2   8      271.30      7.48 o 
  -2   2   8       27.71      0.69 o 
  -1   2   8       44.83      1.40 o 
   0   2   8        0.44      0.04 o 
   1   2   8        5.96      0.20 o 
   2   2   8       55.26      1.54 o 
   3   2   8      100.78      2.40 o 
   4   2   8        0.67      0.05 o 
   5   2   8       13.90      0.35 o 
  -6   3   8       38.53      0.95 o 
  -5   3   8        2.30      0.08 o 
  -4   3   8        0.18      0.03 o 
  -3   3   8       17.87      0.43 o 
  -2   3   8       25.02      0.58 o 
  -1   3   8        6.73      0.24 o 
   0   3   8       95.24      2.50 o 
   1   3   8       24.51      0.66 o 
   2   3   8        1.71      0.06 o 
   3   3   8      110.99      2.72 o 
   4   3   8       52.20      1.36 o 
  -4   4   8        4.31      0.12 o 
  -3   4   8        0.61      0.04 o 
  -2   4   8        0.55      0.04 o 
  -1   4   8        7.19      0.24 o 
   0   4   8        5.44      0.16 o 
   1   4   8       56.52      1.54 o 
   2   4   8        5.08      0.17 o 
  -8   1   9       13.56      0.33 o 
  -7   1   9       10.30      0.25 o 
  -6   1   9       43.89      1.03 o 
  -5   1   9      262.71      7.13 o 
  -4   1   9       45.31      1.08 o 
  -3   1   9       59.93      1.47 o 
  -2   1   9       22.70      0.59 o 
  -1   1   9      169.83      4.47 o 
   0   1   9       36.29      1.09 o 
   1   1   9      192.24      5.58 o 
   2   1   9      178.71      4.87 o 
   3   1   9        1.45      0.07 o 
   4   1   9       20.46      0.50 o 
   5   1   9        1.83      0.08 o 
  -7   2   9       16.89      0.40 o 
  -6   2   9       31.40      0.72 o 
  -5   2   9        0.15      0.03 o 
  -4   2   9       14.00      0.38 o 
  -3   2   9       50.12      1.20 o 
  -2   2   9       16.02      0.43 o 
  -1   2   9        7.68      0.23 o 
   0   2   9       54.38      1.61 o 
   1   2   9        7.06      0.23 o 
   2   2   9       77.33      2.35 o 
   3   2   9        2.35      0.08 o 
   4   2   9       13.99      0.35 o 
   5   2   9       10.74      0.27 o 
  -6   3   9       31.16      0.74 o 
  -5   3   9        0.06      0.03 o 
  -4   3   9       35.76      0.86 o 
  -3   3   9        5.39      0.18 o 
  -2   3   9        7.92      0.20 o 
  -1   3   9        1.03      0.06 o 
   0   3   9       39.90      1.04 o 
   1   3   9        9.51      0.25 o 
   2   3   9        1.37      0.06 o 
   3   3   9       34.11      0.97 o 
  -3   4   9        0.50      0.05 o 
  -2   4   9        0.37      0.04 o 
  -1   4   9        1.31      0.07 o 
   0   4   9        6.21      0.16 o 
   1   4   9       11.21      0.39 o 
  -8   0  10        6.51      0.20 o 
  -7   0  10        1.34      0.07 o 
  -6   0  10      292.30      9.80 o 
  -5   0  10      105.16      3.10 o 
  -4   0  10        1.67      0.13 o 
  -3   0  10        4.03      0.20 o 
  -2   0  10      179.63      5.72 o 
  -1   0  10        3.25      0.13 o 
   0   0  10      401.60     27.72 o 
   1   0  10      704.03     47.44 o 
   2   0  10       35.07      0.94 o 
   3   0  10        1.18      0.10 o 
   4   0  10        4.40      0.13 o 
   5   0  10       71.44      1.87 o 
  -7   1  10       29.09      0.68 o 
  -6   1  10       50.43      1.17 o 
  -5   1  10       25.70      0.61 o 
  -4   1  10        0.05      0.03 o 
  -3   1  10        3.72      0.12 o 
  -2   1  10       32.05      0.84 o 
  -1   1  10        0.07      0.03 o 
   0   1  10      149.36      4.95 o 
   1   1  10       73.34      2.39 o 
   2   1  10       43.45      1.13 o 
   3   1  10       85.13      2.00 o 
   4   1  10        0.27      0.03 o 
   5   1  10        0.78      0.06 o 
  -7   2  10       76.35      1.84 o 
  -6   2  10        9.73      0.24 o 
  -5   2  10        0.02      0.02 o 
  -4   2  10       30.51      0.72 o 
  -3   2  10       10.82      0.27 o 
  -2   2  10       87.52      2.14 o 
  -1   2  10      183.05      5.04 o 
   0   2  10       25.83      0.77 o 
   1   2  10        4.84      0.17 o 
   2   2  10       74.41      1.91 o 
   3   2  10       11.22      0.30 o 
   4   2  10       40.24      1.03 o 
  -5   3  10        6.22      0.16 o 
  -4   3  10       63.10      1.46 o 
  -3   3  10       20.14      0.47 o 
  -2   3  10       22.13      0.52 o 
  -1   3  10       31.45      0.80 o 
   0   3  10        1.28      0.06 o 
   1   3  10        0.67      0.04 o 
   2   3  10        2.28      0.09 o 
   3   3  10        0.21      0.04 o 
  -2   4  10       23.60      0.60 o 
  -1   4  10        0.02      0.02 o 
  -7   1  11       46.28      1.08 o 
  -6   1  11        4.06      0.11 o 
  -5   1  11        0.12      0.03 o 
  -4   1  11        1.88      0.08 o 
  -3   1  11      160.00      4.12 o 
  -2   1  11       83.12      2.09 o 
  -1   1  11       72.18      2.05 o 
   0   1  11      208.70      7.26 o 
   1   1  11        0.13      0.04 o 
   2   1  11        1.74      0.07 o 
   3   1  11       13.26      0.33 o 
   4   1  11      128.08      3.11 o 
  -6   2  11        0.21      0.03 o 
  -5   2  11       39.76      0.91 o 
  -4   2  11        7.51      0.19 o 
  -3   2  11       22.91      0.54 o 
  -2   2  11       13.71      0.38 o 
  -1   2  11       73.28      2.04 o 
   0   2  11        1.54      0.08 o 
   1   2  11        8.79      0.25 o 
   2   2  11       31.72      0.81 o 
   3   2  11        9.03      0.25 o 
   4   2  11        1.16      0.07 o 
  -5   3  11        0.51      0.04 o 
  -4   3  11       20.21      0.49 o 
  -3   3  11        1.36      0.06 o 
  -2   3  11       19.47      0.47 o 
  -1   3  11       41.38      1.06 o 
   0   3  11        1.38      0.06 o 
   1   3  11       14.65      0.38 o 
   2   3  11        0.17      0.04 o 
  -7   0  12        5.40      0.19 o 
  -5   0  12       45.02      1.09 o 
  -4   0  12      249.85      9.32 o 
  -3   0  12      143.41      6.45 o 
  -2   0  12       16.71      0.42 o 
  -1   0  12      112.08      4.86 o 
   0   0  12       15.64      0.54 o 
   1   0  12        6.10      0.21 o 
   2   0  12       77.66      2.08 o 
   3   0  12      278.91      8.42 o 
   4   0  12        2.90      0.12 o 
  -7   1  12        2.85      0.10 o 
  -6   1  12       41.58      0.98 o 
  -5   1  12       24.63      0.57 o 
  -4   1  12       81.31      1.98 o 
  -3   1  12       53.81      1.26 o 
  -2   1  12        9.41      0.24 o 
  -1   1  12       87.65      2.50 o 
   0   1  12        0.19      0.04 o 
   1   1  12        2.01      0.07 o 
   2   1  12       24.93      0.62 o 
   3   1  12       11.03      0.26 o 
   4   1  12       11.50      0.29 o 
  -6   2  12        8.66      0.22 o 
  -5   2  12       23.34      0.55 o 
  -4   2  12        0.75      0.04 o 
  -3   2  12        2.03      0.07 o 
  -2   2  12      109.60      2.61 o 
  -1   2  12       34.42      0.87 o 
   0   2  12       16.91      0.42 o 
   1   2  12       14.39      0.34 o 
   2   2  12        0.39      0.03 o 
   3   2  12       22.19      0.56 o 
  -4   3  12       12.15      0.31 o 
  -3   3  12       41.47      1.03 o 
  -2   3  12       85.04      2.01 o 
  -1   3  12        0.21      0.03 o 
   0   3  12        8.29      0.22 o 
   1   3  12       33.67      0.79 o 
  -6   1  13        5.00      0.14 o 
  -5   1  13        8.91      0.22 o 
  -4   1  13       15.40      0.37 o 
  -3   1  13        0.80      0.05 o 
  -2   1  13       32.24      0.79 o 
  -1   1  13        5.60      0.15 o 
   0   1  13       26.22      0.69 o 
   1   1  13        6.86      0.18 o 
   2   1  13      123.71      3.02 o 
   3   1  13       36.64      0.88 o 
  -5   2  13       71.86      1.67 o 
  -4   2  13        3.37      0.10 o 
  -3   2  13       53.03      1.22 o 
  -2   2  13       30.79      0.71 o 
  -1   2  13       12.52      0.30 o 
   0   2  13       10.09      0.24 o 
   1   2  13       27.35      0.66 o 
   2   2  13       35.53      0.89 o 
  -3   3  13        8.93      0.23 o 
  -2   3  13        3.63      0.11 o 
  -1   3  13        1.14      0.06 o 
   0   3  13        0.05      0.03 o 
  -6   0  14       26.14      0.65 o 
  -5   0  14        0.59      0.07 o 
  -4   0  14        1.78      0.10 o 
  -3   0  14       17.50      0.51 o 
  -2   0  14       55.04      1.47 o 
  -1   0  14       48.47      1.44 o 
   0   0  14       54.72      1.86 o 
   1   0  14       88.53      2.41 o 
   2   0  14      102.77      3.15 o 
   3   0  14        3.86      0.16 o 
  -6   1  14       21.89      0.54 o 
  -5   1  14       26.27      0.61 o 
  -4   1  14       16.84      0.39 o 
  -3   1  14        0.32      0.03 o 
  -2   1  14       18.26      0.43 o 
  -1   1  14       45.95      1.13 o 
   0   1  14        8.92      0.22 o 
   1   1  14      130.94      3.19 o 
   2   1  14        3.14      0.10 o 
  -5   2  14        0.75      0.05 o 
  -4   2  14       22.47      0.53 o 
  -3   2  14        0.79      0.05 o 
  -2   2  14       13.43      0.32 o 
  -1   2  14        1.23      0.06 o 
   0   2  14       57.67      1.34 o 
   1   2  14        6.79      0.18 o 
  -5   1  15       40.24      0.94 o 
  -4   1  15        0.12      0.03 o 
  -3   1  15        0.13      0.03 o 
  -2   1  15       11.63      0.29 o 
  -1   1  15       10.64      0.26 o 
   0   1  15        3.57      0.10 o 
   1   1  15        4.43      0.13 o 
  -3   2  15       28.58      0.67 o 
  -2   2  15        2.23      0.08 o 
  -1   2  15       12.11      0.30 o 
   0   2  15       97.23      2.35 o 
  -4   0  16       56.47      1.58 o 
  -3   0  16       13.66      0.35 o 
  -2   0  16       11.68      0.32 o 
  -1   0  16       23.01      0.65 o 
   0   0  16       11.50      0.38 o 
  -4   1  16       21.82      0.51 o 
  -3   1  16       31.63      0.73 o 
  -2   1  16        1.05      0.06 o 
  -1   1  16        6.28      0.17 o 
   0   1  16        3.75      0.12 o 
_refine_diff_density_max 2.128776E-01
_refine_diff_density_min -2.936123E-01

# start Validation Reply Form
_vrf_PLAT417_ELMAM2_withoutURATIO_oxa05_07
;
PROBLEM: Short Inter D-H..H-D
RESPONSE: This is a very strong hydrogen bond and this is the reason why
the distance is so short.
;
# end Validation Reply Form
