# Supplementary material for: On the accuracy and precision of X-ray and neutron diffraction results as a function of resolution and the electron density model
Source: IUCrJ. 2020 Aug 25;7(Pt 5):920–33. doi: 10.1107/S2052252520010441 (PMC7467170; doi:10.1107/S2052252520010441)
Supplement: Supplementary file 2 [file m-07-00920-sup2.zip › cif_deposition/ELMAM2_withoutURATIO_oxa05_08.cif]

data_ELMAM2_withoutURATIO_oxa05_08  
_audit_creation_method             'MoPro12'     
_chemical_formula_moiety               'C2 H2 O4, 2(H2 O1)'
_chemical_formula_sum                  'C2 H6 O6'
_chemical_formula_weight               126.07
_chemical_absolute_configuration     '-'

_symmetry_cell_setting               monoclinic   
_symmetry_space_group_name_H-M         'P 21/c'
_symmetry_space_group_name_Hall        '-P 2ybc'

loop_
_atom_type_symbol                      
_atom_type_description                 
_atom_type_scat_dispersion_real        
_atom_type_scat_dispersion_imag        
_atom_type_scat_source                 
 'C' 'C'    0.0033   0.0016
'Su & Coppens. Acta. Cryst. (1997) A53, 749-762. '                    
 'H' 'H'    0.0000   0.0000
'Su & Coppens. Acta. Cryst. (1997) A53, 749-762. '                    
 'O' 'O'    0.0106   0.0060
'Su & Coppens. Acta. Cryst. (1997) A53, 749-762. '                    

loop_
_symmetry_equiv_pos_as_xyz           
'x, y, z'
'-x, y+1/2, -z+1/2'
'-x, -y, -z'
'x, -y-1/2, z-1/2'
_cell_length_a                    6.0941(3)
_cell_length_b                    3.4959(2)
_cell_length_c                    11.8428(6)
_cell_angle_alpha                 90.00
_cell_angle_beta                  103.950(3)
_cell_angle_gamma                 90.00
_cell_volume                      244.86(2)
_cell_formula_units_Z                2
_cell_measurement_reflns_used     4759
_cell_measurement_temperature     100(1)
_cell_measurement_theta_max       26.39
_cell_measurement_theta_min       3.44
_exptl_crystal_density_diffrn     1.710
_exptl_crystal_F_000              132 
_exptl_absorpt_coefficient_mu     0.181 
_exptl_crystal_description        unspecified
_exptl_crystal_size_max              0.414                
_exptl_crystal_size_mid              0.344  
_exptl_crystal_size_min              0.210
_exptl_crystal_colour             colourless
_exptl_absorpt_correction_type    multi-scan
_exptl_absorpt_process_details
;
 Absorption correction done by SORTAV
 Blessing, R. H.: (1995) Acta Cryst. A51, 33-38
;
_exptl_absorpt_correction_T_min    0.901
_exptl_absorpt_correction_T_max    0.995
_exptl_special_details               
;
?
;
_diffrn_reflns_av_R_equivalents   0.0000
_diffrn_reflns_av_unetI/netI      0.0530
_diffrn_reflns_limit_h_max        7
_diffrn_reflns_limit_h_min        -7
_diffrn_reflns_limit_k_max        4
_diffrn_reflns_limit_k_min        0
_diffrn_reflns_limit_l_max        14
_diffrn_reflns_limit_l_min        0
_diffrn_reflns_number             501
_diffrn_reflns_theta_full         26.00
_diffrn_reflns_theta_max          26.39
_diffrn_reflns_theta_min          3.44
_diffrn_ambient_temperature       100(1)
_diffrn_measured_fraction_theta_full 0.988
_diffrn_measured_fraction_theta_max 0.988
_diffrn_measurement_device_type   'Bruker APEX-II CCD'
_diffrn_measurement_method        '\f and \w scans'
_diffrn_radiation_monochromator   'graphite'
_diffrn_radiation_type            MoK\a
_diffrn_radiation_wavelength      0.71073
_diffrn_source                    'fine-focus sealed tube'
_diffrn_standards_number          0
_reflns_number_gt                 492
_reflns_number_total              501
_reflns_threshold_expression      >2sigma(I)
_computing_structure_refinement      'MoPro (J. Appl. Cryst. 2005, 38, 38-54)'
_iucr_refine_instructions_details  
; 
# ! MoPro 12.6 20/01/2017 16:32:58 F:\Oxalic_acid\Oxa_ELMAM2\Preparation\prepare_inputs\5\mopro_elmam2_08_01.par 
# ! reflections hkl file : F:\Oxalic_acid\Oxa_ELMAM2\Preparation\prepare_inputs\5\sortav_freeformat.hkl refin. vs. F^1 
# ! atomic table file : C:\Users\user\Desktop\Programy_Krys\MoPro\MoProSuite\LibMoPro\mopro.tab 
# ! wave functions file : C:\Users\user\Desktop\Programy_Krys\MoPro\MoProSuite\LibMoPro\WAVEF_Su_Coppens_relativistic 
# ! RF factor = 1.952 % RI factor = 5.397% 
# ! wR2F factor = 2.103 % wR2I factor = 4.140% 
# ! g.o.f.(F**1) = 1.496 Nvar= 49 Nref= 501 Nfree= 0 0.08<sinT/l< 0.63 
#  
# WSIG 1.00000 ! weighting scheme 
#  ! SPACE GROUP P ? 
#  
# CELL 6.0941 3.4959 11.8428 90.0000 103.9500 90.0000 0.71073 
# ZERR 0.0000 0.0000 0.0000 0.0000 0.0000 0.0000 
#  
# SYMM 2 P CENTRO 
#  X , Y, Z 
#  -X , 1/2+Y, 1/2-Z 
#  
# EQUIV 56551 
#  
# SCALE 1 23.767809 
#  
# FMULT 1.00000 
#  
# UOVER 0.00000 0.00000 0.00000 0.00000 0.00000 0.00000 ANI 
#  
# SOLVT 0.00000 50.00000 
#  
# EXTIN 0.00000 GAUSSIAN ISOT TYP1 ! G*10^4 
#  
#  
# DUMMY 2 
# DUMY 0.39896 0.58093 0.36381 D1 0 ! atom # 8 
# DUMY 0.42794 0.53146 0.40201 D2 0 ! atom # 9 
#  
# KAPPA 7 
#  1.001632 1.113461 ! # 1 1 TES O1 1x 
#  1.013147 1.000000 ! # 2 1 TES C1 1x 
#  1.003017 1.109004 ! # 3 1 TES O2 1x 
#  1.023969 0.927043 ! # 4 1 TES O3 1x 
#  1.043006 1.200000 ! # 5 1 TES H2 1x 
#  1.043006 1.200000 ! # 6 1 TES H3 1x 
#  1.119673 1.200000 ! # 7 1 TES H1 1x 
#  
# ATOMS 7 
#  
# ATOM 1 O1 TES 1 0.065449 0.444342 0.150100 1.0000 1 O 
#  XY C1 H1 HEX K1 V0 M0 Q0 
# UANI 0.013000 0.017871 0.008621 -.003369 0.002272 0.000603 
#  6.05220 0. -.054 -.087 0. 0.104 0. 0. -.028 0.042 
#  0. -.015 -.026 0. 0. 0.065 0.022 
#  0.011 0. 0. 0.004 0.003 0. 0. 0.015 0.015 
#  
# ATOM 2 C1 TES 1 0.096792 0.558531 0.052064 1.0000 1 C 
#  XY O2 O1 HEX K2 V0 M0 Q0 
# UANI 0.008118 0.012117 0.007768 -.002357 0.000545 -.000348 
#  3.98080 0. 0.081 -.046 0. -.248 0. 0. 0.097 0.050 
#  0. 0.022 -.006 0. 0. 0.294 0.021 
#  0.014 0. 0. 0.014 -.001 0. 0. -.058 0.018 
#  
# ATOM 3 O2 TES 1 0.257506 0.742206 0.036323 1.0000 1 O 
#  ZY C1 O1 HEX K3 V0 M0 Q0 
# UANI 0.010727 0.019966 0.007729 -.006379 0.000610 0.001047 
#  6.09000 0. 0. 0. -.068 0.029 0. 0. -.153 0. 
#  0.028 0. 0. 0.017 0. 0. 0. 
#  -.012 0. 0. 0.011 0. 0. 0. -.003 0. 
#  
# ATOM 4 O3 TES 1 0.369958 0.631010 0.321527 1.0000 1 O 
# bZY H2 H3 HEX K4 V0 M0 Q0 
# UANI 0.010707 0.018709 0.008758 0.001345 0.000376 -.001369 
#  5.64460 0. 0. 0. -.163 -.014 0. 0. 0.132 0. 
#  -.039 0. 0. -.061 0. 0. 0. 
#  -.018 0. 0. -.027 0. 0. 0. 0.004 0. 
#  
# ATOM 5 H2 TES 1 0.310467 0.691632 0.386631 1.0000 1 H 
#  ZY O3 H3 HEX K5 V0 M0 Q0 
# UISO 0.028447 
#  1.13780 0. 0. 0. 0.273 0.140 0. 0. 0. 0. 
#  0.034 0. 0. 0. 0. 0. 0. 
#  -.010 0. 0. 0. 0. 0. 0. 0. 0. 
#  
# ATOM 6 H3 TES 1 0.486105 0.454718 0.350497 1.0000 1 H 
#  ZY O3 H2 HEX K6 V0 M0 Q0 
# UISO 0.027950 
#  1.13780 0. 0. 0. 0.273 0.140 0. 0. 0. 0. 
#  0.034 0. 0. 0. 0. 0. 0. 
#  -.010 0. 0. 0. 0. 0. 0. 0. 0. 
#  
# ATOM 7 H1 TES 1 0.200438 0.521231 0.219729 1.0000 1 H 
#  ZY O1 C1 HEX K7 V0 M0 Q0 
# UISO 0.044200 
#  0.95670 0. 0. 0. 0.207 0.095 0. 0. 0. 0. 
#  0.017 0. 0. 0. 0. 0. 0. 
#  -.028 0. 0. 0. 0. 0. 0. 0. 0. 
#  
# ANHAR 0 3 ! number_of_anharmonic_atoms max_order 
# ! 1 ! atom number 
# ! 0.00E+00 0.00E+00 0.00E+00 0.00E+00 0.00E+00 0.00E+00 0.00E+00 0.00E+00 
# ! 0.00E+00 0.00E+00 
#  
#  
# STOP 
; 
_refine_special_details              
;
  TAAM refinement with ELMAM2 databank.
  Uses aspherical atomic scattering factors computed 
  from multipolar model
  (Hansen & Coppens, Acta Cryst. A, 1978, 34, 909-921)
  parametrized using ELMAM2 databank
  (Domagala, et al., Acta Cryst. A, 2012, 68, 337-351)
  and MoPro software
  (Jelsch, et al., J. Appl. Cryst. 2005, 38, 38-54)
 Refinement of F^1^ against reflections.
 The threshold expression of F^2^ > 2sigma(F^2^) is
 used for calculating R-factors(gt) and is not
 relevant to the choice of reflections for refinement.
 R-factors based on F^2^ are statistically about twice
 as large as those based on F, and R-factors based on
 ALL data will be even larger.
;
_refine_ls_structure_factor_coef     F  
_refine_ls_matrix_type                full
_refine_ls_weighting_scheme          sigma
_atom_sites_solution_primary      direct 
_atom_sites_solution_secondary    difmap 
_atom_sites_solution_hydrogens    geom   
_refine_ls_hydrogen_treatment    refall
_refine_ls_extinction_method        'none'              
_refine_ls_number_reflns               501
_refine_ls_number_parameters            49
_refine_ls_number_restraints             0
# R-factors: R(F)  &  wR2(I) 
_refine_ls_R_factor_all              0.0195
_refine_ls_R_factor_gt               0.0194
_refine_ls_wR_factor_ref             0.0210
_refine_ls_wR_factor_gt              0.0210
_refine_ls_goodness_of_fit_ref       1.496
_refine_ls_restrained_S_all          0.000
_refine_ls_shift/su_max              0.000
_refine_ls_shift/su_mean             0.000

###  to get diff_density_max min & rms : 
###  run MoPro  : WRIT FOUR   to create FOURier file 
###  run VMoPro : FOUR  FastFourierTransform   to get a 3D grid (Xplor format) on whole unit-cell
###             & GRID  STAT   to get max min rms statistics


loop_
_atom_site_type_symbol      
_atom_site_label            
_atom_site_fract_x          
_atom_site_fract_y          
_atom_site_fract_z          
_atom_site_U_iso_or_equiv   
_atom_site_adp_type         
_atom_site_occupancy        
_atom_site_calc_flag        
_atom_site_refinement_flag_posn  
_atom_site_refinement_flag_adp  
_atom_site_disorder_assembly
_atom_site_disorder_group   
O  O1 0.06545(4) 0.44434(8) 0.15010(2) 0.0132(2) Uani 1 d . . . .
C  C1 0.09679(6) 0.5585(1) 0.05206(3) 0.0096(2) Uani 1 d . . . .
O  O2 0.25751(4) 0.74221(8) 0.03632(2) 0.0131(2) Uani 1 d . . . .
O  O3 0.36996(5) 0.63101(9) 0.32153(2) 0.0131(2) Uani 1 d . . . .
H  H2 0.310(1) 0.692(2) 0.3866(7) 0.028(1) Uiso 1 d U . . .
H  H3 0.486(1) 0.455(2) 0.3505(6) 0.028(2) Uiso 1 d U . . .
H  H1 0.200(2) 0.521(2) 0.2197(8) 0.044(2) Uiso 1 d U . . .

loop_ 
_atom_site_aniso_label 
_atom_site_aniso_U_11 
_atom_site_aniso_U_22 
_atom_site_aniso_U_33 
_atom_site_aniso_U_12 
_atom_site_aniso_U_13 
_atom_site_aniso_U_23 
O1 0.0130(2) 0.0179(2) 0.0086(2) -0.0034(1) 0.0023(1) 0.00060(10)  
C1 0.0081(2) 0.0121(2) 0.0078(2) -0.0024(1) 0.0005(2) -0.0003(1)  
O2 0.0107(2) 0.0200(2) 0.0077(2) -0.00638(10) 0.0006(1) 0.00105(10)  
O3 0.0107(2) 0.0187(2) 0.0088(2) 0.0013(1) 0.0004(1) -0.0014(1)  

_geom_special_details                
;                                    
;                                    

loop_
_geom_bond_atom_site_label_1         
_geom_bond_atom_site_label_2         
_geom_bond_distance                  
_geom_bond_site_symmetry_2           
_geom_bond_publ_flag                 
O1 C1 1.2848(5) . ? 
O1 H1 1.050(9) . ? 
C1 O2 1.2224(5) . ? 
O3 H3 0.939(8) . ? 
O3 H2 0.952(9) . ? 

loop_
_geom_angle_atom_site_label_1        
_geom_angle_atom_site_label_2        
_geom_angle_atom_site_label_3        
_geom_angle                          
_geom_angle_site_symmetry_1          
_geom_angle_site_symmetry_3          
_geom_angle_publ_flag                
O1 C1 O2 126.88(4) . . ? 
C1 O1 H1 111.8(5) . . ? 
H2 O3 H3 104.5(5) . . ? 

loop_
_geom_torsion_atom_site_label_1      
_geom_torsion_atom_site_label_2      
_geom_torsion_atom_site_label_3      
_geom_torsion_atom_site_label_4      
_geom_torsion                        
_geom_torsion_site_symmetry_1        
_geom_torsion_site_symmetry_2        
_geom_torsion_site_symmetry_3        
_geom_torsion_site_symmetry_4        
_geom_torsion_publ_flag              
O2 C1 O1 H1 -1.6(5) . . . . ? 

loop_ 
 _refln_index_h 
 _refln_index_k 
 _refln_index_l 
 _refln_F_squared_meas 
 _refln_F_squared_sigma 
 _refln_observed_status 
   1   0   0      301.48     44.96 o 
   2   0   0       23.34      0.71 o 
   3   0   0      377.21     41.15 o 
   4   0   0       41.90      1.03 o 
   5   0   0       60.42      1.51 o 
   6   0   0      220.44      6.43 o 
   7   0   0      103.14      3.31 o 
   2   1   0      352.48     13.03 o 
   3   1   0      102.51      2.54 o 
   4   1   0        2.31      0.08 o 
   5   1   0        0.44      0.04 o 
   6   1   0        0.58      0.06 o 
   7   1   0       78.76      1.98 o 
   0   2   0       12.45      0.36 o 
   1   2   0      303.77      9.50 o 
   2   2   0      487.87     17.74 o 
   3   2   0        1.74      0.07 o 
   4   2   0      111.11      2.65 o 
   5   2   0       23.23      0.55 o 
   6   2   0        0.08      0.04 o 
   1   3   0       17.39      0.43 o 
   2   3   0       11.91      0.30 o 
   3   3   0       68.33      1.59 o 
   4   3   0        5.40      0.14 o 
   5   3   0      114.64      2.73 o 
   0   4   0        2.55      0.11 o 
   1   4   0       16.73      0.42 o 
   2   4   0       11.59      0.30 o 
  -7   1   1       17.37      0.46 o 
  -6   1   1        1.31      0.07 o 
  -5   1   1       53.54      1.29 o 
  -4   1   1       86.77      2.07 o 
  -3   1   1      297.35     10.11 o 
  -2   1   1      178.63      5.40 o 
   0   1   1      427.02     18.67 o 
   1   1   1       35.23      0.93 o 
   2   1   1       62.34      1.61 o 
   3   1   1      401.46     13.91 o 
   4   1   1      143.54      3.53 o 
   5   1   1      102.21      2.46 o 
   6   1   1      175.98      4.42 o 
   7   1   1        1.06      0.10 o 
  -6   2   1       68.48      1.69 o 
  -5   2   1        8.78      0.22 o 
  -4   2   1       50.35      1.18 o 
  -3   2   1       78.82      1.86 o 
  -2   2   1      139.83      3.51 o 
  -1   2   1      134.33      3.53 o 
   0   2   1       69.31      1.71 o 
   1   2   1      249.38      7.33 o 
   2   2   1        1.55      0.07 o 
   3   2   1        7.28      0.19 o 
   4   2   1       69.87      1.65 o 
   5   2   1       24.41      0.58 o 
   6   2   1        9.33      0.25 o 
  -5   3   1       18.57      0.45 o 
  -4   3   1        4.76      0.13 o 
  -3   3   1        3.58      0.10 o 
  -2   3   1      134.32      3.25 o 
  -1   3   1        0.17      0.04 o 
   0   3   1       46.75      1.13 o 
   1   3   1       28.78      0.69 o 
   2   3   1       27.02      0.64 o 
   3   3   1        1.89      0.07 o 
   4   3   1       34.23      0.84 o 
   5   3   1       24.77      0.60 o 
  -3   4   1       19.91      0.49 o 
  -2   4   1       15.63      0.39 o 
  -1   4   1        5.47      0.17 o 
   0   4   1       10.89      0.39 o 
   1   4   1        0.62      0.04 o 
   2   4   1        0.04      0.03 o 
  -7   0   2       13.77      0.47 o 
  -6   0   2      174.24      4.59 o 
  -5   0   2       85.23      2.90 o 
  -4   0   2      580.74    271.00 o 
  -3   0   2       13.27      0.57 o 
  -2   0   2      422.58    155.75 o 
   0   0   2      145.09      7.95 o 
   1   0   2       10.16      0.34 o 
   3   0   2      174.42      5.42 o 
   4   0   2        0.03      0.03 o 
   5   0   2      626.85     33.63 o 
   6   0   2       28.13      0.74 o 
   7   0   2       32.81      0.92 o 
  -7   1   2       82.58      2.07 o 
  -6   1   2        6.41      0.19 o 
  -5   1   2      235.95      6.08 o 
  -4   1   2       53.93      1.26 o 
  -3   1   2       31.77      0.80 o 
  -2   1   2      483.65     26.62 o 
  -1   1   2      146.00      4.06 o 
   0   1   2       83.49      2.32 o 
   1   1   2      404.33     19.63 o 
   2   1   2        2.49      0.11 o 
   3   1   2      419.63     14.22 o 
   4   1   2      174.60      4.41 o 
   5   1   2       54.82      1.30 o 
   6   1   2       57.08      1.41 o 
  -6   2   2       38.19      0.91 o 
  -5   2   2        0.56      0.04 o 
  -4   2   2       11.94      0.30 o 
  -3   2   2      167.71      4.21 o 
  -2   2   2      434.74     19.57 o 
  -1   2   2        7.80      0.21 o 
   0   2   2      122.22      3.23 o 
   1   2   2        0.10      0.03 o 
   2   2   2        2.74      0.09 o 
   3   2   2      261.14      7.49 o 
   4   2   2      281.20      7.55 o 
   5   2   2        3.36      0.11 o 
   6   2   2        0.05      0.04 o 
  -5   3   2        0.07      0.04 o 
  -4   3   2       12.85      0.31 o 
  -3   3   2      230.53      5.76 o 
  -2   3   2       62.93      1.54 o 
  -1   3   2       30.34      0.78 o 
   0   3   2      107.11      2.59 o 
   1   3   2       43.18      1.03 o 
   2   3   2       84.07      1.99 o 
   3   3   2       19.16      0.45 o 
   4   3   2        1.07      0.06 o 
   5   3   2        4.95      0.15 o 
  -3   4   2        9.92      0.26 o 
  -2   4   2       56.59      1.53 o 
  -1   4   2        9.15      0.25 o 
   0   4   2       53.44      1.41 o 
   1   4   2       51.43      1.30 o 
   2   4   2        1.79      0.07 o 
  -7   1   3        3.54      0.12 o 
  -6   1   3        1.10      0.06 o 
  -5   1   3       47.83      1.22 o 
  -4   1   3        1.50      0.06 o 
  -3   1   3      149.19      4.57 o 
  -2   1   3       18.76      0.49 o 
  -1   1   3      323.59     11.47 o 
   0   1   3       17.27      0.51 o 
   1   1   3      674.78     28.35 o 
   2   1   3      445.68     21.11 o 
   3   1   3       39.25      0.93 o 
   4   1   3      196.48      5.02 o 
   5   1   3        1.93      0.14 o 
   6   1   3       21.38      0.57 o 
  -6   2   3       58.73      1.38 o 
  -5   2   3        4.13      0.12 o 
  -4   2   3       73.31      1.72 o 
  -3   2   3      276.91      7.70 o 
  -2   2   3        8.85      0.23 o 
  -1   2   3      159.28      4.16 o 
   0   2   3        0.05      0.03 o 
   1   2   3      333.18     10.95 o 
   2   2   3       16.02      0.39 o 
   3   2   3       96.82      2.32 o 
   4   2   3       52.28      1.22 o 
   5   2   3       23.39      0.56 o 
   6   2   3       13.08      0.35 o 
  -5   3   3        5.76      0.16 o 
  -4   3   3       21.44      0.50 o 
  -3   3   3        5.53      0.26 o 
  -2   3   3        1.44      0.06 o 
  -1   3   3       12.88      0.32 o 
   0   3   3       79.83      1.91 o 
   1   3   3        0.05      0.03 o 
   2   3   3        4.06      0.12 o 
   3   3   3       91.83      2.16 o 
   4   3   3        1.24      0.06 o 
  -2   4   3       30.89      0.89 o 
  -1   4   3        0.02      0.02 o 
   0   4   3        3.70      0.11 o 
   1   4   3       13.70      0.33 o 
   2   4   3       51.33      1.24 o 
  -7   0   4       37.88      0.97 o 
  -6   0   4        2.69      0.12 o 
  -5   0   4       17.38      0.45 o 
  -4   0   4      118.19      3.30 o 
  -3   0   4       83.32      2.36 o 
  -1   0   4      891.51     94.04 o 
   0   0   4       66.95      2.28 o 
   2   0   4        7.86      0.32 o 
   3   0   4       20.34      0.66 o 
   4   0   4       35.73      0.87 o 
   5   0   4       11.34      0.31 o 
   6   0   4        1.55      0.12 o 
  -7   1   4        0.35      0.04 o 
  -6   1   4       30.95      0.74 o 
  -5   1   4       88.34      2.25 o 
  -4   1   4       31.75      0.81 o 
  -3   1   4      214.26      5.97 o 
  -2   1   4      332.65     19.51 o 
  -1   1   4      240.37      7.48 o 
   0   1   4     1032.05    110.05 o 
   1   1   4       63.55      1.64 o 
   2   1   4        9.09      0.26 o 
   3   1   4       11.02      0.28 o 
   4   1   4        2.90      0.09 o 
   5   1   4       37.08      0.89 o 
   6   1   4       52.15      1.30 o 
  -6   2   4        5.25      0.15 o 
  -5   2   4       27.31      0.64 o 
  -4   2   4       57.92      1.40 o 
  -3   2   4       25.53      0.63 o 
  -2   2   4       20.78      0.51 o 
  -1   2   4      210.35      5.63 o 
   0   2   4      172.11      4.82 o 
   1   2   4       18.22      0.48 o 
   2   2   4        1.02      0.05 o 
   3   2   4       87.19      2.05 o 
   4   2   4       15.07      0.38 o 
   5   2   4       57.99      1.39 o 
  -5   3   4       10.98      0.28 o 
  -4   3   4      231.75      5.76 o 
  -3   3   4       42.45      1.02 o 
  -2   3   4        8.61      0.23 o 
  -1   3   4       53.61      1.39 o 
   0   3   4       53.14      1.46 o 
   1   3   4        7.44      0.21 o 
   2   3   4      204.11      5.12 o 
   3   3   4      100.73      2.39 o 
   4   3   4       44.93      1.07 o 
  -2   4   4        0.53      0.05 o 
  -1   4   4        0.44      0.04 o 
   0   4   4       11.60      0.32 o 
   1   4   4        2.62      0.09 o 
  -7   1   5        2.13      0.09 o 
  -6   1   5       93.97      2.23 o 
  -5   1   5       29.03      0.69 o 
  -4   1   5        0.08      0.03 o 
  -3   1   5      203.48      5.66 o 
  -2   1   5       19.65      0.50 o 
  -1   1   5        0.99      0.06 o 
   0   1   5       67.77      1.93 o 
   1   1   5      108.61      2.81 o 
   2   1   5       19.66      0.49 o 
   3   1   5        4.97      0.14 o 
   4   1   5       85.79      2.07 o 
   5   1   5        1.15      0.07 o 
   6   1   5       56.76      1.36 o 
  -6   2   5        4.24      0.12 o 
  -5   2   5      168.97      4.11 o 
  -4   2   5        5.56      0.17 o 
  -3   2   5        2.42      0.09 o 
  -2   2   5        3.12      0.10 o 
  -1   2   5      474.70     17.16 o 
   0   2   5       46.32      1.27 o 
   1   2   5       85.22      2.04 o 
   2   2   5      143.14      3.48 o 
   3   2   5       58.65      1.41 o 
   4   2   5        0.59      0.05 o 
   5   2   5       14.56      0.37 o 
  -5   3   5        3.53      0.11 o 
  -4   3   5       27.05      0.66 o 
  -3   3   5       20.70      0.49 o 
  -2   3   5        6.03      0.18 o 
  -1   3   5        0.72      0.05 o 
   0   3   5       14.77      0.43 o 
   1   3   5       20.31      0.61 o 
   2   3   5        7.10      0.32 o 
   3   3   5        0.12      0.03 o 
   4   3   5        3.24      0.10 o 
  -2   4   5       33.04      0.91 o 
  -1   4   5       59.31      1.51 o 
   0   4   5       71.77      1.87 o 
   1   4   5       48.06      1.55 o 
  -7   0   6      244.06      6.81 o 
  -6   0   6      154.68      4.59 o 
  -5   0   6      113.11      3.16 o 
  -4   0   6       44.32      2.33 o 
  -3   0   6       13.83      0.89 o 
  -2   0   6      163.32      5.47 o 
  -1   0   6      192.21     16.17 o 
   0   0   6      887.92     94.38 o 
   1   0   6      215.64     16.09 o 
   2   0   6        3.77      0.16 o 
   3   0   6      554.30     27.74 o 
   4   0   6       12.58      0.34 o 
   5   0   6        6.23      0.23 o 
   6   0   6       45.34      1.16 o 
  -7   1   6       18.28      0.46 o 
  -6   1   6      150.02      3.68 o 
  -5   1   6        3.85      0.12 o 
  -4   1   6      168.77      4.27 o 
  -3   1   6        0.31      0.04 o 
  -2   1   6        5.27      0.14 o 
  -1   1   6        0.47      0.04 o 
   0   1   6      304.28     11.22 o 
   1   1   6      204.18      6.36 o 
   2   1   6      408.88     13.60 o 
   3   1   6        4.65      0.14 o 
   4   1   6       38.43      0.93 o 
   5   1   6       78.79      1.95 o 
  -6   2   6        1.07      0.07 o 
  -5   2   6       76.30      1.78 o 
  -4   2   6        5.50      0.15 o 
  -3   2   6      131.83      3.15 o 
  -2   2   6       67.42      1.71 o 
  -1   2   6       17.76      0.47 o 
   0   2   6        5.14      0.15 o 
   1   2   6      148.97      3.88 o 
   2   2   6        9.45      0.25 o 
   3   2   6       41.16      0.99 o 
   4   2   6        6.27      0.17 o 
   5   2   6       46.49      1.14 o 
  -5   3   6        4.46      0.14 o 
  -4   3   6        7.82      0.20 o 
  -3   3   6        0.22      0.03 o 
  -2   3   6      345.86      9.47 o 
  -1   3   6      101.28      2.89 o 
   0   3   6        0.23      0.03 o 
   1   3   6       42.42      1.10 o 
   2   3   6        2.09      0.07 o 
   3   3   6       19.04      0.50 o 
  -7   1   7       49.78      1.21 o 
  -6   1   7        2.74      0.10 o 
  -5   1   7        0.94      0.05 o 
  -4   1   7       84.62      2.06 o 
  -3   1   7      335.35     10.80 o 
  -2   1   7       31.78      0.75 o 
  -1   1   7      396.52     19.53 o 
   0   1   7       34.56      0.90 o 
   1   1   7       18.20      0.59 o 
   2   1   7       29.60      0.70 o 
   3   1   7       28.01      0.67 o 
   4   1   7        7.91      0.22 o 
   5   1   7        4.98      0.14 o 
  -6   2   7        0.17      0.04 o 
  -5   2   7       20.12      0.48 o 
  -4   2   7        6.53      0.18 o 
  -3   2   7      159.36      3.85 o 
  -2   2   7       31.66      0.79 o 
  -1   2   7        1.30      0.06 o 
   0   2   7      135.43      3.86 o 
   1   2   7       77.27      2.06 o 
   2   2   7       54.47      1.50 o 
   3   2   7        3.44      0.13 o 
   4   2   7      147.08      3.53 o 
  -4   3   7        5.15      0.14 o 
  -3   3   7        3.99      0.12 o 
  -2   3   7       79.10      1.87 o 
  -1   3   7        1.73      0.07 o 
   0   3   7        0.85      0.06 o 
   1   3   7       17.77      0.45 o 
   2   3   7       27.26      0.71 o 
   3   3   7        1.94      0.08 o 
  -7   0   8        0.24      0.06 o 
  -6   0   8        1.14      0.12 o 
  -5   0   8      285.85      9.52 o 
  -4   0   8      439.46    118.83 o 
  -3   0   8       21.44      0.94 o 
  -2   0   8      436.59     19.61 o 
  -1   0   8      505.92     33.51 o 
   0   0   8      257.43     10.08 o 
   1   0   8       70.25      1.99 o 
   2   0   8      102.45      3.04 o 
   3   0   8       11.48      2.39 o 
   4   0   8        0.92      0.10 o 
   5   0   8      145.19      3.93 o 
  -6   1   8        2.90      0.10 o 
  -5   1   8       16.35      0.40 o 
  -4   1   8      167.47      4.20 o 
  -3   1   8        8.15      0.21 o 
  -2   1   8      273.87      7.93 o 
  -1   1   8       89.78      2.35 o 
   0   1   8       25.97      0.66 o 
   1   1   8       89.53      2.23 o 
   2   1   8       45.82      1.17 o 
   3   1   8       37.06      0.89 o 
   4   1   8       27.19      0.64 o 
   5   1   8        1.43      0.15 o 
  -6   2   8       12.73      0.32 o 
  -5   2   8        1.88      0.07 o 
  -4   2   8       79.42      1.86 o 
  -3   2   8      265.37      7.04 o 
  -2   2   8       27.20      0.66 o 
  -1   2   8       44.30      1.39 o 
   0   2   8        0.44      0.04 o 
   1   2   8        5.85      0.18 o 
   2   2   8       53.71      1.44 o 
   3   2   8       98.48      2.32 o 
   4   2   8        0.66      0.06 o 
  -4   3   8        0.17      0.04 o 
  -3   3   8       17.47      0.42 o 
  -2   3   8       24.66      0.58 o 
  -1   3   8        6.64      0.22 o 
   0   3   8       93.83      2.79 o 
   1   3   8       24.02      0.63 o 
   2   3   8        1.67      0.07 o 
  -6   1   9       42.86      1.01 o 
  -5   1   9      255.62      6.52 o 
  -4   1   9       44.24      1.03 o 
  -3   1   9       58.62      1.40 o 
  -2   1   9       22.23      0.59 o 
  -1   1   9      165.97      4.16 o 
   0   1   9       35.39      1.06 o 
   1   1   9      187.48      5.18 o 
   2   1   9      177.50      4.57 o 
   3   1   9        1.42      0.07 o 
   4   1   9       19.95      0.50 o 
  -5   2   9        0.14      0.03 o 
  -4   2   9       13.67      0.38 o 
  -3   2   9       48.95      1.17 o 
  -2   2   9       15.70      0.42 o 
  -1   2   9        7.54      0.22 o 
   0   2   9       53.18      1.52 o 
   1   2   9        6.91      0.22 o 
   2   2   9       75.39      2.22 o 
   3   2   9        2.29      0.08 o 
  -4   3   9       34.81      0.84 o 
  -3   3   9        5.28      0.17 o 
  -2   3   9        7.78      0.21 o 
  -1   3   9        0.94      0.08 o 
   0   3   9       39.22      1.01 o 
   1   3   9        9.37      0.25 o 
  -6   0  10      284.66      8.72 o 
  -5   0  10      102.65      2.97 o 
  -4   0  10        1.63      0.12 o 
  -3   0  10        3.93      0.19 o 
  -2   0  10      179.36      5.56 o 
  -1   0  10        3.17      0.13 o 
   0   0  10      391.37     25.80 o 
   1   0  10      680.80     45.18 o 
   2   0  10       34.00      0.90 o 
   3   0  10        1.17      0.10 o 
   4   0  10        4.29      0.15 o 
  -6   1  10       49.28      1.16 o 
  -5   1  10       24.99      0.60 o 
  -4   1  10        0.05      0.03 o 
  -3   1  10        3.62      0.12 o 
  -2   1  10       31.32      0.81 o 
  -1   1  10        0.07      0.03 o 
   0   1  10      145.35      4.91 o 
   1   1  10       71.61      2.24 o 
   2   1  10       42.22      1.05 o 
   3   1  10       82.88      2.03 o 
  -5   2  10        0.02      0.02 o 
  -4   2  10       29.72      0.71 o 
  -3   2  10       10.58      0.26 o 
  -2   2  10       85.80      2.03 o 
  -1   2  10      179.90      4.91 o 
   0   2  10       25.35      0.73 o 
   1   2  10        4.72      0.17 o 
   2   2  10       72.44      1.88 o 
   3   2  10       10.94      0.29 o 
  -3   3  10       19.65      0.49 o 
  -2   3  10       21.63      0.52 o 
  -1   3  10       30.82      0.77 o 
   0   3  10        1.25      0.07 o 
  -6   1  11        4.01      0.13 o 
  -5   1  11        0.12      0.03 o 
  -4   1  11        1.84      0.08 o 
  -3   1  11      155.88      3.83 o 
  -2   1  11       81.14      2.05 o 
  -1   1  11       70.17      2.05 o 
   0   1  11      202.12      7.21 o 
   1   1  11        0.12      0.04 o 
   2   1  11        1.69      0.07 o 
   3   1  11       12.86      0.34 o 
  -4   2  11        7.31      0.19 o 
  -3   2  11       22.33      0.53 o 
  -2   2  11       13.45      0.36 o 
  -1   2  11       71.75      1.96 o 
   0   2  11        1.50      0.07 o 
   1   2  11        8.59      0.25 o 
   2   2  11       30.95      0.80 o 
  -5   0  12       43.92      1.10 o 
  -4   0  12      242.51      7.97 o 
  -3   0  12      139.24      6.25 o 
  -2   0  12       16.20      0.41 o 
  -1   0  12      114.53      2.98 o 
   0   0  12       15.14      0.48 o 
   1   0  12        6.15      0.22 o 
   2   0  12       76.10      2.24 o 
  -5   1  12       23.74      0.56 o 
  -4   1  12       78.46      1.84 o 
  -3   1  12       52.36      1.24 o 
  -2   1  12        9.17      0.23 o 
  -1   1  12       85.18      2.34 o 
   0   1  12        0.19      0.04 o 
   1   1  12        1.96      0.08 o 
   2   1  12       24.33      0.63 o 
  -4   2  12        0.73      0.05 o 
  -3   2  12        1.98      0.08 o 
  -2   2  12      106.61      2.52 o 
  -1   2  12       33.57      0.84 o 
   0   2  12       16.51      0.40 o 
   1   2  12       14.11      0.35 o 
  -4   1  13       14.85      0.36 o 
  -3   1  13        0.79      0.05 o 
  -2   1  13       31.34      0.77 o 
  -1   1  13        5.50      0.15 o 
   0   1  13       25.53      0.67 o 
   1   1  13        6.69      0.18 o 
  -2   2  13       29.96      0.72 o 
  -1   2  13       12.26      0.31 o 
  -4   0  14        1.72      0.12 o 
  -3   0  14       16.94      0.49 o 
  -2   0  14       53.08      1.47 o 
  -1   0  14       47.15      1.55 o 
   0   0  14       53.21      1.83 o 
  -3   1  14        0.32      0.04 o 
  -2   1  14       17.68      0.43 o 
  -1   1  14       44.63      1.13 o 
_refine_diff_density_max 2.200693E-01
_refine_diff_density_min -2.702528E-01

# start Validation Reply Form
_vrf_PLAT417_ELMAM2_withoutURATIO_oxa05_08
;
PROBLEM: Short Inter D-H..H-D
RESPONSE: This is a very strong hydrogen bond and this is the reason why
the distance is so short.
;
# end Validation Reply Form
