# Supplementary material for: On the accuracy and precision of X-ray and neutron diffraction results as a function of resolution and the electron density model
Source: IUCrJ. 2020 Aug 25;7(Pt 5):920–33. doi: 10.1107/S2052252520010441 (PMC7467170; doi:10.1107/S2052252520010441)
Supplement: Supplementary file 2 [file m-07-00920-sup2.zip › cif_deposition/ELMAM2_withoutURATIO_oxa05_12.cif]

data_ELMAM2_withoutURATIO_oxa05_12  
_audit_creation_method             'MoPro12'     
_chemical_formula_moiety               'C2 H2 O4, 2(H2 O1)'
_chemical_formula_sum                  'C2 H6 O6'
_chemical_formula_weight               126.07
_chemical_absolute_configuration     '-'

_symmetry_cell_setting               monoclinic   
_symmetry_space_group_name_H-M         'P 21/c'
_symmetry_space_group_name_Hall        '-P 2ybc'

loop_
_atom_type_symbol                      
_atom_type_description                 
_atom_type_scat_dispersion_real        
_atom_type_scat_dispersion_imag        
_atom_type_scat_source                 
 'C' 'C'    0.0033   0.0016
'Su & Coppens. Acta. Cryst. (1997) A53, 749-762. '                    
 'H' 'H'    0.0000   0.0000
'Su & Coppens. Acta. Cryst. (1997) A53, 749-762. '                    
 'O' 'O'    0.0106   0.0060
'Su & Coppens. Acta. Cryst. (1997) A53, 749-762. '                    

loop_
_symmetry_equiv_pos_as_xyz           
'x, y, z'
'-x, y+1/2, -z+1/2'
'-x, -y, -z'
'x, -y-1/2, z-1/2'
_cell_length_a                    6.0939(3)
_cell_length_b                    3.4965(2)
_cell_length_c                    11.8441(5)
_cell_angle_alpha                 90.00
_cell_angle_beta                  103.951(2)
_cell_angle_gamma                 90.00
_cell_volume                      244.92(2)
_cell_formula_units_Z                2
_cell_measurement_temperature     100(1)
_cell_measurement_reflns_used        9090
_cell_measurement_theta_min          3.4448
_cell_measurement_theta_max          55.9444
_exptl_crystal_density_diffrn     1.710
_exptl_crystal_F_000              132 
_exptl_absorpt_coefficient_mu     0.181 
_exptl_crystal_description        unspecified
_exptl_crystal_size_max              0.414                
_exptl_crystal_size_mid              0.344  
_exptl_crystal_size_min              0.210
_exptl_crystal_colour             colourless
_exptl_absorpt_correction_type    multi-scan
_exptl_absorpt_process_details
;
 Absorption correction done by SORTAV
 Blessing, R. H.: (1995) Acta Cryst. A51, 33-38
;
_exptl_absorpt_correction_T_min    0.901
_exptl_absorpt_correction_T_max    0.995
_exptl_special_details               
;
?
;
_diffrn_reflns_av_R_equivalents   0.0000
_diffrn_reflns_av_unetI/netI      0.0379
_diffrn_reflns_limit_h_max        13
_diffrn_reflns_limit_h_min        -14
_diffrn_reflns_limit_k_max        8
_diffrn_reflns_limit_k_min        0
_diffrn_reflns_limit_l_max        27
_diffrn_reflns_limit_l_min        0
_diffrn_reflns_number             3169
_diffrn_reflns_theta_full         26.00
_diffrn_reflns_theta_max          56.05
_diffrn_reflns_theta_min          3.44
_diffrn_ambient_temperature       100(1)
_diffrn_measured_fraction_theta_full 0.988
_diffrn_measured_fraction_theta_max 0.971
_diffrn_measurement_device_type   'Bruker APEX-II CCD'
_diffrn_measurement_method        '\f and \w scans'
_diffrn_radiation_monochromator   'graphite'
_diffrn_radiation_type            MoK\a
_diffrn_radiation_wavelength      0.71073
_diffrn_source                    'fine-focus sealed tube'
_diffrn_standards_number          0
_reflns_number_gt                 2841
_reflns_number_total              3169
_reflns_threshold_expression      >2sigma(I)
_computing_structure_refinement      'MoPro (J. Appl. Cryst. 2005, 38, 38-54)'
_iucr_refine_instructions_details  
; 
# ! MoPro 12.6 20/01/2017 16:46:01 F:\Oxalic_acid\Oxa_ELMAM2\Final_Refinement_12\5\mopro_elmam2_12_01.par 
# ! reflections hkl file : F:\Oxalic_acid\Oxa_ELMAM2\Final_Refinement_12\5\sortav_freeformat.hkl refin. vs. F^1 
# ! atomic table file : C:\Users\user\Desktop\Programy_Krys\MoPro\MoProSuite\LibMoPro\mopro.tab 
# ! wave functions file : C:\Users\user\Desktop\Programy_Krys\MoPro\MoProSuite\LibMoPro\WAVEF_Su_Coppens_relativistic 
# ! RF factor = 2.529 % RI factor = 4.638% 
# ! wR2F factor = 3.247 % wR2I factor = 5.988% 
# ! g.o.f.(F**1) = 1.824 Nvar= 49 Nref= 3169 Nfree= 0 0.08<sinT/l< 1.17 
#  
# WSIG 1.00000 ! weighting scheme 
#  ! SPACE GROUP P ? 
#  
# CELL 6.0939 3.4965 11.8441 90.0000 103.9510 90.0000 0.71073 
# ZERR 0.0000 0.0000 0.0000 0.0000 0.0000 0.0000 
#  
# SYMM 2 P CENTRO 
#  X , Y, Z 
#  -X , 1/2+Y, 1/2-Z 
#  
# EQUIV 56551 
#  
# SCALE 1 24.726322 
#  
# FMULT 1.00000 
#  
# UOVER 0.00000 0.00000 0.00000 0.00000 0.00000 0.00000 ANI 
#  
# SOLVT 0.00000 50.00000 
#  
# EXTIN 0.00000 GAUSSIAN ISOT TYP1 ! G*10^4 
#  
#  
# DUMMY 2 
# DUMY 0.39896 0.58093 0.36381 D1 0 ! atom # 8 
# DUMY 0.42794 0.53146 0.40201 D2 0 ! atom # 9 
#  
# KAPPA 7 
#  1.001632 1.113461 ! # 1 1 TES O1 1x 
#  1.013147 1.000000 ! # 2 1 TES C1 1x 
#  1.003017 1.109004 ! # 3 1 TES O2 1x 
#  1.023969 0.927043 ! # 4 1 TES O3 1x 
#  1.043006 1.200000 ! # 5 1 TES H2 1x 
#  1.043006 1.200000 ! # 6 1 TES H3 1x 
#  1.119673 1.200000 ! # 7 1 TES H1 1x 
#  
# ATOMS 7 
#  
# ATOM 1 O1 TES 1 0.065256 0.444070 0.150130 1.0000 1 O 
#  XY C1 H1 HEX K1 V0 M0 Q0 
# UANI 0.013284 0.018905 0.007852 -.004292 0.001797 0.000683 
#  6.05220 0. -.054 -.087 0. 0.104 0. 0. -.028 0.042 
#  0. -.015 -.026 0. 0. 0.065 0.022 
#  0.011 0. 0. 0.004 0.003 0. 0. 0.015 0.015 
#  
# ATOM 2 C1 TES 1 0.096853 0.558685 0.052021 1.0000 1 C 
#  XY O2 O1 HEX K2 V0 M0 Q0 
# UANI 0.009349 0.011871 0.007646 -.001932 0.001227 0.000076 
#  3.98080 0. 0.081 -.046 0. -.248 0. 0. 0.097 0.050 
#  0. 0.022 -.006 0. 0. 0.294 0.021 
#  0.014 0. 0. 0.014 -.001 0. 0. -.058 0.018 
#  
# ATOM 3 O2 TES 1 0.257630 0.742447 0.036303 1.0000 1 O 
#  ZY C1 O1 HEX K3 V0 M0 Q0 
# UANI 0.011269 0.018906 0.009116 -.005909 0.001004 0.000865 
#  6.09000 0. 0. 0. -.068 0.029 0. 0. -.153 0. 
#  0.028 0. 0. 0.017 0. 0. 0. 
#  -.012 0. 0. 0.011 0. 0. 0. -.003 0. 
#  
# ATOM 4 O3 TES 1 0.369937 0.630940 0.321432 1.0000 1 O 
# bZY H2 H3 HEX K4 V0 M0 Q0 
# UANI 0.010909 0.018619 0.009052 0.001899 0.000603 -.001147 
#  5.64460 0. 0. 0. -.163 -.014 0. 0. 0.132 0. 
#  -.039 0. 0. -.061 0. 0. 0. 
#  -.018 0. 0. -.027 0. 0. 0. 0.004 0. 
#  
# ATOM 5 H2 TES 1 0.307679 0.689312 0.384546 1.0000 1 H 
#  ZY O3 H3 HEX K5 V0 M0 Q0 
# UISO 0.027463 
#  1.13780 0. 0. 0. 0.273 0.140 0. 0. 0. 0. 
#  0.034 0. 0. 0. 0. 0. 0. 
#  -.010 0. 0. 0. 0. 0. 0. 0. 0. 
#  
# ATOM 6 H3 TES 1 0.484033 0.453606 0.349624 1.0000 1 H 
#  ZY O3 H2 HEX K6 V0 M0 Q0 
# UISO 0.024781 
#  1.13780 0. 0. 0. 0.273 0.140 0. 0. 0. 0. 
#  0.034 0. 0. 0. 0. 0. 0. 
#  -.010 0. 0. 0. 0. 0. 0. 0. 0. 
#  
# ATOM 7 H1 TES 1 0.194225 0.519862 0.215949 1.0000 1 H 
#  ZY O1 C1 HEX K7 V0 M0 Q0 
# UISO 0.041272 
#  0.95670 0. 0. 0. 0.207 0.095 0. 0. 0. 0. 
#  0.017 0. 0. 0. 0. 0. 0. 
#  -.028 0. 0. 0. 0. 0. 0. 0. 0. 
#  
# ANHAR 0 3 ! number_of_anharmonic_atoms max_order 
# ! 1 ! atom number 
# ! 0.00E+00 0.00E+00 0.00E+00 0.00E+00 0.00E+00 0.00E+00 0.00E+00 0.00E+00 
# ! 0.00E+00 0.00E+00 
#  
#  
# STOP 
; 
_refine_special_details              
;
  TAAM refinement with ELMAM2 databank.
  Uses aspherical atomic scattering factors computed 
  from multipolar model
  (Hansen & Coppens, Acta Cryst. A, 1978, 34, 909-921)
  parametrized using ELMAM2 databank
  (Domagala, et al., Acta Cryst. A, 2012, 68, 337-351)
  and MoPro software
  (Jelsch, et al., J. Appl. Cryst. 2005, 38, 38-54)
 Refinement of F^1^ against reflections.
 The threshold expression of F^2^ > 2sigma(F^2^) is
 used for calculating R-factors(gt) and is not
 relevant to the choice of reflections for refinement.
 R-factors based on F^2^ are statistically about twice
 as large as those based on F, and R-factors based on
 ALL data will be even larger.
;
_refine_ls_structure_factor_coef     F  
_refine_ls_matrix_type                full
_refine_ls_weighting_scheme          sigma
_atom_sites_solution_primary      direct 
_atom_sites_solution_secondary    difmap 
_atom_sites_solution_hydrogens    geom   
_refine_ls_hydrogen_treatment    refall
_refine_ls_extinction_method        'none'              
_refine_ls_number_reflns              3169
_refine_ls_number_parameters            49
_refine_ls_number_restraints             0
# R-factors: R(F)  &  wR2(I) 
_refine_ls_R_factor_all              0.0253
_refine_ls_R_factor_gt               0.0225
_refine_ls_wR_factor_ref             0.0325
_refine_ls_wR_factor_gt              0.0324
_refine_ls_goodness_of_fit_ref       1.824
_refine_ls_restrained_S_all          0.000
_refine_ls_shift/su_max              0.001
_refine_ls_shift/su_mean             0.000

###  to get diff_density_max min & rms : 
###  run MoPro  : WRIT FOUR   to create FOURier file 
###  run VMoPro : FOUR  FastFourierTransform   to get a 3D grid (Xplor format) on whole unit-cell
###             & GRID  STAT   to get max min rms statistics


loop_
_atom_site_type_symbol      
_atom_site_label            
_atom_site_fract_x          
_atom_site_fract_y          
_atom_site_fract_z          
_atom_site_U_iso_or_equiv   
_atom_site_adp_type         
_atom_site_occupancy        
_atom_site_calc_flag        
_atom_site_refinement_flag_posn  
_atom_site_refinement_flag_adp  
_atom_site_disorder_assembly
_atom_site_disorder_group   
O  O1 0.06526(3) 0.44407(5) 0.15013(1) 0.01348(6) Uani 1 d . . . .
C  C1 0.09685(3) 0.55869(4) 0.05202(1) 0.00976(5) Uani 1 d . . . .
O  O2 0.25763(2) 0.74245(4) 0.03630(1) 0.01334(5) Uani 1 d . . . .
O  O3 0.36994(2) 0.63094(5) 0.32143(1) 0.01317(5) Uani 1 d . . . .
H  H2 0.308(1) 0.689(2) 0.3845(7) 0.027(1) Uiso 1 d U . . .
H  H3 0.484(1) 0.454(2) 0.3496(6) 0.025(1) Uiso 1 d U . . .
H  H1 0.194(2) 0.520(3) 0.2159(8) 0.041(2) Uiso 1 d U . . .

loop_ 
_atom_site_aniso_label 
_atom_site_aniso_U_11 
_atom_site_aniso_U_22 
_atom_site_aniso_U_33 
_atom_site_aniso_U_12 
_atom_site_aniso_U_13 
_atom_site_aniso_U_23 
O1 0.01328(5) 0.01890(6) 0.00785(4) -0.00429(4) 0.00180(3) 0.00068(3)  
C1 0.00935(5) 0.01187(5) 0.00765(5) -0.00193(3) 0.00123(3) 0.00008(3)  
O2 0.01127(5) 0.01891(5) 0.00912(4) -0.00591(4) 0.00100(3) 0.00086(3)  
O3 0.01091(4) 0.01862(5) 0.00905(4) 0.00190(3) 0.00060(3) -0.00115(3)  

_geom_special_details                
;                                    
;                                    

loop_
_geom_bond_atom_site_label_1         
_geom_bond_atom_site_label_2         
_geom_bond_distance                  
_geom_bond_site_symmetry_2           
_geom_bond_publ_flag                 
O1 C1 1.2868(2) . ? 
O1 H1 1.000(10) . ? 
C1 O2 1.2228(2) . ? 
O3 H3 0.931(7) . ? 
O3 H2 0.939(8) . ? 

loop_
_geom_angle_atom_site_label_1        
_geom_angle_atom_site_label_2        
_geom_angle_atom_site_label_3        
_geom_angle                          
_geom_angle_site_symmetry_1          
_geom_angle_site_symmetry_3          
_geom_angle_publ_flag                
O1 C1 O2 126.94(2) . . ? 
C1 O1 H1 111.2(5) . . ? 
H2 O3 H3 105.6(5) . . ? 

loop_
_geom_torsion_atom_site_label_1      
_geom_torsion_atom_site_label_2      
_geom_torsion_atom_site_label_3      
_geom_torsion_atom_site_label_4      
_geom_torsion                        
_geom_torsion_site_symmetry_1        
_geom_torsion_site_symmetry_2        
_geom_torsion_site_symmetry_3        
_geom_torsion_site_symmetry_4        
_geom_torsion_publ_flag              
O2 C1 O1 H1 -1.2(5) . . . . ?  

loop_ 
 _refln_index_h 
 _refln_index_k 
 _refln_index_l 
 _refln_F_squared_meas 
 _refln_F_squared_sigma 
 _refln_observed_status 
   1   0   0      347.96     18.94 o 
   2   0   0       24.33      0.59 o 
   3   0   0      401.35     42.96 o 
   4   0   0       43.13      1.08 o 
   5   0   0       63.28      1.70 o 
   6   0   0      233.35      6.97 o 
   7   0   0      111.63      3.75 o 
   8   0   0       25.05      0.61 o 
   9   0   0       16.35      0.72 o 
  10   0   0        7.58      0.22 o 
  11   0   0       32.10      0.92 o 
  12   0   0        1.54      0.10 o 
  13   0   0        0.18      0.06 o 
   2   1   0      374.21     12.55 o 
   3   1   0      108.12      2.66 o 
   4   1   0        2.39      0.08 o 
   5   1   0        0.43      0.04 o 
   6   1   0        0.60      0.05 o 
   7   1   0       79.34      2.34 o 
   8   1   0        0.04      0.05 o 
   9   1   0       30.59      0.75 o 
  10   1   0        9.07      0.22 o 
  11   1   0        0.08      0.03 o 
  12   1   0        8.09      0.21 o 
  13   1   0        1.04      0.09 o 
   0   2   0       13.19      0.35 o 
   1   2   0      319.99      7.98 o 
   2   2   0      508.94     13.07 o 
   3   2   0        1.84      0.07 o 
   4   2   0      116.42      2.92 o 
   5   2   0       23.78      0.56 o 
   6   2   0        0.07      0.03 o 
   7   2   0       33.34      0.92 o 
   8   2   0       39.26      0.99 o 
   9   2   0        1.64      0.07 o 
  10   2   0        8.67      0.22 o 
  11   2   0        0.11      0.04 o 
  12   2   0        0.60      0.05 o 
  13   2   0        0.65      0.05 o 
   1   3   0       18.08      0.45 o 
   2   3   0       12.30      0.30 o 
   3   3   0       70.08      1.67 o 
   4   3   0        5.53      0.14 o 
   5   3   0      117.37      2.85 o 
   6   3   0        0.30      0.03 o 
   7   3   0        0.56      0.03 o 
   8   3   0       16.39      0.38 o 
   9   3   0        2.07      0.08 o 
  10   3   0        0.75      0.05 o 
  11   3   0       18.56      0.44 o 
  12   3   0        4.47      0.16 o 
   0   4   0        2.51      0.09 o 
   1   4   0       16.37      0.43 o 
   2   4   0       11.54      0.30 o 
   3   4   0        5.75      0.16 o 
   4   4   0       61.30      1.65 o 
   5   4   0        8.37      0.21 o 
   6   4   0       15.61      0.40 o 
   7   4   0        9.12      0.30 o 
   8   4   0        0.09      0.04 o 
   9   4   0        0.04      0.05 o 
  10   4   0        2.54      0.12 o 
  11   4   0        1.52      0.16 o 
   1   5   0        4.00      0.11 o 
   2   5   0       10.65      0.30 o 
   3   5   0       16.21      0.42 o 
   4   5   0        0.13      0.03 o 
   5   5   0        4.92      0.13 o 
   6   5   0       25.24      0.69 o 
   7   5   0       12.49      0.42 o 
   8   5   0        1.05      0.07 o 
   9   5   0        0.04      0.05 o 
  10   5   0        1.71      0.16 o 
   0   6   0       15.65      0.55 o 
   1   6   0        5.93      0.16 o 
   2   6   0        0.74      0.04 o 
   3   6   0        0.30      0.04 o 
   4   6   0        0.89      0.06 o 
   5   6   0        6.66      0.18 o 
   6   6   0       11.36      0.32 o 
   7   6   0        0.79      0.05 o 
   8   6   0        0.10      0.05 o 
   9   6   0        0.03      0.04 o 
   1   7   0        1.82      0.08 o 
   2   7   0        1.11      0.07 o 
   3   7   0        1.20      0.06 o 
   4   7   0        0.20      0.04 o 
   5   7   0        1.59      0.14 o 
   6   7   0        1.74      0.16 o 
   0   8   0        0.15      0.09 o 
   1   8   0        3.86      0.13 o 
   2   8   0        2.29      0.11 o 
 -13   1   1        2.51      0.09 o 
 -12   1   1        1.78      0.07 o 
 -11   1   1        0.22      0.04 o 
 -10   1   1        3.10      0.10 o 
  -9   1   1        0.43      0.04 o 
  -8   1   1       26.87      0.73 o 
  -7   1   1       17.45      0.49 o 
  -6   1   1        1.31      0.07 o 
  -5   1   1       55.32      1.38 o 
  -4   1   1       90.91      2.18 o 
  -3   1   1      312.98     10.91 o 
  -2   1   1      188.12      5.04 o 
   0   1   1      444.33     22.31 o 
   1   1   1       37.93      0.93 o 
   2   1   1       66.43      1.64 o 
   3   1   1      420.45     10.53 o 
   4   1   1      149.53      3.79 o 
   5   1   1      105.82      2.75 o 
   6   1   1      176.45      5.27 o 
   7   1   1        1.08      0.08 o 
   8   1   1        0.37      0.04 o 
   9   1   1        0.16      0.03 o 
  10   1   1       30.95      0.73 o 
  11   1   1        3.56      0.12 o 
  12   1   1        3.32      0.13 o 
  13   1   1        1.85      0.13 o 
 -13   2   1        3.70      0.15 o 
 -12   2   1       11.91      0.39 o 
 -11   2   1        2.58      0.09 o 
 -10   2   1        0.48      0.04 o 
  -9   2   1        4.53      0.13 o 
  -8   2   1       37.64      1.02 o 
  -7   2   1        0.03      0.02 o 
  -6   2   1       69.53      1.68 o 
  -5   2   1        9.01      0.22 o 
  -4   2   1       52.66      1.28 o 
  -3   2   1       82.75      2.00 o 
  -2   2   1      148.81      3.80 o 
  -1   2   1      141.05      3.91 o 
   0   2   1       72.85      1.77 o 
   1   2   1      266.80      6.84 o 
   2   2   1        1.63      0.07 o 
   3   2   1        7.70      0.20 o 
   4   2   1       72.51      1.75 o 
   5   2   1       24.96      0.59 o 
   6   2   1        9.41      0.26 o 
   7   2   1       10.03      0.28 o 
   8   2   1       20.24      0.48 o 
   9   2   1        3.47      0.10 o 
  10   2   1        1.48      0.08 o 
  11   2   1       11.18      0.39 o 
  12   2   1        0.02      0.02 o 
  13   2   1        2.40      0.13 o 
 -12   3   1        1.34      0.14 o 
 -11   3   1        0.92      0.06 o 
 -10   3   1        2.54      0.10 o 
  -9   3   1        2.32      0.09 o 
  -8   3   1        0.23      0.03 o 
  -7   3   1        1.92      0.07 o 
  -6   3   1       12.20      0.31 o 
  -5   3   1       18.88      0.44 o 
  -4   3   1        4.80      0.12 o 
  -3   3   1        3.68      0.10 o 
  -2   3   1      138.75      3.55 o 
  -1   3   1        0.19      0.04 o 
   0   3   1       49.31      1.21 o 
   1   3   1       29.86      0.74 o 
   2   3   1       27.85      0.66 o 
   3   3   1        1.91      0.07 o 
   4   3   1       35.50      0.82 o 
   5   3   1       25.45      0.59 o 
   6   3   1        0.04      0.02 o 
   7   3   1       26.05      0.61 o 
   8   3   1        0.16      0.03 o 
   9   3   1        6.07      0.16 o 
  10   3   1        1.24      0.08 o 
  11   3   1        1.81      0.10 o 
  12   3   1        0.13      0.06 o 
 -12   4   1        0.42      0.11 o 
 -11   4   1        1.31      0.15 o 
 -10   4   1        0.02      0.03 o 
  -9   4   1       11.12      0.34 o 
  -8   4   1       20.41      0.55 o 
  -7   4   1       19.53      0.46 o 
  -6   4   1        7.66      0.19 o 
  -5   4   1        2.94      0.09 o 
  -4   4   1        0.15      0.03 o 
  -3   4   1       19.59      0.51 o 
  -2   4   1       15.57      0.38 o 
  -1   4   1        5.35      0.17 o 
   0   4   1       10.64      0.40 o 
   1   4   1        0.60      0.03 o 
   2   4   1        0.04      0.02 o 
   3   4   1        0.30      0.04 o 
   4   4   1        0.53      0.03 o 
   5   4   1        4.26      0.11 o 
   6   4   1        0.03      0.02 o 
   7   4   1        1.43      0.06 o 
   8   4   1        2.21      0.08 o 
   9   4   1        2.24      0.09 o 
  10   4   1        4.61      0.19 o 
  11   4   1        3.13      0.18 o 
 -10   5   1        0.04      0.04 o 
  -9   5   1        1.36      0.09 o 
  -8   5   1        4.37      0.13 o 
  -7   5   1        3.83      0.13 o 
  -6   5   1        0.05      0.05 o 
  -5   5   1        2.41      0.09 o 
  -4   5   1        0.03      0.02 o 
  -3   5   1        0.16      0.03 o 
  -2   5   1        0.33      0.03 o 
  -1   5   1        9.36      0.23 o 
   0   5   1        0.04      0.03 o 
   1   5   1        0.04      0.03 o 
   2   5   1        3.57      0.10 o 
   3   5   1        8.56      0.21 o 
   4   5   1        1.87      0.06 o 
   5   5   1        0.11      0.03 o 
   6   5   1        3.80      0.11 o 
   7   5   1        0.08      0.03 o 
   8   5   1        0.16      0.04 o 
   9   5   1        0.83      0.07 o 
  10   5   1        2.46      0.18 o 
  -9   6   1        1.51      0.40 o 
  -8   6   1        0.26      0.05 o 
  -7   6   1       15.31      0.40 o 
  -6   6   1        1.75      0.07 o 
  -5   6   1        0.03      0.03 o 
  -4   6   1        0.14      0.04 o 
  -3   6   1        7.88      0.25 o 
  -2   6   1        0.56      0.04 o 
  -1   6   1        1.95      0.07 o 
   0   6   1        5.52      0.16 o 
   1   6   1        5.43      0.14 o 
   2   6   1        0.42      0.04 o 
   3   6   1        0.78      0.05 o 
   4   6   1        3.31      0.12 o 
   5   6   1        4.27      0.18 o 
   6   6   1        2.02      0.07 o 
   7   6   1        0.03      0.02 o 
   8   6   1        0.41      0.06 o 
   9   6   1        1.29      0.15 o 
  -6   7   1        5.54      0.20 o 
  -5   7   1        0.13      0.05 o 
  -4   7   1        0.05      0.03 o 
  -3   7   1        0.68      0.05 o 
  -2   7   1        5.96      0.17 o 
  -1   7   1        1.39      0.06 o 
   0   7   1        7.76      0.20 o 
   1   7   1        1.40      0.06 o 
   2   7   1        2.03      0.10 o 
   3   7   1        0.02      0.02 o 
   4   7   1        4.66      0.14 o 
   5   7   1        8.03      0.26 o 
   6   7   1        0.48      0.10 o 
  -2   8   1        0.23      0.06 o 
  -1   8   1        0.07      0.07 o 
   0   8   1        0.03      0.04 o 
   1   8   1        0.11      0.06 o 
   2   8   1        0.06      0.06 o 
 -14   0   2       12.09      0.32 o 
 -13   0   2        0.04      0.04 o 
 -12   0   2        8.17      0.22 o 
 -11   0   2        3.34      0.11 o 
 -10   0   2        0.04      0.03 o 
  -9   0   2        3.90      0.14 o 
  -8   0   2        3.37      0.14 o 
  -7   0   2       13.07      0.38 o 
  -6   0   2      182.25      5.14 o 
  -5   0   2       90.92      2.46 o 
  -4   0   2      556.94    239.45 o 
  -3   0   2       14.01      0.39 o 
  -2   0   2      611.96     41.76 o 
   0   0   2      137.51     19.06 o 
   1   0   2       11.10      0.28 o 
   3   0   2      182.92      6.36 o 
   4   0   2        0.04      0.03 o 
   5   0   2      648.71     19.62 o 
   6   0   2       29.07      0.83 o 
   7   0   2       32.63      1.34 o 
   8   0   2       13.44      0.33 o 
   9   0   2       43.12      1.24 o 
  10   0   2        2.73      0.18 o 
  11   0   2       24.73      0.61 o 
  12   0   2       20.21      0.50 o 
  13   0   2       11.17      1.13 o 
 -13   1   2       13.18      0.36 o 
 -12   1   2        0.89      0.05 o 
 -11   1   2        5.26      0.15 o 
 -10   1   2        0.51      0.04 o 
  -9   1   2        1.17      0.07 o 
  -8   1   2        0.02      0.02 o 
  -7   1   2       83.26      2.31 o 
  -6   1   2        6.54      0.18 o 
  -5   1   2      246.65      6.24 o 
  -4   1   2       55.72      1.32 o 
  -3   1   2       33.23      0.80 o 
  -2   1   2      511.32     26.71 o 
  -1   1   2      155.73      4.07 o 
   0   1   2       88.96      2.16 o 
   1   1   2      421.89     20.54 o 
   2   1   2        2.68      0.10 o 
   3   1   2      442.42     10.90 o 
   4   1   2      184.68      4.78 o 
   5   1   2       57.32      1.39 o 
   6   1   2       58.59      1.51 o 
   7   1   2        0.15      0.04 o 
   8   1   2        1.97      0.08 o 
   9   1   2        4.41      0.13 o 
  10   1   2        0.02      0.02 o 
  11   1   2        8.17      0.23 o 
  12   1   2        7.68      0.32 o 
  13   1   2        1.08      0.09 o 
 -13   2   2        0.02      0.02 o 
 -12   2   2        4.60      0.19 o 
 -11   2   2        0.33      0.04 o 
 -10   2   2       10.66      0.27 o 
  -9   2   2        0.03      0.02 o 
  -8   2   2       15.34      0.43 o 
  -7   2   2        0.34      0.03 o 
  -6   2   2       39.17      0.91 o 
  -5   2   2        0.55      0.04 o 
  -4   2   2       12.46      0.30 o 
  -3   2   2      172.10      4.44 o 
  -2   2   2      456.34     20.24 o 
  -1   2   2        8.14      0.20 o 
   0   2   2      128.72      3.18 o 
   1   2   2        0.10      0.02 o 
   2   2   2        2.93      0.09 o 
   3   2   2      273.68      7.18 o 
   4   2   2      289.70      7.36 o 
   5   2   2        3.39      0.10 o 
   6   2   2        0.05      0.03 o 
   7   2   2        5.96      0.15 o 
   8   2   2        0.15      0.03 o 
   9   2   2       34.42      0.81 o 
  10   2   2       27.52      0.65 o 
  11   2   2        0.03      0.03 o 
  12   2   2        0.03      0.04 o 
  13   2   2        1.71      0.16 o 
 -12   3   2        0.30      0.04 o 
 -11   3   2        2.98      0.10 o 
 -10   3   2        7.69      0.21 o 
  -9   3   2       78.46      2.00 o 
  -8   3   2        7.84      0.22 o 
  -7   3   2        1.79      0.06 o 
  -6   3   2       11.13      0.27 o 
  -5   3   2        0.08      0.03 o 
  -4   3   2       13.18      0.31 o 
  -3   3   2      234.54      5.80 o 
  -2   3   2       65.68      1.61 o 
  -1   3   2       31.20      0.88 o 
   0   3   2      112.52      2.91 o 
   1   3   2       45.95      1.16 o 
   2   3   2       88.43      2.28 o 
   3   3   2       19.74      0.46 o 
   4   3   2        1.08      0.05 o 
   5   3   2        5.14      0.13 o 
   6   3   2        0.62      0.03 o 
   7   3   2       21.22      0.49 o 
   8   3   2        9.03      0.22 o 
   9   3   2        2.48      0.09 o 
  10   3   2       17.90      0.43 o 
  11   3   2        1.02      0.12 o 
  12   3   2        0.15      0.06 o 
 -12   4   2        1.04      0.11 o 
 -11   4   2        2.72      0.13 o 
 -10   4   2        9.67      0.33 o 
  -9   4   2        3.61      0.15 o 
  -8   4   2       18.46      0.62 o 
  -7   4   2        6.36      0.17 o 
  -6   4   2        0.02      0.02 o 
  -5   4   2        0.02      0.02 o 
  -4   4   2        4.73      0.13 o 
  -3   4   2       10.29      0.25 o 
  -2   4   2       56.40      1.58 o 
  -1   4   2        9.28      0.22 o 
   0   4   2       52.44      1.47 o 
   1   4   2       50.88      1.31 o 
   2   4   2        1.79      0.06 o 
   3   4   2        2.03      0.07 o 
   4   4   2        0.52      0.03 o 
   5   4   2        0.11      0.03 o 
   6   4   2       24.27      0.74 o 
   7   4   2        1.52      0.07 o 
   8   4   2       13.21      0.44 o 
   9   4   2       12.51      0.37 o 
  10   4   2        0.04      0.04 o 
  11   4   2        2.34      0.80 o 
 -11   5   2        5.36      0.20 o 
 -10   5   2        6.48      0.24 o 
  -9   5   2        0.02      0.02 o 
  -8   5   2       23.29      1.56 o 
  -7   5   2       18.73      0.53 o 
  -6   5   2        0.71      0.04 o 
  -5   5   2        3.80      0.11 o 
  -4   5   2       20.88      0.57 o 
  -3   5   2        2.44      0.08 o 
  -2   5   2       15.02      0.40 o 
  -1   5   2       66.85      1.69 o 
   0   5   2        6.85      0.18 o 
   1   5   2       11.25      0.28 o 
   2   5   2        1.69      0.07 o 
   3   5   2        2.86      0.09 o 
   4   5   2        0.76      0.04 o 
   5   5   2        4.57      0.12 o 
   6   5   2        0.22      0.03 o 
   7   5   2       12.07      0.33 o 
   8   5   2        6.05      0.17 o 
   9   5   2        4.00      0.14 o 
  10   5   2        0.48      0.12 o 
  -9   6   2        0.23      0.06 o 
  -8   6   2        0.44      0.09 o 
  -7   6   2        3.00      0.10 o 
  -6   6   2        4.17      0.13 o 
  -5   6   2        0.36      0.04 o 
  -4   6   2        4.49      0.13 o 
  -3   6   2        1.70      0.08 o 
  -2   6   2        0.03      0.03 o 
  -1   6   2        5.90      0.20 o 
   0   6   2        8.89      0.23 o 
   1   6   2        2.66      0.09 o 
   2   6   2        6.68      0.17 o 
   3   6   2        1.29      0.07 o 
   4   6   2        0.45      0.05 o 
   5   6   2        3.96      0.11 o 
   6   6   2        4.49      0.13 o 
   7   6   2        2.19      0.09 o 
   8   6   2        4.75      0.17 o 
  -7   7   2        0.27      0.10 o 
  -6   7   2        0.15      0.10 o 
  -5   7   2        0.82      0.06 o 
  -4   7   2        4.32      0.12 o 
  -3   7   2        5.06      0.15 o 
  -2   7   2        0.18      0.05 o 
  -1   7   2        0.05      0.04 o 
   0   7   2        0.04      0.03 o 
   1   7   2        0.56      0.05 o 
   2   7   2        0.29      0.05 o 
   3   7   2        3.45      0.11 o 
   4   7   2        0.83      0.06 o 
   5   7   2        1.49      0.09 o 
  -2   8   2        1.67      0.10 o 
  -1   8   2        0.87      0.13 o 
   0   8   2        0.25      0.07 o 
   1   8   2        0.10      0.06 o 
   2   8   2        0.09      0.07 o 
 -13   1   3        0.27      0.04 o 
 -12   1   3        0.04      0.03 o 
 -11   1   3       13.25      0.32 o 
 -10   1   3        2.06      0.08 o 
  -9   1   3        0.13      0.03 o 
  -8   1   3       17.77      0.48 o 
  -7   1   3        3.60      0.11 o 
  -6   1   3        1.16      0.06 o 
  -5   1   3       50.39      1.20 o 
  -4   1   3        1.54      0.07 o 
  -3   1   3      157.82      5.12 o 
  -2   1   3       19.88      0.51 o 
  -1   1   3      345.18      9.76 o 
   0   1   3       18.46      0.56 o 
   1   1   3      724.25     28.20 o 
   2   1   3      478.42     12.81 o 
   3   1   3       40.95      1.00 o 
   4   1   3      207.56      5.35 o 
   5   1   3        1.81      0.10 o 
   6   1   3       21.53      0.56 o 
   7   1   3        6.95      0.22 o 
   8   1   3       80.65      2.09 o 
   9   1   3       25.68      0.63 o 
  10   1   3        7.95      0.21 o 
  11   1   3       11.36      0.30 o 
  12   1   3        3.32      0.11 o 
  13   1   3        2.04      0.11 o 
 -13   2   3        0.77      0.06 o 
 -12   2   3        0.02      0.02 o 
 -11   2   3        1.32      0.07 o 
 -10   2   3       47.03      1.13 o 
  -9   2   3        0.59      0.04 o 
  -8   2   3        6.37      0.16 o 
  -7   2   3       21.38      0.63 o 
  -6   2   3       59.50      1.40 o 
  -5   2   3        4.22      0.11 o 
  -4   2   3       76.04      1.84 o 
  -3   2   3      290.25      7.28 o 
  -2   2   3        9.23      0.23 o 
  -1   2   3      165.79      4.32 o 
   0   2   3        0.05      0.02 o 
   1   2   3      359.70     11.28 o 
   2   2   3       16.62      0.40 o 
   3   2   3      100.38      2.52 o 
   4   2   3       54.13      1.29 o 
   5   2   3       23.64      0.55 o 
   6   2   3       12.90      0.38 o 
   7   2   3        4.72      0.14 o 
   8   2   3        4.76      0.14 o 
   9   2   3        4.82      0.15 o 
  10   2   3        7.53      0.20 o 
  11   2   3        0.80      0.07 o 
  12   2   3        2.05      0.16 o 
 -13   3   3        0.02      0.03 o 
 -12   3   3        2.95      0.09 o 
 -11   3   3        0.25      0.04 o 
 -10   3   3        3.44      0.11 o 
  -9   3   3       12.31      0.38 o 
  -8   3   3        6.66      0.17 o 
  -7   3   3        1.89      0.07 o 
  -6   3   3        1.50      0.06 o 
  -5   3   3        5.90      0.15 o 
  -4   3   3       21.79      0.50 o 
  -3   3   3        6.69      0.23 o 
  -2   3   3        1.48      0.06 o 
  -1   3   3       13.17      0.34 o 
   0   3   3       83.38      2.11 o 
   1   3   3        0.05      0.03 o 
   2   3   3        4.13      0.13 o 
   3   3   3       95.07      2.32 o 
   4   3   3        1.31      0.05 o 
   5   3   3        4.21      0.11 o 
   6   3   3        0.70      0.04 o 
   7   3   3       14.14      0.34 o 
   8   3   3        0.58      0.05 o 
   9   3   3       14.13      0.36 o 
  10   3   3        3.81      0.15 o 
  11   3   3        1.38      0.08 o 
  12   3   3        2.29      0.17 o 
 -12   4   3        1.82      0.15 o 
 -11   4   3        4.80      0.17 o 
 -10   4   3        5.97      0.29 o 
  -9   4   3       19.82      0.65 o 
  -8   4   3       14.88      0.42 o 
  -7   4   3        0.67      0.04 o 
  -6   4   3        6.63      0.17 o 
  -5   4   3       22.98      0.57 o 
  -4   4   3       58.27      1.36 o 
  -3   4   3       56.40      1.31 o 
  -2   4   3       31.94      0.73 o 
  -1   4   3        0.02      0.02 o 
   0   4   3        3.67      0.10 o 
   1   4   3       13.54      0.32 o 
   2   4   3       51.04      1.25 o 
   3   4   3       17.28      0.43 o 
   4   4   3        2.50      0.08 o 
   5   4   3        1.06      0.05 o 
   6   4   3        0.23      0.03 o 
   7   4   3        1.21      0.06 o 
   8   4   3        2.49      0.12 o 
   9   4   3        0.06      0.04 o 
  10   4   3        1.42      0.09 o 
  11   4   3        0.19      0.09 o 
 -11   5   3        0.12      0.09 o 
 -10   5   3        0.06      0.04 o 
  -9   5   3        0.05      0.04 o 
  -8   5   3        0.03      0.03 o 
  -7   5   3        3.31      0.10 o 
  -6   5   3        1.11      0.06 o 
  -5   5   3        3.12      0.10 o 
  -4   5   3        2.24      0.08 o 
  -3   5   3        4.16      0.12 o 
  -2   5   3        3.04      0.09 o 
  -1   5   3        1.15      0.05 o 
   0   5   3        1.06      0.06 o 
   1   5   3        0.57      0.04 o 
   2   5   3        1.25      0.05 o 
   3   5   3        0.02      0.02 o 
   4   5   3        3.26      0.10 o 
   5   5   3        1.14      0.05 o 
   6   5   3        0.60      0.04 o 
   7   5   3        1.35      0.07 o 
   8   5   3        3.71      0.12 o 
   9   5   3        1.64      0.10 o 
  10   5   3        0.34      0.12 o 
  -9   6   3        3.89      0.17 o 
  -8   6   3        0.40      0.08 o 
  -7   6   3        0.04      0.03 o 
  -6   6   3        0.43      0.04 o 
  -5   6   3       17.96      0.43 o 
  -4   6   3       12.42      0.30 o 
  -3   6   3        0.88      0.05 o 
  -2   6   3       14.60      0.36 o 
  -1   6   3        0.04      0.03 o 
   0   6   3        3.73      0.12 o 
   1   6   3        0.59      0.04 o 
   2   6   3       11.96      0.29 o 
   3   6   3        0.74      0.06 o 
   4   6   3        0.59      0.04 o 
   5   6   3        1.84      0.08 o 
   6   6   3        5.01      0.18 o 
   7   6   3        0.12      0.04 o 
   8   6   3        1.29      0.15 o 
  -7   7   3        0.19      0.10 o 
  -6   7   3        0.30      0.11 o 
  -5   7   3        0.50      0.05 o 
  -4   7   3        4.43      0.13 o 
  -3   7   3        0.33      0.05 o 
  -2   7   3        0.22      0.04 o 
  -1   7   3        2.90      0.10 o 
   0   7   3        0.66      0.05 o 
   1   7   3        0.41      0.04 o 
   2   7   3        1.90      0.08 o 
   3   7   3        4.54      0.13 o 
   4   7   3        0.10      0.04 o 
   5   7   3        1.83      0.12 o 
  -2   8   3        0.06      0.06 o 
  -1   8   3        0.03      0.03 o 
   0   8   3        0.03      0.03 o 
   1   8   3        0.04      0.04 o 
 -14   0   4        0.03      0.03 o 
 -13   0   4        0.12      0.05 o 
 -12   0   4       39.31      1.40 o 
 -11   0   4        8.85      0.25 o 
 -10   0   4        7.60      0.21 o 
  -9   0   4       52.90      1.68 o 
  -8   0   4        3.98      0.13 o 
  -7   0   4       37.97      0.95 o 
  -6   0   4        2.73      0.13 o 
  -5   0   4       17.90      0.49 o 
  -4   0   4      127.36      3.92 o 
  -3   0   4       88.06      3.52 o 
  -1   0   4      928.74     37.92 o 
   0   0   4       71.56      1.82 o 
   2   0   4        8.20      0.46 o 
   3   0   4       21.43      0.81 o 
   4   0   4       36.88      0.91 o 
   5   0   4       11.85      0.32 o 
   6   0   4        1.61      0.09 o 
   7   0   4      252.22      9.70 o 
   8   0   4       63.07      1.71 o 
   9   0   4        4.41      0.17 o 
  10   0   4       13.93      0.41 o 
  11   0   4        0.09      0.06 o 
  12   0   4        7.65      0.28 o 
  13   0   4        7.21      0.24 o 
 -14   1   4        0.13      0.09 o 
 -13   1   4        1.02      0.05 o 
 -12   1   4        0.07      0.03 o 
 -11   1   4       32.82      0.85 o 
 -10   1   4        0.68      0.04 o 
  -9   1   4        9.55      0.25 o 
  -8   1   4       28.24      0.73 o 
  -7   1   4        0.37      0.03 o 
  -6   1   4       31.61      0.74 o 
  -5   1   4       93.45      2.32 o 
  -4   1   4       32.65      0.78 o 
  -3   1   4      226.24      5.77 o 
  -2   1   4      355.49     23.39 o 
  -1   1   4      247.36      6.71 o 
   0   1   4     1186.47     48.46 o 
   1   1   4       68.32      1.97 o 
   2   1   4        9.71      0.25 o 
   3   1   4       11.24      0.28 o 
   4   1   4        3.02      0.10 o 
   5   1   4       38.92      0.95 o 
   6   1   4       54.74      1.36 o 
   7   1   4       33.80      0.79 o 
   8   1   4       31.18      0.73 o 
   9   1   4        2.42      0.09 o 
  10   1   4        9.30      0.24 o 
  11   1   4        1.70      0.10 o 
  12   1   4        0.40      0.06 o 
  13   1   4        0.58      0.12 o 
 -13   2   4        0.61      0.04 o 
 -12   2   4        0.13      0.04 o 
 -11   2   4       10.03      0.28 o 
 -10   2   4       26.40      0.72 o 
  -9   2   4        0.33      0.03 o 
  -8   2   4       15.04      0.40 o 
  -7   2   4        3.19      0.09 o 
  -6   2   4        5.35      0.14 o 
  -5   2   4       27.57      0.66 o 
  -4   2   4       59.35      1.48 o 
  -3   2   4       26.78      0.65 o 
  -2   2   4       22.36      0.55 o 
  -1   2   4      223.11      5.82 o 
   0   2   4      178.94      4.94 o 
   1   2   4       19.00      0.57 o 
   2   2   4        1.06      0.06 o 
   3   2   4       90.74      2.19 o 
   4   2   4       15.38      0.39 o 
   5   2   4       58.64      1.40 o 
   6   2   4       44.87      1.12 o 
   7   2   4        0.53      0.04 o 
   8   2   4       13.85      0.34 o 
   9   2   4       33.59      0.80 o 
  10   2   4        1.42      0.07 o 
  11   2   4        6.20      0.28 o 
  12   2   4        3.88      0.23 o 
 -13   3   4        4.19      0.13 o 
 -12   3   4        0.07      0.04 o 
 -11   3   4        4.07      0.13 o 
 -10   3   4        9.53      0.24 o 
  -9   3   4       19.82      0.49 o 
  -8   3   4        0.04      0.05 o 
  -7   3   4       73.27      1.72 o 
  -6   3   4        4.24      0.12 o 
  -5   3   4       11.05      0.27 o 
  -4   3   4      233.81      5.82 o 
  -3   3   4       43.42      1.07 o 
  -2   3   4        8.94      0.23 o 
  -1   3   4       53.86      1.30 o 
   0   3   4       55.56      1.39 o 
   1   3   4        7.68      0.21 o 
   2   3   4      212.72      5.69 o 
   3   3   4      104.24      2.56 o 
   4   3   4       47.17      1.11 o 
   5   3   4        3.73      0.10 o 
   6   3   4        0.24      0.03 o 
   7   3   4       13.36      0.32 o 
   8   3   4       10.07      0.27 o 
   9   3   4        6.46      0.18 o 
  10   3   4        2.84      0.11 o 
  11   3   4        2.75      0.12 o 
 -12   4   4        1.52      0.27 o 
 -11   4   4        0.06      0.05 o 
 -10   4   4        0.22      0.06 o 
  -9   4   4        0.19      0.04 o 
  -8   4   4       10.35      0.29 o 
  -7   4   4        2.10      0.07 o 
  -6   4   4       39.88      0.95 o 
  -5   4   4       22.50      0.59 o 
  -4   4   4        0.91      0.05 o 
  -3   4   4       28.22      0.65 o 
  -2   4   4        0.50      0.03 o 
  -1   4   4        0.41      0.03 o 
   0   4   4       11.40      0.31 o 
   1   4   4        2.58      0.08 o 
   2   4   4       50.29      1.22 o 
   3   4   4       35.86      0.83 o 
   4   4   4        1.37      0.06 o 
   5   4   4       23.31      0.64 o 
   6   4   4        5.90      0.16 o 
   7   4   4        2.42      0.08 o 
   8   4   4        2.28      0.09 o 
   9   4   4        0.03      0.03 o 
  10   4   4        2.54      0.35 o 
  11   4   4        6.30      0.22 o 
 -11   5   4        3.22      0.39 o 
 -10   5   4        1.81      0.12 o 
  -9   5   4        0.13      0.04 o 
  -8   5   4        0.08      0.04 o 
  -7   5   4        1.72      0.07 o 
  -6   5   4       34.89      1.03 o 
  -5   5   4       60.14      1.42 o 
  -4   5   4        0.49      0.04 o 
  -3   5   4        8.89      0.22 o 
  -2   5   4        3.28      0.10 o 
  -1   5   4        4.60      0.12 o 
   0   5   4       23.14      0.60 o 
   1   5   4       83.61      1.99 o 
   2   5   4        2.71      0.08 o 
   3   5   4        0.08      0.03 o 
   4   5   4       20.95      0.55 o 
   5   5   4        3.24      0.11 o 
   6   5   4       14.19      0.40 o 
   7   5   4        2.43      0.09 o 
   8   5   4        0.80      0.06 o 
   9   5   4        1.05      0.11 o 
  10   5   4        1.49      0.16 o 
  -9   6   4        0.33      0.10 o 
  -8   6   4        0.70      0.08 o 
  -7   6   4        0.59      0.05 o 
  -6   6   4        2.93      0.10 o 
  -5   6   4        2.65      0.09 o 
  -4   6   4        3.36      0.11 o 
  -3   6   4        1.18      0.08 o 
  -2   6   4        0.05      0.04 o 
  -1   6   4        1.64      0.07 o 
   0   6   4        0.62      0.05 o 
   1   6   4        4.78      0.14 o 
   2   6   4        6.47      0.17 o 
   3   6   4        0.95      0.06 o 
   4   6   4        0.08      0.04 o 
   5   6   4        1.33      0.10 o 
   6   6   4        0.26      0.05 o 
   7   6   4        3.89      0.13 o 
   8   6   4        2.55      0.17 o 
  -7   7   4        0.68      0.11 o 
  -6   7   4        0.27      0.11 o 
  -5   7   4        0.34      0.05 o 
  -4   7   4        2.48      0.09 o 
  -3   7   4        3.97      0.13 o 
  -2   7   4        1.23      0.07 o 
  -1   7   4        3.22      0.11 o 
   0   7   4        0.04      0.03 o 
   1   7   4        1.47      0.06 o 
   2   7   4        4.09      0.12 o 
   3   7   4        0.69      0.06 o 
   4   7   4        0.11      0.05 o 
  -2   8   4        2.01      0.14 o 
  -1   8   4        0.64      0.11 o 
   0   8   4        0.16      0.09 o 
 -14   1   5        0.33      0.06 o 
 -13   1   5        9.38      0.23 o 
 -12   1   5       17.43      0.41 o 
 -11   1   5        1.88      0.07 o 
 -10   1   5        8.59      0.27 o 
  -9   1   5        2.92      0.11 o 
  -8   1   5       21.72      0.51 o 
  -7   1   5        2.15      0.07 o 
  -6   1   5       95.76      2.37 o 
  -5   1   5       30.30      0.73 o 
  -4   1   5        0.08      0.03 o 
  -3   1   5      215.75      5.66 o 
  -2   1   5       21.32      0.55 o 
  -1   1   5        1.06      0.06 o 
   0   1   5       71.64      1.76 o 
   1   1   5      115.85      3.41 o 
   2   1   5       20.51      0.50 o 
   3   1   5        5.12      0.14 o 
   4   1   5       90.70      2.31 o 
   5   1   5        1.18      0.06 o 
   6   1   5       57.60      1.37 o 
   7   1   5       39.00      0.92 o 
   8   1   5        0.04      0.05 o 
   9   1   5        6.06      0.17 o 
  10   1   5        3.49      0.12 o 
  11   1   5       12.69      0.34 o 
  12   1   5        3.60      0.13 o 
 -13   2   5        1.19      0.06 o 
 -12   2   5        7.40      0.25 o 
 -11   2   5        2.04      0.08 o 
 -10   2   5        0.02      0.02 o 
  -9   2   5        5.57      0.15 o 
  -8   2   5       32.04      0.75 o 
  -7   2   5        9.46      0.23 o 
  -6   2   5        4.28      0.11 o 
  -5   2   5      172.66      4.37 o 
  -4   2   5        5.77      0.17 o 
  -3   2   5        2.54      0.09 o 
  -2   2   5        3.25      0.10 o 
  -1   2   5      485.13     12.93 o 
   0   2   5       48.64      1.19 o 
   1   2   5       89.31      2.32 o 
   2   2   5      145.72      3.83 o 
   3   2   5       61.24      1.54 o 
   4   2   5        0.64      0.05 o 
   5   2   5       14.60      0.35 o 
   6   2   5       94.11      2.32 o 
   7   2   5        0.65      0.04 o 
   8   2   5        7.13      0.19 o 
   9   2   5        3.09      0.10 o 
  10   2   5        9.51      0.26 o 
  11   2   5        0.07      0.06 o 
  12   2   5        2.71      0.13 o 
 -13   3   5        2.10      0.08 o 
 -12   3   5        0.04      0.04 o 
 -11   3   5        5.63      0.16 o 
 -10   3   5        0.04      0.05 o 
  -9   3   5        0.05      0.05 o 
  -8   3   5        0.88      0.05 o 
  -7   3   5       33.70      0.79 o 
  -6   3   5        0.61      0.03 o 
  -5   3   5        3.54      0.10 o 
  -4   3   5       27.33      0.65 o 
  -3   3   5       20.91      0.53 o 
  -2   3   5        6.08      0.21 o 
  -1   3   5        0.73      0.05 o 
   0   3   5       14.91      0.45 o 
   1   3   5       20.23      0.53 o 
   2   3   5        7.43      0.22 o 
   3   3   5        0.10      0.02 o 
   4   3   5        3.26      0.10 o 
   5   3   5       39.32      0.94 o 
   6   3   5        0.13      0.04 o 
   7   3   5        1.03      0.07 o 
   8   3   5       17.09      0.41 o 
   9   3   5        1.25      0.08 o 
  10   3   5        0.20      0.04 o 
  11   3   5        0.67      0.06 o 
 -12   4   5        2.05      0.11 o 
 -11   4   5        0.12      0.06 o 
 -10   4   5        1.12      0.08 o 
  -9   4   5        0.02      0.02 o 
  -8   4   5        2.80      0.10 o 
  -7   4   5       21.78      0.58 o 
  -6   4   5       37.21      0.86 o 
  -5   4   5       13.31      0.32 o 
  -4   4   5       10.61      0.26 o 
  -3   4   5        0.36      0.03 o 
  -2   4   5       33.06      0.89 o 
  -1   4   5       58.59      1.58 o 
   0   4   5       70.98      1.81 o 
   1   4   5       48.49      1.21 o 
   2   4   5       17.52      0.42 o 
   3   4   5        0.19      0.03 o 
   4   4   5       18.49      0.44 o 
   5   4   5       17.38      0.41 o 
   6   4   5       13.33      0.36 o 
   7   4   5       19.08      0.55 o 
   8   4   5        2.57      0.09 o 
   9   4   5        0.23      0.05 o 
  10   4   5        0.91      0.08 o 
  11   4   5        0.57      0.12 o 
 -11   5   5        0.42      0.08 o 
 -10   5   5        2.77      0.15 o 
  -9   5   5        0.04      0.05 o 
  -8   5   5        1.20      0.07 o 
  -7   5   5        0.91      0.05 o 
  -6   5   5        0.03      0.03 o 
  -5   5   5        0.33      0.03 o 
  -4   5   5        0.08      0.03 o 
  -3   5   5        1.12      0.05 o 
  -2   5   5        3.87      0.10 o 
  -1   5   5        0.17      0.03 o 
   0   5   5        2.96      0.09 o 
   1   5   5        4.04      0.11 o 
   2   5   5        1.09      0.05 o 
   3   5   5        1.64      0.06 o 
   4   5   5        1.98      0.07 o 
   5   5   5        0.34      0.03 o 
   6   5   5        0.09      0.04 o 
   7   5   5        0.03      0.03 o 
   8   5   5        0.08      0.04 o 
   9   5   5        0.95      0.16 o 
  -9   6   5        3.31      0.16 o 
  -8   6   5        0.04      0.04 o 
  -7   6   5        1.09      0.07 o 
  -6   6   5        8.93      0.27 o 
  -5   6   5        1.25      0.07 o 
  -4   6   5        5.20      0.19 o 
  -3   6   5        0.62      0.04 o 
  -2   6   5        8.67      0.22 o 
  -1   6   5        0.73      0.04 o 
   0   6   5       26.38      0.62 o 
   1   6   5       10.59      0.30 o 
   2   6   5        0.14      0.04 o 
   3   6   5        2.99      0.09 o 
   4   6   5        2.52      0.09 o 
   5   6   5        6.89      0.31 o 
   6   6   5        1.08      0.07 o 
   7   6   5        3.90      0.13 o 
   8   6   5        0.10      0.08 o 
  -7   7   5        1.95      0.14 o 
  -6   7   5        0.39      0.10 o 
  -5   7   5        0.04      0.03 o 
  -4   7   5        0.02      0.02 o 
  -3   7   5        1.77      0.08 o 
  -2   7   5        0.18      0.04 o 
  -1   7   5        0.21      0.04 o 
   0   7   5        0.80      0.05 o 
   1   7   5        3.40      0.10 o 
   2   7   5        0.02      0.02 o 
   3   7   5        0.05      0.05 o 
   4   7   5        0.80      0.09 o 
  -1   8   5        0.53      0.10 o 
 -14   0   6        1.85      0.10 o 
 -13   0   6       30.20      1.32 o 
 -12   0   6        4.58      0.19 o 
 -11   0   6        0.46      0.05 o 
 -10   0   6       11.56      0.40 o 
  -9   0   6       22.93      0.58 o 
  -8   0   6        0.03      0.03 o 
  -7   0   6      246.94      6.63 o 
  -6   0   6      164.31      5.46 o 
  -5   0   6      118.09      3.66 o 
  -4   0   6       47.60      2.24 o 
  -3   0   6       14.41      0.40 o 
  -2   0   6      177.21      5.46 o 
  -1   0   6      209.69      8.05 o 
   0   0   6      997.50     33.20 o 
   1   0   6      231.68     19.98 o 
   2   0   6        3.77      0.15 o 
   3   0   6      586.93     18.03 o 
   4   0   6       13.03      0.36 o 
   5   0   6        6.54      0.21 o 
   6   0   6       45.79      1.43 o 
   7   0   6        1.10      0.11 o 
   8   0   6        4.51      0.17 o 
   9   0   6       25.32      0.68 o 
  10   0   6       16.82      0.47 o 
  11   0   6        2.50      0.21 o 
  12   0   6       19.79      0.51 o 
 -14   1   6        3.58      0.12 o 
 -13   1   6        0.03      0.02 o 
 -12   1   6        4.11      0.11 o 
 -11   1   6        0.16      0.03 o 
 -10   1   6        0.04      0.03 o 
  -9   1   6       20.95      0.53 o 
  -8   1   6        1.54      0.06 o 
  -7   1   6       18.43      0.43 o 
  -6   1   6      152.49      4.21 o 
  -5   1   6        4.05      0.13 o 
  -4   1   6      178.04      4.57 o 
  -3   1   6        0.34      0.04 o 
  -2   1   6        5.68      0.15 o 
  -1   1   6        0.52      0.04 o 
   0   1   6      327.58     13.34 o 
   1   1   6      230.80      6.98 o 
   2   1   6      432.25     11.19 o 
   3   1   6        4.91      0.16 o 
   4   1   6       39.78      0.97 o 
   5   1   6       81.32      2.07 o 
   6   1   6       20.43      0.48 o 
   7   1   6        0.84      0.05 o 
   8   1   6        4.12      0.12 o 
   9   1   6        7.32      0.20 o 
  10   1   6        7.58      0.31 o 
  11   1   6        3.30      0.16 o 
  12   1   6       11.12      0.49 o 
 -13   2   6        0.38      0.04 o 
 -12   2   6        0.20      0.04 o 
 -11   2   6        5.61      0.15 o 
 -10   2   6        0.04      0.04 o 
  -9   2   6       32.49      0.87 o 
  -8   2   6       54.53      1.30 o 
  -7   2   6        2.08      0.07 o 
  -6   2   6        1.07      0.05 o 
  -5   2   6       77.19      1.85 o 
  -4   2   6        5.67      0.15 o 
  -3   2   6      136.49      3.47 o 
  -2   2   6       69.64      1.75 o 
  -1   2   6       18.41      0.45 o 
   0   2   6        5.27      0.19 o 
   1   2   6      153.95      4.00 o 
   2   2   6        9.91      0.27 o 
   3   2   6       43.15      1.07 o 
   4   2   6        6.37      0.19 o 
   5   2   6       47.68      1.16 o 
   6   2   6        2.11      0.08 o 
   7   2   6        5.57      0.14 o 
   8   2   6        0.02      0.02 o 
   9   2   6        3.16      0.12 o 
  10   2   6        6.73      0.90 o 
  11   2   6       17.22      1.56 o 
 -13   3   6        3.72      0.24 o 
 -12   3   6        0.72      0.08 o 
 -11   3   6        2.55      0.11 o 
 -10   3   6       10.31      0.28 o 
  -9   3   6        0.98      0.05 o 
  -8   3   6       31.48      0.73 o 
  -7   3   6       15.44      0.37 o 
  -6   3   6        6.48      0.22 o 
  -5   3   6        4.52      0.13 o 
  -4   3   6        7.93      0.20 o 
  -3   3   6        0.22      0.02 o 
  -2   3   6      348.27      8.96 o 
  -1   3   6      101.77      2.61 o 
   0   3   6        0.21      0.03 o 
   1   3   6       43.04      1.06 o 
   2   3   6        2.15      0.08 o 
   3   3   6       19.56      0.47 o 
   4   3   6       98.96      2.43 o 
   5   3   6       85.54      2.16 o 
   6   3   6        0.21      0.04 o 
   7   3   6        6.18      0.17 o 
   8   3   6       13.33      0.33 o 
   9   3   6       14.30      0.36 o 
  10   3   6       12.51      0.70 o 
  11   3   6        1.93      0.11 o 
 -12   4   6        4.99      0.49 o 
 -11   4   6        6.12      0.17 o 
 -10   4   6        3.27      0.12 o 
  -9   4   6        7.22      0.32 o 
  -8   4   6        4.47      0.13 o 
  -7   4   6        4.10      0.12 o 
  -6   4   6        1.84      0.07 o 
  -5   4   6        0.02      0.02 o 
  -4   4   6       27.52      0.64 o 
  -3   4   6       23.65      0.61 o 
  -2   4   6        3.65      0.11 o 
  -1   4   6       77.57      1.86 o 
   0   4   6        6.04      0.18 o 
   1   4   6        7.71      0.19 o 
   2   4   6        3.26      0.10 o 
   3   4   6        0.27      0.03 o 
   4   4   6       12.75      0.31 o 
   5   4   6        8.04      0.20 o 
   6   4   6        0.75      0.05 o 
   7   4   6       27.97      0.77 o 
   8   4   6        3.46      0.11 o 
   9   4   6        4.64      0.15 o 
  10   4   6        0.71      0.12 o 
 -11   5   6        3.34      0.16 o 
 -10   5   6        5.24      0.17 o 
  -9   5   6        0.67      0.05 o 
  -8   5   6        0.43      0.05 o 
  -7   5   6        7.57      0.20 o 
  -6   5   6        6.40      0.19 o 
  -5   5   6        8.14      0.21 o 
  -4   5   6        5.02      0.14 o 
  -3   5   6       34.94      0.80 o 
  -2   5   6        0.04      0.05 o 
  -1   5   6       30.60      0.70 o 
   0   5   6       69.12      1.65 o 
   1   5   6        0.19      0.03 o 
   2   5   6        1.70      0.07 o 
   3   5   6       14.82      0.35 o 
   4   5   6        8.73      0.24 o 
   5   5   6        6.13      0.17 o 
   6   5   6       43.85      1.06 o 
   7   5   6        0.96      0.08 o 
   8   5   6        6.75      0.20 o 
   9   5   6        0.10      0.11 o 
  -9   6   6        0.78      0.13 o 
  -8   6   6        0.32      0.06 o 
  -7   6   6        5.86      0.18 o 
  -6   6   6        1.22      0.07 o 
  -5   6   6        0.79      0.05 o 
  -4   6   6        1.46      0.07 o 
  -3   6   6        0.76      0.05 o 
  -2   6   6        0.02      0.02 o 
  -1   6   6        8.68      0.22 o 
   0   6   6        0.13      0.04 o 
   1   6   6        3.66      0.11 o 
   2   6   6        0.27      0.04 o 
   3   6   6        0.63      0.05 o 
   4   6   6        0.02      0.02 o 
   5   6   6        2.83      0.15 o 
   6   6   6        0.03      0.03 o 
   7   6   6        3.09      0.14 o 
   8   6   6        0.06      0.06 o 
  -7   7   6        0.88      0.13 o 
  -6   7   6        0.99      0.13 o 
  -5   7   6        0.03      0.03 o 
  -4   7   6        0.79      0.05 o 
  -3   7   6        0.67      0.05 o 
  -2   7   6        3.00      0.11 o 
  -1   7   6        3.55      0.11 o 
   0   7   6        0.06      0.04 o 
   1   7   6        0.05      0.05 o 
   2   7   6        2.03      0.08 o 
   3   7   6        0.43      0.07 o 
   4   7   6        6.16      0.44 o 
   5   7   6        0.49      0.07 o 
 -14   1   7        6.48      0.17 o 
 -13   1   7        0.13      0.03 o 
 -12   1   7        1.41      0.06 o 
 -11   1   7        1.37      0.06 o 
 -10   1   7       45.16      1.15 o 
  -9   1   7       16.39      0.41 o 
  -8   1   7       53.45      1.24 o 
  -7   1   7       50.96      1.19 o 
  -6   1   7        2.80      0.10 o 
  -5   1   7        0.98      0.05 o 
  -4   1   7       88.85      2.25 o 
  -3   1   7      358.91      9.59 o 
  -2   1   7       33.07      0.89 o 
  -1   1   7      423.62     22.08 o 
   0   1   7       36.60      0.92 o 
   1   1   7       19.87      0.55 o 
   2   1   7       31.14      0.84 o 
   3   1   7       29.19      0.70 o 
   4   1   7        8.18      0.22 o 
   5   1   7        5.03      0.14 o 
   6   1   7       11.12      0.27 o 
   7   1   7        1.40      0.07 o 
   8   1   7        0.26      0.04 o 
   9   1   7       12.67      0.41 o 
  10   1   7        0.07      0.06 o 
  11   1   7        4.29      0.15 o 
  12   1   7        2.56      0.12 o 
 -13   2   7        0.02      0.02 o 
 -12   2   7        3.08      0.10 o 
 -11   2   7        7.81      0.23 o 
 -10   2   7        1.20      0.07 o 
  -9   2   7        9.77      0.26 o 
  -8   2   7        6.07      0.16 o 
  -7   2   7       18.44      0.42 o 
  -6   2   7        0.18      0.03 o 
  -5   2   7       20.56      0.50 o 
  -4   2   7        6.70      0.18 o 
  -3   2   7      163.80      4.17 o 
  -2   2   7       32.87      0.81 o 
  -1   2   7        1.33      0.06 o 
   0   2   7      137.12      4.03 o 
   1   2   7       80.22      2.56 o 
   2   2   7       56.93      1.94 o 
   3   2   7        3.56      0.13 o 
   4   2   7      149.67      3.75 o 
   5   2   7        4.15      0.12 o 
   6   2   7        1.02      0.06 o 
   7   2   7        3.08      0.11 o 
   8   2   7       32.58      0.77 o 
   9   2   7        1.56      0.07 o 
  10   2   7        3.48      0.17 o 
  11   2   7       15.65      0.72 o 
 -13   3   7        1.93      0.09 o 
 -12   3   7        1.16      0.06 o 
 -11   3   7        3.19      0.10 o 
 -10   3   7        0.56      0.04 o 
  -9   3   7       18.76      0.49 o 
  -8   3   7       10.23      0.28 o 
  -7   3   7        0.02      0.02 o 
  -6   3   7        7.05      0.20 o 
  -5   3   7       14.97      0.36 o 
  -4   3   7        5.26      0.13 o 
  -3   3   7        4.05      0.13 o 
  -2   3   7       79.12      1.92 o 
  -1   3   7        1.75      0.06 o 
   0   3   7        0.88      0.05 o 
   1   3   7       18.13      0.47 o 
   2   3   7       27.37      0.67 o 
   3   3   7        2.00      0.06 o 
   4   3   7        0.38      0.03 o 
   5   3   7        4.26      0.12 o 
   6   3   7        4.62      0.14 o 
   7   3   7        3.00      0.13 o 
   8   3   7        0.05      0.04 o 
   9   3   7        0.30      0.06 o 
  10   3   7       10.63      0.48 o 
  11   3   7        0.15      0.12 o 
 -12   4   7        0.29      0.06 o 
 -11   4   7        0.33      0.08 o 
 -10   4   7        0.02      0.02 o 
  -9   4   7        0.84      0.06 o 
  -8   4   7        2.77      0.09 o 
  -7   4   7        4.35      0.13 o 
  -6   4   7        0.04      0.05 o 
  -5   4   7        1.09      0.05 o 
  -4   4   7        8.93      0.23 o 
  -3   4   7       15.92      0.37 o 
  -2   4   7       35.93      0.85 o 
  -1   4   7       27.47      0.63 o 
   0   4   7        0.19      0.03 o 
   1   4   7        1.26      0.05 o 
   2   4   7       16.88      0.46 o 
   3   4   7       51.03      1.21 o 
   4   4   7       38.03      0.93 o 
   5   4   7       17.29      0.41 o 
   6   4   7        1.87      0.08 o 
   7   4   7        0.07      0.04 o 
   8   4   7        4.08      0.15 o 
   9   4   7       16.47      0.92 o 
  10   4   7        5.94      0.85 o 
 -11   5   7        0.04      0.05 o 
 -10   5   7        0.03      0.03 o 
  -9   5   7        0.03      0.03 o 
  -8   5   7        4.31      0.20 o 
  -7   5   7        0.51      0.05 o 
  -6   5   7        2.56      0.08 o 
  -5   5   7        2.33      0.08 o 
  -4   5   7        0.03      0.03 o 
  -3   5   7        3.90      0.11 o 
  -2   5   7        0.21      0.03 o 
  -1   5   7        0.92      0.04 o 
   0   5   7        0.02      0.02 o 
   1   5   7        0.90      0.06 o 
   2   5   7        0.25      0.03 o 
   3   5   7        4.42      0.12 o 
   4   5   7        0.13      0.04 o 
   5   5   7        1.10      0.07 o 
   6   5   7        3.09      0.10 o 
   7   5   7        0.17      0.05 o 
   8   5   7        2.16      0.10 o 
   9   5   7        0.08      0.07 o 
  -9   6   7        0.05      0.05 o 
  -8   6   7        1.27      0.11 o 
  -7   6   7        2.16      0.09 o 
  -6   6   7        0.66      0.05 o 
  -5   6   7        1.58      0.07 o 
  -4   6   7        8.72      0.22 o 
  -3   6   7        0.71      0.04 o 
  -2   6   7        3.35      0.11 o 
  -1   6   7        8.52      0.23 o 
   0   6   7        0.18      0.04 o 
   1   6   7        0.30      0.04 o 
   2   6   7        4.98      0.17 o 
   3   6   7       13.79      0.34 o 
   4   6   7        0.73      0.05 o 
   5   6   7       11.16      0.28 o 
   6   6   7        1.66      0.10 o 
   7   6   7        3.43      0.18 o 
  -6   7   7        2.46      0.16 o 
  -5   7   7        2.04      0.10 o 
  -4   7   7        2.70      0.10 o 
  -3   7   7        0.29      0.04 o 
  -2   7   7        3.66      0.31 o 
  -1   7   7        0.13      0.05 o 
   0   7   7        0.06      0.04 o 
   1   7   7        0.05      0.04 o 
   2   7   7        3.10      0.11 o 
   3   7   7        0.03      0.03 o 
   4   7   7        0.49      0.08 o 
 -14   0   8        0.47      0.18 o 
 -13   0   8        3.12      0.10 o 
 -12   0   8        0.14      0.04 o 
 -11   0   8       85.18      2.49 o 
 -10   0   8       16.62      0.48 o 
  -9   0   8        4.20      0.13 o 
  -8   0   8       47.79      1.13 o 
  -7   0   8        0.25      0.05 o 
  -6   0   8        1.12      0.12 o 
  -5   0   8      297.10      8.70 o 
  -4   0   8      484.41    120.44 o 
  -3   0   8       23.42      0.83 o 
  -2   0   8      466.22     12.87 o 
  -1   0   8      549.61     41.69 o 
   0   0   8      270.20      9.55 o 
   1   0   8       74.56      2.02 o 
   2   0   8      106.23      3.87 o 
   3   0   8       10.70      0.60 o 
   4   0   8        1.03      0.10 o 
   5   0   8      143.84      4.25 o 
   6   0   8       15.64      0.38 o 
   7   0   8       43.27      1.06 o 
   8   0   8       28.01      0.70 o 
   9   0   8        0.05      0.05 o 
  10   0   8        1.01      0.10 o 
  11   0   8        0.03      0.03 o 
 -14   1   8        0.50      0.05 o 
 -13   1   8        3.47      0.10 o 
 -12   1   8       10.83      0.29 o 
 -11   1   8        1.26      0.06 o 
 -10   1   8       18.79      0.45 o 
  -9   1   8        4.61      0.12 o 
  -8   1   8        5.62      0.14 o 
  -7   1   8        0.04      0.05 o 
  -6   1   8        2.93      0.10 o 
  -5   1   8       16.46      0.41 o 
  -4   1   8      177.56      4.54 o 
  -3   1   8        8.57      0.23 o 
  -2   1   8      301.08      8.25 o 
  -1   1   8       95.21      2.40 o 
   0   1   8       28.36      0.71 o 
   1   1   8       96.20      2.42 o 
   2   1   8       47.86      1.15 o 
   3   1   8       38.29      0.92 o 
   4   1   8       27.85      0.65 o 
   5   1   8        1.37      0.06 o 
   6   1   8       42.09      0.97 o 
   7   1   8       46.19      1.09 o 
   8   1   8       19.04      0.50 o 
   9   1   8        1.62      0.08 o 
  10   1   8        1.10      0.10 o 
  11   1   8        0.20      0.05 o 
 -13   2   8        2.01      0.08 o 
 -12   2   8        4.06      0.12 o 
 -11   2   8        0.04      0.05 o 
 -10   2   8        8.23      0.21 o 
  -9   2   8       54.08      1.25 o 
  -8   2   8        6.37      0.16 o 
  -7   2   8       16.53      0.39 o 
  -6   2   8       12.98      0.30 o 
  -5   2   8        1.87      0.07 o 
  -4   2   8       82.58      2.00 o 
  -3   2   8      275.46      7.32 o 
  -2   2   8       27.96      0.69 o 
  -1   2   8       44.95      1.49 o 
   0   2   8        0.43      0.03 o 
   1   2   8        6.12      0.22 o 
   2   2   8       55.58      1.35 o 
   3   2   8       99.45      2.58 o 
   4   2   8        0.70      0.04 o 
   5   2   8       13.74      0.32 o 
   6   2   8        5.09      0.15 o 
   7   2   8        6.74      0.19 o 
   8   2   8        3.98      0.14 o 
   9   2   8        2.01      0.10 o 
  10   2   8        2.92      0.26 o 
  11   2   8        2.58      0.14 o 
 -13   3   8        0.05      0.05 o 
 -12   3   8        0.03      0.03 o 
 -11   3   8        0.07      0.04 o 
 -10   3   8        5.29      0.15 o 
  -9   3   8        6.05      0.16 o 
  -8   3   8       20.79      0.56 o 
  -7   3   8        0.05      0.03 o 
  -6   3   8       38.41      0.90 o 
  -5   3   8        2.30      0.07 o 
  -4   3   8        0.20      0.03 o 
  -3   3   8       17.91      0.42 o 
  -2   3   8       24.56      0.59 o 
  -1   3   8        6.51      0.27 o 
   0   3   8       93.96      2.36 o 
   1   3   8       24.07      0.59 o 
   2   3   8        1.72      0.06 o 
   3   3   8      109.47      2.71 o 
   4   3   8       51.63      1.33 o 
   5   3   8        3.10      0.10 o 
   6   3   8        5.83      0.16 o 
   7   3   8       11.51      0.31 o 
   8   3   8        3.28      0.11 o 
   9   3   8       13.97      1.06 o 
  10   3   8       21.92      1.03 o 
 -12   4   8        0.50      0.06 o 
 -11   4   8        0.04      0.03 o 
 -10   4   8        2.76      0.13 o 
  -9   4   8        3.95      0.12 o 
  -8   4   8        4.03      0.11 o 
  -7   4   8       24.82      0.58 o 
  -6   4   8        6.73      0.17 o 
  -5   4   8       24.30      0.56 o 
  -4   4   8        4.22      0.11 o 
  -3   4   8        0.59      0.03 o 
  -2   4   8        0.53      0.03 o 
  -1   4   8        7.26      0.22 o 
   0   4   8        5.34      0.14 o 
   1   4   8       54.35      1.32 o 
   2   4   8        4.90      0.14 o 
   3   4   8       19.04      0.47 o 
   4   4   8       19.63      0.46 o 
   5   4   8        0.04      0.03 o 
   6   4   8        0.11      0.05 o 
   7   4   8        0.05      0.06 o 
   8   4   8        0.04      0.03 o 
   9   4   8       12.31      0.31 o 
  10   4   8        0.43      0.12 o 
 -11   5   8        1.01      0.13 o 
 -10   5   8        0.36      0.11 o 
  -9   5   8        0.48      0.07 o 
  -8   5   8        7.17      0.22 o 
  -7   5   8        0.03      0.03 o 
  -6   5   8       15.43      0.40 o 
  -5   5   8        5.84      0.16 o 
  -4   5   8        7.66      0.19 o 
  -3   5   8        0.48      0.03 o 
  -2   5   8        1.11      0.05 o 
  -1   5   8        0.75      0.05 o 
   0   5   8        5.82      0.17 o 
   1   5   8        7.49      0.19 o 
   2   5   8       67.42      1.63 o 
   3   5   8        1.46      0.08 o 
   4   5   8        1.86      0.11 o 
   5   5   8        6.87      0.19 o 
   6   5   8        0.57      0.06 o 
   7   5   8        3.57      0.13 o 
   8   5   8       20.66      0.51 o 
   9   5   8        4.98      0.20 o 
  -9   6   8        0.17      0.10 o 
  -8   6   8        0.31      0.08 o 
  -7   6   8        3.93      0.20 o 
  -6   6   8        0.38      0.04 o 
  -5   6   8       11.05      0.28 o 
  -4   6   8        1.21      0.07 o 
  -3   6   8        0.07      0.04 o 
  -2   6   8        1.87      0.08 o 
  -1   6   8        2.43      0.10 o 
   0   6   8        0.74      0.06 o 
   1   6   8       11.98      0.29 o 
   2   6   8        0.65      0.04 o 
   3   6   8        0.16      0.04 o 
   4   6   8        1.98      0.10 o 
   5   6   8        0.65      0.06 o 
   6   6   8        0.80      0.07 o 
   7   6   8        2.98      0.17 o 
  -6   7   8        0.17      0.10 o 
  -5   7   8        0.04      0.04 o 
  -4   7   8        1.86      0.09 o 
  -3   7   8        0.20      0.05 o 
  -2   7   8        3.58      0.12 o 
  -1   7   8        0.34      0.05 o 
   0   7   8        0.98      0.07 o 
   1   7   8        0.05      0.04 o 
   2   7   8        0.34      0.05 o 
   3   7   8        1.06      0.08 o 
   4   7   8        3.61      0.16 o 
 -14   1   9        0.17      0.04 o 
 -13   1   9        0.04      0.04 o 
 -12   1   9        9.66      0.25 o 
 -11   1   9        5.67      0.15 o 
 -10   1   9        9.65      0.25 o 
  -9   1   9       17.08      0.40 o 
  -8   1   9       13.36      0.33 o 
  -7   1   9       10.04      0.24 o 
  -6   1   9       44.08      1.02 o 
  -5   1   9      266.49      6.76 o 
  -4   1   9       47.64      1.18 o 
  -3   1   9       63.41      1.56 o 
  -2   1   9       23.67      0.57 o 
  -1   1   9      175.69      4.61 o 
   0   1   9       38.86      0.93 o 
   1   1   9      197.46      5.43 o 
   2   1   9      188.55      5.34 o 
   3   1   9        1.40      0.07 o 
   4   1   9       20.16      0.53 o 
   5   1   9        1.81      0.07 o 
   6   1   9       34.71      0.80 o 
   7   1   9        0.07      0.04 o 
   8   1   9        9.01      0.28 o 
   9   1   9        2.08      0.10 o 
  10   1   9        1.15      0.08 o 
  11   1   9        1.24      0.07 o 
 -13   2   9        1.26      0.08 o 
 -12   2   9        3.92      0.11 o 
 -11   2   9        0.02      0.02 o 
 -10   2   9       12.27      0.34 o 
  -9   2   9        1.31      0.06 o 
  -8   2   9        1.25      0.05 o 
  -7   2   9       16.48      0.38 o 
  -6   2   9       31.09      0.71 o 
  -5   2   9        0.13      0.03 o 
  -4   2   9       14.00      0.34 o 
  -3   2   9       50.53      1.18 o 
  -2   2   9       15.76      0.38 o 
  -1   2   9        7.61      0.20 o 
   0   2   9       53.43      1.46 o 
   1   2   9        7.17      0.24 o 
   2   2   9       77.65      2.86 o 
   3   2   9        2.27      0.08 o 
   4   2   9       13.77      0.33 o 
   5   2   9       10.52      0.25 o 
   6   2   9       32.85      0.84 o 
   7   2   9       20.03      0.52 o 
   8   2   9        0.17      0.04 o 
   9   2   9       15.62      0.38 o 
  10   2   9        0.43      0.07 o 
  11   2   9        0.70      0.06 o 
 -13   3   9        1.81      0.09 o 
 -12   3   9        0.03      0.04 o 
 -11   3   9        1.08      0.08 o 
 -10   3   9        0.78      0.05 o 
  -9   3   9        1.37      0.06 o 
  -8   3   9        5.08      0.14 o 
  -7   3   9        9.33      0.23 o 
  -6   3   9       30.50      0.76 o 
  -5   3   9        0.05      0.02 o 
  -4   3   9       34.83      0.87 o 
  -3   3   9        5.50      0.19 o 
  -2   3   9        7.85      0.19 o 
  -1   3   9        1.09      0.06 o 
   0   3   9       39.20      0.91 o 
   1   3   9        9.30      0.22 o 
   2   3   9        1.30      0.06 o 
   3   3   9       33.32      0.80 o 
   4   3   9        5.98      0.17 o 
   5   3   9        0.24      0.04 o 
   6   3   9        3.39      0.11 o 
   7   3   9        9.10      0.30 o 
   8   3   9        0.06      0.04 o 
   9   3   9        0.07      0.06 o 
  10   3   9        0.37      0.09 o 
 -12   4   9        1.05      0.08 o 
 -11   4   9        1.83      0.30 o 
 -10   4   9        2.96      0.10 o 
  -9   4   9        1.41      0.07 o 
  -8   4   9        0.10      0.04 o 
  -7   4   9        5.34      0.14 o 
  -6   4   9        0.15      0.04 o 
  -5   4   9        0.05      0.03 o 
  -4   4   9        2.08      0.07 o 
  -3   4   9        0.50      0.03 o 
  -2   4   9        0.34      0.03 o 
  -1   4   9        1.29      0.05 o 
   0   4   9        6.16      0.16 o 
   1   4   9       11.06      0.32 o 
   2   4   9        6.71      0.18 o 
   3   4   9        9.54      0.33 o 
   4   4   9        0.85      0.06 o 
   5   4   9        7.34      0.20 o 
   6   4   9        7.52      0.20 o 
   7   4   9       10.15      0.27 o 
   8   4   9       12.39      0.31 o 
   9   4   9        5.09      0.15 o 
 -11   5   9        0.06      0.06 o 
 -10   5   9        0.03      0.04 o 
  -9   5   9        3.37      0.15 o 
  -8   5   9        0.05      0.04 o 
  -7   5   9        0.06      0.04 o 
  -6   5   9        1.37      0.07 o 
  -5   5   9        2.81      0.09 o 
  -4   5   9        0.19      0.03 o 
  -3   5   9        4.13      0.11 o 
  -2   5   9        0.91      0.05 o 
  -1   5   9        6.56      0.16 o 
   0   5   9        0.11      0.03 o 
   1   5   9        0.74      0.04 o 
   2   5   9        5.52      0.15 o 
   3   5   9        0.37      0.04 o 
   4   5   9        0.02      0.02 o 
   5   5   9        0.22      0.05 o 
   6   5   9        1.33      0.08 o 
   7   5   9        0.05      0.04 o 
   8   5   9        2.94      0.18 o 
  -9   6   9        0.16      0.09 o 
  -8   6   9        0.31      0.08 o 
  -7   6   9        2.00      0.13 o 
  -6   6   9        0.03      0.03 o 
  -5   6   9        2.23      0.09 o 
  -4   6   9        0.12      0.04 o 
  -3   6   9        3.97      0.13 o 
  -2   6   9        2.67      0.10 o 
  -1   6   9        0.03      0.03 o 
   0   6   9        0.52      0.05 o 
   1   6   9       10.92      0.30 o 
   2   6   9        0.53      0.05 o 
   3   6   9        0.95      0.06 o 
   4   6   9        1.84      0.09 o 
   5   6   9        2.15      0.09 o 
   6   6   9        0.46      0.09 o 
   7   6   9        4.76      0.19 o 
  -6   7   9        2.30      0.15 o 
  -5   7   9        1.98      0.15 o 
  -4   7   9        7.01      0.19 o 
  -3   7   9        0.28      0.05 o 
  -2   7   9        0.42      0.06 o 
  -1   7   9        0.07      0.04 o 
   0   7   9        6.55      0.18 o 
   1   7   9        4.10      0.12 o 
   2   7   9        0.31      0.06 o 
   3   7   9        2.02      0.18 o 
 -14   0  10        1.06      0.12 o 
 -13   0  10        0.41      0.05 o 
 -12   0  10        2.14      0.09 o 
 -11   0  10        7.47      0.28 o 
 -10   0  10       11.40      0.29 o 
  -9   0  10       51.67      1.24 o 
  -8   0  10        6.43      0.17 o 
  -7   0  10        1.28      0.07 o 
  -6   0  10      295.38      8.29 o 
  -5   0  10      108.05      3.12 o 
  -4   0  10        1.81      0.14 o 
  -3   0  10        4.18      0.22 o 
  -2   0  10      193.11      7.09 o 
  -1   0  10        3.34      0.15 o 
   0   0  10      399.52     28.26 o 
   1   0  10      739.20     22.94 o 
   2   0  10       35.39      0.92 o 
   3   0  10        1.24      0.09 o 
   4   0  10        4.22      0.13 o 
   5   0  10       72.34      1.79 o 
   6   0  10       32.70      0.84 o 
   7   0  10       56.95      1.39 o 
   8   0  10        0.86      0.07 o 
   9   0  10       13.81      0.43 o 
  10   0  10       11.40      0.29 o 
  11   0  10        0.82      0.11 o 
 -14   1  10        0.28      0.11 o 
 -13   1  10        3.10      0.09 o 
 -12   1  10        2.50      0.08 o 
 -11   1  10        3.43      0.10 o 
 -10   1  10        6.12      0.17 o 
  -9   1  10        1.18      0.05 o 
  -8   1  10       35.53      0.83 o 
  -7   1  10       28.50      0.67 o 
  -6   1  10       49.91      1.22 o 
  -5   1  10       25.86      0.60 o 
  -4   1  10        0.04      0.03 o 
  -3   1  10        3.79      0.14 o 
  -2   1  10       33.54      0.79 o 
  -1   1  10        0.09      0.03 o 
   0   1  10      158.34      4.45 o 
   1   1  10       76.61      1.92 o 
   2   1  10       44.83      1.14 o 
   3   1  10       83.90      2.16 o 
   4   1  10        0.25      0.03 o 
   5   1  10        0.74      0.04 o 
   6   1  10        0.28      0.03 o 
   7   1  10        3.15      0.10 o 
   8   1  10       17.87      0.43 o 
   9   1  10        8.98      0.36 o 
  10   1  10        5.31      0.19 o 
  11   1  10        5.27      0.40 o 
 -13   2  10        3.68      0.11 o 
 -12   2  10        0.04      0.03 o 
 -11   2  10        0.97      0.06 o 
 -10   2  10        0.69      0.04 o 
  -9   2  10        4.90      0.14 o 
  -8   2  10       10.65      0.26 o 
  -7   2  10       76.43      1.77 o 
  -6   2  10        9.70      0.23 o 
  -5   2  10        0.02      0.02 o 
  -4   2  10       30.51      0.72 o 
  -3   2  10       10.93      0.26 o 
  -2   2  10       86.76      2.14 o 
  -1   2  10      182.18      4.74 o 
   0   2  10       25.76      0.83 o 
   1   2  10        4.76      0.18 o 
   2   2  10       73.19      1.82 o 
   3   2  10       11.07      0.31 o 
   4   2  10       39.44      0.96 o 
   5   2  10       39.67      0.91 o 
   6   2  10        1.36      0.06 o 
   7   2  10        0.82      0.05 o 
   8   2  10       14.75      0.47 o 
   9   2  10        2.03      0.10 o 
  10   2  10        6.03      0.18 o 
 -13   3  10        3.66      0.22 o 
 -12   3  10        0.03      0.02 o 
 -11   3  10       11.16      0.35 o 
 -10   3  10        6.87      0.18 o 
  -9   3  10        4.62      0.13 o 
  -8   3  10        9.41      0.23 o 
  -7   3  10       10.82      0.26 o 
  -6   3  10        0.47      0.03 o 
  -5   3  10        6.14      0.15 o 
  -4   3  10       62.44      1.44 o 
  -3   3  10       19.88      0.47 o 
  -2   3  10       21.85      0.53 o 
  -1   3  10       30.91      0.87 o 
   0   3  10        1.25      0.05 o 
   1   3  10        0.63      0.03 o 
   2   3  10        2.23      0.07 o 
   3   3  10        0.20      0.03 o 
   4   3  10        9.61      0.27 o 
   5   3  10       34.90      0.91 o 
   6   3  10       31.10      0.87 o 
   7   3  10        1.72      0.08 o 
   8   3  10        2.56      0.11 o 
   9   3  10        2.71      0.15 o 
  10   3  10        0.91      0.23 o 
 -12   4  10        0.06      0.06 o 
 -11   4  10        3.06      0.13 o 
 -10   4  10        6.85      0.21 o 
  -9   4  10        0.55      0.06 o 
  -8   4  10        0.34      0.04 o 
  -7   4  10        0.27      0.04 o 
  -6   4  10        1.77      0.07 o 
  -5   4  10       22.12      0.54 o 
  -4   4  10        2.80      0.08 o 
  -3   4  10       37.83      0.87 o 
  -2   4  10       23.19      0.58 o 
  -1   4  10        0.01      0.01 o 
   0   4  10       15.70      0.40 o 
   1   4  10        0.04      0.03 o 
   2   4  10        1.60      0.06 o 
   3   4  10       10.68      0.42 o 
   4   4  10        1.32      0.06 o 
   5   4  10       15.83      0.38 o 
   6   4  10       16.38      0.73 o 
   7   4  10        0.18      0.05 o 
   8   4  10        5.65      0.17 o 
   9   4  10        0.94      0.08 o 
 -10   5  10        0.64      0.11 o 
  -9   5  10        0.77      0.16 o 
  -8   5  10        2.21      0.11 o 
  -7   5  10        5.20      0.15 o 
  -6   5  10       14.29      0.35 o 
  -5   5  10        3.33      0.12 o 
  -4   5  10       11.98      0.29 o 
  -3   5  10        4.30      0.12 o 
  -2   5  10        3.18      0.10 o 
  -1   5  10       14.15      0.34 o 
   0   5  10        0.24      0.04 o 
   1   5  10        2.26      0.08 o 
   2   5  10        3.53      0.11 o 
   3   5  10        0.08      0.04 o 
   4   5  10       13.96      0.33 o 
   5   5  10        0.17      0.05 o 
   6   5  10        0.40      0.06 o 
   7   5  10       20.38      0.50 o 
   8   5  10        0.91      0.13 o 
  -9   6  10        0.81      0.13 o 
  -8   6  10        0.08      0.07 o 
  -7   6  10        0.37      0.06 o 
  -6   6  10        5.00      0.16 o 
  -5   6  10        8.88      0.25 o 
  -4   6  10        0.19      0.04 o 
  -3   6  10        3.01      0.10 o 
  -2   6  10        0.08      0.04 o 
  -1   6  10        0.48      0.05 o 
   0   6  10       11.51      0.36 o 
   1   6  10        6.13      0.17 o 
   2   6  10        0.03      0.03 o 
   3   6  10        1.99      0.08 o 
   4   6  10        0.02      0.02 o 
   5   6  10        0.15      0.05 o 
   6   6  10        6.94      0.23 o 
  -6   7  10        0.05      0.05 o 
  -5   7  10        2.04      0.15 o 
  -4   7  10        0.09      0.08 o 
  -3   7  10        0.11      0.05 o 
  -2   7  10        1.30      0.08 o 
  -1   7  10        0.03      0.03 o 
   0   7  10        1.54      0.09 o 
   1   7  10        0.49      0.06 o 
   2   7  10        0.27      0.08 o 
   3   7  10        1.39      0.09 o 
 -13   1  11        0.02      0.02 o 
 -12   1  11        0.89      0.06 o 
 -11   1  11        4.08      0.11 o 
 -10   1  11        1.82      0.07 o 
  -9   1  11        6.39      0.16 o 
  -8   1  11        1.54      0.06 o 
  -7   1  11       45.89      1.08 o 
  -6   1  11        4.07      0.11 o 
  -5   1  11        0.13      0.03 o 
  -4   1  11        1.93      0.08 o 
  -3   1  11      165.71      4.45 o 
  -2   1  11       86.76      2.16 o 
  -1   1  11       75.66      1.99 o 
   0   1  11      220.48      6.21 o 
   1   1  11        0.13      0.03 o 
   2   1  11        1.77      0.07 o 
   3   1  11       13.24      0.31 o 
   4   1  11      126.99      3.08 o 
   5   1  11       28.29      0.70 o 
   6   1  11       31.47      0.76 o 
   7   1  11       16.36      0.41 o 
   8   1  11        6.04      0.16 o 
   9   1  11        0.18      0.06 o 
  10   1  11        3.74      0.13 o 
 -13   2  11        0.02      0.02 o 
 -12   2  11        7.89      0.20 o 
 -11   2  11        1.99      0.08 o 
 -10   2  11       11.53      0.28 o 
  -9   2  11        0.02      0.02 o 
  -8   2  11       19.12      0.46 o 
  -7   2  11       21.69      0.50 o 
  -6   2  11        0.22      0.02 o 
  -5   2  11       39.74      0.90 o 
  -4   2  11        7.47      0.18 o 
  -3   2  11       22.77      0.54 o 
  -2   2  11       13.81      0.36 o 
  -1   2  11       69.99      1.72 o 
   0   2  11        1.60      0.08 o 
   1   2  11        8.67      0.28 o 
   2   2  11       31.15      0.75 o 
   3   2  11        8.85      0.23 o 
   4   2  11        1.16      0.05 o 
   5   2  11       10.17      0.28 o 
   6   2  11        5.64      0.16 o 
   7   2  11        9.95      0.31 o 
   8   2  11        0.12      0.04 o 
   9   2  11        8.92      0.24 o 
  10   2  11        1.31      0.08 o 
 -12   3  11        1.51      0.07 o 
 -11   3  11        3.74      0.12 o 
 -10   3  11        0.04      0.05 o 
  -9   3  11        1.09      0.06 o 
  -8   3  11        5.52      0.18 o 
  -7   3  11        0.23      0.03 o 
  -6   3  11        4.11      0.11 o 
  -5   3  11        0.52      0.03 o 
  -4   3  11       20.33      0.47 o 
  -3   3  11        1.34      0.05 o 
  -2   3  11       19.24      0.44 o 
  -1   3  11       41.00      1.00 o 
   0   3  11        1.33      0.05 o 
   1   3  11       14.34      0.34 o 
   2   3  11        0.16      0.03 o 
   3   3  11       15.12      0.36 o 
   4   3  11        0.38      0.04 o 
   5   3  11       19.79      0.59 o 
   6   3  11        1.63      0.11 o 
   7   3  11        0.05      0.05 o 
   8   3  11        5.53      0.20 o 
   9   3  11        3.57      0.16 o 
 -12   4  11        1.45      0.13 o 
 -11   4  11        0.06      0.05 o 
 -10   4  11        0.04      0.04 o 
  -9   4  11        5.50      0.17 o 
  -8   4  11       22.25      0.58 o 
  -7   4  11       13.75      0.33 o 
  -6   4  11        6.54      0.17 o 
  -5   4  11        0.36      0.04 o 
  -4   4  11        0.12      0.03 o 
  -3   4  11        3.87      0.11 o 
  -2   4  11       17.61      0.41 o 
  -1   4  11        2.97      0.09 o 
   0   4  11        0.56      0.04 o 
   1   4  11        1.23      0.06 o 
   2   4  11        0.19      0.03 o 
   3   4  11        0.04      0.03 o 
   4   4  11        0.40      0.04 o 
   5   4  11        2.63      0.10 o 
   6   4  11        1.81      0.09 o 
   7   4  11        0.05      0.06 o 
   8   4  11        0.26      0.05 o 
   9   4  11        0.11      0.09 o 
 -10   5  11        1.06      0.14 o 
  -9   5  11        0.04      0.04 o 
  -8   5  11        0.04      0.05 o 
  -7   5  11        9.09      0.29 o 
  -6   5  11        0.47      0.05 o 
  -5   5  11        0.06      0.04 o 
  -4   5  11        1.21      0.06 o 
  -3   5  11        1.28      0.06 o 
  -2   5  11        0.52      0.04 o 
  -1   5  11        1.59      0.07 o 
   0   5  11        3.80      0.11 o 
   1   5  11        0.91      0.05 o 
   2   5  11        0.30      0.04 o 
   3   5  11        0.05      0.06 o 
   4   5  11        7.40      0.19 o 
   5   5  11        0.03      0.03 o 
   6   5  11        0.04      0.05 o 
   7   5  11        1.44      0.10 o 
  -8   6  11        0.81      0.11 o 
  -7   6  11        1.63      0.10 o 
  -6   6  11        9.76      0.27 o 
  -5   6  11        0.61      0.05 o 
  -4   6  11        0.58      0.05 o 
  -3   6  11        0.37      0.04 o 
  -2   6  11        5.85      0.19 o 
  -1   6  11        0.04      0.05 o 
   0   6  11        1.18      0.07 o 
   1   6  11        0.10      0.04 o 
   2   6  11        3.15      0.10 o 
   3   6  11        2.29      0.10 o 
   4   6  11        0.03      0.03 o 
   5   6  11        0.18      0.08 o 
   6   6  11        4.90      0.20 o 
  -5   7  11        2.54      0.16 o 
  -4   7  11        0.75      0.11 o 
  -3   7  11        0.42      0.05 o 
  -2   7  11        2.81      0.13 o 
  -1   7  11        4.14      0.31 o 
   0   7  11        0.66      0.09 o 
   1   7  11        2.12      0.37 o 
   2   7  11        0.42      0.10 o 
 -13   0  12       10.51      0.40 o 
 -12   0  12        8.44      0.23 o 
 -11   0  12        2.56      0.11 o 
 -10   0  12       11.42      0.29 o 
  -9   0  12        0.13      0.05 o 
  -8   0  12        3.03      0.10 o 
  -7   0  12        5.42      0.15 o 
  -6   0  12        2.90      0.17 o 
  -5   0  12       45.28      1.10 o 
  -4   0  12      255.25      8.06 o 
  -3   0  12      154.20      5.04 o 
  -2   0  12       17.17      0.44 o 
  -1   0  12      119.90      3.44 o 
   0   0  12       15.92      0.41 o 
   1   0  12        6.24      0.29 o 
   2   0  12       77.30      2.58 o 
   3   0  12      276.49      8.23 o 
   4   0  12        2.89      0.12 o 
   5   0  12       16.80      0.41 o 
   6   0  12       91.08      2.35 o 
   7   0  12       17.46      0.45 o 
   8   0  12       24.26      0.60 o 
   9   0  12        8.26      0.67 o 
  10   0  12       11.61      0.36 o 
 -13   1  12        2.94      0.09 o 
 -12   1  12        6.29      0.16 o 
 -11   1  12       12.36      0.30 o 
 -10   1  12        3.76      0.11 o 
  -9   1  12        0.06      0.03 o 
  -8   1  12        1.79      0.06 o 
  -7   1  12        2.80      0.08 o 
  -6   1  12       41.91      0.96 o 
  -5   1  12       24.36      0.56 o 
  -4   1  12       81.51      1.97 o 
  -3   1  12       53.61      1.25 o 
  -2   1  12        9.46      0.23 o 
  -1   1  12       88.84      2.71 o 
   0   1  12        0.17      0.03 o 
   1   1  12        2.00      0.07 o 
   2   1  12       24.27      0.56 o 
   3   1  12       10.75      0.25 o 
   4   1  12       11.44      0.29 o 
   5   1  12       55.06      1.31 o 
   6   1  12        0.58      0.04 o 
   7   1  12       15.22      0.42 o 
   8   1  12        4.44      0.13 o 
   9   1  12        1.01      0.08 o 
  10   1  12        0.71      0.06 o 
 -13   2  12        0.99      0.07 o 
 -12   2  12        0.86      0.07 o 
 -11   2  12        2.16      0.08 o 
 -10   2  12        4.92      0.13 o 
  -9   2  12        3.09      0.09 o 
  -8   2  12        7.88      0.19 o 
  -7   2  12        7.63      0.19 o 
  -6   2  12        8.69      0.21 o 
  -5   2  12       23.49      0.54 o 
  -4   2  12        0.73      0.04 o 
  -3   2  12        2.01      0.06 o 
  -2   2  12      107.66      2.65 o 
  -1   2  12       33.10      0.77 o 
   0   2  12       16.50      0.41 o 
   1   2  12       14.16      0.35 o 
   2   2  12        0.38      0.03 o 
   3   2  12       21.80      0.52 o 
   4   2  12      100.61      2.39 o 
   5   2  12       21.10      0.52 o 
   6   2  12        3.06      0.10 o 
   7   2  12        0.34      0.04 o 
   8   2  12        0.04      0.03 o 
   9   2  12        6.42      0.23 o 
  10   2  12       15.59      0.39 o 
 -12   3  12        0.36      0.07 o 
 -11   3  12        0.80      0.08 o 
 -10   3  12        0.04      0.04 o 
  -9   3  12       40.10      0.94 o 
  -8   3  12       48.96      1.13 o 
  -7   3  12        1.00      0.05 o 
  -6   3  12        0.63      0.04 o 
  -5   3  12        0.68      0.04 o 
  -4   3  12       12.18      0.30 o 
  -3   3  12       41.21      1.02 o 
  -2   3  12       83.74      2.02 o 
  -1   3  12        0.22      0.03 o 
   0   3  12        8.55      0.22 o 
   1   3  12       33.50      0.79 o 
   2   3  12        3.71      0.10 o 
   3   3  12       32.60      0.75 o 
   4   3  12        0.05      0.05 o 
   5   3  12        0.51      0.04 o 
   6   3  12        1.26      0.07 o 
   7   3  12        3.31      0.11 o 
   8   3  12        3.19      0.13 o 
   9   3  12        4.51      0.25 o 
 -11   4  12        2.93      0.15 o 
 -10   4  12        0.05      0.05 o 
  -9   4  12        5.65      0.17 o 
  -8   4  12       16.83      0.40 o 
  -7   4  12        3.39      0.11 o 
  -6   4  12       11.11      0.27 o 
  -5   4  12        1.93      0.07 o 
  -4   4  12        0.36      0.04 o 
  -3   4  12        2.65      0.09 o 
  -2   4  12        0.12      0.03 o 
  -1   4  12       20.37      0.47 o 
   0   4  12       23.20      0.59 o 
   1   4  12        1.53      0.06 o 
   2   4  12       34.14      0.79 o 
   3   4  12        1.75      0.07 o 
   4   4  12        0.19      0.04 o 
   5   4  12        0.53      0.05 o 
   6   4  12        0.24      0.05 o 
   7   4  12        4.81      0.15 o 
   8   4  12        5.78      0.17 o 
 -10   5  12       13.89      0.34 o 
  -9   5  12        2.48      0.54 o 
  -8   5  12        0.67      0.06 o 
  -7   5  12       24.48      0.59 o 
  -6   5  12        0.21      0.04 o 
  -5   5  12       11.38      0.27 o 
  -4   5  12        7.29      0.19 o 
  -3   5  12       12.29      0.29 o 
  -2   5  12        0.92      0.05 o 
  -1   5  12       13.15      0.51 o 
   0   5  12        8.18      0.22 o 
   1   5  12       22.24      0.60 o 
   2   5  12        0.75      0.06 o 
   3   5  12        1.30      0.12 o 
   4   5  12        1.62      0.10 o 
   5   5  12        0.05      0.04 o 
   6   5  12        0.45      0.07 o 
   7   5  12        1.34      0.16 o 
  -8   6  12        0.06      0.06 o 
  -7   6  12        0.04      0.04 o 
  -6   6  12        4.30      0.15 o 
  -5   6  12        0.07      0.04 o 
  -4   6  12        4.20      0.13 o 
  -3   6  12        3.69      0.11 o 
  -2   6  12        0.41      0.05 o 
  -1   6  12        0.18      0.05 o 
   0   6  12        4.84      0.14 o 
   1   6  12        0.08      0.04 o 
   2   6  12        7.35      0.24 o 
   3   6  12        2.66      0.09 o 
   4   6  12        0.16      0.04 o 
   5   6  12        0.46      0.12 o 
  -4   7  12        0.09      0.07 o 
  -3   7  12        5.52      0.61 o 
  -2   7  12        0.80      0.30 o 
  -1   7  12        0.12      0.10 o 
   0   7  12        0.05      0.04 o 
   1   7  12        0.04      0.04 o 
   2   7  12        0.04      0.05 o 
 -13   1  13        0.51      0.04 o 
 -12   1  13        0.65      0.04 o 
 -11   1  13        0.39      0.04 o 
 -10   1  13       11.23      0.28 o 
  -9   1  13        0.34      0.03 o 
  -8   1  13        0.05      0.03 o 
  -7   1  13        9.20      0.22 o 
  -6   1  13        5.03      0.13 o 
  -5   1  13        8.83      0.21 o 
  -4   1  13       15.33      0.37 o 
  -3   1  13        0.77      0.04 o 
  -2   1  13       31.92      0.80 o 
  -1   1  13        5.56      0.14 o 
   0   1  13       25.85      0.71 o 
   1   1  13        6.71      0.17 o 
   2   1  13      121.87      2.91 o 
   3   1  13       36.21      0.84 o 
   4   1  13        6.06      0.17 o 
   5   1  13       17.10      0.40 o 
   6   1  13       13.60      0.38 o 
   7   1  13       15.29      0.41 o 
   8   1  13       11.08      0.39 o 
   9   1  13       26.56      0.62 o 
  10   1  13        1.63      0.11 o 
 -13   2  13        0.83      0.06 o 
 -12   2  13        4.31      0.13 o 
 -11   2  13        0.47      0.04 o 
 -10   2  13       11.04      0.27 o 
  -9   2  13       30.46      0.70 o 
  -8   2  13        2.11      0.08 o 
  -7   2  13        5.12      0.14 o 
  -6   2  13        0.22      0.03 o 
  -5   2  13       72.65      1.68 o 
  -4   2  13        3.34      0.10 o 
  -3   2  13       52.63      1.20 o 
  -2   2  13       30.24      0.69 o 
  -1   2  13       12.41      0.29 o 
   0   2  13       10.03      0.26 o 
   1   2  13       27.19      0.66 o 
   2   2  13       35.33      0.83 o 
   3   2  13        2.94      0.09 o 
   4   2  13       27.12      0.62 o 
   5   2  13        0.02      0.02 o 
   6   2  13        6.96      0.18 o 
   7   2  13        4.12      0.15 o 
   8   2  13        3.87      0.16 o 
   9   2  13        0.02      0.02 o 
 -12   3  13        0.41      0.05 o 
 -11   3  13        2.24      0.08 o 
 -10   3  13        0.21      0.04 o 
  -9   3  13        6.79      0.20 o 
  -8   3  13        1.61      0.07 o 
  -7   3  13        7.51      0.19 o 
  -6   3  13        6.29      0.19 o 
  -5   3  13        0.02      0.02 o 
  -4   3  13        1.13      0.05 o 
  -3   3  13        9.13      0.22 o 
  -2   3  13        3.64      0.10 o 
  -1   3  13        1.12      0.05 o 
   0   3  13        0.06      0.03 o 
   1   3  13       27.63      0.67 o 
   2   3  13        0.10      0.03 o 
   3   3  13       12.12      0.29 o 
   4   3  13       13.32      0.32 o 
   5   3  13        4.02      0.16 o 
   6   3  13        0.54      0.05 o 
   7   3  13        1.52      0.12 o 
   8   3  13        5.79      0.18 o 
 -11   4  13        5.20      0.47 o 
 -10   4  13        6.97      0.55 o 
  -9   4  13        6.69      0.18 o 
  -8   4  13       10.67      0.32 o 
  -7   4  13        0.08      0.04 o 
  -6   4  13       13.44      0.37 o 
  -5   4  13       14.40      0.39 o 
  -4   4  13       27.40      0.72 o 
  -3   4  13       32.05      0.74 o 
  -2   4  13       10.72      0.25 o 
  -1   4  13        0.27      0.03 o 
   0   4  13        6.24      0.16 o 
   1   4  13        8.02      0.20 o 
   2   4  13       11.31      0.28 o 
   3   4  13       12.71      0.43 o 
   4   4  13        0.55      0.04 o 
   5   4  13        0.05      0.06 o 
   6   4  13        0.02      0.02 o 
   7   4  13        0.18      0.06 o 
   8   4  13        0.29      0.11 o 
 -10   5  13        0.09      0.07 o 
  -9   5  13        0.23      0.07 o 
  -8   5  13        0.12      0.05 o 
  -7   5  13        0.14      0.05 o 
  -6   5  13        0.50      0.04 o 
  -5   5  13        4.11      0.13 o 
  -4   5  13        0.54      0.04 o 
  -3   5  13        0.35      0.04 o 
  -2   5  13        5.47      0.15 o 
  -1   5  13        0.05      0.06 o 
   0   5  13        0.94      0.05 o 
   1   5  13        0.35      0.04 o 
   2   5  13        1.55      0.09 o 
   3   5  13        0.29      0.04 o 
   4   5  13        0.02      0.02 o 
   5   5  13        0.38      0.05 o 
   6   5  13        1.61      0.10 o 
   7   5  13        0.04      0.05 o 
  -7   6  13        0.33      0.10 o 
  -6   6  13        0.65      0.19 o 
  -5   6  13        1.45      0.09 o 
  -4   6  13       18.57      0.49 o 
  -3   6  13        1.79      0.08 o 
  -2   6  13        0.12      0.04 o 
  -1   6  13        3.05      0.12 o 
   0   6  13        4.50      0.13 o 
   1   6  13        2.11      0.09 o 
   2   6  13        0.59      0.05 o 
   3   6  13        3.83      0.11 o 
   4   6  13        0.07      0.05 o 
   5   6  13        0.13      0.09 o 
  -3   7  13        3.49      0.19 o 
  -2   7  13        0.05      0.06 o 
  -1   7  13        0.20      0.06 o 
   0   7  13        0.14      0.07 o 
   1   7  13        1.63      0.17 o 
 -13   0  14        1.36      0.08 o 
 -12   0  14        4.91      0.15 o 
 -11   0  14       32.91      0.79 o 
 -10   0  14        0.81      0.07 o 
  -9   0  14        1.98      0.10 o 
  -8   0  14       43.19      1.28 o 
  -7   0  14       11.91      0.32 o 
  -6   0  14       26.00      0.62 o 
  -5   0  14        0.58      0.05 o 
  -4   0  14        1.82      0.09 o 
  -3   0  14       17.35      0.58 o 
  -2   0  14       55.75      1.33 o 
  -1   0  14       47.35      1.33 o 
   0   0  14       53.16      1.47 o 
   1   0  14       87.07      2.29 o 
   2   0  14      102.38      3.21 o 
   3   0  14        3.84      0.11 o 
   4   0  14        0.08      0.04 o 
   5   0  14       15.33      0.38 o 
   6   0  14        4.35      0.23 o 
   7   0  14       12.03      0.44 o 
   8   0  14       81.52      5.07 o 
   9   0  14        0.04      0.04 o 
 -13   1  14        0.06      0.04 o 
 -12   1  14        0.16      0.04 o 
 -11   1  14        5.96      0.16 o 
 -10   1  14       17.31      0.41 o 
  -9   1  14       13.63      0.32 o 
  -8   1  14        0.46      0.04 o 
  -7   1  14       15.18      0.36 o 
  -6   1  14       22.18      0.51 o 
  -5   1  14       26.55      0.61 o 
  -4   1  14       16.66      0.38 o 
  -3   1  14        0.29      0.03 o 
  -2   1  14       18.00      0.41 o 
  -1   1  14       45.23      1.09 o 
   0   1  14        8.87      0.21 o 
   1   1  14      129.78      3.11 o 
   2   1  14        3.13      0.10 o 
   3   1  14        0.64      0.04 o 
   4   1  14        2.48      0.08 o 
   5   1  14        0.27      0.04 o 
   6   1  14        0.08      0.04 o 
   7   1  14       24.11      0.56 o 
   8   1  14        0.03      0.03 o 
   9   1  14        9.19      0.23 o 
 -13   2  14        2.62      0.12 o 
 -12   2  14        0.28      0.04 o 
 -11   2  14        1.30      0.06 o 
 -10   2  14       12.63      0.31 o 
  -9   2  14        4.49      0.13 o 
  -8   2  14       11.41      0.28 o 
  -7   2  14        3.62      0.10 o 
  -6   2  14        6.20      0.15 o 
  -5   2  14        0.73      0.04 o 
  -4   2  14       22.57      0.52 o 
  -3   2  14        0.76      0.04 o 
  -2   2  14       13.23      0.31 o 
  -1   2  14        1.20      0.05 o 
   0   2  14       56.65      1.29 o 
   1   2  14        6.58      0.17 o 
   2   2  14        1.64      0.06 o 
   3   2  14        7.80      0.19 o 
   4   2  14       11.17      0.27 o 
   5   2  14        5.83      0.17 o 
   6   2  14       33.52      1.05 o 
   7   2  14        6.77      0.19 o 
   8   2  14        0.30      0.04 o 
   9   2  14        7.42      0.20 o 
 -12   3  14        3.04      0.10 o 
 -11   3  14        0.33      0.04 o 
 -10   3  14        7.70      0.21 o 
  -9   3  14        6.02      0.16 o 
  -8   3  14        1.28      0.06 o 
  -7   3  14       22.39      0.52 o 
  -6   3  14       54.83      1.27 o 
  -5   3  14        0.81      0.05 o 
  -4   3  14       31.72      0.76 o 
  -3   3  14       70.04      1.63 o 
  -2   3  14        4.94      0.13 o 
  -1   3  14       26.05      0.63 o 
   0   3  14       27.46      0.67 o 
   1   3  14       15.03      0.38 o 
   2   3  14        8.15      0.23 o 
   3   3  14       48.08      1.31 o 
   4   3  14        0.03      0.03 o 
   5   3  14       28.91      0.77 o 
   6   3  14        0.04      0.03 o 
   7   3  14        0.29      0.06 o 
   8   3  14        5.72      0.16 o 
 -11   4  14        0.04      0.04 o 
 -10   4  14        0.24      0.07 o 
  -9   4  14        0.28      0.06 o 
  -8   4  14        0.04      0.05 o 
  -7   4  14        3.11      0.10 o 
  -6   4  14       13.38      0.32 o 
  -5   4  14        7.00      0.19 o 
  -4   4  14       21.65      0.50 o 
  -3   4  14        5.91      0.15 o 
  -2   4  14        8.82      0.21 o 
  -1   4  14        3.48      0.10 o 
   0   4  14        0.11      0.03 o 
   1   4  14        1.62      0.06 o 
   2   4  14        7.54      0.28 o 
   3   4  14        3.08      0.11 o 
   4   4  14       21.28      0.56 o 
   5   4  14        2.42      0.12 o 
   6   4  14        2.91      0.12 o 
   7   4  14        6.63      0.25 o 
  -9   5  14        0.13      0.07 o 
  -8   5  14        0.38      0.08 o 
  -7   5  14        1.05      0.07 o 
  -6   5  14        2.26      0.08 o 
  -5   5  14       46.99      1.36 o 
  -4   5  14       13.06      0.31 o 
  -3   5  14        1.73      0.08 o 
  -2   5  14        2.39      0.08 o 
  -1   5  14        1.81      0.08 o 
   0   5  14       14.00      0.42 o 
   1   5  14       19.83      0.48 o 
   2   5  14       18.10      0.48 o 
   3   5  14        1.52      0.09 o 
   4   5  14        0.03      0.03 o 
   5   5  14        2.61      0.10 o 
   6   5  14        8.18      0.25 o 
  -6   6  14        0.61      0.13 o 
  -5   6  14        0.05      0.04 o 
  -4   6  14        4.53      0.17 o 
  -3   6  14        0.12      0.04 o 
  -2   6  14        1.42      0.07 o 
  -1   6  14        0.10      0.05 o 
   0   6  14        0.29      0.05 o 
   1   6  14        0.64      0.05 o 
   2   6  14        3.98      0.13 o 
   3   6  14        0.33      0.05 o 
   4   6  14        1.07      0.32 o 
  -1   7  14        3.31      0.19 o 
 -13   1  15        1.33      0.08 o 
 -12   1  15       11.85      0.29 o 
 -11   1  15        5.65      0.15 o 
 -10   1  15        0.05      0.04 o 
  -9   1  15        0.49      0.04 o 
  -8   1  15       16.12      0.38 o 
  -7   1  15       13.48      0.34 o 
  -6   1  15        3.54      0.10 o 
  -5   1  15       40.24      0.92 o 
  -4   1  15        0.12      0.02 o 
  -3   1  15        0.12      0.02 o 
  -2   1  15       11.46      0.31 o 
  -1   1  15       10.51      0.26 o 
   0   1  15        3.54      0.10 o 
   1   1  15        4.42      0.14 o 
   2   1  15        5.39      0.14 o 
   3   1  15        3.14      0.09 o 
   4   1  15        9.58      0.24 o 
   5   1  15       18.70      0.44 o 
   6   1  15        1.96      0.08 o 
   7   1  15       22.46      0.63 o 
   8   1  15        1.61      0.08 o 
   9   1  15        1.10      0.08 o 
 -12   2  15        0.06      0.04 o 
 -11   2  15        9.77      0.26 o 
 -10   2  15        0.03      0.03 o 
  -9   2  15        0.38      0.04 o 
  -8   2  15        0.15      0.04 o 
  -7   2  15       40.47      1.02 o 
  -6   2  15        2.70      0.08 o 
  -5   2  15       12.12      0.28 o 
  -4   2  15       35.30      0.82 o 
  -3   2  15       28.38      0.65 o 
  -2   2  15        2.20      0.07 o 
  -1   2  15       11.95      0.28 o 
   0   2  15       96.06      2.25 o 
   1   2  15        0.91      0.04 o 
   2   2  15       12.74      0.36 o 
   3   2  15        1.27      0.06 o 
   4   2  15       27.30      0.64 o 
   5   2  15        0.03      0.03 o 
   6   2  15       15.69      0.49 o 
   7   2  15       11.81      0.32 o 
   8   2  15        2.64      0.10 o 
 -12   3  15        0.31      0.06 o 
 -11   3  15        0.02      0.02 o 
 -10   3  15        2.68      0.13 o 
  -9   3  15        2.58      0.14 o 
  -8   3  15        0.51      0.04 o 
  -7   3  15        4.79      0.17 o 
  -6   3  15       12.55      0.31 o 
  -5   3  15        2.26      0.08 o 
  -4   3  15        5.61      0.14 o 
  -3   3  15        1.64      0.06 o 
  -2   3  15       11.29      0.27 o 
  -1   3  15        5.91      0.17 o 
   0   3  15        0.24      0.03 o 
   1   3  15        0.86      0.04 o 
   2   3  15        4.86      0.14 o 
   3   3  15        4.45      0.18 o 
   4   3  15        0.05      0.05 o 
   5   3  15        0.90      0.05 o 
   6   3  15       12.50      0.33 o 
   7   3  15        0.26      0.07 o 
 -11   4  15        0.61      0.12 o 
 -10   4  15        0.06      0.06 o 
  -9   4  15        0.07      0.07 o 
  -8   4  15        2.78      0.11 o 
  -7   4  15       12.08      0.30 o 
  -6   4  15       21.70      0.52 o 
  -5   4  15       13.17      0.32 o 
  -4   4  15        0.81      0.05 o 
  -3   4  15        0.02      0.02 o 
  -2   4  15       10.14      0.27 o 
  -1   4  15       37.75      1.01 o 
   0   4  15       26.71      0.65 o 
   1   4  15       17.77      0.54 o 
   2   4  15        5.57      0.15 o 
   3   4  15        0.05      0.05 o 
   4   4  15        5.25      0.15 o 
   5   4  15       12.14      0.32 o 
   6   4  15        4.81      0.14 o 
  -9   5  15        2.13      0.16 o 
  -8   5  15        0.44      0.06 o 
  -7   5  15        0.09      0.05 o 
  -6   5  15        1.45      0.07 o 
  -5   5  15        0.11      0.04 o 
  -4   5  15        0.20      0.04 o 
  -3   5  15        0.05      0.03 o 
  -2   5  15        0.09      0.04 o 
  -1   5  15        1.20      0.06 o 
   0   5  15        1.56      0.09 o 
   1   5  15        0.22      0.05 o 
   2   5  15        1.11      0.07 o 
   3   5  15        1.90      0.08 o 
   4   5  15        0.04      0.04 o 
   5   5  15        0.79      0.11 o 
  -6   6  15        3.63      0.16 o 
  -5   6  15        4.01      0.13 o 
  -4   6  15        0.03      0.03 o 
  -3   6  15        0.41      0.04 o 
  -2   6  15        5.47      0.16 o 
  -1   6  15        5.06      0.18 o 
   0   6  15        1.62      0.08 o 
   1   6  15       10.69      0.27 o 
   2   6  15        0.04      0.04 o 
   3   6  15        0.82      0.15 o 
 -13   0  16        7.66      0.23 o 
 -12   0  16       15.91      0.40 o 
 -11   0  16        1.46      0.12 o 
 -10   0  16        2.87      0.15 o 
  -9   0  16       21.87      0.96 o 
  -8   0  16       12.18      0.44 o 
  -7   0  16        7.35      0.20 o 
  -6   0  16      130.27      3.50 o 
  -5   0  16        0.11      0.05 o 
  -4   0  16       57.21      1.36 o 
  -3   0  16       13.30      0.32 o 
  -2   0  16       11.52      0.28 o 
  -1   0  16       22.55      0.53 o 
   0   0  16       11.57      0.31 o 
   1   0  16       12.39      0.32 o 
   2   0  16       35.44      0.82 o 
   3   0  16       10.91      0.27 o 
   4   0  16       48.86      1.26 o 
   5   0  16       15.21      0.55 o 
   6   0  16        2.25      0.11 o 
   7   0  16        8.72      0.30 o 
   8   0  16        0.84      0.13 o 
   9   0  16        0.53      0.10 o 
 -13   1  16        3.61      0.16 o 
 -12   1  16        1.65      0.07 o 
 -11   1  16        2.43      0.10 o 
 -10   1  16        0.84      0.06 o 
  -9   1  16        2.49      0.09 o 
  -8   1  16        8.84      0.22 o 
  -7   1  16        5.78      0.16 o 
  -6   1  16        0.61      0.04 o 
  -5   1  16       54.91      1.26 o 
  -4   1  16       21.76      0.50 o 
  -3   1  16       31.43      0.71 o 
  -2   1  16        1.01      0.05 o 
  -1   1  16        6.16      0.16 o 
   0   1  16        3.70      0.10 o 
   1   1  16       23.54      0.57 o 
   2   1  16        0.45      0.04 o 
   3   1  16       59.39      1.47 o 
   4   1  16        3.18      0.09 o 
   5   1  16        0.08      0.04 o 
   6   1  16       26.62      0.62 o 
   7   1  16        0.08      0.04 o 
   8   1  16        0.64      0.05 o 
 -12   2  16        0.17      0.05 o 
 -11   2  16        0.24      0.05 o 
 -10   2  16        0.61      0.05 o 
  -9   2  16        9.50      0.23 o 
  -8   2  16       36.17      0.84 o 
  -7   2  16       12.47      0.30 o 
  -6   2  16        0.30      0.03 o 
  -5   2  16        3.27      0.09 o 
  -4   2  16       10.18      0.24 o 
  -3   2  16       14.56      0.34 o 
  -2   2  16       37.35      0.85 o 
  -1   2  16        0.06      0.03 o 
   0   2  16        2.72      0.08 o 
   1   2  16        5.69      0.15 o 
   2   2  16       12.66      0.41 o 
   3   2  16        1.81      0.07 o 
   4   2  16        2.33      0.09 o 
   5   2  16       12.26      0.30 o 
   6   2  16        8.22      0.21 o 
   7   2  16        1.02      0.10 o 
   8   2  16        1.99      0.09 o 
 -12   3  16        1.50      0.16 o 
 -11   3  16        3.32      0.39 o 
 -10   3  16        0.08      0.09 o 
  -9   3  16        2.86      0.11 o 
  -8   3  16       16.75      0.46 o 
  -7   3  16       22.02      0.52 o 
  -6   3  16        1.74      0.07 o 
  -5   3  16        0.05      0.06 o 
  -4   3  16        3.94      0.11 o 
  -3   3  16        0.01      0.02 o 
  -2   3  16       32.49      0.77 o 
  -1   3  16      115.78      2.90 o 
   0   3  16        1.17      0.05 o 
   1   3  16        0.26      0.03 o 
   2   3  16        3.73      0.12 o 
   3   3  16        8.33      0.25 o 
   4   3  16       23.86      0.56 o 
   5   3  16       33.39      0.81 o 
   6   3  16        5.77      0.18 o 
   7   3  16        1.99      0.10 o 
 -10   4  16        9.10      0.29 o 
  -9   4  16        0.04      0.05 o 
  -8   4  16        2.52      0.17 o 
  -7   4  16        9.65      0.24 o 
  -6   4  16        0.56      0.05 o 
  -5   4  16        0.02      0.02 o 
  -4   4  16        1.78      0.07 o 
  -3   4  16        4.03      0.11 o 
  -2   4  16       14.35      0.39 o 
  -1   4  16        4.15      0.12 o 
   0   4  16       16.83      0.47 o 
   1   4  16       12.47      0.40 o 
   2   4  16        0.05      0.06 o 
   3   4  16        2.32      0.10 o 
   4   4  16        0.15      0.04 o 
   5   4  16        1.31      0.08 o 
   6   4  16        3.71      0.13 o 
  -9   5  16        6.68      0.22 o 
  -8   5  16        0.04      0.04 o 
  -7   5  16        0.11      0.05 o 
  -6   5  16        7.76      0.23 o 
  -5   5  16        0.66      0.05 o 
  -4   5  16        0.05      0.04 o 
  -3   5  16       16.52      0.44 o 
  -2   5  16       13.25      0.31 o 
  -1   5  16        0.23      0.04 o 
   0   5  16       23.56      0.65 o 
   1   5  16        7.17      0.19 o 
   2   5  16        6.88      0.21 o 
   3   5  16        4.23      0.13 o 
   4   5  16        7.75      0.28 o 
   5   5  16        2.77      0.17 o 
  -6   6  16        2.27      0.14 o 
  -5   6  16        0.27      0.06 o 
  -4   6  16        1.19      0.10 o 
  -3   6  16        0.07      0.04 o 
  -2   6  16        0.52      0.05 o 
  -1   6  16        0.61      0.06 o 
   0   6  16        1.91      0.10 o 
   1   6  16        1.20      0.09 o 
   2   6  16        0.83      0.23 o 
 -12   1  17        0.60      0.06 o 
 -11   1  17        0.14      0.04 o 
 -10   1  17       14.48      0.36 o 
  -9   1  17       35.67      0.84 o 
  -8   1  17        6.97      0.18 o 
  -7   1  17       22.58      0.52 o 
  -6   1  17        1.09      0.06 o 
  -5   1  17       16.11      0.38 o 
  -4   1  17        4.58      0.12 o 
  -3   1  17       59.25      1.36 o 
  -2   1  17       30.16      0.69 o 
  -1   1  17        1.75      0.07 o 
   0   1  17       20.65      0.51 o 
   1   1  17        3.64      0.11 o 
   2   1  17        4.77      0.14 o 
   3   1  17        1.42      0.06 o 
   4   1  17        8.70      0.26 o 
   5   1  17        0.04      0.03 o 
   6   1  17        0.43      0.05 o 
   7   1  17        3.61      0.13 o 
   8   1  17        0.14      0.06 o 
 -12   2  17        0.17      0.05 o 
 -11   2  17        0.54      0.05 o 
 -10   2  17        3.52      0.11 o 
  -9   2  17        8.35      0.21 o 
  -8   2  17        2.20      0.08 o 
  -7   2  17        2.04      0.08 o 
  -6   2  17        9.47      0.23 o 
  -5   2  17        7.63      0.20 o 
  -4   2  17        7.38      0.18 o 
  -3   2  17        1.03      0.05 o 
  -2   2  17       55.08      1.27 o 
  -1   2  17        0.06      0.03 o 
   0   2  17        0.02      0.02 o 
   1   2  17        4.26      0.12 o 
   2   2  17       46.98      1.32 o 
   3   2  17        7.04      0.21 o 
   4   2  17        5.14      0.15 o 
   5   2  17       25.44      1.18 o 
   6   2  17        1.44      0.08 o 
   7   2  17        0.04      0.05 o 
 -11   3  17        4.09      0.21 o 
 -10   3  17        1.40      0.08 o 
  -9   3  17        0.10      0.05 o 
  -8   3  17       16.35      0.39 o 
  -7   3  17        0.20      0.04 o 
  -6   3  17        0.64      0.05 o 
  -5   3  17        0.12      0.04 o 
  -4   3  17       14.32      0.34 o 
  -3   3  17        1.24      0.05 o 
  -2   3  17        4.50      0.12 o 
  -1   3  17       11.82      0.34 o 
   0   3  17        4.93      0.14 o 
   1   3  17        1.49      0.06 o 
   2   3  17        0.23      0.04 o 
   3   3  17        6.89      0.22 o 
   4   3  17        2.97      0.10 o 
   5   3  17        0.09      0.06 o 
   6   3  17        0.56      0.10 o 
 -10   4  17        0.69      0.13 o 
  -9   4  17        0.04      0.04 o 
  -8   4  17        0.04      0.05 o 
  -7   4  17        3.68      0.11 o 
  -6   4  17        0.07      0.04 o 
  -5   4  17        2.35      0.08 o 
  -4   4  17        4.51      0.14 o 
  -3   4  17       10.35      0.25 o 
  -2   4  17       11.09      0.32 o 
  -1   4  17       10.53      0.26 o 
   0   4  17        0.74      0.05 o 
   1   4  17        4.06      0.11 o 
   2   4  17        6.55      0.18 o 
   3   4  17       16.12      0.38 o 
   4   4  17       18.39      0.43 o 
   5   4  17        4.98      0.15 o 
  -8   5  17        0.11      0.09 o 
  -7   5  17        2.26      0.10 o 
  -6   5  17        0.22      0.04 o 
  -5   5  17        0.47      0.05 o 
  -4   5  17        1.71      0.08 o 
  -3   5  17        0.83      0.06 o 
  -2   5  17        0.63      0.04 o 
  -1   5  17        0.43      0.05 o 
   0   5  17        0.33      0.05 o 
   1   5  17        0.24      0.05 o 
   2   5  17        0.15      0.05 o 
   3   5  17        0.05      0.05 o 
   4   5  17        1.12      0.10 o 
  -5   6  17        0.70      0.12 o 
  -4   6  17        0.41      0.07 o 
  -3   6  17        7.01      0.20 o 
  -2   6  17        0.07      0.06 o 
  -1   6  17        2.03      0.18 o 
   0   6  17        0.58      0.07 o 
   1   6  17        1.71      0.11 o 
 -12   0  18        0.51      0.12 o 
 -11   0  18       11.41      0.31 o 
 -10   0  18       59.66      2.11 o 
  -9   0  18        0.31      0.08 o 
  -8   0  18        2.41      0.17 o 
  -7   0  18        7.55      0.22 o 
  -6   0  18       15.27      0.37 o 
  -5   0  18       26.15      0.78 o 
  -4   0  18      133.99      3.45 o 
  -3   0  18       33.87      0.79 o 
  -2   0  18        4.66      0.17 o 
  -1   0  18       61.58      1.64 o 
   0   0  18        2.06      0.12 o 
   1   0  18       88.76      2.57 o 
   2   0  18        5.03      0.22 o 
   3   0  18       10.33      0.26 o 
   4   0  18        0.19      0.06 o 
   5   0  18        1.83      0.12 o 
   6   0  18       12.29      0.56 o 
   7   0  18       16.41      0.66 o 
 -12   1  18        0.06      0.04 o 
 -11   1  18        8.62      0.23 o 
 -10   1  18        2.25      0.09 o 
  -9   1  18        6.81      0.18 o 
  -8   1  18       10.18      0.25 o 
  -7   1  18        0.16      0.04 o 
  -6   1  18        0.64      0.04 o 
  -5   1  18        0.57      0.04 o 
  -4   1  18        0.96      0.05 o 
  -3   1  18       38.56      0.89 o 
  -2   1  18        8.27      0.20 o 
  -1   1  18       14.95      0.37 o 
   0   1  18       25.33      0.58 o 
   1   1  18        4.18      0.11 o 
   2   1  18       20.89      0.49 o 
   3   1  18        2.85      0.09 o 
   4   1  18        0.49      0.04 o 
   5   1  18        5.65      0.17 o 
   6   1  18        3.16      0.12 o 
   7   1  18        0.44      0.06 o 
 -12   2  18        4.48      0.20 o 
 -11   2  18        2.20      0.09 o 
 -10   2  18        0.54      0.05 o 
  -9   2  18       13.59      0.37 o 
  -8   2  18       13.33      0.32 o 
  -7   2  18        4.55      0.13 o 
  -6   2  18       19.02      0.45 o 
  -5   2  18        4.96      0.13 o 
  -4   2  18        7.87      0.19 o 
  -3   2  18       43.45      1.00 o 
  -2   2  18       27.98      0.64 o 
  -1   2  18        5.32      0.14 o 
   0   2  18       11.58      0.28 o 
   1   2  18        0.15      0.04 o 
   2   2  18        2.19      0.10 o 
   3   2  18       20.84      0.62 o 
   4   2  18        5.72      0.17 o 
   5   2  18        3.05      0.12 o 
   6   2  18        0.71      0.08 o 
   7   2  18        3.96      0.15 o 
 -11   3  18        0.07      0.07 o 
 -10   3  18        0.30      0.06 o 
  -9   3  18        2.57      0.10 o 
  -8   3  18        0.07      0.05 o 
  -7   3  18        9.72      0.25 o 
  -6   3  18        8.10      0.20 o 
  -5   3  18       12.39      0.30 o 
  -4   3  18        2.51      0.08 o 
  -3   3  18        3.64      0.10 o 
  -2   3  18        9.16      0.23 o 
  -1   3  18        1.11      0.05 o 
   0   3  18        4.87      0.14 o 
   1   3  18       38.14      0.97 o 
   2   3  18        1.50      0.07 o 
   3   3  18        2.16      0.09 o 
   4   3  18       33.63      1.22 o 
   5   3  18        0.07      0.05 o 
   6   3  18        8.48      0.33 o 
 -10   4  18        0.05      0.05 o 
  -9   4  18        0.22      0.10 o 
  -8   4  18        4.41      0.23 o 
  -7   4  18        0.04      0.05 o 
  -6   4  18        6.11      0.18 o 
  -5   4  18       16.00      0.38 o 
  -4   4  18        2.21      0.08 o 
  -3   4  18        4.09      0.11 o 
  -2   4  18        1.18      0.06 o 
  -1   4  18        0.03      0.03 o 
   0   4  18        2.34      0.09 o 
   1   4  18        0.72      0.05 o 
   2   4  18       10.67      0.33 o 
   3   4  18        9.64      0.24 o 
   4   4  18        0.24      0.05 o 
  -8   5  18        0.05      0.05 o 
  -7   5  18        3.14      0.81 o 
  -6   5  18        1.39      0.07 o 
  -5   5  18        1.43      0.08 o 
  -4   5  18       11.75      0.30 o 
  -3   5  18        1.22      0.08 o 
  -2   5  18        0.02      0.02 o 
  -1   5  18        0.03      0.03 o 
   0   5  18        0.81      0.07 o 
   1   5  18        0.04      0.05 o 
   2   5  18       15.46      0.74 o 
   3   5  18       13.78      1.13 o 
  -4   6  18        3.86      0.17 o 
  -3   6  18        0.07      0.07 o 
  -2   6  18        0.12      0.06 o 
  -1   6  18        0.60      0.08 o 
   0   6  18        0.04      0.04 o 
 -12   1  19        1.33      0.13 o 
 -11   1  19       10.09      0.26 o 
 -10   1  19        1.76      0.08 o 
  -9   1  19        2.73      0.09 o 
  -8   1  19        0.02      0.02 o 
  -7   1  19       25.75      0.61 o 
  -6   1  19       11.57      0.34 o 
  -5   1  19       40.74      1.06 o 
  -4   1  19       53.86      1.24 o 
  -3   1  19        0.32      0.04 o 
  -2   1  19        1.83      0.07 o 
  -1   1  19        9.60      0.24 o 
   0   1  19       50.58      1.46 o 
   1   1  19       11.69      0.29 o 
   2   1  19       34.02      0.86 o 
   3   1  19        7.69      0.22 o 
   4   1  19        1.34      0.07 o 
   5   1  19        0.88      0.07 o 
   6   1  19        5.98      0.17 o 
 -11   2  19        0.95      0.07 o 
 -10   2  19        0.03      0.03 o 
  -9   2  19        3.56      0.15 o 
  -8   2  19        3.61      0.11 o 
  -7   2  19        0.26      0.05 o 
  -6   2  19        2.50      0.09 o 
  -5   2  19       11.05      0.27 o 
  -4   2  19        6.22      0.16 o 
  -3   2  19        0.41      0.04 o 
  -2   2  19        8.28      0.20 o 
  -1   2  19        3.95      0.11 o 
   0   2  19       11.99      0.35 o 
   1   2  19        6.06      0.18 o 
   2   2  19        0.02      0.02 o 
   3   2  19       14.54      0.49 o 
   4   2  19        2.99      0.12 o 
   5   2  19        2.82      0.12 o 
   6   2  19        0.06      0.05 o 
 -11   3  19        0.07      0.07 o 
 -10   3  19        0.74      0.15 o 
  -9   3  19        0.04      0.05 o 
  -8   3  19        1.08      0.07 o 
  -7   3  19        0.08      0.05 o 
  -6   3  19       15.41      0.36 o 
  -5   3  19        5.92      0.15 o 
  -4   3  19        0.02      0.02 o 
  -3   3  19       10.36      0.25 o 
  -2   3  19        1.39      0.06 o 
  -1   3  19        4.06      0.13 o 
   0   3  19        0.40      0.04 o 
   1   3  19       15.03      0.39 o 
   2   3  19        0.32      0.05 o 
   3   3  19        0.72      0.06 o 
   4   3  19        2.58      0.12 o 
   5   3  19        4.29      0.15 o 
  -9   4  19        0.63      0.10 o 
  -8   4  19        0.04      0.05 o 
  -7   4  19        0.64      0.05 o 
  -6   4  19        0.87      0.06 o 
  -5   4  19        0.48      0.04 o 
  -4   4  19        0.05      0.06 o 
  -3   4  19        0.25      0.04 o 
  -2   4  19        0.21      0.04 o 
  -1   4  19        0.53      0.04 o 
   0   4  19        3.48      0.13 o 
   1   4  19        4.28      0.13 o 
   2   4  19        3.41      0.13 o 
   3   4  19        1.03      0.07 o 
   4   4  19        0.20      0.06 o 
  -7   5  19        0.54      0.12 o 
  -6   5  19        0.19      0.06 o 
  -5   5  19        0.99      0.08 o 
  -4   5  19        0.39      0.05 o 
  -3   5  19        0.06      0.04 o 
  -2   5  19        1.43      0.07 o 
  -1   5  19        0.25      0.05 o 
   0   5  19        1.86      0.09 o 
   1   5  19        0.24      0.05 o 
   2   5  19        1.03      0.10 o 
 -11   0  20        1.87      0.11 o 
 -10   0  20        1.86      0.10 o 
  -9   0  20        0.84      0.08 o 
  -8   0  20       41.28      1.18 o 
  -7   0  20        0.46      0.06 o 
  -6   0  20        9.89      0.27 o 
  -5   0  20      101.56      2.63 o 
  -4   0  20        0.04      0.03 o 
  -3   0  20        9.50      0.25 o 
  -2   0  20       16.48      0.62 o 
  -1   0  20       42.59      1.53 o 
   0   0  20       11.93      0.44 o 
   1   0  20       92.07      2.57 o 
   2   0  20       19.33      0.63 o 
   3   0  20       35.62      3.30 o 
   4   0  20        0.05      0.06 o 
   5   0  20        1.96      0.13 o 
   6   0  20       23.17      1.94 o 
 -11   1  20        0.37      0.05 o 
 -10   1  20        0.04      0.05 o 
  -9   1  20        4.21      0.16 o 
  -8   1  20        1.04      0.07 o 
  -7   1  20        4.56      0.14 o 
  -6   1  20       27.95      0.65 o 
  -5   1  20        0.54      0.04 o 
  -4   1  20       11.85      0.28 o 
  -3   1  20        1.98      0.08 o 
  -2   1  20        0.98      0.06 o 
  -1   1  20        2.77      0.09 o 
   0   1  20        3.25      0.10 o 
   1   1  20        4.95      0.14 o 
   2   1  20       25.35      0.81 o 
   3   1  20        0.40      0.04 o 
   4   1  20       18.19      0.67 o 
   5   1  20        1.38      0.10 o 
   6   1  20        0.05      0.05 o 
 -11   2  20        0.39      0.12 o 
 -10   2  20        0.28      0.06 o 
  -9   2  20        0.33      0.05 o 
  -8   2  20        0.41      0.05 o 
  -7   2  20       22.51      0.76 o 
  -6   2  20       20.64      0.48 o 
  -5   2  20        0.05      0.05 o 
  -4   2  20        0.13      0.03 o 
  -3   2  20        3.46      0.10 o 
  -2   2  20        7.18      0.19 o 
  -1   2  20       49.18      1.41 o 
   0   2  20       25.27      0.75 o 
   1   2  20        0.55      0.05 o 
   2   2  20        1.93      0.08 o 
   3   2  20        6.24      0.18 o 
   4   2  20        2.95      0.11 o 
   5   2  20       17.82      0.44 o 
 -10   3  20        6.04      0.23 o 
  -9   3  20        0.07      0.05 o 
  -8   3  20        7.50      0.31 o 
  -7   3  20        2.56      0.09 o 
  -6   3  20        0.86      0.05 o 
  -5   3  20        0.21      0.04 o 
  -4   3  20        5.72      0.15 o 
  -3   3  20        4.18      0.11 o 
  -2   3  20       15.33      0.36 o 
  -1   3  20        0.27      0.04 o 
   0   3  20       12.69      0.31 o 
   1   3  20        0.26      0.05 o 
   2   3  20        0.24      0.05 o 
   3   3  20        0.48      0.05 o 
   4   3  20        0.06      0.07 o 
  -9   4  20        5.07      0.21 o 
  -8   4  20        0.25      0.07 o 
  -7   4  20        0.13      0.05 o 
  -6   4  20        0.05      0.05 o 
  -5   4  20        0.04      0.05 o 
  -4   4  20        4.30      0.12 o 
  -3   4  20        8.88      0.23 o 
  -2   4  20        2.66      0.09 o 
  -1   4  20        9.85      0.24 o 
   0   4  20        3.99      0.12 o 
   1   4  20        2.49      0.12 o 
   2   4  20        0.30      0.04 o 
   3   4  20        0.03      0.03 o 
  -6   5  20        2.48      0.12 o 
  -5   5  20        2.86      0.14 o 
  -4   5  20        0.20      0.06 o 
  -3   5  20        2.41      0.11 o 
  -2   5  20        5.08      0.15 o 
  -1   5  20        0.03      0.04 o 
   0   5  20        2.79      0.13 o 
   1   5  20        2.00      0.11 o 
 -10   1  21        0.45      0.06 o 
  -9   1  21        6.54      0.19 o 
  -8   1  21        3.88      0.12 o 
  -7   1  21        3.09      0.10 o 
  -6   1  21       12.68      0.31 o 
  -5   1  21        1.01      0.07 o 
  -4   1  21        1.47      0.07 o 
  -3   1  21        7.95      0.22 o 
  -2   1  21       57.99      1.59 o 
  -1   1  21       13.42      0.34 o 
   0   1  21       15.69      0.39 o 
   1   1  21       10.17      0.28 o 
   2   1  21        9.28      0.32 o 
   3   1  21        4.22      0.20 o 
   4   1  21       13.61      0.35 o 
   5   1  21       24.71      0.59 o 
 -10   2  21        0.97      0.08 o 
  -9   2  21        6.51      0.17 o 
  -8   2  21        0.02      0.02 o 
  -7   2  21       11.61      0.41 o 
  -6   2  21        1.49      0.08 o 
  -5   2  21        0.17      0.04 o 
  -4   2  21        4.44      0.12 o 
  -3   2  21       10.78      0.27 o 
  -2   2  21        0.53      0.05 o 
  -1   2  21        1.08      0.09 o 
   0   2  21       12.83      0.32 o 
   1   2  21        2.34      0.08 o 
   2   2  21        0.04      0.03 o 
   3   2  21        5.20      0.15 o 
   4   2  21        2.44      0.18 o 
 -10   3  21        2.62      0.17 o 
  -9   3  21        0.63      0.07 o 
  -8   3  21        0.06      0.04 o 
  -7   3  21        2.74      0.11 o 
  -6   3  21        0.41      0.04 o 
  -5   3  21        0.79      0.05 o 
  -4   3  21        1.51      0.07 o 
  -3   3  21        6.83      0.19 o 
  -2   3  21        0.03      0.02 o 
  -1   3  21       12.65      0.38 o 
   0   3  21        2.68      0.12 o 
   1   3  21        1.10      0.07 o 
   2   3  21        1.62      0.11 o 
   3   3  21        3.54      0.17 o 
  -8   4  21        6.06      0.23 o 
  -7   4  21        7.55      0.20 o 
  -6   4  21        1.25      0.09 o 
  -5   4  21        0.18      0.04 o 
  -4   4  21        0.24      0.05 o 
  -3   4  21        0.61      0.04 o 
  -2   4  21        2.23      0.08 o 
  -1   4  21        2.47      0.09 o 
   0   4  21        0.02      0.02 o 
   1   4  21        0.07      0.04 o 
   2   4  21        0.24      0.05 o 
   3   4  21        0.03      0.04 o 
  -5   5  21        0.13      0.12 o 
  -4   5  21        0.03      0.03 o 
  -3   5  21        0.08      0.05 o 
  -2   5  21        1.45      0.08 o 
  -1   5  21        0.12      0.06 o 
   0   5  21        0.61      0.12 o 
 -10   0  22        1.19      0.10 o 
  -9   0  22        6.31      0.35 o 
  -8   0  22        0.41      0.08 o 
  -7   0  22        0.43      0.06 o 
  -6   0  22        2.72      0.12 o 
  -5   0  22        0.18      0.06 o 
  -4   0  22        1.12      0.08 o 
  -3   0  22       95.53      3.30 o 
  -2   0  22        4.57      0.17 o 
  -1   0  22        0.57      0.07 o 
   0   0  22       17.00      0.75 o 
   1   0  22        4.11      0.18 o 
   2   0  22       14.33      0.38 o 
   3   0  22       37.16      1.02 o 
   4   0  22       32.23      0.86 o 
 -10   1  22       10.04      0.43 o 
  -9   1  22        0.03      0.03 o 
  -8   1  22        0.03      0.03 o 
  -7   1  22        1.21      0.07 o 
  -6   1  22        1.40      0.08 o 
  -5   1  22        1.43      0.08 o 
  -4   1  22       21.36      0.61 o 
  -3   1  22        2.10      0.09 o 
  -2   1  22       10.79      0.33 o 
  -1   1  22       11.78      0.35 o 
   0   1  22        3.98      0.13 o 
   1   1  22        2.87      0.11 o 
   2   1  22        0.62      0.06 o 
   3   1  22        0.98      0.08 o 
   4   1  22        4.94      0.17 o 
 -10   2  22        0.06      0.06 o 
  -9   2  22        2.72      0.11 o 
  -8   2  22        0.15      0.06 o 
  -7   2  22        4.17      0.15 o 
  -6   2  22        0.15      0.05 o 
  -5   2  22        9.46      0.25 o 
  -4   2  22        3.96      0.11 o 
  -3   2  22        0.02      0.02 o 
  -2   2  22        9.57      0.25 o 
  -1   2  22       18.93      0.70 o 
   0   2  22        0.39      0.06 o 
   1   2  22       11.83      0.30 o 
   2   2  22        2.83      0.10 o 
   3   2  22        1.76      0.08 o 
   4   2  22       13.14      0.36 o 
  -9   3  22        2.13      0.18 o 
  -8   3  22       22.04      0.80 o 
  -7   3  22        2.57      0.09 o 
  -6   3  22        4.50      0.16 o 
  -5   3  22        0.12      0.04 o 
  -4   3  22        1.03      0.05 o 
  -3   3  22        9.89      0.24 o 
  -2   3  22       11.00      0.29 o 
  -1   3  22        4.94      0.15 o 
   0   3  22        4.26      0.16 o 
   1   3  22        0.03      0.03 o 
   2   3  22        4.52      0.18 o 
   3   3  22        5.46      0.46 o 
  -7   4  22        8.32      0.27 o 
  -6   4  22        0.44      0.18 o 
  -5   4  22        2.54      0.10 o 
  -4   4  22        3.01      0.15 o 
  -3   4  22        0.04      0.04 o 
  -2   4  22        0.25      0.04 o 
  -1   4  22        1.25      0.08 o 
   0   4  22        1.17      0.07 o 
   1   4  22        5.97      0.23 o 
   2   4  22        1.96      0.16 o 
  -9   1  23        1.89      0.15 o 
  -8   1  23        0.86      0.07 o 
  -7   1  23        1.11      0.07 o 
  -6   1  23        2.14      0.10 o 
  -5   1  23        0.22      0.05 o 
  -4   1  23        9.00      0.23 o 
  -3   1  23        1.94      0.09 o 
  -2   1  23        0.04      0.04 o 
  -1   1  23        1.65      0.09 o 
   0   1  23       10.43      0.44 o 
   1   1  23        8.33      0.22 o 
   2   1  23        6.87      0.35 o 
   3   1  23       22.28      1.22 o 
  -9   2  23        7.13      0.25 o 
  -8   2  23        2.66      0.10 o 
  -7   2  23        3.54      0.12 o 
  -6   2  23        0.58      0.06 o 
  -5   2  23        7.28      0.28 o 
  -4   2  23       17.84      0.50 o 
  -3   2  23        0.11      0.05 o 
  -2   2  23       10.29      0.37 o 
  -1   2  23        0.04      0.04 o 
   0   2  23        3.86      0.14 o 
   1   2  23        0.43      0.05 o 
   2   2  23       11.06      0.38 o 
   3   2  23        1.02      0.09 o 
  -8   3  23        2.82      0.18 o 
  -7   3  23        0.13      0.05 o 
  -6   3  23        0.79      0.06 o 
  -5   3  23        3.90      0.13 o 
  -4   3  23        0.33      0.04 o 
  -3   3  23        0.08      0.04 o 
  -2   3  23        1.04      0.08 o 
  -1   3  23        2.15      0.09 o 
   0   3  23        0.04      0.03 o 
   1   3  23        2.20      0.14 o 
   2   3  23        4.68      0.28 o 
  -6   4  23        2.92      0.20 o 
  -5   4  23        8.81      0.24 o 
  -4   4  23        5.20      0.35 o 
  -3   4  23        7.80      0.23 o 
  -2   4  23        3.28      0.10 o 
  -1   4  23        0.03      0.03 o 
   0   4  23        0.85      0.13 o 
  -8   0  24        0.59      0.20 o 
  -7   0  24        7.44      0.27 o 
  -6   0  24       11.97      0.45 o 
  -5   0  24        0.39      0.07 o 
  -4   0  24        1.70      0.17 o 
  -3   0  24        0.64      0.09 o 
  -2   0  24        0.07      0.06 o 
  -1   0  24       20.47      1.45 o 
   0   0  24        1.84      0.12 o 
   1   0  24        0.99      0.19 o 
   2   0  24       32.10      0.80 o 
   3   0  24        1.91      0.15 o 
  -8   1  24        8.25      0.53 o 
  -7   1  24        0.68      0.05 o 
  -6   1  24        0.27      0.05 o 
  -5   1  24       14.43      0.35 o 
  -4   1  24        2.51      0.09 o 
  -3   1  24        0.23      0.05 o 
  -2   1  24        1.97      0.09 o 
  -1   1  24        0.54      0.06 o 
   0   1  24        4.09      0.15 o 
   1   1  24       13.55      0.38 o 
   2   1  24        7.77      0.21 o 
   3   1  24        4.54      0.15 o 
  -8   2  24        0.20      0.07 o 
  -7   2  24        4.47      0.13 o 
  -6   2  24        0.27      0.05 o 
  -5   2  24        1.57      0.08 o 
  -4   2  24        2.21      0.09 o 
  -3   2  24        2.52      0.12 o 
  -2   2  24        0.46      0.08 o 
  -1   2  24        0.31      0.05 o 
   0   2  24        6.69      0.48 o 
   1   2  24        9.52      0.41 o 
   2   2  24        0.05      0.06 o 
  -7   3  24        2.03      0.18 o 
  -6   3  24       17.44      1.24 o 
  -5   3  24        8.56      0.35 o 
  -4   3  24        0.04      0.03 o 
  -3   3  24       11.10      0.27 o 
  -2   3  24        1.56      0.08 o 
  -1   3  24       12.63      0.47 o 
   0   3  24        6.39      0.18 o 
   1   3  24        3.91      0.31 o 
  -7   1  25        6.49      0.20 o 
  -6   1  25        1.28      0.08 o 
  -5   1  25        1.03      0.07 o 
  -4   1  25        4.09      0.13 o 
  -3   1  25        1.21      0.07 o 
  -2   1  25        0.53      0.06 o 
  -1   1  25        1.24      0.08 o 
   0   1  25        0.83      0.07 o 
   1   1  25        2.41      0.10 o 
   2   1  25        0.03      0.03 o 
  -7   2  25        2.32      0.15 o 
  -6   2  25       11.55      0.42 o 
  -5   2  25        0.04      0.04 o 
  -4   2  25        3.09      0.10 o 
  -3   2  25        0.09      0.05 o 
  -2   2  25       13.59      0.35 o 
  -1   2  25        0.42      0.05 o 
   0   2  25        7.49      0.22 o 
   1   2  25        9.65      0.28 o 
  -5   3  25        0.49      0.13 o 
  -4   3  25        0.41      0.11 o 
  -3   3  25        2.01      0.11 o 
  -2   3  25        0.07      0.07 o 
  -1   3  25        0.85      0.22 o 
  -6   0  26        4.41      0.20 o 
  -5   0  26       12.57      0.36 o 
  -4   0  26        9.81      0.29 o 
  -3   0  26        3.76      0.15 o 
  -2   0  26        3.36      0.14 o 
  -1   0  26        5.74      0.21 o 
   1   0  26        0.62      0.11 o 
  -6   1  26        1.38      0.15 o 
  -5   1  26        2.71      0.12 o 
  -4   1  26        2.27      0.08 o 
  -3   1  26       15.33      1.90 o 
  -2   1  26        1.48      0.08 o 
  -1   1  26        0.27      0.06 o 
   0   1  26        1.88      0.11 o 
   1   1  26        0.48      0.07 o 
  -4   2  26        0.96      0.09 o 
  -3   2  26        0.05      0.06 o 
  -2   2  26        6.82      0.52 o 
  -1   2  26        1.74      0.14 o 
   0   2  26        0.87      0.16 o 
  -4   1  27        5.12      0.19 o 
  -3   1  27        2.09      0.11 o 
  -2   1  27        9.87      0.31 o 
  -1   1  27        0.80      0.08 o 
_refine_diff_density_max 2.600878E-01
_refine_diff_density_min -3.453432E-01

# start Validation Reply Form
_vrf_PLAT417_ELMAM2_withoutURATIO_oxa05_12
;
PROBLEM: Short Inter D-H..H-D
RESPONSE: This is a very strong hydrogen bond and this is the reason why
the distance is so short.
;
# end Validation Reply Form
