# Supplementary material for: On the accuracy and precision of X-ray and neutron diffraction results as a function of resolution and the electron density model
Source: IUCrJ. 2020 Aug 25;7(Pt 5):920–33. doi: 10.1107/S2052252520010441 (PMC7467170; doi:10.1107/S2052252520010441)
Supplement: Supplementary file 2 [file m-07-00920-sup2.zip › cif_deposition/ELMAM2_withoutURATIO_oxa07_05.cif]

data_ELMAM2_withoutURATIO_oxa07_05  
_audit_creation_method             'MoPro12'     
_chemical_formula_moiety               'C2 H2 O4, 2(H2 O1)'
_chemical_formula_sum                  'C2 H6 O6'
_chemical_formula_weight               126.07
_chemical_absolute_configuration     '-'

_symmetry_cell_setting               monoclinic   
_symmetry_space_group_name_H-M         'P 21/c'
_symmetry_space_group_name_Hall        '-P 2ybc'

loop_
_atom_type_symbol                      
_atom_type_description                 
_atom_type_scat_dispersion_real        
_atom_type_scat_dispersion_imag        
_atom_type_scat_source                 
 'C' 'C'    0.0033   0.0016
'Su & Coppens. Acta. Cryst. (1997) A53, 749-762. '                    
 'H' 'H'    0.0000   0.0000
'Su & Coppens. Acta. Cryst. (1997) A53, 749-762. '                    
 'O' 'O'    0.0106   0.0060
'Su & Coppens. Acta. Cryst. (1997) A53, 749-762. '                    

loop_
_symmetry_equiv_pos_as_xyz           
'x, y, z'
'-x, y+1/2, -z+1/2'
'-x, -y, -z'
'x, -y-1/2, z-1/2'
_cell_length_a                6.0904(4) 
_cell_length_b                3.4911(2) 
_cell_length_c                11.8397(7) 
_cell_angle_alpha             90.00 
_cell_angle_beta              103.938(2) 
_cell_angle_gamma             90.00 
_cell_volume                   244.33(3) 
_cell_formula_units_Z                2
_cell_measurement_reflns_used     9926
_cell_measurement_temperature     100(1)
_cell_measurement_theta_max       45.30
_cell_measurement_theta_min       3.45
_exptl_crystal_density_diffrn     1.7124
_exptl_crystal_F_000              132 
_exptl_absorpt_coefficient_mu     0.181 
_exptl_crystal_description        unspecified
_exptl_crystal_size_max              0.255                
_exptl_crystal_size_mid              0.205  
_exptl_crystal_size_min              0.190
_exptl_crystal_colour             colourless
_exptl_absorpt_correction_type    multi-scan
_exptl_absorpt_process_details
;
 Absorption correction done by SORTAV
 Blessing, R. H.: (1995) Acta Cryst. A51, 33-38
;
_exptl_absorpt_correction_T_min    0.956
_exptl_absorpt_correction_T_max    0.969
_exptl_special_details               
;
?
;
_diffrn_reflns_av_R_equivalents   0.0000
_diffrn_reflns_av_unetI/netI      0.0326
_diffrn_reflns_limit_h_max        11
_diffrn_reflns_limit_h_min        -12
_diffrn_reflns_limit_k_max        6
_diffrn_reflns_limit_k_min        0
_diffrn_reflns_limit_l_max        23
_diffrn_reflns_limit_l_min        0
_diffrn_reflns_number             2036
_diffrn_reflns_theta_full         26.00
_diffrn_reflns_theta_max          45.31
_diffrn_reflns_theta_min          3.45
_diffrn_ambient_temperature       100(1)
_diffrn_measured_fraction_theta_full 0.998
_diffrn_measured_fraction_theta_max 1.000
_diffrn_measurement_device_type   'Bruker APEX-II CCD'
_diffrn_measurement_method        '\f and \w scans'
_diffrn_radiation_monochromator   'graphite'
_diffrn_radiation_type            MoK\a
_diffrn_radiation_wavelength      0.71073
_diffrn_source                    'fine-focus sealed tube'
_diffrn_standards_number          0
_reflns_number_gt                 1909
_reflns_number_total              2036
_reflns_threshold_expression      >2sigma(I)
_computing_structure_refinement      'MoPro (J. Appl. Cryst. 2005, 38, 38-54)'
_iucr_refine_instructions_details  
; 
# ! MoPro 12.6 19/01/2017 15:20:34 F:\Oxalic_acid\Oxa_ELMAM2\Final_Refinement_05\7\mopro_elmam2_01.par 
# ! reflections hkl file : F:\Oxalic_acid\Oxa_ELMAM2\Final_Refinement_05\7\sortav_freeformat.hkl refin. vs. F^1 
# ! atomic table file : C:\Users\user\Desktop\Programy_Krys\MoPro\MoProSuite\LibMoPro\mopro.tab 
# ! wave functions file : C:\Users\user\Desktop\Programy_Krys\MoPro\MoProSuite\LibMoPro\WAVEF_Su_Coppens_relativistic 
# ! RF factor = 1.415 % RI factor = 3.789% 
# ! wR2F factor = 2.122 % wR2I factor = 3.770% 
# ! g.o.f.(F**1) = 1.469 Nvar= 49 Nref= 2036 Nfree= 0 0.08<sinT/l< 1.00 
#  
# WSIG 1.00000 ! weighting scheme 
#  ! SPACE GROUP P ? 
#  
# CELL 6.0904 3.4911 11.8397 90.0000 103.9381 90.0000 0.71073 
# ZERR 0.0004 0.0002 0.0007 0.0000 0.0020 0.0000 
#  
# SYMM 2 P CENTRO 
#  X , Y, Z 
#  -X , 1/2+Y, 1/2-Z 
#  
# EQUIV 56551 
#  
# SCALE 1 12.952330 
#  
# FMULT 1.00000 
#  
# UOVER 0.00000 0.00000 0.00000 0.00000 0.00000 0.00000 ANI 
#  
# SOLVT 0.00000 50.00000 
#  
# EXTIN 0.00000 GAUSSIAN ISOT TYP1 ! G*10^4 
#  
#  
# DUMMY 0 
#  
# KAPPA 6 
#  0.997420 0.887700 ! # 1 1 MOL O1 1x 
#  0.991080 0.921460 ! # 2 1 MOL C1 1x 
#  0.992980 0.894140 ! # 3 1 MOL O2 1x 
#  0.984730 0.963620 ! # 4 1 MOL O3 1x 
#  1.161560 1.499840 ! # 5 1 MOL H2 2x 
#  1.155900 1.498650 ! # 6 1 MOL H1 1x 
#  
# ATOMS 7 
#  
# ATOM 1 O1 MOL 1 0.064936 0.443834 0.150177 1.0000 1 O 
# bXY C1 H1 OCT K1 V0 M0 Q0 
# UANI 0.012358 0.018216 0.006936 -.004445 0.001517 0.000760 
#  6.07118 0. -.071 0.013 0. 0.008 0. 0. 0.017 0.021 
#  0. -.011 -.023 0. 0. -.068 0. 
#  
# ATOM 2 C1 MOL 1 0.096962 0.558852 0.051973 1.0000 1 C 
# bXY O1 O2 OCT K2 V0 M0 Q0 
# UANI 0.008756 0.010993 0.007080 -.001724 0.001380 0.000219 
#  4.04799 0. 0.034 0. 0. -.320 0. 0. -.087 0. 
#  0. -.001 0. 0. 0. -.390 0. 
#  
# ATOM 3 O2 MOL 1 0.257733 0.742784 0.036284 1.0000 1 O 
#  XY C1 O1 OCT K3 V0 M0 Q0 
# UANI 0.010537 0.017180 0.008994 -.005365 0.001211 0.000659 
#  6.11627 0. -.078 -.003 0. -.082 0. 0. -.061 0.002 
#  0. -.002 0.002 0. 0. 0.039 -.008 
#  
# ATOM 4 O3 MOL 1 0.369875 0.631416 0.321383 1.0000 1 O 
# bXY H3 H2 OCT K4 V0 M0 Q0 
# UANI 0.010080 0.017552 0.008524 0.002188 0.000742 -.001088 
#  6.32858 0. -.082 0. 0. 0.049 0. 0. 0.021 0. 
#  0. -.039 0. 0. 0. -.079 0. 
#  
# ATOM 5 H2 MOL 1 0.314308 0.689855 0.388626 1.0000 1 H 
#  ZX O3 H3 QUA K5 V0 M0 Q0 
# UISO 0.027279 
#  0.82473 0. 0. 0. 0.120 0.102 0. 0. 0. 0. 
#  
# ATOM 6 H3 MOL 1 0.491578 0.453978 0.350501 1.0000 1 H 
#  ZX O3 H2 QUA K5 V0 M0 Q0 
# UISO 0.028068 
#  0.82473 0. 0. 0. 0.120 0.102 0. 0. 0. 0. 
#  
# ATOM 7 H1 MOL 1 0.200798 0.518812 0.220720 1.0000 1 H 
#  ZX O1 C1 QUA K6 V0 M0 Q0 
# UISO 0.036950 
#  0.78652 0. 0. 0. 0.131 0.096 0. 0. 0. 0. 
#  
# ANHAR 0 3 ! number_of_anharmonic_atoms max_order 
# ! 1 ! atom number 
# ! 0.00E+00 0.00E+00 0.00E+00 0.00E+00 0.00E+00 0.00E+00 0.00E+00 0.00E+00 
# ! 0.00E+00 0.00E+00 
#  
#  
# STOP 
; 
_refine_special_details              
;
  TAAM refinement with ELMAM2 databank.
  Uses aspherical atomic scattering factors computed 
  from multipolar model
  (Hansen & Coppens, Acta Cryst. A, 1978, 34, 909-921)
  parametrized using ELMAM2 databank
  (Domagala, et al., Acta Cryst. A, 2012, 68, 337-351)
  and MoPro software
  (Jelsch, et al., J. Appl. Cryst. 2005, 38, 38-54)
 Refinement of F^1^ against reflections.
 The threshold expression of F^2^ > 2sigma(F^2^) is
 used for calculating R-factors(gt) and is not
 relevant to the choice of reflections for refinement.
 R-factors based on F^2^ are statistically about twice
 as large as those based on F, and R-factors based on
 ALL data will be even larger.
;
_refine_ls_structure_factor_coef     F  
_refine_ls_matrix_type                full
_refine_ls_weighting_scheme          sigma
_atom_sites_solution_primary      direct 
_atom_sites_solution_secondary    difmap 
_atom_sites_solution_hydrogens    geom   
_refine_ls_hydrogen_treatment    refall
_refine_ls_extinction_method        'none'              
_refine_ls_number_reflns              2036
_refine_ls_number_parameters            49
_refine_ls_number_restraints             0
# R-factors: R(F)  &  wR2(I) 
_refine_ls_R_factor_all              0.0142
_refine_ls_R_factor_gt               0.0129
_refine_ls_wR_factor_ref             0.0212
_refine_ls_wR_factor_gt              0.0211
_refine_ls_goodness_of_fit_ref       1.469
_refine_ls_restrained_S_all          0.000
_refine_ls_shift/su_max              0.001
_refine_ls_shift/su_mean             0.000

###  to get diff_density_max min & rms : 
###  run MoPro  : WRIT FOUR   to create FOURier file 
###  run VMoPro : FOUR  FastFourierTransform   to get a 3D grid (Xplor format) on whole unit-cell
###             & GRID  STAT   to get max min rms statistics


loop_
_atom_site_type_symbol      
_atom_site_label            
_atom_site_fract_x          
_atom_site_fract_y          
_atom_site_fract_z          
_atom_site_U_iso_or_equiv   
_atom_site_adp_type         
_atom_site_occupancy        
_atom_site_calc_flag        
_atom_site_refinement_flag_posn  
_atom_site_refinement_flag_adp  
_atom_site_disorder_assembly
_atom_site_disorder_group   
O  O1 0.06494(2) 0.44383(4) 0.150177(1) 0.01264(5) Uani 1 d . . . .
C  C1 0.09696(2) 0.55885(4) 0.05197(1) 0.00903(5) Uani 1 d . . . .
O  O2 0.25773(2) 0.74278(4) 0.036284(1) 0.01243(5) Uani 1 d . . . .
O  O3 0.36987(2) 0.63142(4) 0.32138(1) 0.01231(5) Uani 1 d . . . .
H  H2 0.3143(10) 0.690(2) 0.3886(6) 0.027(1) Uiso 1 d U . . .
H  H3 0.492(1) 0.454(2) 0.3505(5) 0.028(1) Uiso 1 d U . . .
H  H1 0.201(1) 0.519(2) 0.2207(6) 0.037(1) Uiso 1 d U . . .

loop_ 
_atom_site_aniso_label 
_atom_site_aniso_U_11 
_atom_site_aniso_U_22 
_atom_site_aniso_U_33 
_atom_site_aniso_U_12 
_atom_site_aniso_U_13 
_atom_site_aniso_U_23 
O1 0.01236(5) 0.01822(5) 0.00694(4) -0.00444(3) 0.00152(3) 0.00076(3)  
C1 0.00876(5) 0.01099(5) 0.00708(5) -0.00172(3) 0.00138(3) 0.00022(3)  
O2 0.01054(4) 0.01718(5) 0.00899(4) -0.00536(3) 0.00121(3) 0.00066(3)  
O3 0.01008(4) 0.01755(5) 0.00852(4) 0.00219(3) 0.00074(3) -0.00109(3)                                    

loop_
_geom_bond_atom_site_label_1         
_geom_bond_atom_site_label_2         
_geom_bond_distance                  
_geom_bond_site_symmetry_2           
_geom_bond_publ_flag                 
O1 C1 1.2886(2) . ? 
O1 H1 1.057(8) . ? 
C1 O2 1.2220(2) . ? 
O3 H2 0.959(7) . ? 
O3 H3 0.964(7) . ? 

loop_
_geom_angle_atom_site_label_1        
_geom_angle_atom_site_label_2        
_geom_angle_atom_site_label_3        
_geom_angle                          
_geom_angle_site_symmetry_1          
_geom_angle_site_symmetry_3          
_geom_angle_publ_flag                
O1 C1 O2 127.01(1) . . ? 
C1 O1 H1 112.1(4) . . ? 
H2 O3 H3 103.6(5) . . ? 

loop_
_geom_torsion_atom_site_label_1      
_geom_torsion_atom_site_label_2      
_geom_torsion_atom_site_label_3      
_geom_torsion_atom_site_label_4      
_geom_torsion                        
_geom_torsion_site_symmetry_1        
_geom_torsion_site_symmetry_2        
_geom_torsion_site_symmetry_3        
_geom_torsion_site_symmetry_4        
_geom_torsion_publ_flag              
O2 C1 O1 H1 -2.0(4) . . . . ? 

loop_ 
 _refln_index_h 
 _refln_index_k 
 _refln_index_l 
 _refln_F_squared_meas 
 _refln_F_squared_sigma 
 _refln_observed_status 
   1   0   0      390.85     10.70 o 
   2   0   0       25.24      0.64 o 
   3   0   0      408.70     10.21 o 
   4   0   0       45.76      1.04 o 
   5   0   0       63.96      1.49 o 
   6   0   0      235.31      5.31 o 
   7   0   0      110.41      2.36 o 
   8   0   0       28.21      0.68 o 
   9   0   0       18.88      0.44 o 
  10   0   0        8.57      0.25 o 
  11   0   0       35.22      0.85 o 
   1   1   0     1410.92     76.89 o 
   2   1   0      371.64      8.80 o 
   3   1   0      111.13      2.63 o 
   4   1   0        2.44      0.08 o 
   5   1   0        0.41      0.05 o 
   6   1   0        0.67      0.04 o 
   7   1   0       83.08      1.85 o 
   8   1   0        0.04      0.03 o 
   9   1   0       34.38      0.77 o 
  10   1   0        9.93      0.24 o 
  11   1   0        0.12      0.04 o 
   0   2   0       13.38      0.47 o 
   1   2   0      322.52      8.04 o 
   2   2   0      513.74     13.70 o 
   3   2   0        2.01      0.07 o 
   4   2   0      118.95      2.66 o 
   5   2   0       24.84      0.56 o 
   6   2   0        0.08      0.02 o 
   7   2   0       36.11      0.81 o 
   8   2   0       42.96      1.00 o 
   9   2   0        1.93      0.08 o 
  10   2   0        9.84      0.25 o 
  11   2   0        0.05      0.04 o 
   1   3   0       19.38      0.45 o 
   2   3   0       12.84      0.34 o 
   3   3   0       73.62      1.65 o 
   4   3   0        5.83      0.15 o 
   5   3   0      124.42      2.77 o 
   6   3   0        0.35      0.03 o 
   7   3   0        0.63      0.04 o 
   8   3   0       18.33      0.42 o 
   9   3   0        2.36      0.09 o 
  10   3   0        0.84      0.08 o 
   0   4   0        2.91      0.10 o 
   1   4   0       18.04      0.46 o 
   2   4   0       13.14      0.32 o 
   3   4   0        6.48      0.16 o 
   4   4   0       68.29      1.50 o 
   5   4   0        9.38      0.23 o 
   6   4   0       17.56      0.41 o 
   7   4   0       10.41      0.25 o 
   8   4   0        0.03      0.02 o 
   9   4   0        0.05      0.05 o 
   1   5   0        4.51      0.12 o 
   2   5   0       11.90      0.28 o 
   3   5   0       18.11      0.43 o 
   4   5   0        0.12      0.03 o 
   5   5   0        5.52      0.16 o 
   6   5   0       28.72      0.66 o 
   7   5   0       14.85      0.34 o 
   8   5   0        0.98      0.07 o 
   0   6   0       18.34      0.44 o 
   1   6   0        6.92      0.18 o 
   2   6   0        0.92      0.05 o 
   3   6   0        0.41      0.04 o 
   4   6   0        1.06      0.06 o 
   5   6   0        7.71      0.19 o 
   6   6   0       13.30      0.31 o 
 -11   1   1        0.14      0.04 o 
 -10   1   1        3.49      0.14 o 
  -9   1   1        0.46      0.04 o 
  -8   1   1       29.86      0.69 o 
  -7   1   1       18.25      0.43 o 
  -6   1   1        1.41      0.06 o 
  -5   1   1       56.42      1.35 o 
  -4   1   1       91.98      2.11 o 
  -3   1   1      330.02      8.59 o 
  -2   1   1      192.74      4.48 o 
  -1   1   1     1995.58    385.45 o 
   0   1   1      457.07     10.93 o 
   1   1   1       39.90      0.92 o 
   2   1   1       68.68      1.61 o 
   3   1   1      439.01     10.51 o 
   4   1   1      150.35      3.70 o 
   5   1   1      108.05      2.42 o 
   6   1   1      186.73      4.22 o 
   7   1   1        1.22      0.05 o 
   8   1   1        0.47      0.04 o 
   9   1   1        0.23      0.04 o 
  10   1   1       34.12      0.78 o 
  11   1   1        4.24      0.14 o 
 -11   2   1        2.87      0.12 o 
 -10   2   1        0.50      0.07 o 
  -9   2   1        4.91      0.17 o 
  -8   2   1       40.12      0.92 o 
  -7   2   1        0.01      0.02 o 
  -6   2   1       71.59      1.60 o 
  -5   2   1        9.66      0.25 o 
  -4   2   1       53.21      1.27 o 
  -3   2   1       83.95      1.88 o 
  -2   2   1      153.04      3.50 o 
  -1   2   1      142.83      3.39 o 
   0   2   1       75.17      1.76 o 
   1   2   1      264.43      6.45 o 
   2   2   1        1.79      0.08 o 
   3   2   1        8.10      0.25 o 
   4   2   1       75.68      1.67 o 
   5   2   1       25.69      0.59 o 
   6   2   1        9.58      0.23 o 
   7   2   1       11.18      0.26 o 
   8   2   1       22.01      0.53 o 
   9   2   1        3.84      0.15 o 
  10   2   1        1.74      0.09 o 
  11   2   1       12.83      0.31 o 
 -10   3   1        2.79      0.12 o 
  -9   3   1        2.82      0.12 o 
  -8   3   1        0.25      0.03 o 
  -7   3   1        2.00      0.07 o 
  -6   3   1       13.33      0.31 o 
  -5   3   1       19.91      0.47 o 
  -4   3   1        5.11      0.13 o 
  -3   3   1        4.11      0.14 o 
  -2   3   1      146.74      3.27 o 
  -1   3   1        0.14      0.03 o 
   0   3   1       51.23      1.16 o 
   1   3   1       31.83      0.72 o 
   2   3   1       29.97      0.72 o 
   3   3   1        2.07      0.08 o 
   4   3   1       37.88      0.84 o 
   5   3   1       27.17      0.61 o 
   6   3   1        0.02      0.02 o 
   7   3   1       29.16      0.66 o 
   8   3   1        0.18      0.03 o 
   9   3   1        6.86      0.18 o 
  10   3   1        1.45      0.08 o 
  -9   4   1       12.64      0.30 o 
  -8   4   1       22.63      0.51 o 
  -7   4   1       22.59      0.53 o 
  -6   4   1        8.17      0.20 o 
  -5   4   1        3.43      0.09 o 
  -4   4   1        0.17      0.03 o 
  -3   4   1       21.21      0.48 o 
  -2   4   1       16.84      0.39 o 
  -1   4   1        6.04      0.16 o 
   0   4   1       12.52      0.29 o 
   1   4   1        0.65      0.04 o 
   2   4   1        0.05      0.06 o 
   3   4   1        0.35      0.03 o 
   4   4   1        0.58      0.04 o 
   5   4   1        4.74      0.12 o 
   6   4   1        0.04      0.02 o 
   7   4   1        1.57      0.06 o 
   8   4   1        2.33      0.11 o 
   9   4   1        2.60      0.11 o 
  -8   5   1        4.97      0.17 o 
  -7   5   1        4.20      0.12 o 
  -6   5   1        0.04      0.05 o 
  -5   5   1        2.81      0.10 o 
  -4   5   1        0.03      0.02 o 
  -3   5   1        0.17      0.03 o 
  -2   5   1        0.36      0.03 o 
  -1   5   1       10.43      0.24 o 
   0   5   1        0.01      0.01 o 
   1   5   1        0.06      0.03 o 
   2   5   1        3.88      0.10 o 
   3   5   1        9.41      0.22 o 
   4   5   1        2.21      0.08 o 
   5   5   1        0.10      0.04 o 
   6   5   1        4.39      0.13 o 
   7   5   1        0.06      0.04 o 
   8   5   1        0.17      0.06 o 
  -6   6   1        1.82      0.10 o 
  -5   6   1        0.05      0.06 o 
  -4   6   1        0.10      0.04 o 
  -3   6   1        9.25      0.22 o 
  -2   6   1        0.63      0.04 o 
  -1   6   1        2.32      0.08 o 
   0   6   1        6.26      0.16 o 
   1   6   1        6.21      0.16 o 
   2   6   1        0.60      0.04 o 
   3   6   1        1.01      0.05 o 
   4   6   1        4.02      0.12 o 
   5   6   1        4.77      0.20 o 
 -12   0   2        9.39      0.27 o 
 -11   0   2        3.90      0.15 o 
 -10   0   2        0.05      0.06 o 
  -9   0   2        4.29      0.13 o 
  -8   0   2        3.65      0.13 o 
  -7   0   2       14.60      0.34 o 
  -6   0   2      183.52      4.29 o 
  -5   0   2       91.24      2.14 o 
  -4   0   2      955.55     27.18 o 
  -3   0   2       15.19      0.63 o 
  -2   0   2      669.16     25.42 o 
  -1   0   2      715.50     44.73 o 
   0   0   2      150.70      3.52 o 
   1   0   2       10.72      0.62 o 
   3   0   2      185.97      5.70 o 
   4   0   2        0.03      0.04 o 
   5   0   2      658.51     17.10 o 
   6   0   2       30.06      0.68 o 
   7   0   2       35.58      0.84 o 
   8   0   2       15.10      0.35 o 
   9   0   2       49.00      1.06 o 
  10   0   2        3.16      0.13 o 
  11   0   2       26.28      0.89 o 
 -11   1   2        6.10      0.18 o 
 -10   1   2        0.55      0.04 o 
  -9   1   2        1.38      0.06 o 
  -8   1   2        0.02      0.02 o 
  -7   1   2       88.65      2.00 o 
  -6   1   2        6.80      0.17 o 
  -5   1   2      258.20      5.95 o 
  -4   1   2       57.33      1.32 o 
  -3   1   2       34.49      0.80 o 
  -2   1   2      565.73     14.36 o 
  -1   1   2      159.50      3.66 o 
   0   1   2       94.30      2.14 o 
   1   1   2      427.75     10.18 o 
   2   1   2        2.69      0.08 o 
   3   1   2      445.39     10.61 o 
   4   1   2      185.88      4.26 o 
   5   1   2       57.40      1.28 o 
   6   1   2       60.85      1.40 o 
   7   1   2        0.21      0.03 o 
   8   1   2        2.29      0.08 o 
   9   1   2        4.92      0.14 o 
  10   1   2        0.03      0.03 o 
  11   1   2        8.92      0.27 o 
 -11   2   2        0.30      0.05 o 
 -10   2   2       11.89      0.29 o 
  -9   2   2        0.02      0.02 o 
  -8   2   2       16.61      0.38 o 
  -7   2   2        0.32      0.03 o 
  -6   2   2       40.46      0.89 o 
  -5   2   2        0.63      0.06 o 
  -4   2   2       12.92      0.31 o 
  -3   2   2      182.35      4.12 o 
  -2   2   2      488.94     11.83 o 
  -1   2   2        8.43      0.20 o 
   0   2   2      131.67      3.43 o 
   1   2   2        0.11      0.03 o 
   2   2   2        2.96      0.09 o 
   3   2   2      279.19      6.60 o 
   4   2   2      296.89      6.81 o 
   5   2   2        3.39      0.11 o 
   6   2   2        0.04      0.02 o 
   7   2   2        6.43      0.17 o 
   8   2   2        0.24      0.03 o 
   9   2   2       38.08      0.89 o 
  10   2   2       30.22      0.65 o 
  11   2   2        0.05      0.04 o 
 -10   3   2        8.70      0.22 o 
  -9   3   2       88.29      1.90 o 
  -8   3   2        8.52      0.23 o 
  -7   3   2        1.90      0.07 o 
  -6   3   2       12.03      0.28 o 
  -5   3   2        0.08      0.02 o 
  -4   3   2       13.94      0.32 o 
  -3   3   2      255.07      5.95 o 
  -2   3   2       68.40      1.53 o 
  -1   3   2       32.56      0.75 o 
   0   3   2      117.06      2.62 o 
   1   3   2       46.77      1.08 o 
   2   3   2       90.28      2.02 o 
   3   3   2       20.95      0.49 o 
   4   3   2        1.11      0.06 o 
   5   3   2        5.49      0.14 o 
   6   3   2        0.74      0.04 o 
   7   3   2       23.30      0.52 o 
   8   3   2        9.98      0.24 o 
   9   3   2        2.74      0.10 o 
  10   3   2       19.97      0.48 o 
  -9   4   2        3.92      0.12 o 
  -8   4   2       21.01      0.47 o 
  -7   4   2        7.18      0.18 o 
  -6   4   2        0.04      0.05 o 
  -5   4   2        0.01      0.01 o 
  -4   4   2        5.25      0.13 o 
  -3   4   2       11.04      0.26 o 
  -2   4   2       62.16      1.37 o 
  -1   4   2       10.21      0.25 o 
   0   4   2       58.30      1.31 o 
   1   4   2       57.42      1.27 o 
   2   4   2        1.97      0.08 o 
   3   4   2        2.37      0.07 o 
   4   4   2        0.68      0.06 o 
   5   4   2        0.12      0.03 o 
   6   4   2       27.10      0.61 o 
   7   4   2        1.79      0.07 o 
   8   4   2       14.86      0.34 o 
   9   4   2       13.99      0.38 o 
  -8   5   2       29.33      0.73 o 
  -7   5   2       20.84      0.47 o 
  -6   5   2        0.77      0.05 o 
  -5   5   2        4.39      0.12 o 
  -4   5   2       23.35      0.53 o 
  -3   5   2        2.40      0.08 o 
  -2   5   2       16.43      0.38 o 
  -1   5   2       73.80      1.64 o 
   0   5   2        7.79      0.19 o 
   1   5   2       12.73      0.29 o 
   2   5   2        1.88      0.06 o 
   3   5   2        3.21      0.09 o 
   4   5   2        0.92      0.05 o 
   5   5   2        5.04      0.14 o 
   6   5   2        0.17      0.04 o 
   7   5   2       13.47      0.36 o 
  -6   6   2        4.66      0.13 o 
  -5   6   2        0.39      0.05 o 
  -4   6   2        5.19      0.16 o 
  -3   6   2        2.09      0.08 o 
  -2   6   2        0.10      0.03 o 
  -1   6   2        7.17      0.18 o 
   0   6   2       10.21      0.25 o 
   1   6   2        3.04      0.10 o 
   2   6   2        7.67      0.20 o 
   3   6   2        1.35      0.06 o 
   4   6   2        0.53      0.06 o 
   5   6   2        4.49      0.13 o 
 -11   1   3       14.83      0.36 o 
 -10   1   3        2.26      0.08 o 
  -9   1   3        0.10      0.03 o 
  -8   1   3       19.34      0.45 o 
  -7   1   3        3.93      0.10 o 
  -6   1   3        1.24      0.06 o 
  -5   1   3       50.63      1.14 o 
  -4   1   3        1.59      0.06 o 
  -3   1   3      164.09      3.77 o 
  -2   1   3       20.92      0.47 o 
  -1   1   3      351.29      8.66 o 
   0   1   3       17.97      0.42 o 
   1   1   3      790.96     19.60 o 
   2   1   3      466.84     11.39 o 
   3   1   3       42.17      0.96 o 
   4   1   3      206.75      4.90 o 
   5   1   3        1.79      0.06 o 
   6   1   3       22.49      0.53 o 
   7   1   3        7.56      0.19 o 
   8   1   3       86.93      1.90 o 
   9   1   3       27.92      0.63 o 
  10   1   3        8.90      0.22 o 
  11   1   3       12.08      0.30 o 
 -11   2   3        1.44      0.08 o 
 -10   2   3       51.93      1.12 o 
  -9   2   3        0.72      0.05 o 
  -8   2   3        7.13      0.18 o 
  -7   2   3       23.12      0.54 o 
  -6   2   3       61.97      1.38 o 
  -5   2   3        4.52      0.12 o 
  -4   2   3       79.86      1.82 o 
  -3   2   3      298.77      6.96 o 
  -2   2   3       10.13      0.36 o 
  -1   2   3      175.18      4.01 o 
   0   2   3        0.02      0.02 o 
   1   2   3      356.31      8.71 o 
   2   2   3       17.23      0.42 o 
   3   2   3      102.99      2.71 o 
   4   2   3       54.91      1.22 o 
   5   2   3       24.18      0.55 o 
   6   2   3       13.73      0.32 o 
   7   2   3        4.98      0.14 o 
   8   2   3        5.22      0.15 o 
   9   2   3        5.38      0.15 o 
  10   2   3        8.65      0.23 o 
 -10   3   3        3.99      0.13 o 
  -9   3   3       13.80      0.32 o 
  -8   3   3        7.32      0.18 o 
  -7   3   3        2.17      0.08 o 
  -6   3   3        1.74      0.06 o 
  -5   3   3        6.31      0.15 o 
  -4   3   3       23.08      0.53 o 
  -3   3   3        6.82      0.20 o 
  -2   3   3        1.49      0.07 o 
  -1   3   3       13.78      0.33 o 
   0   3   3       87.93      1.97 o 
   1   3   3        0.09      0.03 o 
   2   3   3        4.61      0.13 o 
   3   3   3       99.05      2.26 o 
   4   3   3        1.36      0.06 o 
   5   3   3        4.60      0.12 o 
   6   3   3        0.87      0.04 o 
   7   3   3       15.73      0.38 o 
   8   3   3        0.63      0.05 o 
   9   3   3       15.73      0.39 o 
  10   3   3        4.03      0.19 o 
  -9   4   3       22.10      0.51 o 
  -8   4   3       16.51      0.39 o 
  -7   4   3        0.66      0.05 o 
  -6   4   3        7.49      0.19 o 
  -5   4   3       24.60      0.58 o 
  -4   4   3       61.18      1.39 o 
  -3   4   3       59.75      1.34 o 
  -2   4   3       33.83      0.75 o 
  -1   4   3        0.02      0.02 o 
   0   4   3        4.01      0.11 o 
   1   4   3       14.95      0.36 o 
   2   4   3       56.54      1.27 o 
   3   4   3       18.96      0.43 o 
   4   4   3        2.81      0.09 o 
   5   4   3        1.25      0.07 o 
   6   4   3        0.30      0.04 o 
   7   4   3        1.18      0.06 o 
   8   4   3        2.76      0.09 o 
   9   4   3        0.06      0.07 o 
  -8   5   3        0.04      0.05 o 
  -7   5   3        3.75      0.11 o 
  -6   5   3        1.27      0.06 o 
  -5   5   3        3.31      0.11 o 
  -4   5   3        2.37      0.09 o 
  -3   5   3        4.58      0.13 o 
  -2   5   3        3.39      0.09 o 
  -1   5   3        1.28      0.05 o 
   0   5   3        1.22      0.05 o 
   1   5   3        0.68      0.04 o 
   2   5   3        1.41      0.05 o 
   3   5   3        0.02      0.02 o 
   4   5   3        3.63      0.12 o 
   5   5   3        1.25      0.07 o 
   6   5   3        0.67      0.06 o 
   7   5   3        1.34      0.08 o 
  -6   6   3        0.48      0.05 o 
  -5   6   3       20.70      0.46 o 
  -4   6   3       14.19      0.34 o 
  -3   6   3        1.14      0.06 o 
  -2   6   3       16.90      0.41 o 
  -1   6   3        0.06      0.04 o 
   0   6   3        4.24      0.12 o 
   1   6   3        0.66      0.05 o 
   2   6   3       13.64      0.34 o 
   3   6   3        0.92      0.05 o 
   4   6   3        0.69      0.05 o 
   5   6   3        2.04      0.09 o 
 -12   0   4       44.29      0.88 o 
 -11   0   4       10.25      0.27 o 
 -10   0   4        9.11      0.24 o 
  -9   0   4       58.53      1.33 o 
  -8   0   4        4.29      0.13 o 
  -7   0   4       40.73      0.90 o 
  -6   0   4        2.91      0.17 o 
  -5   0   4       17.94      0.50 o 
  -4   0   4      126.34      2.88 o 
  -3   0   4       88.82      2.00 o 
  -2   0   4     1888.33     84.86 o 
  -1   0   4      836.00     30.01 o 
   0   0   4       70.89      1.67 o 
   1   0   4     1850.75     53.52 o 
   2   0   4        8.24      0.25 o 
   3   0   4       21.38      0.61 o 
   4   0   4       36.65      1.23 o 
   5   0   4       12.00      0.30 o 
   6   0   4        1.47      0.10 o 
   7   0   4      273.31      5.90 o 
   8   0   4       66.09      1.46 o 
   9   0   4        4.82      0.15 o 
  10   0   4       15.17      0.37 o 
  11   0   4        0.09      0.10 o 
 -12   1   4        0.05      0.04 o 
 -11   1   4       38.52      0.84 o 
 -10   1   4        0.72      0.05 o 
  -9   1   4       10.45      0.27 o 
  -8   1   4       30.20      0.70 o 
  -7   1   4        0.42      0.03 o 
  -6   1   4       32.84      0.74 o 
  -5   1   4       95.82      2.15 o 
  -4   1   4       34.35      0.82 o 
  -3   1   4      234.44      5.55 o 
  -2   1   4      364.13      8.60 o 
  -1   1   4      255.34      6.26 o 
   0   1   4     1269.35    120.92 o 
   1   1   4       67.19      1.62 o 
   2   1   4        9.40      0.27 o 
   3   1   4       12.06      0.30 o 
   4   1   4        3.04      0.10 o 
   5   1   4       39.44      0.89 o 
   6   1   4       55.38      1.22 o 
   7   1   4       35.73      0.80 o 
   8   1   4       34.65      0.77 o 
   9   1   4        2.68      0.10 o 
  10   1   4       10.05      0.25 o 
  11   1   4        1.80      0.10 o 
 -11   2   4       11.42      0.29 o 
 -10   2   4       30.25      0.67 o 
  -9   2   4        0.31      0.04 o 
  -8   2   4       16.27      0.38 o 
  -7   2   4        3.43      0.10 o 
  -6   2   4        5.56      0.14 o 
  -5   2   4       28.73      0.69 o 
  -4   2   4       62.61      1.40 o 
  -3   2   4       27.68      0.67 o 
  -2   2   4       22.93      0.53 o 
  -1   2   4      232.22      5.40 o 
   0   2   4      185.54      4.28 o 
   1   2   4       19.65      0.46 o 
   2   2   4        1.14      0.05 o 
   3   2   4       92.41      2.08 o 
   4   2   4       15.45      0.38 o 
   5   2   4       61.48      1.46 o 
   6   2   4       49.06      1.08 o 
   7   2   4        0.61      0.04 o 
   8   2   4       14.91      0.37 o 
   9   2   4       38.41      0.83 o 
  10   2   4        1.48      0.08 o 
 -10   3   4       11.11      0.27 o 
  -9   3   4       22.16      0.50 o 
  -8   3   4        0.04      0.04 o 
  -7   3   4       78.60      1.72 o 
  -6   3   4        4.67      0.12 o 
  -5   3   4       11.82      0.27 o 
  -4   3   4      242.46      5.55 o 
  -3   3   4       45.92      1.03 o 
  -2   3   4        9.32      0.25 o 
  -1   3   4       56.76      1.27 o 
   0   3   4       57.49      1.30 o 
   1   3   4        8.33      0.21 o 
   2   3   4      219.22      4.90 o 
   3   3   4      108.16      2.38 o 
   4   3   4       49.44      1.10 o 
   5   3   4        3.97      0.12 o 
   6   3   4        0.31      0.04 o 
   7   3   4       15.01      0.34 o 
   8   3   4       11.23      0.29 o 
   9   3   4        7.01      0.22 o 
  -9   4   4        0.26      0.05 o 
  -8   4   4       11.64      0.28 o 
  -7   4   4        2.13      0.10 o 
  -6   4   4       43.68      0.96 o 
  -5   4   4       24.27      0.56 o 
  -4   4   4        1.11      0.04 o 
  -3   4   4       29.79      0.67 o 
  -2   4   4        0.53      0.03 o 
  -1   4   4        0.43      0.03 o 
   0   4   4       12.49      0.29 o 
   1   4   4        3.07      0.09 o 
   2   4   4       55.77      1.23 o 
   3   4   4       39.10      0.89 o 
   4   4   4        1.63      0.06 o 
   5   4   4       26.37      0.64 o 
   6   4   4        6.54      0.17 o 
   7   4   4        2.80      0.09 o 
   8   4   4        2.67      0.10 o 
  -8   5   4        0.19      0.04 o 
  -7   5   4        1.95      0.08 o 
  -6   5   4       38.96      0.88 o 
  -5   5   4       68.79      1.56 o 
  -4   5   4        0.56      0.04 o 
  -3   5   4        9.96      0.24 o 
  -2   5   4        3.59      0.10 o 
  -1   5   4        5.00      0.13 o 
   0   5   4       25.04      0.56 o 
   1   5   4       94.35      2.09 o 
   2   5   4        2.99      0.11 o 
   3   5   4        0.07      0.03 o 
   4   5   4       23.65      0.58 o 
   5   5   4        3.70      0.12 o 
   6   5   4       15.94      0.41 o 
   7   5   4        2.63      0.10 o 
  -6   6   4        3.42      0.10 o 
  -5   6   4        3.15      0.10 o 
  -4   6   4        3.71      0.12 o 
  -3   6   4        1.44      0.07 o 
  -2   6   4        0.07      0.04 o 
  -1   6   4        1.94      0.09 o 
   0   6   4        0.78      0.05 o 
   1   6   4        5.61      0.16 o 
   2   6   4        7.60      0.21 o 
   3   6   4        1.24      0.07 o 
   4   6   4        0.13      0.04 o 
   5   6   4        1.67      0.14 o 
 -12   1   5       20.44      0.48 o 
 -11   1   5        2.22      0.09 o 
 -10   1   5        9.84      0.24 o 
  -9   1   5        3.30      0.10 o 
  -8   1   5       23.21      0.52 o 
  -7   1   5        2.30      0.07 o 
  -6   1   5       97.83      2.19 o 
  -5   1   5       30.66      0.71 o 
  -4   1   5        0.05      0.02 o 
  -3   1   5      213.03      4.94 o 
  -2   1   5       20.66      0.53 o 
  -1   1   5        1.03      0.06 o 
   0   1   5       71.06      1.59 o 
   1   1   5      113.59      2.57 o 
   2   1   5       20.65      0.50 o 
   3   1   5        5.28      0.16 o 
   4   1   5       88.53      1.99 o 
   5   1   5        1.22      0.06 o 
   6   1   5       59.93      1.32 o 
   7   1   5       41.95      0.93 o 
   8   1   5        0.02      0.02 o 
   9   1   5        6.37      0.21 o 
  10   1   5        3.85      0.19 o 
 -11   2   5        2.19      0.16 o 
 -10   2   5        0.05      0.06 o 
  -9   2   5        6.29      0.19 o 
  -8   2   5       34.42      0.79 o 
  -7   2   5       10.19      0.24 o 
  -6   2   5        4.38      0.11 o 
  -5   2   5      179.45      4.10 o 
  -4   2   5        6.24      0.18 o 
  -3   2   5        2.58      0.08 o 
  -2   2   5        3.28      0.09 o 
  -1   2   5      493.30     11.66 o 
   0   2   5       49.80      1.14 o 
   1   2   5       90.73      2.02 o 
   2   2   5      155.09      3.49 o 
   3   2   5       62.50      1.47 o 
   4   2   5        0.65      0.05 o 
   5   2   5       15.32      0.35 o 
   6   2   5       99.86      2.19 o 
   7   2   5        0.86      0.05 o 
   8   2   5        7.88      0.20 o 
   9   2   5        3.50      0.11 o 
  10   2   5       10.85      0.31 o 
 -11   3   5        6.92      0.39 o 
 -10   3   5        0.04      0.03 o 
  -9   3   5        0.04      0.04 o 
  -8   3   5        0.97      0.06 o 
  -7   3   5       35.63      0.80 o 
  -6   3   5        0.68      0.04 o 
  -5   3   5        3.79      0.10 o 
  -4   3   5       28.69      0.64 o 
  -3   3   5       21.88      0.50 o 
  -2   3   5        6.74      0.18 o 
  -1   3   5        0.87      0.05 o 
   0   3   5       16.26      0.39 o 
   1   3   5       22.09      0.53 o 
   2   3   5        7.88      0.20 o 
   3   3   5        0.13      0.03 o 
   4   3   5        3.50      0.10 o 
   5   3   5       41.51      0.92 o 
   6   3   5        0.12      0.03 o 
   7   3   5        1.06      0.05 o 
   8   3   5       18.82      0.43 o 
   9   3   5        1.55      0.08 o 
  -9   4   5        0.05      0.05 o 
  -8   4   5        3.16      0.15 o 
  -7   4   5       24.13      0.54 o 
  -6   4   5       40.83      1.00 o 
  -5   4   5       14.03      0.32 o 
  -4   4   5       11.75      0.27 o 
  -3   4   5        0.38      0.03 o 
  -2   4   5       35.54      0.81 o 
  -1   4   5       61.66      1.39 o 
   0   4   5       79.25      1.74 o 
   1   4   5       53.49      1.19 o 
   2   4   5       19.13      0.45 o 
   3   4   5        0.25      0.04 o 
   4   4   5       21.04      0.48 o 
   5   4   5       19.36      0.46 o 
   6   4   5       15.02      0.39 o 
   7   4   5       21.69      0.49 o 
   8   4   5        2.93      0.10 o 
  -8   5   5        1.66      0.08 o 
  -7   5   5        1.07      0.06 o 
  -6   5   5        0.03      0.03 o 
  -5   5   5        0.41      0.04 o 
  -4   5   5        0.08      0.03 o 
  -3   5   5        1.18      0.05 o 
  -2   5   5        4.18      0.11 o 
  -1   5   5        0.21      0.03 o 
   0   5   5        3.20      0.09 o 
   1   5   5        4.22      0.12 o 
   2   5   5        1.31      0.06 o 
   3   5   5        1.95      0.08 o 
   4   5   5        2.23      0.08 o 
   5   5   5        0.33      0.05 o 
   6   5   5        0.03      0.03 o 
   7   5   5        0.03      0.03 o 
  -6   6   5       10.31      0.26 o 
  -5   6   5        1.56      0.09 o 
  -4   6   5        6.07      0.17 o 
  -3   6   5        0.74      0.05 o 
  -2   6   5        9.92      0.27 o 
  -1   6   5        0.84      0.06 o 
   0   6   5       30.03      0.69 o 
   1   6   5       12.36      0.30 o 
   2   6   5        0.23      0.04 o 
   3   6   5        3.69      0.11 o 
   4   6   5        2.97      0.10 o 
 -12   0   6        5.70      0.20 o 
 -11   0   6        0.57      0.11 o 
 -10   0   6       12.99      0.32 o 
  -9   0   6       25.60      0.60 o 
  -8   0   6        0.03      0.04 o 
  -7   0   6      264.26      5.84 o 
  -6   0   6      167.55      3.69 o 
  -5   0   6      117.37      2.69 o 
  -4   0   6       45.78      1.08 o 
  -3   0   6       14.13      0.38 o 
  -2   0   6      177.28      4.12 o 
  -1   0   6      202.72      5.36 o 
   0   0   6     1006.08     44.43 o 
   1   0   6      222.58      5.39 o 
   2   0   6        4.16      0.32 o 
   3   0   6      582.55     14.68 o 
   4   0   6       12.69      0.32 o 
   5   0   6        6.41      0.22 o 
   6   0   6       47.46      1.16 o 
   7   0   6        1.23      0.07 o 
   8   0   6        4.88      0.17 o 
   9   0   6       28.57      0.67 o 
  10   0   6       18.21      0.43 o 
 -12   1   6        4.61      0.17 o 
 -11   1   6        0.20      0.05 o 
 -10   1   6        0.04      0.03 o 
  -9   1   6       23.18      0.52 o 
  -8   1   6        1.81      0.06 o 
  -7   1   6       19.58      0.44 o 
  -6   1   6      157.70      3.50 o 
  -5   1   6        4.15      0.12 o 
  -4   1   6      176.35      4.19 o 
  -3   1   6        0.33      0.03 o 
  -2   1   6        5.81      0.18 o 
  -1   1   6        0.48      0.04 o 
   0   1   6      308.36      7.40 o 
   1   1   6      212.32      4.88 o 
   2   1   6      425.72     10.50 o 
   3   1   6        4.73      0.13 o 
   4   1   6       40.18      0.92 o 
   5   1   6       82.05      1.84 o 
   6   1   6       21.83      0.49 o 
   7   1   6        1.06      0.05 o 
   8   1   6        4.26      0.12 o 
   9   1   6        8.10      0.22 o 
  10   1   6        8.31      0.26 o 
 -11   2   6        6.64      0.18 o 
 -10   2   6        0.03      0.03 o 
  -9   2   6       35.28      0.78 o 
  -8   2   6       59.44      1.30 o 
  -7   2   6        2.30      0.08 o 
  -6   2   6        1.17      0.05 o 
  -5   2   6       81.96      1.86 o 
  -4   2   6        5.99      0.15 o 
  -3   2   6      139.18      3.19 o 
  -2   2   6       72.10      1.61 o 
  -1   2   6       18.91      0.44 o 
   0   2   6        5.39      0.15 o 
   1   2   6      161.86      3.70 o 
   2   2   6       10.58      0.25 o 
   3   2   6       45.39      1.02 o 
   4   2   6        6.99      0.18 o 
   5   2   6       48.98      1.11 o 
   6   2   6        2.22      0.07 o 
   7   2   6        6.11      0.16 o 
   8   2   6        0.08      0.04 o 
   9   2   6        3.23      0.11 o 
  10   2   6        7.96      0.21 o 
 -10   3   6       11.57      0.28 o 
  -9   3   6        1.15      0.06 o 
  -8   3   6       34.75      0.76 o 
  -7   3   6       16.60      0.39 o 
  -6   3   6        6.97      0.17 o 
  -5   3   6        4.76      0.12 o 
  -4   3   6        8.35      0.20 o 
  -3   3   6        0.26      0.03 o 
  -2   3   6      371.45      8.47 o 
  -1   3   6      107.13      2.51 o 
   0   3   6        0.26      0.03 o 
   1   3   6       44.38      0.99 o 
   2   3   6        2.31      0.08 o 
   3   3   6       20.78      0.53 o 
   4   3   6      109.23      2.45 o 
   5   3   6       93.20      2.07 o 
   6   3   6        0.23      0.05 o 
   7   3   6        7.08      0.19 o 
   8   3   6       15.32      0.36 o 
   9   3   6       17.64      0.44 o 
  -9   4   6        8.54      0.21 o 
  -8   4   6        4.94      0.14 o 
  -7   4   6        4.60      0.14 o 
  -6   4   6        1.99      0.08 o 
  -5   4   6        0.02      0.01 o 
  -4   4   6       29.54      0.68 o 
  -3   4   6       25.67      0.57 o 
  -2   4   6        4.05      0.12 o 
  -1   4   6       85.10      1.90 o 
   0   4   6        6.55      0.16 o 
   1   4   6        8.23      0.20 o 
   2   4   6        3.61      0.10 o 
   3   4   6        0.32      0.03 o 
   4   4   6       13.97      0.32 o 
   5   4   6        8.77      0.25 o 
   6   4   6        0.83      0.05 o 
   7   4   6       32.04      0.71 o 
   8   4   6        4.00      0.12 o 
  -8   5   6        0.55      0.06 o 
  -7   5   6        8.52      0.22 o 
  -6   5   6        7.06      0.18 o 
  -5   5   6        9.16      0.22 o 
  -4   5   6        5.75      0.15 o 
  -3   5   6       38.08      0.86 o 
  -2   5   6        0.01      0.02 o 
  -1   5   6       33.31      0.75 o 
   0   5   6       77.56      1.73 o 
   1   5   6        0.18      0.03 o 
   2   5   6        1.99      0.07 o 
   3   5   6       16.33      0.38 o 
   4   5   6        9.92      0.24 o 
   5   5   6        6.67      0.18 o 
   6   5   6       48.29      1.12 o 
  -6   6   6        1.27      0.23 o 
  -5   6   6        0.77      0.08 o 
  -4   6   6        1.91      0.09 o 
  -3   6   6        1.05      0.06 o 
  -2   6   6        0.07      0.07 o 
  -1   6   6       10.07      0.25 o 
   0   6   6        0.18      0.04 o 
   1   6   6        4.19      0.13 o 
   2   6   6        0.35      0.04 o 
   3   6   6        0.83      0.05 o 
   4   6   6        0.04      0.03 o 
 -12   1   7        1.70      0.09 o 
 -11   1   7        1.63      0.09 o 
 -10   1   7       49.00      1.10 o 
  -9   1   7       17.91      0.41 o 
  -8   1   7       57.44      1.27 o 
  -7   1   7       53.58      1.21 o 
  -6   1   7        2.82      0.08 o 
  -5   1   7        0.95      0.05 o 
  -4   1   7       88.63      1.99 o 
  -3   1   7      347.23      8.19 o 
  -2   1   7       33.82      0.76 o 
  -1   1   7      417.10      9.93 o 
   0   1   7       36.00      0.86 o 
   1   1   7       18.29      0.42 o 
   2   1   7       30.22      0.69 o 
   3   1   7       29.10      0.68 o 
   4   1   7        8.14      0.21 o 
   5   1   7        5.00      0.15 o 
   6   1   7       12.38      0.30 o 
   7   1   7        1.43      0.07 o 
   8   1   7        0.28      0.04 o 
   9   1   7       13.88      0.33 o 
  10   1   7        0.04      0.04 o 
 -11   2   7        8.74      0.26 o 
 -10   2   7        1.36      0.11 o 
  -9   2   7       10.49      0.27 o 
  -8   2   7        6.53      0.17 o 
  -7   2   7       20.18      0.46 o 
  -6   2   7        0.25      0.02 o 
  -5   2   7       22.08      0.50 o 
  -4   2   7        7.11      0.18 o 
  -3   2   7      168.13      3.77 o 
  -2   2   7       33.80      0.77 o 
  -1   2   7        1.29      0.05 o 
   0   2   7      140.40      3.17 o 
   1   2   7       81.92      1.82 o 
   2   2   7       57.79      1.29 o 
   3   2   7        3.83      0.11 o 
   4   2   7      157.97      3.62 o 
   5   2   7        4.50      0.12 o 
   6   2   7        1.12      0.05 o 
   7   2   7        3.53      0.11 o 
   8   2   7       37.03      0.82 o 
   9   2   7        1.88      0.09 o 
 -10   3   7        0.46      0.05 o 
  -9   3   7       21.24      0.49 o 
  -8   3   7       11.00      0.32 o 
  -7   3   7        0.01      0.01 o 
  -6   3   7        7.76      0.19 o 
  -5   3   7       16.54      0.37 o 
  -4   3   7        5.55      0.13 o 
  -3   3   7        4.07      0.11 o 
  -2   3   7       83.11      1.84 o 
  -1   3   7        1.84      0.08 o 
   0   3   7        1.08      0.05 o 
   1   3   7       19.19      0.44 o 
   2   3   7       29.64      0.69 o 
   3   3   7        2.17      0.08 o 
   4   3   7        0.34      0.04 o 
   5   3   7        4.82      0.13 o 
   6   3   7        5.26      0.14 o 
   7   3   7        3.60      0.11 o 
   8   3   7        0.15      0.04 o 
   9   3   7        0.32      0.08 o 
  -9   4   7        1.01      0.07 o 
  -8   4   7        3.19      0.12 o 
  -7   4   7        4.75      0.14 o 
  -6   4   7        0.04      0.05 o 
  -5   4   7        1.16      0.05 o 
  -4   4   7        9.89      0.24 o 
  -3   4   7       17.14      0.39 o 
  -2   4   7       38.36      0.86 o 
  -1   4   7       29.74      0.66 o 
   0   4   7        0.17      0.03 o 
   1   4   7        1.37      0.06 o 
   2   4   7       18.98      0.44 o 
   3   4   7       56.94      1.28 o 
   4   4   7       41.63      0.96 o 
   5   4   7       19.38      0.45 o 
   6   4   7        1.97      0.10 o 
   7   4   7        0.10      0.04 o 
   8   4   7        4.79      0.14 o 
  -8   5   7        5.13      0.17 o 
  -7   5   7        0.63      0.05 o 
  -6   5   7        2.82      0.10 o 
  -5   5   7        2.64      0.09 o 
  -4   5   7        0.08      0.03 o 
  -3   5   7        4.38      0.12 o 
  -2   5   7        0.24      0.03 o 
  -1   5   7        1.03      0.05 o 
   0   5   7        0.03      0.03 o 
   1   5   7        0.98      0.05 o 
   2   5   7        0.30      0.05 o 
   3   5   7        4.91      0.13 o 
   4   5   7        0.11      0.04 o 
   5   5   7        1.31      0.09 o 
   6   5   7        3.18      0.11 o 
  -5   6   7        1.92      0.08 o 
  -4   6   7       10.29      0.25 o 
  -3   6   7        0.84      0.06 o 
  -2   6   7        3.97      0.13 o 
  -1   6   7        9.77      0.25 o 
   0   6   7        0.18      0.04 o 
   1   6   7        0.28      0.04 o 
   2   6   7        5.92      0.16 o 
   3   6   7       15.59      0.39 o 
   4   6   7        0.95      0.06 o 
 -12   0   8        0.09      0.07 o 
 -11   0   8       92.96      1.96 o 
 -10   0   8       17.87      0.52 o 
  -9   0   8        4.38      0.14 o 
  -8   0   8       50.53      1.20 o 
  -7   0   8        0.28      0.03 o 
  -6   0   8        1.15      0.07 o 
  -5   0   8      289.85      6.83 o 
  -4   0   8      575.28     14.26 o 
  -3   0   8       22.37      0.51 o 
  -2   0   8      463.25     11.44 o 
  -1   0   8      494.91     14.28 o 
   0   0   8      296.44      7.12 o 
   1   0   8       70.64      1.57 o 
   2   0   8      104.13      2.39 o 
   3   0   8       10.81      0.28 o 
   4   0   8        1.02      0.09 o 
   5   0   8      146.56      3.24 o 
   6   0   8       15.90      0.37 o 
   7   0   8       45.61      0.96 o 
   8   0   8       29.73      0.67 o 
   9   0   8        0.09      0.06 o 
  10   0   8        1.09      0.10 o 
 -11   1   8        1.42      0.11 o 
 -10   1   8       20.79      0.50 o 
  -9   1   8        5.05      0.15 o 
  -8   1   8        6.11      0.15 o 
  -7   1   8        0.01      0.01 o 
  -6   1   8        3.18      0.09 o 
  -5   1   8       17.36      0.40 o 
  -4   1   8      177.62      3.99 o 
  -3   1   8        8.27      0.21 o 
  -2   1   8      291.82      6.79 o 
  -1   1   8       94.92      2.14 o 
   0   1   8       26.95      0.66 o 
   1   1   8       91.77      2.05 o 
   2   1   8       47.38      1.06 o 
   3   1   8       38.34      0.91 o 
   4   1   8       28.58      0.67 o 
   5   1   8        1.53      0.05 o 
   6   1   8       43.42      1.01 o 
   7   1   8       48.24      1.08 o 
   8   1   8       20.09      0.46 o 
   9   1   8        2.07      0.10 o 
  10   1   8        1.45      0.14 o 
 -11   2   8        0.03      0.03 o 
 -10   2   8        9.44      0.26 o 
  -9   2   8       58.06      1.30 o 
  -8   2   8        6.99      0.17 o 
  -7   2   8       16.97      0.38 o 
  -6   2   8       13.78      0.31 o 
  -5   2   8        2.10      0.06 o 
  -4   2   8       84.16      1.93 o 
  -3   2   8      290.01      6.59 o 
  -2   2   8       28.74      0.65 o 
  -1   2   8       47.28      1.05 o 
   0   2   8        0.47      0.04 o 
   1   2   8        5.80      0.16 o 
   2   2   8       56.41      1.28 o 
   3   2   8      104.57      2.32 o 
   4   2   8        0.72      0.05 o 
   5   2   8       14.29      0.33 o 
   6   2   8        5.66      0.14 o 
   7   2   8        7.53      0.21 o 
   8   2   8        4.64      0.15 o 
   9   2   8        2.39      0.12 o 
 -10   3   8        6.26      0.19 o 
  -9   3   8        6.95      0.22 o 
  -8   3   8       22.97      0.53 o 
  -7   3   8        0.07      0.03 o 
  -6   3   8       41.04      0.91 o 
  -5   3   8        2.30      0.08 o 
  -4   3   8        0.27      0.02 o 
  -3   3   8       18.12      0.41 o 
  -2   3   8       26.20      0.59 o 
  -1   3   8        6.71      0.17 o 
   0   3   8      101.50      2.26 o 
   1   3   8       25.99      0.59 o 
   2   3   8        1.65      0.07 o 
   3   3   8      117.69      2.70 o 
   4   3   8       55.96      1.23 o 
   5   3   8        3.42      0.10 o 
   6   3   8        6.43      0.17 o 
   7   3   8       12.99      0.32 o 
   8   3   8        4.07      0.13 o 
  -9   4   8        4.49      0.14 o 
  -8   4   8        4.60      0.14 o 
  -7   4   8       27.66      0.64 o 
  -6   4   8        7.23      0.19 o 
  -5   4   8       26.36      0.60 o 
  -4   4   8        4.60      0.12 o 
  -3   4   8        0.57      0.03 o 
  -2   4   8        0.61      0.03 o 
  -1   4   8        8.18      0.20 o 
   0   4   8        5.85      0.14 o 
   1   4   8       60.62      1.39 o 
   2   4   8        5.44      0.14 o 
   3   4   8       21.02      0.47 o 
   4   4   8       21.54      0.51 o 
   5   4   8        0.06      0.04 o 
   6   4   8        0.07      0.04 o 
   7   4   8        0.03      0.03 o 
  -8   5   8        8.93      0.37 o 
  -7   5   8        0.03      0.03 o 
  -6   5   8       17.23      0.44 o 
  -5   5   8        6.65      0.17 o 
  -4   5   8        8.56      0.22 o 
  -3   5   8        0.56      0.04 o 
  -2   5   8        1.22      0.06 o 
  -1   5   8        0.90      0.05 o 
   0   5   8        6.62      0.19 o 
   1   5   8        8.34      0.20 o 
   2   5   8       75.83      1.67 o 
   3   5   8        1.63      0.07 o 
   4   5   8        2.15      0.08 o 
   5   5   8        7.49      0.20 o 
   6   5   8        0.53      0.07 o 
  -5   6   8       12.64      0.30 o 
  -4   6   8        1.38      0.06 o 
  -3   6   8        0.17      0.04 o 
  -2   6   8        2.16      0.09 o 
  -1   6   8        2.84      0.13 o 
   0   6   8        0.92      0.06 o 
   1   6   8       13.60      0.34 o 
   2   6   8        0.75      0.05 o 
   3   6   8        0.22      0.08 o 
 -11   1   9        6.37      0.18 o 
 -10   1   9       10.43      0.27 o 
  -9   1   9       18.14      0.41 o 
  -8   1   9       14.25      0.33 o 
  -7   1   9       10.82      0.25 o 
  -6   1   9       45.72      1.02 o 
  -5   1   9      269.71      6.04 o 
  -4   1   9       46.67      1.05 o 
  -3   1   9       60.78      1.35 o 
  -2   1   9       22.29      0.51 o 
  -1   1   9      173.03      3.92 o 
   0   1   9       37.44      0.85 o 
   1   1   9      189.58      4.27 o 
   2   1   9      178.63      3.98 o 
   3   1   9        1.48      0.08 o 
   4   1   9       20.84      0.54 o 
   5   1   9        1.95      0.06 o 
   6   1   9       35.89      0.79 o 
   7   1   9        0.07      0.04 o 
   8   1   9        9.99      0.27 o 
   9   1   9        2.28      0.10 o 
 -11   2   9        0.05      0.06 o 
 -10   2   9       13.95      0.36 o 
  -9   2   9        1.52      0.09 o 
  -8   2   9        1.39      0.07 o 
  -7   2   9       17.35      0.39 o 
  -6   2   9       32.55      0.72 o 
  -5   2   9        0.15      0.02 o 
  -4   2   9       14.04      0.35 o 
  -3   2   9       52.53      1.21 o 
  -2   2   9       17.17      0.40 o 
  -1   2   9        8.21      0.20 o 
   0   2   9       55.60      1.23 o 
   1   2   9        7.39      0.19 o 
   2   2   9       79.62      1.77 o 
   3   2   9        2.38      0.09 o 
   4   2   9       14.71      0.34 o 
   5   2   9       10.99      0.26 o 
   6   2   9       35.74      0.79 o 
   7   2   9       21.95      0.51 o 
   8   2   9        0.14      0.06 o 
   9   2   9       16.04      0.40 o 
 -10   3   9        0.96      0.09 o 
  -9   3   9        1.65      0.10 o 
  -8   3   9        5.61      0.15 o 
  -7   3   9        9.99      0.24 o 
  -6   3   9       32.67      0.73 o 
  -5   3   9        0.02      0.02 o 
  -4   3   9       38.23      0.85 o 
  -3   3   9        5.51      0.14 o 
  -2   3   9        8.23      0.20 o 
  -1   3   9        1.24      0.05 o 
   0   3   9       42.20      0.94 o 
   1   3   9       10.05      0.24 o 
   2   3   9        1.38      0.06 o 
   3   3   9       37.13      0.82 o 
   4   3   9        6.34      0.16 o 
   5   3   9        0.27      0.04 o 
   6   3   9        3.86      0.12 o 
   7   3   9       10.47      0.26 o 
   8   3   9        0.15      0.05 o 
  -9   4   9        1.78      0.09 o 
  -8   4   9        0.07      0.04 o 
  -7   4   9        5.76      0.15 o 
  -6   4   9        0.14      0.03 o 
  -5   4   9        0.04      0.05 o 
  -4   4   9        2.30      0.07 o 
  -3   4   9        0.56      0.03 o 
  -2   4   9        0.30      0.03 o 
  -1   4   9        1.42      0.05 o 
   0   4   9        6.51      0.16 o 
   1   4   9       12.72      0.29 o 
   2   4   9        7.03      0.17 o 
   3   4   9       10.09      0.24 o 
   4   4   9        1.04      0.05 o 
   5   4   9        7.94      0.20 o 
   6   4   9        8.22      0.24 o 
   7   4   9       10.89      0.27 o 
  -8   5   9        0.05      0.06 o 
  -7   5   9        0.05      0.04 o 
  -6   5   9        1.56      0.07 o 
  -5   5   9        3.14      0.10 o 
  -4   5   9        0.14      0.03 o 
  -3   5   9        4.55      0.12 o 
  -2   5   9        1.01      0.05 o 
  -1   5   9        7.50      0.19 o 
   0   5   9        0.14      0.03 o 
   1   5   9        0.90      0.05 o 
   2   5   9        6.00      0.16 o 
   3   5   9        0.45      0.05 o 
   4   5   9        0.03      0.03 o 
   5   5   9        0.36      0.04 o 
  -5   6   9        2.64      0.11 o 
  -4   6   9        0.20      0.04 o 
  -3   6   9        4.56      0.13 o 
  -2   6   9        3.28      0.11 o 
  -1   6   9        0.04      0.03 o 
   0   6   9        0.46      0.05 o 
   1   6   9       12.54      0.33 o 
   2   6   9        0.56      0.05 o 
 -11   0  10        8.24      0.23 o 
 -10   0  10       12.69      0.44 o 
  -9   0  10       54.37      1.13 o 
  -8   0  10        6.76      0.17 o 
  -7   0  10        1.41      0.09 o 
  -6   0  10      299.49      6.90 o 
  -5   0  10      102.53      2.49 o 
  -4   0  10        1.70      0.08 o 
  -3   0  10        4.31      0.13 o 
  -2   0  10      188.51      4.32 o 
  -1   0  10        3.04      0.12 o 
   0   0  10      405.19      9.97 o 
   1   0  10      677.44     21.23 o 
   2   0  10       34.96      0.81 o 
   3   0  10        1.28      0.11 o 
   4   0  10        4.43      0.14 o 
   5   0  10       73.86      1.66 o 
   6   0  10       34.68      0.87 o 
   7   0  10       62.04      1.28 o 
   8   0  10        0.86      0.07 o 
   9   0  10       13.79      0.43 o 
 -11   1  10        3.98      0.14 o 
 -10   1  10        6.70      0.21 o 
  -9   1  10        1.23      0.06 o 
  -8   1  10       37.51      0.84 o 
  -7   1  10       30.55      0.68 o 
  -6   1  10       52.15      1.16 o 
  -5   1  10       26.83      0.62 o 
  -4   1  10        0.02      0.02 o 
  -3   1  10        3.55      0.12 o 
  -2   1  10       32.78      0.74 o 
  -1   1  10        0.05      0.03 o 
   0   1  10      148.89      3.49 o 
   1   1  10       73.66      1.64 o 
   2   1  10       42.94      0.96 o 
   3   1  10       85.26      1.87 o 
   4   1  10        0.30      0.03 o 
   5   1  10        0.87      0.04 o 
   6   1  10        0.36      0.04 o 
   7   1  10        3.50      0.12 o 
   8   1  10       19.66      0.45 o 
   9   1  10        9.64      0.26 o 
 -11   2  10        1.05      0.10 o 
 -10   2  10        0.82      0.06 o 
  -9   2  10        5.65      0.16 o 
  -8   2  10       11.59      0.27 o 
  -7   2  10       81.35      1.79 o 
  -6   2  10        9.89      0.23 o 
  -5   2  10        0.01      0.01 o 
  -4   2  10       31.28      0.71 o 
  -3   2  10       11.08      0.26 o 
  -2   2  10       91.74      2.06 o 
  -1   2  10      190.08      4.22 o 
   0   2  10       26.15      0.61 o 
   1   2  10        4.55      0.13 o 
   2   2  10       77.75      1.76 o 
   3   2  10       11.49      0.27 o 
   4   2  10       41.89      0.95 o 
   5   2  10       41.13      0.91 o 
   6   2  10        1.58      0.06 o 
   7   2  10        1.02      0.07 o 
   8   2  10       16.69      0.39 o 
 -10   3  10        8.14      0.23 o 
  -9   3  10        5.43      0.15 o 
  -8   3  10       10.36      0.25 o 
  -7   3  10       11.67      0.28 o 
  -6   3  10        0.55      0.04 o 
  -5   3  10        6.77      0.16 o 
  -4   3  10       66.36      1.48 o 
  -3   3  10       20.89      0.48 o 
  -2   3  10       23.04      0.52 o 
  -1   3  10       32.69      0.75 o 
   0   3  10        1.39      0.06 o 
   1   3  10        0.78      0.05 o 
   2   3  10        2.75      0.09 o 
   3   3  10        0.23      0.03 o 
   4   3  10       10.13      0.24 o 
   5   3  10       40.16      0.88 o 
   6   3  10       34.52      0.76 o 
   7   3  10        1.94      0.08 o 
   8   3  10        2.70      0.10 o 
  -9   4  10        0.54      0.16 o 
  -8   4  10        0.38      0.05 o 
  -7   4  10        0.23      0.04 o 
  -6   4  10        1.89      0.08 o 
  -5   4  10       24.81      0.59 o 
  -4   4  10        3.07      0.09 o 
  -3   4  10       40.00      0.89 o 
  -2   4  10       25.28      0.57 o 
  -1   4  10        0.03      0.02 o 
   0   4  10       17.28      0.39 o 
   1   4  10        0.01      0.01 o 
   2   4  10        1.82      0.06 o 
   3   4  10       11.84      0.28 o 
   4   4  10        1.53      0.06 o 
   5   4  10       16.90      0.43 o 
   6   4  10       19.77      0.50 o 
   7   4  10        0.32      0.05 o 
  -7   5  10        5.92      0.17 o 
  -6   5  10       15.95      0.40 o 
  -5   5  10        3.80      0.11 o 
  -4   5  10       13.39      0.32 o 
  -3   5  10        4.84      0.13 o 
  -2   5  10        3.60      0.11 o 
  -1   5  10       15.62      0.36 o 
   0   5  10        0.26      0.04 o 
   1   5  10        2.34      0.08 o 
   2   5  10        3.81      0.11 o 
   3   5  10        0.05      0.03 o 
   4   5  10       15.77      0.44 o 
   5   5  10        0.23      0.04 o 
  -4   6  10        0.21      0.04 o 
  -3   6  10        3.43      0.11 o 
  -2   6  10        0.17      0.05 o 
  -1   6  10        0.59      0.05 o 
   0   6  10       13.20      0.34 o 
   1   6  10        7.19      0.19 o 
   2   6  10        0.03      0.03 o 
 -11   1  11        4.54      0.15 o 
 -10   1  11        1.95      0.10 o 
  -9   1  11        6.83      0.18 o 
  -8   1  11        1.71      0.06 o 
  -7   1  11       48.02      1.06 o 
  -6   1  11        4.19      0.11 o 
  -5   1  11        0.17      0.02 o 
  -4   1  11        1.79      0.07 o 
  -3   1  11      161.10      3.61 o 
  -2   1  11       83.60      1.85 o 
  -1   1  11       74.71      1.67 o 
   0   1  11      206.67      4.82 o 
   1   1  11        0.06      0.03 o 
   2   1  11        1.71      0.07 o 
   3   1  11       13.98      0.32 o 
   4   1  11      131.48      2.91 o 
   5   1  11       30.12      0.67 o 
   6   1  11       33.38      0.74 o 
   7   1  11       17.18      0.40 o 
   8   1  11        6.35      0.17 o 
 -11   2  11        2.24      0.11 o 
 -10   2  11       12.62      0.30 o 
  -9   2  11        0.02      0.02 o 
  -8   2  11       20.90      0.47 o 
  -7   2  11       23.29      0.52 o 
  -6   2  11        0.23      0.03 o 
  -5   2  11       41.49      0.92 o 
  -4   2  11        7.77      0.19 o 
  -3   2  11       23.76      0.54 o 
  -2   2  11       13.86      0.32 o 
  -1   2  11       75.71      1.66 o 
   0   2  11        1.37      0.06 o 
   1   2  11        8.82      0.23 o 
   2   2  11       32.48      0.73 o 
   3   2  11        9.86      0.24 o 
   4   2  11        1.30      0.06 o 
   5   2  11       11.08      0.28 o 
   6   2  11        6.13      0.17 o 
   7   2  11       10.91      0.27 o 
   8   2  11        0.04      0.05 o 
 -10   3  11        0.04      0.05 o 
  -9   3  11        1.21      0.07 o 
  -8   3  11        6.50      0.17 o 
  -7   3  11        0.26      0.03 o 
  -6   3  11        4.60      0.12 o 
  -5   3  11        0.64      0.03 o 
  -4   3  11       21.50      0.48 o 
  -3   3  11        1.47      0.05 o 
  -2   3  11       20.81      0.47 o 
  -1   3  11       43.00      0.96 o 
   0   3  11        1.56      0.05 o 
   1   3  11       16.07      0.37 o 
   2   3  11        0.27      0.03 o 
   3   3  11       16.31      0.38 o 
   4   3  11        0.43      0.04 o 
   5   3  11       22.78      0.53 o 
   6   3  11        1.89      0.08 o 
   7   3  11        0.04      0.05 o 
  -9   4  11        6.26      0.19 o 
  -8   4  11       24.15      0.54 o 
  -7   4  11       15.53      0.36 o 
  -6   4  11        7.16      0.19 o 
  -5   4  11        0.34      0.04 o 
  -4   4  11        0.11      0.03 o 
  -3   4  11        3.93      0.11 o 
  -2   4  11       18.80      0.43 o 
  -1   4  11        3.08      0.09 o 
   0   4  11        0.70      0.03 o 
   1   4  11        1.39      0.06 o 
   2   4  11        0.27      0.03 o 
   3   4  11        0.03      0.03 o 
   4   4  11        0.47      0.04 o 
   5   4  11        2.84      0.11 o 
   6   4  11        1.95      0.09 o 
  -7   5  11       10.07      0.25 o 
  -6   5  11        0.62      0.05 o 
  -5   5  11        0.03      0.02 o 
  -4   5  11        1.49      0.08 o 
  -3   5  11        1.50      0.09 o 
  -2   5  11        0.57      0.05 o 
  -1   5  11        1.82      0.08 o 
   0   5  11        4.12      0.12 o 
   1   5  11        0.94      0.05 o 
   2   5  11        0.30      0.04 o 
   3   5  11        0.02      0.02 o 
   4   5  11        8.14      0.22 o 
  -3   6  11        0.43      0.05 o 
  -2   6  11        7.09      0.19 o 
  -1   6  11        0.03      0.03 o 
   0   6  11        1.37      0.07 o 
   1   6  11        0.22      0.04 o 
 -11   0  12        2.83      0.13 o 
 -10   0  12       12.16      0.30 o 
  -9   0  12        0.14      0.05 o 
  -8   0  12        3.24      0.10 o 
  -7   0  12        5.84      0.15 o 
  -6   0  12        1.11      0.31 o 
  -5   0  12       45.74      1.00 o 
  -4   0  12      244.88      5.42 o 
  -3   0  12      148.17      3.45 o 
  -2   0  12       17.29      0.40 o 
  -1   0  12      112.61      2.46 o 
   0   0  12       14.30      0.37 o 
   1   0  12        6.25      0.26 o 
   2   0  12       78.55      1.76 o 
   3   0  12      286.69      6.20 o 
   4   0  12        3.00      0.10 o 
   5   0  12       17.64      0.41 o 
   6   0  12       97.34      2.11 o 
   7   0  12       18.67      0.46 o 
   8   0  12       26.34      0.57 o 
 -11   1  12       14.15      0.37 o 
 -10   1  12        4.24      0.14 o 
  -9   1  12        0.08      0.04 o 
  -8   1  12        1.90      0.07 o 
  -7   1  12        3.00      0.08 o 
  -6   1  12       43.84      0.97 o 
  -5   1  12       25.55      0.57 o 
  -4   1  12       84.96      1.89 o 
  -3   1  12       54.66      1.22 o 
  -2   1  12        9.69      0.24 o 
  -1   1  12       88.50      1.99 o 
   0   1  12        0.21      0.03 o 
   1   1  12        2.17      0.10 o 
   2   1  12       25.10      0.56 o 
   3   1  12       11.27      0.26 o 
   4   1  12       11.90      0.28 o 
   5   1  12       57.19      1.26 o 
   6   1  12        0.71      0.05 o 
   7   1  12       16.27      0.38 o 
   8   1  12        4.61      0.14 o 
 -11   2  12        2.63      0.13 o 
 -10   2  12        5.32      0.15 o 
  -9   2  12        3.46      0.11 o 
  -8   2  12        8.48      0.21 o 
  -7   2  12        8.34      0.21 o 
  -6   2  12        9.30      0.22 o 
  -5   2  12       25.08      0.56 o 
  -4   2  12        0.82      0.04 o 
  -3   2  12        2.09      0.06 o 
  -2   2  12      112.92      2.56 o 
  -1   2  12       35.31      0.79 o 
   0   2  12       17.66      0.41 o 
   1   2  12       15.28      0.35 o 
   2   2  12        0.47      0.03 o 
   3   2  12       22.35      0.50 o 
   4   2  12      104.47      2.30 o 
   5   2  12       22.52      0.51 o 
   6   2  12        3.35      0.11 o 
   7   2  12        0.36      0.06 o 
   8   2  12        0.02      0.03 o 
 -10   3  12        0.04      0.05 o 
  -9   3  12       45.47      1.00 o 
  -8   3  12       53.85      1.19 o 
  -7   3  12        0.98      0.05 o 
  -6   3  12        0.79      0.04 o 
  -5   3  12        0.77      0.04 o 
  -4   3  12       12.79      0.29 o 
  -3   3  12       44.15      0.99 o 
  -2   3  12       88.47      1.96 o 
  -1   3  12        0.25      0.02 o 
   0   3  12        8.95      0.22 o 
   1   3  12       35.92      0.81 o 
   2   3  12        4.08      0.11 o 
   3   3  12       34.10      0.76 o 
   4   3  12        0.03      0.02 o 
   5   3  12        0.57      0.05 o 
   6   3  12        1.38      0.09 o 
   7   3  12        3.73      0.15 o 
  -9   4  12        6.40      0.18 o 
  -8   4  12       18.49      0.45 o 
  -7   4  12        3.89      0.12 o 
  -6   4  12       12.32      0.29 o 
  -5   4  12        2.09      0.08 o 
  -4   4  12        0.35      0.04 o 
  -3   4  12        3.00      0.10 o 
  -2   4  12        0.18      0.03 o 
  -1   4  12       21.59      0.49 o 
   0   4  12       25.81      0.58 o 
   1   4  12        1.75      0.07 o 
   2   4  12       36.98      0.83 o 
   3   4  12        1.87      0.07 o 
   4   4  12        0.25      0.04 o 
   5   4  12        0.55      0.05 o 
   6   4  12        0.28      0.06 o 
  -7   5  12       27.59      0.62 o 
  -6   5  12        0.23      0.04 o 
  -5   5  12       12.59      0.30 o 
  -4   5  12        8.22      0.21 o 
  -3   5  12       13.85      0.32 o 
  -2   5  12        0.97      0.06 o 
  -1   5  12       14.92      0.35 o 
   0   5  12        8.87      0.22 o 
   1   5  12       24.09      0.55 o 
   2   5  12        0.87      0.07 o 
   3   5  12        1.78      0.08 o 
   4   5  12        2.13      0.10 o 
  -2   6  12        0.46      0.05 o 
  -1   6  12        0.05      0.04 o 
 -11   1  13        0.54      0.07 o 
 -10   1  13       12.49      0.30 o 
  -9   1  13        0.33      0.04 o 
  -8   1  13        0.04      0.02 o 
  -7   1  13        9.75      0.23 o 
  -6   1  13        5.01      0.12 o 
  -5   1  13        9.25      0.23 o 
  -4   1  13       15.59      0.36 o 
  -3   1  13        0.84      0.04 o 
  -2   1  13       32.89      0.75 o 
  -1   1  13        5.79      0.15 o 
   0   1  13       26.57      0.60 o 
   1   1  13        7.10      0.18 o 
   2   1  13      122.37      2.70 o 
   3   1  13       37.01      0.83 o 
   4   1  13        6.36      0.16 o 
   5   1  13       17.10      0.39 o 
   6   1  13       14.64      0.34 o 
   7   1  13       16.45      0.42 o 
   8   1  13       12.03      0.29 o 
 -10   2  13       12.45      0.31 o 
  -9   2  13       33.21      0.74 o 
  -8   2  13        2.17      0.08 o 
  -7   2  13        5.41      0.14 o 
  -6   2  13        0.20      0.03 o 
  -5   2  13       75.81      1.67 o 
  -4   2  13        3.45      0.10 o 
  -3   2  13       55.20      1.22 o 
  -2   2  13       31.75      0.72 o 
  -1   2  13       13.35      0.31 o 
   0   2  13       10.37      0.24 o 
   1   2  13       28.34      0.64 o 
   2   2  13       36.86      0.83 o 
   3   2  13        3.07      0.09 o 
   4   2  13       28.20      0.65 o 
   5   2  13        0.03      0.03 o 
   6   2  13        7.41      0.20 o 
   7   2  13        4.49      0.16 o 
 -10   3  13        0.32      0.06 o 
  -9   3  13        7.44      0.19 o 
  -8   3  13        1.85      0.08 o 
  -7   3  13        8.10      0.21 o 
  -6   3  13        7.10      0.17 o 
  -5   3  13        0.07      0.03 o 
  -4   3  13        1.03      0.05 o 
  -3   3  13        9.77      0.25 o 
  -2   3  13        4.01      0.11 o 
  -1   3  13        1.16      0.05 o 
   0   3  13        0.03      0.02 o 
   1   3  13       29.96      0.67 o 
   2   3  13        0.13      0.03 o 
   3   3  13       12.75      0.30 o 
   4   3  13       14.02      0.32 o 
   5   3  13        4.63      0.13 o 
   6   3  13        0.68      0.05 o 
  -8   4  13       12.06      0.31 o 
  -7   4  13        0.06      0.04 o 
  -6   4  13       14.86      0.37 o 
  -5   4  13       15.69      0.36 o 
  -4   4  13       30.54      0.68 o 
  -3   4  13       33.91      0.76 o 
  -2   4  13       11.20      0.26 o 
  -1   4  13        0.33      0.03 o 
   0   4  13        6.50      0.16 o 
   1   4  13        8.57      0.21 o 
   2   4  13       12.48      0.29 o 
   3   4  13       14.34      0.34 o 
   4   4  13        0.60      0.05 o 
   5   4  13        0.05      0.05 o 
  -6   5  13        0.69      0.06 o 
  -5   5  13        4.40      0.13 o 
  -4   5  13        0.63      0.05 o 
  -3   5  13        0.35      0.05 o 
  -2   5  13        6.11      0.18 o 
  -1   5  13        0.03      0.03 o 
   0   5  13        1.11      0.06 o 
   1   5  13        0.42      0.04 o 
   2   5  13        1.86      0.07 o 
   3   5  13        0.41      0.04 o 
 -11   0  14       37.14      0.75 o 
 -10   0  14        0.85      0.10 o 
  -9   0  14        2.17      0.10 o 
  -8   0  14       45.95      1.00 o 
  -7   0  14       12.43      0.29 o 
  -6   0  14       27.26      0.60 o 
  -5   0  14        0.63      0.05 o 
  -4   0  14        1.89      0.07 o 
  -3   0  14       18.17      0.41 o 
  -2   0  14       58.18      1.32 o 
  -1   0  14       50.29      1.11 o 
   0   0  14       56.04      1.23 o 
   1   0  14       89.01      1.93 o 
   2   0  14      102.05      2.29 o 
   3   0  14        3.96      0.12 o 
   4   0  14        0.06      0.04 o 
   5   0  14       16.10      0.48 o 
   6   0  14        4.64      0.16 o 
   7   0  14       12.81      0.38 o 
 -11   1  14        6.71      0.20 o 
 -10   1  14       19.13      0.48 o 
  -9   1  14       14.67      0.34 o 
  -8   1  14        0.55      0.04 o 
  -7   1  14       16.00      0.37 o 
  -6   1  14       22.99      0.51 o 
  -5   1  14       27.08      0.61 o 
  -4   1  14       17.37      0.39 o 
  -3   1  14        0.34      0.03 o 
  -2   1  14       19.23      0.44 o 
  -1   1  14       47.55      1.06 o 
   0   1  14        9.24      0.22 o 
   1   1  14      130.57      2.88 o 
   2   1  14        3.28      0.09 o 
   3   1  14        0.71      0.04 o 
   4   1  14        2.42      0.08 o 
   5   1  14        0.34      0.04 o 
   6   1  14        0.08      0.04 o 
   7   1  14       25.24      0.55 o 
 -10   2  14       14.83      0.35 o 
  -9   2  14        5.16      0.14 o 
  -8   2  14       12.24      0.29 o 
  -7   2  14        3.62      0.10 o 
  -6   2  14        6.77      0.17 o 
  -5   2  14        0.73      0.04 o 
  -4   2  14       23.45      0.53 o 
  -3   2  14        0.93      0.04 o 
  -2   2  14       14.08      0.32 o 
  -1   2  14        1.29      0.05 o 
   0   2  14       60.45      1.34 o 
   1   2  14        6.88      0.17 o 
   2   2  14        1.83      0.06 o 
   3   2  14        8.26      0.22 o 
   4   2  14       11.33      0.27 o 
   5   2  14        6.34      0.17 o 
   6   2  14       35.94      0.80 o 
   7   2  14        7.12      0.22 o 
  -9   3  14        6.64      0.19 o 
  -8   3  14        1.39      0.06 o 
  -7   3  14       24.30      0.55 o 
  -6   3  14       58.25      1.28 o 
  -5   3  14        0.88      0.04 o 
  -4   3  14       33.22      0.74 o 
  -3   3  14       73.15      1.62 o 
  -2   3  14        5.07      0.13 o 
  -1   3  14       28.13      0.63 o 
   0   3  14       29.31      0.66 o 
   1   3  14       15.61      0.37 o 
   2   3  14        8.84      0.22 o 
   3   3  14       51.61      1.13 o 
   4   3  14        0.02      0.02 o 
   5   3  14       31.67      0.71 o 
   6   3  14        0.05      0.04 o 
  -8   4  14        0.04      0.03 o 
  -7   4  14        3.70      0.12 o 
  -6   4  14       14.76      0.35 o 
  -5   4  14        7.86      0.20 o 
  -4   4  14       24.13      0.58 o 
  -3   4  14        6.05      0.16 o 
  -2   4  14        9.30      0.23 o 
  -1   4  14        3.69      0.11 o 
   0   4  14        0.09      0.03 o 
   1   4  14        1.87      0.07 o 
   2   4  14        8.57      0.21 o 
   3   4  14        3.30      0.10 o 
   4   4  14       22.51      0.51 o 
  -6   5  14        2.37      0.11 o 
  -5   5  14       54.06      1.16 o 
  -4   5  14       14.70      0.35 o 
  -3   5  14        1.88      0.08 o 
  -2   5  14        2.57      0.11 o 
  -1   5  14        1.88      0.09 o 
   0   5  14       15.52      0.36 o 
   1   5  14       21.31      0.48 o 
   2   5  14       19.96      0.45 o 
 -10   1  15        0.04      0.05 o 
  -9   1  15        0.55      0.05 o 
  -8   1  15       16.86      0.39 o 
  -7   1  15       14.20      0.33 o 
  -6   1  15        3.77      0.10 o 
  -5   1  15       41.30      0.92 o 
  -4   1  15        0.13      0.02 o 
  -3   1  15        0.17      0.03 o 
  -2   1  15       11.83      0.27 o 
  -1   1  15       11.10      0.26 o 
   0   1  15        3.60      0.10 o 
   1   1  15        4.38      0.12 o 
   2   1  15        5.62      0.15 o 
   3   1  15        3.14      0.11 o 
   4   1  15        9.76      0.23 o 
   5   1  15       19.14      0.43 o 
   6   1  15        2.15      0.08 o 
   7   1  15       24.05      0.59 o 
 -10   2  15        0.05      0.04 o 
  -9   2  15        0.43      0.06 o 
  -8   2  15        0.17      0.04 o 
  -7   2  15       43.74      0.96 o 
  -6   2  15        2.98      0.09 o 
  -5   2  15       12.58      0.29 o 
  -4   2  15       36.16      0.80 o 
  -3   2  15       29.64      0.66 o 
  -2   2  15        2.32      0.07 o 
  -1   2  15       12.91      0.30 o 
   0   2  15      100.78      2.27 o 
   1   2  15        0.92      0.05 o 
   2   2  15       13.02      0.30 o 
   3   2  15        1.39      0.06 o 
   4   2  15       27.56      0.61 o 
   5   2  15        0.05      0.05 o 
   6   2  15       16.62      0.42 o 
  -9   3  15        3.12      0.11 o 
  -8   3  15        0.53      0.06 o 
  -7   3  15        5.03      0.14 o 
  -6   3  15       13.60      0.32 o 
  -5   3  15        2.46      0.09 o 
  -4   3  15        6.16      0.16 o 
  -3   3  15        1.74      0.06 o 
  -2   3  15       11.74      0.28 o 
  -1   3  15        6.34      0.17 o 
   0   3  15        0.31      0.03 o 
   1   3  15        0.96      0.05 o 
   2   3  15        5.45      0.14 o 
   3   3  15        5.16      0.14 o 
   4   3  15        0.04      0.04 o 
   5   3  15        0.84      0.06 o 
  -8   4  15        3.33      0.19 o 
  -7   4  15       13.35      0.33 o 
  -6   4  15       24.38      0.58 o 
  -5   4  15       14.57      0.36 o 
  -4   4  15        0.83      0.06 o 
  -3   4  15        0.02      0.02 o 
  -2   4  15       11.25      0.27 o 
  -1   4  15       40.85      0.92 o 
   0   4  15       28.15      0.63 o 
   1   4  15       19.79      0.45 o 
   2   4  15        5.97      0.16 o 
   3   4  15        0.04      0.05 o 
   4   4  15        5.69      0.15 o 
  -5   5  15        0.10      0.05 o 
  -4   5  15        0.16      0.05 o 
  -3   5  15        0.07      0.04 o 
  -2   5  15        0.18      0.06 o 
  -1   5  15        1.31      0.08 o 
   0   5  15        1.86      0.08 o 
   1   5  15        0.20      0.04 o 
 -10   0  16        3.15      0.31 o 
  -9   0  16       23.18      0.59 o 
  -8   0  16       12.86      0.32 o 
  -7   0  16        7.39      0.20 o 
  -6   0  16      137.44      2.97 o 
  -5   0  16        0.16      0.05 o 
  -4   0  16       58.94      1.29 o 
  -3   0  16       14.03      0.33 o 
  -2   0  16       12.05      0.29 o 
  -1   0  16       23.67      0.57 o 
   0   0  16       11.96      0.33 o 
   1   0  16       13.07      0.31 o 
   2   0  16       37.15      0.83 o 
   3   0  16       11.38      0.28 o 
   4   0  16       50.55      1.14 o 
   5   0  16       16.18      0.38 o 
   6   0  16        2.34      0.20 o 
 -10   1  16        1.09      0.09 o 
  -9   1  16        2.71      0.10 o 
  -8   1  16        9.22      0.23 o 
  -7   1  16        6.19      0.17 o 
  -6   1  16        0.64      0.04 o 
  -5   1  16       57.32      1.26 o 
  -4   1  16       22.90      0.52 o 
  -3   1  16       33.04      0.74 o 
  -2   1  16        1.14      0.04 o 
  -1   1  16        6.68      0.16 o 
   0   1  16        3.86      0.11 o 
   1   1  16       24.21      0.55 o 
   2   1  16        0.43      0.04 o 
   3   1  16       61.34      1.34 o 
   4   1  16        3.36      0.10 o 
   5   1  16        0.04      0.03 o 
   6   1  16       27.70      0.66 o 
 -10   2  16        0.69      0.07 o 
  -9   2  16       10.38      0.29 o 
  -8   2  16       40.06      0.88 o 
  -7   2  16       13.50      0.34 o 
  -6   2  16        0.40      0.04 o 
  -5   2  16        3.41      0.11 o 
  -4   2  16       11.08      0.27 o 
  -3   2  16       15.25      0.35 o 
  -2   2  16       39.25      0.87 o 
  -1   2  16        0.03      0.02 o 
   0   2  16        2.81      0.09 o 
   1   2  16        5.95      0.15 o 
   2   2  16       13.43      0.31 o 
   3   2  16        2.00      0.08 o 
   4   2  16        2.33      0.09 o 
   5   2  16       12.47      0.32 o 
   6   2  16        8.54      0.23 o 
  -9   3  16        3.24      0.12 o 
  -8   3  16       18.68      0.45 o 
  -7   3  16       24.07      0.54 o 
  -6   3  16        1.97      0.07 o 
  -5   3  16        0.05      0.06 o 
  -4   3  16        4.25      0.13 o 
  -3   3  16        0.04      0.03 o 
  -2   3  16       34.85      0.78 o 
  -1   3  16      121.66      2.68 o 
   0   3  16        1.25      0.06 o 
   1   3  16        0.33      0.05 o 
   2   3  16        4.01      0.11 o 
   3   3  16        8.79      0.23 o 
   4   3  16       24.98      0.59 o 
   5   3  16       35.26      0.82 o 
  -7   4  16       10.80      0.28 o 
  -6   4  16        0.59      0.06 o 
  -5   4  16        0.05      0.05 o 
  -4   4  16        2.02      0.09 o 
  -3   4  16        4.38      0.13 o 
  -2   4  16       15.94      0.38 o 
  -1   4  16        4.52      0.14 o 
   0   4  16       18.25      0.41 o 
   1   4  16       13.61      0.32 o 
   2   4  16        0.05      0.06 o 
   3   4  16        2.50      0.10 o 
  -4   5  16        0.12      0.05 o 
  -3   5  16       19.28      0.44 o 
  -2   5  16       14.82      0.36 o 
  -1   5  16        0.23      0.07 o 
   0   5  16       25.97      0.59 o 
 -10   1  17       16.62      0.42 o 
  -9   1  17       38.12      0.83 o 
  -8   1  17        7.48      0.19 o 
  -7   1  17       24.04      0.55 o 
  -6   1  17        1.08      0.05 o 
  -5   1  17       17.12      0.39 o 
  -4   1  17        4.77      0.12 o 
  -3   1  17       61.93      1.37 o 
  -2   1  17       32.14      0.73 o 
  -1   1  17        1.96      0.07 o 
   0   1  17       20.91      0.47 o 
   1   1  17        4.00      0.12 o 
   2   1  17        4.80      0.14 o 
   3   1  17        1.48      0.08 o 
   4   1  17        9.17      0.23 o 
   5   1  17        0.03      0.03 o 
  -9   2  17        9.17      0.23 o 
  -8   2  17        2.12      0.09 o 
  -7   2  17        2.22      0.09 o 
  -6   2  17       10.09      0.27 o 
  -5   2  17        8.11      0.20 o 
  -4   2  17        7.83      0.19 o 
  -3   2  17        1.11      0.05 o 
  -2   2  17       58.39      1.28 o 
  -1   2  17        0.06      0.03 o 
   0   2  17        0.04      0.03 o 
   1   2  17        4.28      0.12 o 
   2   2  17       49.36      1.11 o 
   3   2  17        7.40      0.19 o 
   4   2  17        5.56      0.15 o 
   5   2  17       26.84      0.59 o 
  -8   3  17       17.85      0.44 o 
  -7   3  17        0.27      0.05 o 
  -6   3  17        0.68      0.06 o 
  -5   3  17        0.17      0.04 o 
  -4   3  17       15.62      0.37 o 
  -3   3  17        1.27      0.06 o 
  -2   3  17        4.78      0.13 o 
  -1   3  17       12.81      0.30 o 
   0   3  17        5.41      0.14 o 
   1   3  17        1.76      0.08 o 
   2   3  17        0.20      0.04 o 
   3   3  17        7.59      0.19 o 
   4   3  17        3.08      0.10 o 
  -6   4  17        0.05      0.04 o 
  -5   4  17        2.56      0.11 o 
  -4   4  17        4.89      0.19 o 
  -3   4  17       11.83      0.28 o 
  -2   4  17       11.61      0.28 o 
  -1   4  17       10.94      0.26 o 
   0   4  17        0.84      0.06 o 
   1   4  17        4.55      0.13 o 
   2   4  17        6.93      0.19 o 
  -9   0  18        0.38      0.07 o 
  -8   0  18        2.58      0.12 o 
  -7   0  18        7.78      0.22 o 
  -6   0  18       16.12      0.38 o 
  -5   0  18       27.93      0.70 o 
  -4   0  18      137.65      2.94 o 
  -3   0  18       35.42      0.80 o 
  -2   0  18        5.17      0.15 o 
  -1   0  18       63.85      1.37 o 
   0   0  18        1.97      0.16 o 
   1   0  18       93.00      1.88 o 
   2   0  18        5.66      0.24 o 
   3   0  18       11.11      0.32 o 
   4   0  18        0.17      0.07 o 
   5   0  18        1.92      0.12 o 
  -9   1  18        7.34      0.21 o 
  -8   1  18       11.00      0.26 o 
  -7   1  18        0.20      0.04 o 
  -6   1  18        0.75      0.05 o 
  -5   1  18        0.62      0.04 o 
  -4   1  18        1.00      0.05 o 
  -3   1  18       40.87      0.90 o 
  -2   1  18        9.12      0.22 o 
  -1   1  18       15.84      0.37 o 
   0   1  18       27.46      0.61 o 
   1   1  18        4.33      0.13 o 
   2   1  18       22.99      0.52 o 
   3   1  18        3.03      0.11 o 
   4   1  18        0.48      0.06 o 
   5   1  18        6.04      0.17 o 
  -9   2  18       16.15      0.43 o 
  -8   2  18       15.05      0.35 o 
  -7   2  18        5.08      0.15 o 
  -6   2  18       20.50      0.48 o 
  -5   2  18        5.28      0.14 o 
  -4   2  18        8.43      0.21 o 
  -3   2  18       46.91      1.04 o 
  -2   2  18       30.19      0.67 o 
  -1   2  18        5.74      0.15 o 
   0   2  18       12.30      0.29 o 
   1   2  18        0.17      0.04 o 
   2   2  18        2.35      0.10 o 
   3   2  18       22.43      0.50 o 
   4   2  18        5.99      0.17 o 
  -8   3  18        0.06      0.06 o 
  -7   3  18       10.61      0.26 o 
  -6   3  18        9.11      0.23 o 
  -5   3  18       13.46      0.34 o 
  -4   3  18        2.86      0.10 o 
  -3   3  18        3.74      0.11 o 
  -2   3  18        9.91      0.24 o 
  -1   3  18        1.13      0.06 o 
   0   3  18        5.54      0.15 o 
   1   3  18       39.10      0.87 o 
   2   3  18        1.68      0.07 o 
   3   3  18        2.61      0.09 o 
  -5   4  18       18.11      0.44 o 
  -4   4  18        2.48      0.11 o 
  -3   4  18        4.46      0.14 o 
  -2   4  18        1.23      0.07 o 
  -1   4  18        0.05      0.03 o 
   0   4  18        2.70      0.10 o 
   1   4  18        0.74      0.07 o 
  -9   1  19        2.93      0.11 o 
  -8   1  19        0.05      0.06 o 
  -7   1  19       28.19      0.66 o 
  -6   1  19       12.52      0.29 o 
  -5   1  19       43.82      0.99 o 
  -4   1  19       55.74      1.21 o 
  -3   1  19        0.34      0.04 o 
  -2   1  19        1.85      0.08 o 
  -1   1  19       10.48      0.25 o 
   0   1  19       54.35      1.18 o 
   1   1  19       12.49      0.30 o 
   2   1  19       36.30      0.82 o 
   3   1  19        8.17      0.25 o 
   4   1  19        1.43      0.09 o 
  -8   2  19        4.09      0.13 o 
  -7   2  19        0.27      0.05 o 
  -6   2  19        2.64      0.10 o 
  -5   2  19       12.25      0.29 o 
  -4   2  19        6.69      0.17 o 
  -3   2  19        0.37      0.04 o 
  -2   2  19        8.88      0.21 o 
  -1   2  19        4.42      0.13 o 
   0   2  19       13.17      0.31 o 
   1   2  19        6.25      0.16 o 
   2   2  19        0.06      0.03 o 
   3   2  19       15.54      0.35 o 
  -7   3  19        0.18      0.05 o 
  -6   3  19       17.27      0.45 o 
  -5   3  19        6.43      0.19 o 
  -4   3  19        0.02      0.03 o 
  -3   3  19       11.49      0.28 o 
  -2   3  19        1.64      0.08 o 
  -1   3  19        4.40      0.13 o 
   0   3  19        0.40      0.05 o 
   1   3  19       16.19      0.39 o 
   2   3  19        0.27      0.05 o 
  -4   4  19        0.03      0.03 o 
  -3   4  19        0.32      0.05 o 
  -2   4  19        0.21      0.05 o 
  -1   4  19        0.66      0.07 o 
  -8   0  20       45.52      0.94 o 
  -7   0  20        0.53      0.08 o 
  -6   0  20       10.50      0.28 o 
  -5   0  20      106.26      2.54 o 
  -4   0  20        0.03      0.03 o 
  -3   0  20       10.15      0.26 o 
  -2   0  20       17.73      0.51 o 
  -1   0  20       46.74      0.96 o 
   0   0  20       12.56      0.33 o 
   1   0  20       97.43      2.08 o 
   2   0  20       21.06      0.47 o 
   3   0  20       39.58      1.35 o 
  -8   1  20        1.19      0.06 o 
  -7   1  20        4.75      0.16 o 
  -6   1  20       29.53      0.66 o 
  -5   1  20        0.61      0.05 o 
  -4   1  20       13.00      0.31 o 
  -3   1  20        2.16      0.09 o 
  -2   1  20        1.01      0.07 o 
  -1   1  20        3.02      0.12 o 
   0   1  20        3.63      0.18 o 
   1   1  20        5.68      0.16 o 
   2   1  20       27.33      0.66 o 
   3   1  20        0.42      0.05 o 
  -7   2  20       25.56      0.59 o 
  -6   2  20       22.28      0.50 o 
  -5   2  20        0.03      0.03 o 
  -4   2  20        0.09      0.04 o 
  -3   2  20        3.84      0.12 o 
  -2   2  20        7.38      0.20 o 
  -1   2  20       51.90      1.13 o 
   0   2  20       27.64      0.61 o 
   1   2  20        0.48      0.05 o 
   2   2  20        2.24      0.09 o 
  -6   3  20        0.98      0.07 o 
  -5   3  20        0.31      0.06 o 
  -4   3  20        6.54      0.20 o 
  -3   3  20        4.81      0.14 o 
  -2   3  20       16.54      0.39 o 
  -1   3  20        0.24      0.05 o 
   0   3  20       13.58      0.34 o 
   1   3  20        0.34      0.07 o 
  -7   1  21        3.36      0.11 o 
  -6   1  21       13.66      0.32 o 
  -5   1  21        0.96      0.06 o 
  -4   1  21        1.62      0.10 o 
  -3   1  21        8.77      0.24 o 
  -2   1  21       61.08      1.32 o 
  -1   1  21       14.48      0.35 o 
   0   1  21       17.21      0.47 o 
   1   1  21       10.60      0.32 o 
   2   1  21       10.41      0.30 o 
  -6   2  21        1.50      0.09 o 
  -5   2  21        0.27      0.05 o 
  -4   2  21        4.74      0.14 o 
  -3   2  21       11.87      0.29 o 
  -2   2  21        0.65      0.06 o 
  -1   2  21        1.21      0.09 o 
   0   2  21       14.15      0.33 o 
   1   2  21        2.57      0.11 o 
  -4   3  21        1.72      0.09 o 
  -3   3  21        7.51      0.21 o 
  -2   3  21        0.04      0.05 o 
  -1   3  21       14.01      0.35 o 
  -7   0  22        0.44      0.08 o 
  -6   0  22        3.23      0.16 o 
  -5   0  22        0.20      0.07 o 
  -4   0  22        1.36      0.10 o 
  -3   0  22      104.86      2.08 o 
  -2   0  22        5.14      0.22 o 
  -1   0  22        0.70      0.12 o 
   0   0  22       18.09      0.51 o 
   1   0  22        4.40      0.24 o 
  -6   1  22        1.49      0.09 o 
  -5   1  22        1.57      0.07 o 
  -4   1  22       24.57      0.56 o 
  -3   1  22        2.48      0.15 o 
  -2   1  22       12.71      0.46 o 
  -1   1  22       13.19      0.31 o 
   0   1  22        4.84      0.22 o 
   1   1  22        3.37      0.12 o 
  -5   2  22       10.97      0.27 o 
  -4   2  22        4.41      0.15 o 
  -3   2  22        0.08      0.09 o 
  -2   2  22       10.60      0.27 o 
  -1   2  22       20.56      0.49 o 
   0   2  22        0.50      0.06 o 
  -5   1  23        0.19      0.05 o 
  -4   1  23       10.34      0.27 o 
  -3   1  23        2.20      0.23 o 
  -2   1  23        0.07      0.07 o 
  -1   1  23        2.07      0.17 o 
_refine_diff_density_max 2.289495E-01
_refine_diff_density_min -3.042909E-01

# start Validation Reply Form
_vrf_PLAT417_ELMAM2_withoutURATIO_oxa07_05
;
PROBLEM: Short Inter D-H..H-D
RESPONSE: This is a very strong hydrogen bond and this is the reason why
the distance is so short.
;
# end Validation Reply Form
