# Supplementary material for: On the accuracy and precision of X-ray and neutron diffraction results as a function of resolution and the electron density model
Source: IUCrJ. 2020 Aug 25;7(Pt 5):920–33. doi: 10.1107/S2052252520010441 (PMC7467170; doi:10.1107/S2052252520010441)
Supplement: Supplementary file 2 [file m-07-00920-sup2.zip › cif_deposition/ELMAM2_withoutURATIO_oxa07_06.cif]

data_ELMAM2_withoutURATIO_oxa07_06  
_audit_creation_method             'MoPro12'     
_chemical_formula_moiety               'C2 H2 O4, 2(H2 O1)'
_chemical_formula_sum                  'C2 H6 O6'
_chemical_formula_weight               126.07
_chemical_absolute_configuration     '-'

_symmetry_cell_setting               monoclinic   
_symmetry_space_group_name_H-M         'P 21/c'
_symmetry_space_group_name_Hall        '-P 2ybc'

loop_
_atom_type_symbol                      
_atom_type_description                 
_atom_type_scat_dispersion_real        
_atom_type_scat_dispersion_imag        
_atom_type_scat_source                 
 'C' 'C'    0.0033   0.0016
'Su & Coppens. Acta. Cryst. (1997) A53, 749-762. '                    
 'H' 'H'    0.0000   0.0000
'Su & Coppens. Acta. Cryst. (1997) A53, 749-762. '                    
 'O' 'O'    0.0106   0.0060
'Su & Coppens. Acta. Cryst. (1997) A53, 749-762. '                    

loop_
_symmetry_equiv_pos_as_xyz           
'x, y, z'
'-x, y+1/2, -z+1/2'
'-x, -y, -z'
'x, -y-1/2, z-1/2'
_cell_length_a                    6.0894(3)
_cell_length_b                    3.4905(2)
_cell_length_c                    11.8381(6)
_cell_angle_alpha                 90.00
_cell_angle_beta                  103.939(2)
_cell_angle_gamma                 90.00
_cell_volume                      244.21(2)
_cell_formula_units_Z                2
_cell_measurement_reflns_used     9963
_cell_measurement_temperature     100(1)
_cell_measurement_theta_max       36.33
_cell_measurement_theta_min       3.45
_exptl_crystal_density_diffrn     1.7124
_exptl_crystal_F_000              132 
_exptl_absorpt_coefficient_mu     0.181 
_exptl_crystal_description        unspecified
_exptl_crystal_size_max              0.255                
_exptl_crystal_size_mid              0.205  
_exptl_crystal_size_min              0.190
_exptl_crystal_colour             colourless
_exptl_absorpt_correction_type    multi-scan
_exptl_absorpt_process_details
;
 Absorption correction done by SORTAV
 Blessing, R. H.: (1995) Acta Cryst. A51, 33-38
;
_exptl_absorpt_correction_T_min    0.956
_exptl_absorpt_correction_T_max    0.969
_exptl_special_details               
;
?
;
_diffrn_reflns_av_R_equivalents   0.0000
_diffrn_reflns_av_unetI/netI      0.0336
_diffrn_reflns_limit_h_max        9
_diffrn_reflns_limit_h_min        -10
_diffrn_reflns_limit_k_max        5
_diffrn_reflns_limit_k_min        0
_diffrn_reflns_limit_l_max        19
_diffrn_reflns_limit_l_min        0
_diffrn_reflns_number             1184
_diffrn_reflns_theta_full         26.00
_diffrn_reflns_theta_max          36.33
_diffrn_reflns_theta_min          3.45
_diffrn_ambient_temperature       100(1)
_diffrn_measured_fraction_theta_full 0.998
_diffrn_measured_fraction_theta_max 0.998
_diffrn_measurement_device_type   'Bruker APEX-II CCD'
_diffrn_measurement_method        '\f and \w scans'
_diffrn_radiation_monochromator   'graphite'
_diffrn_radiation_type            MoK\a
_diffrn_radiation_wavelength      0.71073
_diffrn_source                    'fine-focus sealed tube'
_diffrn_standards_number          0
_reflns_number_gt                 1137
_reflns_number_total              1184
_reflns_threshold_expression      >2sigma(I)
_computing_structure_refinement      'MoPro (J. Appl. Cryst. 2005, 38, 38-54)'
_iucr_refine_instructions_details  
; 
# ! MoPro 12.6 19/01/2017 17:14:19 F:\Oxalic_acid\Oxa_ELMAM2\Final_Refinement_06\7\mopro_elmam2_06_01.par 
# ! reflections hkl file : F:\Oxalic_acid\Oxa_ELMAM2\Final_Refinement_06\7\sortav_freeformat.hkl refin. vs. F^1 
# ! atomic table file : C:\Users\user\Desktop\Programy_Krys\MoPro\MoProSuite\LibMoPro\mopro.tab 
# ! wave functions file : C:\Users\user\Desktop\Programy_Krys\MoPro\MoProSuite\LibMoPro\WAVEF_Su_Coppens_relativistic 
# ! RF factor = 1.657 % RI factor = 4.347% 
# ! wR2F factor = 2.675 % wR2I factor = 4.999% 
# ! g.o.f.(F**1) = 2.007 Nvar= 49 Nref= 1184 Nfree= 0 0.08<sinT/l< 0.83 
#  
# WSIG 1.00000 ! weighting scheme 
#  ! SPACE GROUP P ? 
#  
# CELL 6.0894 3.4905 11.8381 90.0000 103.9391 90.0000 0.71073 
# ZERR 0.0000 0.0000 0.0000 0.0000 0.0000 0.0000 
#  
# SYMM 2 P CENTRO 
#  X , Y, Z 
#  -X , 1/2+Y, 1/2-Z 
#  
# EQUIV 56551 
#  
# SCALE 1 12.963705 
#  
# FMULT 1.00000 
#  
# UOVER 0.00000 0.00000 0.00000 0.00000 0.00000 0.00000 ANI 
#  
# SOLVT 0.00000 50.00000 
#  
# EXTIN 0.00000 GAUSSIAN ISOT TYP1 ! G*10^4 
#  
#  
# DUMMY 2 
# DUMY 0.39896 0.58093 0.36381 D1 0 ! atom # 8 
# DUMY 0.42794 0.53146 0.40201 D2 0 ! atom # 9 
#  
# KAPPA 7 
#  1.001632 1.113461 ! # 1 1 TES O1 1x 
#  1.013147 1.000000 ! # 2 1 TES C1 1x 
#  1.003017 1.109004 ! # 3 1 TES O2 1x 
#  1.023969 0.927043 ! # 4 1 TES O3 1x 
#  1.043006 1.200000 ! # 5 1 TES H2 1x 
#  1.043006 1.200000 ! # 6 1 TES H3 1x 
#  1.119673 1.200000 ! # 7 1 TES H1 1x 
#  
# ATOMS 7 
#  
# ATOM 1 O1 TES 1 0.065345 0.444196 0.150177 1.0000 1 O 
#  XY C1 H1 HEX K1 V0 M0 Q0 
# UANI 0.012681 0.017513 0.007944 -.003825 0.002032 0.000582 
#  6.05220 0. -.054 -.087 0. 0.104 0. 0. -.028 0.042 
#  0. -.015 -.026 0. 0. 0.065 0.022 
#  0.011 0. 0. 0.004 0.003 0. 0. 0.015 0.015 
#  
# ATOM 2 C1 TES 1 0.096878 0.558723 0.052021 1.0000 1 C 
#  XY O2 O1 HEX K2 V0 M0 Q0 
# UANI 0.008518 0.011188 0.007398 -.002034 0.001166 0.000009 
#  3.98080 0. 0.081 -.046 0. -.248 0. 0. 0.097 0.050 
#  0. 0.022 -.006 0. 0. 0.294 0.021 
#  0.014 0. 0. 0.014 -.001 0. 0. -.058 0.018 
#  
# ATOM 3 O2 TES 1 0.257650 0.742566 0.036313 1.0000 1 O 
#  ZY C1 O1 HEX K3 V0 M0 Q0 
# UANI 0.010586 0.018165 0.008344 -.005991 0.000920 0.000798 
#  6.09000 0. 0. 0. -.068 0.029 0. 0. -.153 0. 
#  0.028 0. 0. 0.017 0. 0. 0. 
#  -.012 0. 0. 0.011 0. 0. 0. -.003 0. 
#  
# ATOM 4 O3 TES 1 0.369952 0.631139 0.321514 1.0000 1 O 
# bZY H2 H3 HEX K4 V0 M0 Q0 
# UANI 0.010317 0.017635 0.008830 0.001648 0.000549 -.001195 
#  5.64460 0. 0. 0. -.163 -.014 0. 0. 0.132 0. 
#  -.039 0. 0. -.061 0. 0. 0. 
#  -.018 0. 0. -.027 0. 0. 0. 0.004 0. 
#  
# ATOM 5 H2 TES 1 0.311331 0.690852 0.386282 1.0000 1 H 
#  ZY O3 H3 HEX K5 V0 M0 Q0 
# UISO 0.028985 
#  1.13780 0. 0. 0. 0.273 0.140 0. 0. 0. 0. 
#  0.034 0. 0. 0. 0. 0. 0. 
#  -.010 0. 0. 0. 0. 0. 0. 0. 0. 
#  
# ATOM 6 H3 TES 1 0.488251 0.455974 0.350293 1.0000 1 H 
#  ZY O3 H2 HEX K6 V0 M0 Q0 
# UISO 0.023713 
#  1.13780 0. 0. 0. 0.273 0.140 0. 0. 0. 0. 
#  0.034 0. 0. 0. 0. 0. 0. 
#  -.010 0. 0. 0. 0. 0. 0. 0. 0. 
#  
# ATOM 7 H1 TES 1 0.196533 0.520987 0.217339 1.0000 1 H 
#  ZY O1 C1 HEX K7 V0 M0 Q0 
# UISO 0.040822 
#  0.95670 0. 0. 0. 0.207 0.095 0. 0. 0. 0. 
#  0.017 0. 0. 0. 0. 0. 0. 
#  -.028 0. 0. 0. 0. 0. 0. 0. 0. 
#  
# ANHAR 0 3 ! number_of_anharmonic_atoms max_order 
# ! 1 ! atom number 
# ! 0.00E+00 0.00E+00 0.00E+00 0.00E+00 0.00E+00 0.00E+00 0.00E+00 0.00E+00 
# ! 0.00E+00 0.00E+00 
#  
#  
# STOP 
; 
_refine_special_details              
;
  TAAM refinement with ELMAM2 databank.
  Uses aspherical atomic scattering factors computed 
  from multipolar model
  (Hansen & Coppens, Acta Cryst. A, 1978, 34, 909-921)
  parametrized using ELMAM2 databank
  (Domagala, et al., Acta Cryst. A, 2012, 68, 337-351)
  and MoPro software
  (Jelsch, et al., J. Appl. Cryst. 2005, 38, 38-54)
 Refinement of F^1^ against reflections.
 The threshold expression of F^2^ > 2sigma(F^2^) is
 used for calculating R-factors(gt) and is not
 relevant to the choice of reflections for refinement.
 R-factors based on F^2^ are statistically about twice
 as large as those based on F, and R-factors based on
 ALL data will be even larger.
;
_refine_ls_structure_factor_coef     F  
_refine_ls_matrix_type                full
_refine_ls_weighting_scheme          sigma
_refine_ls_weighting_details         ?
_atom_sites_solution_primary      direct 
_atom_sites_solution_secondary    difmap 
_atom_sites_solution_hydrogens    geom   
_refine_ls_hydrogen_treatment    refall
_refine_ls_extinction_method        'none'              
_refine_ls_abs_structure_details     ?
_refine_ls_abs_structure_Flack       ?
_refine_ls_number_reflns              1184
_refine_ls_number_parameters            49
_refine_ls_number_restraints             0
# R-factors: R(F)  &  wR2(I) 
_refine_ls_R_factor_all              0.0166
_refine_ls_R_factor_gt               0.0160
_refine_ls_wR_factor_ref             0.0268
_refine_ls_wR_factor_gt              0.0267
_refine_ls_goodness_of_fit_ref       2.007
_refine_ls_restrained_S_all          0.000
_refine_ls_shift/su_max              0.001
_refine_ls_shift/su_mean             0.000

###  to get diff_density_max min & rms : 
###  run MoPro  : WRIT FOUR   to create FOURier file 
###  run VMoPro : FOUR  FastFourierTransform   to get a 3D grid (Xplor format) on whole unit-cell
###             & GRID  STAT   to get max min rms statistics


loop_
_atom_site_type_symbol      
_atom_site_label            
_atom_site_fract_x          
_atom_site_fract_y          
_atom_site_fract_z          
_atom_site_U_iso_or_equiv   
_atom_site_adp_type         
_atom_site_occupancy        
_atom_site_calc_flag        
_atom_site_refinement_flag_posn  
_atom_site_refinement_flag_adp  
_atom_site_disorder_assembly
_atom_site_disorder_group   
O  O1 0.06534(3) 0.44420(6) 0.15018(2) 0.0128(1) Uani 1 d . . . .
C  C1 0.09688(4) 0.55872(7) 0.05202(2) 0.0092(1) Uani 1 d . . . .
O  O2 0.25765(3) 0.74257(6) 0.03631(2) 0.0126(1) Uani 1 d . . . .
O  O3 0.36995(3) 0.63114(6) 0.32151(2) 0.0126(1) Uani 1 d . . . .
H  H2 0.311(1) 0.691(2) 0.3863(7) 0.029(2) Uiso 1 d U . . .
H  H3 0.488(1) 0.456(2) 0.3503(6) 0.024(1) Uiso 1 d U . . .
H  H1 0.197(2) 0.521(3) 0.2173(8) 0.041(2) Uiso 1 d U . . .

loop_ 
_atom_site_aniso_label 
_atom_site_aniso_U_11 
_atom_site_aniso_U_22 
_atom_site_aniso_U_33 
_atom_site_aniso_U_12 
_atom_site_aniso_U_13 
_atom_site_aniso_U_23 
O1 0.01268(10) 0.0175(1) 0.00794(9) -0.00383(6) 0.00203(6) 0.00058(5)  
C1 0.0085(1) 0.0112(1) 0.00740(10) -0.00203(6) 0.00117(7) 0.000009(6)  
O2 0.01059(9) 0.0182(1) 0.00834(9) -0.00599(6) 0.00092(6) 0.00080(5)  
O3 0.01032(9) 0.0176(1) 0.00883(9) 0.00165(6) 0.00055(6) -0.00120(5)  

loop_
_geom_bond_atom_site_label_1         
_geom_bond_atom_site_label_2         
_geom_bond_distance                  
_geom_bond_site_symmetry_2           
_geom_bond_publ_flag                 
O1 C1 1.2862(3) . ? 
O1 H1 1.018(10) . ? 
C1 O2 1.2217(3) . ? 
O3 H3 0.944(8) . ? 
O3 H2 0.944(9) . ? 

loop_
_geom_angle_atom_site_label_1        
_geom_angle_atom_site_label_2        
_geom_angle_atom_site_label_3        
_geom_angle                          
_geom_angle_site_symmetry_1          
_geom_angle_site_symmetry_3          
_geom_angle_publ_flag                
O1 C1 O2 126.89(2) . . ? 
C1 O1 H1 111.3(6) . . ? 
H2 O3 H3 104.8(6) . . ? 

loop_
_geom_torsion_atom_site_label_1      
_geom_torsion_atom_site_label_2      
_geom_torsion_atom_site_label_3      
_geom_torsion_atom_site_label_4      
_geom_torsion                        
_geom_torsion_site_symmetry_1        
_geom_torsion_site_symmetry_2        
_geom_torsion_site_symmetry_3        
_geom_torsion_site_symmetry_4        
_geom_torsion_publ_flag              
O2 C1 O1 H1 -1.3(5) . . . . ? 

loop_ 
 _refln_index_h 
 _refln_index_k 
 _refln_index_l 
 _refln_F_squared_meas 
 _refln_F_squared_sigma 
 _refln_observed_status 
   1   0   0      382.65     10.99 o 
   2   0   0       24.68      0.62 o 
   3   0   0      399.87     11.13 o 
   4   0   0       44.87      1.01 o 
   5   0   0       62.53      1.45 o 
   6   0   0      230.59      5.14 o 
   7   0   0      107.84      2.30 o 
   8   0   0       27.47      0.66 o 
   9   0   0       18.40      0.42 o 
   1   1   0     1383.15     75.04 o 
   2   1   0      363.75      9.14 o 
   3   1   0      108.83      2.59 o 
   4   1   0        2.41      0.08 o 
   5   1   0        0.40      0.05 o 
   6   1   0        0.67      0.04 o 
   7   1   0       81.31      1.81 o 
   8   1   0        0.04      0.03 o 
   9   1   0       33.38      0.76 o 
   0   2   0       13.16      0.44 o 
   1   2   0      316.56      7.92 o 
   2   2   0      505.72     12.90 o 
   3   2   0        1.96      0.07 o 
   4   2   0      116.27      2.60 o 
   5   2   0       24.28      0.55 o 
   6   2   0        0.08      0.02 o 
   7   2   0       35.25      0.80 o 
   8   2   0       41.79      0.98 o 
   9   2   0        1.86      0.08 o 
   1   3   0       18.94      0.44 o 
   2   3   0       12.60      0.33 o 
   3   3   0       72.24      1.63 o 
   4   3   0        5.71      0.15 o 
   5   3   0      121.84      2.70 o 
   6   3   0        0.35      0.03 o 
   7   3   0        0.62      0.04 o 
   8   3   0       17.59      0.41 o 
   0   4   0        2.84      0.10 o 
   1   4   0       17.66      0.44 o 
   2   4   0       12.82      0.31 o 
   3   4   0        6.33      0.15 o 
   4   4   0       66.66      1.47 o 
   5   4   0        9.14      0.23 o 
   6   4   0       17.09      0.40 o 
   7   4   0       10.10      0.24 o 
   1   5   0        4.39      0.12 o 
   2   5   0       11.59      0.27 o 
   3   5   0       17.61      0.42 o 
   4   5   0        0.12      0.03 o 
   5   5   0        5.34      0.15 o 
  -9   1   1        0.45      0.04 o 
  -8   1   1       29.09      0.67 o 
  -7   1   1       17.88      0.42 o 
  -6   1   1        1.38      0.06 o 
  -5   1   1       55.36      1.34 o 
  -4   1   1       89.92      2.07 o 
  -3   1   1      323.29      8.43 o 
  -2   1   1      188.63      4.37 o 
  -1   1   1     1996.47    379.57 o 
   0   1   1      447.94     11.42 o 
   1   1   1       38.99      0.90 o 
   2   1   1       67.00      1.53 o 
   3   1   1      429.79     11.00 o 
   4   1   1      147.64      3.51 o 
   5   1   1      105.87      2.37 o 
   6   1   1      182.95      4.14 o 
   7   1   1        1.19      0.05 o 
   8   1   1        0.46      0.04 o 
   9   1   1        0.22      0.04 o 
  -9   2   1        4.77      0.16 o 
  -8   2   1       39.02      0.89 o 
  -7   2   1        0.01      0.02 o 
  -6   2   1       70.18      1.57 o 
  -5   2   1        9.44      0.25 o 
  -4   2   1       52.02      1.22 o 
  -3   2   1       82.10      1.83 o 
  -2   2   1      150.24      3.42 o 
  -1   2   1      139.91      3.27 o 
   0   2   1       73.80      1.71 o 
   1   2   1      259.32      6.27 o 
   2   2   1        1.75      0.07 o 
   3   2   1        8.03      0.26 o 
   4   2   1       73.97      1.63 o 
   5   2   1       25.20      0.57 o 
   6   2   1        9.36      0.23 o 
   7   2   1       10.90      0.26 o 
   8   2   1       21.40      0.52 o 
   9   2   1        3.71      0.14 o 
  -8   3   1        0.24      0.03 o 
  -7   3   1        1.95      0.07 o 
  -6   3   1       13.00      0.30 o 
  -5   3   1       19.53      0.45 o 
  -4   3   1        5.01      0.13 o 
  -3   3   1        4.02      0.14 o 
  -2   3   1      143.45      3.19 o 
  -1   3   1        0.13      0.03 o 
   0   3   1       50.14      1.13 o 
   1   3   1       31.14      0.71 o 
   2   3   1       29.33      0.70 o 
   3   3   1        2.02      0.08 o 
   4   3   1       36.79      0.81 o 
   5   3   1       26.44      0.59 o 
   6   3   1        0.02      0.02 o 
   7   3   1       28.30      0.64 o 
   8   3   1        0.17      0.03 o 
  -7   4   1       21.85      0.52 o 
  -6   4   1        7.99      0.19 o 
  -5   4   1        3.35      0.09 o 
  -4   4   1        0.17      0.03 o 
  -3   4   1       20.73      0.47 o 
  -2   4   1       16.43      0.38 o 
  -1   4   1        5.90      0.15 o 
   0   4   1       12.21      0.28 o 
   1   4   1        0.65      0.04 o 
   2   4   1        0.05      0.06 o 
   3   4   1        0.35      0.03 o 
   4   4   1        0.56      0.04 o 
   5   4   1        4.62      0.12 o 
   6   4   1        0.04      0.02 o 
   7   4   1        1.50      0.06 o 
  -5   5   1        2.72      0.09 o 
  -4   5   1        0.03      0.02 o 
  -3   5   1        0.17      0.03 o 
  -2   5   1        0.35      0.03 o 
  -1   5   1       10.15      0.24 o 
   0   5   1        0.04      0.05 o 
   1   5   1        0.05      0.03 o 
   2   5   1        3.77      0.10 o 
   3   5   1        9.17      0.22 o 
   4   5   1        2.14      0.08 o 
 -10   0   2        0.05      0.05 o 
  -9   0   2        4.16      0.13 o 
  -8   0   2        3.56      0.13 o 
  -7   0   2       14.36      0.34 o 
  -6   0   2      179.98      4.13 o 
  -5   0   2       89.30      2.10 o 
  -4   0   2      936.66     26.33 o 
  -3   0   2       14.89      0.62 o 
  -2   0   2      655.68     24.72 o 
  -1   0   2      701.63     43.80 o 
   0   0   2      147.64      3.36 o 
   1   0   2       10.49      0.60 o 
   3   0   2      182.00      5.31 o 
   4   0   2        0.03      0.04 o 
   5   0   2      646.70     18.34 o 
   6   0   2       29.46      0.67 o 
   7   0   2       34.77      0.82 o 
   8   0   2       14.74      0.34 o 
   9   0   2       47.47      1.02 o 
  -9   1   2        1.36      0.06 o 
  -8   1   2        0.02      0.02 o 
  -7   1   2       86.65      1.92 o 
  -6   1   2        6.67      0.17 o 
  -5   1   2      252.61      5.78 o 
  -4   1   2       56.08      1.29 o 
  -3   1   2       33.80      0.78 o 
  -2   1   2      553.50     14.35 o 
  -1   1   2      156.12      3.57 o 
   0   1   2       91.79      2.05 o 
   1   1   2      418.07     10.72 o 
   2   1   2        2.64      0.08 o 
   3   1   2      435.70     10.97 o 
   4   1   2      182.06      4.16 o 
   5   1   2       56.52      1.29 o 
   6   1   2       59.66      1.39 o 
   7   1   2        0.21      0.03 o 
   8   1   2        2.24      0.08 o 
   9   1   2        4.76      0.13 o 
  -9   2   2        0.02      0.02 o 
  -8   2   2       16.14      0.38 o 
  -7   2   2        0.32      0.03 o 
  -6   2   2       39.53      0.88 o 
  -5   2   2        0.62      0.05 o 
  -4   2   2       12.70      0.30 o 
  -3   2   2      178.26      4.03 o 
  -2   2   2      478.25     12.56 o 
  -1   2   2        8.27      0.20 o 
   0   2   2      128.95      3.36 o 
   1   2   2        0.11      0.03 o 
   2   2   2        2.90      0.08 o 
   3   2   2      272.72      6.44 o 
   4   2   2      291.02      6.61 o 
   5   2   2        3.32      0.11 o 
   6   2   2        0.05      0.03 o 
   7   2   2        6.26      0.16 o 
   8   2   2        0.23      0.03 o 
  -8   3   2        8.24      0.23 o 
  -7   3   2        1.85      0.07 o 
  -6   3   2       11.73      0.27 o 
  -5   3   2        0.08      0.02 o 
  -4   3   2       13.60      0.32 o 
  -3   3   2      248.72      5.73 o 
  -2   3   2       66.92      1.49 o 
  -1   3   2       31.88      0.74 o 
   0   3   2      114.63      2.56 o 
   1   3   2       45.85      1.04 o 
   2   3   2       88.79      1.99 o 
   3   3   2       20.58      0.47 o 
   4   3   2        1.09      0.06 o 
   5   3   2        5.39      0.14 o 
   6   3   2        0.72      0.04 o 
   7   3   2       22.61      0.51 o 
   8   3   2        9.59      0.24 o 
  -7   4   2        6.94      0.17 o 
  -6   4   2        0.04      0.05 o 
  -5   4   2        0.01      0.01 o 
  -4   4   2        5.15      0.13 o 
  -3   4   2       10.76      0.25 o 
  -2   4   2       60.71      1.34 o 
  -1   4   2        9.98      0.24 o 
   0   4   2       57.12      1.29 o 
   1   4   2       56.27      1.24 o 
   2   4   2        1.91      0.08 o 
   3   4   2        2.31      0.07 o 
   4   4   2        0.67      0.06 o 
   5   4   2        0.11      0.03 o 
   6   4   2       26.34      0.60 o 
  -5   5   2        4.26      0.12 o 
  -4   5   2       22.70      0.52 o 
  -3   5   2        2.33      0.08 o 
  -2   5   2       16.02      0.37 o 
  -1   5   2       71.98      1.60 o 
   0   5   2        7.61      0.19 o 
   1   5   2       12.41      0.29 o 
   2   5   2        1.84      0.06 o 
   3   5   2        3.14      0.09 o 
   4   5   2        0.90      0.05 o 
  -9   1   3        0.10      0.03 o 
  -8   1   3       18.88      0.44 o 
  -7   1   3        3.82      0.10 o 
  -6   1   3        1.22      0.06 o 
  -5   1   3       49.64      1.12 o 
  -4   1   3        1.56      0.06 o 
  -3   1   3      160.64      3.67 o 
  -2   1   3       20.49      0.46 o 
  -1   1   3      343.32      8.88 o 
   0   1   3       17.58      0.41 o 
   1   1   3      774.11     21.67 o 
   2   1   3      456.76     12.23 o 
   3   1   3       41.23      0.93 o 
   4   1   3      202.30      4.76 o 
   5   1   3        1.75      0.06 o 
   6   1   3       22.05      0.51 o 
   7   1   3        7.39      0.18 o 
   8   1   3       84.61      1.85 o 
   9   1   3       27.06      0.61 o 
  -9   2   3        0.69      0.05 o 
  -8   2   3        6.93      0.18 o 
  -7   2   3       22.63      0.52 o 
  -6   2   3       60.48      1.34 o 
  -5   2   3        4.42      0.12 o 
  -4   2   3       77.96      1.80 o 
  -3   2   3      293.25      6.78 o 
  -2   2   3        9.91      0.35 o 
  -1   2   3      171.40      3.91 o 
   0   2   3        0.02      0.02 o 
   1   2   3      349.16      8.58 o 
   2   2   3       16.83      0.40 o 
   3   2   3      100.45      2.65 o 
   4   2   3       54.21      1.20 o 
   5   2   3       23.65      0.54 o 
   6   2   3       13.41      0.31 o 
   7   2   3        4.86      0.14 o 
   8   2   3        5.06      0.14 o 
  -8   3   3        7.12      0.18 o 
  -7   3   3        2.11      0.08 o 
  -6   3   3        1.72      0.06 o 
  -5   3   3        6.17      0.15 o 
  -4   3   3       22.57      0.53 o 
  -3   3   3        6.71      0.22 o 
  -2   3   3        1.46      0.07 o 
  -1   3   3       13.47      0.32 o 
   0   3   3       86.07      1.91 o 
   1   3   3        0.09      0.03 o 
   2   3   3        4.52      0.13 o 
   3   3   3       97.18      2.26 o 
   4   3   3        1.34      0.06 o 
   5   3   3        4.49      0.12 o 
   6   3   3        0.85      0.04 o 
   7   3   3       15.27      0.37 o 
  -7   4   3        0.63      0.05 o 
  -6   4   3        7.30      0.18 o 
  -5   4   3       24.04      0.57 o 
  -4   4   3       59.85      1.34 o 
  -3   4   3       58.30      1.30 o 
  -2   4   3       33.09      0.74 o 
  -1   4   3        0.02      0.02 o 
   0   4   3        3.94      0.11 o 
   1   4   3       14.63      0.35 o 
   2   4   3       55.37      1.25 o 
   3   4   3       18.52      0.42 o 
   4   4   3        2.74      0.09 o 
   5   4   3        1.20      0.07 o 
   6   4   3        0.29      0.03 o 
  -5   5   3        3.16      0.10 o 
  -4   5   3        2.28      0.08 o 
  -3   5   3        4.44      0.12 o 
  -2   5   3        3.29      0.09 o 
  -1   5   3        1.23      0.05 o 
   0   5   3        1.18      0.05 o 
   1   5   3        0.66      0.04 o 
   2   5   3        1.37      0.05 o 
   3   5   3        0.02      0.02 o 
   4   5   3        3.52      0.12 o 
 -10   0   4        8.83      0.23 o 
  -9   0   4       57.12      1.33 o 
  -8   0   4        4.19      0.13 o 
  -7   0   4       39.84      0.88 o 
  -6   0   4        2.84      0.16 o 
  -5   0   4       17.60      0.50 o 
  -4   0   4      123.89      2.81 o 
  -3   0   4       86.98      1.94 o 
  -2   0   4     1850.77     83.43 o 
  -1   0   4      818.42     29.41 o 
   0   0   4       69.73      1.52 o 
   1   0   4     1810.08     60.12 o 
   2   0   4        8.07      0.23 o 
   3   0   4       20.94      0.60 o 
   4   0   4       35.83      1.24 o 
   5   0   4       11.75      0.29 o 
   6   0   4        1.44      0.10 o 
   7   0   4      267.36      5.80 o 
   8   0   4       64.14      1.44 o 
   9   0   4        4.67      0.15 o 
  -9   1   4       10.16      0.27 o 
  -8   1   4       29.35      0.67 o 
  -7   1   4        0.42      0.03 o 
  -6   1   4       32.15      0.72 o 
  -5   1   4       93.93      2.10 o 
  -4   1   4       33.65      0.81 o 
  -3   1   4      229.71      5.38 o 
  -2   1   4      356.83      8.68 o 
  -1   1   4      250.06      6.11 o 
   0   1   4     1240.54    118.40 o 
   1   1   4       65.68      1.60 o 
   2   1   4        9.19      0.27 o 
   3   1   4       11.78      0.29 o 
   4   1   4        2.97      0.10 o 
   5   1   4       38.74      0.87 o 
   6   1   4       54.26      1.20 o 
   7   1   4       34.90      0.78 o 
   8   1   4       33.67      0.75 o 
   9   1   4        2.65      0.11 o 
  -9   2   4        0.30      0.04 o 
  -8   2   4       15.90      0.37 o 
  -7   2   4        3.36      0.10 o 
  -6   2   4        5.43      0.13 o 
  -5   2   4       28.09      0.67 o 
  -4   2   4       61.26      1.37 o 
  -3   2   4       27.06      0.64 o 
  -2   2   4       22.47      0.52 o 
  -1   2   4      227.20      5.26 o 
   0   2   4      181.57      4.17 o 
   1   2   4       19.19      0.45 o 
   2   2   4        1.12      0.05 o 
   3   2   4       90.54      2.05 o 
   4   2   4       15.14      0.37 o 
   5   2   4       60.40      1.43 o 
   6   2   4       47.98      1.05 o 
   7   2   4        0.60      0.05 o 
   8   2   4       14.44      0.35 o 
  -8   3   4        0.04      0.04 o 
  -7   3   4       76.50      1.67 o 
  -6   3   4        4.55      0.12 o 
  -5   3   4       11.54      0.27 o 
  -4   3   4      237.92      5.44 o 
  -3   3   4       44.96      1.00 o 
  -2   3   4        9.11      0.25 o 
  -1   3   4       55.56      1.24 o 
   0   3   4       56.30      1.29 o 
   1   3   4        8.14      0.20 o 
   2   3   4      214.30      4.76 o 
   3   3   4      105.74      2.32 o 
   4   3   4       48.44      1.07 o 
   5   3   4        3.88      0.11 o 
   6   3   4        0.31      0.03 o 
   7   3   4       14.56      0.33 o 
  -7   4   4        2.08      0.09 o 
  -6   4   4       42.48      0.93 o 
  -5   4   4       23.70      0.54 o 
  -4   4   4        1.08      0.04 o 
  -3   4   4       29.05      0.65 o 
  -2   4   4        0.51      0.03 o 
  -1   4   4        0.43      0.03 o 
   0   4   4       12.24      0.28 o 
   1   4   4        3.01      0.09 o 
   2   4   4       54.57      1.21 o 
   3   4   4       38.18      0.87 o 
   4   4   4        1.59      0.06 o 
   5   4   4       25.68      0.65 o 
   6   4   4        6.33      0.16 o 
  -5   5   4       66.59      1.51 o 
  -4   5   4        0.53      0.04 o 
  -3   5   4        9.66      0.23 o 
  -2   5   4        3.50      0.10 o 
  -1   5   4        4.87      0.13 o 
   0   5   4       24.41      0.56 o 
   1   5   4       91.87      2.04 o 
   2   5   4        2.90      0.10 o 
   3   5   4        0.07      0.03 o 
   4   5   4       22.89      0.56 o 
 -10   1   5        9.35      0.45 o 
  -9   1   5        3.20      0.10 o 
  -8   1   5       22.56      0.51 o 
  -7   1   5        2.24      0.07 o 
  -6   1   5       95.75      2.13 o 
  -5   1   5       30.03      0.69 o 
  -4   1   5        0.05      0.02 o 
  -3   1   5      208.24      4.80 o 
  -2   1   5       20.35      0.53 o 
  -1   1   5        1.01      0.06 o 
   0   1   5       69.53      1.54 o 
   1   1   5      111.27      2.50 o 
   2   1   5       20.24      0.49 o 
   3   1   5        5.16      0.15 o 
   4   1   5       86.96      1.96 o 
   5   1   5        1.19      0.06 o 
   6   1   5       58.65      1.29 o 
   7   1   5       40.96      0.90 o 
   8   1   5        0.02      0.02 o 
  -9   2   5        6.08      0.18 o 
  -8   2   5       33.65      0.77 o 
  -7   2   5        9.97      0.24 o 
  -6   2   5        4.29      0.11 o 
  -5   2   5      175.57      3.99 o 
  -4   2   5        6.08      0.17 o 
  -3   2   5        2.52      0.08 o 
  -2   2   5        3.22      0.09 o 
  -1   2   5      483.03     11.98 o 
   0   2   5       48.64      1.10 o 
   1   2   5       88.57      1.97 o 
   2   2   5      151.59      3.40 o 
   3   2   5       60.99      1.48 o 
   4   2   5        0.65      0.05 o 
   5   2   5       15.02      0.35 o 
   6   2   5       97.49      2.14 o 
   7   2   5        0.84      0.05 o 
   8   2   5        7.60      0.19 o 
  -8   3   5        0.94      0.05 o 
  -7   3   5       34.71      0.78 o 
  -6   3   5        0.67      0.04 o 
  -5   3   5        3.70      0.10 o 
  -4   3   5       28.06      0.63 o 
  -3   3   5       21.39      0.49 o 
  -2   3   5        6.60      0.17 o 
  -1   3   5        0.85      0.05 o 
   0   3   5       15.97      0.38 o 
   1   3   5       21.60      0.51 o 
   2   3   5        7.73      0.19 o 
   3   3   5        0.12      0.03 o 
   4   3   5        3.43      0.10 o 
   5   3   5       40.48      0.89 o 
   6   3   5        0.12      0.03 o 
   7   3   5        1.02      0.06 o 
  -7   4   5       23.39      0.53 o 
  -6   4   5       39.86      0.98 o 
  -5   4   5       13.68      0.32 o 
  -4   4   5       11.46      0.26 o 
  -3   4   5        0.38      0.03 o 
  -2   4   5       34.75      0.79 o 
  -1   4   5       60.65      1.37 o 
   0   4   5       77.72      1.70 o 
   1   4   5       52.47      1.17 o 
   2   4   5       18.70      0.44 o 
   3   4   5        0.25      0.04 o 
   4   4   5       20.53      0.47 o 
   5   4   5       18.80      0.45 o 
   6   4   5       14.52      0.38 o 
  -5   5   5        0.45      0.09 o 
  -4   5   5        0.07      0.03 o 
  -3   5   5        1.16      0.05 o 
  -2   5   5        4.06      0.11 o 
  -1   5   5        0.20      0.03 o 
   0   5   5        3.13      0.09 o 
   1   5   5        4.13      0.12 o 
   2   5   5        1.26      0.06 o 
   3   5   5        1.89      0.07 o 
 -10   0   6       12.63      0.31 o 
  -9   0   6       24.91      0.56 o 
  -8   0   6        0.04      0.04 o 
  -7   0   6      258.29      5.62 o 
  -6   0   6      163.86      3.57 o 
  -5   0   6      115.20      2.61 o 
  -4   0   6       44.74      1.07 o 
  -3   0   6       13.81      0.38 o 
  -2   0   6      173.66      4.01 o 
  -1   0   6      199.33      5.96 o 
   0   0   6      988.75     45.17 o 
   1   0   6      218.13      5.24 o 
   2   0   6        4.07      0.31 o 
   3   0   6      569.60     15.87 o 
   4   0   6       12.36      0.32 o 
   5   0   6        6.29      0.21 o 
   6   0   6       46.40      1.19 o 
   7   0   6        1.20      0.07 o 
   8   0   6        4.74      0.17 o 
  -9   1   6       22.54      0.51 o 
  -8   1   6        1.75      0.06 o 
  -7   1   6       19.13      0.43 o 
  -6   1   6      153.65      3.42 o 
  -5   1   6        4.06      0.12 o 
  -4   1   6      174.49      4.07 o 
  -3   1   6        0.33      0.03 o 
  -2   1   6        5.70      0.17 o 
  -1   1   6        0.48      0.04 o 
   0   1   6      301.07      7.18 o 
   1   1   6      207.75      4.76 o 
   2   1   6      418.51     10.61 o 
   3   1   6        4.61      0.13 o 
   4   1   6       39.43      0.90 o 
   5   1   6       80.41      1.78 o 
   6   1   6       21.34      0.48 o 
   7   1   6        1.03      0.06 o 
   8   1   6        4.13      0.12 o 
  -9   2   6       34.13      0.76 o 
  -8   2   6       57.94      1.26 o 
  -7   2   6        2.25      0.08 o 
  -6   2   6        1.16      0.05 o 
  -5   2   6       80.26      1.81 o 
  -4   2   6        5.87      0.15 o 
  -3   2   6      136.29      3.11 o 
  -2   2   6       70.66      1.58 o 
  -1   2   6       18.55      0.43 o 
   0   2   6        5.27      0.14 o 
   1   2   6      158.05      3.60 o 
   2   2   6       10.34      0.25 o 
   3   2   6       44.40      1.00 o 
   4   2   6        6.86      0.18 o 
   5   2   6       47.92      1.08 o 
   6   2   6        2.18      0.07 o 
   7   2   6        5.94      0.15 o 
   8   2   6        0.06      0.04 o 
  -8   3   6       33.78      0.74 o 
  -7   3   6       16.16      0.38 o 
  -6   3   6        6.85      0.16 o 
  -5   3   6        4.66      0.12 o 
  -4   3   6        8.15      0.19 o 
  -3   3   6        0.26      0.03 o 
  -2   3   6      363.98      8.21 o 
  -1   3   6      105.12      2.40 o 
   0   3   6        0.27      0.03 o 
   1   3   6       43.48      0.97 o 
   2   3   6        2.25      0.09 o 
   3   3   6       20.37      0.51 o 
   4   3   6      106.67      2.39 o 
   5   3   6       90.94      2.01 o 
   6   3   6        0.22      0.04 o 
   7   3   6        6.86      0.18 o 
  -7   4   6        4.50      0.14 o 
  -6   4   6        1.94      0.07 o 
  -5   4   6        0.02      0.02 o 
  -4   4   6       28.94      0.66 o 
  -3   4   6       25.12      0.56 o 
  -2   4   6        3.96      0.11 o 
  -1   4   6       83.06      1.84 o 
   0   4   6        6.42      0.16 o 
   1   4   6        8.05      0.19 o 
   2   4   6        3.52      0.10 o 
   3   4   6        0.32      0.03 o 
   4   4   6       13.61      0.32 o 
   5   4   6        8.48      0.27 o 
  -4   5   6        5.58      0.14 o 
  -3   5   6       36.85      0.84 o 
  -2   5   6        0.01      0.02 o 
  -1   5   6       32.41      0.73 o 
   0   5   6       75.39      1.70 o 
   1   5   6        0.17      0.03 o 
   2   5   6        1.93      0.07 o 
   3   5   6       15.79      0.37 o 
  -9   1   7       17.39      0.40 o 
  -8   1   7       55.92      1.23 o 
  -7   1   7       52.38      1.18 o 
  -6   1   7        2.76      0.08 o 
  -5   1   7        0.93      0.05 o 
  -4   1   7       86.82      1.95 o 
  -3   1   7      340.03      7.96 o 
  -2   1   7       33.09      0.74 o 
  -1   1   7      408.28     10.06 o 
   0   1   7       35.11      0.84 o 
   1   1   7       17.91      0.41 o 
   2   1   7       29.64      0.68 o 
   3   1   7       28.63      0.68 o 
   4   1   7        8.00      0.21 o 
   5   1   7        4.90      0.14 o 
   6   1   7       12.09      0.29 o 
   7   1   7        1.38      0.07 o 
   8   1   7        0.26      0.04 o 
  -9   2   7       10.15      0.26 o 
  -8   2   7        6.36      0.16 o 
  -7   2   7       19.70      0.44 o 
  -6   2   7        0.25      0.02 o 
  -5   2   7       21.57      0.49 o 
  -4   2   7        6.96      0.18 o 
  -3   2   7      164.71      3.68 o 
  -2   2   7       33.18      0.77 o 
  -1   2   7        1.27      0.05 o 
   0   2   7      137.12      3.10 o 
   1   2   7       79.91      1.78 o 
   2   2   7       56.54      1.26 o 
   3   2   7        3.75      0.11 o 
   4   2   7      154.39      3.51 o 
   5   2   7        4.39      0.11 o 
   6   2   7        1.11      0.05 o 
   7   2   7        3.43      0.11 o 
  -8   3   7       10.71      0.33 o 
  -7   3   7        0.01      0.01 o 
  -6   3   7        7.57      0.19 o 
  -5   3   7       16.15      0.37 o 
  -4   3   7        5.42      0.13 o 
  -3   3   7        3.98      0.11 o 
  -2   3   7       81.32      1.80 o 
  -1   3   7        1.81      0.08 o 
   0   3   7        1.06      0.05 o 
   1   3   7       18.86      0.44 o 
   2   3   7       29.07      0.68 o 
   3   3   7        2.12      0.08 o 
   4   3   7        0.33      0.04 o 
   5   3   7        4.69      0.13 o 
   6   3   7        5.11      0.13 o 
  -7   4   7        4.63      0.13 o 
  -6   4   7        0.04      0.05 o 
  -5   4   7        1.15      0.05 o 
  -4   4   7        9.65      0.23 o 
  -3   4   7       16.73      0.38 o 
  -2   4   7       37.47      0.84 o 
  -1   4   7       29.11      0.65 o 
   0   4   7        0.17      0.03 o 
   1   4   7        1.34      0.06 o 
   2   4   7       18.53      0.42 o 
   3   4   7       55.64      1.24 o 
   4   4   7       40.40      0.93 o 
   5   4   7       18.74      0.45 o 
  -4   5   7        0.07      0.03 o 
  -3   5   7        4.21      0.12 o 
  -2   5   7        0.23      0.03 o 
  -1   5   7        0.99      0.05 o 
   0   5   7        0.03      0.03 o 
   1   5   7        0.95      0.05 o 
   2   5   7        0.27      0.05 o 
  -9   0   8        4.26      0.14 o 
  -8   0   8       49.25      1.15 o 
  -7   0   8        0.28      0.03 o 
  -6   0   8        1.12      0.07 o 
  -5   0   8      284.60      6.57 o 
  -4   0   8      563.76     14.90 o 
  -3   0   8       21.90      0.50 o 
  -2   0   8      453.92     12.04 o 
  -1   0   8      489.17     14.13 o 
   0   0   8      289.56      6.91 o 
   1   0   8       69.06      1.52 o 
   2   0   8      101.81      2.58 o 
   3   0   8       10.60      0.27 o 
   4   0   8        1.00      0.09 o 
   5   0   8      143.61      3.19 o 
   6   0   8       15.58      0.37 o 
   7   0   8       44.33      0.93 o 
   8   0   8       28.89      0.63 o 
  -9   1   8        4.88      0.14 o 
  -8   1   8        5.95      0.15 o 
  -7   1   8        0.01      0.01 o 
  -6   1   8        3.12      0.09 o 
  -5   1   8       17.00      0.39 o 
  -4   1   8      173.97      3.90 o 
  -3   1   8        8.10      0.21 o 
  -2   1   8      285.91      6.61 o 
  -1   1   8       92.91      2.08 o 
   0   1   8       26.41      0.65 o 
   1   1   8       89.87      2.00 o 
   2   1   8       46.42      1.04 o 
   3   1   8       37.34      0.89 o 
   4   1   8       27.92      0.66 o 
   5   1   8        1.49      0.05 o 
   6   1   8       42.47      0.98 o 
   7   1   8       46.84      1.06 o 
  -9   2   8       56.11      1.31 o 
  -8   2   8        6.81      0.17 o 
  -7   2   8       16.57      0.38 o 
  -6   2   8       13.47      0.31 o 
  -5   2   8        2.06      0.06 o 
  -4   2   8       82.63      1.88 o 
  -3   2   8      284.29      6.42 o 
  -2   2   8       28.13      0.64 o 
  -1   2   8       46.26      1.03 o 
   0   2   8        0.46      0.05 o 
   1   2   8        5.68      0.16 o 
   2   2   8       55.15      1.25 o 
   3   2   8      102.48      2.27 o 
   4   2   8        0.71      0.05 o 
   5   2   8       13.94      0.32 o 
   6   2   8        5.50      0.14 o 
   7   2   8        7.28      0.20 o 
  -8   3   8       22.30      0.52 o 
  -7   3   8        0.07      0.03 o 
  -6   3   8       40.06      0.88 o 
  -5   3   8        2.23      0.08 o 
  -4   3   8        0.27      0.02 o 
  -3   3   8       17.77      0.40 o 
  -2   3   8       25.63      0.58 o 
  -1   3   8        6.65      0.17 o 
   0   3   8       99.44      2.20 o 
   1   3   8       25.48      0.58 o 
   2   3   8        1.61      0.07 o 
   3   3   8      115.23      2.61 o 
   4   3   8       54.59      1.20 o 
   5   3   8        3.33      0.10 o 
   6   3   8        6.17      0.16 o 
  -6   4   8        6.96      0.18 o 
  -5   4   8       25.66      0.58 o 
  -4   4   8        4.49      0.12 o 
  -3   4   8        0.55      0.03 o 
  -2   4   8        0.59      0.04 o 
  -1   4   8        8.03      0.19 o 
   0   4   8        5.72      0.14 o 
   1   4   8       59.21      1.35 o 
   2   4   8        5.31      0.13 o 
   3   4   8       20.49      0.46 o 
   4   4   8       20.95      0.49 o 
  -4   5   8        8.26      0.21 o 
  -3   5   8        0.53      0.04 o 
  -2   5   8        1.16      0.06 o 
  -1   5   8        0.87      0.05 o 
   0   5   8        6.53      0.17 o 
   1   5   8        8.09      0.20 o 
   2   5   8       73.42      1.63 o 
  -9   1   9       17.50      0.40 o 
  -8   1   9       13.86      0.32 o 
  -7   1   9       10.54      0.24 o 
  -6   1   9       44.58      0.99 o 
  -5   1   9      263.95      5.87 o 
  -4   1   9       45.53      1.03 o 
  -3   1   9       59.53      1.32 o 
  -2   1   9       21.84      0.50 o 
  -1   1   9      169.30      3.82 o 
   0   1   9       36.59      0.83 o 
   1   1   9      185.17      4.15 o 
   2   1   9      175.20      3.92 o 
   3   1   9        1.46      0.07 o 
   4   1   9       20.42      0.52 o 
   5   1   9        1.92      0.06 o 
   6   1   9       35.02      0.77 o 
   7   1   9        0.06      0.04 o 
  -9   2   9        1.44      0.10 o 
  -8   2   9        1.33      0.06 o 
  -7   2   9       16.96      0.38 o 
  -6   2   9       31.82      0.71 o 
  -5   2   9        0.15      0.02 o 
  -4   2   9       13.70      0.35 o 
  -3   2   9       51.37      1.18 o 
  -2   2   9       16.80      0.39 o 
  -1   2   9        8.00      0.20 o 
   0   2   9       54.54      1.21 o 
   1   2   9        7.24      0.19 o 
   2   2   9       77.98      1.73 o 
   3   2   9        2.33      0.09 o 
   4   2   9       14.37      0.33 o 
   5   2   9       10.71      0.25 o 
   6   2   9       34.72      0.77 o 
  -8   3   9        5.43      0.15 o 
  -7   3   9        9.74      0.24 o 
  -6   3   9       31.86      0.71 o 
  -5   3   9        0.02      0.02 o 
  -4   3   9       37.34      0.83 o 
  -3   3   9        5.41      0.14 o 
  -2   3   9        8.07      0.19 o 
  -1   3   9        1.22      0.05 o 
   0   3   9       41.43      0.94 o 
   1   3   9        9.83      0.24 o 
   2   3   9        1.36      0.06 o 
   3   3   9       36.27      0.80 o 
   4   3   9        6.20      0.16 o 
   5   3   9        0.26      0.04 o 
   6   3   9        3.70      0.11 o 
  -6   4   9        0.13      0.03 o 
  -5   4   9        0.04      0.05 o 
  -4   4   9        2.25      0.07 o 
  -3   4   9        0.54      0.03 o 
  -2   4   9        0.30      0.03 o 
  -1   4   9        1.39      0.05 o 
   0   4   9        6.37      0.16 o 
   1   4   9       12.41      0.29 o 
   2   4   9        6.86      0.17 o 
   3   4   9        9.83      0.23 o 
   4   4   9        0.99      0.05 o 
  -3   5   9        4.40      0.12 o 
  -2   5   9        0.97      0.05 o 
  -1   5   9        7.29      0.19 o 
   0   5   9        0.13      0.03 o 
   1   5   9        0.85      0.05 o 
  -9   0  10       52.34      1.08 o 
  -8   0  10        6.58      0.17 o 
  -7   0  10        1.38      0.09 o 
  -6   0  10      292.39      6.51 o 
  -5   0  10      100.08      2.41 o 
  -4   0  10        1.67      0.08 o 
  -3   0  10        4.23      0.13 o 
  -2   0  10      184.84      4.15 o 
  -1   0  10        2.97      0.12 o 
   0   0  10      396.33      9.56 o 
   1   0  10      663.51     20.50 o 
   2   0  10       34.33      0.79 o 
   3   0  10        1.24      0.11 o 
   4   0  10        4.33      0.14 o 
   5   0  10       72.27      1.67 o 
   6   0  10       33.77      0.81 o 
   7   0  10       60.40      1.23 o 
  -9   1  10        1.17      0.05 o 
  -8   1  10       36.50      0.81 o 
  -7   1  10       29.82      0.66 o 
  -6   1  10       50.93      1.14 o 
  -5   1  10       26.20      0.60 o 
  -4   1  10        0.02      0.02 o 
  -3   1  10        3.47      0.11 o 
  -2   1  10       32.06      0.73 o 
  -1   1  10        0.05      0.03 o 
   0   1  10      145.49      3.39 o 
   1   1  10       72.08      1.60 o 
   2   1  10       42.14      0.94 o 
   3   1  10       83.44      1.84 o 
   4   1  10        0.29      0.03 o 
   5   1  10        0.86      0.04 o 
   6   1  10        0.34      0.04 o 
   7   1  10        3.37      0.12 o 
  -9   2  10        5.46      0.15 o 
  -8   2  10       11.28      0.26 o 
  -7   2  10       79.44      1.74 o 
  -6   2  10        9.67      0.23 o 
  -5   2  10        0.01      0.01 o 
  -4   2  10       30.61      0.69 o 
  -3   2  10       10.85      0.26 o 
  -2   2  10       89.86      2.02 o 
  -1   2  10      186.20      4.13 o 
   0   2  10       25.64      0.61 o 
   1   2  10        4.45      0.13 o 
   2   2  10       76.11      1.73 o 
   3   2  10       11.23      0.26 o 
   4   2  10       40.94      0.93 o 
   5   2  10       40.10      0.89 o 
   6   2  10        1.54      0.06 o 
  -8   3  10       10.03      0.24 o 
  -7   3  10       11.33      0.27 o 
  -6   3  10        0.54      0.04 o 
  -5   3  10        6.60      0.16 o 
  -4   3  10       64.76      1.45 o 
  -3   3  10       20.41      0.47 o 
  -2   3  10       22.57      0.51 o 
  -1   3  10       32.01      0.73 o 
   0   3  10        1.37      0.06 o 
   1   3  10        0.77      0.05 o 
   2   3  10        2.69      0.09 o 
   3   3  10        0.23      0.03 o 
   4   3  10        9.86      0.24 o 
   5   3  10       38.93      0.86 o 
  -6   4  10        1.84      0.08 o 
  -5   4  10       24.07      0.58 o 
  -4   4  10        2.98      0.09 o 
  -3   4  10       39.00      0.87 o 
  -2   4  10       24.69      0.55 o 
  -1   4  10        0.03      0.02 o 
   0   4  10       16.87      0.38 o 
   1   4  10        0.01      0.01 o 
   2   4  10        1.77      0.06 o 
   3   4  10       11.50      0.27 o 
  -1   5  10       15.13      0.36 o 
  -9   1  11        6.59      0.17 o 
  -8   1  11        1.67      0.06 o 
  -7   1  11       46.74      1.04 o 
  -6   1  11        4.08      0.10 o 
  -5   1  11        0.17      0.02 o 
  -4   1  11        1.76      0.07 o 
  -3   1  11      158.22      3.54 o 
  -2   1  11       81.81      1.81 o 
  -1   1  11       73.16      1.64 o 
   0   1  11      201.47      4.81 o 
   1   1  11        0.06      0.03 o 
   2   1  11        1.73      0.07 o 
   3   1  11       13.70      0.32 o 
   4   1  11      128.64      2.83 o 
   5   1  11       29.37      0.65 o 
   6   1  11       32.48      0.72 o 
  -8   2  11       20.32      0.46 o 
  -7   2  11       22.72      0.52 o 
  -6   2  11        0.22      0.03 o 
  -5   2  11       40.62      0.90 o 
  -4   2  11        7.62      0.18 o 
  -3   2  11       23.26      0.53 o 
  -2   2  11       13.58      0.32 o 
  -1   2  11       73.84      1.69 o 
   0   2  11        1.35      0.06 o 
   1   2  11        8.63      0.22 o 
   2   2  11       31.77      0.71 o 
   3   2  11        9.62      0.23 o 
   4   2  11        1.27      0.06 o 
   5   2  11       10.78      0.27 o 
   6   2  11        5.96      0.18 o 
  -7   3  11        0.25      0.03 o 
  -6   3  11        4.47      0.12 o 
  -5   3  11        0.63      0.03 o 
  -4   3  11       21.06      0.47 o 
  -3   3  11        1.44      0.05 o 
  -2   3  11       20.38      0.46 o 
  -1   3  11       42.13      0.94 o 
   0   3  11        1.52      0.05 o 
   1   3  11       15.70      0.36 o 
   2   3  11        0.26      0.03 o 
   3   3  11       15.95      0.38 o 
   4   3  11        0.41      0.04 o 
   5   3  11       22.05      0.52 o 
  -5   4  11        0.33      0.04 o 
  -4   4  11        0.11      0.03 o 
  -3   4  11        3.81      0.11 o 
  -2   4  11       18.33      0.41 o 
  -1   4  11        3.00      0.09 o 
   0   4  11        0.69      0.03 o 
   1   4  11        1.34      0.06 o 
   2   4  11        0.26      0.03 o 
   3   4  11        0.04      0.03 o 
  -9   0  12        0.14      0.05 o 
  -8   0  12        3.15      0.10 o 
  -7   0  12        5.68      0.15 o 
  -6   0  12        1.13      0.32 o 
  -5   0  12       44.46      0.97 o 
  -4   0  12      239.96      5.24 o 
  -3   0  12      144.83      3.38 o 
  -2   0  12       16.92      0.39 o 
  -1   0  12      110.10      2.40 o 
   0   0  12       14.00      0.36 o 
   1   0  12        6.11      0.26 o 
   2   0  12       76.93      1.70 o 
   3   0  12      280.33      6.01 o 
   4   0  12        2.93      0.10 o 
   5   0  12       17.18      0.40 o 
   6   0  12       94.67      2.06 o 
  -9   1  12        0.07      0.04 o 
  -8   1  12        1.84      0.07 o 
  -7   1  12        2.92      0.08 o 
  -6   1  12       42.66      0.94 o 
  -5   1  12       24.91      0.56 o 
  -4   1  12       82.84      1.85 o 
  -3   1  12       53.43      1.19 o 
  -2   1  12        9.48      0.23 o 
  -1   1  12       86.65      1.94 o 
   0   1  12        0.21      0.04 o 
   1   1  12        2.12      0.10 o 
   2   1  12       24.53      0.55 o 
   3   1  12       11.00      0.26 o 
   4   1  12       11.60      0.27 o 
   5   1  12       55.61      1.24 o 
   6   1  12        0.67      0.04 o 
  -8   2  12        8.23      0.21 o 
  -7   2  12        8.12      0.20 o 
  -6   2  12        9.08      0.21 o 
  -5   2  12       24.51      0.55 o 
  -4   2  12        0.82      0.04 o 
  -3   2  12        2.05      0.06 o 
  -2   2  12      110.73      2.49 o 
  -1   2  12       34.58      0.77 o 
   0   2  12       17.26      0.40 o 
   1   2  12       14.98      0.34 o 
   2   2  12        0.46      0.03 o 
   3   2  12       21.84      0.49 o 
   4   2  12      101.59      2.25 o 
   5   2  12       21.87      0.49 o 
  -7   3  12        0.92      0.05 o 
  -6   3  12        0.78      0.04 o 
  -5   3  12        0.76      0.04 o 
  -4   3  12       12.51      0.29 o 
  -3   3  12       43.15      0.97 o 
  -2   3  12       86.43      1.90 o 
  -1   3  12        0.25      0.02 o 
   0   3  12        8.82      0.22 o 
   1   3  12       35.11      0.79 o 
   2   3  12        3.98      0.11 o 
   3   3  12       33.22      0.73 o 
   4   3  12        0.02      0.02 o 
  -5   4  12        2.02      0.08 o 
  -4   4  12        0.34      0.03 o 
  -3   4  12        2.94      0.11 o 
  -2   4  12        0.17      0.03 o 
  -1   4  12       21.05      0.48 o 
   0   4  12       25.06      0.56 o 
   1   4  12        1.70      0.06 o 
   2   4  12       35.80      0.81 o 
  -8   1  13        0.03      0.02 o 
  -7   1  13        9.46      0.22 o 
  -6   1  13        4.87      0.12 o 
  -5   1  13        9.02      0.22 o 
  -4   1  13       15.26      0.35 o 
  -3   1  13        0.84      0.04 o 
  -2   1  13       32.13      0.72 o 
  -1   1  13        5.66      0.15 o 
   0   1  13       25.98      0.58 o 
   1   1  13        6.92      0.17 o 
   2   1  13      119.55      2.63 o 
   3   1  13       36.27      0.81 o 
   4   1  13        6.19      0.15 o 
   5   1  13       16.56      0.38 o 
  -8   2  13        2.11      0.08 o 
  -7   2  13        5.26      0.13 o 
  -6   2  13        0.20      0.03 o 
  -5   2  13       74.13      1.63 o 
  -4   2  13        3.37      0.09 o 
  -3   2  13       53.94      1.20 o 
  -2   2  13       31.07      0.70 o 
  -1   2  13       13.05      0.30 o 
   0   2  13       10.13      0.24 o 
   1   2  13       27.65      0.63 o 
   2   2  13       36.07      0.82 o 
   3   2  13        2.99      0.09 o 
   4   2  13       27.41      0.63 o 
  -7   3  13        7.73      0.19 o 
  -6   3  13        6.90      0.17 o 
  -5   3  13        0.06      0.03 o 
  -4   3  13        1.01      0.05 o 
  -3   3  13        9.54      0.24 o 
  -2   3  13        3.93      0.10 o 
  -1   3  13        1.14      0.05 o 
   0   3  13        0.03      0.02 o 
   1   3  13       29.19      0.66 o 
   2   3  13        0.13      0.03 o 
   3   3  13       12.34      0.29 o 
  -4   4  13       29.64      0.67 o 
  -3   4  13       33.03      0.75 o 
  -2   4  13       10.83      0.26 o 
  -1   4  13        0.32      0.03 o 
   0   4  13        6.31      0.16 o 
   1   4  13        8.30      0.20 o 
  -8   0  14       44.38      0.96 o 
  -7   0  14       12.09      0.29 o 
  -6   0  14       26.50      0.59 o 
  -5   0  14        0.62      0.05 o 
  -4   0  14        1.84      0.07 o 
  -3   0  14       17.80      0.41 o 
  -2   0  14       57.10      1.29 o 
  -1   0  14       48.85      1.09 o 
   0   0  14       54.83      1.20 o 
   1   0  14       87.02      1.88 o 
   2   0  14       99.33      2.25 o 
   3   0  14        3.84      0.12 o 
   4   0  14        0.06      0.04 o 
   5   0  14       15.61      0.47 o 
  -8   1  14        0.53      0.04 o 
  -7   1  14       15.51      0.36 o 
  -6   1  14       22.42      0.50 o 
  -5   1  14       26.33      0.60 o 
  -4   1  14       16.97      0.38 o 
  -3   1  14        0.35      0.03 o 
  -2   1  14       18.84      0.43 o 
  -1   1  14       46.56      1.04 o 
   0   1  14        9.03      0.21 o 
   1   1  14      127.86      2.81 o 
   2   1  14        3.22      0.09 o 
   3   1  14        0.69      0.04 o 
   4   1  14        2.35      0.07 o 
   5   1  14        0.30      0.17 o 
  -7   2  14        3.52      0.10 o 
  -6   2  14        6.60      0.16 o 
  -5   2  14        0.72      0.04 o 
  -4   2  14       22.85      0.52 o 
  -3   2  14        0.92      0.04 o 
  -2   2  14       13.76      0.31 o 
  -1   2  14        1.26      0.05 o 
   0   2  14       59.12      1.31 o 
   1   2  14        6.72      0.17 o 
   2   2  14        1.79      0.06 o 
   3   2  14        8.04      0.21 o 
   4   2  14       10.92      0.26 o 
  -6   3  14       56.39      1.25 o 
  -5   3  14        0.85      0.04 o 
  -4   3  14       32.33      0.72 o 
  -3   3  14       71.26      1.59 o 
  -2   3  14        4.95      0.13 o 
  -1   3  14       27.41      0.61 o 
   0   3  14       28.61      0.65 o 
   1   3  14       15.19      0.36 o 
   2   3  14        8.59      0.22 o 
  -3   4  14        5.86      0.16 o 
  -2   4  14        9.00      0.22 o 
  -1   4  14        3.56      0.10 o 
  -8   1  15       16.25      0.37 o 
  -7   1  15       13.77      0.32 o 
  -6   1  15        3.67      0.10 o 
  -5   1  15       40.30      0.89 o 
  -4   1  15        0.13      0.02 o 
  -3   1  15        0.17      0.03 o 
  -2   1  15       11.56      0.27 o 
  -1   1  15       10.82      0.25 o 
   0   1  15        3.53      0.10 o 
   1   1  15        4.28      0.12 o 
   2   1  15        5.47      0.14 o 
   3   1  15        3.05      0.11 o 
   4   1  15        9.46      0.23 o 
  -7   2  15       42.46      0.93 o 
  -6   2  15        2.90      0.09 o 
  -5   2  15       12.23      0.28 o 
  -4   2  15       35.25      0.78 o 
  -3   2  15       28.94      0.64 o 
  -2   2  15        2.27      0.07 o 
  -1   2  15       12.60      0.29 o 
   0   2  15       98.45      2.22 o 
   1   2  15        0.89      0.05 o 
   2   2  15       12.65      0.29 o 
   3   2  15        1.31      0.06 o 
  -5   3  15        2.39      0.08 o 
  -4   3  15        5.97      0.15 o 
  -3   3  15        1.70      0.06 o 
  -2   3  15       11.45      0.28 o 
  -1   3  15        6.16      0.16 o 
   0   3  15        0.30      0.03 o 
   1   3  15        0.91      0.05 o 
   2   3  15        5.26      0.13 o 
  -7   0  16        7.13      0.19 o 
  -6   0  16      133.16      2.89 o 
  -5   0  16        0.15      0.05 o 
  -4   0  16       57.46      1.26 o 
  -3   0  16       13.75      0.33 o 
  -2   0  16       11.77      0.29 o 
  -1   0  16       23.07      0.56 o 
   0   0  16       11.67      0.32 o 
   1   0  16       12.76      0.30 o 
   2   0  16       36.04      0.80 o 
   3   0  16       11.02      0.27 o 
  -7   1  16        5.97      0.17 o 
  -6   1  16        0.62      0.04 o 
  -5   1  16       55.87      1.23 o 
  -4   1  16       22.29      0.50 o 
  -3   1  16       32.25      0.72 o 
  -2   1  16        1.13      0.04 o 
  -1   1  16        6.51      0.16 o 
   0   1  16        3.77      0.10 o 
   1   1  16       23.63      0.53 o 
   2   1  16        0.41      0.04 o 
   3   1  16       59.43      1.32 o 
  -6   2  16        0.38      0.04 o 
  -5   2  16        3.31      0.10 o 
  -4   2  16       10.77      0.26 o 
  -3   2  16       14.88      0.34 o 
  -2   2  16       38.37      0.85 o 
  -1   2  16        0.03      0.02 o 
   0   2  16        2.75      0.09 o 
   1   2  16        5.81      0.15 o 
   2   2  16       13.06      0.30 o 
  -4   3  16        4.12      0.12 o 
  -3   3  16        0.03      0.03 o 
  -2   3  16       33.88      0.76 o 
  -1   3  16      118.27      2.62 o 
   0   3  16        1.21      0.05 o 
  -6   1  17        1.05      0.05 o 
  -5   1  17       16.61      0.38 o 
  -4   1  17        4.63      0.12 o 
  -3   1  17       60.40      1.34 o 
  -2   1  17       31.38      0.71 o 
  -1   1  17        1.92      0.07 o 
   0   1  17       20.40      0.46 o 
   1   1  17        3.90      0.11 o 
   2   1  17        4.67      0.13 o 
  -5   2  17        7.85      0.20 o 
  -4   2  17        7.61      0.18 o 
  -3   2  17        1.09      0.05 o 
  -2   2  17       57.01      1.25 o 
  -1   2  17        0.06      0.03 o 
   0   2  17        0.04      0.03 o 
   1   2  17        4.15      0.12 o 
  -6   0  18       15.54      0.36 o 
  -5   0  18       27.04      0.67 o 
  -4   0  18      133.87      2.82 o 
  -3   0  18       34.55      0.78 o 
  -2   0  18        5.05      0.15 o 
  -1   0  18       62.23      1.36 o 
   0   0  18        1.98      0.13 o 
   1   0  18       90.24      1.81 o 
  -5   1  18        0.60      0.05 o 
  -4   1  18        0.96      0.05 o 
  -3   1  18       39.74      0.87 o 
  -2   1  18        8.88      0.21 o 
  -1   1  18       15.44      0.36 o 
   0   1  18       26.72      0.59 o 
   1   1  18        4.18      0.12 o 
  -4   2  18        8.15      0.20 o 
  -3   2  18       45.63      1.01 o 
  -2   2  18       29.38      0.65 o 
  -1   2  18        5.61      0.15 o 
  -4   1  19       53.94      1.19 o 
  -3   1  19        0.33      0.04 o 
  -2   1  19        1.82      0.08 o 
  -1   1  19       10.26      0.26 o 
_refine_diff_density_max 2.152316E-01
_refine_diff_density_min -2.827210E-01

# start Validation Reply Form
_vrf_PLAT417_ELMAM2_withoutURATIO_oxa07_06
;
PROBLEM: Short Inter D-H..H-D
RESPONSE: This is a very strong hydrogen bond and this is the reason why
the distance is so short.
;
# end Validation Reply Form
