# Supplementary material for: On the accuracy and precision of X-ray and neutron diffraction results as a function of resolution and the electron density model
Source: IUCrJ. 2020 Aug 25;7(Pt 5):920–33. doi: 10.1107/S2052252520010441 (PMC7467170; doi:10.1107/S2052252520010441)
Supplement: Supplementary file 2 [file m-07-00920-sup2.zip › cif_deposition/ELMAM2_withoutURATIO_oxa07_07.cif]

data_ELMAM2_withoutURATIO_oxa07_07  
_audit_creation_method             'MoPro12'     
_chemical_formula_moiety               'C2 H2 O4, 2(H2 O1)'
_chemical_formula_sum                  'C2 H6 O6'
_chemical_formula_weight               126.07
_chemical_absolute_configuration     '-'

_symmetry_cell_setting               monoclinic   
_symmetry_space_group_name_H-M         'P 21/c'
_symmetry_space_group_name_Hall        '-P 2ybc'

loop_
_atom_type_symbol                      
_atom_type_description                 
_atom_type_scat_dispersion_real        
_atom_type_scat_dispersion_imag        
_atom_type_scat_source                 
 'C' 'C'    0.0033   0.0016
'Su & Coppens. Acta. Cryst. (1997) A53, 749-762. '                    
 'H' 'H'    0.0000   0.0000
'Su & Coppens. Acta. Cryst. (1997) A53, 749-762. '                    
 'O' 'O'    0.0106   0.0060
'Su & Coppens. Acta. Cryst. (1997) A53, 749-762. '                    

loop_
_symmetry_equiv_pos_as_xyz           
'x, y, z'
'-x, y+1/2, -z+1/2'
'-x, -y, -z'
'x, -y-1/2, z-1/2'
_cell_length_a                    6.0885(3)
_cell_length_b                    3.4897(2)
_cell_length_c                    11.8366(6)
_cell_angle_alpha                 90.00
_cell_angle_beta                  103.947(2)
_cell_angle_gamma                 90.00
_cell_volume                      244.08(2)
_cell_formula_units_Z                2
_cell_measurement_reflns_used     6646
_cell_measurement_temperature     100(1)
_cell_measurement_theta_max       30.54
_cell_measurement_theta_min       3.45
_exptl_crystal_density_diffrn     1.7124
_exptl_crystal_F_000              132 
_exptl_absorpt_coefficient_mu     0.181 
_exptl_crystal_description        unspecified
_exptl_crystal_size_max              0.255                
_exptl_crystal_size_mid              0.205  
_exptl_crystal_size_min              0.190
_exptl_crystal_colour             colourless
_exptl_absorpt_correction_type    multi-scan
_exptl_absorpt_process_details
;
 Absorption correction done by SORTAV
 Blessing, R. H.: (1995) Acta Cryst. A51, 33-38
;
_exptl_absorpt_correction_T_min    0.956
_exptl_absorpt_correction_T_max    0.969
_exptl_special_details               
;
?
;
_diffrn_reflns_av_R_equivalents   0.0000
_diffrn_reflns_av_unetI/netI      0.0354
_diffrn_reflns_limit_h_max        8
_diffrn_reflns_limit_h_min        -8
_diffrn_reflns_limit_k_max        4
_diffrn_reflns_limit_k_min        0
_diffrn_reflns_limit_l_max        16
_diffrn_reflns_limit_l_min        0
_diffrn_reflns_number             738
_diffrn_reflns_theta_full         26.00
_diffrn_reflns_theta_max          30.54
_diffrn_reflns_theta_min          3.45
_diffrn_ambient_temperature       100(1)
_diffrn_measured_fraction_theta_full 0.998
_diffrn_measured_fraction_theta_max 0.997
_diffrn_measurement_device_type   'Bruker APEX-II CCD'
_diffrn_measurement_method        '\f and \w scans'
_diffrn_radiation_monochromator   'graphite'
_diffrn_radiation_type            MoK\a
_diffrn_radiation_wavelength      0.71073
_diffrn_source                    'fine-focus sealed tube'
_diffrn_standards_number          0
_reflns_number_gt                 719
_reflns_number_total              738
_reflns_threshold_expression      >2sigma(I)
_computing_data_collection           ? 
_computing_cell_refinement           ? 
_computing_data_reduction            ? 
_computing_structure_solution        ? 
_computing_structure_refinement      'MoPro (J. Appl. Cryst. 2005, 38, 38-54)'
_computing_molecular_graphics        ? 
_computing_publication_material      ? 
_iucr_refine_instructions_details  
; 
# ! MoPro 12.6 19/01/2017 17:36:34 F:\Oxalic_acid\Oxa_ELMAM2\Final_Refinement_07\7\mopro_elmam2_07_01.par 
# ! reflections hkl file : F:\Oxalic_acid\Oxa_ELMAM2\Final_Refinement_07\7\sortav_freeformat.hkl refin. vs. F^1 
# ! atomic table file : C:\Users\user\Desktop\Programy_Krys\MoPro\MoProSuite\LibMoPro\mopro.tab 
# ! wave functions file : C:\Users\user\Desktop\Programy_Krys\MoPro\MoProSuite\LibMoPro\WAVEF_Su_Coppens_relativistic 
# ! RF factor = 1.625 % RI factor = 4.625% 
# ! wR2F factor = 2.632 % wR2I factor = 4.899% 
# ! g.o.f.(F**1) = 2.068 Nvar= 49 Nref= 738 Nfree= 0 0.08<sinT/l< 0.71 
#  
# WSIG 1.00000 ! weighting scheme 
#  ! SPACE GROUP P ? 
#  
# CELL 6.0885 3.4897 11.8366 90.0000 103.9471 90.0000 0.71073 
# ZERR 0.0000 0.0000 0.0000 0.0000 0.0000 0.0000 
#  
# SYMM 2 P CENTRO 
#  X , Y, Z 
#  -X , 1/2+Y, 1/2-Z 
#  
# EQUIV 56551 
#  
# SCALE 1 13.084241 
#  
# FMULT 1.00000 
#  
# UOVER 0.00000 0.00000 0.00000 0.00000 0.00000 0.00000 ANI 
#  
# SOLVT 0.00000 50.00000 
#  
# EXTIN 0.00000 GAUSSIAN ISOT TYP1 ! G*10^4 
#  
#  
# DUMMY 2 
# DUMY 0.39896 0.58093 0.36381 D1 0 ! atom # 8 
# DUMY 0.42794 0.53146 0.40201 D2 0 ! atom # 9 
#  
# KAPPA 7 
#  1.001632 1.113461 ! # 1 1 TES O1 1x 
#  1.013147 1.000000 ! # 2 1 TES C1 1x 
#  1.003017 1.109004 ! # 3 1 TES O2 1x 
#  1.023969 0.927043 ! # 4 1 TES O3 1x 
#  1.043006 1.200000 ! # 5 1 TES H2 1x 
#  1.043006 1.200000 ! # 6 1 TES H3 1x 
#  1.119673 1.200000 ! # 7 1 TES H1 1x 
#  
# ATOMS 7 
#  
# ATOM 1 O1 TES 1 0.065299 0.444261 0.150163 1.0000 1 O 
#  XY C1 H1 HEX K1 V0 M0 Q0 
# UANI 0.012872 0.017352 0.008852 -.003349 0.002195 0.000427 
#  6.05220 0. -.054 -.087 0. 0.104 0. 0. -.028 0.042 
#  0. -.015 -.026 0. 0. 0.065 0.022 
#  0.011 0. 0. 0.004 0.003 0. 0. 0.015 0.015 
#  
# ATOM 2 C1 TES 1 0.096980 0.558751 0.052082 1.0000 1 C 
#  XY O2 O1 HEX K2 V0 M0 Q0 
# UANI 0.008597 0.011425 0.008114 -.001919 0.000998 -.000153 
#  3.98080 0. 0.081 -.046 0. -.248 0. 0. 0.097 0.050 
#  0. 0.022 -.006 0. 0. 0.294 0.021 
#  0.014 0. 0. 0.014 -.001 0. 0. -.058 0.018 
#  
# ATOM 3 O2 TES 1 0.257511 0.742509 0.036288 1.0000 1 O 
#  ZY C1 O1 HEX K3 V0 M0 Q0 
# UANI 0.011226 0.018991 0.008311 -.006160 0.000975 0.000857 
#  6.09000 0. 0. 0. -.068 0.029 0. 0. -.153 0. 
#  0.028 0. 0. 0.017 0. 0. 0. 
#  -.012 0. 0. 0.011 0. 0. 0. -.003 0. 
#  
# ATOM 4 O3 TES 1 0.369969 0.631328 0.321529 1.0000 1 O 
# bZY H2 H3 HEX K4 V0 M0 Q0 
# UANI 0.010925 0.018166 0.009160 0.001458 0.000621 -.001226 
#  5.64460 0. 0. 0. -.163 -.014 0. 0. 0.132 0. 
#  -.039 0. 0. -.061 0. 0. 0. 
#  -.018 0. 0. -.027 0. 0. 0. 0.004 0. 
#  
# ATOM 5 H2 TES 1 0.312435 0.689612 0.386952 1.0000 1 H 
#  ZY O3 H3 HEX K5 V0 M0 Q0 
# UISO 0.028282 
#  1.13780 0. 0. 0. 0.273 0.140 0. 0. 0. 0. 
#  0.034 0. 0. 0. 0. 0. 0. 
#  -.010 0. 0. 0. 0. 0. 0. 0. 0. 
#  
# ATOM 6 H3 TES 1 0.489728 0.457417 0.350279 1.0000 1 H 
#  ZY O3 H2 HEX K6 V0 M0 Q0 
# UISO 0.025779 
#  1.13780 0. 0. 0. 0.273 0.140 0. 0. 0. 0. 
#  0.034 0. 0. 0. 0. 0. 0. 
#  -.010 0. 0. 0. 0. 0. 0. 0. 0. 
#  
# ATOM 7 H1 TES 1 0.197220 0.520357 0.217229 1.0000 1 H 
#  ZY O1 C1 HEX K7 V0 M0 Q0 
# UISO 0.043641 
#  0.95670 0. 0. 0. 0.207 0.095 0. 0. 0. 0. 
#  0.017 0. 0. 0. 0. 0. 0. 
#  -.028 0. 0. 0. 0. 0. 0. 0. 0. 
#  
# ANHAR 0 3 ! number_of_anharmonic_atoms max_order 
# ! 1 ! atom number 
# ! 0.00E+00 0.00E+00 0.00E+00 0.00E+00 0.00E+00 0.00E+00 0.00E+00 0.00E+00 
# ! 0.00E+00 0.00E+00 
#  
#  
# STOP 
; 
_refine_special_details              
;
  TAAM refinement with ELMAM2 databank.
  Uses aspherical atomic scattering factors computed 
  from multipolar model
  (Hansen & Coppens, Acta Cryst. A, 1978, 34, 909-921)
  parametrized using ELMAM2 databank
  (Domagala, et al., Acta Cryst. A, 2012, 68, 337-351)
  and MoPro software
  (Jelsch, et al., J. Appl. Cryst. 2005, 38, 38-54)
 Refinement of F^1^ against reflections.
 The threshold expression of F^2^ > 2sigma(F^2^) is
 used for calculating R-factors(gt) and is not
 relevant to the choice of reflections for refinement.
 R-factors based on F^2^ are statistically about twice
 as large as those based on F, and R-factors based on
 ALL data will be even larger.
;
_refine_ls_structure_factor_coef     F  
_refine_ls_matrix_type                full
_refine_ls_weighting_scheme          sigma
_atom_sites_solution_primary      direct 
_atom_sites_solution_secondary    difmap 
_atom_sites_solution_hydrogens    geom   
_refine_ls_hydrogen_treatment    refall
_refine_ls_extinction_method        'none'              
_refine_ls_number_reflns               738
_refine_ls_number_parameters            49
_refine_ls_number_restraints             0
# R-factors: R(F)  &  wR2(I) 
_refine_ls_R_factor_all              0.0163
_refine_ls_R_factor_gt               0.0159
_refine_ls_wR_factor_ref             0.0263
_refine_ls_wR_factor_gt              0.0263
_refine_ls_goodness_of_fit_ref       2.068
_refine_ls_restrained_S_all          0.000
_refine_ls_shift/su_max              0.000
_refine_ls_shift/su_mean             0.000

###  to get diff_density_max min & rms : 
###  run MoPro  : WRIT FOUR   to create FOURier file 
###  run VMoPro : FOUR  FastFourierTransform   to get a 3D grid (Xplor format) on whole unit-cell
###             & GRID  STAT   to get max min rms statistics


loop_
_atom_site_type_symbol      
_atom_site_label            
_atom_site_fract_x          
_atom_site_fract_y          
_atom_site_fract_z          
_atom_site_U_iso_or_equiv   
_atom_site_adp_type         
_atom_site_occupancy        
_atom_site_calc_flag        
_atom_site_refinement_flag_posn  
_atom_site_refinement_flag_adp  
_atom_site_disorder_assembly
_atom_site_disorder_group   
O  O1 0.06530(4) 0.44426(8) 0.15016(2) 0.0131(2) Uani 1 d . . . .
C  C1 0.09698(5) 0.55875(9) 0.05208(3) 0.0096(2) Uani 1 d . . . .
O  O2 0.25751(4) 0.74251(8) 0.03629(2) 0.0131(2) Uani 1 d . . . .
O  O3 0.36997(4) 0.63133(9) 0.32153(2) 0.0131(2) Uani 1 d . . . .
H  H2 0.312(1) 0.690(2) 0.3870(8) 0.028(2) Uiso 1 d U . . .
H  H3 0.490(1) 0.457(2) 0.3503(6) 0.026(2) Uiso 1 d U . . .
H  H1 0.197(2) 0.520(3) 0.2172(9) 0.044(2) Uiso 1 d U . . .

loop_ 
_atom_site_aniso_label 
_atom_site_aniso_U_11 
_atom_site_aniso_U_22 
_atom_site_aniso_U_33 
_atom_site_aniso_U_12 
_atom_site_aniso_U_13 
_atom_site_aniso_U_23 
O1 0.0129(2) 0.0174(2) 0.0089(2) -0.00335(9) 0.0022(1) 0.00043(8)  
C1 0.0086(2) 0.0114(2) 0.0081(2) -0.00192(9) 0.0010(1) -0.00015(9)  
O2 0.0112(2) 0.0190(2) 0.0083(2) -0.00616(9) 0.00098(10) 0.00086(8)  
O3 0.0109(2) 0.0182(2) 0.0092(1) 0.00146(8) 0.0006(1) -0.00123(8)  

_geom_special_details                
;                                    
;                                    

loop_
_geom_bond_atom_site_label_1         
_geom_bond_atom_site_label_2         
_geom_bond_distance                  
_geom_bond_site_symmetry_2           
_geom_bond_publ_flag                 
O1 C1 1.2855(4) . ? 
O1 H1 1.02(1) . ? 
C1 O2 1.2205(4) . ? 
O3 H2 0.946(9) . ? 
O3 H3 0.947(9) . ? 

loop_
_geom_angle_atom_site_label_1        
_geom_angle_atom_site_label_2        
_geom_angle_atom_site_label_3        
_geom_angle                          
_geom_angle_site_symmetry_1          
_geom_angle_site_symmetry_3          
_geom_angle_publ_flag                
O1 C1 O2 126.99(3) . . ? 
C1 O1 H1 111.2(6) . . ? 
H2 O3 H3 104.4(6) . . ? 

loop_
_geom_torsion_atom_site_label_1      
_geom_torsion_atom_site_label_2      
_geom_torsion_atom_site_label_3      
_geom_torsion_atom_site_label_4      
_geom_torsion                        
_geom_torsion_site_symmetry_1        
_geom_torsion_site_symmetry_2        
_geom_torsion_site_symmetry_3        
_geom_torsion_site_symmetry_4        
_geom_torsion_publ_flag              
O2 C1 O1 H1 -1.6(6) . . . . ?  

loop_ 
 _refln_index_h 
 _refln_index_k 
 _refln_index_l 
 _refln_F_squared_meas 
 _refln_F_squared_sigma 
 _refln_observed_status 
   1   0   0      372.20     12.50 o 
   2   0   0       24.04      0.60 o 
   3   0   0      388.88     10.91 o 
   4   0   0       43.64      0.98 o 
   5   0   0       60.89      1.41 o 
   6   0   0      223.50      5.01 o 
   7   0   0      104.65      2.22 o 
   8   0   0       26.61      0.64 o 
   1   1   0     1342.92     71.40 o 
   2   1   0      353.15      8.95 o 
   3   1   0      105.67      2.49 o 
   4   1   0        2.31      0.09 o 
   5   1   0        0.40      0.05 o 
   6   1   0        0.68      0.04 o 
   7   1   0       79.07      1.76 o 
   8   1   0        0.03      0.03 o 
   0   2   0       12.75      0.46 o 
   1   2   0      307.34      7.68 o 
   2   2   0      491.79     12.54 o 
   3   2   0        1.92      0.06 o 
   4   2   0      113.37      2.51 o 
   5   2   0       23.62      0.53 o 
   6   2   0        0.08      0.03 o 
   7   2   0       33.98      0.78 o 
   1   3   0       18.41      0.43 o 
   2   3   0       12.29      0.32 o 
   3   3   0       70.27      1.61 o 
   4   3   0        5.58      0.15 o 
   5   3   0      117.77      2.59 o 
   6   3   0        0.34      0.03 o 
   0   4   0        2.74      0.10 o 
   1   4   0       17.14      0.43 o 
   2   4   0       12.46      0.30 o 
   3   4   0        6.12      0.15 o 
   4   4   0       64.15      1.41 o 
   5   4   0        8.76      0.22 o 
  -8   1   1       28.18      0.65 o 
  -7   1   1       17.40      0.42 o 
  -6   1   1        1.34      0.06 o 
  -5   1   1       53.12      1.24 o 
  -4   1   1       87.37      2.07 o 
  -3   1   1      312.73      7.83 o 
  -2   1   1      183.42      4.27 o 
  -1   1   1     1984.12    372.29 o 
   0   1   1      434.64     12.39 o 
   1   1   1       37.86      0.86 o 
   2   1   1       64.72      1.47 o 
   3   1   1      416.96     10.65 o 
   4   1   1      143.59      3.35 o 
   5   1   1      102.37      2.33 o 
   6   1   1      177.65      4.05 o 
   7   1   1        1.17      0.05 o 
   8   1   1        0.44      0.04 o 
  -7   2   1        0.01      0.01 o 
  -6   2   1       68.06      1.52 o 
  -5   2   1        9.15      0.24 o 
  -4   2   1       50.66      1.19 o 
  -3   2   1       79.88      1.79 o 
  -2   2   1      145.64      3.34 o 
  -1   2   1      136.55      3.15 o 
   0   2   1       71.56      1.66 o 
   1   2   1      251.67      6.07 o 
   2   2   1        1.71      0.07 o 
   3   2   1        7.77      0.25 o 
   4   2   1       71.91      1.58 o 
   5   2   1       24.51      0.55 o 
   6   2   1        9.07      0.22 o 
   7   2   1       10.51      0.25 o 
  -6   3   1       12.51      0.30 o 
  -5   3   1       18.91      0.44 o 
  -4   3   1        4.86      0.13 o 
  -3   3   1        3.90      0.13 o 
  -2   3   1      139.64      3.09 o 
  -1   3   1        0.14      0.03 o 
   0   3   1       48.89      1.10 o 
   1   3   1       30.32      0.69 o 
   2   3   1       28.63      0.69 o 
   3   3   1        1.95      0.07 o 
   4   3   1       35.67      0.79 o 
   5   3   1       25.55      0.57 o 
   6   3   1        0.02      0.02 o 
  -5   4   1        3.21      0.09 o 
  -4   4   1        0.16      0.03 o 
  -3   4   1       20.07      0.46 o 
  -2   4   1       15.88      0.37 o 
  -1   4   1        5.71      0.15 o 
   0   4   1       11.80      0.28 o 
   1   4   1        0.63      0.04 o 
   2   4   1        0.05      0.06 o 
   3   4   1        0.34      0.03 o 
   4   4   1        0.56      0.04 o 
  -8   0   2        3.40      0.12 o 
  -7   0   2       13.91      0.33 o 
  -6   0   2      174.62      3.93 o 
  -5   0   2       86.84      2.01 o 
  -4   0   2      914.75     32.87 o 
  -3   0   2       14.44      0.58 o 
  -2   0   2      635.62     23.97 o 
  -1   0   2      681.83     42.34 o 
   0   0   2      143.59      3.41 o 
   1   0   2       10.18      0.57 o 
   3   0   2      176.10      5.50 o 
   4   0   2        0.03      0.03 o 
   5   0   2      631.10     16.80 o 
   6   0   2       28.76      0.66 o 
   7   0   2       33.79      0.78 o 
   8   0   2       14.27      0.34 o 
  -8   1   2        0.02      0.02 o 
  -7   1   2       83.65      1.87 o 
  -6   1   2        6.48      0.16 o 
  -5   1   2      246.15      5.59 o 
  -4   1   2       54.19      1.26 o 
  -3   1   2       32.80      0.76 o 
  -2   1   2      537.80     15.70 o 
  -1   1   2      151.29      3.54 o 
   0   1   2       89.57      2.02 o 
   1   1   2      409.21     10.88 o 
   2   1   2        2.56      0.08 o 
   3   1   2      423.90     10.61 o 
   4   1   2      177.19      4.03 o 
   5   1   2       54.97      1.24 o 
   6   1   2       58.13      1.33 o 
   7   1   2        0.21      0.03 o 
  -7   2   2        0.31      0.03 o 
  -6   2   2       38.25      0.88 o 
  -5   2   2        0.61      0.05 o 
  -4   2   2       12.35      0.30 o 
  -3   2   2      173.55      3.90 o 
  -2   2   2      464.87     12.10 o 
  -1   2   2        8.05      0.19 o 
   0   2   2      125.30      3.30 o 
   1   2   2        0.11      0.03 o 
   2   2   2        2.80      0.08 o 
   3   2   2      265.39      6.26 o 
   4   2   2      282.66      6.48 o 
   5   2   2        3.21      0.11 o 
   6   2   2        0.04      0.03 o 
   7   2   2        6.02      0.16 o 
  -6   3   2       11.27      0.26 o 
  -5   3   2        0.07      0.02 o 
  -4   3   2       13.21      0.31 o 
  -3   3   2      242.76      5.74 o 
  -2   3   2       65.07      1.46 o 
  -1   3   2       30.99      0.72 o 
   0   3   2      111.62      2.54 o 
   1   3   2       44.75      1.01 o 
   2   3   2       86.58      1.94 o 
   3   3   2       20.00      0.46 o 
   4   3   2        1.06      0.06 o 
   5   3   2        5.19      0.13 o 
   6   3   2        0.70      0.04 o 
  -5   4   2        0.01      0.01 o 
  -4   4   2        4.96      0.13 o 
  -3   4   2       10.41      0.25 o 
  -2   4   2       58.85      1.31 o 
  -1   4   2        9.67      0.23 o 
   0   4   2       55.29      1.25 o 
   1   4   2       54.44      1.20 o 
   2   4   2        1.85      0.07 o 
   3   4   2        2.24      0.07 o 
   4   4   2        0.66      0.06 o 
  -8   1   3       18.18      0.42 o 
  -7   1   3        3.69      0.10 o 
  -6   1   3        1.17      0.05 o 
  -5   1   3       48.40      1.09 o 
  -4   1   3        1.52      0.06 o 
  -3   1   3      156.62      3.58 o 
  -2   1   3       20.03      0.46 o 
  -1   1   3      335.17      8.80 o 
   0   1   3       17.10      0.40 o 
   1   1   3      753.07     25.72 o 
   2   1   3      444.15     12.18 o 
   3   1   3       39.98      0.90 o 
   4   1   3      196.44      4.66 o 
   5   1   3        1.71      0.06 o 
   6   1   3       21.46      0.50 o 
   7   1   3        7.17      0.18 o 
  -7   2   3       21.90      0.50 o 
  -6   2   3       58.65      1.29 o 
  -5   2   3        4.29      0.12 o 
  -4   2   3       75.80      1.75 o 
  -3   2   3      284.65      6.55 o 
  -2   2   3        9.64      0.34 o 
  -1   2   3      166.80      3.81 o 
   0   2   3        0.02      0.02 o 
   1   2   3      339.76      8.32 o 
   2   2   3       16.41      0.38 o 
   3   2   3       97.67      2.59 o 
   4   2   3       52.81      1.17 o 
   5   2   3       22.95      0.53 o 
   6   2   3       12.98      0.31 o 
   7   2   3        4.66      0.14 o 
  -6   3   3        1.66      0.06 o 
  -5   3   3        5.93      0.15 o 
  -4   3   3       21.93      0.52 o 
  -3   3   3        6.48      0.20 o 
  -2   3   3        1.44      0.07 o 
  -1   3   3       13.10      0.31 o 
   0   3   3       83.60      1.89 o 
   1   3   3        0.09      0.03 o 
   2   3   3        4.40      0.13 o 
   3   3   3       94.57      2.22 o 
   4   3   3        1.30      0.06 o 
   5   3   3        4.40      0.12 o 
   6   3   3        0.80      0.04 o 
  -5   4   3       23.13      0.57 o 
  -4   4   3       57.66      1.32 o 
  -3   4   3       56.50      1.26 o 
  -2   4   3       32.01      0.72 o 
  -1   4   3        0.02      0.02 o 
   0   4   3        3.80      0.10 o 
   1   4   3       14.15      0.33 o 
   2   4   3       53.66      1.21 o 
   3   4   3       17.84      0.41 o 
   4   4   3        2.64      0.09 o 
  -8   0   4        4.04      0.13 o 
  -7   0   4       38.54      0.85 o 
  -6   0   4        2.75      0.14 o 
  -5   0   4       17.08      0.48 o 
  -4   0   4      120.84      2.74 o 
  -3   0   4       84.51      1.89 o 
  -2   0   4     1800.92     80.43 o 
  -1   0   4      796.64     27.82 o 
   0   0   4       68.00      1.54 o 
   1   0   4     1759.62     77.96 o 
   2   0   4        7.85      0.22 o 
   3   0   4       20.43      0.61 o 
   4   0   4       34.94      1.16 o 
   5   0   4       11.47      0.28 o 
   6   0   4        1.41      0.10 o 
   7   0   4      259.43      5.65 o 
  -8   1   4       28.16      0.66 o 
  -7   1   4        0.41      0.03 o 
  -6   1   4       31.14      0.70 o 
  -5   1   4       91.44      2.04 o 
  -4   1   4       32.71      0.80 o 
  -3   1   4      223.36      5.29 o 
  -2   1   4      347.75      8.49 o 
  -1   1   4      243.24      5.99 o 
   0   1   4     1205.58    114.73 o 
   1   1   4       63.75      1.53 o 
   2   1   4        8.97      0.26 o 
   3   1   4       11.48      0.28 o 
   4   1   4        2.89      0.09 o 
   5   1   4       37.68      0.84 o 
   6   1   4       52.73      1.16 o 
   7   1   4       33.80      0.76 o 
  -7   2   4        3.25      0.10 o 
  -6   2   4        5.25      0.13 o 
  -5   2   4       27.34      0.63 o 
  -4   2   4       59.64      1.33 o 
  -3   2   4       26.25      0.63 o 
  -2   2   4       21.88      0.50 o 
  -1   2   4      220.87      5.11 o 
   0   2   4      176.67      4.05 o 
   1   2   4       18.67      0.44 o 
   2   2   4        1.09      0.05 o 
   3   2   4       88.04      1.98 o 
   4   2   4       14.67      0.36 o 
   5   2   4       58.51      1.37 o 
   6   2   4       46.39      1.02 o 
  -6   3   4        4.38      0.12 o 
  -5   3   4       11.18      0.26 o 
  -4   3   4      230.27      5.17 o 
  -3   3   4       43.58      0.97 o 
  -2   3   4        8.86      0.24 o 
  -1   3   4       54.06      1.21 o 
   0   3   4       55.01      1.24 o 
   1   3   4        7.95      0.20 o 
   2   3   4      207.80      4.58 o 
   3   3   4      103.02      2.25 o 
   4   3   4       47.11      1.03 o 
   5   3   4        3.73      0.11 o 
  -5   4   4       22.65      0.53 o 
  -4   4   4        1.03      0.04 o 
  -3   4   4       28.02      0.63 o 
  -2   4   4        0.50      0.03 o 
  -1   4   4        0.42      0.03 o 
   0   4   4       11.85      0.28 o 
   1   4   4        2.93      0.09 o 
   2   4   4       52.61      1.17 o 
   3   4   4       36.89      0.85 o 
   4   4   4        1.54      0.07 o 
  -8   1   5       21.80      0.49 o 
  -7   1   5        2.16      0.07 o 
  -6   1   5       93.19      2.06 o 
  -5   1   5       29.23      0.67 o 
  -4   1   5        0.05      0.02 o 
  -3   1   5      202.31      4.66 o 
  -2   1   5       19.80      0.50 o 
  -1   1   5        0.98      0.06 o 
   0   1   5       67.58      1.50 o 
   1   1   5      108.31      2.49 o 
   2   1   5       19.56      0.48 o 
   3   1   5        4.99      0.15 o 
   4   1   5       84.31      1.96 o 
   5   1   5        1.17      0.06 o 
   6   1   5       56.90      1.26 o 
   7   1   5       39.54      0.87 o 
  -7   2   5        9.63      0.24 o 
  -6   2   5        4.15      0.11 o 
  -5   2   5      171.13      3.84 o 
  -4   2   5        5.91      0.17 o 
  -3   2   5        2.45      0.08 o 
  -2   2   5        3.14      0.09 o 
  -1   2   5      469.74     11.54 o 
   0   2   5       47.32      1.10 o 
   1   2   5       86.35      1.92 o 
   2   2   5      147.58      3.33 o 
   3   2   5       59.16      1.46 o 
   4   2   5        0.65      0.05 o 
   5   2   5       14.56      0.34 o 
   6   2   5       94.22      2.07 o 
  -6   3   5        0.65      0.04 o 
  -5   3   5        3.59      0.10 o 
  -4   3   5       27.31      0.61 o 
  -3   3   5       20.75      0.48 o 
  -2   3   5        6.42      0.17 o 
  -1   3   5        0.84      0.05 o 
   0   3   5       15.57      0.36 o 
   1   3   5       21.08      0.50 o 
   2   3   5        7.52      0.19 o 
   3   3   5        0.12      0.04 o 
   4   3   5        3.32      0.10 o 
   5   3   5       39.03      0.86 o 
  -5   4   5       13.25      0.33 o 
  -4   4   5       11.02      0.26 o 
  -3   4   5        0.36      0.03 o 
  -2   4   5       33.72      0.76 o 
  -1   4   5       58.48      1.33 o 
   0   4   5       75.04      1.65 o 
   1   4   5       50.57      1.14 o 
   2   4   5       17.96      0.42 o 
   3   4   5        0.23      0.04 o 
  -8   0   6        0.04      0.04 o 
  -7   0   6      248.95      5.45 o 
  -6   0   6      159.46      3.44 o 
  -5   0   6      112.13      2.55 o 
  -4   0   6       43.61      1.04 o 
  -3   0   6       13.44      0.37 o 
  -2   0   6      169.11      3.92 o 
  -1   0   6      194.55      6.23 o 
   0   0   6      962.33     44.05 o 
   1   0   6      211.84      5.10 o 
   2   0   6        3.96      0.30 o 
   3   0   6      554.08     14.85 o 
   4   0   6       12.10      0.31 o 
   5   0   6        6.15      0.20 o 
   6   0   6       45.60      1.08 o 
   7   0   6        1.17      0.07 o 
  -8   1   6        1.68      0.06 o 
  -7   1   6       18.49      0.42 o 
  -6   1   6      149.23      3.30 o 
  -5   1   6        3.96      0.12 o 
  -4   1   6      169.35      3.91 o 
  -3   1   6        0.33      0.03 o 
  -2   1   6        5.55      0.17 o 
  -1   1   6        0.48      0.04 o 
   0   1   6      293.08      7.00 o 
   1   1   6      202.91      4.64 o 
   2   1   6      406.59     10.13 o 
   3   1   6        4.47      0.13 o 
   4   1   6       38.34      0.87 o 
   5   1   6       78.38      1.74 o 
   6   1   6       20.69      0.47 o 
  -7   2   6        2.17      0.08 o 
  -6   2   6        1.13      0.05 o 
  -5   2   6       78.16      1.74 o 
  -4   2   6        5.70      0.15 o 
  -3   2   6      132.37      3.05 o 
  -2   2   6       68.78      1.53 o 
  -1   2   6       18.07      0.42 o 
   0   2   6        5.17      0.15 o 
   1   2   6      154.23      3.52 o 
   2   2   6       10.04      0.24 o 
   3   2   6       43.25      0.98 o 
   4   2   6        6.69      0.17 o 
   5   2   6       46.46      1.06 o 
   6   2   6        2.10      0.07 o 
  -6   3   6        6.61      0.16 o 
  -5   3   6        4.51      0.12 o 
  -4   3   6        7.87      0.19 o 
  -3   3   6        0.27      0.03 o 
  -2   3   6      353.36      7.88 o 
  -1   3   6      102.52      2.35 o 
   0   3   6        0.27      0.03 o 
   1   3   6       42.25      0.94 o 
   2   3   6        2.19      0.08 o 
   3   3   6       19.79      0.48 o 
   4   3   6      102.72      2.26 o 
   5   3   6       87.43      1.95 o 
  -4   4   6       27.79      0.64 o 
  -3   4   6       24.08      0.54 o 
  -2   4   6        3.83      0.11 o 
  -1   4   6       80.20      1.78 o 
   0   4   6        6.19      0.16 o 
   1   4   6        7.79      0.19 o 
   2   4   6        3.41      0.10 o 
   3   4   6        0.30      0.03 o 
  -8   1   7       53.94      1.19 o 
  -7   1   7       50.80      1.15 o 
  -6   1   7        2.69      0.08 o 
  -5   1   7        0.92      0.05 o 
  -4   1   7       84.60      1.90 o 
  -3   1   7      332.79      7.76 o 
  -2   1   7       32.21      0.73 o 
  -1   1   7      397.34      9.75 o 
   0   1   7       34.16      0.80 o 
   1   1   7       17.42      0.40 o 
   2   1   7       28.85      0.66 o 
   3   1   7       27.86      0.67 o 
   4   1   7        7.77      0.20 o 
   5   1   7        4.76      0.14 o 
   6   1   7       11.67      0.28 o 
  -7   2   7       19.04      0.43 o 
  -6   2   7        0.24      0.02 o 
  -5   2   7       20.93      0.47 o 
  -4   2   7        6.74      0.17 o 
  -3   2   7      160.47      3.57 o 
  -2   2   7       32.18      0.75 o 
  -1   2   7        1.24      0.05 o 
   0   2   7      133.87      3.01 o 
   1   2   7       77.91      1.73 o 
   2   2   7       54.89      1.22 o 
   3   2   7        3.67      0.11 o 
   4   2   7      150.02      3.41 o 
   5   2   7        4.26      0.11 o 
   6   2   7        1.05      0.05 o 
  -6   3   7        7.27      0.18 o 
  -5   3   7       15.64      0.36 o 
  -4   3   7        5.26      0.13 o 
  -3   3   7        3.85      0.11 o 
  -2   3   7       79.01      1.74 o 
  -1   3   7        1.76      0.08 o 
   0   3   7        1.04      0.05 o 
   1   3   7       18.39      0.43 o 
   2   3   7       28.20      0.64 o 
   3   3   7        2.05      0.08 o 
   4   3   7        0.31      0.03 o 
  -4   4   7        9.24      0.23 o 
  -3   4   7       16.10      0.37 o 
  -2   4   7       36.14      0.81 o 
  -1   4   7       28.10      0.63 o 
   0   4   7        0.17      0.03 o 
   1   4   7        1.29      0.06 o 
   2   4   7       17.88      0.42 o 
  -8   0   8       47.76      1.07 o 
  -7   0   8        0.27      0.04 o 
  -6   0   8        1.09      0.07 o 
  -5   0   8      279.47      6.28 o 
  -4   0   8      548.91     13.95 o 
  -3   0   8       21.42      0.48 o 
  -2   0   8      441.58     11.55 o 
  -1   0   8      471.69     13.78 o 
   0   0   8      281.94      6.71 o 
   1   0   8       67.30      1.48 o 
   2   0   8       99.60      2.34 o 
   3   0   8       10.40      0.27 o 
   4   0   8        1.02      0.10 o 
   5   0   8      140.14      3.16 o 
   6   0   8       15.13      0.36 o 
  -8   1   8        5.74      0.15 o 
  -7   1   8        0.01      0.01 o 
  -6   1   8        3.04      0.08 o 
  -5   1   8       16.51      0.38 o 
  -4   1   8      169.70      3.79 o 
  -3   1   8        7.90      0.20 o 
  -2   1   8      278.77      6.42 o 
  -1   1   8       90.84      2.03 o 
   0   1   8       25.73      0.62 o 
   1   1   8       87.41      1.94 o 
   2   1   8       45.16      1.01 o 
   3   1   8       36.33      0.87 o 
   4   1   8       27.16      0.64 o 
   5   1   8        1.44      0.06 o 
   6   1   8       40.86      0.93 o 
  -7   2   8       16.03      0.37 o 
  -6   2   8       13.02      0.30 o 
  -5   2   8        2.00      0.06 o 
  -4   2   8       80.17      1.80 o 
  -3   2   8      276.05      6.18 o 
  -2   2   8       27.38      0.62 o 
  -1   2   8       45.20      1.01 o 
   0   2   8        0.47      0.04 o 
   1   2   8        5.54      0.16 o 
   2   2   8       53.72      1.21 o 
   3   2   8       99.58      2.22 o 
   4   2   8        0.69      0.05 o 
   5   2   8       13.43      0.31 o 
  -6   3   8       38.47      0.85 o 
  -5   3   8        2.16      0.07 o 
  -4   3   8        0.26      0.03 o 
  -3   3   8       17.20      0.39 o 
  -2   3   8       24.83      0.56 o 
  -1   3   8        6.38      0.16 o 
   0   3   8       96.62      2.14 o 
   1   3   8       24.77      0.57 o 
   2   3   8        1.57      0.07 o 
   3   3   8      111.56      2.53 o 
   4   3   8       52.52      1.16 o 
  -4   4   8        4.29      0.11 o 
  -3   4   8        0.52      0.03 o 
  -2   4   8        0.56      0.04 o 
  -1   4   8        7.77      0.19 o 
   0   4   8        5.50      0.14 o 
   1   4   8       57.16      1.30 o 
   2   4   8        5.12      0.13 o 
  -8   1   9       13.31      0.31 o 
  -7   1   9       10.19      0.23 o 
  -6   1   9       43.34      0.96 o 
  -5   1   9      256.15      5.65 o 
  -4   1   9       44.27      1.01 o 
  -3   1   9       58.08      1.30 o 
  -2   1   9       21.35      0.48 o 
  -1   1   9      164.94      3.71 o 
   0   1   9       35.58      0.80 o 
   1   1   9      180.47      4.03 o 
   2   1   9      170.42      3.80 o 
   3   1   9        1.43      0.08 o 
   4   1   9       19.86      0.50 o 
   5   1   9        1.85      0.06 o 
  -7   2   9       16.40      0.37 o 
  -6   2   9       30.77      0.68 o 
  -5   2   9        0.15      0.02 o 
  -4   2   9       13.29      0.33 o 
  -3   2   9       49.93      1.12 o 
  -2   2   9       16.33      0.38 o 
  -1   2   9        7.80      0.19 o 
   0   2   9       53.16      1.19 o 
   1   2   9        7.02      0.18 o 
   2   2   9       75.87      1.68 o 
   3   2   9        2.26      0.08 o 
   4   2   9       13.87      0.32 o 
   5   2   9       10.29      0.24 o 
  -6   3   9       30.64      0.68 o 
  -5   3   9        0.02      0.02 o 
  -4   3   9       35.97      0.80 o 
  -3   3   9        5.24      0.13 o 
  -2   3   9        7.78      0.19 o 
  -1   3   9        1.19      0.05 o 
   0   3   9       40.24      0.92 o 
   1   3   9        9.55      0.23 o 
   2   3   9        1.31      0.06 o 
   3   3   9       35.10      0.78 o 
  -3   4   9        0.51      0.04 o 
  -2   4   9        0.28      0.03 o 
  -1   4   9        1.33      0.05 o 
   0   4   9        6.14      0.15 o 
   1   4   9       11.96      0.28 o 
  -8   0  10        6.34      0.17 o 
  -7   0  10        1.34      0.10 o 
  -6   0  10      283.69      6.16 o 
  -5   0  10       97.34      2.42 o 
  -4   0  10        1.66      0.08 o 
  -3   0  10        4.13      0.12 o 
  -2   0  10      180.51      4.02 o 
  -1   0  10        2.90      0.11 o 
   0   0  10      387.83      9.11 o 
   1   0  10      642.83     19.72 o 
   2   0  10       33.48      0.77 o 
   3   0  10        1.20      0.11 o 
   4   0  10        4.20      0.14 o 
   5   0  10       69.89      1.59 o 
  -7   1  10       28.78      0.64 o 
  -6   1  10       49.38      1.09 o 
  -5   1  10       25.52      0.59 o 
  -4   1  10        0.02      0.02 o 
  -3   1  10        3.38      0.11 o 
  -2   1  10       31.26      0.72 o 
  -1   1  10        0.05      0.03 o 
   0   1  10      141.32      3.32 o 
   1   1  10       70.19      1.56 o 
   2   1  10       41.03      0.92 o 
   3   1  10       81.43      1.80 o 
   4   1  10        0.27      0.03 o 
   5   1  10        0.79      0.04 o 
  -7   2  10       76.73      1.68 o 
  -6   2  10        9.36      0.22 o 
  -5   2  10        0.01      0.01 o 
  -4   2  10       29.64      0.67 o 
  -3   2  10       10.55      0.25 o 
  -2   2  10       87.51      1.97 o 
  -1   2  10      180.80      4.05 o 
   0   2  10       24.80      0.60 o 
   1   2  10        4.32      0.12 o 
   2   2  10       73.85      1.67 o 
   3   2  10       10.88      0.26 o 
   4   2  10       39.54      0.89 o 
  -5   3  10        6.35      0.16 o 
  -4   3  10       62.53      1.40 o 
  -3   3  10       19.72      0.45 o 
  -2   3  10       21.88      0.50 o 
  -1   3  10       31.03      0.70 o 
   0   3  10        1.32      0.06 o 
   1   3  10        0.74      0.05 o 
   2   3  10        2.59      0.08 o 
   3   3  10        0.22      0.03 o 
  -2   4  10       24.89      1.00 o 
  -1   4  10        0.03      0.02 o 
  -7   1  11       45.29      1.00 o 
  -6   1  11        3.96      0.10 o 
  -5   1  11        0.17      0.02 o 
  -4   1  11        1.71      0.06 o 
  -3   1  11      153.87      3.49 o 
  -2   1  11       79.62      1.76 o 
  -1   1  11       71.44      1.58 o 
   0   1  11      196.41      4.66 o 
   1   1  11        0.05      0.03 o 
   2   1  11        1.65      0.07 o 
   3   1  11       13.27      0.31 o 
   4   1  11      124.11      2.72 o 
  -6   2  11        0.21      0.03 o 
  -5   2  11       39.34      0.87 o 
  -4   2  11        7.38      0.18 o 
  -3   2  11       22.60      0.52 o 
  -2   2  11       13.21      0.31 o 
  -1   2  11       71.77      1.69 o 
   0   2  11        1.31      0.06 o 
   1   2  11        8.38      0.21 o 
   2   2  11       30.76      0.69 o 
   3   2  11        9.24      0.22 o 
   4   2  11        1.22      0.06 o 
  -5   3  11        0.59      0.04 o 
  -4   3  11       20.22      0.46 o 
  -3   3  11        1.38      0.05 o 
  -2   3  11       19.75      0.44 o 
  -1   3  11       40.84      0.90 o 
   0   3  11        1.47      0.05 o 
   1   3  11       15.17      0.35 o 
   2   3  11        0.25      0.03 o 
  -7   0  12        5.48      0.15 o 
  -5   0  12       43.21      0.94 o 
  -4   0  12      233.90      5.08 o 
  -3   0  12      140.95      3.22 o 
  -2   0  12       16.45      0.38 o 
  -1   0  12      106.92      2.36 o 
   0   0  12       13.60      0.36 o 
   1   0  12        5.91      0.26 o 
   2   0  12       74.55      1.63 o 
   3   0  12      271.74      5.75 o 
   4   0  12        2.81      0.10 o 
  -7   1  12        2.81      0.08 o 
  -6   1  12       41.30      0.91 o 
  -5   1  12       24.19      0.54 o 
  -4   1  12       80.57      1.80 o 
  -3   1  12       51.97      1.17 o 
  -2   1  12        9.21      0.23 o 
  -1   1  12       84.30      1.89 o 
   0   1  12        0.21      0.04 o 
   1   1  12        2.05      0.09 o 
   2   1  12       23.82      0.54 o 
   3   1  12       10.64      0.25 o 
   4   1  12       11.19      0.26 o 
  -6   2  12        8.74      0.21 o 
  -5   2  12       23.67      0.53 o 
  -4   2  12        0.79      0.04 o 
  -3   2  12        1.98      0.06 o 
  -2   2  12      107.30      2.44 o 
  -1   2  12       33.33      0.75 o 
   0   2  12       16.75      0.38 o 
   1   2  12       14.47      0.33 o 
   2   2  12        0.43      0.03 o 
   3   2  12       20.99      0.48 o 
  -4   3  12       12.01      0.28 o 
  -3   3  12       41.69      0.95 o 
  -2   3  12       83.41      1.84 o 
  -1   3  12        0.24      0.02 o 
   0   3  12        8.57      0.21 o 
   1   3  12       33.77      0.77 o 
  -6   1  13        4.69      0.12 o 
  -5   1  13        8.73      0.21 o 
  -4   1  13       14.79      0.34 o 
  -3   1  13        0.82      0.04 o 
  -2   1  13       31.25      0.70 o 
  -1   1  13        5.48      0.15 o 
   0   1  13       25.23      0.57 o 
   1   1  13        6.72      0.17 o 
   2   1  13      115.57      2.55 o 
   3   1  13       34.92      0.78 o 
  -5   2  13       71.26      1.56 o 
  -4   2  13        3.24      0.09 o 
  -3   2  13       52.07      1.15 o 
  -2   2  13       30.14      0.68 o 
  -1   2  13       12.63      0.29 o 
   0   2  13        9.81      0.23 o 
   1   2  13       26.73      0.61 o 
   2   2  13       34.82      0.79 o 
  -3   3  13        9.15      0.23 o 
  -2   3  13        3.76      0.10 o 
  -1   3  13        1.08      0.05 o 
   0   3  13        0.03      0.02 o 
  -6   0  14       25.56      0.57 o 
  -5   0  14        0.58      0.05 o 
  -4   0  14        1.78      0.07 o 
  -3   0  14       17.26      0.40 o 
  -2   0  14       55.13      1.26 o 
  -1   0  14       47.49      1.04 o 
   0   0  14       53.05      1.16 o 
   1   0  14       84.14      1.80 o 
   2   0  14       95.93      2.13 o 
   3   0  14        3.73      0.13 o 
  -6   1  14       21.54      0.49 o 
  -5   1  14       25.38      0.58 o 
  -4   1  14       16.40      0.37 o 
  -3   1  14        0.33      0.03 o 
  -2   1  14       18.32      0.42 o 
  -1   1  14       45.03      1.01 o 
   0   1  14        8.75      0.21 o 
   1   1  14      122.93      2.69 o 
   2   1  14        3.10      0.09 o 
  -5   2  14        0.68      0.04 o 
  -4   2  14       21.97      0.50 o 
  -3   2  14        0.87      0.04 o 
  -2   2  14       13.28      0.30 o 
  -1   2  14        1.21      0.05 o 
   0   2  14       57.20      1.28 o 
   1   2  14        6.48      0.17 o 
  -5   1  15       38.77      0.86 o 
  -4   1  15        0.12      0.03 o 
  -3   1  15        0.16      0.03 o 
  -2   1  15       11.18      0.26 o 
  -1   1  15       10.48      0.24 o 
   0   1  15        3.41      0.10 o 
   1   1  15        4.10      0.12 o 
  -3   2  15       27.75      0.62 o 
  -2   2  15        2.18      0.07 o 
  -1   2  15       12.10      0.28 o 
   0   2  15       94.75      2.13 o 
  -4   0  16       55.23      1.25 o 
  -3   0  16       13.26      0.32 o 
  -2   0  16       11.37      0.28 o 
  -1   0  16       22.24      0.58 o 
   0   0  16       11.20      0.30 o 
  -4   1  16       21.35      0.48 o 
  -3   1  16       31.05      0.70 o 
  -2   1  16        1.07      0.04 o 
  -1   1  16        6.29      0.16 o 
   0   1  16        3.62      0.10 o 
_refine_diff_density_max 2.025965E-01
_refine_diff_density_min -2.517414E-01

# start Validation Reply Form
_vrf_PLAT417_ELMAM2_withoutURATIO_oxa07_07
;
PROBLEM: Short Inter D-H..H-D
RESPONSE: This is a very strong hydrogen bond and this is the reason why
the distance is so short.
;
# end Validation Reply Form
