# Supplementary material for: On the accuracy and precision of X-ray and neutron diffraction results as a function of resolution and the electron density model
Source: IUCrJ. 2020 Aug 25;7(Pt 5):920–33. doi: 10.1107/S2052252520010441 (PMC7467170; doi:10.1107/S2052252520010441)
Supplement: Supplementary file 2 [file m-07-00920-sup2.zip › cif_deposition/ELMAM2_withoutURATIO_oxa07_08.cif]

data_ELMAM2_withoutURATIO_oxa07_08  
_audit_creation_method             'MoPro12'     
_chemical_formula_moiety               'C2 H2 O4, 2(H2 O1)'
_chemical_formula_sum                  'C2 H6 O6'
_chemical_formula_weight               126.07
_chemical_absolute_configuration     '-'

_symmetry_cell_setting               monoclinic   
_symmetry_space_group_name_H-M         'P 21/c'
_symmetry_space_group_name_Hall        '-P 2ybc'

loop_
_atom_type_symbol                      
_atom_type_description                 
_atom_type_scat_dispersion_real        
_atom_type_scat_dispersion_imag        
_atom_type_scat_source                 
 'C' 'C'    0.0033   0.0016
'Su & Coppens. Acta. Cryst. (1997) A53, 749-762. '                    
 'H' 'H'    0.0000   0.0000
'Su & Coppens. Acta. Cryst. (1997) A53, 749-762. '                    
 'O' 'O'    0.0106   0.0060
'Su & Coppens. Acta. Cryst. (1997) A53, 749-762. '                    

loop_
_symmetry_equiv_pos_as_xyz           
'x, y, z'
'-x, y+1/2, -z+1/2'
'-x, -y, -z'
'x, -y-1/2, z-1/2'
_cell_length_a                    6.0881(3)
_cell_length_b                    3.4889(2)
_cell_length_c                    11.8351(6)
_cell_angle_alpha                 90.00
_cell_angle_beta                  103.956(3)
_cell_angle_gamma                 90.00
_cell_volume                      243.97(2)
_cell_formula_units_Z                2
_cell_measurement_reflns_used     4330
_cell_measurement_temperature     100(1)
_cell_measurement_theta_max       26.42
_cell_measurement_theta_min       3.45
_exptl_crystal_density_diffrn     1.7124
_exptl_crystal_F_000              132 
_exptl_absorpt_coefficient_mu     0.181 
_exptl_crystal_description        unspecified
_exptl_crystal_size_max              0.255                
_exptl_crystal_size_mid              0.205  
_exptl_crystal_size_min              0.190
_exptl_crystal_colour             colourless
_exptl_absorpt_correction_type    multi-scan
_exptl_absorpt_process_details
;
 Absorption correction done by SORTAV
 Blessing, R. H.: (1995) Acta Cryst. A51, 33-38
;
_exptl_absorpt_correction_T_min    0.956
_exptl_absorpt_correction_T_max    0.969
_exptl_special_details               
;
?
;
_diffrn_reflns_av_R_equivalents   0.0000
_diffrn_reflns_av_unetI/netI      0.0383
_diffrn_reflns_limit_h_max        7
_diffrn_reflns_limit_h_min        -7
_diffrn_reflns_limit_k_max        4
_diffrn_reflns_limit_k_min        0
_diffrn_reflns_limit_l_max        14
_diffrn_reflns_limit_l_min        0
_diffrn_reflns_number             505
_diffrn_reflns_theta_full         26.00
_diffrn_reflns_theta_max          26.42
_diffrn_reflns_theta_min          3.45
_diffrn_ambient_temperature       100(1)
_diffrn_measured_fraction_theta_full 0.998
_diffrn_measured_fraction_theta_max 0.994
_diffrn_measurement_device_type   'Bruker APEX-II CCD'
_diffrn_measurement_method        '\f and \w scans'
_diffrn_radiation_monochromator   'graphite'
_diffrn_radiation_type            MoK\a
_diffrn_radiation_wavelength      0.71073
_diffrn_source                    'fine-focus sealed tube'
_diffrn_standards_number          0
_reflns_number_gt                 496
_reflns_number_total              505
_reflns_threshold_expression      >2sigma(I)
_computing_structure_refinement      'MoPro (J. Appl. Cryst. 2005, 38, 38-54)'
_iucr_refine_instructions_details  
; 
# ! MoPro 12.6 20/01/2017 16:33:04 F:\Oxalic_acid\Oxa_ELMAM2\Preparation\prepare_inputs\7\mopro_elmam2_08_01.par 
# ! reflections hkl file : F:\Oxalic_acid\Oxa_ELMAM2\Preparation\prepare_inputs\7\sortav_freeformat.hkl refin. vs. F^1 
# ! atomic table file : C:\Users\user\Desktop\Programy_Krys\MoPro\MoProSuite\LibMoPro\mopro.tab 
# ! wave functions file : C:\Users\user\Desktop\Programy_Krys\MoPro\MoProSuite\LibMoPro\WAVEF_Su_Coppens_relativistic 
# ! RF factor = 1.728 % RI factor = 5.314% 
# ! wR2F factor = 2.297 % wR2I factor = 4.478% 
# ! g.o.f.(F**1) = 1.845 Nvar= 49 Nref= 505 Nfree= 0 0.08<sinT/l< 0.63 
#  
# WSIG 1.00000 ! weighting scheme 
#  ! SPACE GROUP P ? 
#  
# CELL 6.0881 3.4889 11.8351 90.0000 103.9561 90.0000 0.71073 
# ZERR 0.0000 0.0000 0.0000 0.0000 0.0000 0.0000 
#  
# SYMM 2 P CENTRO 
#  X , Y, Z 
#  -X , 1/2+Y, 1/2-Z 
#  
# EQUIV 56551 
#  
# SCALE 1 13.099957 
#  
# FMULT 1.00000 
#  
# UOVER 0.00000 0.00000 0.00000 0.00000 0.00000 0.00000 ANI 
#  
# SOLVT 0.00000 50.00000 
#  
# EXTIN 0.00000 GAUSSIAN ISOT TYP1 ! G*10^4 
#  
#  
# DUMMY 2 
# DUMY 0.39896 0.58093 0.36381 D1 0 ! atom # 8 
# DUMY 0.42794 0.53146 0.40201 D2 0 ! atom # 9 
#  
# KAPPA 7 
#  1.001632 1.113461 ! # 1 1 TES O1 1x 
#  1.013147 1.000000 ! # 2 1 TES C1 1x 
#  1.003017 1.109004 ! # 3 1 TES O2 1x 
#  1.023969 0.927043 ! # 4 1 TES O3 1x 
#  1.043006 1.200000 ! # 5 1 TES H2 1x 
#  1.043006 1.200000 ! # 6 1 TES H3 1x 
#  1.119673 1.200000 ! # 7 1 TES H1 1x 
#  
# ATOMS 7 
#  
# ATOM 1 O1 TES 1 0.065423 0.444443 0.150134 1.0000 1 O 
#  XY C1 H1 HEX K1 V0 M0 Q0 
# UANI 0.013341 0.017399 0.009712 -.003317 0.002587 0.000554 
#  6.05220 0. -.054 -.087 0. 0.104 0. 0. -.028 0.042 
#  0. -.015 -.026 0. 0. 0.065 0.022 
#  0.011 0. 0. 0.004 0.003 0. 0. 0.015 0.015 
#  
# ATOM 2 C1 TES 1 0.096857 0.558609 0.052113 1.0000 1 C 
#  XY O2 O1 HEX K2 V0 M0 Q0 
# UANI 0.008485 0.012095 0.008957 -.002459 0.000701 -.000328 
#  3.98080 0. 0.081 -.046 0. -.248 0. 0. 0.097 0.050 
#  0. 0.022 -.006 0. 0. 0.294 0.021 
#  0.014 0. 0. 0.014 -.001 0. 0. -.058 0.018 
#  
# ATOM 3 O2 TES 1 0.257529 0.742483 0.036317 1.0000 1 O 
#  ZY C1 O1 HEX K3 V0 M0 Q0 
# UANI 0.011237 0.019512 0.008609 -.006306 0.000889 0.000937 
#  6.09000 0. 0. 0. -.068 0.029 0. 0. -.153 0. 
#  0.028 0. 0. 0.017 0. 0. 0. 
#  -.012 0. 0. 0.011 0. 0. 0. -.003 0. 
#  
# ATOM 4 O3 TES 1 0.370023 0.631347 0.321571 1.0000 1 O 
# bZY H2 H3 HEX K4 V0 M0 Q0 
# UANI 0.011298 0.018252 0.009737 0.001284 0.000783 -.001288 
#  5.64460 0. 0. 0. -.163 -.014 0. 0. 0.132 0. 
#  -.039 0. 0. -.061 0. 0. 0. 
#  -.018 0. 0. -.027 0. 0. 0. 0.004 0. 
#  
# ATOM 5 H2 TES 1 0.312214 0.690226 0.387361 1.0000 1 H 
#  ZY O3 H3 HEX K5 V0 M0 Q0 
# UISO 0.028678 
#  1.13780 0. 0. 0. 0.273 0.140 0. 0. 0. 0. 
#  0.034 0. 0. 0. 0. 0. 0. 
#  -.010 0. 0. 0. 0. 0. 0. 0. 0. 
#  
# ATOM 6 H3 TES 1 0.488843 0.456263 0.349962 1.0000 1 H 
#  ZY O3 H2 HEX K6 V0 M0 Q0 
# UISO 0.026710 
#  1.13780 0. 0. 0. 0.273 0.140 0. 0. 0. 0. 
#  0.034 0. 0. 0. 0. 0. 0. 
#  -.010 0. 0. 0. 0. 0. 0. 0. 0. 
#  
# ATOM 7 H1 TES 1 0.200508 0.525227 0.218942 1.0000 1 H 
#  ZY O1 C1 HEX K7 V0 M0 Q0 
# UISO 0.045425 
#  0.95670 0. 0. 0. 0.207 0.095 0. 0. 0. 0. 
#  0.017 0. 0. 0. 0. 0. 0. 
#  -.028 0. 0. 0. 0. 0. 0. 0. 0. 
#  
# ANHAR 0 3 ! number_of_anharmonic_atoms max_order 
# ! 1 ! atom number 
# ! 0.00E+00 0.00E+00 0.00E+00 0.00E+00 0.00E+00 0.00E+00 0.00E+00 0.00E+00 
# ! 0.00E+00 0.00E+00 
#  
#  
# STOP 
; 
_refine_special_details              
;
  TAAM refinement with ELMAM2 databank.
  Uses aspherical atomic scattering factors computed 
  from multipolar model
  (Hansen & Coppens, Acta Cryst. A, 1978, 34, 909-921)
  parametrized using ELMAM2 databank
  (Domagala, et al., Acta Cryst. A, 2012, 68, 337-351)
  and MoPro software
  (Jelsch, et al., J. Appl. Cryst. 2005, 38, 38-54)
 Refinement of F^1^ against reflections.
 The threshold expression of F^2^ > 2sigma(F^2^) is
 used for calculating R-factors(gt) and is not
 relevant to the choice of reflections for refinement.
 R-factors based on F^2^ are statistically about twice
 as large as those based on F, and R-factors based on
 ALL data will be even larger.
;
_refine_ls_structure_factor_coef     F  
_refine_ls_matrix_type                full
_refine_ls_weighting_scheme          sigma
_atom_sites_solution_primary      direct 
_atom_sites_solution_secondary    difmap 
_atom_sites_solution_hydrogens    geom   
_refine_ls_hydrogen_treatment    refall
_refine_ls_extinction_method        'none'              
_refine_ls_number_reflns               505
_refine_ls_number_parameters            49
_refine_ls_number_restraints             0
# R-factors: R(F)  &  wR2(I) 
_refine_ls_R_factor_all              0.0173
_refine_ls_R_factor_gt               0.0171
_refine_ls_wR_factor_ref             0.0230
_refine_ls_wR_factor_gt              0.0230
_refine_ls_goodness_of_fit_ref       1.845
_refine_ls_restrained_S_all          0.000
_refine_ls_shift/su_max              0.000
_refine_ls_shift/su_mean             0.000

###  to get diff_density_max min & rms : 
###  run MoPro  : WRIT FOUR   to create FOURier file 
###  run VMoPro : FOUR  FastFourierTransform   to get a 3D grid (Xplor format) on whole unit-cell
###             & GRID  STAT   to get max min rms statistics


loop_
_atom_site_type_symbol      
_atom_site_label            
_atom_site_fract_x          
_atom_site_fract_y          
_atom_site_fract_z          
_atom_site_U_iso_or_equiv   
_atom_site_adp_type         
_atom_site_occupancy        
_atom_site_calc_flag        
_atom_site_refinement_flag_posn  
_atom_site_refinement_flag_adp  
_atom_site_disorder_assembly
_atom_site_disorder_group   
O  O1 0.06542(5) 0.44444(9) 0.15013(3) 0.0135(2) Uani 1 d . . . .
C  C1 0.09686(6) 0.5586(1) 0.05211(3) 0.0101(2) Uani 1 d . . . .
O  O2 0.25753(5) 0.74248(9) 0.03632(3) 0.0134(2) Uani 1 d . . . .
O  O3 0.37002(5) 0.6313(1) 0.32157(3) 0.0134(2) Uani 1 d . . . .
H  H2 0.312(1) 0.690(2) 0.3874(8) 0.029(2) Uiso 1 d U . . .
H  H3 0.489(1) 0.456(2) 0.3500(6) 0.027(2) Uiso 1 d U . . .
H  H1 0.201(2) 0.525(3) 0.2189(9) 0.045(2) Uiso 1 d U . . .

loop_ 
_atom_site_aniso_label 
_atom_site_aniso_U_11 
_atom_site_aniso_U_22 
_atom_site_aniso_U_33 
_atom_site_aniso_U_12 
_atom_site_aniso_U_13 
_atom_site_aniso_U_23 
O1 0.0133(2) 0.0174(2) 0.0097(2) -0.0033(1) 0.0026(1) 0.0006(1)  
C1 0.0085(2) 0.0121(2) 0.0090(3) -0.0025(1) 0.0007(2) -0.0003(1)  
O2 0.0112(2) 0.0195(2) 0.0086(2) -0.0063(1) 0.0009(1) 0.0009(1)  
O3 0.0113(2) 0.0183(2) 0.0097(2) 0.0013(1) 0.0008(1) -0.0013(1)  

_geom_special_details                
;                                    
;                                    

loop_
_geom_bond_atom_site_label_1         
_geom_bond_atom_site_label_2         
_geom_bond_distance                  
_geom_bond_site_symmetry_2           
_geom_bond_publ_flag                 
O1 C1 1.2838(5) . ? 
O1 H1 1.05(1) . ? 
C1 O2 1.2213(5) . ? 
O3 H3 0.945(9) . ? 
O3 H2 0.951(9) . ? 

loop_
_geom_angle_atom_site_label_1        
_geom_angle_atom_site_label_2        
_geom_angle_atom_site_label_3        
_geom_angle                          
_geom_angle_site_symmetry_1          
_geom_angle_site_symmetry_3          
_geom_angle_publ_flag                
O1 C1 O2 126.92(4) . . ? 
C1 O1 H1 111.0(5) . . ? 
H2 O3 H3 104.6(6) . . ? 

loop_
_geom_torsion_atom_site_label_1      
_geom_torsion_atom_site_label_2      
_geom_torsion_atom_site_label_3      
_geom_torsion_atom_site_label_4      
_geom_torsion                        
_geom_torsion_site_symmetry_1        
_geom_torsion_site_symmetry_2        
_geom_torsion_site_symmetry_3        
_geom_torsion_site_symmetry_4        
_geom_torsion_publ_flag              
O2 C1 O1 H1 -1.1(5) . . . . ? 

loop_ 
 _refln_index_h 
 _refln_index_k 
 _refln_index_l 
 _refln_F_squared_meas 
 _refln_F_squared_sigma 
 _refln_observed_status 
   1   0   0      361.24     13.47 o 
   2   0   0       23.46      0.60 o 
   3   0   0      376.08     10.95 o 
   4   0   0       42.49      0.96 o 
   5   0   0       59.54      1.38 o 
   6   0   0      219.40      4.81 o 
   7   0   0      101.89      2.17 o 
   1   1   0     1298.74     74.25 o 
   2   1   0      344.26      9.01 o 
   3   1   0      103.26      2.45 o 
   4   1   0        2.24      0.09 o 
   5   1   0        0.40      0.06 o 
   6   1   0        0.67      0.04 o 
   7   1   0       76.87      1.72 o 
   0   2   0       12.45      0.46 o 
   1   2   0      299.89      7.62 o 
   2   2   0      480.32     12.44 o 
   3   2   0        1.87      0.06 o 
   4   2   0      110.23      2.51 o 
   5   2   0       23.10      0.52 o 
   6   2   0        0.08      0.03 o 
   1   3   0       17.99      0.42 o 
   2   3   0       12.01      0.30 o 
   3   3   0       68.22      1.54 o 
   4   3   0        5.43      0.15 o 
   5   3   0      114.17      2.54 o 
   0   4   0        2.65      0.10 o 
   1   4   0       16.70      0.41 o 
   2   4   0       12.12      0.29 o 
  -7   1   1       16.89      0.41 o 
  -6   1   1        1.31      0.06 o 
  -5   1   1       52.11      1.21 o 
  -4   1   1       85.27      2.02 o 
  -3   1   1      305.94      8.13 o 
  -2   1   1      178.24      4.20 o 
  -1   1   1     1967.89    333.45 o 
   0   1   1      424.72     12.92 o 
   1   1   1       36.79      0.83 o 
   2   1   1       62.90      1.45 o 
   3   1   1      403.87     10.54 o 
   4   1   1      139.85      3.27 o 
   5   1   1      100.19      2.23 o 
   6   1   1      174.38      3.94 o 
   7   1   1        1.14      0.06 o 
  -6   2   1       66.06      1.56 o 
  -5   2   1        8.91      0.23 o 
  -4   2   1       49.28      1.15 o 
  -3   2   1       78.02      1.75 o 
  -2   2   1      142.49      3.28 o 
  -1   2   1      133.48      3.10 o 
   0   2   1       69.77      1.62 o 
   1   2   1      245.58      6.00 o 
   2   2   1        1.66      0.07 o 
   3   2   1        7.52      0.23 o 
   4   2   1       69.84      1.54 o 
   5   2   1       23.90      0.54 o 
   6   2   1        8.87      0.22 o 
  -5   3   1       18.36      0.43 o 
  -4   3   1        4.74      0.13 o 
  -3   3   1        3.80      0.13 o 
  -2   3   1      136.64      3.02 o 
  -1   3   1        0.14      0.03 o 
   0   3   1       47.62      1.07 o 
   1   3   1       29.56      0.67 o 
   2   3   1       28.01      0.66 o 
   3   3   1        1.89      0.07 o 
   4   3   1       35.14      0.78 o 
   5   3   1       24.71      0.56 o 
  -3   4   1       19.43      0.44 o 
  -2   4   1       15.41      0.36 o 
  -1   4   1        5.57      0.15 o 
   0   4   1       11.48      0.27 o 
   1   4   1        0.61      0.04 o 
   2   4   1        0.05      0.06 o 
  -7   0   2       13.49      0.33 o 
  -6   0   2      171.93      3.84 o 
  -5   0   2       85.36      1.95 o 
  -4   0   2      884.80     35.36 o 
  -3   0   2       13.76      0.46 o 
  -2   0   2      623.32     23.42 o 
  -1   0   2      668.68     41.74 o 
   0   0   2      136.56      3.49 o 
   1   0   2        9.94      0.63 o 
   3   0   2      173.15      4.58 o 
   4   0   2        0.03      0.03 o 
   5   0   2      616.96     16.28 o 
   6   0   2       27.99      0.65 o 
   7   0   2       32.83      0.74 o 
  -7   1   2       81.26      1.89 o 
  -6   1   2        6.31      0.16 o 
  -5   1   2      240.90      5.46 o 
  -4   1   2       53.43      1.24 o 
  -3   1   2       32.25      0.76 o 
  -2   1   2      522.80     16.05 o 
  -1   1   2      147.94      3.46 o 
   0   1   2       86.84      2.00 o 
   1   1   2      393.98     10.87 o 
   2   1   2        2.49      0.07 o 
   3   1   2      411.19     10.45 o 
   4   1   2      172.03      3.91 o 
   5   1   2       53.58      1.20 o 
   6   1   2       56.64      1.31 o 
  -6   2   2       37.27      0.86 o 
  -5   2   2        0.60      0.05 o 
  -4   2   2       12.04      0.29 o 
  -3   2   2      169.38      3.81 o 
  -2   2   2      453.35     12.02 o 
  -1   2   2        7.87      0.19 o 
   0   2   2      122.44      3.39 o 
   1   2   2        0.12      0.03 o 
   2   2   2        2.77      0.08 o 
   3   2   2      258.37      6.14 o 
   4   2   2      274.57      6.22 o 
   5   2   2        3.13      0.11 o 
   6   2   2        0.05      0.03 o 
  -5   3   2        0.07      0.03 o 
  -4   3   2       12.91      0.31 o 
  -3   3   2      235.65      5.64 o 
  -2   3   2       63.56      1.46 o 
  -1   3   2       30.28      0.71 o 
   0   3   2      108.86      2.46 o 
   1   3   2       43.61      1.01 o 
   2   3   2       84.49      1.88 o 
   3   3   2       19.46      0.45 o 
   4   3   2        1.03      0.06 o 
   5   3   2        5.03      0.13 o 
  -3   4   2       10.03      0.24 o 
  -2   4   2       56.87      1.25 o 
  -1   4   2        9.39      0.23 o 
   0   4   2       53.80      1.21 o 
   1   4   2       52.85      1.19 o 
   2   4   2        1.79      0.07 o 
  -7   1   3        3.62      0.10 o 
  -6   1   3        1.15      0.05 o 
  -5   1   3       47.58      1.07 o 
  -4   1   3        1.49      0.06 o 
  -3   1   3      153.06      3.52 o 
  -2   1   3       19.51      0.45 o 
  -1   1   3      327.10      8.91 o 
   0   1   3       16.67      0.39 o 
   1   1   3      704.68     40.92 o 
   2   1   3      432.20     12.27 o 
   3   1   3       38.96      0.88 o 
   4   1   3      190.57      4.52 o 
   5   1   3        1.67      0.06 o 
   6   1   3       20.86      0.50 o 
  -6   2   3       57.00      1.26 o 
  -5   2   3        4.20      0.12 o 
  -4   2   3       74.10      1.72 o 
  -3   2   3      277.18      6.43 o 
  -2   2   3        9.40      0.34 o 
  -1   2   3      163.20      3.74 o 
   0   2   3        0.02      0.02 o 
   1   2   3      330.30      8.07 o 
   2   2   3       16.06      0.38 o 
   3   2   3       94.32      2.73 o 
   4   2   3       51.13      1.14 o 
   5   2   3       22.34      0.52 o 
   6   2   3       12.66      0.31 o 
  -5   3   3        5.77      0.15 o 
  -4   3   3       21.38      0.50 o 
  -3   3   3        6.35      0.18 o 
  -2   3   3        1.40      0.07 o 
  -1   3   3       12.83      0.31 o 
   0   3   3       81.89      1.84 o 
   1   3   3        0.09      0.03 o 
   2   3   3        4.32      0.12 o 
   3   3   3       92.09      2.12 o 
   4   3   3        1.27      0.06 o 
  -2   4   3       30.91      0.70 o 
  -1   4   3        0.02      0.02 o 
   0   4   3        3.70      0.11 o 
   1   4   3       13.76      0.32 o 
   2   4   3       51.76      1.17 o 
  -7   0   4       37.35      0.88 o 
  -6   0   4        2.69      0.13 o 
  -5   0   4       16.86      0.46 o 
  -4   0   4      118.42      2.69 o 
  -3   0   4       82.70      1.86 o 
  -2   0   4     1665.75    111.15 o 
  -1   0   4      773.41     31.79 o 
   0   0   4       66.13      1.60 o 
   1   0   4     1711.55    106.88 o 
   2   0   4        7.64      0.22 o 
   3   0   4       19.81      0.52 o 
   4   0   4       33.94      1.05 o 
   5   0   4       11.18      0.28 o 
   6   0   4        1.36      0.09 o 
  -7   1   4        0.41      0.03 o 
  -6   1   4       30.41      0.68 o 
  -5   1   4       89.76      2.00 o 
  -4   1   4       31.84      0.76 o 
  -3   1   4      219.12      5.21 o 
  -2   1   4      339.74      8.46 o 
  -1   1   4      238.33      6.01 o 
   0   1   4     1165.65    109.42 o 
   1   1   4       62.46      1.52 o 
   2   1   4        8.71      0.26 o 
   3   1   4       11.16      0.28 o 
   4   1   4        2.82      0.09 o 
   5   1   4       36.73      0.83 o 
   6   1   4       51.25      1.14 o 
  -6   2   4        5.11      0.13 o 
  -5   2   4       26.72      0.61 o 
  -4   2   4       58.37      1.30 o 
  -3   2   4       25.54      0.61 o 
  -2   2   4       21.34      0.49 o 
  -1   2   4      215.33      5.06 o 
   0   2   4      172.74      3.98 o 
   1   2   4       18.31      0.43 o 
   2   2   4        1.07      0.05 o 
   3   2   4       85.64      1.97 o 
   4   2   4       14.33      0.36 o 
   5   2   4       56.94      1.35 o 
  -5   3   4       10.89      0.26 o 
  -4   3   4      225.68      5.04 o 
  -3   3   4       42.31      0.96 o 
  -2   3   4        8.67      0.24 o 
  -1   3   4       52.88      1.18 o 
   0   3   4       53.74      1.21 o 
   1   3   4        7.80      0.20 o 
   2   3   4      203.68      4.50 o 
   3   3   4      100.40      2.20 o 
   4   3   4       45.74      1.04 o 
  -2   4   4        0.49      0.04 o 
  -1   4   4        0.42      0.04 o 
   0   4   4       11.52      0.27 o 
   1   4   4        2.81      0.09 o 
  -7   1   5        2.10      0.07 o 
  -6   1   5       90.77      2.02 o 
  -5   1   5       28.64      0.66 o 
  -4   1   5        0.05      0.02 o 
  -3   1   5      197.56      4.64 o 
  -2   1   5       19.29      0.47 o 
  -1   1   5        0.97      0.06 o 
   0   1   5       66.19      1.48 o 
   1   1   5      105.59      2.53 o 
   2   1   5       19.14      0.48 o 
   3   1   5        4.89      0.15 o 
   4   1   5       82.19      1.85 o 
   5   1   5        1.15      0.06 o 
   6   1   5       55.39      1.23 o 
  -6   2   5        4.05      0.11 o 
  -5   2   5      166.98      3.75 o 
  -4   2   5        5.73      0.16 o 
  -3   2   5        2.39      0.08 o 
  -2   2   5        3.07      0.09 o 
  -1   2   5      459.33     11.38 o 
   0   2   5       46.28      1.07 o 
   1   2   5       84.71      1.88 o 
   2   2   5      144.32      3.23 o 
   3   2   5       57.80      1.41 o 
   4   2   5        0.66      0.05 o 
   5   2   5       14.23      0.34 o 
  -5   3   5        3.48      0.10 o 
  -4   3   5       26.56      0.60 o 
  -3   3   5       20.25      0.47 o 
  -2   3   5        6.24      0.17 o 
  -1   3   5        0.82      0.05 o 
   0   3   5       15.19      0.36 o 
   1   3   5       20.68      0.50 o 
   2   3   5        7.36      0.19 o 
   3   3   5        0.12      0.04 o 
   4   3   5        3.22      0.10 o 
  -2   4   5       32.41      0.74 o 
  -1   4   5       56.74      1.32 o 
   0   4   5       73.09      1.61 o 
   1   4   5       49.04      1.83 o 
  -7   0   6      239.68      5.44 o 
  -6   0   6      154.75      3.39 o 
  -5   0   6      110.22      2.47 o 
  -4   0   6       43.04      0.98 o 
  -3   0   6       13.20      0.34 o 
  -2   0   6      165.50      3.87 o 
  -1   0   6      185.74      5.50 o 
   0   0   6      927.30     44.95 o 
   1   0   6      206.42      5.11 o 
   2   0   6        3.85      0.28 o 
   3   0   6      538.86     14.51 o 
   4   0   6       11.94      0.31 o 
   5   0   6        5.98      0.19 o 
   6   0   6       43.96      1.10 o 
  -7   1   6       18.00      0.41 o 
  -6   1   6      145.44      3.22 o 
  -5   1   6        3.89      0.12 o 
  -4   1   6      166.34      3.82 o 
  -3   1   6        0.34      0.03 o 
  -2   1   6        5.44      0.16 o 
  -1   1   6        0.49      0.03 o 
   0   1   6      286.60      6.94 o 
   1   1   6      199.01      4.58 o 
   2   1   6      393.02      9.82 o 
   3   1   6        4.39      0.12 o 
   4   1   6       37.46      0.86 o 
   5   1   6       76.43      1.74 o 
  -6   2   6        1.09      0.05 o 
  -5   2   6       76.24      1.70 o 
  -4   2   6        5.58      0.15 o 
  -3   2   6      129.35      2.94 o 
  -2   2   6       67.26      1.50 o 
  -1   2   6       17.63      0.41 o 
   0   2   6        5.06      0.14 o 
   1   2   6      151.12      3.48 o 
   2   2   6        9.83      0.24 o 
   3   2   6       42.19      0.96 o 
   4   2   6        6.55      0.17 o 
   5   2   6       45.25      1.05 o 
  -5   3   6        4.38      0.12 o 
  -4   3   6        7.70      0.19 o 
  -3   3   6        0.26      0.04 o 
  -2   3   6      342.82      7.61 o 
  -1   3   6      100.07      2.26 o 
   0   3   6        0.27      0.03 o 
   1   3   6       41.20      0.92 o 
   2   3   6        2.16      0.09 o 
   3   3   6       19.25      0.48 o 
  -7   1   7       49.16      1.11 o 
  -6   1   7        2.61      0.08 o 
  -5   1   7        0.91      0.05 o 
  -4   1   7       83.16      1.86 o 
  -3   1   7      324.84      7.58 o 
  -2   1   7       31.52      0.72 o 
  -1   1   7      389.60      9.68 o 
   0   1   7       33.39      0.79 o 
   1   1   7       17.03      0.39 o 
   2   1   7       28.10      0.64 o 
   3   1   7       27.27      0.66 o 
   4   1   7        7.58      0.20 o 
   5   1   7        4.64      0.14 o 
  -6   2   7        0.24      0.03 o 
  -5   2   7       20.37      0.46 o 
  -4   2   7        6.60      0.17 o 
  -3   2   7      156.99      3.49 o 
  -2   2   7       31.35      0.72 o 
  -1   2   7        1.21      0.05 o 
   0   2   7      130.56      2.98 o 
   1   2   7       76.34      1.70 o 
   2   2   7       53.89      1.21 o 
   3   2   7        3.56      0.11 o 
   4   2   7      146.05      3.39 o 
  -4   3   7        5.11      0.13 o 
  -3   3   7        3.76      0.11 o 
  -2   3   7       76.72      1.69 o 
  -1   3   7        1.70      0.08 o 
   0   3   7        1.02      0.05 o 
   1   3   7       18.01      0.43 o 
   2   3   7       27.37      0.63 o 
   3   3   7        1.98      0.08 o 
  -7   0   8        0.27      0.04 o 
  -6   0   8        1.07      0.07 o 
  -5   0   8      271.01      6.23 o 
  -4   0   8      538.61     13.68 o 
  -3   0   8       21.10      0.48 o 
  -2   0   8      433.94     11.60 o 
  -1   0   8      455.64     15.48 o 
   0   0   8      275.95      6.65 o 
   1   0   8       66.22      1.52 o 
   2   0   8       97.40      2.34 o 
   3   0   8       10.08      0.27 o 
   4   0   8        0.99      0.09 o 
   5   0   8      136.47      2.98 o 
  -6   1   8        2.95      0.08 o 
  -5   1   8       16.09      0.37 o 
  -4   1   8      166.52      3.72 o 
  -3   1   8        7.76      0.19 o 
  -2   1   8      274.09      6.33 o 
  -1   1   8       88.94      1.99 o 
   0   1   8       25.26      0.62 o 
   1   1   8       85.46      1.90 o 
   2   1   8       44.13      0.99 o 
   3   1   8       35.58      0.85 o 
   4   1   8       26.29      0.63 o 
  -6   2   8       12.64      0.29 o 
  -5   2   8        1.94      0.06 o 
  -4   2   8       77.92      1.76 o 
  -3   2   8      269.92      6.03 o 
  -2   2   8       26.74      0.61 o 
  -1   2   8       44.07      0.98 o 
   0   2   8        0.47      0.04 o 
   1   2   8        5.41      0.15 o 
   2   2   8       52.67      1.18 o 
   3   2   8       96.81      2.15 o 
   4   2   8        0.63      0.06 o 
  -4   3   8        0.26      0.03 o 
  -3   3   8       16.71      0.38 o 
  -2   3   8       24.09      0.55 o 
  -1   3   8        6.25      0.16 o 
   0   3   8       94.24      2.07 o 
   1   3   8       24.12      0.56 o 
   2   3   8        1.56      0.08 o 
  -6   1   9       41.98      0.93 o 
  -5   1   9      249.36      5.48 o 
  -4   1   9       43.26      0.98 o 
  -3   1   9       56.93      1.26 o 
  -2   1   9       20.92      0.48 o 
  -1   1   9      161.06      3.61 o 
   0   1   9       34.84      0.79 o 
   1   1   9      177.35      3.98 o 
   2   1   9      167.11      3.66 o 
   3   1   9        1.40      0.07 o 
   4   1   9       19.22      0.51 o 
  -5   2   9        0.14      0.02 o 
  -4   2   9       12.98      0.32 o 
  -3   2   9       48.71      1.09 o 
  -2   2   9       15.90      0.37 o 
  -1   2   9        7.61      0.19 o 
   0   2   9       51.91      1.17 o 
   1   2   9        6.88      0.18 o 
   2   2   9       74.01      1.65 o 
   3   2   9        2.18      0.08 o 
  -4   3   9       34.81      0.78 o 
  -3   3   9        5.05      0.13 o 
  -2   3   9        7.54      0.19 o 
  -1   3   9        1.15      0.05 o 
   0   3   9       39.08      0.90 o 
   1   3   9        9.29      0.23 o 
  -6   0  10      273.81      5.77 o 
  -5   0  10       94.89      2.06 o 
  -4   0  10        1.64      0.09 o 
  -3   0  10        4.07      0.12 o 
  -2   0  10      177.53      3.93 o 
  -1   0  10        2.86      0.11 o 
   0   0  10      380.87      8.94 o 
   1   0  10      629.54     20.50 o 
   2   0  10       32.66      0.76 o 
   3   0  10        1.15      0.13 o 
   4   0  10        4.05      0.14 o 
  -6   1  10       47.64      1.06 o 
  -5   1  10       24.56      0.56 o 
  -4   1  10        0.02      0.02 o 
  -3   1  10        3.32      0.11 o 
  -2   1  10       30.49      0.71 o 
  -1   1  10        0.05      0.03 o 
   0   1  10      138.28      3.27 o 
   1   1  10       68.85      1.53 o 
   2   1  10       40.16      0.90 o 
   3   1  10       79.59      1.89 o 
  -5   2  10        0.02      0.01 o 
  -4   2  10       28.68      0.65 o 
  -3   2  10       10.24      0.25 o 
  -2   2  10       85.25      1.91 o 
  -1   2  10      176.12      3.96 o 
   0   2  10       24.39      0.57 o 
   1   2  10        4.21      0.12 o 
   2   2  10       72.13      1.70 o 
   3   2  10       10.61      0.26 o 
  -3   3  10       19.06      0.44 o 
  -2   3  10       21.16      0.49 o 
  -1   3  10       30.04      0.69 o 
   0   3  10        1.29      0.06 o 
  -6   1  11        3.75      0.11 o 
  -5   1  11        0.17      0.02 o 
  -4   1  11        1.66      0.06 o 
  -3   1  11      150.59      3.39 o 
  -2   1  11       78.02      1.72 o 
  -1   1  11       70.19      1.55 o 
   0   1  11      191.58      4.72 o 
   1   1  11        0.05      0.03 o 
   2   1  11        1.61      0.08 o 
   3   1  11       12.90      0.31 o 
  -4   2  11        7.11      0.18 o 
  -3   2  11       21.84      0.50 o 
  -2   2  11       12.85      0.30 o 
  -1   2  11       69.48      1.58 o 
   0   2  11        1.27      0.06 o 
   1   2  11        8.16      0.21 o 
   2   2  11       30.10      0.69 o 
  -5   0  12       41.34      0.93 o 
  -4   0  12      228.47      4.95 o 
  -3   0  12      138.37      3.06 o 
  -2   0  12       16.15      0.38 o 
  -1   0  12      104.79      2.29 o 
   0   0  12       13.24      0.39 o 
   1   0  12        5.79      0.27 o 
   2   0  12       72.24      1.56 o 
  -5   1  12       23.33      0.53 o 
  -4   1  12       78.32      1.75 o 
  -3   1  12       50.63      1.14 o 
  -2   1  12        8.99      0.22 o 
  -1   1  12       82.42      1.87 o 
   0   1  12        0.21      0.04 o 
   1   1  12        1.99      0.09 o 
   2   1  12       23.18      0.53 o 
  -4   2  12        0.77      0.04 o 
  -3   2  12        1.91      0.06 o 
  -2   2  12      103.20      2.35 o 
  -1   2  12       32.13      0.73 o 
   0   2  12       16.28      0.38 o 
   1   2  12       14.12      0.33 o 
  -4   1  13       14.30      0.33 o 
  -3   1  13        0.79      0.04 o 
  -2   1  13       30.44      0.68 o 
  -1   1  13        5.30      0.14 o 
   0   1  13       24.47      0.55 o 
   1   1  13        6.49      0.17 o 
  -2   2  13       29.27      0.66 o 
  -1   2  13       12.34      0.29 o 
  -4   0  14        1.73      0.08 o 
  -3   0  14       16.74      0.39 o 
  -2   0  14       53.71      1.24 o 
  -1   0  14       46.71      1.04 o 
   0   0  14       51.69      1.21 o 
  -3   1  14        0.31      0.03 o 
  -2   1  14       17.79      0.41 o 
  -1   1  14       43.76      1.00 o 
_refine_diff_density_max 2.032732E-01
_refine_diff_density_min -2.461207E-01

# start Validation Reply Form
_vrf_PLAT417_ELMAM2_withoutURATIO_oxa07_08
;
PROBLEM: Short Inter D-H..H-D
RESPONSE: This is a very strong hydrogen bond and this is the reason why
the distance is so short.
;
# end Validation Reply Form
