# Supplementary material for: On the accuracy and precision of X-ray and neutron diffraction results as a function of resolution and the electron density model
Source: IUCrJ. 2020 Aug 25;7(Pt 5):920–33. doi: 10.1107/S2052252520010441 (PMC7467170; doi:10.1107/S2052252520010441)
Supplement: Supplementary file 2 [file m-07-00920-sup2.zip › cif_deposition/ELMAM2_withoutURATIO_oxa07_12.cif]

data_ELMAM2_withoutURATIO_oxa07_12  
_audit_creation_method             'MoPro12'     
_chemical_formula_moiety               'C2 H2 O4, 2(H2 O1)'
_chemical_formula_sum                  'C2 H6 O6'
_chemical_formula_weight               126.07
_chemical_absolute_configuration     '-'

_symmetry_cell_setting               monoclinic   
_symmetry_space_group_name_H-M         'P 21/c'
_symmetry_space_group_name_Hall        '-P 2ybc'

loop_
_atom_type_symbol                      
_atom_type_description                 
_atom_type_scat_dispersion_real        
_atom_type_scat_dispersion_imag        
_atom_type_scat_source                 
 'C' 'C'    0.0033   0.0016
'Su & Coppens. Acta. Cryst. (1997) A53, 749-762. '                    
 'H' 'H'    0.0000   0.0000
'Su & Coppens. Acta. Cryst. (1997) A53, 749-762. '                    
 'O' 'O'    0.0106   0.0060
'Su & Coppens. Acta. Cryst. (1997) A53, 749-762. '                    

loop_
_symmetry_equiv_pos_as_xyz           
'x, y, z'
'-x, y+1/2, -z+1/2'
'-x, -y, -z'
'x, -y-1/2, z-1/2'
_cell_length_a                    6.0909(3)
_cell_length_b                    3.4916(2)
_cell_length_c                    11.8401(6)
_cell_angle_alpha                 90.00
_cell_angle_beta                  103.935(2)
_cell_angle_gamma                 90.00
_cell_volume                      244.39(2)
_cell_formula_units_Z                2
_cell_measurement_temperature     100(1)
_cell_measurement_reflns_used        9891
_cell_measurement_theta_min          3.4463
_cell_measurement_theta_max          55.9245
_exptl_crystal_density_diffrn     1.7124
_exptl_crystal_F_000              132 
_exptl_absorpt_coefficient_mu     0.181 
_exptl_crystal_description        unspecified
_exptl_crystal_size_max              0.255                
_exptl_crystal_size_mid              0.205  
_exptl_crystal_size_min              0.190
_exptl_crystal_colour             colourless
_exptl_absorpt_correction_type    multi-scan
_exptl_absorpt_process_details
;
 Absorption correction done by SORTAV
 Blessing, R. H.: (1995) Acta Cryst. A51, 33-38
;
_exptl_absorpt_correction_T_min    0.956
_exptl_absorpt_correction_T_max    0.969
_exptl_special_details               
;
?
;
_diffrn_reflns_av_R_equivalents   0.0000
_diffrn_reflns_av_unetI/netI      0.0304
_diffrn_reflns_limit_h_max        13
_diffrn_reflns_limit_h_min        -13
_diffrn_reflns_limit_k_max        8
_diffrn_reflns_limit_k_min        0
_diffrn_reflns_limit_l_max        27
_diffrn_reflns_limit_l_min        0
_diffrn_reflns_number             3154
_diffrn_reflns_theta_full         26.00
_diffrn_reflns_theta_max          55.92
_diffrn_reflns_theta_min          3.45
_diffrn_ambient_temperature       100(1)
_diffrn_measured_fraction_theta_full 0.998
_diffrn_measured_fraction_theta_max 0.973
_diffrn_measurement_device_type   'Bruker APEX-II CCD'
_diffrn_measurement_method        '\f and \w scans'
_diffrn_radiation_monochromator   'graphite'
_diffrn_radiation_type            MoK\a
_diffrn_radiation_wavelength      0.71073
_diffrn_source                    'fine-focus sealed tube'
_diffrn_standards_number          0
_reflns_number_gt                 2790
_reflns_number_total              3154
_reflns_threshold_expression      >2sigma(I)
_computing_structure_refinement      'MoPro (J. Appl. Cryst. 2005, 38, 38-54)'
_iucr_refine_instructions_details  
; 
# ! MoPro 12.6 20/01/2017 16:46:12 F:\Oxalic_acid\Oxa_ELMAM2\Final_Refinement_12\7\mopro_elmam2_12_01.par 
# ! reflections hkl file : F:\Oxalic_acid\Oxa_ELMAM2\Final_Refinement_12\7\sortav_freeformat.hkl refin. vs. F^1 
# ! atomic table file : C:\Users\user\Desktop\Programy_Krys\MoPro\MoProSuite\LibMoPro\mopro.tab 
# ! wave functions file : C:\Users\user\Desktop\Programy_Krys\MoPro\MoProSuite\LibMoPro\WAVEF_Su_Coppens_relativistic 
# ! RF factor = 2.229 % RI factor = 3.988% 
# ! wR2F factor = 2.755 % wR2I factor = 5.238% 
# ! g.o.f.(F**1) = 1.662 Nvar= 49 Nref= 3154 Nfree= 0 0.08<sinT/l< 1.17 
#  
# WSIG 1.00000 ! weighting scheme 
#  ! SPACE GROUP P ? 
#  
# CELL 6.0909 3.4916 11.8401 90.0000 103.9350 90.0000 0.71073 
# ZERR 0.0000 0.0000 0.0000 0.0000 0.0000 0.0000 
#  
# SYMM 2 P CENTRO 
#  X , Y, Z 
#  -X , 1/2+Y, 1/2-Z 
#  
# EQUIV 56551 
#  
# SCALE 1 13.127966 
#  
# FMULT 1.00000 
#  
# UOVER 0.00000 0.00000 0.00000 0.00000 0.00000 0.00000 ANI 
#  
# SOLVT 0.00000 50.00000 
#  
# EXTIN 0.00000 GAUSSIAN ISOT TYP1 ! G*10^4 
#  
#  
# DUMMY 2 
# DUMY 0.39896 0.58093 0.36381 D1 0 ! atom # 8 
# DUMY 0.42794 0.53146 0.40201 D2 0 ! atom # 9 
#  
# KAPPA 7 
#  1.001632 1.113461 ! # 1 1 TES O1 1x 
#  1.013147 1.000000 ! # 2 1 TES C1 1x 
#  1.003017 1.109004 ! # 3 1 TES O2 1x 
#  1.023969 0.927043 ! # 4 1 TES O3 1x 
#  1.043006 1.200000 ! # 5 1 TES H2 1x 
#  1.043006 1.200000 ! # 6 1 TES H3 1x 
#  1.119673 1.200000 ! # 7 1 TES H1 1x 
#  
# ATOMS 7 
#  
# ATOM 1 O1 TES 1 0.065280 0.444145 0.150150 1.0000 1 O 
#  XY C1 H1 HEX K1 V0 M0 Q0 
# UANI 0.012842 0.018087 0.007857 -.004153 0.001903 0.000636 
#  6.05220 0. -.054 -.087 0. 0.104 0. 0. -.028 0.042 
#  0. -.015 -.026 0. 0. 0.065 0.022 
#  0.011 0. 0. 0.004 0.003 0. 0. 0.015 0.015 
#  
# ATOM 2 C1 TES 1 0.096880 0.558712 0.052026 1.0000 1 C 
#  XY O2 O1 HEX K2 V0 M0 Q0 
# UANI 0.008992 0.011328 0.007631 -.001860 0.001367 0.000083 
#  3.98080 0. 0.081 -.046 0. -.248 0. 0. 0.097 0.050 
#  0. 0.022 -.006 0. 0. 0.294 0.021 
#  0.014 0. 0. 0.014 -.001 0. 0. -.058 0.018 
#  
# ATOM 3 O2 TES 1 0.257660 0.742637 0.036299 1.0000 1 O 
#  ZY C1 O1 HEX K3 V0 M0 Q0 
# UANI 0.010931 0.018151 0.008975 -.005793 0.001171 0.000795 
#  6.09000 0. 0. 0. -.068 0.029 0. 0. -.153 0. 
#  0.028 0. 0. 0.017 0. 0. 0. 
#  -.012 0. 0. 0.011 0. 0. 0. -.003 0. 
#  
# ATOM 4 O3 TES 1 0.369938 0.631188 0.321471 1.0000 1 O 
# bZY H2 H3 HEX K4 V0 M0 Q0 
# UANI 0.010599 0.017850 0.009040 0.001809 0.000743 -.001118 
#  5.64460 0. 0. 0. -.163 -.014 0. 0. 0.132 0. 
#  -.039 0. 0. -.061 0. 0. 0. 
#  -.018 0. 0. -.027 0. 0. 0. 0.004 0. 
#  
# ATOM 5 H2 TES 1 0.310915 0.690221 0.385207 1.0000 1 H 
#  ZY O3 H3 HEX K5 V0 M0 Q0 
# UISO 0.029876 
#  1.13780 0. 0. 0. 0.273 0.140 0. 0. 0. 0. 
#  0.034 0. 0. 0. 0. 0. 0. 
#  -.010 0. 0. 0. 0. 0. 0. 0. 0. 
#  
# ATOM 6 H3 TES 1 0.487200 0.455370 0.350241 1.0000 1 H 
#  ZY O3 H2 HEX K6 V0 M0 Q0 
# UISO 0.024474 
#  1.13780 0. 0. 0. 0.273 0.140 0. 0. 0. 0. 
#  0.034 0. 0. 0. 0. 0. 0. 
#  -.010 0. 0. 0. 0. 0. 0. 0. 0. 
#  
# ATOM 7 H1 TES 1 0.194216 0.519571 0.215763 1.0000 1 H 
#  ZY O1 C1 HEX K7 V0 M0 Q0 
# UISO 0.040888 
#  0.95670 0. 0. 0. 0.207 0.095 0. 0. 0. 0. 
#  0.017 0. 0. 0. 0. 0. 0. 
#  -.028 0. 0. 0. 0. 0. 0. 0. 0. 
#  
# ANHAR 0 3 ! number_of_anharmonic_atoms max_order 
# ! 1 ! atom number 
# ! 0.00E+00 0.00E+00 0.00E+00 0.00E+00 0.00E+00 0.00E+00 0.00E+00 0.00E+00 
# ! 0.00E+00 0.00E+00 
#  
#  
# STOP 
; 
_refine_special_details              
;
  TAAM refinement with ELMAM2 databank.
  Uses aspherical atomic scattering factors computed 
  from multipolar model
  (Hansen & Coppens, Acta Cryst. A, 1978, 34, 909-921)
  parametrized using ELMAM2 databank
  (Domagala, et al., Acta Cryst. A, 2012, 68, 337-351)
  and MoPro software
  (Jelsch, et al., J. Appl. Cryst. 2005, 38, 38-54)
 Refinement of F^1^ against reflections.
 The threshold expression of F^2^ > 2sigma(F^2^) is
 used for calculating R-factors(gt) and is not
 relevant to the choice of reflections for refinement.
 R-factors based on F^2^ are statistically about twice
 as large as those based on F, and R-factors based on
 ALL data will be even larger.
;
_refine_ls_structure_factor_coef     F  
_refine_ls_matrix_type                full
_refine_ls_weighting_scheme          sigma
_atom_sites_solution_primary      direct 
_atom_sites_solution_secondary    difmap 
_atom_sites_solution_hydrogens    geom   
_refine_ls_hydrogen_treatment    refall
_refine_ls_extinction_method        'none'              
_refine_ls_number_reflns              3154
_refine_ls_number_parameters            49
_refine_ls_number_restraints             0
# R-factors: R(F)  &  wR2(I) 
_refine_ls_R_factor_all              0.0223
_refine_ls_R_factor_gt               0.0186
_refine_ls_wR_factor_ref             0.0276
_refine_ls_wR_factor_gt              0.0273
_refine_ls_goodness_of_fit_ref       1.662
_refine_ls_restrained_S_all          0.000
_refine_ls_shift/su_max              0.001
_refine_ls_shift/su_mean             0.000

###  to get diff_density_max min & rms : 
###  run MoPro  : WRIT FOUR   to create FOURier file 
###  run VMoPro : FOUR  FastFourierTransform   to get a 3D grid (Xplor format) on whole unit-cell
###             & GRID  STAT   to get max min rms statistics


loop_
_atom_site_type_symbol      
_atom_site_label            
_atom_site_fract_x          
_atom_site_fract_y          
_atom_site_fract_z          
_atom_site_U_iso_or_equiv   
_atom_site_adp_type         
_atom_site_occupancy        
_atom_site_calc_flag        
_atom_site_refinement_flag_posn  
_atom_site_refinement_flag_adp  
_atom_site_disorder_assembly
_atom_site_disorder_group   
O  O1 0.06528(2) 0.44414(4) 0.15015(1) 0.01303(5) Uani 1 d . . . .
C  C1 0.09688(2) 0.55871(4) 0.05203(1) 0.00943(4) Uani 1 d . . . .
O  O2 0.25766(2) 0.74264(4) 0.03630(1) 0.01289(5) Uani 1 d . . . .
O  O3 0.36994(2) 0.63119(4) 0.32147(1) 0.01277(5) Uani 1 d . . . .
H  H2 0.311(1) 0.690(2) 0.3852(6) 0.030(1) Uiso 1 d U . . .
H  H3 0.4872(10) 0.455(2) 0.3502(5) 0.024(1) Uiso 1 d U . . .
H  H1 0.194(1) 0.520(2) 0.2158(7) 0.041(2) Uiso 1 d U . . .

loop_ 
_atom_site_aniso_label 
_atom_site_aniso_U_11 
_atom_site_aniso_U_22 
_atom_site_aniso_U_33 
_atom_site_aniso_U_12 
_atom_site_aniso_U_13 
_atom_site_aniso_U_23 
O1 0.01284(4) 0.01809(5) 0.00786(4) -0.00415(3) 0.00190(3) 0.00064(3)  
C1 0.00899(4) 0.01133(4) 0.00763(4) -0.00186(3) 0.00137(3) 0.00008(3)  
O2 0.01093(4) 0.01815(5) 0.00897(4) -0.00579(3) 0.00117(3) 0.00080(3)  
O3 0.01060(4) 0.01785(5) 0.00904(4) 0.00181(3) 0.00074(3) -0.00112(3)  

_geom_special_details                
;                                    
;                                    

loop_
_geom_bond_atom_site_label_1         
_geom_bond_atom_site_label_2         
_geom_bond_distance                  
_geom_bond_site_symmetry_2           
_geom_bond_publ_flag                 
O1 C1 1.2863(2) . ? 
O1 H1 0.998(8) . ? 
C1 O2 1.2223(2) . ? 
O3 H2 0.934(7) . ? 
O3 H3 0.941(6) . ? 

loop_
_geom_angle_atom_site_label_1        
_geom_angle_atom_site_label_2        
_geom_angle_atom_site_label_3        
_geom_angle                          
_geom_angle_site_symmetry_1          
_geom_angle_site_symmetry_3          
_geom_angle_publ_flag                
O1 C1 O2 126.92(2) . . ? 
C1 O1 H1 111.1(5) . . ? 
H2 O3 H3 104.9(5) . . ? 

loop_
_geom_torsion_atom_site_label_1      
_geom_torsion_atom_site_label_2      
_geom_torsion_atom_site_label_3      
_geom_torsion_atom_site_label_4      
_geom_torsion                        
_geom_torsion_site_symmetry_1        
_geom_torsion_site_symmetry_2        
_geom_torsion_site_symmetry_3        
_geom_torsion_site_symmetry_4        
_geom_torsion_publ_flag              
O2 C1 O1 H1 -1.4(4) . . . . ? 

loop_ 
 _refln_index_h 
 _refln_index_k 
 _refln_index_l 
 _refln_F_squared_meas 
 _refln_F_squared_sigma 
 _refln_observed_status 
   1   0   0      401.46     18.20 o 
   2   0   0       25.76      0.73 o 
   3   0   0      406.89      9.06 o 
   4   0   0       45.41      1.02 o 
   5   0   0       63.56      1.45 o 
   6   0   0      229.19      5.01 o 
   7   0   0      105.84      2.31 o 
   8   0   0       27.06      0.64 o 
   9   0   0       17.99      0.41 o 
  10   0   0        8.25      0.23 o 
  11   0   0       32.72      0.83 o 
  12   0   0        1.37      0.11 o 
  13   0   0        0.18      0.15 o 
   1   1   0     1474.77     63.36 o 
   2   1   0      374.65      8.28 o 
   3   1   0      111.78      2.50 o 
   4   1   0        2.41      0.09 o 
   5   1   0        0.41      0.05 o 
   6   1   0        0.68      0.04 o 
   7   1   0       80.61      1.76 o 
   8   1   0        0.02      0.02 o 
   9   1   0       32.86      0.75 o 
  10   1   0        9.31      0.24 o 
  11   1   0        0.11      0.05 o 
  12   1   0        8.34      0.22 o 
  13   1   0        1.18      0.22 o 
   0   2   0       13.68      0.40 o 
   1   2   0      332.42      7.49 o 
   2   2   0      527.01     11.71 o 
   3   2   0        1.99      0.07 o 
   4   2   0      118.41      2.61 o 
   5   2   0       23.98      0.53 o 
   6   2   0        0.07      0.02 o 
   7   2   0       34.33      0.76 o 
   8   2   0       41.15      0.94 o 
   9   2   0        1.81      0.08 o 
  10   2   0        9.16      0.23 o 
  11   2   0        0.04      0.04 o 
  12   2   0        0.70      0.07 o 
  13   2   0        0.85      0.22 o 
   1   3   0       18.99      0.44 o 
   2   3   0       12.62      0.30 o 
   3   3   0       72.84      1.68 o 
   4   3   0        5.67      0.14 o 
   5   3   0      119.12      2.61 o 
   6   3   0        0.35      0.03 o 
   7   3   0        0.60      0.04 o 
   8   3   0       17.28      0.42 o 
   9   3   0        2.22      0.08 o 
  10   3   0        0.86      0.07 o 
  11   3   0       18.48      0.74 o 
  12   3   0        4.42      0.27 o 
   0   4   0        2.81      0.11 o 
   1   4   0       17.71      0.40 o 
   2   4   0       12.72      0.33 o 
   3   4   0        6.29      0.16 o 
   4   4   0       65.70      1.44 o 
   5   4   0        8.97      0.23 o 
   6   4   0       16.75      0.38 o 
   7   4   0        9.84      0.23 o 
   8   4   0        0.02      0.02 o 
   9   4   0        0.05      0.05 o 
  10   4   0        2.51      0.10 o 
  11   4   0        1.54      0.21 o 
  12   4   0        4.22      0.32 o 
   1   5   0        4.29      0.12 o 
   2   5   0       11.43      0.27 o 
   3   5   0       17.40      0.40 o 
   4   5   0        0.10      0.03 o 
   5   5   0        5.20      0.15 o 
   6   5   0       27.37      0.61 o 
   7   5   0       13.92      0.32 o 
   8   5   0        0.90      0.07 o 
   9   5   0        0.04      0.04 o 
  10   5   0        1.92      0.09 o 
   0   6   0       17.31      0.40 o 
   1   6   0        6.48      0.16 o 
   2   6   0        0.85      0.05 o 
   3   6   0        0.39      0.04 o 
   4   6   0        0.99      0.05 o 
   5   6   0        7.16      0.18 o 
   6   6   0       12.24      0.29 o 
   7   6   0        0.86      0.07 o 
   8   6   0        0.17      0.05 o 
   9   6   0        0.07      0.06 o 
   1   7   0        2.09      0.15 o 
   2   7   0        1.23      0.08 o 
   3   7   0        1.19      0.07 o 
   4   7   0        0.25      0.05 o 
   5   7   0        1.91      0.08 o 
   6   7   0        1.85      0.08 o 
   1   8   0        4.37      0.32 o 
   2   8   0        2.74      0.29 o 
 -13   1   1        3.01      0.13 o 
 -12   1   1        1.93      0.09 o 
 -11   1   1        0.13      0.05 o 
 -10   1   1        3.32      0.13 o 
  -9   1   1        0.44      0.04 o 
  -8   1   1       28.93      0.64 o 
  -7   1   1       17.69      0.42 o 
  -6   1   1        1.39      0.06 o 
  -5   1   1       55.73      1.36 o 
  -4   1   1       91.85      2.14 o 
  -3   1   1      330.54      7.34 o 
  -2   1   1      195.95      4.40 o 
  -1   1   1     2063.54    266.32 o 
   0   1   1      477.90     11.93 o 
   1   1   1       40.64      0.90 o 
   2   1   1       69.36      1.68 o 
   3   1   1      439.47      9.87 o 
   4   1   1      150.08      3.50 o 
   5   1   1      107.14      2.56 o 
   6   1   1      181.76      4.12 o 
   7   1   1        1.20      0.05 o 
   8   1   1        0.44      0.04 o 
   9   1   1        0.23      0.04 o 
  10   1   1       31.98      0.75 o 
  11   1   1        3.94      0.12 o 
  12   1   1        3.12      0.12 o 
  13   1   1        2.25      0.28 o 
 -13   2   1        3.89      0.32 o 
 -12   2   1       12.70      0.30 o 
 -11   2   1        2.69      0.11 o 
 -10   2   1        0.45      0.08 o 
  -9   2   1        4.57      0.14 o 
  -8   2   1       38.36      0.87 o 
  -7   2   1        0.02      0.02 o 
  -6   2   1       68.77      1.51 o 
  -5   2   1        9.34      0.23 o 
  -4   2   1       52.51      1.20 o 
  -3   2   1       82.84      1.80 o 
  -2   2   1      155.08      3.47 o 
  -1   2   1      146.16      3.25 o 
   0   2   1       76.57      1.82 o 
   1   2   1      266.94      6.24 o 
   2   2   1        1.74      0.06 o 
   3   2   1        8.06      0.28 o 
   4   2   1       74.57      1.62 o 
   5   2   1       25.12      0.56 o 
   6   2   1        9.21      0.22 o 
   7   2   1       10.73      0.25 o 
   8   2   1       21.01      0.48 o 
   9   2   1        3.54      0.13 o 
  10   2   1        1.72      0.08 o 
  11   2   1       11.62      0.29 o 
  12   2   1        0.03      0.03 o 
  13   2   1        2.90      0.29 o 
 -12   3   1        1.41      0.37 o 
 -11   3   1        0.90      0.10 o 
 -10   3   1        2.55      0.11 o 
  -9   3   1        2.61      0.11 o 
  -8   3   1        0.25      0.03 o 
  -7   3   1        1.91      0.08 o 
  -6   3   1       12.88      0.30 o 
  -5   3   1       19.14      0.44 o 
  -4   3   1        4.98      0.13 o 
  -3   3   1        4.11      0.13 o 
  -2   3   1      143.95      3.21 o 
  -1   3   1        0.14      0.03 o 
   0   3   1       50.58      1.13 o 
   1   3   1       31.43      0.71 o 
   2   3   1       29.81      0.67 o 
   3   3   1        2.03      0.07 o 
   4   3   1       36.55      0.80 o 
   5   3   1       25.77      0.58 o 
   6   3   1        0.02      0.02 o 
   7   3   1       27.69      0.62 o 
   8   3   1        0.15      0.03 o 
   9   3   1        6.40      0.17 o 
  10   3   1        1.34      0.09 o 
  11   3   1        2.03      0.11 o 
  12   3   1        0.16      0.14 o 
 -12   4   1        0.54      0.21 o 
 -11   4   1        1.38      0.12 o 
 -10   4   1        0.06      0.07 o 
  -9   4   1       11.76      0.29 o 
  -8   4   1       21.40      0.49 o 
  -7   4   1       21.51      0.49 o 
  -6   4   1        7.76      0.19 o 
  -5   4   1        3.25      0.09 o 
  -4   4   1        0.16      0.03 o 
  -3   4   1       20.51      0.48 o 
  -2   4   1       16.45      0.37 o 
  -1   4   1        5.90      0.15 o 
   0   4   1       12.07      0.28 o 
   1   4   1        0.64      0.04 o 
   2   4   1        0.04      0.04 o 
   3   4   1        0.33      0.03 o 
   4   4   1        0.55      0.04 o 
   5   4   1        4.53      0.12 o 
   6   4   1        0.02      0.02 o 
   7   4   1        1.48      0.06 o 
   8   4   1        2.11      0.08 o 
   9   4   1        2.34      0.11 o 
  10   4   1        5.05      0.16 o 
  11   4   1        3.36      0.17 o 
 -10   5   1        0.08      0.08 o 
  -9   5   1        1.54      0.11 o 
  -8   5   1        4.63      0.14 o 
  -7   5   1        3.93      0.12 o 
  -6   5   1        0.05      0.05 o 
  -5   5   1        2.66      0.09 o 
  -4   5   1        0.03      0.02 o 
  -3   5   1        0.16      0.03 o 
  -2   5   1        0.33      0.03 o 
  -1   5   1        9.94      0.23 o 
   0   5   1        0.04      0.05 o 
   1   5   1        0.03      0.02 o 
   2   5   1        3.71      0.10 o 
   3   5   1        8.98      0.21 o 
   4   5   1        2.11      0.08 o 
   5   5   1        0.10      0.04 o 
   6   5   1        4.10      0.11 o 
   7   5   1        0.05      0.04 o 
   8   5   1        0.16      0.06 o 
   9   5   1        0.82      0.07 o 
  10   5   1        2.52      0.10 o 
  -9   6   1        1.62      0.11 o 
  -8   6   1        0.25      0.06 o 
  -7   6   1       16.17      0.39 o 
  -6   6   1        1.69      0.09 o 
  -5   6   1        0.05      0.06 o 
  -4   6   1        0.08      0.04 o 
  -3   6   1        8.59      0.21 o 
  -2   6   1        0.57      0.04 o 
  -1   6   1        2.16      0.08 o 
   0   6   1        5.87      0.15 o 
   1   6   1        5.79      0.15 o 
   2   6   1        0.56      0.04 o 
   3   6   1        0.93      0.05 o 
   4   6   1        3.75      0.12 o 
   5   6   1        4.43      0.16 o 
   6   6   1        2.20      0.09 o 
   7   6   1        0.06      0.07 o 
   8   6   1        0.48      0.06 o 
  -7   7   1        0.20      0.10 o 
  -6   7   1        5.81      0.29 o 
  -5   7   1        0.16      0.05 o 
  -4   7   1        0.05      0.06 o 
  -3   7   1        0.83      0.06 o 
  -2   7   1        6.44      0.20 o 
  -1   7   1        1.40      0.13 o 
   0   7   1        8.60      0.24 o 
   1   7   1        1.67      0.09 o 
   2   7   1        2.29      0.09 o 
   3   7   1        0.06      0.07 o 
   4   7   1        5.06      0.14 o 
   5   7   1        8.37      0.21 o 
   6   7   1        0.57      0.06 o 
  -2   8   1        0.18      0.15 o 
  -1   8   1        0.05      0.06 o 
   1   8   1        0.21      0.15 o 
 -13   0   2        0.10      0.10 o 
 -12   0   2        8.63      0.26 o 
 -11   0   2        3.61      0.15 o 
 -10   0   2        0.05      0.05 o 
  -9   0   2        4.06      0.12 o 
  -8   0   2        3.49      0.12 o 
  -7   0   2       14.10      0.32 o 
  -6   0   2      179.75      4.42 o 
  -5   0   2       89.12      1.97 o 
  -4   0   2      951.37     22.97 o 
  -3   0   2       15.13      0.39 o 
  -2   0   2      679.16     24.25 o 
  -1   0   2      740.09     45.35 o 
   0   0   2      150.60      4.76 o 
   1   0   2       10.71      0.69 o 
   3   0   2      188.08      4.27 o 
   4   0   2        0.04      0.04 o 
   5   0   2      657.25     14.75 o 
   6   0   2       29.52      0.66 o 
   7   0   2       34.54      0.76 o 
   8   0   2       14.48      0.34 o 
   9   0   2       46.39      1.02 o 
  10   0   2        2.99      0.12 o 
  11   0   2       24.40      0.87 o 
  12   0   2       19.46      1.09 o 
  13   0   2       11.07      0.44 o 
 -13   1   2       14.45      0.41 o 
 -12   1   2        0.95      0.08 o 
 -11   1   2        5.60      0.16 o 
 -10   1   2        0.52      0.04 o 
  -9   1   2        1.36      0.06 o 
  -8   1   2        0.01      0.01 o 
  -7   1   2       85.94      1.90 o 
  -6   1   2        6.62      0.16 o 
  -5   1   2      256.55      5.76 o 
  -4   1   2       57.02      1.31 o 
  -3   1   2       34.77      0.78 o 
  -2   1   2      574.56     13.17 o 
  -1   1   2      164.51      3.69 o 
   0   1   2       97.14      2.16 o 
   1   1   2      445.87     10.65 o 
   2   1   2        2.73      0.08 o 
   3   1   2      445.14     10.04 o 
   4   1   2      183.96      4.12 o 
   5   1   2       56.98      1.26 o 
   6   1   2       59.44      1.34 o 
   7   1   2        0.21      0.03 o 
   8   1   2        2.21      0.07 o 
   9   1   2        4.63      0.13 o 
  10   1   2        0.02      0.02 o 
  11   1   2        8.26      0.23 o 
  12   1   2        7.76      0.20 o 
  13   1   2        1.16      0.22 o 
 -13   2   2        0.19      0.15 o 
 -12   2   2        5.14      0.15 o 
 -11   2   2        0.31      0.06 o 
 -10   2   2       10.99      0.27 o 
  -9   2   2        0.04      0.05 o 
  -8   2   2       15.97      0.36 o 
  -7   2   2        0.31      0.03 o 
  -6   2   2       38.97      0.87 o 
  -5   2   2        0.62      0.05 o 
  -4   2   2       12.80      0.30 o 
  -3   2   2      180.59      4.04 o 
  -2   2   2      489.91     11.06 o 
  -1   2   2        8.49      0.21 o 
   0   2   2      132.73      2.99 o 
   1   2   2        0.10      0.03 o 
   2   2   2        3.01      0.08 o 
   3   2   2      276.19      6.30 o 
   4   2   2      292.10      6.49 o 
   5   2   2        3.32      0.11 o 
   6   2   2        0.04      0.02 o 
   7   2   2        6.19      0.16 o 
   8   2   2        0.24      0.03 o 
   9   2   2       35.72      0.89 o 
  10   2   2       28.27      0.65 o 
  11   2   2        0.04      0.04 o 
  12   2   2        0.04      0.04 o 
  13   2   2        2.18      0.27 o 
 -13   3   2        0.59      0.20 o 
 -12   3   2        0.47      0.10 o 
 -11   3   2        3.21      0.14 o 
 -10   3   2        8.04      0.22 o 
  -9   3   2       82.11      1.78 o 
  -8   3   2        8.12      0.23 o 
  -7   3   2        1.83      0.07 o 
  -6   3   2       11.52      0.26 o 
  -5   3   2        0.09      0.02 o 
  -4   3   2       13.53      0.31 o 
  -3   3   2      249.31      5.50 o 
  -2   3   2       67.51      1.50 o 
  -1   3   2       32.23      0.73 o 
   0   3   2      114.53      2.56 o 
   1   3   2       45.96      1.03 o 
   2   3   2       89.30      1.96 o 
   3   3   2       20.49      0.46 o 
   4   3   2        1.09      0.05 o 
   5   3   2        5.24      0.14 o 
   6   3   2        0.72      0.04 o 
   7   3   2       22.09      0.50 o 
   8   3   2        9.39      0.25 o 
   9   3   2        2.54      0.10 o 
  10   3   2       18.39      0.45 o 
  11   3   2        1.03      0.13 o 
  12   3   2        0.10      0.10 o 
 -12   4   2        0.85      0.22 o 
 -11   4   2        2.82      0.11 o 
 -10   4   2       10.34      0.25 o 
  -9   4   2        3.66      0.11 o 
  -8   4   2       19.55      0.45 o 
  -7   4   2        6.82      0.17 o 
  -6   4   2        0.04      0.05 o 
  -5   4   2        0.04      0.05 o 
  -4   4   2        5.07      0.13 o 
  -3   4   2       10.57      0.25 o 
  -2   4   2       60.13      1.36 o 
  -1   4   2        9.81      0.23 o 
   0   4   2       56.40      1.32 o 
   1   4   2       55.35      1.22 o 
   2   4   2        1.89      0.08 o 
   3   4   2        2.29      0.07 o 
   4   4   2        0.58      0.04 o 
   5   4   2        0.10      0.03 o 
   6   4   2       25.87      0.58 o 
   7   4   2        1.68      0.07 o 
   8   4   2       13.87      0.33 o 
   9   4   2       12.97      0.34 o 
  10   4   2        0.04      0.05 o 
  11   4   2        2.95      0.31 o 
 -11   5   2        6.00      0.35 o 
 -10   5   2        6.99      0.18 o 
  -9   5   2        0.03      0.03 o 
  -8   5   2       27.32      0.63 o 
  -7   5   2       19.65      0.44 o 
  -6   5   2        0.70      0.05 o 
  -5   5   2        4.14      0.11 o 
  -4   5   2       22.14      0.50 o 
  -3   5   2        2.31      0.08 o 
  -2   5   2       15.62      0.36 o 
  -1   5   2       70.58      1.57 o 
   0   5   2        7.52      0.18 o 
   1   5   2       12.17      0.28 o 
   2   5   2        1.78      0.06 o 
   3   5   2        3.06      0.09 o 
   4   5   2        0.84      0.05 o 
   5   5   2        4.75      0.13 o 
   6   5   2        0.14      0.04 o 
   7   5   2       12.40      0.31 o 
   8   5   2        6.82      0.19 o 
   9   5   2        4.44      0.19 o 
  10   5   2        0.51      0.10 o 
  -9   6   2        0.27      0.09 o 
  -8   6   2        0.62      0.06 o 
  -7   6   2        3.01      0.10 o 
  -6   6   2        4.23      0.12 o 
  -5   6   2        0.34      0.05 o 
  -4   6   2        4.81      0.14 o 
  -3   6   2        1.93      0.07 o 
  -2   6   2        0.09      0.04 o 
  -1   6   2        6.79      0.17 o 
   0   6   2        9.58      0.24 o 
   1   6   2        2.85      0.09 o 
   2   6   2        7.14      0.18 o 
   3   6   2        1.26      0.06 o 
   4   6   2        0.48      0.05 o 
   5   6   2        4.15      0.12 o 
   6   6   2        4.55      0.15 o 
   7   6   2        2.32      0.09 o 
   8   6   2        5.06      0.15 o 
  -7   7   2        0.19      0.09 o 
  -6   7   2        0.14      0.06 o 
  -5   7   2        0.89      0.06 o 
  -4   7   2        4.70      0.14 o 
  -3   7   2        5.61      0.15 o 
  -2   7   2        0.15      0.06 o 
  -1   7   2        0.03      0.03 o 
   0   7   2        0.04      0.03 o 
   1   7   2        0.63      0.06 o 
   2   7   2        0.42      0.05 o 
   3   7   2        3.61      0.14 o 
   4   7   2        0.85      0.06 o 
   5   7   2        1.46      0.08 o 
   6   7   2        0.60      0.09 o 
  -2   8   2        2.00      0.27 o 
  -1   8   2        0.97      0.21 o 
   0   8   2        0.16      0.13 o 
 -13   1   3        0.19      0.07 o 
 -12   1   3        0.13      0.05 o 
 -11   1   3       13.98      0.33 o 
 -10   1   3        2.15      0.08 o 
  -9   1   3        0.10      0.03 o 
  -8   1   3       18.62      0.42 o 
  -7   1   3        3.76      0.10 o 
  -6   1   3        1.19      0.06 o 
  -5   1   3       50.10      1.12 o 
  -4   1   3        1.59      0.06 o 
  -3   1   3      164.90      3.70 o 
  -2   1   3       20.96      0.47 o 
  -1   1   3      361.33      8.11 o 
   0   1   3       18.28      0.44 o 
   1   1   3      810.10     18.82 o 
   2   1   3      472.39     10.84 o 
   3   1   3       41.86      0.94 o 
   4   1   3      207.12      4.72 o 
   5   1   3        1.74      0.06 o 
   6   1   3       22.04      0.53 o 
   7   1   3        7.21      0.17 o 
   8   1   3       82.89      1.81 o 
   9   1   3       26.43      0.62 o 
  10   1   3        8.26      0.21 o 
  11   1   3       11.20      0.28 o 
  12   1   3        3.15      0.17 o 
  13   1   3        2.50      0.27 o 
 -13   2   3        0.93      0.10 o 
 -12   2   3        0.05      0.06 o 
 -11   2   3        1.34      0.08 o 
 -10   2   3       49.14      1.05 o 
  -9   2   3        0.70      0.06 o 
  -8   2   3        6.84      0.17 o 
  -7   2   3       22.43      0.52 o 
  -6   2   3       59.73      1.31 o 
  -5   2   3        4.38      0.12 o 
  -4   2   3       78.54      1.78 o 
  -3   2   3      297.28      6.60 o 
  -2   2   3       10.16      0.36 o 
  -1   2   3      175.72      3.94 o 
   0   2   3        0.02      0.01 o 
   1   2   3      357.54      8.17 o 
   2   2   3       17.19      0.40 o 
   3   2   3      101.38      2.67 o 
   4   2   3       54.55      1.21 o 
   5   2   3       23.37      0.55 o 
   6   2   3       13.15      0.31 o 
   7   2   3        4.78      0.13 o 
   8   2   3        4.97      0.14 o 
   9   2   3        5.02      0.15 o 
  10   2   3        7.96      0.21 o 
  11   2   3        0.91      0.11 o 
  12   2   3        2.78      0.32 o 
 -13   3   3        0.06      0.07 o 
 -12   3   3        3.36      0.14 o 
 -11   3   3        0.32      0.06 o 
 -10   3   3        3.72      0.12 o 
  -9   3   3       12.95      0.32 o 
  -8   3   3        6.98      0.17 o 
  -7   3   3        2.02      0.09 o 
  -6   3   3        1.68      0.06 o 
  -5   3   3        6.11      0.15 o 
  -4   3   3       22.43      0.52 o 
  -3   3   3        7.26      0.30 o 
  -2   3   3        1.50      0.07 o 
  -1   3   3       13.64      0.32 o 
   0   3   3       87.22      1.93 o 
   1   3   3        0.08      0.03 o 
   2   3   3        4.53      0.13 o 
   3   3   3       97.50      2.20 o 
   4   3   3        1.33      0.06 o 
   5   3   3        4.39      0.12 o 
   6   3   3        0.80      0.04 o 
   7   3   3       14.78      0.35 o 
   8   3   3        0.60      0.05 o 
   9   3   3       14.76      0.35 o 
  10   3   3        3.70      0.20 o 
  11   3   3        1.31      0.08 o 
  12   3   3        2.50      0.30 o 
 -12   4   3        1.74      0.27 o 
 -11   4   3        5.48      0.17 o 
 -10   4   3        6.26      0.28 o 
  -9   4   3       20.49      0.46 o 
  -8   4   3       15.63      0.37 o 
  -7   4   3        0.63      0.05 o 
  -6   4   3        7.07      0.18 o 
  -5   4   3       23.41      0.52 o 
  -4   4   3       59.27      1.31 o 
  -3   4   3       57.75      1.30 o 
  -2   4   3       32.54      0.75 o 
  -1   4   3        0.02      0.02 o 
   0   4   3        3.86      0.11 o 
   1   4   3       14.40      0.33 o 
   2   4   3       54.35      1.22 o 
   3   4   3       18.31      0.42 o 
   4   4   3        2.72      0.10 o 
   5   4   3        1.18      0.07 o 
   6   4   3        0.33      0.04 o 
   7   4   3        1.09      0.06 o 
   8   4   3        2.57      0.09 o 
   9   4   3        0.06      0.06 o 
  10   4   3        1.38      0.11 o 
  11   4   3        0.09      0.10 o 
 -11   5   3        0.11      0.11 o 
 -10   5   3        0.16      0.05 o 
  -9   5   3        0.17      0.05 o 
  -8   5   3        0.04      0.05 o 
  -7   5   3        3.48      0.11 o 
  -6   5   3        1.18      0.06 o 
  -5   5   3        3.04      0.10 o 
  -4   5   3        2.23      0.08 o 
  -3   5   3        4.36      0.12 o 
  -2   5   3        3.24      0.09 o 
  -1   5   3        1.19      0.05 o 
   0   5   3        1.19      0.05 o 
   1   5   3        0.61      0.04 o 
   2   5   3        1.28      0.05 o 
   3   5   3        0.02      0.02 o 
   4   5   3        3.43      0.12 o 
   5   5   3        1.12      0.06 o 
   6   5   3        0.60      0.06 o 
   7   5   3        1.18      0.07 o 
   8   5   3        3.81      0.12 o 
   9   5   3        1.49      0.08 o 
  10   5   3        0.40      0.08 o 
  -9   6   3        4.08      0.16 o 
  -8   6   3        0.26      0.05 o 
  -7   6   3        0.06      0.06 o 
  -6   6   3        0.44      0.06 o 
  -5   6   3       19.27      0.43 o 
  -4   6   3       13.26      0.31 o 
  -3   6   3        1.06      0.06 o 
  -2   6   3       15.85      0.39 o 
  -1   6   3        0.04      0.03 o 
   0   6   3        3.97      0.11 o 
   1   6   3        0.62      0.05 o 
   2   6   3       12.81      0.33 o 
   3   6   3        0.88      0.05 o 
   4   6   3        0.63      0.05 o 
   5   6   3        1.84      0.08 o 
   6   6   3        5.30      0.15 o 
   7   6   3        0.05      0.04 o 
   8   6   3        1.41      0.08 o 
  -7   7   3        0.13      0.08 o 
  -6   7   3        0.18      0.06 o 
  -5   7   3        0.55      0.06 o 
  -4   7   3        4.97      0.16 o 
  -3   7   3        0.30      0.05 o 
  -2   7   3        0.12      0.10 o 
  -1   7   3        3.47      0.13 o 
   0   7   3        0.73      0.06 o 
   1   7   3        0.36      0.05 o 
   2   7   3        2.14      0.09 o 
   3   7   3        4.82      0.14 o 
   4   7   3        0.09      0.05 o 
   5   7   3        2.05      0.09 o 
   6   7   3        0.04      0.04 o 
  -2   8   3        0.06      0.07 o 
  -1   8   3        0.05      0.06 o 
 -13   0   4        0.06      0.07 o 
 -12   0   4       40.37      1.02 o 
 -11   0   4        9.55      0.25 o 
 -10   0   4        8.79      0.23 o 
  -9   0   4       56.66      1.24 o 
  -8   0   4        4.17      0.13 o 
  -7   0   4       39.26      0.89 o 
  -6   0   4        2.83      0.12 o 
  -5   0   4       17.84      0.49 o 
  -4   0   4      126.60      2.81 o 
  -3   0   4       90.74      2.00 o 
  -2   0   4     2077.16     60.00 o 
  -1   0   4      846.08     18.19 o 
   0   0   4       69.51      1.51 o 
   1   0   4     1848.17     57.42 o 
   2   0   4        8.31      0.25 o 
   3   0   4       21.61      0.74 o 
   4   0   4       36.28      1.56 o 
   5   0   4       11.70      0.28 o 
   6   0   4        1.45      0.11 o 
   7   0   4      263.16      6.39 o 
   8   0   4       63.80      1.36 o 
   9   0   4        4.50      0.14 o 
  10   0   4       13.58      0.35 o 
  11   0   4        0.12      0.13 o 
  12   0   4        7.45      0.40 o 
  13   0   4        8.94      0.40 o 
 -13   1   4        1.15      0.10 o 
 -12   1   4        0.04      0.04 o 
 -11   1   4       36.01      0.79 o 
 -10   1   4        0.68      0.05 o 
  -9   1   4        9.95      0.24 o 
  -8   1   4       29.07      0.66 o 
  -7   1   4        0.40      0.03 o 
  -6   1   4       31.81      0.71 o 
  -5   1   4       94.39      2.09 o 
  -4   1   4       34.13      0.84 o 
  -3   1   4      236.39      5.29 o 
  -2   1   4      366.21      8.62 o 
  -1   1   4      261.22      5.81 o 
   0   1   4     1441.23     66.49 o 
   1   1   4       68.13      1.60 o 
   2   1   4        9.47      0.27 o 
   3   1   4       11.98      0.30 o 
   4   1   4        2.98      0.09 o 
   5   1   4       38.71      0.86 o 
   6   1   4       53.76      1.23 o 
   7   1   4       34.38      0.75 o 
   8   1   4       32.87      0.73 o 
   9   1   4        2.54      0.09 o 
  10   1   4        9.36      0.24 o 
  11   1   4        1.59      0.09 o 
  12   1   4        0.48      0.11 o 
  13   1   4        0.88      0.20 o 
 -13   2   4        0.91      0.09 o 
 -12   2   4        0.02      0.03 o 
 -11   2   4       10.60      0.27 o 
 -10   2   4       28.10      0.63 o 
  -9   2   4        0.28      0.04 o 
  -8   2   4       15.69      0.38 o 
  -7   2   4        3.30      0.09 o 
  -6   2   4        5.36      0.13 o 
  -5   2   4       28.04      0.64 o 
  -4   2   4       61.87      1.37 o 
  -3   2   4       27.54      0.64 o 
  -2   2   4       22.57      0.51 o 
  -1   2   4      232.70      5.22 o 
   0   2   4      188.61      4.34 o 
   1   2   4       19.64      0.45 o 
   2   2   4        1.14      0.06 o 
   3   2   4       91.25      2.02 o 
   4   2   4       15.22      0.37 o 
   5   2   4       59.96      1.32 o 
   6   2   4       46.76      1.02 o 
   7   2   4        0.60      0.04 o 
   8   2   4       14.11      0.34 o 
   9   2   4       36.13      0.78 o 
  10   2   4        1.31      0.10 o 
  11   2   4        6.67      0.40 o 
  12   2   4        3.61      0.34 o 
 -13   3   4        4.70      0.33 o 
 -12   3   4        0.07      0.05 o 
 -11   3   4        4.47      0.14 o 
 -10   3   4       10.31      0.25 o 
  -9   3   4       20.94      0.47 o 
  -8   3   4        0.04      0.05 o 
  -7   3   4       74.90      1.65 o 
  -6   3   4        4.48      0.11 o 
  -5   3   4       11.33      0.26 o 
  -4   3   4      235.94      5.18 o 
  -3   3   4       45.08      0.99 o 
  -2   3   4        9.22      0.25 o 
  -1   3   4       55.91      1.24 o 
   0   3   4       56.64      1.32 o 
   1   3   4        8.19      0.20 o 
   2   3   4      214.06      4.70 o 
   3   3   4      106.63      2.31 o 
   4   3   4       48.13      1.05 o 
   5   3   4        3.84      0.11 o 
   6   3   4        0.31      0.03 o 
   7   3   4       14.17      0.32 o 
   8   3   4       10.54      0.26 o 
   9   3   4        6.53      0.19 o 
  10   3   4        3.18      0.15 o 
  11   3   4        3.44      0.16 o 
  12   3   4        4.86      0.34 o 
 -12   4   4        1.60      0.25 o 
 -11   4   4        0.02      0.02 o 
 -10   4   4        0.25      0.05 o 
  -9   4   4        0.23      0.05 o 
  -8   4   4       10.77      0.26 o 
  -7   4   4        1.99      0.08 o 
  -6   4   4       41.43      0.91 o 
  -5   4   4       23.33      0.52 o 
  -4   4   4        1.04      0.04 o 
  -3   4   4       28.44      0.63 o 
  -2   4   4        0.49      0.03 o 
  -1   4   4        0.42      0.03 o 
   0   4   4       12.10      0.28 o 
   1   4   4        2.96      0.09 o 
   2   4   4       53.38      1.20 o 
   3   4   4       37.46      0.84 o 
   4   4   4        1.57      0.06 o 
   5   4   4       25.15      0.59 o 
   6   4   4        6.15      0.16 o 
   7   4   4        2.58      0.09 o 
   8   4   4        2.48      0.10 o 
   9   4   4        0.05      0.06 o 
  10   4   4        3.20      0.12 o 
  11   4   4        6.51      0.37 o 
 -11   5   4        3.63      0.31 o 
 -10   5   4        2.18      0.11 o 
  -9   5   4        0.12      0.05 o 
  -8   5   4        0.16      0.04 o 
  -7   5   4        1.80      0.08 o 
  -6   5   4       36.58      0.89 o 
  -5   5   4       64.28      1.45 o 
  -4   5   4        0.51      0.04 o 
  -3   5   4        9.48      0.23 o 
  -2   5   4        3.49      0.10 o 
  -1   5   4        4.78      0.12 o 
   0   5   4       23.90      0.53 o 
   1   5   4       90.28      1.99 o 
   2   5   4        2.82      0.09 o 
   3   5   4        0.08      0.03 o 
   4   5   4       22.37      0.52 o 
   5   5   4        3.50      0.11 o 
   6   5   4       14.85      0.36 o 
   7   5   4        2.44      0.09 o 
   8   5   4        0.84      0.06 o 
   9   5   4        0.99      0.15 o 
  -9   6   4        0.24      0.06 o 
  -8   6   4        0.63      0.06 o 
  -7   6   4        0.55      0.09 o 
  -6   6   4        3.15      0.10 o 
  -5   6   4        2.95      0.10 o 
  -4   6   4        3.45      0.11 o 
  -3   6   4        1.32      0.07 o 
  -2   6   4        0.06      0.04 o 
  -1   6   4        1.77      0.09 o 
   0   6   4        0.72      0.05 o 
   1   6   4        5.23      0.14 o 
   2   6   4        7.08      0.19 o 
   3   6   4        1.14      0.06 o 
   4   6   4        0.11      0.05 o 
   5   6   4        1.47      0.14 o 
   6   6   4        0.27      0.05 o 
   7   6   4        3.89      0.12 o 
   8   6   4        2.81      0.12 o 
  -7   7   4        0.76      0.10 o 
  -6   7   4        0.37      0.08 o 
  -5   7   4        0.33      0.05 o 
  -4   7   4        2.53      0.10 o 
  -3   7   4        4.53      0.17 o 
  -2   7   4        1.46      0.09 o 
  -1   7   4        3.47      0.15 o 
   0   7   4        0.07      0.04 o 
   1   7   4        1.58      0.09 o 
   2   7   4        4.30      0.17 o 
   3   7   4        0.78      0.06 o 
   4   7   4        0.15      0.06 o 
   5   7   4        1.25      0.06 o 
   6   7   4        0.16      0.09 o 
  -1   8   4        1.16      0.22 o 
 -13   1   5        9.62      0.27 o 
 -12   1   5       18.74      0.48 o 
 -11   1   5        2.03      0.09 o 
 -10   1   5        9.40      0.23 o 
  -9   1   5        3.17      0.09 o 
  -8   1   5       22.39      0.50 o 
  -7   1   5        2.25      0.08 o 
  -6   1   5       94.60      2.11 o 
  -5   1   5       30.41      0.72 o 
  -4   1   5        0.04      0.02 o 
  -3   1   5      213.91      4.81 o 
  -2   1   5       21.00      0.47 o 
  -1   1   5        1.04      0.06 o 
   0   1   5       71.96      1.64 o 
   1   1   5      115.46      2.55 o 
   2   1   5       20.53      0.51 o 
   3   1   5        5.24      0.16 o 
   4   1   5       87.44      1.95 o 
   5   1   5        1.18      0.06 o 
   6   1   5       58.75      1.29 o 
   7   1   5       40.14      0.89 o 
   8   1   5        0.05      0.05 o 
   9   1   5        5.95      0.23 o 
  10   1   5        3.59      0.14 o 
  11   1   5       12.16      0.33 o 
  12   1   5        3.40      0.20 o 
 -13   2   5        1.28      0.09 o 
 -12   2   5        7.97      0.21 o 
 -11   2   5        2.13      0.10 o 
 -10   2   5        0.05      0.05 o 
  -9   2   5        6.11      0.16 o 
  -8   2   5       33.27      0.74 o 
  -7   2   5        9.83      0.24 o 
  -6   2   5        4.20      0.11 o 
  -5   2   5      174.50      3.83 o 
  -4   2   5        6.01      0.16 o 
  -3   2   5        2.59      0.08 o 
  -2   2   5        3.28      0.09 o 
  -1   2   5      491.68     10.92 o 
   0   2   5       49.80      1.11 o 
   1   2   5       90.63      1.99 o 
   2   2   5      154.48      3.43 o 
   3   2   5       61.77      1.40 o 
   4   2   5        0.62      0.05 o 
   5   2   5       14.71      0.34 o 
   6   2   5       95.15      2.10 o 
   7   2   5        0.85      0.05 o 
   8   2   5        7.44      0.19 o 
   9   2   5        3.24      0.10 o 
  10   2   5        9.85      0.32 o 
  11   2   5        0.05      0.05 o 
  12   2   5        2.63      0.30 o 
 -13   3   5        2.21      0.28 o 
 -12   3   5        0.03      0.03 o 
 -11   3   5        6.45      0.17 o 
 -10   3   5        0.04      0.03 o 
  -9   3   5        0.04      0.04 o 
  -8   3   5        0.90      0.05 o 
  -7   3   5       33.97      0.77 o 
  -6   3   5        0.65      0.03 o 
  -5   3   5        3.59      0.09 o 
  -4   3   5       28.00      0.63 o 
  -3   3   5       21.59      0.49 o 
  -2   3   5        6.65      0.18 o 
  -1   3   5        0.89      0.05 o 
   0   3   5       16.01      0.37 o 
   1   3   5       21.60      0.53 o 
   2   3   5        7.73      0.19 o 
   3   3   5        0.12      0.03 o 
   4   3   5        3.32      0.10 o 
   5   3   5       39.80      0.87 o 
   6   3   5        0.11      0.03 o 
   7   3   5        1.05      0.06 o 
   8   3   5       17.77      0.40 o 
   9   3   5        1.40      0.07 o 
  10   3   5        0.20      0.05 o 
  11   3   5        0.62      0.23 o 
 -12   4   5        2.13      0.28 o 
 -11   4   5        0.13      0.05 o 
 -10   4   5        1.06      0.09 o 
  -9   4   5        0.05      0.06 o 
  -8   4   5        2.95      0.14 o 
  -7   4   5       22.86      0.51 o 
  -6   4   5       38.94      0.98 o 
  -5   4   5       13.47      0.31 o 
  -4   4   5       11.29      0.26 o 
  -3   4   5        0.35      0.03 o 
  -2   4   5       34.14      0.81 o 
  -1   4   5       60.45      1.32 o 
   0   4   5       76.57      1.68 o 
   1   4   5       51.68      1.17 o 
   2   4   5       18.33      0.44 o 
   3   4   5        0.24      0.04 o 
   4   4   5       20.19      0.48 o 
   5   4   5       18.39      0.42 o 
   6   4   5       14.27      0.35 o 
   7   4   5       20.21      0.45 o 
   8   4   5        2.73      0.09 o 
   9   4   5        0.41      0.06 o 
  10   4   5        1.10      0.09 o 
  11   4   5        0.51      0.20 o 
 -11   5   5        0.52      0.20 o 
 -10   5   5        2.86      0.10 o 
  -9   5   5        0.05      0.05 o 
  -8   5   5        1.53      0.07 o 
  -7   5   5        0.97      0.06 o 
  -6   5   5        0.02      0.02 o 
  -5   5   5        0.37      0.04 o 
  -4   5   5        0.08      0.03 o 
  -3   5   5        1.15      0.05 o 
  -2   5   5        3.99      0.11 o 
  -1   5   5        0.19      0.03 o 
   0   5   5        3.05      0.09 o 
   1   5   5        4.00      0.11 o 
   2   5   5        1.20      0.05 o 
   3   5   5        1.84      0.07 o 
   4   5   5        2.06      0.08 o 
   5   5   5        0.33      0.05 o 
   6   5   5        0.03      0.03 o 
   7   5   5        0.03      0.03 o 
   8   5   5        0.07      0.04 o 
   9   5   5        0.90      0.08 o 
  -9   6   5        3.62      0.13 o 
  -8   6   5        0.03      0.03 o 
  -7   6   5        1.09      0.06 o 
  -6   6   5        9.57      0.24 o 
  -5   6   5        1.49      0.07 o 
  -4   6   5        5.65      0.16 o 
  -3   6   5        0.67      0.05 o 
  -2   6   5        9.29      0.23 o 
  -1   6   5        0.74      0.06 o 
   0   6   5       28.17      0.65 o 
   1   6   5       11.50      0.30 o 
   2   6   5        0.20      0.04 o 
   3   6   5        3.46      0.11 o 
   4   6   5        2.75      0.10 o 
   5   6   5        7.71      0.19 o 
   6   6   5        1.11      0.08 o 
   7   6   5        4.26      0.13 o 
   8   6   5        0.09      0.07 o 
  -6   7   5        0.40      0.08 o 
  -5   7   5        0.04      0.03 o 
  -4   7   5        0.05      0.06 o 
  -3   7   5        1.94      0.11 o 
  -2   7   5        0.15      0.06 o 
  -1   7   5        0.20      0.07 o 
   0   7   5        1.05      0.07 o 
   1   7   5        3.81      0.15 o 
   2   7   5        0.03      0.03 o 
   3   7   5        0.03      0.03 o 
   4   7   5        0.83      0.07 o 
   5   7   5        0.84      0.06 o 
 -13   0   6       31.61      0.86 o 
 -12   0   6        5.18      0.18 o 
 -11   0   6        0.36      0.11 o 
 -10   0   6       12.32      0.30 o 
  -9   0   6       24.58      0.58 o 
  -8   0   6        0.03      0.04 o 
  -7   0   6      252.35      6.01 o 
  -6   0   6      164.54      3.70 o 
  -5   0   6      116.66      2.75 o 
  -4   0   6       45.97      1.08 o 
  -3   0   6       14.34      0.41 o 
  -2   0   6      175.28      3.91 o 
  -1   0   6      202.81      6.72 o 
   0   0   6     1001.85     78.29 o 
   1   0   6      221.02      4.80 o 
   2   0   6        3.92      0.15 o 
   3   0   6      574.59     12.61 o 
   4   0   6       12.51      0.31 o 
   5   0   6        6.33      0.19 o 
   6   0   6       46.97      1.09 o 
   7   0   6        1.16      0.07 o 
   8   0   6        4.69      0.16 o 
   9   0   6       26.78      0.60 o 
  10   0   6       16.65      0.44 o 
  11   0   6        2.49      0.31 o 
  12   0   6       20.04      0.62 o 
 -13   1   6        0.04      0.04 o 
 -12   1   6        4.20      0.16 o 
 -11   1   6        0.19      0.05 o 
 -10   1   6        0.03      0.03 o 
  -9   1   6       22.01      0.49 o 
  -8   1   6        1.71      0.06 o 
  -7   1   6       18.90      0.42 o 
  -6   1   6      151.99      3.38 o 
  -5   1   6        4.08      0.12 o 
  -4   1   6      178.85      4.04 o 
  -3   1   6        0.35      0.03 o 
  -2   1   6        5.78      0.16 o 
  -1   1   6        0.51      0.03 o 
   0   1   6      308.31      6.82 o 
   1   1   6      213.64      4.78 o 
   2   1   6      420.41      9.96 o 
   3   1   6        4.65      0.14 o 
   4   1   6       39.54      0.98 o 
   5   1   6       80.41      1.74 o 
   6   1   6       20.87      0.47 o 
   7   1   6        1.05      0.05 o 
   8   1   6        4.04      0.12 o 
   9   1   6        7.57      0.21 o 
  10   1   6        7.73      0.21 o 
  11   1   6        3.56      0.13 o 
  12   1   6       12.33      0.33 o 
 -13   2   6        0.45      0.08 o 
 -12   2   6        0.27      0.07 o 
 -11   2   6        6.17      0.17 o 
 -10   2   6        0.03      0.03 o 
  -9   2   6       33.64      0.75 o 
  -8   2   6       56.85      1.28 o 
  -7   2   6        2.21      0.07 o 
  -6   2   6        1.14      0.05 o 
  -5   2   6       79.67      1.76 o 
  -4   2   6        5.91      0.17 o 
  -3   2   6      137.85      3.05 o 
  -2   2   6       71.84      1.60 o 
  -1   2   6       18.88      0.43 o 
   0   2   6        5.35      0.14 o 
   1   2   6      160.93      3.55 o 
   2   2   6       10.44      0.26 o 
   3   2   6       44.66      1.01 o 
   4   2   6        6.77      0.17 o 
   5   2   6       47.41      1.04 o 
   6   2   6        2.10      0.07 o 
   7   2   6        5.75      0.15 o 
   8   2   6        0.08      0.04 o 
   9   2   6        2.99      0.10 o 
  10   2   6        7.43      0.22 o 
  11   2   6       18.38      0.88 o 
  12   2   6        0.97      0.22 o 
 -13   3   6        4.22      0.32 o 
 -12   3   6        0.96      0.07 o 
 -11   3   6        2.87      0.10 o 
 -10   3   6       10.74      0.26 o 
  -9   3   6        1.05      0.06 o 
  -8   3   6       32.94      0.75 o 
  -7   3   6       15.85      0.37 o 
  -6   3   6        6.73      0.16 o 
  -5   3   6        4.59      0.11 o 
  -4   3   6        8.11      0.20 o 
  -3   3   6        0.27      0.03 o 
  -2   3   6      365.33      8.15 o 
  -1   3   6      105.22      2.29 o 
   0   3   6        0.27      0.03 o 
   1   3   6       43.36      0.96 o 
   2   3   6        2.26      0.08 o 
   3   3   6       20.37      0.53 o 
   4   3   6      104.71      2.28 o 
   5   3   6       88.76      1.94 o 
   6   3   6        0.17      0.04 o 
   7   3   6        6.71      0.19 o 
   8   3   6       14.20      0.35 o 
   9   3   6       16.11      0.40 o 
  10   3   6       13.84      0.47 o 
  11   3   6        1.86      0.29 o 
 -12   4   6        5.12      0.36 o 
 -11   4   6        6.91      0.18 o 
 -10   4   6        3.37      0.13 o 
  -9   4   6        7.89      0.20 o 
  -8   4   6        4.62      0.13 o 
  -7   4   6        4.32      0.13 o 
  -6   4   6        1.87      0.07 o 
  -5   4   6        0.02      0.01 o 
  -4   4   6       28.53      0.64 o 
  -3   4   6       24.57      0.55 o 
  -2   4   6        3.91      0.12 o 
  -1   4   6       82.07      1.81 o 
   0   4   6        6.35      0.16 o 
   1   4   6        7.86      0.19 o 
   2   4   6        3.46      0.10 o 
   3   4   6        0.30      0.03 o 
   4   4   6       13.33      0.31 o 
   5   4   6        8.34      0.24 o 
   6   4   6        0.77      0.05 o 
   7   4   6       29.90      0.65 o 
   8   4   6        3.70      0.11 o 
   9   4   6        4.91      0.15 o 
  10   4   6        0.93      0.10 o 
 -11   5   6        3.09      0.31 o 
 -10   5   6        5.94      0.21 o 
  -9   5   6        0.82      0.07 o 
  -8   5   6        0.53      0.06 o 
  -7   5   6        7.94      0.20 o 
  -6   5   6        6.61      0.17 o 
  -5   5   6        8.68      0.21 o 
  -4   5   6        5.47      0.14 o 
  -3   5   6       36.15      0.84 o 
  -2   5   6        0.01      0.02 o 
  -1   5   6       31.64      0.70 o 
   0   5   6       72.90      1.61 o 
   1   5   6        0.17      0.03 o 
   2   5   6        1.91      0.07 o 
   3   5   6       15.43      0.36 o 
   4   5   6        9.30      0.23 o 
   5   5   6        6.25      0.17 o 
   6   5   6       45.25      0.96 o 
   7   5   6        1.07      0.08 o 
   8   5   6        7.10      0.19 o 
   9   5   6        0.05      0.05 o 
  -9   6   6        0.92      0.08 o 
  -8   6   6        0.50      0.06 o 
  -7   6   6        6.06      0.16 o 
  -6   6   6        1.41      0.08 o 
  -5   6   6        0.63      0.06 o 
  -4   6   6        1.73      0.09 o 
  -3   6   6        0.95      0.06 o 
  -2   6   6        0.05      0.06 o 
  -1   6   6        9.41      0.23 o 
   0   6   6        0.17      0.04 o 
   1   6   6        3.91      0.12 o 
   2   6   6        0.32      0.04 o 
   3   6   6        0.77      0.05 o 
   4   6   6        0.04      0.03 o 
   5   6   6        2.71      0.12 o 
   6   6   6        0.04      0.03 o 
   7   6   6        3.31      0.11 o 
  -6   7   6        1.11      0.09 o 
  -5   7   6        0.05      0.04 o 
  -4   7   6        0.85      0.07 o 
  -3   7   6        0.79      0.09 o 
  -2   7   6        3.31      0.19 o 
  -1   7   6        4.14      0.15 o 
   0   7   6        0.03      0.03 o 
   1   7   6        0.05      0.06 o 
   2   7   6        2.34      0.10 o 
   3   7   6        0.60      0.06 o 
   4   7   6        6.49      0.19 o 
   5   7   6        0.60      0.08 o 
 -13   1   7        0.14      0.09 o 
 -12   1   7        1.53      0.11 o 
 -11   1   7        1.57      0.10 o 
 -10   1   7       46.14      1.02 o 
  -9   1   7       17.14      0.39 o 
  -8   1   7       55.10      1.21 o 
  -7   1   7       51.47      1.13 o 
  -6   1   7        2.72      0.08 o 
  -5   1   7        0.97      0.05 o 
  -4   1   7       88.32      1.96 o 
  -3   1   7      350.37      7.81 o 
  -2   1   7       34.21      0.77 o 
  -1   1   7      415.47      9.14 o 
   0   1   7       36.05      0.80 o 
   1   1   7       18.31      0.42 o 
   2   1   7       29.96      0.68 o 
   3   1   7       28.54      0.64 o 
   4   1   7        7.93      0.20 o 
   5   1   7        4.78      0.14 o 
   6   1   7       11.85      0.30 o 
   7   1   7        1.40      0.07 o 
   8   1   7        0.27      0.04 o 
   9   1   7       12.93      0.33 o 
  10   1   7        0.04      0.04 o 
  11   1   7        4.49      0.23 o 
  12   1   7        2.49      0.22 o 
 -13   2   7        0.08      0.09 o 
 -12   2   7        3.42      0.12 o 
 -11   2   7        8.05      0.22 o 
 -10   2   7        1.26      0.11 o 
  -9   2   7        9.97      0.26 o 
  -8   2   7        6.22      0.16 o 
  -7   2   7       19.35      0.44 o 
  -6   2   7        0.24      0.02 o 
  -5   2   7       21.49      0.48 o 
  -4   2   7        6.98      0.17 o 
  -3   2   7      165.94      3.68 o 
  -2   2   7       34.10      0.75 o 
  -1   2   7        1.27      0.05 o 
   0   2   7      139.70      3.11 o 
   1   2   7       80.87      1.79 o 
   2   2   7       57.11      1.27 o 
   3   2   7        3.77      0.11 o 
   4   2   7      152.61      3.33 o 
   5   2   7        4.33      0.11 o 
   6   2   7        1.10      0.05 o 
   7   2   7        3.34      0.10 o 
   8   2   7       34.82      0.80 o 
   9   2   7        1.73      0.08 o 
  10   2   7        3.76      0.13 o 
  11   2   7       15.74      0.61 o 
  12   2   7        1.20      0.22 o 
 -13   3   7        2.61      0.29 o 
 -12   3   7        1.37      0.12 o 
 -11   3   7        3.51      0.11 o 
 -10   3   7        0.44      0.06 o 
  -9   3   7       19.81      0.48 o 
  -8   3   7       10.41      0.29 o 
  -7   3   7        0.01      0.01 o 
  -6   3   7        7.41      0.19 o 
  -5   3   7       15.83      0.36 o 
  -4   3   7        5.37      0.13 o 
  -3   3   7        3.99      0.11 o 
  -2   3   7       81.29      1.82 o 
  -1   3   7        1.76      0.07 o 
   0   3   7        1.06      0.05 o 
   1   3   7       18.78      0.43 o 
   2   3   7       28.77      0.70 o 
   3   3   7        2.11      0.08 o 
   4   3   7        0.31      0.04 o 
   5   3   7        4.55      0.12 o 
   6   3   7        4.95      0.13 o 
   7   3   7        3.37      0.10 o 
   8   3   7        0.16      0.05 o 
   9   3   7        0.30      0.08 o 
  10   3   7       11.58      0.36 o 
  11   3   7        0.14      0.13 o 
 -12   4   7        0.30      0.18 o 
 -11   4   7        0.43      0.06 o 
 -10   4   7        0.05      0.06 o 
  -9   4   7        0.96      0.07 o 
  -8   4   7        2.92      0.10 o 
  -7   4   7        4.47      0.13 o 
  -6   4   7        0.04      0.05 o 
  -5   4   7        1.10      0.05 o 
  -4   4   7        9.53      0.23 o 
  -3   4   7       16.51      0.38 o 
  -2   4   7       36.85      0.82 o 
  -1   4   7       28.68      0.64 o 
   0   4   7        0.16      0.03 o 
   1   4   7        1.34      0.06 o 
   2   4   7       18.11      0.41 o 
   3   4   7       54.47      1.21 o 
   4   4   7       39.83      0.90 o 
   5   4   7       18.37      0.44 o 
   6   4   7        1.85      0.10 o 
   7   4   7        0.08      0.04 o 
   8   4   7        4.42      0.14 o 
   9   4   7       17.69      0.39 o 
  10   4   7        6.85      0.45 o 
 -11   5   7        0.05      0.06 o 
 -10   5   7        0.04      0.04 o 
  -9   5   7        0.06      0.04 o 
  -8   5   7        4.57      0.14 o 
  -7   5   7        0.55      0.05 o 
  -6   5   7        2.64      0.10 o 
  -5   5   7        2.48      0.08 o 
  -4   5   7        0.07      0.03 o 
  -3   5   7        4.16      0.11 o 
  -2   5   7        0.24      0.03 o 
  -1   5   7        0.96      0.05 o 
   0   5   7        0.03      0.03 o 
   1   5   7        0.92      0.05 o 
   2   5   7        0.25      0.04 o 
   3   5   7        4.57      0.12 o 
   4   5   7        0.11      0.04 o 
   5   5   7        1.26      0.08 o 
   6   5   7        2.99      0.11 o 
   7   5   7        0.14      0.06 o 
   8   5   7        2.19      0.10 o 
   9   5   7        0.09      0.07 o 
  -9   6   7        0.06      0.07 o 
  -8   6   7        1.27      0.11 o 
  -7   6   7        2.21      0.09 o 
  -6   6   7        0.70      0.07 o 
  -5   6   7        1.77      0.08 o 
  -4   6   7        9.50      0.24 o 
  -3   6   7        0.76      0.05 o 
  -2   6   7        3.67      0.11 o 
  -1   6   7        9.14      0.23 o 
   0   6   7        0.17      0.04 o 
   1   6   7        0.27      0.04 o 
   2   6   7        5.48      0.14 o 
   3   6   7       14.44      0.36 o 
   4   6   7        0.89      0.06 o 
   5   6   7       11.65      0.27 o 
   6   6   7        1.89      0.10 o 
   7   6   7        3.32      0.21 o 
  -6   7   7        2.68      0.14 o 
  -5   7   7        2.48      0.13 o 
  -4   7   7        2.81      0.11 o 
  -3   7   7        0.29      0.06 o 
  -2   7   7        4.74      0.15 o 
  -1   7   7        0.06      0.05 o 
   0   7   7        0.09      0.05 o 
   1   7   7        0.05      0.06 o 
   2   7   7        3.13      0.12 o 
   3   7   7        0.05      0.05 o 
   4   7   7        0.55      0.06 o 
   5   7   7        0.91      0.11 o 
 -13   0   8        3.26      0.34 o 
 -12   0   8        0.07      0.06 o 
 -11   0   8       85.01      3.24 o 
 -10   0   8       16.75      0.40 o 
  -9   0   8        4.23      0.14 o 
  -8   0   8       48.94      1.11 o 
  -7   0   8        0.25      0.03 o 
  -6   0   8        1.10      0.07 o 
  -5   0   8      283.89      6.31 o 
  -4   0   8      574.32     12.64 o 
  -3   0   8       22.16      0.49 o 
  -2   0   8      461.63     10.15 o 
  -1   0   8      500.13     10.82 o 
   0   0   8      292.68      6.42 o 
   1   0   8       70.22      1.56 o 
   2   0   8      102.64      2.36 o 
   3   0   8       10.56      0.27 o 
   4   0   8        1.06      0.10 o 
   5   0   8      141.89      3.02 o 
   6   0   8       15.35      0.35 o 
   7   0   8       43.58      0.92 o 
   8   0   8       28.01      0.63 o 
   9   0   8        0.09      0.06 o 
  10   0   8        1.01      0.09 o 
  11   0   8        0.11      0.11 o 
  12   0   8        0.41      0.19 o 
 -13   1   8        3.75      0.15 o 
 -12   1   8       11.71      0.43 o 
 -11   1   8        1.20      0.09 o 
 -10   1   8       19.80      0.45 o 
  -9   1   8        4.80      0.14 o 
  -8   1   8        5.86      0.15 o 
  -7   1   8        0.04      0.04 o 
  -6   1   8        3.09      0.09 o 
  -5   1   8       17.09      0.40 o 
  -4   1   8      176.03      3.91 o 
  -3   1   8        8.29      0.20 o 
  -2   1   8      291.16      6.48 o 
  -1   1   8       94.41      2.11 o 
   0   1   8       26.88      0.62 o 
   1   1   8       91.43      2.02 o 
   2   1   8       46.47      1.06 o 
   3   1   8       37.63      0.91 o 
   4   1   8       27.57      0.63 o 
   5   1   8        1.44      0.05 o 
   6   1   8       41.78      0.93 o 
   7   1   8       45.88      1.03 o 
   8   1   8       18.83      0.43 o 
   9   1   8        1.85      0.10 o 
  10   1   8        1.39      0.11 o 
  11   1   8        0.20      0.07 o 
  12   1   8        0.92      0.22 o 
 -13   2   8        2.46      0.24 o 
 -12   2   8        4.40      0.13 o 
 -11   2   8        0.03      0.03 o 
 -10   2   8        8.85      0.23 o 
  -9   2   8       54.81      1.28 o 
  -8   2   8        6.64      0.16 o 
  -7   2   8       16.18      0.36 o 
  -6   2   8       13.25      0.30 o 
  -5   2   8        1.99      0.06 o 
  -4   2   8       83.23      1.82 o 
  -3   2   8      285.95      6.38 o 
  -2   2   8       28.35      0.64 o 
  -1   2   8       46.61      1.02 o 
   0   2   8        0.48      0.04 o 
   1   2   8        5.74      0.16 o 
   2   2   8       55.30      1.27 o 
   3   2   8      102.43      2.28 o 
   4   2   8        0.72      0.04 o 
   5   2   8       13.52      0.31 o 
   6   2   8        5.39      0.14 o 
   7   2   8        7.04      0.18 o 
   8   2   8        4.33      0.14 o 
   9   2   8        2.16      0.13 o 
  10   2   8        3.16      0.14 o 
  11   2   8        2.52      0.30 o 
 -13   3   8        0.11      0.11 o 
 -12   3   8        0.03      0.03 o 
 -11   3   8        0.05      0.04 o 
 -10   3   8        5.79      0.17 o 
  -9   3   8        6.52      0.19 o 
  -8   3   8       21.69      0.49 o 
  -7   3   8        0.05      0.03 o 
  -6   3   8       39.27      0.87 o 
  -5   3   8        2.18      0.08 o 
  -4   3   8        0.26      0.02 o 
  -3   3   8       17.65      0.40 o 
  -2   3   8       25.47      0.57 o 
  -1   3   8        6.55      0.17 o 
   0   3   8       98.41      2.16 o 
   1   3   8       25.18      0.58 o 
   2   3   8        1.61      0.07 o 
   3   3   8      113.45      2.50 o 
   4   3   8       53.40      1.18 o 
   5   3   8        3.26      0.10 o 
   6   3   8        6.06      0.16 o 
   7   3   8       12.17      0.28 o 
   8   3   8        3.79      0.12 o 
   9   3   8       15.70      0.63 o 
  10   3   8       24.59      0.60 o 
  11   3   8        1.31      0.23 o 
 -12   4   8        0.60      0.20 o 
 -11   4   8        0.08      0.05 o 
 -10   4   8        3.06      0.11 o 
  -9   4   8        4.13      0.13 o 
  -8   4   8        4.29      0.13 o 
  -7   4   8       26.14      0.62 o 
  -6   4   8        6.87      0.19 o 
  -5   4   8       25.08      0.59 o 
  -4   4   8        4.42      0.11 o 
  -3   4   8        0.54      0.03 o 
  -2   4   8        0.58      0.03 o 
  -1   4   8        7.83      0.19 o 
   0   4   8        5.60      0.14 o 
   1   4   8       57.58      1.32 o 
   2   4   8        5.15      0.13 o 
   3   4   8       20.01      0.45 o 
   4   4   8       20.50      0.50 o 
   5   4   8        0.09      0.04 o 
   6   4   8        0.07      0.04 o 
   7   4   8        0.02      0.02 o 
   8   4   8        0.08      0.05 o 
   9   4   8       12.54      0.55 o 
  10   4   8        0.34      0.19 o 
 -11   5   8        1.17      0.22 o 
 -10   5   8        0.31      0.07 o 
  -9   5   8        0.59      0.06 o 
  -8   5   8        8.29      0.24 o 
  -7   5   8        0.04      0.04 o 
  -6   5   8       16.23      0.45 o 
  -5   5   8        6.25      0.16 o 
  -4   5   8        8.08      0.20 o 
  -3   5   8        0.52      0.04 o 
  -2   5   8        1.16      0.05 o 
  -1   5   8        0.82      0.05 o 
   0   5   8        6.34      0.18 o 
   1   5   8        7.87      0.19 o 
   2   5   8       71.17      1.59 o 
   3   5   8        1.47      0.06 o 
   4   5   8        2.01      0.08 o 
   5   5   8        6.96      0.18 o 
   6   5   8        0.51      0.07 o 
   7   5   8        3.57      0.14 o 
   8   5   8       20.79      0.65 o 
  -9   6   8        0.21      0.16 o 
  -8   6   8        0.43      0.07 o 
  -7   6   8        4.42      0.19 o 
  -6   6   8        0.52      0.06 o 
  -5   6   8       11.62      0.29 o 
  -4   6   8        1.29      0.08 o 
  -3   6   8        0.16      0.04 o 
  -2   6   8        2.00      0.09 o 
  -1   6   8        2.73      0.10 o 
   0   6   8        0.88      0.06 o 
   1   6   8       12.61      0.33 o 
   2   6   8        0.70      0.05 o 
   3   6   8        0.28      0.05 o 
   4   6   8        2.18      0.08 o 
   5   6   8        0.77      0.06 o 
   6   6   8        0.88      0.06 o 
   7   6   8        2.95      0.14 o 
  -6   7   8        0.16      0.09 o 
  -5   7   8        0.04      0.04 o 
  -4   7   8        1.88      0.11 o 
  -3   7   8        0.28      0.06 o 
  -2   7   8        3.82      0.19 o 
  -1   7   8        0.41      0.06 o 
   0   7   8        1.05      0.07 o 
   1   7   8        0.02      0.03 o 
   2   7   8        0.31      0.07 o 
   3   7   8        1.10      0.07 o 
   4   7   8        3.90      0.18 o 
 -13   1   9        0.06      0.07 o 
 -12   1   9       10.97      0.32 o 
 -11   1   9        5.91      0.17 o 
 -10   1   9        9.67      0.24 o 
  -9   1   9       17.12      0.39 o 
  -8   1   9       13.62      0.32 o 
  -7   1   9       10.36      0.24 o 
  -6   1   9       43.91      0.97 o 
  -5   1   9      264.84      5.87 o 
  -4   1   9       45.83      1.02 o 
  -3   1   9       60.13      1.32 o 
  -2   1   9       22.25      0.51 o 
  -1   1   9      173.22      3.85 o 
   0   1   9       37.49      0.84 o 
   1   1   9      188.77      4.17 o 
   2   1   9      173.54      3.89 o 
   3   1   9        1.45      0.07 o 
   4   1   9       19.80      0.50 o 
   5   1   9        1.83      0.06 o 
   6   1   9       34.18      0.76 o 
   7   1   9        0.06      0.04 o 
   8   1   9        9.47      0.24 o 
   9   1   9        2.11      0.09 o 
  10   1   9        1.10      0.10 o 
  11   1   9        1.11      0.18 o 
 -13   2   9        1.39      0.32 o 
 -12   2   9        4.08      0.15 o 
 -11   2   9        0.05      0.06 o 
 -10   2   9       13.22      0.32 o 
  -9   2   9        1.47      0.07 o 
  -8   2   9        1.34      0.06 o 
  -7   2   9       16.63      0.37 o 
  -6   2   9       31.31      0.69 o 
  -5   2   9        0.15      0.02 o 
  -4   2   9       13.71      0.33 o 
  -3   2   9       51.12      1.15 o 
  -2   2   9       16.90      0.40 o 
  -1   2   9        8.03      0.20 o 
   0   2   9       54.61      1.27 o 
   1   2   9        7.29      0.18 o 
   2   2   9       78.39      1.72 o 
   3   2   9        2.27      0.08 o 
   4   2   9       14.01      0.32 o 
   5   2   9       10.50      0.24 o 
   6   2   9       33.72      0.74 o 
   7   2   9       20.65      0.47 o 
   8   2   9        0.13      0.06 o 
   9   2   9       15.02      0.35 o 
  10   2   9        0.39      0.07 o 
  11   2   9        0.96      0.11 o 
 -13   3   9        2.23      0.27 o 
 -12   3   9        0.05      0.06 o 
 -11   3   9        1.30      0.10 o 
 -10   3   9        0.83      0.08 o 
  -9   3   9        1.62      0.08 o 
  -8   3   9        5.29      0.14 o 
  -7   3   9        9.49      0.23 o 
  -6   3   9       31.35      0.70 o 
  -5   3   9        0.02      0.02 o 
  -4   3   9       36.68      0.81 o 
  -3   3   9        5.43      0.13 o 
  -2   3   9        8.00      0.19 o 
  -1   3   9        1.22      0.05 o 
   0   3   9       40.90      0.92 o 
   1   3   9        9.77      0.23 o 
   2   3   9        1.32      0.06 o 
   3   3   9       35.41      0.80 o 
   4   3   9        6.03      0.16 o 
   5   3   9        0.25      0.04 o 
   6   3   9        3.55      0.12 o 
   7   3   9        9.77      0.23 o 
   8   3   9        0.13      0.05 o 
   9   3   9        0.15      0.09 o 
  10   3   9        0.51      0.09 o 
 -12   4   9        1.32      0.23 o 
 -11   4   9        2.47      0.13 o 
 -10   4   9        3.00      0.14 o 
  -9   4   9        1.58      0.09 o 
  -8   4   9        0.07      0.04 o 
  -7   4   9        5.42      0.15 o 
  -6   4   9        0.15      0.03 o 
  -5   4   9        0.04      0.05 o 
  -4   4   9        2.22      0.07 o 
  -3   4   9        0.53      0.03 o 
  -2   4   9        0.30      0.03 o 
  -1   4   9        1.34      0.05 o 
   0   4   9        6.22      0.15 o 
   1   4   9       12.13      0.28 o 
   2   4   9        6.70      0.16 o 
   3   4   9        9.58      0.23 o 
   4   4   9        0.97      0.05 o 
   5   4   9        7.48      0.19 o 
   6   4   9        7.69      0.21 o 
   7   4   9       10.03      0.29 o 
   8   4   9       12.80      0.33 o 
   9   4   9        5.80      0.39 o 
 -11   5   9        0.09      0.09 o 
 -10   5   9        0.05      0.06 o 
  -9   5   9        3.62      0.14 o 
  -8   5   9        0.05      0.06 o 
  -7   5   9        0.04      0.04 o 
  -6   5   9        1.46      0.07 o 
  -5   5   9        2.93      0.09 o 
  -4   5   9        0.12      0.03 o 
  -3   5   9        4.33      0.12 o 
  -2   5   9        0.95      0.05 o 
  -1   5   9        7.14      0.18 o 
   0   5   9        0.13      0.03 o 
   1   5   9        0.84      0.05 o 
   2   5   9        5.62      0.15 o 
   3   5   9        0.41      0.05 o 
   4   5   9        0.03      0.03 o 
   5   5   9        0.34      0.04 o 
   6   5   9        1.40      0.09 o 
   7   5   9        0.06      0.05 o 
   8   5   9        2.71      0.18 o 
  -9   6   9        0.23      0.17 o 
  -8   6   9        0.31      0.08 o 
  -7   6   9        2.18      0.12 o 
  -6   6   9        0.06      0.05 o 
  -5   6   9        2.51      0.10 o 
  -4   6   9        0.19      0.04 o 
  -3   6   9        4.13      0.13 o 
  -2   6   9        3.07      0.10 o 
  -1   6   9        0.03      0.03 o 
   0   6   9        0.43      0.05 o 
   1   6   9       11.62      0.30 o 
   2   6   9        0.50      0.05 o 
   3   6   9        1.06      0.06 o 
   4   6   9        1.73      0.08 o 
   5   6   9        2.18      0.08 o 
   6   6   9        0.47      0.06 o 
   7   6   9        4.88      0.34 o 
  -6   7   9        2.68      0.28 o 
  -5   7   9        2.15      0.18 o 
  -4   7   9        7.92      0.20 o 
  -3   7   9        0.41      0.07 o 
  -2   7   9        0.36      0.06 o 
  -1   7   9        0.09      0.06 o 
   0   7   9        7.31      0.24 o 
   1   7   9        4.57      0.18 o 
   2   7   9        0.32      0.05 o 
   3   7   9        2.19      0.10 o 
   4   7   9        0.12      0.08 o 
 -13   0  10        0.25      0.18 o 
 -12   0  10        2.31      0.18 o 
 -11   0  10        7.66      0.23 o 
 -10   0  10       12.21      0.30 o 
  -9   0  10       51.79      1.11 o 
  -8   0  10        6.47      0.16 o 
  -7   0  10        1.31      0.06 o 
  -6   0  10      290.20      6.19 o 
  -5   0  10      101.46      2.15 o 
  -4   0  10        1.61      0.12 o 
  -3   0  10        4.28      0.13 o 
  -2   0  10      187.87      4.10 o 
  -1   0  10        3.04      0.11 o 
   0   0  10      405.02      8.77 o 
   1   0  10      666.01     21.57 o 
   2   0  10       34.16      0.84 o 
   3   0  10        1.28      0.11 o 
   4   0  10        4.05      0.14 o 
   5   0  10       70.64      1.57 o 
   6   0  10       32.78      0.70 o 
   7   0  10       58.66      1.26 o 
   8   0  10        0.78      0.08 o 
   9   0  10       12.73      0.73 o 
  10   0  10       12.05      0.53 o 
  11   0  10        0.67      0.21 o 
 -13   1  10        3.37      0.16 o 
 -12   1  10        2.80      0.12 o 
 -11   1  10        3.65      0.13 o 
 -10   1  10        6.38      0.20 o 
  -9   1  10        1.17      0.06 o 
  -8   1  10       35.74      0.80 o 
  -7   1  10       29.19      0.65 o 
  -6   1  10       50.24      1.11 o 
  -5   1  10       25.99      0.59 o 
  -4   1  10        0.03      0.02 o 
  -3   1  10        3.50      0.11 o 
  -2   1  10       32.17      0.73 o 
  -1   1  10        0.04      0.03 o 
   0   1  10      147.93      3.37 o 
   1   1  10       72.33      1.59 o 
   2   1  10       41.84      0.93 o 
   3   1  10       83.13      1.85 o 
   4   1  10        0.27      0.03 o 
   5   1  10        0.83      0.04 o 
   6   1  10        0.33      0.04 o 
   7   1  10        3.25      0.12 o 
   8   1  10       18.07      0.41 o 
   9   1  10        8.94      0.24 o 
  10   1  10        4.84      0.17 o 
  11   1  10        5.39      0.62 o 
 -12   2  10        0.03      0.03 o 
 -11   2  10        0.98      0.10 o 
 -10   2  10        0.74      0.06 o 
  -9   2  10        5.33      0.16 o 
  -8   2  10       11.05      0.26 o 
  -7   2  10       78.04      1.71 o 
  -6   2  10        9.56      0.22 o 
  -5   2  10        0.01      0.01 o 
  -4   2  10       30.29      0.67 o 
  -3   2  10       10.85      0.25 o 
  -2   2  10       89.53      1.97 o 
  -1   2  10      184.46      4.05 o 
   0   2  10       25.66      0.57 o 
   1   2  10        4.45      0.12 o 
   2   2  10       73.97      1.63 o 
   3   2  10       10.95      0.25 o 
   4   2  10       39.88      0.88 o 
   5   2  10       39.11      0.86 o 
   6   2  10        1.49      0.06 o 
   7   2  10        0.97      0.06 o 
   8   2  10       15.64      0.38 o 
   9   2  10        2.08      0.17 o 
  10   2  10        6.23      0.17 o 
  11   2  10        0.88      0.21 o 
 -12   3  10        0.03      0.03 o 
 -11   3  10       12.00      0.30 o 
 -10   3  10        7.47      0.22 o 
  -9   3  10        5.07      0.14 o 
  -8   3  10        9.77      0.23 o 
  -7   3  10       11.13      0.26 o 
  -6   3  10        0.53      0.03 o 
  -5   3  10        6.53      0.16 o 
  -4   3  10       63.83      1.41 o 
  -3   3  10       20.10      0.47 o 
  -2   3  10       22.26      0.50 o 
  -1   3  10       31.44      0.72 o 
   0   3  10        1.37      0.05 o 
   1   3  10        0.73      0.04 o 
   2   3  10        2.58      0.09 o 
   3   3  10        0.21      0.03 o 
   4   3  10        9.64      0.23 o 
   5   3  10       37.89      0.88 o 
   6   3  10       32.37      0.71 o 
   7   3  10        1.80      0.08 o 
   8   3  10        2.57      0.11 o 
   9   3  10        3.05      0.14 o 
  10   3  10        1.04      0.37 o 
 -12   4  10        0.07      0.08 o 
 -11   4  10        3.49      0.21 o 
 -10   4  10        7.33      0.26 o 
  -9   4  10        0.48      0.16 o 
  -8   4  10        0.33      0.05 o 
  -7   4  10        0.19      0.04 o 
  -6   4  10        1.81      0.07 o 
  -5   4  10       23.61      0.58 o 
  -4   4  10        2.93      0.08 o 
  -3   4  10       37.96      0.84 o 
  -2   4  10       24.28      0.55 o 
  -1   4  10        0.03      0.02 o 
   0   4  10       16.48      0.37 o 
   1   4  10        0.01      0.01 o 
   2   4  10        1.73      0.06 o 
   3   4  10       11.25      0.26 o 
   4   4  10        1.43      0.06 o 
   5   4  10       15.81      0.36 o 
   6   4  10       18.30      0.50 o 
   7   4  10        0.32      0.06 o 
   8   4  10        5.93      0.21 o 
   9   4  10        0.89      0.23 o 
 -10   5  10        0.69      0.07 o 
  -9   5  10        0.83      0.08 o 
  -8   5  10        2.39      0.11 o 
  -7   5  10        5.46      0.17 o 
  -6   5  10       15.01      0.41 o 
  -5   5  10        3.55      0.10 o 
  -4   5  10       12.70      0.30 o 
  -3   5  10        4.57      0.12 o 
  -2   5  10        3.40      0.10 o 
  -1   5  10       14.72      0.34 o 
   0   5  10        0.24      0.04 o 
   1   5  10        2.17      0.08 o 
   2   5  10        3.57      0.11 o 
   3   5  10        0.05      0.03 o 
   4   5  10       14.65      0.42 o 
   5   5  10        0.23      0.04 o 
   6   5  10        0.43      0.05 o 
   7   5  10       21.03      0.45 o 
   8   5  10        0.94      0.07 o 
  -9   6  10        0.80      0.21 o 
  -8   6  10        0.10      0.11 o 
  -7   6  10        0.39      0.06 o 
  -6   6  10        5.17      0.14 o 
  -5   6  10        9.84      0.27 o 
  -4   6  10        0.20      0.04 o 
  -3   6  10        3.16      0.10 o 
  -2   6  10        0.15      0.05 o 
  -1   6  10        0.54      0.06 o 
   0   6  10       12.22      0.32 o 
   1   6  10        6.63      0.18 o 
   2   6  10        0.02      0.02 o 
   3   6  10        2.08      0.10 o 
   4   6  10        0.05      0.06 o 
   5   6  10        0.14      0.05 o 
   6   6  10        7.57      0.19 o 
  -5   7  10        1.81      0.28 o 
  -4   7  10        0.24      0.09 o 
  -3   7  10        0.29      0.07 o 
  -2   7  10        1.51      0.13 o 
  -1   7  10        0.04      0.04 o 
   0   7  10        1.88      0.09 o 
   1   7  10        0.45      0.06 o 
   2   7  10        0.31      0.05 o 
   3   7  10        1.53      0.24 o 
 -13   1  11        0.04      0.05 o 
 -12   1  11        0.94      0.08 o 
 -11   1  11        4.15      0.14 o 
 -10   1  11        1.87      0.09 o 
  -9   1  11        6.45      0.17 o 
  -8   1  11        1.61      0.05 o 
  -7   1  11       45.89      1.01 o 
  -6   1  11        4.04      0.11 o 
  -5   1  11        0.18      0.02 o 
  -4   1  11        1.75      0.06 o 
  -3   1  11      158.35      3.49 o 
  -2   1  11       81.86      1.80 o 
  -1   1  11       73.50      1.62 o 
   0   1  11      203.57      4.49 o 
   1   1  11        0.05      0.03 o 
   2   1  11        1.63      0.07 o 
   3   1  11       13.46      0.31 o 
   4   1  11      125.20      2.74 o 
   5   1  11       28.61      0.64 o 
   6   1  11       31.69      0.70 o 
   7   1  11       16.07      0.37 o 
   8   1  11        5.86      0.16 o 
   9   1  11        0.08      0.05 o 
  10   1  11        3.80      0.15 o 
  11   1  11        9.90      0.51 o 
 -12   2  11        8.53      0.24 o 
 -11   2  11        2.10      0.11 o 
 -10   2  11       11.81      0.28 o 
  -9   2  11        0.03      0.03 o 
  -8   2  11       19.81      0.44 o 
  -7   2  11       22.46      0.50 o 
  -6   2  11        0.20      0.03 o 
  -5   2  11       40.02      0.88 o 
  -4   2  11        7.60      0.18 o 
  -3   2  11       23.05      0.53 o 
  -2   2  11       13.52      0.31 o 
  -1   2  11       73.60      1.64 o 
   0   2  11        1.35      0.06 o 
   1   2  11        8.40      0.21 o 
   2   2  11       30.97      0.69 o 
   3   2  11        9.33      0.22 o 
   4   2  11        1.26      0.05 o 
   5   2  11       10.37      0.24 o 
   6   2  11        5.81      0.16 o 
   7   2  11       10.12      0.25 o 
   8   2  11        0.05      0.05 o 
   9   2  11        8.49      0.21 o 
  10   2  11        1.46      0.10 o 
 -12   3  11        1.71      0.16 o 
 -11   3  11        4.14      0.13 o 
 -10   3  11        0.04      0.05 o 
  -9   3  11        1.09      0.07 o 
  -8   3  11        6.12      0.16 o 
  -7   3  11        0.23      0.03 o 
  -6   3  11        4.39      0.12 o 
  -5   3  11        0.62      0.03 o 
  -4   3  11       20.76      0.47 o 
  -3   3  11        1.40      0.05 o 
  -2   3  11       19.97      0.45 o 
  -1   3  11       41.36      0.92 o 
   0   3  11        1.50      0.05 o 
   1   3  11       15.42      0.35 o 
   2   3  11        0.24      0.03 o 
   3   3  11       15.56      0.36 o 
   4   3  11        0.41      0.04 o 
   5   3  11       21.42      0.52 o 
   6   3  11        1.72      0.07 o 
   7   3  11        0.04      0.05 o 
   8   3  11        5.74      0.35 o 
   9   3  11        3.63      0.13 o 
  10   3  11        0.86      0.20 o 
 -12   4  11        1.26      0.22 o 
 -11   4  11        0.16      0.07 o 
 -10   4  11        0.08      0.09 o 
  -9   4  11        5.67      0.17 o 
  -8   4  11       22.75      0.51 o 
  -7   4  11       14.60      0.36 o 
  -6   4  11        6.74      0.19 o 
  -5   4  11        0.31      0.04 o 
  -4   4  11        0.10      0.03 o 
  -3   4  11        3.77      0.10 o 
  -2   4  11       18.02      0.41 o 
  -1   4  11        2.93      0.09 o 
   0   4  11        0.65      0.03 o 
   1   4  11        1.33      0.05 o 
   2   4  11        0.25      0.03 o 
   3   4  11        0.02      0.02 o 
   4   4  11        0.42      0.04 o 
   5   4  11        2.64      0.11 o 
   6   4  11        1.85      0.09 o 
   7   4  11        0.05      0.06 o 
   8   4  11        0.18      0.06 o 
   9   4  11        0.19      0.10 o 
 -10   5  11        0.97      0.19 o 
  -9   5  11        0.04      0.05 o 
  -8   5  11        0.06      0.07 o 
  -7   5  11        9.54      0.24 o 
  -6   5  11        0.56      0.05 o 
  -5   5  11        0.02      0.02 o 
  -4   5  11        1.38      0.08 o 
  -3   5  11        1.44      0.08 o 
  -2   5  11        0.53      0.05 o 
  -1   5  11        1.68      0.08 o 
   0   5  11        3.83      0.11 o 
   1   5  11        0.85      0.05 o 
   2   5  11        0.26      0.04 o 
   3   5  11        0.02      0.02 o 
   4   5  11        7.60      0.19 o 
   5   5  11        0.03      0.03 o 
   6   5  11        0.06      0.06 o 
   7   5  11        1.44      0.11 o 
  -7   6  11        1.84      0.10 o 
  -6   6  11       10.29      0.27 o 
  -5   6  11        0.65      0.08 o 
  -4   6  11        0.55      0.06 o 
  -3   6  11        0.45      0.05 o 
  -2   6  11        6.51      0.18 o 
  -1   6  11        0.03      0.03 o 
   0   6  11        1.28      0.07 o 
   1   6  11        0.21      0.04 o 
   2   6  11        3.43      0.12 o 
   3   6  11        2.65      0.10 o 
   4   6  11        0.11      0.05 o 
   5   6  11        0.25      0.06 o 
   6   6  11        5.36      0.35 o 
  -5   7  11        2.84      0.29 o 
  -4   7  11        0.60      0.10 o 
  -3   7  11        0.39      0.06 o 
  -2   7  11        3.46      0.13 o 
  -1   7  11        4.79      0.15 o 
   0   7  11        0.71      0.07 o 
   1   7  11        2.63      0.13 o 
   2   7  11        0.41      0.13 o 
 -12   0  12        8.78      0.29 o 
 -11   0  12        2.60      0.12 o 
 -10   0  12       11.35      0.30 o 
  -9   0  12        0.12      0.06 o 
  -8   0  12        3.09      0.10 o 
  -7   0  12        5.63      0.15 o 
  -5   0  12       44.51      0.97 o 
  -4   0  12      240.14      5.21 o 
  -3   0  12      144.92      3.13 o 
  -2   0  12       16.88      0.40 o 
  -1   0  12      109.59      2.35 o 
   0   0  12       14.01      0.35 o 
   1   0  12        6.09      0.25 o 
   2   0  12       75.36      1.65 o 
   3   0  12      273.14      5.96 o 
   4   0  12        2.86      0.10 o 
   5   0  12       16.82      0.39 o 
   6   0  12       91.88      1.94 o 
   7   0  12       17.36      0.45 o 
   8   0  12       24.14      0.58 o 
   9   0  12        8.21      0.26 o 
  10   0  12       12.16      0.51 o 
 -13   1  12        3.50      0.15 o 
 -12   1  12        6.41      0.20 o 
 -11   1  12       12.97      0.36 o 
 -10   1  12        3.95      0.13 o 
  -9   1  12        0.06      0.04 o 
  -8   1  12        1.79      0.08 o 
  -7   1  12        2.87      0.08 o 
  -6   1  12       42.39      0.93 o 
  -5   1  12       24.82      0.55 o 
  -4   1  12       82.37      1.81 o 
  -3   1  12       53.48      1.18 o 
  -2   1  12        9.54      0.23 o 
  -1   1  12       86.42      1.88 o 
   0   1  12        0.22      0.03 o 
   1   1  12        2.05      0.10 o 
   2   1  12       23.87      0.54 o 
   3   1  12       10.77      0.25 o 
   4   1  12       11.32      0.26 o 
   5   1  12       54.10      1.20 o 
   6   1  12        0.65      0.04 o 
   7   1  12       15.21      0.35 o 
   8   1  12        4.28      0.14 o 
   9   1  12        0.93      0.08 o 
  10   1  12        0.54      0.11 o 
 -12   2  12        0.96      0.07 o 
 -11   2  12        2.41      0.12 o 
 -10   2  12        4.95      0.14 o 
  -9   2  12        3.24      0.10 o 
  -8   2  12        7.99      0.20 o 
  -7   2  12        8.05      0.20 o 
  -6   2  12        8.97      0.21 o 
  -5   2  12       24.15      0.54 o 
  -4   2  12        0.79      0.04 o 
  -3   2  12        2.04      0.06 o 
  -2   2  12      108.47      2.38 o 
  -1   2  12       33.99      0.77 o 
   0   2  12       16.87      0.38 o 
   1   2  12       14.53      0.33 o 
   2   2  12        0.43      0.03 o 
   3   2  12       21.41      0.48 o 
   4   2  12       99.18      2.19 o 
   5   2  12       21.33      0.48 o 
   6   2  12        3.11      0.10 o 
   7   2  12        0.32      0.06 o 
   8   2  12        0.06      0.07 o 
   9   2  12        6.11      0.21 o 
  10   2  12       15.61      0.33 o 
 -12   3  12        0.55      0.08 o 
 -11   3  12        1.09      0.09 o 
 -10   3  12        0.04      0.05 o 
  -9   3  12       42.20      0.92 o 
  -8   3  12       50.44      1.20 o 
  -7   3  12        0.93      0.05 o 
  -6   3  12        0.77      0.04 o 
  -5   3  12        0.75      0.04 o 
  -4   3  12       12.31      0.28 o 
  -3   3  12       42.37      0.96 o 
  -2   3  12       84.30      1.90 o 
  -1   3  12        0.24      0.02 o 
   0   3  12        8.66      0.22 o 
   1   3  12       34.05      0.76 o 
   2   3  12        3.88      0.10 o 
   3   3  12       32.45      0.72 o 
   4   3  12        0.03      0.03 o 
   5   3  12        0.51      0.04 o 
   6   3  12        1.27      0.08 o 
   7   3  12        3.51      0.14 o 
   8   3  12        3.19      0.21 o 
   9   3  12        4.84      0.15 o 
 -11   4  12        3.14      0.17 o 
 -10   4  12        0.05      0.05 o 
  -9   4  12        5.93      0.18 o 
  -8   4  12       17.26      0.41 o 
  -7   4  12        3.64      0.11 o 
  -6   4  12       11.65      0.28 o 
  -5   4  12        1.97      0.07 o 
  -4   4  12        0.35      0.04 o 
  -3   4  12        2.91      0.10 o 
  -2   4  12        0.18      0.03 o 
  -1   4  12       20.58      0.47 o 
   0   4  12       24.27      0.54 o 
   1   4  12        1.68      0.06 o 
   2   4  12       35.23      0.79 o 
   3   4  12        1.74      0.06 o 
   4   4  12        0.22      0.04 o 
   5   4  12        0.49      0.05 o 
   6   4  12        0.30      0.05 o 
   7   4  12        4.91      0.14 o 
   8   4  12        5.80      0.17 o 
 -10   5  12       14.97      0.54 o 
  -9   5  12        2.99      0.16 o 
  -8   5  12        0.87      0.07 o 
  -7   5  12       25.49      0.60 o 
  -6   5  12        0.22      0.05 o 
  -5   5  12       11.98      0.28 o 
  -4   5  12        7.73      0.20 o 
  -3   5  12       12.98      0.30 o 
  -2   5  12        0.92      0.05 o 
  -1   5  12       13.98      0.35 o 
   0   5  12        8.22      0.20 o 
   1   5  12       22.53      0.53 o 
   2   5  12        0.79      0.07 o 
   3   5  12        1.70      0.07 o 
   4   5  12        2.03      0.08 o 
   5   5  12        0.07      0.04 o 
   6   5  12        0.50      0.06 o 
   7   5  12        1.36      0.08 o 
  -7   6  12        0.06      0.06 o 
  -6   6  12        4.57      0.14 o 
  -5   6  12        0.05      0.04 o 
  -4   6  12        4.55      0.15 o 
  -3   6  12        4.09      0.14 o 
  -2   6  12        0.44      0.05 o 
  -1   6  12        0.06      0.05 o 
   0   6  12        5.08      0.21 o 
   1   6  12        0.08      0.05 o 
   2   6  12        8.16      0.24 o 
   3   6  12        2.66      0.13 o 
   4   6  12        0.08      0.05 o 
   5   6  12        0.48      0.09 o 
  -5   7  12        0.11      0.11 o 
  -4   7  12        0.17      0.09 o 
  -3   7  12        6.42      0.48 o 
  -2   7  12        0.88      0.09 o 
  -1   7  12        0.05      0.05 o 
   0   7  12        0.05      0.05 o 
   1   7  12        0.06      0.06 o 
 -12   1  13        0.71      0.07 o 
 -11   1  13        0.47      0.07 o 
 -10   1  13       11.63      0.28 o 
  -9   1  13        0.32      0.04 o 
  -8   1  13        0.03      0.02 o 
  -7   1  13        9.40      0.22 o 
  -6   1  13        4.84      0.12 o 
  -5   1  13        8.93      0.21 o 
  -4   1  13       15.09      0.34 o 
  -3   1  13        0.84      0.04 o 
  -2   1  13       31.75      0.71 o 
  -1   1  13        5.53      0.14 o 
   0   1  13       25.67      0.57 o 
   1   1  13        6.72      0.17 o 
   2   1  13      116.61      2.55 o 
   3   1  13       35.34      0.78 o 
   4   1  13        6.02      0.15 o 
   5   1  13       16.14      0.36 o 
   6   1  13       13.66      0.32 o 
   7   1  13       15.18      0.41 o 
   8   1  13       11.15      0.27 o 
   9   1  13       26.66      0.72 o 
  10   1  13        1.71      0.15 o 
 -12   2  13        5.18      0.20 o 
 -11   2  13        0.52      0.08 o 
 -10   2  13       11.60      0.28 o 
  -9   2  13       31.12      0.70 o 
  -8   2  13        2.06      0.07 o 
  -7   2  13        5.18      0.13 o 
  -6   2  13        0.19      0.03 o 
  -5   2  13       73.22      1.62 o 
  -4   2  13        3.28      0.09 o 
  -3   2  13       53.28      1.17 o 
  -2   2  13       30.54      0.70 o 
  -1   2  13       12.82      0.29 o 
   0   2  13        9.90      0.23 o 
   1   2  13       26.71      0.59 o 
   2   2  13       35.24      0.79 o 
   3   2  13        2.92      0.08 o 
   4   2  13       26.66      0.60 o 
   5   2  13        0.03      0.02 o 
   6   2  13        6.90      0.18 o 
   7   2  13        4.13      0.14 o 
   8   2  13        3.94      0.13 o 
   9   2  13        0.04      0.05 o 
  10   2  13        0.77      0.20 o 
 -12   3  13        0.33      0.22 o 
 -11   3  13        2.59      0.11 o 
 -10   3  13        0.29      0.06 o 
  -9   3  13        6.93      0.18 o 
  -8   3  13        1.71      0.08 o 
  -7   3  13        7.67      0.20 o 
  -6   3  13        6.80      0.17 o 
  -5   3  13        0.07      0.03 o 
  -4   3  13        0.96      0.04 o 
  -3   3  13        9.31      0.23 o 
  -2   3  13        3.88      0.10 o 
  -1   3  13        1.14      0.04 o 
   0   3  13        0.02      0.02 o 
   1   3  13       28.48      0.64 o 
   2   3  13        0.12      0.03 o 
   3   3  13       12.06      0.28 o 
   4   3  13       13.20      0.31 o 
   5   3  13        4.34      0.12 o 
   6   3  13        0.62      0.05 o 
   7   3  13        1.63      0.10 o 
   8   3  13        6.32      0.20 o 
   9   3  13        0.21      0.17 o 
 -11   4  13        5.74      0.33 o 
 -10   4  13        7.37      0.20 o 
  -9   4  13        7.35      0.19 o 
  -8   4  13       11.24      0.28 o 
  -7   4  13        0.06      0.04 o 
  -6   4  13       13.95      0.34 o 
  -5   4  13       14.84      0.34 o 
  -4   4  13       29.00      0.68 o 
  -3   4  13       32.40      0.76 o 
  -2   4  13       10.76      0.26 o 
  -1   4  13        0.32      0.03 o 
   0   4  13        6.12      0.15 o 
   1   4  13        8.07      0.19 o 
   2   4  13       11.82      0.27 o 
   3   4  13       13.46      0.31 o 
   4   4  13        0.54      0.04 o 
   5   4  13        0.05      0.06 o 
   6   4  13        0.05      0.06 o 
   7   4  13        0.25      0.05 o 
   8   4  13        0.32      0.08 o 
 -10   5  13        0.09      0.09 o 
  -9   5  13        0.21      0.07 o 
  -8   5  13        0.10      0.06 o 
  -7   5  13        0.09      0.05 o 
  -6   5  13        0.69      0.06 o 
  -5   5  13        4.16      0.13 o 
  -4   5  13        0.60      0.05 o 
  -3   5  13        0.32      0.05 o 
  -2   5  13        5.78      0.16 o 
  -1   5  13        0.03      0.03 o 
   0   5  13        1.05      0.06 o 
   1   5  13        0.39      0.04 o 
   2   5  13        1.76      0.07 o 
   3   5  13        0.37      0.04 o 
   4   5  13        0.03      0.03 o 
   5   5  13        0.39      0.05 o 
   6   5  13        1.66      0.08 o 
   7   5  13        0.16      0.16 o 
  -7   6  13        0.31      0.20 o 
  -6   6  13        0.82      0.08 o 
  -5   6  13        1.53      0.08 o 
  -4   6  13       20.45      0.46 o 
  -3   6  13        2.01      0.10 o 
  -2   6  13        0.15      0.05 o 
  -1   6  13        3.20      0.16 o 
   0   6  13        4.64      0.14 o 
   1   6  13        2.17      0.11 o 
   2   6  13        0.72      0.06 o 
   3   6  13        4.10      0.15 o 
   4   6  13        0.13      0.06 o 
   5   6  13        0.18      0.15 o 
  -4   7  13        0.25      0.17 o 
  -3   7  13        4.34      0.41 o 
  -2   7  13        0.05      0.05 o 
  -1   7  13        0.31      0.11 o 
   0   7  13        0.17      0.09 o 
 -12   0  14        5.42      0.21 o 
 -11   0  14       34.06      0.85 o 
 -10   0  14        0.81      0.09 o 
  -9   0  14        2.07      0.10 o 
  -8   0  14       43.93      0.95 o 
  -7   0  14       12.15      0.28 o 
  -6   0  14       26.12      0.58 o 
  -5   0  14        0.61      0.04 o 
  -4   0  14        1.81      0.07 o 
  -3   0  14       17.54      0.40 o 
  -2   0  14       56.07      1.22 o 
  -1   0  14       48.42      1.07 o 
   0   0  14       52.79      1.14 o 
   1   0  14       84.26      1.80 o 
   2   0  14       96.98      2.07 o 
   3   0  14        3.81      0.11 o 
   4   0  14        0.05      0.03 o 
   5   0  14       15.22      0.46 o 
   6   0  14        4.34      0.15 o 
   7   0  14       11.94      0.29 o 
   8   0  14       81.59      1.55 o 
   9   0  14        0.11      0.09 o 
  10   0  14        2.83      0.28 o 
 -12   1  14        0.04      0.04 o 
 -11   1  14        6.19      0.19 o 
 -10   1  14       17.65      0.43 o 
  -9   1  14       13.88      0.32 o 
  -8   1  14        0.51      0.04 o 
  -7   1  14       15.31      0.36 o 
  -6   1  14       22.15      0.49 o 
  -5   1  14       26.09      0.58 o 
  -4   1  14       16.70      0.38 o 
  -3   1  14        0.31      0.03 o 
  -2   1  14       18.65      0.42 o 
  -1   1  14       45.00      1.02 o 
   0   1  14        8.77      0.21 o 
   1   1  14      124.20      2.71 o 
   2   1  14        3.10      0.09 o 
   3   1  14        0.66      0.04 o 
   4   1  14        2.28      0.07 o 
   5   1  14        0.30      0.04 o 
   6   1  14        0.07      0.04 o 
   7   1  14       23.38      0.51 o 
   8   1  14        0.06      0.04 o 
   9   1  14        9.12      0.23 o 
  10   1  14        5.41      0.35 o 
 -12   2  14        0.32      0.08 o 
 -11   2  14        1.29      0.09 o 
 -10   2  14       13.69      0.34 o 
  -9   2  14        4.88      0.14 o 
  -8   2  14       11.64      0.28 o 
  -7   2  14        3.49      0.11 o 
  -6   2  14        6.55      0.16 o 
  -5   2  14        0.73      0.04 o 
  -4   2  14       22.53      0.51 o 
  -3   2  14        0.91      0.04 o 
  -2   2  14       13.37      0.30 o 
  -1   2  14        1.24      0.05 o 
   0   2  14       57.40      1.27 o 
   1   2  14        6.57      0.16 o 
   2   2  14        1.75      0.06 o 
   3   2  14        7.77      0.21 o 
   4   2  14       10.60      0.25 o 
   5   2  14        5.99      0.16 o 
   6   2  14       33.33      0.74 o 
   7   2  14        6.54      0.21 o 
   8   2  14        0.37      0.09 o 
   9   2  14        7.14      0.20 o 
 -11   3  14        0.39      0.06 o 
 -10   3  14        8.05      0.24 o 
  -9   3  14        6.19      0.19 o 
  -8   3  14        1.26      0.06 o 
  -7   3  14       23.15      0.52 o 
  -6   3  14       55.41      1.23 o 
  -5   3  14        0.84      0.04 o 
  -4   3  14       31.92      0.72 o 
  -3   3  14       69.98      1.58 o 
  -2   3  14        4.80      0.12 o 
  -1   3  14       26.47      0.59 o 
   0   3  14       27.89      0.63 o 
   1   3  14       14.78      0.35 o 
   2   3  14        8.36      0.21 o 
   3   3  14       48.82      1.08 o 
   4   3  14        0.02      0.02 o 
   5   3  14       29.34      0.69 o 
   6   3  14        0.05      0.04 o 
   7   3  14        0.39      0.06 o 
   8   3  14        5.36      0.17 o 
 -11   4  14        0.07      0.08 o 
 -10   4  14        0.11      0.08 o 
  -9   4  14        0.32      0.06 o 
  -8   4  14        0.03      0.03 o 
  -7   4  14        3.46      0.11 o 
  -6   4  14       14.01      0.33 o 
  -5   4  14        7.49      0.19 o 
  -4   4  14       22.69      0.51 o 
  -3   4  14        5.74      0.15 o 
  -2   4  14        8.80      0.22 o 
  -1   4  14        3.48      0.10 o 
   0   4  14        0.08      0.03 o 
   1   4  14        1.80      0.07 o 
   2   4  14        8.09      0.21 o 
   3   4  14        3.08      0.09 o 
   4   4  14       20.87      0.49 o 
   5   4  14        2.52      0.08 o 
   6   4  14        2.97      0.10 o 
   7   4  14        7.02      0.20 o 
 -10   5  14        0.70      0.20 o 
  -9   5  14        0.13      0.13 o 
  -8   5  14        0.58      0.06 o 
  -7   5  14        1.31      0.07 o 
  -6   5  14        2.20      0.10 o 
  -5   5  14       50.37      1.12 o 
  -4   5  14       13.81      0.32 o 
  -3   5  14        1.76      0.08 o 
  -2   5  14        2.37      0.10 o 
  -1   5  14        1.76      0.08 o 
   0   5  14       14.30      0.35 o 
   1   5  14       19.61      0.44 o 
   2   5  14       18.39      0.41 o 
   3   5  14        1.61      0.10 o 
   4   5  14        0.04      0.03 o 
   5   5  14        2.75      0.11 o 
   6   5  14        8.51      0.21 o 
  -7   6  14        0.15      0.14 o 
  -6   6  14        0.95      0.11 o 
  -5   6  14        0.03      0.03 o 
  -4   6  14        5.01      0.15 o 
  -3   6  14        0.10      0.05 o 
  -2   6  14        1.65      0.08 o 
  -1   6  14        0.08      0.05 o 
   0   6  14        0.33      0.06 o 
   1   6  14        0.69      0.11 o 
   2   6  14        4.52      0.16 o 
   3   6  14        0.40      0.07 o 
   4   6  14        1.62      0.26 o 
  -2   7  14        0.14      0.13 o 
  -1   7  14        4.19      0.32 o 
 -12   1  15       13.38      0.59 o 
 -11   1  15        5.88      0.20 o 
 -10   1  15        0.06      0.06 o 
  -9   1  15        0.52      0.05 o 
  -8   1  15       16.02      0.37 o 
  -7   1  15       13.62      0.32 o 
  -6   1  15        3.63      0.10 o 
  -5   1  15       39.89      0.88 o 
  -4   1  15        0.11      0.02 o 
  -3   1  15        0.14      0.03 o 
  -2   1  15       11.31      0.26 o 
  -1   1  15       10.52      0.24 o 
   0   1  15        3.41      0.10 o 
   1   1  15        4.12      0.11 o 
   2   1  15        5.33      0.14 o 
   3   1  15        2.97      0.11 o 
   4   1  15        9.14      0.22 o 
   5   1  15       17.95      0.40 o 
   6   1  15        2.00      0.08 o 
   7   1  15       22.27      0.53 o 
   8   1  15        1.73      0.10 o 
   9   1  15        1.11      0.12 o 
 -12   2  15        0.03      0.04 o 
 -11   2  15        9.40      0.27 o 
 -10   2  15        0.04      0.04 o 
  -9   2  15        0.41      0.06 o 
  -8   2  15        0.15      0.04 o 
  -7   2  15       41.52      0.94 o 
  -6   2  15        2.86      0.09 o 
  -5   2  15       12.10      0.28 o 
  -4   2  15       34.46      0.76 o 
  -3   2  15       28.23      0.63 o 
  -2   2  15        2.20      0.06 o 
  -1   2  15       12.27      0.28 o 
   0   2  15       95.72      2.15 o 
   1   2  15        0.90      0.04 o 
   2   2  15       12.33      0.28 o 
   3   2  15        1.29      0.06 o 
   4   2  15       25.80      0.60 o 
   5   2  15        0.05      0.05 o 
   6   2  15       15.39      0.36 o 
   7   2  15       11.46      0.27 o 
   8   2  15        2.62      0.12 o 
   9   2  15        2.41      0.21 o 
 -11   3  15        0.04      0.04 o 
 -10   3  15        2.77      0.12 o 
  -9   3  15        2.87      0.11 o 
  -8   3  15        0.50      0.06 o 
  -7   3  15        4.73      0.13 o 
  -6   3  15       12.88      0.30 o 
  -5   3  15        2.36      0.09 o 
  -4   3  15        5.91      0.16 o 
  -3   3  15        1.65      0.07 o 
  -2   3  15       11.16      0.27 o 
  -1   3  15        6.10      0.16 o 
   0   3  15        0.31      0.03 o 
   1   3  15        0.89      0.05 o 
   2   3  15        5.15      0.13 o 
   3   3  15        4.87      0.13 o 
   4   3  15        0.04      0.04 o 
   5   3  15        0.77      0.05 o 
   6   3  15       12.36      0.29 o 
   7   3  15        0.28      0.06 o 
   8   3  15        1.24      0.09 o 
 -11   4  15        0.45      0.19 o 
 -10   4  15        0.04      0.04 o 
  -9   4  15        0.04      0.04 o 
  -8   4  15        2.99      0.12 o 
  -7   4  15       12.38      0.32 o 
  -6   4  15       23.14      0.64 o 
  -5   4  15       13.67      0.36 o 
  -4   4  15        0.78      0.05 o 
  -3   4  15        0.02      0.02 o 
  -2   4  15       10.65      0.25 o 
  -1   4  15       38.36      0.86 o 
   0   4  15       26.43      0.60 o 
   1   4  15       18.63      0.42 o 
   2   4  15        5.60      0.15 o 
   3   4  15        0.04      0.05 o 
   4   4  15        5.26      0.14 o 
   5   4  15       12.13      0.29 o 
   6   4  15        4.87      0.14 o 
   7   4  15        3.40      0.13 o 
  -9   5  15        2.11      0.32 o 
  -8   5  15        0.73      0.08 o 
  -7   5  15        0.05      0.04 o 
  -6   5  15        1.54      0.08 o 
  -5   5  15        0.07      0.05 o 
  -4   5  15        0.13      0.05 o 
  -3   5  15        0.07      0.04 o 
  -2   5  15        0.19      0.06 o 
  -1   5  15        1.18      0.08 o 
   0   5  15        1.70      0.08 o 
   1   5  15        0.19      0.04 o 
   2   5  15        1.08      0.06 o 
   3   5  15        1.83      0.09 o 
   4   5  15        0.03      0.03 o 
   5   5  15        0.82      0.08 o 
  -6   6  15        3.54      0.38 o 
  -5   6  15        4.21      0.16 o 
  -4   6  15        0.04      0.05 o 
  -3   6  15        0.61      0.06 o 
  -2   6  15        5.85      0.25 o 
  -1   6  15        5.70      0.19 o 
   0   6  15        1.81      0.11 o 
   1   6  15       12.17      0.30 o 
   2   6  15        0.03      0.03 o 
   3   6  15        0.80      0.07 o 
 -11   0  16        1.24      0.14 o 
 -10   0  16        2.91      0.21 o 
  -9   0  16       21.86      0.57 o 
  -8   0  16       12.29      0.30 o 
  -7   0  16        7.14      0.19 o 
  -6   0  16      131.80      2.86 o 
  -5   0  16        0.15      0.05 o 
  -4   0  16       56.56      1.23 o 
  -3   0  16       13.55      0.32 o 
  -2   0  16       11.58      0.27 o 
  -1   0  16       22.88      0.54 o 
   0   0  16       11.42      0.33 o 
   1   0  16       12.48      0.30 o 
   2   0  16       35.36      0.76 o 
   3   0  16       10.88      0.27 o 
   4   0  16       47.83      1.11 o 
   5   0  16       15.04      0.35 o 
   6   0  16        2.18      0.17 o 
   7   0  16        8.44      0.32 o 
   8   0  16        0.81      0.10 o 
   9   0  16        0.64      0.20 o 
 -12   1  16        1.85      0.30 o 
 -11   1  16        2.55      0.17 o 
 -10   1  16        0.97      0.08 o 
  -9   1  16        2.52      0.11 o 
  -8   1  16        8.71      0.21 o 
  -7   1  16        5.88      0.17 o 
  -6   1  16        0.57      0.04 o 
  -5   1  16       55.40      1.22 o 
  -4   1  16       21.96      0.50 o 
  -3   1  16       31.64      0.71 o 
  -2   1  16        1.09      0.04 o 
  -1   1  16        6.31      0.15 o 
   0   1  16        3.67      0.10 o 
   1   1  16       23.09      0.52 o 
   2   1  16        0.40      0.04 o 
   3   1  16       57.75      1.26 o 
   4   1  16        3.16      0.10 o 
   5   1  16        0.04      0.03 o 
   6   1  16       26.19      0.57 o 
   7   1  16        0.05      0.06 o 
   8   1  16        0.63      0.10 o 
   9   1  16        2.08      0.12 o 
 -12   2  16        0.15      0.14 o 
 -11   2  16        0.34      0.19 o 
 -10   2  16        0.69      0.07 o 
  -9   2  16        9.64      0.25 o 
  -8   2  16       37.92      0.82 o 
  -7   2  16       12.71      0.32 o 
  -6   2  16        0.37      0.04 o 
  -5   2  16        3.30      0.11 o 
  -4   2  16       10.50      0.25 o 
  -3   2  16       14.48      0.33 o 
  -2   2  16       37.21      0.84 o 
  -1   2  16        0.03      0.02 o 
   0   2  16        2.66      0.09 o 
   1   2  16        5.65      0.15 o 
   2   2  16       12.78      0.30 o 
   3   2  16        1.92      0.07 o 
   4   2  16        2.16      0.08 o 
   5   2  16       11.61      0.30 o 
   6   2  16        7.84      0.21 o 
   7   2  16        1.17      0.08 o 
   8   2  16        2.06      0.11 o 
 -11   3  16        3.18      0.35 o 
 -10   3  16        0.10      0.06 o 
  -9   3  16        3.04      0.11 o 
  -8   3  16       17.64      0.43 o 
  -7   3  16       22.70      0.55 o 
  -6   3  16        1.86      0.07 o 
  -5   3  16        0.05      0.06 o 
  -4   3  16        4.07      0.12 o 
  -3   3  16        0.03      0.03 o 
  -2   3  16       32.93      0.74 o 
  -1   3  16      114.32      2.59 o 
   0   3  16        1.15      0.05 o 
   1   3  16        0.27      0.04 o 
   2   3  16        3.76      0.10 o 
   3   3  16        8.24      0.23 o 
   4   3  16       23.36      0.55 o 
   5   3  16       32.45      0.74 o 
   6   3  16        5.75      0.15 o 
   7   3  16        1.81      0.11 o 
 -10   4  16       10.56      0.27 o 
  -9   4  16        0.04      0.04 o 
  -8   4  16        2.66      0.10 o 
  -7   4  16       10.07      0.24 o 
  -6   4  16        0.55      0.06 o 
  -5   4  16        0.04      0.05 o 
  -4   4  16        1.89      0.09 o 
  -3   4  16        4.12      0.12 o 
  -2   4  16       14.98      0.36 o 
  -1   4  16        4.22      0.15 o 
   0   4  16       17.09      0.39 o 
   1   4  16       12.73      0.30 o 
   2   4  16        0.05      0.06 o 
   3   4  16        2.34      0.09 o 
   4   4  16        0.29      0.04 o 
   5   4  16        1.40      0.06 o 
   6   4  16        3.83      0.15 o 
  -9   5  16        8.78      0.45 o 
  -8   5  16        0.06      0.07 o 
  -7   5  16        0.23      0.06 o 
  -6   5  16        8.18      0.22 o 
  -5   5  16        0.67      0.06 o 
  -4   5  16        0.12      0.05 o 
  -3   5  16       17.91      0.42 o 
  -2   5  16       13.84      0.34 o 
  -1   5  16        0.20      0.09 o 
   0   5  16       24.01      0.53 o 
   1   5  16        6.87      0.19 o 
   2   5  16        7.06      0.19 o 
   3   5  16        4.38      0.12 o 
   4   5  16        7.93      0.29 o 
   5   5  16        2.54      0.17 o 
  -6   6  16        2.31      0.37 o 
  -5   6  16        0.24      0.10 o 
  -4   6  16        0.94      0.09 o 
  -3   6  16        0.05      0.04 o 
  -2   6  16        0.70      0.07 o 
  -1   6  16        0.58      0.08 o 
   0   6  16        1.89      0.12 o 
   1   6  16        1.32      0.10 o 
   2   6  16        1.00      0.18 o 
 -12   1  17        0.83      0.25 o 
 -11   1  17        0.11      0.09 o 
 -10   1  17       15.30      0.37 o 
  -9   1  17       35.60      0.85 o 
  -8   1  17        7.02      0.18 o 
  -7   1  17       22.79      0.53 o 
  -6   1  17        1.04      0.05 o 
  -5   1  17       16.37      0.37 o 
  -4   1  17        4.59      0.12 o 
  -3   1  17       59.59      1.36 o 
  -2   1  17       30.39      0.69 o 
  -1   1  17        1.87      0.06 o 
   0   1  17       19.78      0.45 o 
   1   1  17        3.82      0.11 o 
   2   1  17        4.59      0.13 o 
   3   1  17        1.40      0.08 o 
   4   1  17        8.52      0.22 o 
   5   1  17        0.03      0.03 o 
   6   1  17        0.28      0.06 o 
   7   1  17        3.39      0.13 o 
   8   1  17        0.13      0.08 o 
 -11   2  17        0.67      0.20 o 
 -10   2  17        3.79      0.13 o 
  -9   2  17        8.49      0.22 o 
  -8   2  17        2.02      0.09 o 
  -7   2  17        2.10      0.09 o 
  -6   2  17        9.58      0.26 o 
  -5   2  17        7.75      0.19 o 
  -4   2  17        7.47      0.19 o 
  -3   2  17        1.06      0.04 o 
  -2   2  17       55.13      1.22 o 
  -1   2  17        0.05      0.03 o 
   0   2  17        0.03      0.03 o 
   1   2  17        4.04      0.12 o 
   2   2  17       46.27      1.02 o 
   3   2  17        6.94      0.17 o 
   4   2  17        5.15      0.14 o 
   5   2  17       24.94      0.55 o 
   6   2  17        1.35      0.09 o 
   7   2  17        0.05      0.06 o 
   8   2  17        0.58      0.20 o 
 -11   3  17        4.50      0.37 o 
 -10   3  17        1.38      0.15 o 
  -9   3  17        0.04      0.04 o 
  -8   3  17       16.66      0.38 o 
  -7   3  17        0.26      0.05 o 
  -6   3  17        0.64      0.05 o 
  -5   3  17        0.17      0.04 o 
  -4   3  17       14.85      0.34 o 
  -3   3  17        1.21      0.06 o 
  -2   3  17        4.49      0.13 o 
  -1   3  17       12.02      0.28 o 
   0   3  17        5.10      0.14 o 
   1   3  17        1.66      0.07 o 
   2   3  17        0.16      0.04 o 
   3   3  17        7.07      0.18 o 
   4   3  17        2.87      0.09 o 
   5   3  17        0.06      0.04 o 
   6   3  17        0.50      0.05 o 
   7   3  17        0.61      0.11 o 
 -10   4  17        0.84      0.26 o 
  -9   4  17        0.05      0.05 o 
  -8   4  17        0.04      0.04 o 
  -7   4  17        3.65      0.13 o 
  -6   4  17        0.04      0.04 o 
  -5   4  17        2.38      0.10 o 
  -4   4  17        4.58      0.17 o 
  -3   4  17       11.10      0.28 o 
  -2   4  17       10.96      0.27 o 
  -1   4  17       10.21      0.24 o 
   0   4  17        0.78      0.05 o 
   1   4  17        4.23      0.12 o 
   2   4  17        6.44      0.17 o 
   3   4  17       16.64      0.40 o 
   4   4  17       18.21      0.43 o 
   5   4  17        4.92      0.16 o 
   6   4  17        0.38      0.06 o 
  -8   5  17        0.16      0.16 o 
  -7   5  17        2.61      0.14 o 
  -6   5  17        0.34      0.07 o 
  -5   5  17        0.61      0.08 o 
  -4   5  17        1.68      0.09 o 
  -3   5  17        1.09      0.08 o 
  -2   5  17        0.67      0.06 o 
  -1   5  17        0.50      0.07 o 
   0   5  17        0.31      0.05 o 
   1   5  17        0.24      0.05 o 
   2   5  17        0.14      0.04 o 
   3   5  17        0.05      0.06 o 
   4   5  17        1.29      0.09 o 
  -5   6  17        0.75      0.10 o 
  -4   6  17        0.52      0.11 o 
  -3   6  17        7.02      0.57 o 
  -2   6  17        0.06      0.05 o 
  -1   6  17        2.23      0.15 o 
   0   6  17        0.64      0.07 o 
   1   6  17        1.69      0.26 o 
 -11   0  18       12.03      0.55 o 
 -10   0  18       62.87      1.34 o 
  -9   0  18        0.37      0.07 o 
  -8   0  18        2.41      0.11 o 
  -7   0  18        7.44      0.20 o 
  -6   0  18       15.55      0.36 o 
  -5   0  18       26.60      0.66 o 
  -4   0  18      131.84      2.88 o 
  -3   0  18       34.02      0.76 o 
  -2   0  18        4.91      0.14 o 
  -1   0  18       60.85      1.32 o 
   0   0  18        1.96      0.13 o 
   1   0  18       87.70      1.88 o 
   2   0  18        5.32      0.21 o 
   3   0  18       10.37      0.27 o 
   4   0  18        0.13      0.07 o 
   5   0  18        1.76      0.12 o 
   6   0  18       12.13      0.29 o 
   7   0  18       16.24      0.47 o 
   8   0  18        0.42      0.19 o 
 -11   1  18        9.41      0.48 o 
 -10   1  18        2.37      0.11 o 
  -9   1  18        6.87      0.19 o 
  -8   1  18       10.30      0.25 o 
  -7   1  18        0.18      0.04 o 
  -6   1  18        0.70      0.05 o 
  -5   1  18        0.59      0.04 o 
  -4   1  18        0.96      0.05 o 
  -3   1  18       39.13      0.86 o 
  -2   1  18        8.60      0.21 o 
  -1   1  18       14.84      0.34 o 
   0   1  18       25.90      0.57 o 
   1   1  18        4.04      0.12 o 
   2   1  18       21.54      0.50 o 
   3   1  18        2.80      0.10 o 
   4   1  18        0.45      0.06 o 
   5   1  18        5.67      0.16 o 
   6   1  18        2.93      0.11 o 
   7   1  18        0.43      0.05 o 
   8   1  18       20.50      0.60 o 
 -11   2  18        2.23      0.32 o 
 -10   2  18        0.61      0.08 o 
  -9   2  18       14.89      0.41 o 
  -8   2  18       14.10      0.34 o 
  -7   2  18        4.82      0.14 o 
  -6   2  18       19.47      0.44 o 
  -5   2  18        4.98      0.13 o 
  -4   2  18        8.02      0.20 o 
  -3   2  18       44.44      0.98 o 
  -2   2  18       28.44      0.64 o 
  -1   2  18        5.44      0.14 o 
   0   2  18       11.57      0.27 o 
   1   2  18        0.15      0.04 o 
   2   2  18        2.21      0.10 o 
   3   2  18       21.00      0.50 o 
   4   2  18        5.59      0.15 o 
   5   2  18        2.83      0.10 o 
   6   2  18        0.75      0.06 o 
   7   2  18        3.87      0.14 o 
 -10   3  18        0.25      0.14 o 
  -9   3  18        2.85      0.12 o 
  -8   3  18        0.06      0.07 o 
  -7   3  18        9.91      0.26 o 
  -6   3  18        8.53      0.23 o 
  -5   3  18       12.67      0.36 o 
  -4   3  18        2.60      0.12 o 
  -3   3  18        3.49      0.11 o 
  -2   3  18        9.33      0.22 o 
  -1   3  18        1.04      0.07 o 
   0   3  18        5.16      0.14 o 
   1   3  18       36.50      0.81 o 
   2   3  18        1.58      0.07 o 
   3   3  18        2.39      0.09 o 
   4   3  18       32.87      0.73 o 
   5   3  18        0.07      0.08 o 
   6   3  18        8.69      0.21 o 
 -10   4  18        0.21      0.18 o 
  -9   4  18        0.25      0.07 o 
  -8   4  18        5.10      0.15 o 
  -7   4  18        0.05      0.04 o 
  -6   4  18        6.48      0.19 o 
  -5   4  18       16.75      0.45 o 
  -4   4  18        2.34      0.11 o 
  -3   4  18        4.16      0.13 o 
  -2   4  18        1.15      0.06 o 
  -1   4  18        0.05      0.04 o 
   0   4  18        2.51      0.09 o 
   1   4  18        0.63      0.06 o 
   2   4  18       10.98      0.28 o 
   3   4  18        9.72      0.24 o 
   4   4  18        0.22      0.05 o 
   5   4  18        7.37      0.21 o 
  -8   5  18        0.16      0.16 o 
  -7   5  18        3.76      0.18 o 
  -6   5  18        1.34      0.17 o 
  -5   5  18        1.38      0.20 o 
  -4   5  18       12.33      0.29 o 
  -3   5  18        1.20      0.10 o 
  -2   5  18        0.05      0.06 o 
  -1   5  18        0.03      0.03 o 
   0   5  18        0.93      0.07 o 
   1   5  18        0.03      0.03 o 
   2   5  18       15.86      0.38 o 
   3   5  18       13.83      0.33 o 
  -4   6  18        3.96      0.42 o 
  -3   6  18        0.07      0.07 o 
  -2   6  18        0.05      0.06 o 
  -1   6  18        0.49      0.10 o 
   0   6  18        0.12      0.11 o 
 -11   1  19       11.47      0.54 o 
 -10   1  19        2.10      0.13 o 
  -9   1  19        2.70      0.10 o 
  -8   1  19        0.05      0.06 o 
  -7   1  19       26.49      0.64 o 
  -6   1  19       11.89      0.28 o 
  -5   1  19       41.63      0.93 o 
  -4   1  19       53.32      1.18 o 
  -3   1  19        0.31      0.04 o 
  -2   1  19        1.77      0.08 o 
  -1   1  19        9.78      0.23 o 
   0   1  19       50.81      1.14 o 
   1   1  19       11.84      0.28 o 
   2   1  19       33.74      0.83 o 
   3   1  19        7.51      0.21 o 
   4   1  19        1.33      0.07 o 
   5   1  19        0.88      0.07 o 
   6   1  19        5.74      0.16 o 
   7   1  19        4.02      0.14 o 
 -11   2  19        0.85      0.25 o 
 -10   2  19        0.05      0.05 o 
  -9   2  19        3.94      0.13 o 
  -8   2  19        3.81      0.12 o 
  -7   2  19        0.25      0.05 o 
  -6   2  19        2.49      0.09 o 
  -5   2  19       11.61      0.27 o 
  -4   2  19        6.29      0.16 o 
  -3   2  19        0.34      0.04 o 
  -2   2  19        8.26      0.20 o 
  -1   2  19        4.10      0.12 o 
   0   2  19       12.34      0.29 o 
   1   2  19        5.82      0.15 o 
   2   2  19        0.06      0.04 o 
   3   2  19       14.49      0.35 o 
   4   2  19        2.92      0.10 o 
   5   2  19        2.83      0.09 o 
   6   2  19        0.07      0.04 o 
 -10   3  19        0.84      0.12 o 
  -9   3  19        0.06      0.06 o 
  -8   3  19        1.14      0.08 o 
  -7   3  19        0.15      0.06 o 
  -6   3  19       16.16      0.39 o 
  -5   3  19        6.02      0.17 o 
  -4   3  19        0.02      0.03 o 
  -3   3  19       10.80      0.27 o 
  -2   3  19        1.52      0.07 o 
  -1   3  19        4.08      0.12 o 
   0   3  19        0.37      0.05 o 
   1   3  19       15.22      0.39 o 
   2   3  19        0.25      0.06 o 
   3   3  19        0.67      0.07 o 
   4   3  19        2.55      0.09 o 
   5   3  19        4.48      0.13 o 
   6   3  19        0.23      0.11 o 
  -9   4  19        0.52      0.28 o 
  -8   4  19        0.08      0.07 o 
  -7   4  19        0.76      0.08 o 
  -6   4  19        1.06      0.08 o 
  -5   4  19        0.45      0.07 o 
  -4   4  19        0.03      0.03 o 
  -3   4  19        0.28      0.06 o 
  -2   4  19        0.20      0.05 o 
  -1   4  19        0.61      0.07 o 
   0   4  19        3.59      0.12 o 
   1   4  19        4.42      0.13 o 
   2   4  19        3.79      0.12 o 
   3   4  19        0.95      0.07 o 
   4   4  19        0.22      0.06 o 
  -7   5  19        0.54      0.29 o 
  -6   5  19        0.06      0.07 o 
  -5   5  19        0.74      0.12 o 
  -4   5  19        0.43      0.07 o 
  -3   5  19        0.07      0.05 o 
  -2   5  19        1.42      0.08 o 
  -1   5  19        0.44      0.08 o 
   0   5  19        1.72      0.13 o 
   1   5  19        0.27      0.05 o 
   2   5  19        0.93      0.07 o 
 -10   0  20        1.91      0.17 o 
  -9   0  20        1.05      0.10 o 
  -8   0  20       42.71      1.09 o 
  -7   0  20        0.50      0.08 o 
  -6   0  20        9.96      0.26 o 
  -5   0  20      101.65      2.10 o 
  -4   0  20        0.06      0.06 o 
  -3   0  20        9.63      0.24 o 
  -2   0  20       16.32      0.42 o 
  -1   0  20       43.78      0.95 o 
   0   0  20       11.88      0.30 o 
   1   0  20       90.15      2.25 o 
   2   0  20       19.62      0.44 o 
   3   0  20       36.49      1.56 o 
   4   0  20        0.04      0.04 o 
   5   0  20        1.83      0.16 o 
   6   0  20       23.91      0.47 o 
 -10   1  20        0.05      0.06 o 
  -9   1  20        4.49      0.14 o 
  -8   1  20        1.13      0.06 o 
  -7   1  20        4.45      0.14 o 
  -6   1  20       27.91      0.65 o 
  -5   1  20        0.58      0.05 o 
  -4   1  20       12.27      0.29 o 
  -3   1  20        2.04      0.08 o 
  -2   1  20        0.92      0.08 o 
  -1   1  20        2.87      0.11 o 
   0   1  20        3.42      0.15 o 
   1   1  20        5.30      0.15 o 
   2   1  20       25.16      0.62 o 
   3   1  20        0.36      0.05 o 
   4   1  20       17.55      0.39 o 
   5   1  20        1.28      0.10 o 
   6   1  20        0.03      0.03 o 
 -10   2  20        0.34      0.08 o 
  -9   2  20        0.27      0.07 o 
  -8   2  20        0.35      0.06 o 
  -7   2  20       23.95      0.56 o 
  -6   2  20       20.95      0.47 o 
  -5   2  20        0.03      0.03 o 
  -4   2  20        0.09      0.05 o 
  -3   2  20        3.56      0.11 o 
  -2   2  20        6.87      0.18 o 
  -1   2  20       49.00      1.04 o 
   0   2  20       25.99      0.57 o 
   1   2  20        0.50      0.05 o 
   2   2  20        2.07      0.08 o 
   3   2  20        6.57      0.17 o 
   4   2  20        2.97      0.09 o 
   5   2  20       17.14      0.46 o 
   6   2  20        2.84      0.14 o 
 -10   3  20        6.62      0.46 o 
  -9   3  20        0.05      0.06 o 
  -8   3  20        8.17      0.21 o 
  -7   3  20        2.80      0.11 o 
  -6   3  20        0.91      0.07 o 
  -5   3  20        0.27      0.06 o 
  -4   3  20        6.09      0.17 o 
  -3   3  20        4.44      0.14 o 
  -2   3  20       15.44      0.35 o 
  -1   3  20        0.20      0.06 o 
   0   3  20       12.55      0.32 o 
   1   3  20        0.32      0.07 o 
   2   3  20        0.30      0.05 o 
   3   3  20        0.42      0.05 o 
   4   3  20        0.04      0.03 o 
   5   3  20        0.30      0.07 o 
  -9   4  20        5.91      0.45 o 
  -8   4  20        0.17      0.15 o 
  -7   4  20        0.10      0.08 o 
  -6   4  20        0.10      0.06 o 
  -5   4  20        0.05      0.05 o 
  -4   4  20        4.59      0.17 o 
  -3   4  20        9.59      0.31 o 
  -2   4  20        2.70      0.11 o 
  -1   4  20        9.89      0.27 o 
   0   4  20        4.07      0.14 o 
   1   4  20        2.67      0.09 o 
   2   4  20        0.29      0.06 o 
   3   4  20        0.05      0.06 o 
   4   4  20        1.65      0.12 o 
  -6   5  20        2.37      0.38 o 
  -5   5  20        2.17      0.36 o 
  -4   5  20        0.27      0.08 o 
  -3   5  20        2.63      0.13 o 
  -2   5  20        5.29      0.18 o 
  -1   5  20        0.11      0.12 o 
   0   5  20        2.97      0.19 o 
   1   5  20        2.33      0.13 o 
 -10   1  21        0.53      0.13 o 
  -9   1  21        7.02      0.24 o 
  -8   1  21        4.22      0.13 o 
  -7   1  21        3.11      0.11 o 
  -6   1  21       12.77      0.30 o 
  -5   1  21        0.90      0.06 o 
  -4   1  21        1.42      0.08 o 
  -3   1  21        8.28      0.22 o 
  -2   1  21       57.06      1.19 o 
  -1   1  21       13.50      0.32 o 
   0   1  21       16.02      0.45 o 
   1   1  21        9.69      0.24 o 
   2   1  21        9.61      0.25 o 
   3   1  21        4.34      0.13 o 
   4   1  21       13.89      0.32 o 
   5   1  21       23.77      0.52 o 
   6   1  21        1.77      0.11 o 
 -10   2  21        0.87      0.24 o 
  -9   2  21        7.40      0.20 o 
  -8   2  21        0.05      0.06 o 
  -7   2  21       12.67      0.32 o 
  -6   2  21        1.41      0.08 o 
  -5   2  21        0.25      0.05 o 
  -4   2  21        4.41      0.14 o 
  -3   2  21       11.00      0.29 o 
  -2   2  21        0.58      0.07 o 
  -1   2  21        1.13      0.09 o 
   0   2  21       13.19      0.31 o 
   1   2  21        2.39      0.10 o 
   2   2  21        0.03      0.03 o 
   3   2  21        5.27      0.15 o 
   4   2  21        2.26      0.09 o 
   5   2  21        2.30      0.14 o 
  -9   3  21        0.62      0.29 o 
  -8   3  21        0.08      0.07 o 
  -7   3  21        2.85      0.12 o 
  -6   3  21        0.43      0.06 o 
  -5   3  21        0.77      0.08 o 
  -4   3  21        1.54      0.09 o 
  -3   3  21        7.04      0.20 o 
  -2   3  21        0.04      0.05 o 
  -1   3  21       12.92      0.32 o 
   0   3  21        2.70      0.10 o 
   1   3  21        1.24      0.09 o 
   2   3  21        1.85      0.08 o 
   3   3  21        3.69      0.13 o 
   4   3  21        3.74      0.13 o 
  -7   4  21        7.78      0.44 o 
  -6   4  21        1.38      0.14 o 
  -5   4  21        0.13      0.08 o 
  -4   4  21        0.29      0.07 o 
  -3   4  21        0.63      0.07 o 
  -2   4  21        2.26      0.11 o 
  -1   4  21        2.43      0.09 o 
   0   4  21        0.04      0.05 o 
   1   4  21        0.04      0.04 o 
   2   4  21        0.22      0.06 o 
   3   4  21        0.04      0.04 o 
  -5   5  21        0.28      0.22 o 
  -4   5  21        0.08      0.09 o 
  -3   5  21        0.06      0.07 o 
  -2   5  21        1.51      0.26 o 
  -1   5  21        0.12      0.11 o 
   0   5  21        0.46      0.19 o 
 -10   0  22        1.10      0.15 o 
  -9   0  22        6.73      0.22 o 
  -8   0  22        0.32      0.08 o 
  -7   0  22        0.43      0.08 o 
  -6   0  22        3.00      0.15 o 
  -5   0  22        0.17      0.07 o 
  -4   0  22        1.27      0.10 o 
  -3   0  22       99.25      1.69 o 
  -2   0  22        4.79      0.28 o 
  -1   0  22        0.60      0.13 o 
   0   0  22       16.36      0.39 o 
   1   0  22        4.06      0.22 o 
   2   0  22       14.84      0.36 o 
   3   0  22       34.36      0.66 o 
   4   0  22       29.66      0.57 o 
   5   0  22        0.58      0.21 o 
  -9   1  22        0.04      0.04 o 
  -8   1  22        0.04      0.04 o 
  -7   1  22        1.23      0.08 o 
  -6   1  22        1.37      0.10 o 
  -5   1  22        1.44      0.07 o 
  -4   1  22       22.98      0.51 o 
  -3   1  22        2.35      0.14 o 
  -2   1  22       12.04      0.37 o 
  -1   1  22       12.43      0.30 o 
   0   1  22        4.43      0.23 o 
   1   1  22        3.15      0.12 o 
   2   1  22        0.66      0.06 o 
   3   1  22        0.89      0.06 o 
   4   1  22        4.86      0.15 o 
   5   1  22        0.15      0.06 o 
  -9   2  22        2.88      0.17 o 
  -8   2  22        0.22      0.06 o 
  -7   2  22        4.44      0.14 o 
  -6   2  22        0.15      0.05 o 
  -5   2  22       10.16      0.25 o 
  -4   2  22        4.13      0.14 o 
  -3   2  22        0.09      0.10 o 
  -2   2  22        9.86      0.25 o 
  -1   2  22       18.89      0.45 o 
   0   2  22        0.51      0.06 o 
   1   2  22       11.48      0.27 o 
   2   2  22        2.92      0.11 o 
   3   2  22        1.80      0.08 o 
   4   2  22       12.80      0.32 o 
  -9   3  22        2.27      0.39 o 
  -8   3  22       23.82      0.98 o 
  -7   3  22        2.84      0.16 o 
  -6   3  22        5.02      0.16 o 
  -5   3  22        0.06      0.05 o 
  -4   3  22        1.02      0.09 o 
  -3   3  22       10.15      0.31 o 
  -2   3  22       10.91      0.26 o 
  -1   3  22        5.44      0.16 o 
   0   3  22        4.36      0.13 o 
   1   3  22        0.05      0.06 o 
   2   3  22        4.96      0.14 o 
   3   3  22        5.96      0.17 o 
  -7   4  22       10.07      0.50 o 
  -6   4  22        0.47      0.11 o 
  -5   4  22        2.68      0.13 o 
  -4   4  22        3.03      0.17 o 
  -3   4  22        0.04      0.04 o 
  -2   4  22        0.32      0.08 o 
  -1   4  22        1.19      0.09 o 
   0   4  22        1.20      0.07 o 
   1   4  22        7.14      0.19 o 
   2   4  22        2.36      0.23 o 
  -9   1  23        2.21      0.14 o 
  -8   1  23        0.89      0.08 o 
  -7   1  23        0.95      0.13 o 
  -6   1  23        2.16      0.10 o 
  -5   1  23        0.17      0.05 o 
  -4   1  23        9.52      0.24 o 
  -3   1  23        2.12      0.17 o 
  -2   1  23        0.06      0.06 o 
  -1   1  23        1.85      0.19 o 
   0   1  23       10.79      0.31 o 
   1   1  23        8.60      0.22 o 
   2   1  23        7.10      0.18 o 
   3   1  23       22.54      0.74 o 
   4   1  23        0.67      0.15 o 
  -8   2  23        2.81      0.16 o 
  -7   2  23        3.89      0.15 o 
  -6   2  23        0.69      0.09 o 
  -5   2  23        7.66      0.21 o 
  -4   2  23       18.12      0.41 o 
  -3   2  23        0.11      0.08 o 
  -2   2  23       10.54      0.26 o 
  -1   2  23        0.05      0.06 o 
   0   2  23        4.04      0.13 o 
   1   2  23        0.48      0.06 o 
   2   2  23       11.21      0.32 o 
   3   2  23        1.05      0.08 o 
  -8   3  23        3.14      0.37 o 
  -7   3  23        0.15      0.10 o 
  -6   3  23        0.89      0.09 o 
  -5   3  23        3.86      0.16 o 
  -4   3  23        0.47      0.11 o 
  -3   3  23        0.07      0.07 o 
  -2   3  23        1.31      0.10 o 
  -1   3  23        2.24      0.09 o 
   0   3  23        0.07      0.06 o 
   1   3  23        2.17      0.13 o 
   2   3  23        5.28      0.16 o 
  -2   4  23        3.51      0.31 o 
  -1   4  23        0.04      0.04 o 
   0   4  23        0.83      0.10 o 
  -9   0  24        4.28      0.39 o 
  -8   0  24        0.44      0.21 o 
  -7   0  24        8.01      0.23 o 
  -6   0  24       13.04      0.34 o 
  -5   0  24        0.39      0.09 o 
  -4   0  24        1.82      0.32 o 
  -3   0  24        0.44      0.12 o 
  -2   0  24        0.10      0.11 o 
  -1   0  24       22.33      0.47 o 
   0   0  24        1.85      0.12 o 
   1   0  24        1.21      0.10 o 
   2   0  24       34.84      0.65 o 
   3   0  24        2.13      0.28 o 
  -9   1  24        0.26      0.22 o 
  -8   1  24        9.23      0.29 o 
  -7   1  24        0.73      0.07 o 
  -6   1  24        0.23      0.07 o 
  -5   1  24       15.50      0.36 o 
  -4   1  24        3.10      0.18 o 
  -3   1  24        0.27      0.10 o 
  -2   1  24        2.24      0.18 o 
  -1   1  24        0.57      0.07 o 
   0   1  24        4.43      0.17 o 
   1   1  24       14.22      0.37 o 
   2   1  24        8.65      0.22 o 
   3   1  24        5.18      0.36 o 
  -8   2  24        0.11      0.12 o 
  -7   2  24        5.01      0.18 o 
  -6   2  24        0.27      0.06 o 
  -5   2  24        1.72      0.09 o 
  -4   2  24        2.65      0.16 o 
  -3   2  24        2.58      0.21 o 
  -2   2  24        0.46      0.09 o 
  -1   2  24        0.31      0.07 o 
   0   2  24        7.39      0.20 o 
   1   2  24        9.93      0.29 o 
   2   2  24        0.05      0.05 o 
  -6   3  24       19.27      0.64 o 
  -5   3  24        8.92      0.49 o 
  -4   3  24        0.09      0.08 o 
  -3   3  24       10.71      0.39 o 
  -2   3  24        1.80      0.13 o 
  -1   3  24       13.51      0.32 o 
   0   3  24        7.08      0.19 o 
   1   3  24        4.30      0.15 o 
  -8   1  25        0.30      0.23 o 
  -7   1  25        7.70      0.29 o 
  -6   1  25        1.27      0.09 o 
  -5   1  25        1.00      0.11 o 
  -4   1  25        4.25      0.32 o 
  -3   1  25        1.56      0.12 o 
  -2   1  25        0.61      0.10 o 
  -1   1  25        1.37      0.09 o 
   0   1  25        0.99      0.07 o 
   1   1  25        2.85      0.12 o 
   2   1  25        0.06      0.07 o 
  -7   2  25        2.56      0.40 o 
  -6   2  25       12.24      0.29 o 
  -5   2  25        0.05      0.06 o 
  -4   2  25        3.26      0.15 o 
  -3   2  25        0.18      0.15 o 
  -2   2  25       15.31      0.35 o 
  -1   2  25        0.52      0.08 o 
   0   2  25        8.25      0.56 o 
   1   2  25        9.27      0.41 o 
  -3   3  25        2.28      0.32 o 
  -2   3  25        0.12      0.13 o 
  -1   3  25        0.92      0.10 o 
  -7   0  26        1.64      0.32 o 
  -6   0  26        4.90      0.41 o 
  -5   0  26       14.71      0.59 o 
  -4   0  26       11.49      0.53 o 
  -3   0  26        4.20      0.39 o 
  -2   0  26        3.93      0.53 o 
  -1   0  26        6.43      0.31 o 
   0   0  26        2.48      0.32 o 
  -7   1  26        0.77      0.13 o 
  -6   1  26        1.45      0.14 o 
  -5   1  26        2.90      0.17 o 
  -4   1  26        2.46      0.14 o 
  -3   1  26       17.60      0.38 o 
  -2   1  26        1.76      0.15 o 
  -1   1  26        0.31      0.12 o 
   0   1  26        2.27      0.14 o 
  -5   2  26        0.27      0.11 o 
  -4   2  26        0.99      0.28 o 
  -3   2  26        0.13      0.14 o 
  -2   2  26        7.52      0.46 o 
  -1   2  26        1.86      0.33 o 
  -5   1  27        2.26      0.25 o 
  -4   1  27        6.20      0.21 o 
  -3   1  27        2.35      0.38 o 
  -2   1  27       11.37      0.54 o 
_refine_diff_density_max 2.596002E-01
_refine_diff_density_min -3.149075E-01

# start Validation Reply Form
_vrf_PLAT417_ELMAM2_withoutURATIO_oxa07_12
;
PROBLEM: Short Inter D-H..H-D
RESPONSE: This is a very strong hydrogen bond and this is the reason why
the distance is so short.
;
# end Validation Reply Form
