# Supplementary material for: On the accuracy and precision of X-ray and neutron diffraction results as a function of resolution and the electron density model
Source: IUCrJ. 2020 Aug 25;7(Pt 5):920–33. doi: 10.1107/S2052252520010441 (PMC7467170; doi:10.1107/S2052252520010441)
Supplement: Supplementary file 2 [file m-07-00920-sup2.zip › cif_deposition/ELMAM2_withoutURATIO_oxa08_05.cif]

data_ELMAM2_withoutURATIO_oxa08_05  
_audit_creation_method             'MoPro12'     
_chemical_formula_moiety               'C2 H2 O4, 2(H2 O1)'
_chemical_formula_sum                  'C2 H6 O6'
_chemical_formula_weight               126.07
_chemical_absolute_configuration     '-'

_symmetry_cell_setting               monoclinic   
_symmetry_space_group_name_H-M         'P 21/c'
_symmetry_space_group_name_Hall        '-P 2ybc'

loop_
_atom_type_symbol                      
_atom_type_description                 
_atom_type_scat_dispersion_real        
_atom_type_scat_dispersion_imag        
_atom_type_scat_source                 
 'C' 'C'    0.0033   0.0016
'Su & Coppens. Acta. Cryst. (1997) A53, 749-762. '                    
 'H' 'H'    0.0000   0.0000
'Su & Coppens. Acta. Cryst. (1997) A53, 749-762. '                    
 'O' 'O'    0.0106   0.0060
'Su & Coppens. Acta. Cryst. (1997) A53, 749-762. '                    

loop_
_symmetry_equiv_pos_as_xyz           
'x, y, z'
'-x, y+1/2, -z+1/2'
'-x, -y, -z'
'x, -y-1/2, z-1/2'
_cell_length_a                6.0953(4) 
_cell_length_b                3.4882(2) 
_cell_length_c                11.8459(7) 
_cell_angle_alpha             90.00 
_cell_angle_beta              103.828(2) 
_cell_angle_gamma             90.00 
_cell_volume                   244.56(3) 
_cell_formula_units_Z                2
_cell_measurement_reflns_used     7708
_cell_measurement_temperature     100(1)
_cell_measurement_theta_max       45.34
_cell_measurement_theta_min       3.54
_exptl_crystal_density_diffrn     1.712
_exptl_crystal_F_000              132 
_exptl_absorpt_coefficient_mu     0.181 
_exptl_crystal_description        unspecified
_exptl_crystal_size_max              0.193                
_exptl_crystal_size_mid              0.186  
_exptl_crystal_size_min              0.139
_exptl_crystal_colour             colourless
_exptl_absorpt_correction_type    multi-scan
_exptl_absorpt_process_details
;
 Absorption correction done by SORTAV
 Blessing, R. H.: (1995) Acta Cryst. A51, 33-38
;
_exptl_absorpt_correction_T_min    0.951
_exptl_absorpt_correction_T_max    1.004
_exptl_special_details               
;
?
;
_diffrn_reflns_av_R_equivalents   0.0000
_diffrn_reflns_av_unetI/netI      0.02093
_diffrn_reflns_limit_h_max        11
_diffrn_reflns_limit_h_min        -12
_diffrn_reflns_limit_k_max        6
_diffrn_reflns_limit_k_min        0
_diffrn_reflns_limit_l_max        23
_diffrn_reflns_limit_l_min        0
_diffrn_reflns_number             2025
_diffrn_reflns_theta_full               45.34
_diffrn_reflns_theta_max          45.34
_diffrn_reflns_theta_min          3.54
_diffrn_ambient_temperature       100(1)
_diffrn_measured_fraction_theta_full    0.990
_diffrn_measured_fraction_theta_max     0.990
_diffrn_measurement_device_type   'Bruker APEX-II CCD'
_diffrn_measurement_method        '\f and \w scans'
_diffrn_radiation_monochromator   'graphite'
_diffrn_radiation_type            MoK\a
_diffrn_radiation_wavelength      0.71073
_diffrn_source                    'fine-focus sealed tube'
_diffrn_standards_number          0
_reflns_number_gt                 1840
_reflns_number_total              2025
_reflns_threshold_expression      >2sigma(I)
_computing_structure_refinement      'MoPro (J. Appl. Cryst. 2005, 38, 38-54)'
_iucr_refine_instructions_details  
; 
# ! MoPro 12.6 29/03/2017 17:34:39 C:\Users\user\Desktop\Poprawki_pomiar8\ELMAM_8_05\mopro_elmam2_01.par 
# ! reflections hkl file : C:\Users\user\Desktop\Poprawki_pomiar8\ELMAM_8_05\sortav_freeformat.hkl refin. vs. F^1 
# ! atomic table file : C:\Users\user\Desktop\Programy_Krys\MoPro\MoProSuite\LibMoPro\mopro.tab 
# ! wave functions file : C:\Users\user\Desktop\Programy_Krys\MoPro\MoProSuite\LibMoPro\WAVEF_Su_Coppens_relativistic 
# ! RF factor = 1.920 % RI factor = 3.578% 
# ! wR2F factor = 2.059 % wR2I factor = 4.600% 
# ! g.o.f.(F**1) = 1.252 Nvar= 49 Nref= 2023 Nfree= 0 0.09<sinT/l< 1.00 
#  
# WSIG 1.00000 ! weighting scheme 
#  ! SPACE GROUP P ? 
#  
# CELL 6.0953 3.4882 11.8459 90.0000 103.8281 90.0000 0.71073 
# ZERR 0.0004 0.0002 0.0007 0.0000 0.0020 0.0000 
#  
# SYMM 2 P CENTRO 
#  X , Y, Z 
#  -X , 1/2+Y, 1/2-Z 
#  
# EQUIV 56551 
#  
# SCALE 1 12.857507 
#  
# FMULT 1.00000 
#  
# UOVER 0.00000 0.00000 0.00000 0.00000 0.00000 0.00000 ANI 
#  
# SOLVT 0.00000 50.00000 
#  
# EXTIN 0.00000 GAUSSIAN ISOT TYP1 ! G*10^4 
#  
#  
# DUMMY 0 
#  
# KAPPA 6 
#  0.997420 0.887700 ! # 1 1 MOL O1 1x 
#  0.991080 0.921460 ! # 2 1 MOL C1 1x 
#  0.992980 0.894140 ! # 3 1 MOL O2 1x 
#  0.984730 0.963620 ! # 4 1 MOL O3 1x 
#  1.161560 1.499840 ! # 5 1 MOL H2 2x 
#  1.155900 1.498650 ! # 6 1 MOL H1 1x 
#  
# ATOMS 7 
#  
# ATOM 1 O1 MOL 1 0.064909 0.443847 0.150160 1.0000 1 O 
# bXY C1 H1 OCT K1 V0 M0 Q0 
# UANI 0.012481 0.018618 0.007022 -.004534 0.001454 0.000781 
#  6.07118 0. -.071 0.013 0. 0.008 0. 0. 0.017 0.021 
#  0. -.011 -.023 0. 0. -.068 0. 
#  
# ATOM 2 C1 MOL 1 0.096963 0.558792 0.051938 1.0000 1 C 
# bXY O1 O2 OCT K2 V0 M0 Q0 
# UANI 0.008861 0.011303 0.007082 -.001759 0.001303 0.000180 
#  4.04799 0. 0.034 0. 0. -.320 0. 0. -.087 0. 
#  0. -.001 0. 0. 0. -.390 0. 
#  
# ATOM 3 O2 MOL 1 0.257755 0.742638 0.036288 1.0000 1 O 
#  XY C1 O1 OCT K3 V0 M0 Q0 
# UANI 0.010538 0.017575 0.009126 -.005387 0.001099 0.000712 
#  6.11627 0. -.078 -.003 0. -.082 0. 0. -.061 0.002 
#  0. -.002 0.002 0. 0. 0.039 -.008 
#  
# ATOM 4 O3 MOL 1 0.369909 0.631276 0.321379 1.0000 1 O 
# bXY H3 H2 OCT K4 V0 M0 Q0 
# UANI 0.010083 0.017838 0.008637 0.002198 0.000634 -.001102 
#  6.32858 0. -.082 0. 0. 0.049 0. 0. 0.021 0. 
#  0. -.039 0. 0. 0. -.079 0. 
#  
# ATOM 5 H2 MOL 1 0.314837 0.692080 0.388428 1.0000 1 H 
#  ZX O3 H3 QUA K5 V0 M0 Q0 
# UISO 0.027652 
#  0.82473 0. 0. 0. 0.120 0.102 0. 0. 0. 0. 
#  
# ATOM 6 H3 MOL 1 0.491916 0.453042 0.349930 1.0000 1 H 
#  ZX O3 H2 QUA K5 V0 M0 Q0 
# UISO 0.026358 
#  0.82473 0. 0. 0. 0.120 0.102 0. 0. 0. 0. 
#  
# ATOM 7 H1 MOL 1 0.199704 0.522489 0.220956 1.0000 1 H 
#  ZX O1 C1 QUA K6 V0 M0 Q0 
# UISO 0.040488 
#  0.78652 0. 0. 0. 0.131 0.096 0. 0. 0. 0. 
#  
# ANHAR 0 3 ! number_of_anharmonic_atoms max_order 
# ! 1 ! atom number 
# ! 0.00E+00 0.00E+00 0.00E+00 0.00E+00 0.00E+00 0.00E+00 0.00E+00 0.00E+00 
# ! 0.00E+00 0.00E+00 
#  
#  
# STOP 
; 
_refine_special_details              
;
  TAAM refinement with ELMAM2 databank.
  Uses aspherical atomic scattering factors computed 
  from multipolar model
  (Hansen & Coppens, Acta Cryst. A, 1978, 34, 909-921)
  parametrized using ELMAM2 databank
  (Domagala, et al., Acta Cryst. A, 2012, 68, 337-351)
  and MoPro software
  (Jelsch, et al., J. Appl. Cryst. 2005, 38, 38-54)
 Refinement of F^1^ against reflections.
 The threshold expression of F^2^ > 2sigma(F^2^) is
 used for calculating R-factors(gt) and is not
 relevant to the choice of reflections for refinement.
 R-factors based on F^2^ are statistically about twice
 as large as those based on F, and R-factors based on
 ALL data will be even larger.
;
_refine_ls_structure_factor_coef     F  
_refine_ls_matrix_type                full
_refine_ls_weighting_scheme          sigma
_atom_sites_solution_primary      direct 
_atom_sites_solution_secondary    difmap 
_atom_sites_solution_hydrogens    geom   
_refine_ls_hydrogen_treatment    refall
_refine_ls_extinction_method        'none'              
_refine_ls_number_reflns              2023
_refine_ls_number_parameters            49
_refine_ls_number_restraints             0
# R-factors: R(F)  &  wR2(I) 
_refine_ls_R_factor_all              0.0192
_refine_ls_R_factor_gt               0.0162
_refine_ls_wR_factor_ref             0.0206
_refine_ls_wR_factor_gt              0.0203
_refine_ls_goodness_of_fit_ref       1.252
_refine_ls_restrained_S_all          0.000
_refine_ls_shift/su_max              0.000
_refine_ls_shift/su_mean             0.000

###  to get diff_density_max min & rms : 
###  run MoPro  : WRIT FOUR   to create FOURier file 
###  run VMoPro : FOUR  FastFourierTransform   to get a 3D grid (Xplor format) on whole unit-cell
###             & GRID  STAT   to get max min rms statistics


loop_
_atom_site_type_symbol      
_atom_site_label            
_atom_site_fract_x          
_atom_site_fract_y          
_atom_site_fract_z          
_atom_site_U_iso_or_equiv   
_atom_site_adp_type         
_atom_site_occupancy        
_atom_site_calc_flag        
_atom_site_refinement_flag_posn  
_atom_site_refinement_flag_adp  
_atom_site_disorder_assembly
_atom_site_disorder_group   
O  O1 0.06491(2) 0.44385(4) 0.150160(1) 0.01286(6) Uani 1 d . . . .
C  C1 0.09696(2) 0.55879(5) 0.05194(1) 0.00918(6) Uani 1 d . . . .
O  O2 0.25776(2) 0.74264(4) 0.036288(1) 0.01262(6) Uani 1 d . . . .
O  O3 0.36991(2) 0.63128(5) 0.32138(1) 0.01246(6) Uani 1 d . . . .
H  H2 0.3148(9) 0.692(2) 0.3884(5) 0.028(1) Uiso 1 d U . . .
H  H3 0.4919(10) 0.453(2) 0.3499(4) 0.026(1) Uiso 1 d U . . .
H  H1 0.200(1) 0.522(2) 0.2210(6) 0.040(2) Uiso 1 d U . . .

loop_ 
_atom_site_aniso_label 
_atom_site_aniso_U_11 
_atom_site_aniso_U_22 
_atom_site_aniso_U_33 
_atom_site_aniso_U_12 
_atom_site_aniso_U_13 
_atom_site_aniso_U_23 
O1 0.01248(5) 0.01862(6) 0.00702(4) -0.00453(4) 0.00145(3) 0.00078(3)  
C1 0.00886(5) 0.01130(6) 0.00708(4) -0.00176(4) 0.00130(3) 0.00018(4)  
O2 0.01054(4) 0.01757(6) 0.00913(4) -0.00539(4) 0.00110(3) 0.00071(3)  
O3 0.01008(5) 0.01784(6) 0.00864(4) 0.00220(4) 0.00063(3) -0.00110(3)  

_geom_special_details                
;                                    
;                                    

loop_
_geom_bond_atom_site_label_1         
_geom_bond_atom_site_label_2         
_geom_bond_distance                  
_geom_bond_site_symmetry_2           
_geom_bond_publ_flag                 
O1 C1 1.2890(2) . ? 
O1 H1 1.060(7) . ? 
C1 O2 1.2219(2) . ? 
O3 H2 0.957(7) . ? 
O3 H3 0.966(7) . ? 

loop_
_geom_angle_atom_site_label_1        
_geom_angle_atom_site_label_2        
_geom_angle_atom_site_label_3        
_geom_angle                          
_geom_angle_site_symmetry_1          
_geom_angle_site_symmetry_3          
_geom_angle_publ_flag                
O1 C1 O2 126.89(2) . . ? 
C1 O1 H1 112.2(4) . . ? 
H2 O3 H3 104.2(4) . . ? 

loop_
_geom_torsion_atom_site_label_1      
_geom_torsion_atom_site_label_2      
_geom_torsion_atom_site_label_3      
_geom_torsion_atom_site_label_4      
_geom_torsion                        
_geom_torsion_site_symmetry_1        
_geom_torsion_site_symmetry_2        
_geom_torsion_site_symmetry_3        
_geom_torsion_site_symmetry_4        
_geom_torsion_publ_flag              
O2 C1 O1 H1 -1.1(4) . . . . ? 

loop_ 
 _refln_index_h 
 _refln_index_k 
 _refln_index_l 
 _refln_F_squared_meas 
 _refln_F_squared_sigma 
 _refln_observed_status 
   3   0   0      314.42     12.28 o 
   4   0   0       46.71      1.14 o 
   5   0   0       64.52      1.61 o 
   6   0   0      246.42      5.77 o 
   7   0   0      114.74      3.16 o 
   8   0   0       29.58      0.67 o 
   9   0   0       19.43      0.68 o 
  10   0   0        8.64      0.29 o 
  11   0   0       35.97      0.76 o 
   1   1   0     1389.22     50.44 o 
   2   1   0      298.70      9.18 o 
   3   1   0      112.25      2.68 o 
   4   1   0        2.46      0.24 o 
   5   1   0        0.45      0.04 o 
   6   1   0        0.65      0.06 o 
   7   1   0       85.01      1.88 o 
   8   1   0        0.02      0.02 o 
   9   1   0       34.99      0.76 o 
  10   1   0       10.36      0.30 o 
  11   1   0        0.08      0.05 o 
   0   2   0       13.47      0.38 o 
   1   2   0      326.83      9.81 o 
   2   2   0      505.84     19.14 o 
   3   2   0        1.92      0.08 o 
   4   2   0      122.01      2.85 o 
   5   2   0       24.88      0.57 o 
   6   2   0        0.07      0.03 o 
   7   2   0       36.71      0.84 o 
   8   2   0       43.76      0.95 o 
   9   2   0        1.87      0.10 o 
  10   2   0        9.95      0.29 o 
  11   2   0        0.13      0.07 o 
   1   3   0        0.04      0.05 o 
   2   3   0       13.26      0.41 o 
   3   3   0       75.05      1.68 o 
   4   3   0        5.95      0.15 o 
   5   3   0      125.25      2.71 o 
   6   3   0        0.35      0.12 o 
   7   3   0        0.62      0.05 o 
   8   3   0       18.34      0.49 o 
   9   3   0        2.41      0.12 o 
  10   3   0        0.91      0.09 o 
   0   4   0        2.39      0.77 o 
   1   4   0       18.38      0.45 o 
   2   4   0       13.02      0.32 o 
   3   4   0        6.46      0.20 o 
   4   4   0       68.86      1.87 o 
   5   4   0        9.35      0.34 o 
   6   4   0       17.52      0.51 o 
   7   4   0       10.39      0.27 o 
   8   4   0        0.04      0.03 o 
   9   4   0        0.04      0.05 o 
   1   5   0        4.49      0.15 o 
   2   5   0       11.92      0.30 o 
   3   5   0       17.26      0.70 o 
   4   5   0        0.16      0.05 o 
   5   5   0        5.41      0.27 o 
   6   5   0       27.79      1.76 o 
   7   5   0       14.23      0.54 o 
   8   5   0        0.99      0.18 o 
   0   6   0        5.37      5.75 o 
   1   6   0        6.30      0.23 o 
   2   6   0        0.91      0.09 o 
   3   6   0        0.36      0.08 o 
   4   6   0        0.82      0.19 o 
   5   6   0        7.31      0.54 o 
   6   6   0       12.08      0.73 o 
 -11   1   1        0.18      0.06 o 
 -10   1   1        3.80      0.15 o 
  -9   1   1        0.54      0.06 o 
  -8   1   1       30.81      0.73 o 
  -7   1   1       19.29      0.56 o 
  -6   1   1        1.56      0.10 o 
  -5   1   1       57.37      1.73 o 
  -4   1   1       93.11      2.18 o 
  -3   1   1      328.39     10.13 o 
  -2   1   1      196.97      5.74 o 
   0   1   1      474.02     22.93 o 
   1   1   1       39.28      0.88 o 
   2   1   1       68.73      1.57 o 
   3   1   1      427.40     11.59 o 
   4   1   1      154.92      3.80 o 
   5   1   1      110.42      2.53 o 
   6   1   1      189.54      4.28 o 
   7   1   1        1.15      0.08 o 
   8   1   1        0.47      0.05 o 
   9   1   1        0.23      0.05 o 
  10   1   1       33.74      0.77 o 
  11   1   1        4.34      0.17 o 
 -11   2   1        2.82      0.16 o 
 -10   2   1        0.47      0.07 o 
  -9   2   1        4.98      0.18 o 
  -8   2   1       40.91      0.99 o 
  -7   2   1        0.03      0.02 o 
  -6   2   1       72.05      1.73 o 
  -5   2   1        9.61      0.24 o 
  -4   2   1       55.14      1.50 o 
  -3   2   1       84.27      2.04 o 
  -2   2   1      153.40      3.73 o 
  -1   2   1      142.39      3.53 o 
   0   2   1       75.15      1.85 o 
   1   2   1      272.35      7.41 o 
   2   2   1        1.65      0.09 o 
   3   2   1        7.89      0.22 o 
   4   2   1       76.69      1.74 o 
   5   2   1       26.12      0.60 o 
   6   2   1        9.77      0.25 o 
   7   2   1       11.13      0.28 o 
   8   2   1       22.79      0.56 o 
   9   2   1        3.91      0.15 o 
  10   2   1        1.69      0.13 o 
  11   2   1       13.30      0.39 o 
 -10   3   1        3.02      0.17 o 
  -9   3   1        2.50      0.28 o 
  -8   3   1        0.24      0.05 o 
  -7   3   1        2.05      0.09 o 
  -6   3   1       13.57      0.37 o 
  -5   3   1       20.53      0.48 o 
  -4   3   1        5.20      0.14 o 
  -3   3   1        4.02      0.14 o 
  -2   3   1      147.55      5.82 o 
  -1   3   1        0.02      0.02 o 
   0   3   1       50.85      1.27 o 
   1   3   1       32.17      1.08 o 
   2   3   1       29.11      1.46 o 
   3   3   1        2.19      0.08 o 
   4   3   1       38.49      0.87 o 
   5   3   1       26.71      0.76 o 
   6   3   1        0.05      0.03 o 
   7   3   1       29.17      0.67 o 
   8   3   1        0.19      0.05 o 
   9   3   1        6.93      0.21 o 
  10   3   1        1.22      0.13 o 
  -9   4   1       12.52      0.32 o 
  -8   4   1       22.49      0.65 o 
  -7   4   1       22.43      0.56 o 
  -6   4   1        8.25      0.23 o 
  -5   4   1        3.43      0.15 o 
  -4   4   1        0.16      0.04 o 
  -3   4   1       21.56      0.50 o 
  -2   4   1       17.24      0.40 o 
  -1   4   1        6.37      0.18 o 
   0   4   1       12.59      0.30 o 
   1   4   1        0.44      0.15 o 
   2   4   1        0.03      0.03 o 
   3   4   1        0.32      0.08 o 
   4   4   1        0.51      0.06 o 
   5   4   1        4.82      0.21 o 
   6   4   1        0.06      0.04 o 
   7   4   1        1.60      0.11 o 
   8   4   1        2.53      0.13 o 
   9   4   1        2.51      0.23 o 
  -8   5   1        4.95      0.20 o 
  -7   5   1        4.10      0.16 o 
  -6   5   1        0.05      0.05 o 
  -5   5   1        2.88      0.13 o 
  -4   5   1        0.02      0.02 o 
  -3   5   1        0.19      0.05 o 
  -2   5   1        0.28      0.04 o 
  -1   5   1       10.47      0.27 o 
   0   5   1        0.04      0.04 o 
   1   5   1        0.09      0.04 o 
   2   5   1        3.86      0.12 o 
   3   5   1        9.25      0.26 o 
   4   5   1        1.98      0.12 o 
   5   5   1        0.11      0.06 o 
   6   5   1        4.25      0.25 o 
   7   5   1        0.07      0.06 o 
   8   5   1        0.21      0.08 o 
  -6   6   1        1.91      0.12 o 
  -5   6   1        0.05      0.04 o 
  -4   6   1        0.08      0.05 o 
  -3   6   1        8.54      0.41 o 
  -2   6   1        0.66      0.08 o 
  -1   6   1        2.16      0.14 o 
   0   6   1        1.74      1.46 o 
   1   6   1        6.00      0.28 o 
   2   6   1        0.55      0.08 o 
   3   6   1        0.84      0.15 o 
   4   6   1        3.96      0.16 o 
   5   6   1        4.66      0.20 o 
 -12   0   2        9.55      0.33 o 
 -11   0   2        3.92      0.21 o 
 -10   0   2        0.03      0.04 o 
  -9   0   2        4.02      0.18 o 
  -8   0   2        3.91      0.16 o 
  -7   0   2       15.06      0.41 o 
  -6   0   2      192.57      4.54 o 
  -5   0   2       92.35      2.43 o 
  -4   0   2      879.51     98.89 o 
  -3   0   2       14.57      0.38 o 
  -2   0   2      741.40     36.64 o 
  -1   0   2      684.12     34.01 o 
   0   0   2      148.18      6.57 o 
   1   0   2       10.84      0.26 o 
   3   0   2      194.27      5.83 o 
   4   0   2        0.03      0.03 o 
   5   0   2      690.34     19.38 o 
   6   0   2       31.20      0.76 o 
   7   0   2       37.35      0.88 o 
   8   0   2       15.75      0.40 o 
   9   0   2       49.25      1.72 o 
  10   0   2        3.18      0.18 o 
  11   0   2       26.52      0.57 o 
 -11   1   2        6.33      0.22 o 
 -10   1   2        0.59      0.06 o 
  -9   1   2        1.39      0.08 o 
  -8   1   2        0.03      0.02 o 
  -7   1   2       91.14      2.23 o 
  -6   1   2        7.03      0.19 o 
  -5   1   2      264.91      7.07 o 
  -4   1   2       58.10      1.35 o 
  -3   1   2       34.07      0.80 o 
  -2   1   2      544.09     70.20 o 
  -1   1   2      157.51      4.03 o 
   0   1   2       93.02      2.42 o 
   1   1   2      448.80     15.78 o 
   2   1   2        2.78      0.07 o 
   3   1   2      454.32     12.31 o 
   4   1   2      190.34      4.65 o 
   5   1   2       59.42      1.36 o 
   6   1   2       62.16      1.57 o 
   7   1   2        0.24      0.04 o 
   8   1   2        2.26      0.10 o 
   9   1   2        5.09      0.17 o 
  10   1   2        0.04      0.05 o 
  11   1   2        8.66      0.26 o 
 -11   2   2        0.33      0.08 o 
 -10   2   2       11.54      0.38 o 
  -9   2   2        0.04      0.03 o 
  -8   2   2       17.03      0.44 o 
  -7   2   2        0.34      0.04 o 
  -6   2   2       40.48      0.94 o 
  -5   2   2        0.57      0.15 o 
  -4   2   2       13.15      0.39 o 
  -3   2   2      182.58      4.64 o 
  -2   2   2      491.60     14.60 o 
  -1   2   2        8.36      0.24 o 
   0   2   2      130.09      3.46 o 
   1   2   2        0.07      0.02 o 
   2   2   2        3.04      0.10 o 
   3   2   2      283.04      7.02 o 
   4   2   2      304.77      7.36 o 
   5   2   2        3.44      0.11 o 
   6   2   2        0.09      0.03 o 
   7   2   2        6.58      0.20 o 
   8   2   2        0.12      0.04 o 
   9   2   2       38.53      0.87 o 
  10   2   2       31.05      0.71 o 
  11   2   2        0.05      0.05 o 
 -10   3   2        8.67      0.25 o 
  -9   3   2       87.21      2.18 o 
  -8   3   2        8.73      0.28 o 
  -7   3   2        1.95      0.09 o 
  -6   3   2       11.98      0.31 o 
  -5   3   2        0.06      0.03 o 
  -4   3   2       14.21      0.33 o 
  -3   3   2      262.76      6.38 o 
  -2   3   2       69.26      1.57 o 
  -1   3   2        0.01      0.02 o 
   0   3   2      118.75      2.79 o 
   1   3   2       47.82      1.11 o 
   2   3   2       92.52      2.22 o 
   3   3   2       21.83      0.56 o 
   4   3   2        1.08      0.06 o 
   5   3   2        5.59      0.16 o 
   6   3   2        0.68      0.09 o 
   7   3   2       23.54      0.53 o 
   8   3   2        9.91      0.29 o 
   9   3   2        2.73      0.15 o 
  10   3   2       20.07      0.57 o 
  -9   4   2        3.96      0.16 o 
  -8   4   2       20.79      0.61 o 
  -7   4   2        7.01      0.21 o 
  -6   4   2        0.04      0.04 o 
  -5   4   2        0.04      0.04 o 
  -4   4   2        5.32      0.16 o 
  -3   4   2       11.32      0.30 o 
  -2   4   2       62.45      1.58 o 
  -1   4   2        9.84      0.27 o 
   0   4   2       58.82      1.47 o 
   1   4   2       57.83      1.24 o 
   2   4   2        1.99      0.09 o 
   3   4   2        2.26      0.10 o 
   4   4   2        0.64      0.07 o 
   5   4   2        0.12      0.06 o 
   6   4   2       27.34      0.71 o 
   7   4   2        1.76      0.11 o 
   8   4   2       14.81      0.47 o 
   9   4   2       13.75      0.41 o 
  -8   5   2       27.44      1.46 o 
  -7   5   2       20.34      0.88 o 
  -6   5   2        0.89      0.09 o 
  -5   5   2        4.30      0.16 o 
  -4   5   2       23.35      0.55 o 
  -3   5   2        2.51      0.11 o 
  -2   5   2       16.76      0.42 o 
  -1   5   2       74.98      1.77 o 
   0   5   2        7.55      0.22 o 
   1   5   2       12.83      0.32 o 
   2   5   2        1.66      0.22 o 
   3   5   2        3.18      0.13 o 
   4   5   2        0.82      0.13 o 
   5   5   2        4.68      0.95 o 
   6   5   2        0.25      0.08 o 
   7   5   2       13.23      0.38 o 
  -6   6   2        4.57      0.17 o 
  -5   6   2        0.52      0.07 o 
  -4   6   2        4.59      0.54 o 
  -3   6   2        1.82      0.11 o 
  -2   6   2        0.03      0.03 o 
  -1   6   2        6.53      0.32 o 
   0   6   2        2.07      1.95 o 
   1   6   2        2.87      0.17 o 
   2   6   2        7.39      0.26 o 
   3   6   2        1.26      0.10 o 
   4   6   2        0.54      0.08 o 
   5   6   2        4.39      0.22 o 
 -11   1   3       14.87      0.37 o 
 -10   1   3        2.43      0.11 o 
  -9   1   3        0.12      0.04 o 
  -8   1   3       20.02      0.47 o 
  -7   1   3        4.05      0.14 o 
  -6   1   3        1.32      0.09 o 
  -5   1   3       52.29      1.35 o 
  -4   1   3        1.77      0.09 o 
  -3   1   3      161.61      4.15 o 
  -2   1   3       20.32      0.53 o 
  -1   1   3      347.54     14.25 o 
   0   1   3       18.55      0.44 o 
   1   1   3      729.91     37.61 o 
   2   1   3      464.82     15.70 o 
   3   1   3       42.55      0.98 o 
   4   1   3      214.63      5.57 o 
   5   1   3        1.86      0.08 o 
   6   1   3       22.66      0.53 o 
   7   1   3        7.78      0.22 o 
   8   1   3       89.44      2.09 o 
   9   1   3       28.06      0.68 o 
  10   1   3        8.91      0.27 o 
  11   1   3       12.18      0.33 o 
 -11   2   3        1.31      0.13 o 
 -10   2   3       51.40      1.32 o 
  -9   2   3        0.62      0.07 o 
  -8   2   3        7.15      0.19 o 
  -7   2   3       24.02      0.60 o 
  -6   2   3       62.95      1.63 o 
  -5   2   3        4.44      0.14 o 
  -4   2   3       79.73      1.99 o 
  -3   2   3      304.08      8.34 o 
  -2   2   3        9.68      0.26 o 
  -1   2   3      174.50      4.37 o 
   0   2   3        0.03      0.02 o 
   1   2   3      358.70      9.31 o 
   2   2   3       17.61      0.43 o 
   3   2   3      104.32      2.42 o 
   4   2   3       56.98      1.30 o 
   5   2   3       24.52      0.57 o 
   6   2   3       13.82      0.34 o 
   7   2   3        4.87      0.15 o 
   8   2   3        5.36      0.21 o 
   9   2   3        5.35      0.20 o 
  10   2   3        8.34      0.39 o 
 -10   3   3        3.88      0.16 o 
  -9   3   3       13.98      0.35 o 
  -8   3   3        7.35      0.21 o 
  -7   3   3        2.08      0.13 o 
  -6   3   3        1.76      0.08 o 
  -5   3   3        6.24      0.17 o 
  -4   3   3       23.36      0.64 o 
  -3   3   3        7.12      0.30 o 
  -2   3   3        1.11      0.47 o 
  -1   3   3       13.98      0.36 o 
   0   3   3       88.79      2.06 o 
   1   3   3        0.03      0.02 o 
   2   3   3        4.70      0.24 o 
   3   3   3      101.69      2.25 o 
   4   3   3        1.40      0.06 o 
   5   3   3        4.50      0.14 o 
   6   3   3        0.79      0.07 o 
   7   3   3       15.94      0.43 o 
   8   3   3        0.60      0.07 o 
   9   3   3       16.09      0.40 o 
  10   3   3        4.28      0.19 o 
  -9   4   3       21.63      0.63 o 
  -8   4   3       17.11      0.50 o 
  -7   4   3        0.73      0.06 o 
  -6   4   3        7.65      0.22 o 
  -5   4   3       25.01      0.59 o 
  -4   4   3       62.48      1.40 o 
  -3   4   3       60.71      1.37 o 
  -2   4   3       33.71      0.75 o 
  -1   4   3        0.04      0.03 o 
   0   4   3        4.10      0.13 o 
   1   4   3       15.34      0.39 o 
   2   4   3       56.42      1.32 o 
   3   4   3       19.04      0.46 o 
   4   4   3        2.80      0.12 o 
   5   4   3        1.40      0.09 o 
   6   4   3        0.29      0.08 o 
   7   4   3        1.25      0.10 o 
   8   4   3        2.69      0.14 o 
   9   4   3        0.05      0.05 o 
  -8   5   3        0.05      0.05 o 
  -7   5   3        3.71      0.16 o 
  -6   5   3        1.39      0.11 o 
  -5   5   3        3.37      0.17 o 
  -4   5   3        2.36      0.12 o 
  -3   5   3        4.61      0.15 o 
  -2   5   3        3.40      0.13 o 
  -1   5   3        1.12      0.22 o 
   0   5   3        0.88      0.27 o 
   1   5   3        0.65      0.09 o 
   2   5   3        1.34      0.09 o 
   3   5   3        0.02      0.02 o 
   4   5   3        3.01      0.63 o 
   5   5   3        1.24      0.12 o 
   6   5   3        0.62      0.16 o 
   7   5   3        1.50      0.13 o 
  -6   6   3        0.59      0.10 o 
  -5   6   3       19.63      0.74 o 
  -4   6   3       12.99      0.73 o 
  -3   6   3        1.00      0.45 o 
  -2   6   3       15.15      0.44 o 
  -1   6   3        0.08      0.06 o 
   0   6   3        1.50      1.16 o 
   1   6   3        0.55      0.19 o 
   2   6   3       13.74      0.37 o 
   3   6   3        0.84      0.22 o 
   4   6   3        0.70      0.11 o 
   5   6   3        2.11      0.17 o 
 -12   0   4       46.61      0.93 o 
 -11   0   4        9.98      0.40 o 
 -10   0   4        9.01      0.29 o 
  -9   0   4       60.39      1.28 o 
  -8   0   4        4.37      0.16 o 
  -7   0   4       40.68      0.91 o 
  -6   0   4        3.21      0.28 o 
  -5   0   4       18.57      0.69 o 
  -4   0   4      121.75      3.35 o 
  -3   0   4       89.05      2.37 o 
  -1   0   4      876.93     42.76 o 
   0   0   4       70.14      1.64 o 
   2   0   4        8.24      0.22 o 
   3   0   4       21.35      0.63 o 
   4   0   4       39.32      1.20 o 
   5   0   4       12.08      0.33 o 
   6   0   4        1.56      0.11 o 
   7   0   4      281.93      5.39 o 
   8   0   4       69.58      1.28 o 
   9   0   4        4.90      0.23 o 
  10   0   4       15.24      0.68 o 
  11   0   4        0.08      0.07 o 
 -12   1   4        0.14      0.07 o 
 -11   1   4       38.61      0.90 o 
 -10   1   4        0.75      0.08 o 
  -9   1   4       10.82      0.29 o 
  -8   1   4       31.07      0.71 o 
  -7   1   4        0.33      0.11 o 
  -6   1   4       32.16      0.78 o 
  -5   1   4       95.60      2.39 o 
  -4   1   4       34.59      0.84 o 
  -3   1   4      233.14      6.48 o 
  -2   1   4      364.33     12.37 o 
  -1   1   4      243.28      8.03 o 
   0   1   4     1505.07     67.34 o 
   1   1   4       68.03      1.57 o 
   2   1   4        9.50      0.23 o 
   3   1   4       11.63      0.28 o 
   4   1   4        3.05      0.14 o 
   5   1   4       40.36      0.96 o 
   6   1   4       55.01      1.25 o 
   7   1   4       36.85      0.98 o 
   8   1   4       34.70      0.82 o 
   9   1   4        2.66      0.17 o 
  10   1   4       10.42      0.33 o 
  11   1   4        1.91      0.14 o 
 -11   2   4       11.63      0.34 o 
 -10   2   4       30.03      0.72 o 
  -9   2   4        0.32      0.05 o 
  -8   2   4       16.89      0.40 o 
  -7   2   4        3.53      0.11 o 
  -6   2   4        5.60      0.17 o 
  -5   2   4       28.73      0.64 o 
  -4   2   4       64.27      1.69 o 
  -3   2   4       27.47      0.71 o 
  -2   2   4       22.98      0.55 o 
  -1   2   4      235.42      5.97 o 
   0   2   4      190.52      4.65 o 
   1   2   4       20.13      0.47 o 
   2   2   4        1.31      0.06 o 
   3   2   4       94.31      2.16 o 
   4   2   4       15.88      0.38 o 
   5   2   4       62.48      1.39 o 
   6   2   4       48.79      1.07 o 
   7   2   4        0.60      0.06 o 
   8   2   4       15.19      0.38 o 
   9   2   4       37.98      0.81 o 
  10   2   4        1.56      0.16 o 
 -10   3   4       11.05      0.29 o 
  -9   3   4       21.93      0.52 o 
  -8   3   4        0.04      0.04 o 
  -7   3   4       79.10      1.85 o 
  -6   3   4        4.71      0.14 o 
  -5   3   4       11.82      0.28 o 
  -4   3   4      252.25      9.93 o 
  -3   3   4       47.55      1.02 o 
  -2   3   4        9.23      0.40 o 
  -1   3   4       57.11      1.33 o 
   0   3   4       58.38      1.35 o 
   1   3   4        8.04      0.24 o 
   2   3   4      222.14      5.11 o 
   3   3   4      110.78      2.55 o 
   4   3   4       50.49      1.12 o 
   5   3   4        4.06      0.13 o 
   6   3   4        0.24      0.05 o 
   7   3   4       14.91      0.37 o 
   8   3   4       11.54      0.30 o 
   9   3   4        7.10      0.38 o 
  -9   4   4        0.36      0.07 o 
  -8   4   4       11.08      0.49 o 
  -7   4   4        2.31      0.11 o 
  -6   4   4       44.79      1.05 o 
  -5   4   4       24.83      0.56 o 
  -4   4   4        1.11      0.07 o 
  -3   4   4       30.00      0.67 o 
  -2   4   4        0.45      0.10 o 
  -1   4   4        0.33      0.10 o 
   0   4   4       12.62      0.33 o 
   1   4   4        3.08      0.13 o 
   2   4   4       55.87      1.23 o 
   3   4   4       39.53      1.13 o 
   4   4   4        1.59      0.08 o 
   5   4   4       26.95      0.70 o 
   6   4   4        6.42      0.22 o 
   7   4   4        2.58      0.15 o 
   8   4   4        2.49      0.13 o 
  -8   5   4        0.10      0.07 o 
  -7   5   4        1.57      0.31 o 
  -6   5   4       37.21      1.72 o 
  -5   5   4       69.13      1.78 o 
  -4   5   4        0.53      0.10 o 
  -3   5   4        9.81      0.35 o 
  -2   5   4        3.68      0.14 o 
  -1   5   4        5.19      0.18 o 
   0   5   4       25.04      0.56 o 
   1   5   4       94.61      1.83 o 
   2   5   4        3.07      0.12 o 
   3   5   4        0.06      0.04 o 
   4   5   4       23.42      1.17 o 
   5   5   4        3.75      0.17 o 
   6   5   4       15.76      0.62 o 
   7   5   4        2.75      0.16 o 
  -6   6   4        3.00      0.26 o 
  -5   6   4        2.72      0.16 o 
  -4   6   4        3.54      0.20 o 
  -3   6   4        1.42      0.12 o 
  -2   6   4        0.09      0.06 o 
  -1   6   4        1.37      0.74 o 
   0   6   4        0.80      0.11 o 
   1   6   4        5.11      0.60 o 
   2   6   4        7.35      0.31 o 
   3   6   4        1.16      0.14 o 
   4   6   4        0.18      0.07 o 
   5   6   4        1.70      0.12 o 
 -12   1   5       20.77      0.47 o 
 -11   1   5        2.25      0.11 o 
 -10   1   5        9.81      0.26 o 
  -9   1   5        3.31      0.12 o 
  -8   1   5       23.73      0.54 o 
  -7   1   5        2.31      0.10 o 
  -6   1   5       99.14      2.75 o 
  -5   1   5       30.93      0.84 o 
  -4   1   5        0.10      0.03 o 
  -3   1   5      211.78      5.73 o 
  -2   1   5       20.90      0.57 o 
  -1   1   5        1.09      0.04 o 
   0   1   5       71.52      1.67 o 
   1   1   5      116.29      2.77 o 
   2   1   5       20.45      0.48 o 
   3   1   5        5.30      0.16 o 
   4   1   5       90.52      2.07 o 
   5   1   5        1.19      0.07 o 
   6   1   5       61.94      1.43 o 
   7   1   5       41.77      1.04 o 
   8   1   5        0.03      0.03 o 
   9   1   5        6.56      0.25 o 
  10   1   5        3.85      0.18 o 
 -11   2   5        2.20      0.17 o 
 -10   2   5        0.05      0.04 o 
  -9   2   5        6.31      0.19 o 
  -8   2   5       35.23      0.88 o 
  -7   2   5       10.39      0.26 o 
  -6   2   5        4.52      0.15 o 
  -5   2   5      181.96      6.80 o 
  -4   2   5        1.16      1.21 o 
  -3   2   5        2.72      0.13 o 
  -2   2   5        3.41      0.16 o 
  -1   2   5      490.29     14.09 o 
   0   2   5       50.28      1.16 o 
   1   2   5       92.45      2.14 o 
   2   2   5      154.36      3.60 o 
   3   2   5       63.12      1.43 o 
   4   2   5        0.58      0.07 o 
   5   2   5       15.19      0.38 o 
   6   2   5      101.60      2.20 o 
   7   2   5        0.81      0.07 o 
   8   2   5        7.75      0.25 o 
   9   2   5        3.56      0.17 o 
  10   2   5       10.96      0.33 o 
 -11   3   5        7.00      0.23 o 
 -10   3   5        0.03      0.03 o 
  -9   3   5        0.06      0.04 o 
  -8   3   5        1.05      0.07 o 
  -7   3   5       36.31      0.80 o 
  -6   3   5        0.68      0.05 o 
  -5   3   5        3.93      0.13 o 
  -4   3   5       29.05      0.65 o 
  -3   3   5       22.40      0.88 o 
  -2   3   5        6.29      0.51 o 
  -1   3   5        0.41      0.21 o 
   0   3   5       16.47      0.46 o 
   1   3   5       22.17      0.60 o 
   2   3   5        7.93      0.20 o 
   3   3   5        0.13      0.03 o 
   4   3   5        3.63      0.12 o 
   5   3   5       42.38      0.95 o 
   6   3   5        0.15      0.04 o 
   7   3   5        1.08      0.09 o 
   8   3   5       19.03      0.45 o 
   9   3   5        1.35      0.13 o 
  -9   4   5        0.05      0.04 o 
  -8   4   5        3.33      0.14 o 
  -7   4   5       23.84      0.70 o 
  -6   4   5       40.95      0.89 o 
  -5   4   5       14.05      0.35 o 
  -4   4   5       11.38      0.37 o 
  -3   4   5        0.48      0.05 o 
  -2   4   5       35.34      0.87 o 
  -1   4   5       63.65      1.40 o 
   0   4   5       79.08      1.70 o 
   1   4   5       54.52      1.17 o 
   2   4   5       19.42      0.46 o 
   3   4   5        0.21      0.05 o 
   4   4   5       21.27      0.49 o 
   5   4   5       19.64      0.51 o 
   6   4   5       15.15      0.37 o 
   7   4   5       22.27      0.57 o 
   8   4   5        2.97      0.13 o 
  -8   5   5        1.40      0.13 o 
  -7   5   5        0.97      0.11 o 
  -6   5   5        0.05      0.04 o 
  -5   5   5        0.29      0.07 o 
  -4   5   5        0.06      0.04 o 
  -3   5   5        1.20      0.10 o 
  -2   5   5        4.30      0.16 o 
  -1   5   5        0.08      0.05 o 
   0   5   5        2.14      0.86 o 
   1   5   5        4.35      0.18 o 
   2   5   5        1.25      0.11 o 
   3   5   5        1.92      0.11 o 
   4   5   5        2.17      0.14 o 
   5   5   5        0.39      0.08 o 
   6   5   5        0.04      0.04 o 
   7   5   5        0.06      0.07 o 
  -6   6   5        9.58      0.68 o 
  -5   6   5        1.52      0.17 o 
  -4   6   5        6.02      0.30 o 
  -3   6   5        0.87      0.10 o 
  -2   6   5        4.95      3.38 o 
  -1   6   5        0.77      0.12 o 
   0   6   5       28.38      2.05 o 
   1   6   5       11.51      0.80 o 
   2   6   5        0.29      0.08 o 
   3   6   5        3.37      0.20 o 
   4   6   5        2.89      0.14 o 
 -12   0   6        5.85      0.35 o 
 -11   0   6        0.59      0.08 o 
 -10   0   6       12.81      0.52 o 
  -9   0   6       26.31      0.67 o 
  -8   0   6        0.03      0.03 o 
  -7   0   6      264.96      4.84 o 
  -6   0   6      171.62      4.40 o 
  -5   0   6      117.48      3.09 o 
  -4   0   6       44.97      1.15 o 
  -3   0   6       14.55      0.40 o 
  -2   0   6      171.98      4.87 o 
  -1   0   6      201.18      5.97 o 
   0   0   6      857.76     59.82 o 
   1   0   6      224.67      6.18 o 
   2   0   6        4.12      0.18 o 
   3   0   6      599.86     18.79 o 
   4   0   6       12.84      0.57 o 
   5   0   6        6.61      0.19 o 
   6   0   6       49.67      1.10 o 
   7   0   6        1.22      0.08 o 
   8   0   6        4.72      0.19 o 
   9   0   6       29.06      0.61 o 
  10   0   6       18.29      0.48 o 
 -12   1   6        4.88      0.18 o 
 -11   1   6        0.16      0.05 o 
 -10   1   6        0.06      0.04 o 
  -9   1   6       23.61      0.54 o 
  -8   1   6        1.76      0.08 o 
  -7   1   6       19.16      0.46 o 
  -6   1   6       25.49     30.23 o 
  -5   1   6        0.94      0.90 o 
  -4   1   6      178.70      4.64 o 
  -3   1   6        0.18      0.07 o 
  -2   1   6        5.54      0.15 o 
  -1   1   6        0.49      0.05 o 
   0   1   6      315.47      9.02 o 
   1   1   6      214.50      5.36 o 
   2   1   6      427.74     11.34 o 
   3   1   6        4.84      0.14 o 
   4   1   6       41.37      1.14 o 
   5   1   6       83.21      2.04 o 
   6   1   6       21.78      0.50 o 
   7   1   6        0.98      0.08 o 
   8   1   6        4.33      0.17 o 
   9   1   6        8.07      0.25 o 
  10   1   6        8.35      0.26 o 
 -11   2   6        6.63      0.23 o 
 -10   2   6        0.02      0.02 o 
  -9   2   6       36.01      0.82 o 
  -8   2   6       60.28      1.31 o 
  -7   2   6        2.41      0.09 o 
  -6   2   6        0.85      0.31 o 
  -5   2   6       82.05      1.76 o 
  -4   2   6        5.73      0.29 o 
  -3   2   6      140.94      3.32 o 
  -2   2   6       73.87      1.72 o 
  -1   2   6       19.09      0.46 o 
   0   2   6        5.39      0.16 o 
   1   2   6      164.40      3.85 o 
   2   2   6       10.70      0.26 o 
   3   2   6       46.30      1.13 o 
   4   2   6        7.26      0.20 o 
   5   2   6       50.19      1.17 o 
   6   2   6        2.34      0.11 o 
   7   2   6        6.15      0.19 o 
   8   2   6        0.04      0.04 o 
   9   2   6        3.37      0.15 o 
  10   2   6        8.04      0.24 o 
 -10   3   6       11.67      0.31 o 
  -9   3   6        1.20      0.09 o 
  -8   3   6       34.55      0.90 o 
  -7   3   6       16.87      0.41 o 
  -6   3   6        7.38      0.20 o 
  -5   3   6        4.92      0.15 o 
  -4   3   6        8.33      0.31 o 
  -3   3   6        0.20      0.04 o 
  -2   3   6      372.24      8.75 o 
  -1   3   6      108.19      2.49 o 
   0   3   6        0.18      0.05 o 
   1   3   6       45.45      1.15 o 
   2   3   6        2.50      0.09 o 
   3   3   6       21.22      0.49 o 
   4   3   6      110.31      2.37 o 
   5   3   6       93.83      2.00 o 
   6   3   6        0.23      0.06 o 
   7   3   6        7.15      0.22 o 
   8   3   6       15.13      0.39 o 
   9   3   6       17.99      0.42 o 
  -9   4   6        8.23      0.29 o 
  -8   4   6        4.90      0.17 o 
  -7   4   6        4.76      0.18 o 
  -6   4   6        2.01      0.11 o 
  -5   4   6        0.03      0.03 o 
  -4   4   6       30.08      0.67 o 
  -3   4   6       25.79      0.73 o 
  -2   4   6        3.89      0.15 o 
  -1   4   6       84.62      2.14 o 
   0   4   6        6.67      0.21 o 
   1   4   6        8.36      0.23 o 
   2   4   6        3.59      0.12 o 
   3   4   6        0.33      0.05 o 
   4   4   6       14.23      0.43 o 
   5   4   6        8.81      0.23 o 
   6   4   6        0.93      0.08 o 
   7   4   6       32.31      0.70 o 
   8   4   6        3.86      0.15 o 
  -8   5   6        0.57      0.08 o 
  -7   5   6        8.33      0.39 o 
  -6   5   6        7.07      0.23 o 
  -5   5   6        9.33      0.28 o 
  -4   5   6        5.39      0.19 o 
  -3   5   6       37.95      0.99 o 
  -2   5   6        0.04      0.05 o 
  -1   5   6       32.36      0.75 o 
   0   5   6       74.73      3.61 o 
   1   5   6        0.16      0.06 o 
   2   5   6        2.06      0.12 o 
   3   5   6       15.84      0.41 o 
   4   5   6       10.27      0.28 o 
   5   5   6        6.76      0.38 o 
   6   5   6       47.45      1.40 o 
  -6   6   6        1.66      0.13 o 
  -5   6   6        0.90      0.10 o 
  -4   6   6        1.75      0.13 o 
  -3   6   6        0.90      0.12 o 
  -2   6   6        0.04      0.04 o 
  -1   6   6        3.55      3.12 o 
   0   6   6        0.14      0.08 o 
   1   6   6        4.02      0.20 o 
   2   6   6        0.25      0.08 o 
   3   6   6        0.86      0.10 o 
   4   6   6        0.03      0.03 o 
 -12   1   7        1.56      0.13 o 
 -11   1   7        1.52      0.10 o 
 -10   1   7       49.59      1.16 o 
  -9   1   7       17.87      0.46 o 
  -8   1   7       58.18      1.29 o 
  -7   1   7       54.05      1.23 o 
  -6   1   7        0.63      0.66 o 
  -5   1   7        0.27      0.27 o 
  -4   1   7       88.95      2.22 o 
  -3   1   7      349.02      9.79 o 
  -2   1   7       34.23      0.80 o 
  -1   1   7      401.59     13.80 o 
   0   1   7       35.64      0.83 o 
   1   1   7       18.76      0.45 o 
   2   1   7       30.65      0.72 o 
   3   1   7       30.06      0.71 o 
   4   1   7        8.44      0.28 o 
   5   1   7        5.33      0.14 o 
   6   1   7       12.37      0.30 o 
   7   1   7        1.54      0.09 o 
   8   1   7        0.37      0.06 o 
   9   1   7       13.75      0.34 o 
  10   1   7        0.04      0.04 o 
 -11   2   7        9.03      0.29 o 
 -10   2   7        1.48      0.10 o 
  -9   2   7       10.40      0.27 o 
  -8   2   7        6.79      0.19 o 
  -7   2   7       20.58      0.47 o 
  -6   2   7        0.20      0.08 o 
  -5   2   7        2.87      3.11 o 
  -4   2   7        6.80      0.30 o 
  -3   2   7      172.21      4.09 o 
  -2   2   7       34.28      0.82 o 
  -1   2   7        1.22      0.23 o 
   0   2   7      142.53      3.37 o 
   1   2   7       85.46      2.01 o 
   2   2   7       58.06      1.32 o 
   3   2   7        3.91      0.12 o 
   4   2   7      161.22      3.68 o 
   5   2   7        4.42      0.14 o 
   6   2   7        1.13      0.08 o 
   7   2   7        3.39      0.13 o 
   8   2   7       37.78      0.80 o 
   9   2   7        1.93      0.12 o 
 -10   3   7        0.65      0.08 o 
  -9   3   7       20.90      0.64 o 
  -8   3   7       11.22      0.29 o 
  -7   3   7        0.04      0.03 o 
  -6   3   7        7.78      0.22 o 
  -5   3   7       16.77      0.45 o 
  -4   3   7        5.43      0.17 o 
  -3   3   7        4.21      0.14 o 
  -2   3   7       83.68      2.24 o 
  -1   3   7        1.88      0.09 o 
   0   3   7        1.05      0.07 o 
   1   3   7       19.86      0.46 o 
   2   3   7       31.32      0.75 o 
   3   3   7        2.23      0.09 o 
   4   3   7        0.36      0.04 o 
   5   3   7        4.77      0.14 o 
   6   3   7        5.27      0.16 o 
   7   3   7        3.62      0.14 o 
   8   3   7        0.08      0.05 o 
   9   3   7        0.39      0.08 o 
  -9   4   7        1.12      0.10 o 
  -8   4   7        3.17      0.14 o 
  -7   4   7        4.90      0.18 o 
  -6   4   7        0.06      0.06 o 
  -5   4   7        1.24      0.09 o 
  -4   4   7        9.81      0.27 o 
  -3   4   7       17.44      0.48 o 
  -2   4   7       39.12      0.87 o 
  -1   4   7       29.33      0.68 o 
   0   4   7        0.18      0.04 o 
   1   4   7        1.36      0.08 o 
   2   4   7       19.09      0.47 o 
   3   4   7       58.56      1.44 o 
   4   4   7       42.21      0.96 o 
   5   4   7       20.11      0.49 o 
   6   4   7        2.05      0.11 o 
   7   4   7        0.03      0.03 o 
   8   4   7        4.69      0.17 o 
  -8   5   7        4.94      0.18 o 
  -7   5   7        0.74      0.09 o 
  -6   5   7        2.82      0.15 o 
  -5   5   7        2.65      0.14 o 
  -4   5   7        0.07      0.05 o 
  -3   5   7        4.28      0.17 o 
  -2   5   7        0.20      0.08 o 
  -1   5   7        0.84      0.28 o 
   0   5   7        0.07      0.05 o 
   1   5   7        1.14      0.10 o 
   2   5   7        0.28      0.07 o 
   3   5   7        4.93      0.17 o 
   4   5   7        0.18      0.06 o 
   5   5   7        1.23      0.11 o 
   6   5   7        3.21      0.23 o 
  -5   6   7        1.90      0.14 o 
  -4   6   7        9.74      0.45 o 
  -3   6   7        0.63      0.33 o 
  -2   6   7        3.63      0.21 o 
  -1   6   7        9.81      0.43 o 
   0   6   7        0.19      0.09 o 
   1   6   7        0.25      0.10 o 
   2   6   7        5.67      0.21 o 
   3   6   7       15.65      0.61 o 
   4   6   7        0.90      0.13 o 
 -12   0   8        0.17      0.09 o 
 -11   0   8       92.27      1.62 o 
 -10   0   8       19.26      0.48 o 
  -9   0   8        4.57      0.19 o 
  -8   0   8       52.23      1.24 o 
  -7   0   8        0.11      0.10 o 
  -6   0   8        1.29      0.19 o 
  -5   0   8      292.70      8.06 o 
  -4   0   8      591.28     20.70 o 
  -3   0   8       22.51      0.58 o 
  -2   0   8      455.34     15.87 o 
  -1   0   8      500.51     23.36 o 
   0   0   8      295.56      8.25 o 
   1   0   8       71.68      1.75 o 
   2   0   8      104.68      2.64 o 
   3   0   8       10.70      0.29 o 
   4   0   8        1.08      0.05 o 
   5   0   8      155.66      3.39 o 
   6   0   8       16.35      0.39 o 
   7   0   8       47.15      1.01 o 
   8   0   8       31.19      0.66 o 
   9   0   8        0.05      0.05 o 
  10   0   8        1.17      0.14 o 
 -11   1   8        1.33      0.22 o 
 -10   1   8       21.09      0.51 o 
  -9   1   8        5.07      0.17 o 
  -8   1   8        6.28      0.19 o 
  -7   1   8        0.05      0.04 o 
  -6   1   8        3.26      0.24 o 
  -5   1   8       17.24      0.63 o 
  -4   1   8      179.04      4.53 o 
  -3   1   8        8.46      0.25 o 
  -2   1   8      292.49      7.44 o 
  -1   1   8       95.34      2.25 o 
   0   1   8       27.82      0.66 o 
   1   1   8       94.27      2.21 o 
   2   1   8       49.19      1.15 o 
   3   1   8       39.85      0.99 o 
   4   1   8       29.60      0.67 o 
   5   1   8        1.53      0.05 o 
   6   1   8       44.98      0.99 o 
   7   1   8       49.25      1.11 o 
   8   1   8       21.04      0.48 o 
   9   1   8        1.80      0.11 o 
  10   1   8        1.47      0.13 o 
 -11   2   8        0.05      0.05 o 
 -10   2   8        9.63      0.28 o 
  -9   2   8       58.38      1.48 o 
  -8   2   8        7.05      0.21 o 
  -7   2   8       17.87      0.42 o 
  -6   2   8        1.71      1.86 o 
  -5   2   8        2.09      0.19 o 
  -4   2   8       85.35      1.95 o 
  -3   2   8      296.71      7.04 o 
  -2   2   8       29.39      0.67 o 
  -1   2   8       47.86      1.08 o 
   0   2   8        0.37      0.10 o 
   1   2   8        6.00      0.16 o 
   2   2   8       57.65      1.35 o 
   3   2   8      106.72      2.50 o 
   4   2   8        0.72      0.04 o 
   5   2   8       14.63      0.34 o 
   6   2   8        5.50      0.16 o 
   7   2   8        7.37      0.21 o 
   8   2   8        4.40      0.16 o 
   9   2   8        2.35      0.13 o 
 -10   3   8        6.13      0.23 o 
  -9   3   8        6.89      0.29 o 
  -8   3   8       23.54      0.55 o 
  -7   3   8        0.05      0.04 o 
  -6   3   8       41.24      0.90 o 
  -5   3   8        2.28      0.12 o 
  -4   3   8        0.19      0.10 o 
  -3   3   8       18.47      0.45 o 
  -2   3   8       26.60      0.62 o 
  -1   3   8        6.75      0.21 o 
   0   3   8      102.88      2.30 o 
   1   3   8       26.36      0.62 o 
   2   3   8        1.86      0.08 o 
   3   3   8      120.83      2.67 o 
   4   3   8       57.29      1.36 o 
   5   3   8        3.54      0.12 o 
   6   3   8        6.35      0.19 o 
   7   3   8       12.75      0.32 o 
   8   3   8        4.02      0.16 o 
  -9   4   8        4.21      0.29 o 
  -8   4   8        4.67      0.24 o 
  -7   4   8       27.38      0.99 o 
  -6   4   8        7.25      0.22 o 
  -5   4   8       26.64      0.69 o 
  -4   4   8        4.65      0.16 o 
  -3   4   8        0.58      0.08 o 
  -2   4   8        0.50      0.09 o 
  -1   4   8        8.06      0.30 o 
   0   4   8        5.83      0.22 o 
   1   4   8       61.25      1.62 o 
   2   4   8        5.44      0.16 o 
   3   4   8       21.37      0.52 o 
   4   4   8       22.19      0.66 o 
   5   4   8        0.04      0.04 o 
   6   4   8        0.10      0.05 o 
   7   4   8        0.04      0.04 o 
  -8   5   8        7.57      0.88 o 
  -7   5   8        0.04      0.04 o 
  -6   5   8       16.74      0.60 o 
  -5   5   8        6.34      0.22 o 
  -4   5   8        8.61      0.26 o 
  -3   5   8        0.54      0.12 o 
  -2   5   8        1.12      0.19 o 
  -1   5   8        0.41      0.28 o 
   0   5   8        6.07      0.32 o 
   1   5   8        8.32      0.24 o 
   2   5   8       74.13      1.98 o 
   3   5   8        1.68      0.11 o 
   4   5   8        2.32      0.12 o 
   5   5   8        7.82      0.32 o 
   6   5   8        0.57      0.09 o 
  -5   6   8       12.32      0.61 o 
  -4   6   8        1.51      0.16 o 
  -3   6   8        0.12      0.08 o 
  -2   6   8        2.09      0.18 o 
  -1   6   8        2.82      0.22 o 
   0   6   8        0.99      0.12 o 
   1   6   8       13.18      0.38 o 
   2   6   8        0.84      0.10 o 
   3   6   8        0.22      0.08 o 
 -11   1   9        6.54      0.21 o 
 -10   1   9       10.57      0.28 o 
  -9   1   9       18.17      0.44 o 
  -8   1   9       14.49      0.39 o 
  -7   1   9       11.30      0.34 o 
  -6   1   9       45.29      1.20 o 
  -5   1   9      274.21      6.86 o 
  -4   1   9       47.61      1.18 o 
  -3   1   9       62.58      1.44 o 
  -2   1   9       23.02      0.65 o 
  -1   1   9      173.59      4.23 o 
   0   1   9       38.23      0.93 o 
   1   1   9      194.22      4.56 o 
   2   1   9      183.62      4.25 o 
   3   1   9        1.54      0.06 o 
   4   1   9       21.81      0.50 o 
   5   1   9        2.00      0.07 o 
   6   1   9       36.84      0.82 o 
   7   1   9        0.06      0.04 o 
   8   1   9       10.24      0.27 o 
   9   1   9        2.16      0.12 o 
 -11   2   9        0.07      0.06 o 
 -10   2   9       13.99      0.37 o 
  -9   2   9        1.48      0.10 o 
  -8   2   9        1.34      0.09 o 
  -7   2   9       17.92      0.44 o 
  -6   2   9       33.13      0.95 o 
  -5   2   9        0.10      0.04 o 
  -4   2   9       14.40      0.38 o 
  -3   2   9       53.89      1.22 o 
  -2   2   9       17.61      0.42 o 
  -1   2   9        8.17      0.21 o 
   0   2   9       56.76      1.65 o 
   1   2   9        7.59      0.19 o 
   2   2   9       81.09      1.82 o 
   3   2   9        2.35      0.07 o 
   4   2   9       15.13      0.35 o 
   5   2   9       11.10      0.27 o 
   6   2   9       35.32      0.77 o 
   7   2   9       22.22      0.51 o 
   8   2   9        0.15      0.06 o 
   9   2   9       16.33      0.39 o 
 -10   3   9        0.96      0.10 o 
  -9   3   9        1.79      0.13 o 
  -8   3   9        5.78      0.22 o 
  -7   3   9       10.18      0.31 o 
  -6   3   9       32.30      0.73 o 
  -5   3   9        0.05      0.03 o 
  -4   3   9       37.94      1.86 o 
  -3   3   9        5.66      0.18 o 
  -2   3   9        8.46      0.24 o 
  -1   3   9        1.17      0.08 o 
   0   3   9       43.28      0.98 o 
   1   3   9       10.31      0.26 o 
   2   3   9        1.49      0.07 o 
   3   3   9       37.56      0.83 o 
   4   3   9        6.50      0.19 o 
   5   3   9        0.26      0.05 o 
   6   3   9        4.00      0.14 o 
   7   3   9       10.54      0.29 o 
   8   3   9        0.12      0.06 o 
  -9   4   9        1.81      0.15 o 
  -8   4   9        0.07      0.06 o 
  -7   4   9        5.89      0.26 o 
  -6   4   9        0.06      0.05 o 
  -5   4   9        0.03      0.03 o 
  -4   4   9        2.18      0.14 o 
  -3   4   9        0.45      0.08 o 
  -2   4   9        0.31      0.07 o 
  -1   4   9        0.81      0.46 o 
   0   4   9        6.60      0.20 o 
   1   4   9       12.51      0.43 o 
   2   4   9        7.35      0.23 o 
   3   4   9       10.24      0.27 o 
   4   4   9        1.00      0.10 o 
   5   4   9        7.93      0.25 o 
   6   4   9        8.31      0.24 o 
   7   4   9       11.10      0.30 o 
  -8   5   9        0.04      0.05 o 
  -7   5   9        0.06      0.06 o 
  -6   5   9        1.12      0.52 o 
  -5   5   9        2.83      0.18 o 
  -4   5   9        0.15      0.08 o 
  -3   5   9        4.49      0.20 o 
  -2   5   9        0.65      0.27 o 
  -1   5   9        6.96      0.40 o 
   0   5   9        0.11      0.08 o 
   1   5   9        0.82      0.11 o 
   2   5   9        5.86      0.24 o 
   3   5   9        0.44      0.08 o 
   4   5   9        0.03      0.04 o 
   5   5   9        0.47      0.09 o 
  -5   6   9        2.43      0.18 o 
  -4   6   9        0.22      0.10 o 
  -3   6   9        4.33      0.22 o 
  -2   6   9        2.96      0.20 o 
  -1   6   9        0.06      0.06 o 
   0   6   9        0.57      0.12 o 
   1   6   9       12.27      0.42 o 
   2   6   9        0.66      0.12 o 
 -11   0  10        8.10      0.29 o 
 -10   0  10       13.20      0.37 o 
  -9   0  10       55.45      1.80 o 
  -8   0  10        6.83      0.26 o 
  -7   0  10        1.01      0.27 o 
  -6   0  10      298.51      6.22 o 
  -5   0  10      108.10      2.73 o 
  -4   0  10        1.79      0.24 o 
  -3   0  10        4.22      0.14 o 
  -2   0  10      189.11      5.09 o 
  -1   0  10        3.11      0.13 o 
   0   0  10      408.25     10.82 o 
   1   0  10      699.67     17.61 o 
   2   0  10       36.12      0.82 o 
   3   0  10        1.21      0.06 o 
   4   0  10        4.61      0.13 o 
   5   0  10       75.88      1.65 o 
   6   0  10       35.88      0.77 o 
   7   0  10       63.67      1.25 o 
   8   0  10        1.02      0.12 o 
   9   0  10       15.11      0.44 o 
 -11   1  10        4.26      0.17 o 
 -10   1  10        6.66      0.21 o 
  -9   1  10        1.22      0.09 o 
  -8   1  10       37.87      1.02 o 
  -7   1  10       31.00      0.85 o 
  -6   1  10       52.48      1.35 o 
  -5   1  10       26.66      0.77 o 
  -4   1  10        0.09      0.05 o 
  -3   1  10        3.73      0.13 o 
  -2   1  10       33.44      0.78 o 
  -1   1  10        0.05      0.03 o 
   0   1  10      151.75      3.67 o 
   1   1  10       76.17      1.77 o 
   2   1  10       44.47      1.00 o 
   3   1  10       89.70      2.06 o 
   4   1  10        0.26      0.02 o 
   5   1  10        0.81      0.04 o 
   6   1  10        0.34      0.04 o 
   7   1  10        3.48      0.14 o 
   8   1  10       19.74      0.47 o 
   9   1  10        9.98      0.29 o 
 -11   2  10        1.02      0.13 o 
 -10   2  10        0.83      0.08 o 
  -9   2  10        5.77      0.22 o 
  -8   2  10       11.81      0.43 o 
  -7   2  10       83.60      1.73 o 
  -6   2  10        9.90      0.42 o 
  -5   2  10        0.03      0.04 o 
  -4   2  10       31.48      0.81 o 
  -3   2  10       11.33      0.29 o 
  -2   2  10       92.86      2.09 o 
  -1   2  10      193.11      4.38 o 
   0   2  10       27.39      0.62 o 
   1   2  10        4.79      0.14 o 
   2   2  10       79.07      1.78 o 
   3   2  10       11.81      0.28 o 
   4   2  10       43.20      0.96 o 
   5   2  10       42.46      0.96 o 
   6   2  10        1.59      0.11 o 
   7   2  10        0.85      0.10 o 
   8   2  10       16.27      0.56 o 
 -10   3  10        7.89      0.27 o 
  -9   3  10        5.29      0.21 o 
  -8   3  10       10.23      0.32 o 
  -7   3  10       11.76      0.34 o 
  -6   3  10        0.49      0.09 o 
  -5   3  10        6.88      0.20 o 
  -4   3  10       66.90      1.40 o 
  -3   3  10       21.06      0.51 o 
  -2   3  10       23.47      0.56 o 
  -1   3  10       33.70      0.84 o 
   0   3  10        1.28      0.07 o 
   1   3  10        0.74      0.06 o 
   2   3  10        2.54      0.09 o 
   3   3  10        0.24      0.04 o 
   4   3  10       10.57      0.27 o 
   5   3  10       39.15      0.83 o 
   6   3  10       35.46      0.89 o 
   7   3  10        2.00      0.12 o 
   8   3  10        2.99      0.17 o 
  -9   4  10        0.43      0.08 o 
  -8   4  10        0.22      0.17 o 
  -7   4  10        0.17      0.08 o 
  -6   4  10        1.92      0.15 o 
  -5   4  10       24.22      0.64 o 
  -4   4  10        2.93      0.15 o 
  -3   4  10       39.56      0.91 o 
  -2   4  10       25.12      0.60 o 
  -1   4  10        0.02      0.03 o 
   0   4  10       17.22      0.43 o 
   1   4  10        0.03      0.03 o 
   2   4  10        1.83      0.09 o 
   3   4  10       11.50      0.30 o 
   4   4  10        1.47      0.10 o 
   5   4  10       17.15      0.41 o 
   6   4  10       19.93      0.46 o 
   7   4  10        0.32      0.07 o 
  -7   5  10        5.98      0.27 o 
  -6   5  10       15.83      0.42 o 
  -5   5  10        3.54      0.20 o 
  -4   5  10        5.22      4.42 o 
  -3   5  10        4.57      0.21 o 
  -2   5  10        1.48      1.20 o 
  -1   5  10       15.40      0.39 o 
   0   5  10        0.14      0.09 o 
   1   5  10        2.37      0.16 o 
   2   5  10        3.93      0.21 o 
   3   5  10        0.05      0.04 o 
   4   5  10       15.56      0.53 o 
   5   5  10        0.13      0.08 o 
  -4   6  10        0.16      0.10 o 
  -3   6  10        3.07      0.28 o 
  -2   6  10        0.07      0.06 o 
  -1   6  10        0.53      0.12 o 
   0   6  10       12.37      0.36 o 
   1   6  10        6.80      0.35 o 
   2   6  10        0.04      0.05 o 
 -11   1  11        4.71      0.17 o 
 -10   1  11        2.09      0.13 o 
  -9   1  11        7.06      0.23 o 
  -8   1  11        1.88      0.20 o 
  -7   1  11       48.74      1.44 o 
  -6   1  11        4.18      0.24 o 
  -5   1  11        0.07      0.06 o 
  -4   1  11        1.98      0.09 o 
  -3   1  11      163.53      3.71 o 
  -2   1  11       85.92      1.95 o 
  -1   1  11       76.69      1.78 o 
   0   1  11      210.42      4.85 o 
   1   1  11        0.08      0.02 o 
   2   1  11        1.82      0.06 o 
   3   1  11       14.28      0.33 o 
   4   1  11      135.11      3.01 o 
   5   1  11       30.84      0.69 o 
   6   1  11       33.77      0.74 o 
   7   1  11       17.94      0.44 o 
   8   1  11        6.46      0.22 o 
 -11   2  11        2.42      0.18 o 
 -10   2  11       12.37      0.82 o 
  -9   2  11        0.07      0.06 o 
  -8   2  11       20.67      0.61 o 
  -7   2  11       23.23      0.68 o 
  -6   2  11        0.19      0.05 o 
  -5   2  11       42.11      1.12 o 
  -4   2  11        7.88      0.21 o 
  -3   2  11       24.18      0.56 o 
  -2   2  11       14.17      0.40 o 
  -1   2  11       77.33      1.72 o 
   0   2  11        1.52      0.08 o 
   1   2  11        9.20      0.22 o 
   2   2  11       33.37      0.76 o 
   3   2  11        9.78      0.23 o 
   4   2  11        1.25      0.06 o 
   5   2  11       11.28      0.28 o 
   6   2  11        6.01      0.21 o 
   7   2  11       10.60      0.30 o 
   8   2  11        0.11      0.07 o 
 -10   3  11        0.03      0.03 o 
  -9   3  11        1.29      0.12 o 
  -8   3  11        6.04      0.53 o 
  -7   3  11        0.19      0.07 o 
  -6   3  11        4.59      0.16 o 
  -5   3  11        0.51      0.08 o 
  -4   3  11       21.51      0.49 o 
  -3   3  11        1.57      0.10 o 
  -2   3  11       21.44      0.52 o 
  -1   3  11       44.48      0.99 o 
   0   3  11        1.56      0.09 o 
   1   3  11       15.94      0.37 o 
   2   3  11        0.23      0.04 o 
   3   3  11       16.83      0.39 o 
   4   3  11        0.42      0.06 o 
   5   3  11       22.26      0.59 o 
   6   3  11        1.77      0.11 o 
   7   3  11        0.04      0.04 o 
  -9   4  11        5.45      0.55 o 
  -8   4  11       24.61      0.55 o 
  -7   4  11       14.97      0.79 o 
  -6   4  11        6.79      0.27 o 
  -5   4  11        0.23      0.07 o 
  -4   4  11        0.16      0.06 o 
  -3   4  11        4.28      0.18 o 
  -2   4  11       19.38      0.46 o 
  -1   4  11        3.15      0.14 o 
   0   4  11        0.59      0.06 o 
   1   4  11        1.48      0.10 o 
   2   4  11        0.24      0.05 o 
   3   4  11        0.04      0.04 o 
   4   4  11        0.50      0.07 o 
   5   4  11        2.86      0.13 o 
   6   4  11        1.84      0.12 o 
  -7   5  11       10.11      0.33 o 
  -6   5  11        0.55      0.11 o 
  -5   5  11        0.05      0.05 o 
  -4   5  11        1.09      0.52 o 
  -3   5  11        1.34      0.29 o 
  -2   5  11        0.45      0.15 o 
  -1   5  11        1.69      0.13 o 
   0   5  11        3.95      0.24 o 
   1   5  11        0.96      0.24 o 
   2   5  11        0.42      0.11 o 
   3   5  11        0.04      0.05 o 
   4   5  11        8.12      0.29 o 
  -3   6  11        0.37      0.09 o 
  -2   6  11        6.60      0.46 o 
  -1   6  11        0.05      0.05 o 
   0   6  11        1.30      0.16 o 
   1   6  11        0.19      0.10 o 
 -11   0  12        2.93      0.19 o 
 -10   0  12       12.68      0.40 o 
  -9   0  12        0.13      0.08 o 
  -8   0  12        3.24      0.46 o 
  -7   0  12        6.13      0.50 o 
  -5   0  12       45.87      1.06 o 
  -4   0  12      256.20      6.50 o 
  -3   0  12      150.36      3.41 o 
  -2   0  12       17.58      0.42 o 
  -1   0  12      116.24      2.62 o 
   0   0  12       14.70      0.35 o 
   1   0  12        6.22      0.16 o 
   2   0  12       80.84      1.78 o 
   3   0  12      294.10      6.71 o 
   4   0  12        3.07      0.10 o 
   5   0  12       18.28      0.42 o 
   6   0  12      100.89      2.06 o 
   7   0  12       19.07      0.46 o 
   8   0  12       27.07      0.57 o 
 -11   1  12       14.40      0.36 o 
 -10   1  12        4.42      0.42 o 
  -9   1  12        0.07      0.06 o 
  -8   1  12        1.92      0.15 o 
  -7   1  12        3.22      0.16 o 
  -6   1  12       44.45      1.11 o 
  -5   1  12       26.23      0.62 o 
  -4   1  12       85.82      1.93 o 
  -3   1  12       55.79      1.25 o 
  -2   1  12        9.89      0.24 o 
  -1   1  12       92.06      2.12 o 
   0   1  12        0.20      0.03 o 
   1   1  12        2.06      0.07 o 
   2   1  12       25.51      0.58 o 
   3   1  12       11.61      0.27 o 
   4   1  12       12.20      0.29 o 
   5   1  12       59.02      1.32 o 
   6   1  12        0.71      0.06 o 
   7   1  12       16.41      0.40 o 
   8   1  12        4.75      0.23 o 
 -11   2  12        2.73      0.14 o 
 -10   2  12        5.34      0.27 o 
  -9   2  12        3.41      0.16 o 
  -8   2  12        8.27      0.24 o 
  -7   2  12        8.43      0.26 o 
  -6   2  12        9.24      0.25 o 
  -5   2  12       24.91      0.59 o 
  -4   2  12        0.85      0.06 o 
  -3   2  12        2.21      0.08 o 
  -2   2  12      114.05      2.54 o 
  -1   2  12       35.79      0.83 o 
   0   2  12       17.57      0.41 o 
   1   2  12       15.43      0.37 o 
   2   2  12        0.48      0.03 o 
   3   2  12       22.79      0.52 o 
   4   2  12      107.93      2.39 o 
   5   2  12       22.73      0.56 o 
   6   2  12        3.54      0.17 o 
   7   2  12        0.30      0.08 o 
   8   2  12        0.11      0.07 o 
 -10   3  12        0.04      0.04 o 
  -9   3  12       44.20      0.96 o 
  -8   3  12       53.17      1.24 o 
  -7   3  12        0.98      0.09 o 
  -6   3  12        1.06      0.10 o 
  -5   3  12        0.71      0.07 o 
  -4   3  12       12.98      0.32 o 
  -3   3  12       44.78      0.98 o 
  -2   3  12       89.72      2.04 o 
  -1   3  12        0.26      0.05 o 
   0   3  12        9.10      0.41 o 
   1   3  12       36.27      0.80 o 
   2   3  12        4.08      0.13 o 
   3   3  12       34.66      0.78 o 
   4   3  12        0.03      0.02 o 
   5   3  12        0.64      0.08 o 
   6   3  12        1.41      0.13 o 
   7   3  12        3.88      0.26 o 
  -9   4  12        5.93      0.96 o 
  -8   4  12       18.20      0.45 o 
  -7   4  12        3.63      0.20 o 
  -6   4  12       12.51      0.36 o 
  -5   4  12        2.20      0.15 o 
  -4   4  12        0.36      0.08 o 
  -3   4  12        3.02      0.17 o 
  -2   4  12        0.15      0.06 o 
  -1   4  12       22.32      0.58 o 
   0   4  12       25.96      0.58 o 
   1   4  12        1.65      0.10 o 
   2   4  12       36.96      1.02 o 
   3   4  12        1.88      0.11 o 
   4   4  12        0.27      0.06 o 
   5   4  12        0.65      0.08 o 
   6   4  12        0.34      0.07 o 
  -7   5  12       26.58      1.91 o 
  -6   5  12        0.18      0.10 o 
  -5   5  12       12.45      0.63 o 
  -4   5  12        7.91      0.48 o 
  -3   5  12       13.40      0.38 o 
  -2   5  12        0.81      0.17 o 
  -1   5  12       14.45      0.42 o 
   0   5  12        8.42      0.51 o 
   1   5  12       23.07      0.82 o 
   2   5  12        0.93      0.13 o 
   3   5  12        1.64      0.23 o 
   4   5  12        2.06      0.16 o 
  -2   6  12        0.38      0.09 o 
  -1   6  12        0.10      0.08 o 
 -11   1  13        0.47      0.09 o 
 -10   1  13       12.52      0.36 o 
  -9   1  13        0.44      0.12 o 
  -8   1  13        0.04      0.04 o 
  -7   1  13        9.78      0.40 o 
  -6   1  13        5.23      0.17 o 
  -5   1  13        9.40      0.24 o 
  -4   1  13       16.12      0.41 o 
  -3   1  13        0.90      0.05 o 
  -2   1  13       33.58      0.76 o 
  -1   1  13        5.90      0.15 o 
   0   1  13       26.95      0.61 o 
   1   1  13        7.13      0.17 o 
   2   1  13      126.09      2.82 o 
   3   1  13       38.12      0.85 o 
   4   1  13        6.51      0.16 o 
   5   1  13       17.82      0.42 o 
   6   1  13       14.85      0.35 o 
   7   1  13       16.64      0.39 o 
   8   1  13       11.97      0.32 o 
 -10   2  13       12.09      0.33 o 
  -9   2  13       33.01      0.70 o 
  -8   2  13        2.15      0.14 o 
  -7   2  13        5.37      0.17 o 
  -6   2  13        0.18      0.04 o 
  -5   2  13       76.80      1.65 o 
  -4   2  13        3.41      0.11 o 
  -3   2  13       56.09      1.24 o 
  -2   2  13       32.32      0.73 o 
  -1   2  13       13.33      0.31 o 
   0   2  13       10.40      0.26 o 
   1   2  13       29.03      0.66 o 
   2   2  13       38.18      0.87 o 
   3   2  13        3.11      0.10 o 
   4   2  13       29.00      0.65 o 
   5   2  13        0.02      0.02 o 
   6   2  13        7.65      0.22 o 
   7   2  13        4.58      0.20 o 
 -10   3  13        0.28      0.08 o 
  -9   3  13        7.28      0.24 o 
  -8   3  13        1.60      0.12 o 
  -7   3  13        7.90      0.24 o 
  -6   3  13        6.87      0.21 o 
  -5   3  13        0.03      0.03 o 
  -4   3  13        1.14      0.08 o 
  -3   3  13       10.00      0.26 o 
  -2   3  13        4.09      0.14 o 
  -1   3  13        1.18      0.08 o 
   0   3  13        0.04      0.03 o 
   1   3  13       30.53      0.68 o 
   2   3  13        0.13      0.04 o 
   3   3  13       12.88      0.31 o 
   4   3  13       13.99      0.35 o 
   5   3  13        4.68      0.19 o 
   6   3  13        0.58      0.09 o 
  -8   4  13       11.55      0.35 o 
  -7   4  13        0.07      0.07 o 
  -6   4  13       14.71      1.00 o 
  -5   4  13       15.32      0.41 o 
  -4   4  13       29.46      1.09 o 
  -3   4  13       33.77      1.02 o 
  -2   4  13       11.26      0.29 o 
  -1   4  13        0.27      0.06 o 
   0   4  13        6.50      0.20 o 
   1   4  13        8.59      0.24 o 
   2   4  13       12.45      0.47 o 
   3   4  13       14.33      0.37 o 
   4   4  13        0.59      0.09 o 
   5   4  13        0.04      0.04 o 
  -6   5  13        0.58      0.12 o 
  -5   5  13        4.45      0.49 o 
  -4   5  13        0.57      0.11 o 
  -3   5  13        0.33      0.09 o 
  -2   5  13        5.92      0.39 o 
  -1   5  13        0.04      0.04 o 
   0   5  13        1.07      0.12 o 
   1   5  13        0.45      0.11 o 
   2   5  13        1.65      0.17 o 
   3   5  13        0.44      0.11 o 
 -11   0  14       37.88      0.81 o 
  -8   0  14       47.25      1.42 o 
  -7   0  14       12.43      0.55 o 
  -6   0  14       26.93      0.75 o 
  -5   0  14        0.58      0.08 o 
  -4   0  14        2.03      0.12 o 
  -3   0  14       18.38      0.44 o 
  -2   0  14       58.69      1.29 o 
  -1   0  14       50.51      1.12 o 
   0   0  14       55.73      1.23 o 
   1   0  14       90.52      1.98 o 
   2   0  14      103.91      2.26 o 
   3   0  14        3.93      0.12 o 
   4   0  14        0.09      0.04 o 
   5   0  14       16.50      0.39 o 
   6   0  14        4.57      0.19 o 
   7   0  14       13.11      0.44 o 
 -11   1  14        6.71      0.23 o 
 -10   1  14       19.52      0.47 o 
  -8   1  14        0.65      0.09 o 
  -7   1  14       16.34      0.42 o 
  -6   1  14       22.84      0.53 o 
  -5   1  14       27.46      0.64 o 
  -4   1  14       17.50      0.41 o 
  -3   1  14        0.33      0.03 o 
  -2   1  14       19.34      0.44 o 
  -1   1  14       47.82      1.09 o 
   0   1  14        9.43      0.22 o 
   1   1  14      134.34      2.95 o 
   2   1  14        3.26      0.09 o 
   3   1  14        0.73      0.04 o 
   4   1  14        2.59      0.08 o 
   5   1  14        0.31      0.04 o 
   6   1  14        0.07      0.05 o 
   7   1  14       25.80      0.57 o 
 -10   2  14       14.28      0.41 o 
  -9   2  14        5.29      0.18 o 
  -8   2  14       12.11      0.32 o 
  -7   2  14        3.59      0.14 o 
  -6   2  14        6.86      0.22 o 
  -5   2  14        0.76      0.07 o 
  -4   2  14       23.44      0.55 o 
  -3   2  14        0.94      0.06 o 
  -2   2  14       14.13      0.33 o 
  -1   2  14        1.28      0.06 o 
   0   2  14       61.45      1.42 o 
   1   2  14        7.04      0.19 o 
   2   2  14        1.79      0.07 o 
   3   2  14        8.46      0.22 o 
   4   2  14       11.45      0.28 o 
   5   2  14        6.46      0.19 o 
   6   2  14       36.82      0.79 o 
   7   2  14        7.14      0.24 o 
  -9   3  14        6.69      0.23 o 
  -8   3  14        1.35      0.12 o 
  -7   3  14       23.98      0.61 o 
  -6   3  14       58.01      1.25 o 
  -5   3  14        1.00      0.09 o 
  -4   3  14       33.65      0.70 o 
  -3   3  14       74.84      1.74 o 
  -2   3  14        5.25      0.17 o 
  -1   3  14       28.46      0.63 o 
   0   3  14       29.37      0.65 o 
   1   3  14       16.07      0.38 o 
   2   3  14        9.04      0.23 o 
   3   3  14       52.84      1.15 o 
   4   3  14        0.03      0.03 o 
   5   3  14       31.78      0.73 o 
   6   3  14        0.07      0.06 o 
  -8   4  14        0.04      0.04 o 
  -7   4  14        3.48      0.20 o 
  -6   4  14       14.66      0.40 o 
  -5   4  14        7.77      0.27 o 
  -4   4  14       23.69      0.78 o 
  -3   4  14        6.19      0.22 o 
  -2   4  14        9.26      0.32 o 
  -1   4  14        3.62      0.15 o 
   0   4  14        0.14      0.07 o 
   1   4  14        1.83      0.13 o 
   2   4  14        8.37      0.32 o 
   3   4  14        3.38      0.16 o 
   4   4  14       23.01      0.52 o 
  -6   5  14        2.60      0.19 o 
  -5   5  14       50.91      3.82 o 
  -4   5  14       14.11      0.44 o 
  -3   5  14        1.84      0.15 o 
  -2   5  14        2.57      0.22 o 
  -1   5  14        1.96      0.15 o 
   0   5  14       15.23      0.38 o 
   1   5  14       20.53      0.47 o 
   2   5  14       19.46      1.40 o 
 -10   1  15        0.03      0.03 o 
  -9   1  15        0.56      0.08 o 
  -8   1  15       16.93      0.42 o 
  -7   1  15       14.19      0.36 o 
  -6   1  15        3.79      0.14 o 
  -5   1  15       41.45      0.94 o 
  -4   1  15        0.13      0.03 o 
  -3   1  15        0.14      0.03 o 
  -2   1  15       11.81      0.28 o 
  -1   1  15       11.14      0.29 o 
   0   1  15        3.76      0.10 o 
   1   1  15        4.50      0.12 o 
   2   1  15        5.62      0.14 o 
   3   1  15        3.16      0.10 o 
   4   1  15       10.22      0.25 o 
   5   1  15       19.52      0.44 o 
   6   1  15        2.02      0.11 o 
   7   1  15       24.55      0.73 o 
 -10   2  15        0.06      0.05 o 
  -9   2  15        0.51      0.07 o 
  -8   2  15        0.20      0.09 o 
  -7   2  15       43.38      0.96 o 
  -6   2  15        2.90      0.14 o 
  -5   2  15       12.91      0.32 o 
  -4   2  15       36.92      0.85 o 
  -3   2  15       30.10      0.70 o 
  -2   2  15        2.32      0.09 o 
  -1   2  15       12.86      0.34 o 
   0   2  15      103.52      2.29 o 
   1   2  15        0.93      0.05 o 
   2   2  15       13.53      0.32 o 
   3   2  15        1.29      0.07 o 
   4   2  15       28.30      0.64 o 
   5   2  15        0.03      0.03 o 
   6   2  15       16.75      0.41 o 
  -9   3  15        3.13      0.16 o 
  -8   3  15        0.52      0.08 o 
  -7   3  15        5.05      0.19 o 
  -6   3  15       13.72      0.36 o 
  -5   3  15        2.31      0.15 o 
  -4   3  15        6.41      0.21 o 
  -3   3  15        1.71      0.14 o 
  -2   3  15       12.30      0.31 o 
  -1   3  15        6.28      0.19 o 
   0   3  15        0.32      0.05 o 
   1   3  15        1.00      0.09 o 
   2   3  15        5.44      0.16 o 
   3   3  15        5.05      0.16 o 
   4   3  15        0.03      0.03 o 
   5   3  15        0.89      0.09 o 
  -7   4  15       12.87      0.36 o 
  -6   4  15       23.42      0.53 o 
  -5   4  15       14.22      0.54 o 
  -4   4  15        1.00      0.11 o 
  -3   4  15        0.07      0.05 o 
  -2   4  15       11.20      0.32 o 
  -1   4  15       41.60      0.99 o 
   0   4  15       27.99      0.62 o 
   1   4  15       20.07      0.47 o 
   2   4  15        5.97      0.22 o 
   3   4  15        0.08      0.06 o 
   4   4  15        5.59      0.24 o 
  -5   5  15        0.07      0.06 o 
  -4   5  15        0.29      0.09 o 
  -3   5  15        0.07      0.06 o 
  -2   5  15        0.10      0.07 o 
  -1   5  15        1.23      0.13 o 
   0   5  15        1.71      0.14 o 
   1   5  15        0.20      0.10 o 
 -10   0  16        3.17      0.25 o 
  -9   0  16       23.09      0.55 o 
  -8   0  16       13.25      0.41 o 
  -7   0  16        7.42      0.47 o 
  -6   0  16      138.92      2.84 o 
  -5   0  16        0.12      0.06 o 
  -4   0  16       60.06      1.25 o 
  -3   0  16       13.91      0.35 o 
  -2   0  16       12.27      0.40 o 
  -1   0  16       23.87      0.56 o 
   0   0  16       11.88      0.29 o 
   1   0  16       13.28      0.32 o 
   2   0  16       38.28      0.84 o 
   3   0  16       11.68      0.29 o 
   4   0  16       52.74      1.24 o 
   5   0  16       16.86      0.40 o 
   6   0  16        2.23      0.18 o 
 -10   1  16        0.82      0.10 o 
  -9   1  16        2.72      0.15 o 
  -8   1  16        9.12      0.26 o 
  -7   1  16        6.32      0.21 o 
  -6   1  16        0.55      0.07 o 
  -5   1  16       57.33      1.33 o 
  -4   1  16       22.73      0.56 o 
  -3   1  16       33.32      0.74 o 
  -2   1  16        1.07      0.06 o 
  -1   1  16        6.74      0.17 o 
   0   1  16        3.86      0.11 o 
   1   1  16       24.76      0.56 o 
   2   1  16        0.43      0.04 o 
   3   1  16       63.17      1.39 o 
   4   1  16        3.47      0.11 o 
   5   1  16        0.10      0.04 o 
   6   1  16       28.40      0.67 o 
 -10   2  16        0.82      0.16 o 
  -9   2  16       10.31      0.30 o 
  -8   2  16       39.78      0.77 o 
  -7   2  16       12.94      0.43 o 
  -6   2  16        0.38      0.06 o 
  -5   2  16        3.48      0.13 o 
  -4   2  16       10.64      0.27 o 
  -3   2  16       15.53      0.37 o 
  -2   2  16       39.64      0.87 o 
  -1   2  16        0.05      0.03 o 
   0   2  16        2.91      0.10 o 
   1   2  16        5.92      0.16 o 
   2   2  16       13.75      0.32 o 
   3   2  16        2.08      0.10 o 
   4   2  16        2.42      0.11 o 
   5   2  16       12.44      0.31 o 
   6   2  16        8.50      0.24 o 
  -9   3  16        3.18      0.16 o 
  -8   3  16       18.64      0.46 o 
  -7   3  16       23.32      0.75 o 
  -6   3  16        1.97      0.15 o 
  -5   3  16        0.05      0.04 o 
  -4   3  16        4.29      0.17 o 
  -3   3  16        0.04      0.04 o 
  -2   3  16       35.13      0.81 o 
  -1   3  16      124.15      2.33 o 
   0   3  16        1.27      0.10 o 
   1   3  16        0.28      0.06 o 
   2   3  16        4.18      0.14 o 
   3   3  16        9.02      0.24 o 
   4   3  16       25.35      0.56 o 
   5   3  16       35.80      0.87 o 
  -7   4  16       10.34      0.33 o 
  -6   4  16        0.61      0.10 o 
  -5   4  16        0.03      0.04 o 
  -4   4  16        2.14      0.19 o 
  -3   4  16        4.21      0.29 o 
  -2   4  16       15.96      0.42 o 
  -1   4  16        4.47      0.20 o 
   0   4  16       18.28      0.44 o 
   1   4  16       13.49      0.46 o 
   2   4  16        0.06      0.06 o 
   3   4  16        2.57      0.15 o 
  -4   5  16        0.08      0.08 o 
  -3   5  16       18.77      0.60 o 
  -2   5  16       14.09      0.90 o 
  -1   5  16        0.13      0.09 o 
   0   5  16       25.65      0.55 o 
 -10   1  17       15.88      0.39 o 
  -9   1  17       37.69      1.34 o 
  -8   1  17        7.40      0.33 o 
  -7   1  17       24.15      0.56 o 
  -6   1  17        1.11      0.09 o 
  -5   1  17       16.89      0.42 o 
  -4   1  17        4.82      0.15 o 
  -3   1  17       62.99      1.40 o 
  -2   1  17       32.40      0.74 o 
  -1   1  17        1.90      0.07 o 
   0   1  17       21.33      0.48 o 
   1   1  17        3.87      0.11 o 
   2   1  17        4.78      0.13 o 
   3   1  17        1.48      0.07 o 
   4   1  17        9.47      0.23 o 
   5   1  17        0.10      0.04 o 
  -9   2  17        8.64      0.27 o 
  -8   2  17        2.16      0.26 o 
  -7   2  17        2.35      0.24 o 
  -6   2  17       10.00      0.30 o 
  -5   2  17        8.14      0.26 o 
  -4   2  17        7.76      0.22 o 
  -3   2  17        1.03      0.08 o 
  -2   2  17       58.96      1.33 o 
  -1   2  17        0.07      0.04 o 
   0   2  17        0.04      0.03 o 
   1   2  17        4.39      0.14 o 
   2   2  17       50.17      1.11 o 
   3   2  17        7.60      0.20 o 
   4   2  17        5.59      0.17 o 
   5   2  17       27.46      0.62 o 
  -8   3  17       17.85      0.46 o 
  -7   3  17        0.15      0.07 o 
  -6   3  17        0.65      0.09 o 
  -5   3  17        0.11      0.06 o 
  -4   3  17       15.71      0.39 o 
  -3   3  17        1.32      0.11 o 
  -2   3  17        4.85      0.24 o 
  -1   3  17       12.65      0.34 o 
   0   3  17        5.45      0.19 o 
   1   3  17        1.70      0.11 o 
   2   3  17        0.27      0.05 o 
   3   3  17        7.82      0.22 o 
   4   3  17        3.19      0.14 o 
  -6   4  17        0.16      0.10 o 
  -5   4  17        2.64      0.20 o 
  -4   4  17        5.00      0.38 o 
  -3   4  17       11.69      0.33 o 
  -2   4  17       11.95      0.33 o 
  -1   4  17       11.35      0.33 o 
   0   4  17        0.72      0.37 o 
   1   4  17        4.28      0.53 o 
   2   4  17        7.21      0.28 o 
  -9   0  18        0.36      0.13 o 
  -8   0  18        2.58      0.23 o 
  -7   0  18        7.78      0.33 o 
  -6   0  18       16.27      0.43 o 
  -5   0  18       27.70      0.64 o 
  -4   0  18      141.00      3.45 o 
  -3   0  18       35.68      0.79 o 
  -2   0  18        5.18      0.16 o 
  -1   0  18       65.42      1.42 o 
   0   0  18        1.91      0.13 o 
   1   0  18       94.32      2.14 o 
   2   0  18        5.66      0.17 o 
   3   0  18       11.33      0.29 o 
   4   0  18        0.17      0.06 o 
   5   0  18        2.10      0.14 o 
  -9   1  18        6.95      0.25 o 
  -8   1  18       10.76      0.33 o 
  -7   1  18        0.20      0.07 o 
  -6   1  18        0.75      0.08 o 
  -5   1  18        0.49      0.06 o 
  -4   1  18        1.06      0.08 o 
  -3   1  18       40.77      0.91 o 
  -2   1  18        8.83      0.23 o 
  -1   1  18       15.83      0.37 o 
   0   1  18       27.35      0.63 o 
   1   1  18        4.41      0.12 o 
   2   1  18       23.21      0.52 o 
   3   1  18        3.11      0.11 o 
   4   1  18        0.51      0.05 o 
   5   1  18        6.21      0.18 o 
  -9   2  18       15.84      0.41 o 
  -8   2  18       14.74      0.44 o 
  -7   2  18        4.78      0.29 o 
  -6   2  18       20.73      1.04 o 
  -5   2  18        5.35      0.18 o 
  -4   2  18        8.58      0.28 o 
  -3   2  18       46.62      1.06 o 
  -2   2  18       29.49      0.68 o 
  -1   2  18        5.68      0.17 o 
   0   2  18       12.61      0.35 o 
   1   2  18        0.19      0.05 o 
   2   2  18        2.39      0.11 o 
   3   2  18       22.80      0.51 o 
   4   2  18        5.98      0.18 o 
  -7   3  18       10.61      0.30 o 
  -6   3  18        8.82      0.25 o 
  -5   3  18       13.45      0.52 o 
  -4   3  18        2.64      0.30 o 
  -3   3  18        3.74      0.18 o 
  -2   3  18       10.16      0.30 o 
  -1   3  18        1.16      0.14 o 
   0   3  18        5.46      0.19 o 
   1   3  18       39.87      0.88 o 
   2   3  18        1.74      0.10 o 
   3   3  18        2.46      0.12 o 
  -5   4  18       18.53      0.90 o 
  -4   4  18        2.40      0.19 o 
  -3   4  18        4.43      0.20 o 
  -2   4  18        1.04      0.14 o 
  -1   4  18        0.05      0.06 o 
   0   4  18        2.35      0.20 o 
   1   4  18        0.78      0.14 o 
  -9   1  19        2.96      0.16 o 
  -8   1  19        0.05      0.05 o 
  -7   1  19       27.48      0.70 o 
  -6   1  19       12.08      0.36 o 
  -5   1  19       43.11      0.95 o 
  -4   1  19       56.37      1.26 o 
  -3   1  19        0.29      0.05 o 
  -2   1  19        1.94      0.09 o 
  -1   1  19       10.21      0.26 o 
   0   1  19       54.83      1.20 o 
   1   1  19       12.73      0.30 o 
   2   1  19       37.01      0.81 o 
   3   1  19        8.45      0.21 o 
   4   1  19        1.54      0.08 o 
  -8   2  19        3.47      0.27 o 
  -7   2  19        0.21      0.12 o 
  -6   2  19        2.66      0.14 o 
  -5   2  19       11.67      0.35 o 
  -4   2  19        6.46      0.21 o 
  -3   2  19        0.35      0.06 o 
  -2   2  19        8.59      0.24 o 
  -1   2  19        4.39      0.15 o 
   0   2  19       13.01      0.32 o 
   1   2  19        6.57      0.19 o 
   2   2  19        0.07      0.05 o 
   3   2  19       16.01      0.38 o 
  -7   3  19        0.14      0.08 o 
  -6   3  19       16.51      0.63 o 
  -5   3  19        6.47      0.26 o 
  -4   3  19        0.04      0.05 o 
  -3   3  19       11.43      0.32 o 
  -2   3  19        1.53      0.14 o 
  -1   3  19        4.43      0.17 o 
   0   3  19        0.42      0.07 o 
   1   3  19       16.54      0.42 o 
   2   3  19        0.32      0.06 o 
  -4   4  19        0.07      0.08 o 
  -3   4  19        0.35      0.19 o 
  -2   4  19        0.21      0.14 o 
  -1   4  19        0.56      0.20 o 
  -8   0  20       42.40      1.94 o 
  -7   0  20        0.57      0.11 o 
  -6   0  20       10.28      0.33 o 
  -5   0  20      104.84      3.45 o 
  -4   0  20        0.04      0.04 o 
  -3   0  20        9.86      0.50 o 
  -2   0  20       17.74      0.60 o 
  -1   0  20       47.05      0.99 o 
   0   0  20       12.74      0.31 o 
   1   0  20       98.99      2.16 o 
   2   0  20       21.10      0.48 o 
   3   0  20       39.21      0.85 o 
  -8   1  20        1.22      0.11 o 
  -7   1  20        4.80      0.18 o 
  -6   1  20       28.78      0.93 o 
  -5   1  20        0.59      0.08 o 
  -4   1  20       12.41      0.33 o 
  -3   1  20        2.15      0.10 o 
  -2   1  20        0.99      0.08 o 
  -1   1  20        3.10      0.12 o 
   0   1  20        3.33      0.11 o 
   1   1  20        5.66      0.16 o 
   2   1  20       27.70      0.63 o 
   3   1  20        0.50      0.05 o 
  -7   2  20       24.06      1.39 o 
  -6   2  20       21.59      0.65 o 
  -5   2  20        0.06      0.06 o 
  -4   2  20        0.10      0.06 o 
  -3   2  20        3.82      0.15 o 
  -2   2  20        7.40      0.22 o 
  -1   2  20       51.43      1.19 o 
   0   2  20       28.07      0.62 o 
   1   2  20        0.62      0.07 o 
   2   2  20        2.19      0.11 o 
  -6   3  20        0.95      0.20 o 
  -5   3  20        0.27      0.10 o 
  -4   3  20        6.63      0.26 o 
  -3   3  20        4.62      0.20 o 
  -2   3  20       16.98      0.42 o 
  -1   3  20        0.32      0.08 o 
   0   3  20       13.78      0.35 o 
   1   3  20        0.26      0.07 o 
  -7   1  21        3.20      0.15 o 
  -6   1  21       13.33      0.34 o 
  -5   1  21        1.01      0.10 o 
  -4   1  21        1.49      0.11 o 
  -3   1  21        8.64      0.24 o 
  -2   1  21       62.01      1.30 o 
  -1   1  21       15.22      0.36 o 
   0   1  21       17.57      0.41 o 
   1   1  21       10.90      0.27 o 
   2   1  21       10.30      0.25 o 
  -6   2  21        1.71      0.14 o 
  -5   2  21        0.15      0.07 o 
  -4   2  21        4.72      0.22 o 
  -3   2  21       11.73      0.41 o 
  -2   2  21        0.56      0.07 o 
  -1   2  21        1.28      0.10 o 
   0   2  21       14.45      0.35 o 
   1   2  21        2.53      0.13 o 
  -4   3  21        1.83      0.17 o 
  -3   3  21        7.72      0.28 o 
  -2   3  21        0.04      0.04 o 
  -1   3  21       14.46      0.36 o 
  -7   0  22        0.44      0.11 o 
  -6   0  22        3.06      0.20 o 
  -5   0  22        0.39      0.11 o 
  -4   0  22        1.33      0.16 o 
  -3   0  22      101.95      3.35 o 
  -2   0  22        4.94      0.23 o 
  -1   0  22        0.64      0.08 o 
   0   0  22       18.32      0.43 o 
   1   0  22        4.57      0.18 o 
  -6   1  22        1.55      0.12 o 
  -5   1  22        1.53      0.12 o 
  -4   1  22       23.17      0.92 o 
  -3   1  22        2.27      0.12 o 
  -2   1  22       11.88      0.30 o 
  -1   1  22       13.42      0.33 o 
   0   1  22        4.66      0.15 o 
   1   1  22        3.31      0.12 o 
  -5   2  22       10.23      0.42 o 
  -4   2  22        4.21      0.18 o 
  -3   2  22        0.04      0.04 o 
  -2   2  22       10.55      0.31 o 
  -1   2  22       20.95      0.50 o 
   0   2  22        0.47      0.08 o 
  -5   1  23        0.23      0.07 o 
  -4   1  23       10.04      0.28 o 
  -3   1  23        2.02      0.13 o 
  -2   1  23        0.04      0.04 o 
  -1   1  23        1.85      0.11 o 
_refine_diff_density_max 3.125353E-01
_refine_diff_density_min -4.097961E-01

# start Validation Reply Form
_vrf_PLAT417_ELMAM2_withoutURATIO_oxa08_05
;
PROBLEM: Short Inter D-H..H-D
RESPONSE: This is a very strong hydrogen bond and this is the reason why
the distance is so short.
;
# end Validation Reply Form
