# Supplementary material for: On the accuracy and precision of X-ray and neutron diffraction results as a function of resolution and the electron density model
Source: IUCrJ. 2020 Aug 25;7(Pt 5):920–33. doi: 10.1107/S2052252520010441 (PMC7467170; doi:10.1107/S2052252520010441)
Supplement: Supplementary file 2 [file m-07-00920-sup2.zip › cif_deposition/ELMAM2_withoutURATIO_oxa08_06.cif]

data_ELMAM2_withoutURATIO_oxa08_06  
_audit_creation_method             'MoPro12'     
_chemical_formula_moiety               'C2 H2 O4, 2(H2 O1)'
_chemical_formula_sum                  'C2 H6 O6'
_chemical_formula_weight               126.07
_chemical_absolute_configuration     '-'

_symmetry_cell_setting               monoclinic   
_symmetry_space_group_name_H-M         'P 21/c'
_symmetry_space_group_name_Hall        '-P 2ybc'

loop_
_atom_type_symbol                      
_atom_type_description                 
_atom_type_scat_dispersion_real        
_atom_type_scat_dispersion_imag        
_atom_type_scat_source                 
 'C' 'C'    0.0033   0.0016
'Su & Coppens. Acta. Cryst. (1997) A53, 749-762. '                    
 'H' 'H'    0.0000   0.0000
'Su & Coppens. Acta. Cryst. (1997) A53, 749-762. '                    
 'O' 'O'    0.0106   0.0060
'Su & Coppens. Acta. Cryst. (1997) A53, 749-762. '                    

loop_
_symmetry_equiv_pos_as_xyz           
'x, y, z'
'-x, y+1/2, -z+1/2'
'-x, -y, -z'
'x, -y-1/2, z-1/2'
_cell_length_a                    6.0952(5)
_cell_length_b                    3.4886(3)
_cell_length_c                    11.8449(9)
_cell_angle_alpha                 90.00
_cell_angle_beta                  103.826(4)
_cell_angle_gamma                 90.00
_cell_volume                      244.57(3)
_cell_formula_units_Z                2
_cell_measurement_reflns_used     5704
_cell_measurement_temperature     100(1)
_cell_measurement_theta_max       36.32
_cell_measurement_theta_min       3.54
_exptl_crystal_density_diffrn     1.712
_exptl_crystal_F_000              132 
_exptl_absorpt_coefficient_mu     0.181 
_exptl_crystal_description        unspecified
_exptl_crystal_size_max              0.193                
_exptl_crystal_size_mid              0.186  
_exptl_crystal_size_min              0.139
_exptl_crystal_colour             colourless
_exptl_absorpt_correction_type    multi-scan
_exptl_absorpt_process_details
;
 Absorption correction done by SORTAV
 Blessing, R. H.: (1995) Acta Cryst. A51, 33-38
;
_exptl_absorpt_correction_T_min    0.951
_exptl_absorpt_correction_T_max    1.004
_exptl_special_details               
;
?
;
_diffrn_reflns_av_R_equivalents   0.0000
_diffrn_reflns_av_unetI/netI      0.01733
_diffrn_reflns_limit_h_max        9
_diffrn_reflns_limit_h_min        -10
_diffrn_reflns_limit_k_max        5
_diffrn_reflns_limit_k_min        0
_diffrn_reflns_limit_l_max        19
_diffrn_reflns_limit_l_min        0
_diffrn_reflns_number             1184
_diffrn_reflns_theta_full               36.36
_diffrn_reflns_theta_max          36.36
_diffrn_reflns_theta_min          3.54
_diffrn_ambient_temperature       100(1)
_diffrn_measured_fraction_theta_full    0.992
_diffrn_measured_fraction_theta_max     0.992
_diffrn_measurement_device_type   'Bruker APEX-II CCD'
_diffrn_measurement_method        '\f and \w scans'
_diffrn_radiation_monochromator   'graphite'
_diffrn_radiation_type            MoK\a
_diffrn_radiation_wavelength      0.71073
_diffrn_source                    'fine-focus sealed tube'
_diffrn_standards_number          0
_reflns_number_gt                 1115
_reflns_number_total              1182
_reflns_threshold_expression      >2sigma(I)
_computing_structure_refinement      'MoPro (J. Appl. Cryst. 2005, 38, 38-54)'
_iucr_refine_instructions_details  
; 
# ! MoPro 12.6 29/03/2017 17:27:39 C:\Users\user\Desktop\Poprawki_pomiar8\ELMAM_8_06\mopro_elmam2_06_01.par 
# ! reflections hkl file : C:\Users\user\Desktop\Poprawki_pomiar8\ELMAM_8_06\sortav_freeformat.hkl refin. vs. F^1 
# ! atomic table file : C:\Users\user\Desktop\Programy_Krys\MoPro\MoProSuite\LibMoPro\mopro.tab 
# ! wave functions file : C:\Users\user\Desktop\Programy_Krys\MoPro\MoProSuite\LibMoPro\WAVEF_Su_Coppens_relativistic 
# ! RF factor = 2.021 % RI factor = 3.794% 
# ! wR2F factor = 2.549 % wR2I factor = 5.982% 
# ! g.o.f.(F**1) = 1.744 Nvar= 49 Nref= 1182 Nfree= 0 0.09<sinT/l< 0.83 
#  
# WSIG 1.00000 ! weighting scheme 
#  ! SPACE GROUP P ? 
#  
# CELL 6.0952 3.4886 11.8449 90.0000 103.8260 90.0000 0.71073 
# ZERR 0.0000 0.0000 0.0000 0.0000 0.0000 0.0000 
#  
# SYMM 2 P CENTRO 
#  X , Y, Z 
#  -X , 1/2+Y, 1/2-Z 
#  
# EQUIV 56551 
#  
# SCALE 1 12.780502 
#  
# FMULT 1.00000 
#  
# UOVER 0.00000 0.00000 0.00000 0.00000 0.00000 0.00000 ANI 
#  
# SOLVT 0.00000 50.00000 
#  
# EXTIN 0.00000 GAUSSIAN ISOT TYP1 ! G*10^4 
#  
#  
# DUMMY 2 
# DUMY 0.39896 0.58093 0.36381 D1 0 ! atom # 8 
# DUMY 0.42794 0.53146 0.40201 D2 0 ! atom # 9 
#  
# KAPPA 7 
#  1.001632 1.113461 ! # 1 1 TES O1 1x 
#  1.013147 1.000000 ! # 2 1 TES C1 1x 
#  1.003017 1.109004 ! # 3 1 TES O2 1x 
#  1.023969 0.927043 ! # 4 1 TES O3 1x 
#  1.043006 1.200000 ! # 5 1 TES H2 1x 
#  1.043006 1.200000 ! # 6 1 TES H3 1x 
#  1.119673 1.200000 ! # 7 1 TES H1 1x 
#  
# ATOMS 7 
#  
# ATOM 1 O1 TES 1 0.065274 0.444230 0.150142 1.0000 1 O 
#  XY C1 H1 HEX K1 V0 M0 Q0 
# UANI 0.012537 0.017496 0.007942 -.003836 0.001966 0.000625 
#  6.05220 0. -.054 -.087 0. 0.104 0. 0. -.028 0.042 
#  0. -.015 -.026 0. 0. 0.065 0.022 
#  0.011 0. 0. 0.004 0.003 0. 0. 0.015 0.015 
#  
# ATOM 2 C1 TES 1 0.096943 0.558724 0.052049 1.0000 1 C 
#  XY O2 O1 HEX K2 V0 M0 Q0 
# UANI 0.008302 0.011099 0.007348 -.002049 0.001098 -.000046 
#  3.98080 0. 0.081 -.046 0. -.248 0. 0. 0.097 0.050 
#  0. 0.022 -.006 0. 0. 0.294 0.021 
#  0.014 0. 0. 0.014 -.001 0. 0. -.058 0.018 
#  
# ATOM 3 O2 TES 1 0.257572 0.742459 0.036288 1.0000 1 O 
#  ZY C1 O1 HEX K3 V0 M0 Q0 
# UANI 0.010393 0.018372 0.008334 -.006101 0.000820 0.000815 
#  6.09000 0. 0. 0. -.068 0.029 0. 0. -.153 0. 
#  0.028 0. 0. 0.017 0. 0. 0. 
#  -.012 0. 0. 0.011 0. 0. 0. -.003 0. 
#  
# ATOM 4 O3 TES 1 0.369954 0.631110 0.321514 1.0000 1 O 
# bZY H2 H3 HEX K4 V0 M0 Q0 
# UANI 0.010252 0.017756 0.008756 0.001655 0.000431 -.001230 
#  5.64460 0. 0. 0. -.163 -.014 0. 0. 0.132 0. 
#  -.039 0. 0. -.061 0. 0. 0. 
#  -.018 0. 0. -.027 0. 0. 0. 0.004 0. 
#  
# ATOM 5 H2 TES 1 0.309968 0.688497 0.385610 1.0000 1 H 
#  ZY O3 H3 HEX K5 V0 M0 Q0 
# UISO 0.025709 
#  1.13780 0. 0. 0. 0.273 0.140 0. 0. 0. 0. 
#  0.034 0. 0. 0. 0. 0. 0. 
#  -.010 0. 0. 0. 0. 0. 0. 0. 0. 
#  
# ATOM 6 H3 TES 1 0.489932 0.457564 0.350312 1.0000 1 H 
#  ZY O3 H2 HEX K6 V0 M0 Q0 
# UISO 0.022724 
#  1.13780 0. 0. 0. 0.273 0.140 0. 0. 0. 0. 
#  0.034 0. 0. 0. 0. 0. 0. 
#  -.010 0. 0. 0. 0. 0. 0. 0. 0. 
#  
# ATOM 7 H1 TES 1 0.198645 0.528337 0.216424 1.0000 1 H 
#  ZY O1 C1 HEX K7 V0 M0 Q0 
# UISO 0.050964 
#  0.95670 0. 0. 0. 0.207 0.095 0. 0. 0. 0. 
#  0.017 0. 0. 0. 0. 0. 0. 
#  -.028 0. 0. 0. 0. 0. 0. 0. 0. 
#  
# ANHAR 0 3 ! number_of_anharmonic_atoms max_order 
# ! 1 ! atom number 
# ! 0.00E+00 0.00E+00 0.00E+00 0.00E+00 0.00E+00 0.00E+00 0.00E+00 0.00E+00 
# ! 0.00E+00 0.00E+00 
#  
#  
# STOP 
; 
_refine_special_details              
;
  TAAM refinement with ELMAM2 databank.
  Uses aspherical atomic scattering factors computed 
  from multipolar model
  (Hansen & Coppens, Acta Cryst. A, 1978, 34, 909-921)
  parametrized using ELMAM2 databank
  (Domagala, et al., Acta Cryst. A, 2012, 68, 337-351)
  and MoPro software
  (Jelsch, et al., J. Appl. Cryst. 2005, 38, 38-54)
 Refinement of F^1^ against reflections.
 The threshold expression of F^2^ > 2sigma(F^2^) is
 used for calculating R-factors(gt) and is not
 relevant to the choice of reflections for refinement.
 R-factors based on F^2^ are statistically about twice
 as large as those based on F, and R-factors based on
 ALL data will be even larger.
;
_refine_ls_structure_factor_coef     F  
_refine_ls_matrix_type                full
_refine_ls_weighting_scheme          sigma
_refine_ls_weighting_details         ?
_atom_sites_solution_primary      direct 
_atom_sites_solution_secondary    difmap 
_atom_sites_solution_hydrogens    geom   
_refine_ls_hydrogen_treatment    refall
_refine_ls_extinction_method        'none'              
_refine_ls_abs_structure_details     ?
_refine_ls_abs_structure_Flack       ?
_refine_ls_number_reflns              1182
_refine_ls_number_parameters            49
_refine_ls_number_restraints             0
# R-factors: R(F)  &  wR2(I) 
_refine_ls_R_factor_all              0.0202
_refine_ls_R_factor_gt               0.0186
_refine_ls_wR_factor_ref             0.0255
_refine_ls_wR_factor_gt              0.0254
_refine_ls_goodness_of_fit_ref       1.744
_refine_ls_restrained_S_all          0.000
_refine_ls_shift/su_max              0.001
_refine_ls_shift/su_mean             0.000

###  to get diff_density_max min & rms : 
###  run MoPro  : WRIT FOUR   to create FOURier file 
###  run VMoPro : FOUR  FastFourierTransform   to get a 3D grid (Xplor format) on whole unit-cell
###             & GRID  STAT   to get max min rms statistics


loop_
_atom_site_type_symbol      
_atom_site_label            
_atom_site_fract_x          
_atom_site_fract_y          
_atom_site_fract_z          
_atom_site_U_iso_or_equiv   
_atom_site_adp_type         
_atom_site_occupancy        
_atom_site_calc_flag        
_atom_site_refinement_flag_posn  
_atom_site_refinement_flag_adp  
_atom_site_disorder_assembly
_atom_site_disorder_group   
O  O1 0.06527(4) 0.44423(7) 0.15014(2) 0.0127(1) Uani 1 d . . . .
C  C1 0.09694(4) 0.55872(8) 0.05205(2) 0.0090(1) Uani 1 d . . . .
O  O2 0.25757(4) 0.74246(7) 0.03629(2) 0.0126(1) Uani 1 d . . . .
O  O3 0.36995(3) 0.63111(7) 0.32151(2) 0.0126(1) Uani 1 d . . . .
H  H2 0.310(1) 0.688(2) 0.3856(6) 0.026(1) Uiso 1 d U . . .
H  H3 0.490(1) 0.458(2) 0.3503(5) 0.023(1) Uiso 1 d U . . .
H  H1 0.199(2) 0.528(3) 0.2164(8) 0.051(3) Uiso 1 d U . . .

loop_ 
_atom_site_aniso_label 
_atom_site_aniso_U_11 
_atom_site_aniso_U_22 
_atom_site_aniso_U_33 
_atom_site_aniso_U_12 
_atom_site_aniso_U_13 
_atom_site_aniso_U_23 
O1 0.01254(10) 0.0175(1) 0.00794(9) -0.00384(6) 0.00197(6) 0.00063(6)  
C1 0.0083(1) 0.0111(1) 0.00735(9) -0.00205(6) 0.00110(7) -0.000046(6)  
O2 0.01039(9) 0.0184(1) 0.00833(9) -0.00610(6) 0.00082(6) 0.00082(6)  
O3 0.01025(9) 0.0178(1) 0.00876(8) 0.00165(6) 0.00043(6) -0.00123(6)  

_geom_special_details                
;                                    
;                                    

loop_
_geom_bond_atom_site_label_1         
_geom_bond_atom_site_label_2         
_geom_bond_distance                  
_geom_bond_site_symmetry_2           
_geom_bond_publ_flag                 
O1 C1 1.2861(3) . ? 
O1 H1 1.03(1) . ? 
C1 O2 1.2213(3) . ? 
O3 H2 0.940(8) . ? 
O3 H3 0.948(7) . ? 

loop_
_geom_angle_atom_site_label_1        
_geom_angle_atom_site_label_2        
_geom_angle_atom_site_label_3        
_geom_angle                          
_geom_angle_site_symmetry_1          
_geom_angle_site_symmetry_3          
_geom_angle_publ_flag                
O1 C1 O2 126.87(3) . . ? 
C1 O1 H1 109.8(6) . . ? 
H2 O3 H3 105.1(5) . . ? 

loop_
_geom_torsion_atom_site_label_1      
_geom_torsion_atom_site_label_2      
_geom_torsion_atom_site_label_3      
_geom_torsion_atom_site_label_4      
_geom_torsion                        
_geom_torsion_site_symmetry_1        
_geom_torsion_site_symmetry_2        
_geom_torsion_site_symmetry_3        
_geom_torsion_site_symmetry_4        
_geom_torsion_publ_flag              
O2 C1 O1 H1 -0.54(55) . . . . ? 

loop_ 
 _refln_index_h 
 _refln_index_k 
 _refln_index_l 
 _refln_F_squared_meas 
 _refln_F_squared_sigma 
 _refln_observed_status 
   3   0   0      310.25     13.58 o 
   4   0   0       46.05      1.12 o 
   5   0   0       63.66      1.57 o 
   6   0   0      243.56      5.57 o 
   7   0   0      113.25      3.02 o 
   8   0   0       29.23      0.66 o 
   9   0   0       19.20      0.72 o 
   1   1   0     1363.23     72.92 o 
   2   1   0      294.53     10.03 o 
   3   1   0      110.71      2.65 o 
   4   1   0        2.43      0.24 o 
   5   1   0        0.46      0.04 o 
   6   1   0        0.65      0.06 o 
   7   1   0       84.25      1.84 o 
   8   1   0        0.02      0.02 o 
   9   1   0       34.41      0.74 o 
   0   2   0       13.29      0.38 o 
   1   2   0      322.08      9.90 o 
   2   2   0      498.21     18.70 o 
   3   2   0        1.89      0.08 o 
   4   2   0      119.58      2.77 o 
   5   2   0       24.71      0.57 o 
   6   2   0        0.08      0.03 o 
   7   2   0       36.54      0.81 o 
   8   2   0       43.05      0.93 o 
   9   2   0        1.81      0.10 o 
   1   3   0        0.05      0.05 o 
   2   3   0       13.10      0.37 o 
   3   3   0       74.04      1.77 o 
   4   3   0        5.90      0.15 o 
   5   3   0      124.00      2.77 o 
   6   3   0        0.48      0.17 o 
   7   3   0        0.61      0.05 o 
   8   3   0       17.83      0.55 o 
   0   4   0        2.37      0.76 o 
   1   4   0       18.27      0.47 o 
   2   4   0       12.86      0.31 o 
   3   4   0        6.37      0.19 o 
   4   4   0       68.19      1.89 o 
   5   4   0        9.21      0.35 o 
   6   4   0       17.28      0.52 o 
   7   4   0       10.13      0.26 o 
   1   5   0        4.42      0.14 o 
   2   5   0       11.73      0.29 o 
   3   5   0       16.96      0.73 o 
   4   5   0        0.16      0.05 o 
   5   5   0        5.28      0.30 o 
  -9   1   1        0.54      0.05 o 
  -8   1   1       30.47      0.71 o 
  -7   1   1       19.02      0.57 o 
  -6   1   1        1.55      0.10 o 
  -5   1   1       56.45      1.69 o 
  -4   1   1       91.76      2.15 o 
  -3   1   1      323.75     10.53 o 
  -2   1   1      193.86      5.69 o 
   0   1   1      466.92     22.45 o 
   1   1   1       38.70      0.87 o 
   2   1   1       67.67      1.55 o 
   3   1   1      421.60     12.53 o 
   4   1   1      152.78      3.73 o 
   5   1   1      109.30      2.49 o 
   6   1   1      187.06      4.17 o 
   7   1   1        1.14      0.08 o 
   8   1   1        0.46      0.05 o 
   9   1   1        0.22      0.06 o 
  -9   2   1        4.89      0.20 o 
  -8   2   1       40.10      1.03 o 
  -7   2   1        0.03      0.02 o 
  -6   2   1       71.22      1.73 o 
  -5   2   1        9.51      0.23 o 
  -4   2   1       53.56      1.23 o 
  -3   2   1       83.10      2.00 o 
  -2   2   1      151.35      3.67 o 
  -1   2   1      140.28      3.48 o 
   0   2   1       74.13      1.82 o 
   1   2   1      268.45      7.28 o 
   2   2   1        1.63      0.09 o 
   3   2   1        7.78      0.22 o 
   4   2   1       75.78      1.72 o 
   5   2   1       25.88      0.60 o 
   6   2   1        9.68      0.24 o 
   7   2   1       10.96      0.27 o 
   8   2   1       22.39      0.52 o 
   9   2   1        3.82      0.14 o 
  -8   3   1        0.22      0.05 o 
  -7   3   1        2.03      0.08 o 
  -6   3   1       13.43      0.36 o 
  -5   3   1       20.41      0.49 o 
  -4   3   1        5.16      0.14 o 
  -3   3   1        3.98      0.14 o 
  -2   3   1      146.10      6.35 o 
  -1   3   1        0.03      0.03 o 
   0   3   1       50.19      1.23 o 
   1   3   1       31.88      1.14 o 
   2   3   1       28.80      1.47 o 
   3   3   1        2.17      0.08 o 
   4   3   1       38.11      0.85 o 
   5   3   1       26.40      0.75 o 
   6   3   1        0.05      0.03 o 
   7   3   1       28.70      0.65 o 
   8   3   1        0.18      0.05 o 
  -7   4   1       22.10      0.55 o 
  -6   4   1        8.11      0.23 o 
  -5   4   1        3.40      0.15 o 
  -4   4   1        0.16      0.04 o 
  -3   4   1       21.36      0.49 o 
  -2   4   1       16.98      0.44 o 
  -1   4   1        6.24      0.17 o 
   0   4   1       12.49      0.30 o 
   1   4   1        0.46      0.14 o 
   2   4   1        0.03      0.03 o 
   3   4   1        0.32      0.07 o 
   4   4   1        0.51      0.06 o 
   5   4   1        4.76      0.23 o 
   6   4   1        0.06      0.04 o 
   7   4   1        1.58      0.10 o 
  -5   5   1        2.82      0.12 o 
  -4   5   1        0.02      0.02 o 
  -3   5   1        0.19      0.05 o 
  -2   5   1        0.29      0.04 o 
  -1   5   1       10.32      0.26 o 
   0   5   1        0.04      0.04 o 
   1   5   1        0.09      0.04 o 
   2   5   1        3.79      0.12 o 
   3   5   1        9.12      0.25 o 
   4   5   1        1.95      0.12 o 
 -10   0   2        0.03      0.03 o 
  -9   0   2        3.94      0.17 o 
  -8   0   2        3.85      0.15 o 
  -7   0   2       14.89      0.40 o 
  -6   0   2      190.64      4.40 o 
  -5   0   2       91.32      2.36 o 
  -4   0   2      868.39     96.69 o 
  -3   0   2       14.35      0.36 o 
  -2   0   2      727.52     56.97 o 
  -1   0   2      671.60     52.95 o 
   0   0   2      145.48      6.42 o 
   1   0   2       10.69      0.25 o 
   3   0   2      191.54      5.74 o 
   4   0   2        0.03      0.03 o 
   5   0   2      680.56     17.86 o 
   6   0   2       30.82      0.75 o 
   7   0   2       36.99      0.85 o 
   8   0   2       15.61      0.39 o 
   9   0   2       48.56      1.59 o 
  -9   1   2        1.38      0.08 o 
  -8   1   2        0.03      0.02 o 
  -7   1   2       90.39      2.22 o 
  -6   1   2        6.92      0.19 o 
  -5   1   2      260.35      6.80 o 
  -4   1   2       57.30      1.33 o 
  -3   1   2       33.61      0.80 o 
  -2   1   2      537.12     69.42 o 
  -1   1   2      154.95      4.03 o 
   0   1   2       91.63      2.38 o 
   1   1   2      442.28     15.59 o 
   2   1   2        2.74      0.07 o 
   3   1   2      447.69     13.15 o 
   4   1   2      187.48      4.55 o 
   5   1   2       58.57      1.33 o 
   6   1   2       61.43      1.58 o 
   7   1   2        0.24      0.04 o 
   8   1   2        2.22      0.09 o 
   9   1   2        4.99      0.16 o 
  -9   2   2        0.04      0.03 o 
  -8   2   2       16.80      0.43 o 
  -7   2   2        0.34      0.03 o 
  -6   2   2       40.03      0.95 o 
  -5   2   2        0.58      0.13 o 
  -4   2   2       12.53      0.39 o 
  -3   2   2      180.09      4.54 o 
  -2   2   2      483.73     15.98 o 
  -1   2   2        8.24      0.24 o 
   0   2   2      128.41      3.38 o 
   1   2   2        0.07      0.02 o 
   2   2   2        3.00      0.10 o 
   3   2   2      278.92      6.84 o 
   4   2   2      300.99      7.15 o 
   5   2   2        3.40      0.11 o 
   6   2   2        0.08      0.03 o 
   7   2   2        6.48      0.20 o 
   8   2   2        0.12      0.04 o 
  -8   3   2        8.57      0.26 o 
  -7   3   2        1.92      0.08 o 
  -6   3   2       11.85      0.32 o 
  -5   3   2        0.06      0.03 o 
  -4   3   2       14.08      0.32 o 
  -3   3   2      255.57      7.35 o 
  -2   3   2       68.22      1.53 o 
  -1   3   2        0.02      0.02 o 
   0   3   2      117.14      2.72 o 
   1   3   2       47.29      1.12 o 
   2   3   2       91.10      2.13 o 
   3   3   2       21.66      0.59 o 
   4   3   2        1.08      0.06 o 
   5   3   2        5.53      0.16 o 
   6   3   2        0.67      0.09 o 
   7   3   2       23.09      0.52 o 
   8   3   2        9.66      0.29 o 
  -7   4   2        6.83      0.20 o 
  -6   4   2        0.04      0.04 o 
  -5   4   2        0.04      0.04 o 
  -4   4   2        5.30      0.15 o 
  -3   4   2       11.17      0.28 o 
  -2   4   2       61.78      1.67 o 
  -1   4   2        9.76      0.26 o 
   0   4   2       58.24      1.45 o 
   1   4   2       57.03      1.21 o 
   2   4   2        1.97      0.08 o 
   3   4   2        2.21      0.09 o 
   4   4   2        0.63      0.07 o 
   5   4   2        0.12      0.06 o 
   6   4   2       26.70      0.71 o 
  -5   5   2        4.25      0.16 o 
  -4   5   2       23.32      0.58 o 
  -3   5   2        2.49      0.11 o 
  -2   5   2       16.45      0.42 o 
  -1   5   2       72.89      1.99 o 
   0   5   2        7.44      0.22 o 
   1   5   2       12.68      0.32 o 
   2   5   2        1.76      0.12 o 
   3   5   2        3.13      0.13 o 
   4   5   2        0.76      0.15 o 
  -9   1   3        0.13      0.04 o 
  -8   1   3       19.84      0.46 o 
  -7   1   3        4.01      0.14 o 
  -6   1   3        1.30      0.09 o 
  -5   1   3       51.57      1.31 o 
  -4   1   3        1.75      0.09 o 
  -3   1   3      159.36      4.10 o 
  -2   1   3       20.05      0.52 o 
  -1   1   3      342.71     13.86 o 
   0   1   3       18.27      0.44 o 
   1   1   3      721.33     36.25 o 
   2   1   3      458.75     15.43 o 
   3   1   3       41.98      0.97 o 
   4   1   3      211.84      5.42 o 
   5   1   3        1.84      0.08 o 
   6   1   3       22.52      0.53 o 
   7   1   3        7.68      0.21 o 
   8   1   3       88.02      2.07 o 
   9   1   3       27.37      0.68 o 
  -9   2   3        0.61      0.06 o 
  -8   2   3        7.06      0.19 o 
  -7   2   3       23.69      0.58 o 
  -6   2   3       62.81      1.61 o 
  -5   2   3        4.42      0.15 o 
  -4   2   3       78.76      1.95 o 
  -3   2   3      299.20      8.09 o 
  -2   2   3        9.61      0.27 o 
  -1   2   3      172.05      4.31 o 
   0   2   3        0.04      0.02 o 
   1   2   3      353.07      9.15 o 
   2   2   3       17.39      0.43 o 
   3   2   3      103.11      2.38 o 
   4   2   3       56.31      1.28 o 
   5   2   3       24.22      0.56 o 
   6   2   3       13.62      0.33 o 
   7   2   3        4.79      0.15 o 
   8   2   3        5.30      0.19 o 
  -8   3   3        7.24      0.21 o 
  -7   3   3        1.80      0.25 o 
  -6   3   3        1.75      0.07 o 
  -5   3   3        6.19      0.16 o 
  -4   3   3       23.25      0.61 o 
  -3   3   3        6.96      0.25 o 
  -2   3   3        1.15      0.44 o 
  -1   3   3       13.88      0.35 o 
   0   3   3       87.94      2.02 o 
   1   3   3        0.03      0.02 o 
   2   3   3        4.71      0.18 o 
   3   3   3      100.82      2.22 o 
   4   3   3        1.37      0.06 o 
   5   3   3        4.44      0.13 o 
   6   3   3        0.78      0.07 o 
   7   3   3       15.69      0.44 o 
  -7   4   3        0.71      0.06 o 
  -6   4   3        7.56      0.21 o 
  -5   4   3       24.83      0.62 o 
  -4   4   3       62.22      1.43 o 
  -3   4   3       60.11      1.36 o 
  -2   4   3       33.47      0.73 o 
  -1   4   3        0.04      0.03 o 
   0   4   3        4.06      0.13 o 
   1   4   3       15.15      0.38 o 
   2   4   3       55.88      1.33 o 
   3   4   3       18.85      0.47 o 
   4   4   3        2.75      0.12 o 
   5   4   3        1.37      0.08 o 
   6   4   3        0.29      0.07 o 
  -5   5   3        3.31      0.17 o 
  -4   5   3        2.22      0.27 o 
  -3   5   3        4.55      0.15 o 
  -2   5   3        3.34      0.13 o 
  -1   5   3        1.16      0.18 o 
   0   5   3        0.90      0.26 o 
   1   5   3        0.69      0.07 o 
   2   5   3        1.31      0.08 o 
   3   5   3        0.02      0.02 o 
   4   5   3        2.72      0.75 o 
 -10   0   4        8.73      0.28 o 
  -9   0   4       59.48      1.50 o 
  -8   0   4        4.32      0.16 o 
  -7   0   4       40.20      0.89 o 
  -6   0   4        3.18      0.28 o 
  -5   0   4       18.32      0.68 o 
  -4   0   4      120.22      3.30 o 
  -3   0   4       87.87      2.36 o 
  -1   0   4      864.43     40.63 o 
   0   0   4       69.18      1.63 o 
   2   0   4        8.12      0.22 o 
   3   0   4       21.09      0.62 o 
   4   0   4       38.80      1.16 o 
   5   0   4       11.97      0.33 o 
   6   0   4        1.56      0.11 o 
   7   0   4      279.05      5.14 o 
   8   0   4       68.92      1.24 o 
   9   0   4        4.84      0.20 o 
 -10   1   4        0.62      0.13 o 
  -9   1   4       10.67      0.28 o 
  -8   1   4       30.74      0.70 o 
  -7   1   4        0.31      0.16 o 
  -6   1   4       31.68      0.84 o 
  -5   1   4       94.37      2.36 o 
  -4   1   4       34.16      0.83 o 
  -3   1   4      229.76      6.38 o 
  -2   1   4      358.94     14.49 o 
  -1   1   4      239.94      7.93 o 
   0   1   4     1483.25     66.31 o 
   1   1   4       67.02      1.55 o 
   2   1   4        9.37      0.23 o 
   3   1   4       11.49      0.28 o 
   4   1   4        3.04      0.13 o 
   5   1   4       39.74      0.94 o 
   6   1   4       54.73      1.23 o 
   7   1   4       36.39      0.98 o 
   8   1   4       34.35      0.81 o 
   9   1   4        2.63      0.16 o 
  -9   2   4        0.30      0.05 o 
  -8   2   4       16.62      0.39 o 
  -7   2   4        3.49      0.11 o 
  -6   2   4        5.55      0.17 o 
  -5   2   4       28.34      0.62 o 
  -4   2   4       63.26      1.64 o 
  -3   2   4       27.09      0.69 o 
  -2   2   4       22.64      0.55 o 
  -1   2   4      232.11      5.86 o 
   0   2   4      187.65      4.57 o 
   1   2   4       19.86      0.46 o 
   2   2   4        1.29      0.06 o 
   3   2   4       93.09      2.12 o 
   4   2   4       15.71      0.37 o 
   5   2   4       61.61      1.37 o 
   6   2   4       47.93      1.03 o 
   7   2   4        0.60      0.06 o 
   8   2   4       14.97      0.37 o 
  -8   3   4        0.04      0.04 o 
  -7   3   4       78.23      1.80 o 
  -6   3   4        4.67      0.13 o 
  -5   3   4       11.77      0.28 o 
  -4   3   4      251.38     10.14 o 
  -3   3   4       46.86      1.00 o 
  -2   3   4        9.11      0.35 o 
  -1   3   4       56.70      1.30 o 
   0   3   4       57.76      1.32 o 
   1   3   4        7.96      0.23 o 
   2   3   4      218.81      5.07 o 
   3   3   4      109.71      2.52 o 
   4   3   4       49.76      1.10 o 
   5   3   4        4.01      0.13 o 
   6   3   4        0.25      0.05 o 
   7   3   4       14.58      0.35 o 
  -7   4   4        2.27      0.11 o 
  -6   4   4       44.28      1.07 o 
  -5   4   4       24.60      0.61 o 
  -4   4   4        1.10      0.07 o 
  -3   4   4       29.85      0.66 o 
  -2   4   4        0.45      0.11 o 
  -1   4   4        0.34      0.10 o 
   0   4   4       12.48      0.32 o 
   1   4   4        3.05      0.13 o 
   2   4   4       54.95      1.20 o 
   3   4   4       39.09      1.13 o 
   4   4   4        1.56      0.08 o 
   5   4   4       26.55      0.72 o 
   6   4   4        6.30      0.23 o 
  -5   5   4       68.09      1.61 o 
  -4   5   4        0.53      0.11 o 
  -3   5   4        9.66      0.36 o 
  -2   5   4        3.63      0.14 o 
  -1   5   4        5.13      0.17 o 
   0   5   4       24.58      0.54 o 
   1   5   4       93.46      1.87 o 
   2   5   4        3.02      0.12 o 
   3   5   4        0.07      0.04 o 
   4   5   4       22.91      1.26 o 
 -10   1   5        9.46      0.31 o 
  -9   1   5        3.26      0.11 o 
  -8   1   5       23.53      0.54 o 
  -7   1   5        2.29      0.10 o 
  -6   1   5       98.12      2.61 o 
  -5   1   5       30.54      0.82 o 
  -4   1   5        0.10      0.03 o 
  -3   1   5      208.67      5.63 o 
  -2   1   5       20.61      0.56 o 
  -1   1   5        1.08      0.04 o 
   0   1   5       70.42      1.63 o 
   1   1   5      114.67      2.73 o 
   2   1   5       20.18      0.48 o 
   3   1   5        5.23      0.15 o 
   4   1   5       90.16      2.08 o 
   5   1   5        1.18      0.07 o 
   6   1   5       60.72      1.35 o 
   7   1   5       41.21      1.04 o 
   8   1   5        0.03      0.03 o 
  -9   2   5        6.22      0.19 o 
  -8   2   5       34.94      0.87 o 
  -7   2   5       10.35      0.26 o 
  -6   2   5        4.49      0.15 o 
  -5   2   5      179.35      6.54 o 
  -4   2   5        1.18      1.24 o 
  -3   2   5        2.68      0.13 o 
  -2   2   5        3.36      0.16 o 
  -1   2   5      483.47     13.83 o 
   0   2   5       49.57      1.14 o 
   1   2   5       91.05      2.10 o 
   2   2   5      152.26      3.53 o 
   3   2   5       62.29      1.41 o 
   4   2   5        0.57      0.06 o 
   5   2   5       14.98      0.36 o 
   6   2   5      100.11      2.19 o 
   7   2   5        0.81      0.07 o 
   8   2   5        7.61      0.26 o 
  -8   3   5        1.03      0.07 o 
  -7   3   5       35.90      0.78 o 
  -6   3   5        0.68      0.05 o 
  -5   3   5        3.90      0.13 o 
  -4   3   5       29.11      0.68 o 
  -3   3   5       22.12      0.91 o 
  -2   3   5        6.15      0.52 o 
  -1   3   5        0.49      0.21 o 
   0   3   5       16.31      0.45 o 
   1   3   5       21.97      0.59 o 
   2   3   5        7.85      0.20 o 
   3   3   5        0.13      0.03 o 
   4   3   5        3.59      0.11 o 
   5   3   5       41.77      0.95 o 
   6   3   5        0.15      0.04 o 
   7   3   5        1.03      0.09 o 
  -7   4   5       23.43      0.68 o 
  -6   4   5       40.33      0.88 o 
  -5   4   5       13.89      0.34 o 
  -4   4   5       11.30      0.36 o 
  -3   4   5        0.48      0.05 o 
  -2   4   5       35.48      0.77 o 
  -1   4   5       62.94      1.43 o 
   0   4   5       78.15      1.66 o 
   1   4   5       53.85      1.15 o 
   2   4   5       19.07      0.45 o 
   3   4   5        0.21      0.05 o 
   4   4   5       21.00      0.52 o 
   5   4   5       19.37      0.53 o 
   6   4   5       14.87      0.36 o 
  -5   5   5        0.28      0.08 o 
  -4   5   5        0.06      0.04 o 
  -3   5   5        1.19      0.09 o 
  -2   5   5        4.24      0.15 o 
  -1   5   5        0.08      0.05 o 
   0   5   5        2.51      0.70 o 
   1   5   5        4.27      0.18 o 
   2   5   5        1.24      0.10 o 
   3   5   5        1.89      0.10 o 
 -10   0   6       12.51      0.54 o 
  -9   0   6       25.89      0.66 o 
  -8   0   6        0.03      0.03 o 
  -7   0   6      262.13      3.98 o 
  -6   0   6      169.63      4.07 o 
  -5   0   6      115.91      2.99 o 
  -4   0   6       44.24      1.13 o 
  -3   0   6       14.34      0.40 o 
  -2   0   6      169.63      4.83 o 
  -1   0   6      199.45      6.29 o 
   0   0   6      844.54     59.78 o 
   1   0   6      221.71      6.09 o 
   2   0   6        4.06      0.18 o 
   3   0   6      589.96     17.75 o 
   4   0   6       12.82      0.65 o 
   5   0   6        6.55      0.19 o 
   6   0   6       49.16      1.08 o 
   7   0   6        1.21      0.08 o 
   8   0   6        4.63      0.19 o 
  -9   1   6       23.26      0.54 o 
  -8   1   6        1.75      0.08 o 
  -7   1   6       19.02      0.45 o 
  -6   1   6       25.46     30.06 o 
  -5   1   6        0.98      0.93 o 
  -4   1   6      176.22      4.53 o 
  -3   1   6        0.19      0.07 o 
  -2   1   6        5.47      0.15 o 
  -1   1   6        0.48      0.05 o 
   0   1   6      310.95      8.98 o 
   1   1   6      211.49      5.27 o 
   2   1   6      421.89     11.08 o 
   3   1   6        4.80      0.14 o 
   4   1   6       40.76      1.09 o 
   5   1   6       82.03      1.88 o 
   6   1   6       21.48      0.49 o 
   7   1   6        0.98      0.08 o 
   8   1   6        4.27      0.16 o 
  -9   2   6       35.38      0.81 o 
  -8   2   6       59.47      1.31 o 
  -7   2   6        2.38      0.09 o 
  -6   2   6        0.87      0.29 o 
  -5   2   6       81.79      1.72 o 
  -4   2   6        5.65      0.28 o 
  -3   2   6      139.34      3.25 o 
  -2   2   6       72.85      1.69 o 
  -1   2   6       18.80      0.46 o 
   0   2   6        5.31      0.15 o 
   1   2   6      162.01      3.77 o 
   2   2   6       10.56      0.26 o 
   3   2   6       45.80      1.11 o 
   4   2   6        7.17      0.19 o 
   5   2   6       49.61      1.20 o 
   6   2   6        2.32      0.11 o 
   7   2   6        6.08      0.18 o 
   8   2   6        0.04      0.04 o 
  -8   3   6       34.23      0.87 o 
  -7   3   6       16.65      0.42 o 
  -6   3   6        7.33      0.19 o 
  -5   3   6        4.89      0.15 o 
  -4   3   6        8.26      0.31 o 
  -3   3   6        0.20      0.04 o 
  -2   3   6      367.21      8.37 o 
  -1   3   6      107.19      2.43 o 
   0   3   6        0.20      0.05 o 
   1   3   6       44.96      1.10 o 
   2   3   6        2.48      0.09 o 
   3   3   6       21.00      0.48 o 
   4   3   6      108.90      2.41 o 
   5   3   6       92.61      1.97 o 
   6   3   6        0.23      0.06 o 
   7   3   6        7.02      0.21 o 
  -7   4   6        4.70      0.17 o 
  -6   4   6        1.99      0.11 o 
  -5   4   6        0.03      0.03 o 
  -4   4   6       29.74      0.66 o 
  -3   4   6       25.52      0.71 o 
  -2   4   6        3.86      0.15 o 
  -1   4   6       83.67      2.07 o 
   0   4   6        6.60      0.21 o 
   1   4   6        8.27      0.22 o 
   2   4   6        3.56      0.12 o 
   3   4   6        0.33      0.05 o 
   4   4   6       14.02      0.39 o 
   5   4   6        8.66      0.23 o 
  -4   5   6        5.30      0.18 o 
  -3   5   6       37.15      1.01 o 
  -2   5   6        0.04      0.05 o 
  -1   5   6       32.06      0.71 o 
   0   5   6       73.57      2.61 o 
   1   5   6        0.16      0.05 o 
   2   5   6        2.03      0.11 o 
   3   5   6       15.58      0.42 o 
  -9   1   7       17.62      0.45 o 
  -8   1   7       57.41      1.25 o 
  -7   1   7       53.77      1.18 o 
  -6   1   7        0.66      0.69 o 
  -5   1   7        0.29      0.29 o 
  -4   1   7       87.71      2.16 o 
  -3   1   7      342.57      9.24 o 
  -2   1   7       33.74      0.79 o 
  -1   1   7      399.79     12.58 o 
   0   1   7       35.12      0.81 o 
   1   1   7       18.51      0.45 o 
   2   1   7       30.24      0.71 o 
   3   1   7       29.73      0.70 o 
   4   1   7        8.56      0.22 o 
   5   1   7        5.25      0.14 o 
   6   1   7       12.23      0.29 o 
   7   1   7        1.51      0.08 o 
   8   1   7        0.36      0.05 o 
  -9   2   7       10.24      0.26 o 
  -8   2   7        6.69      0.19 o 
  -7   2   7       20.35      0.46 o 
  -6   2   7        0.21      0.07 o 
  -5   2   7        2.87      3.11 o 
  -4   2   7        6.72      0.29 o 
  -3   2   7      170.16      3.99 o 
  -2   2   7       33.81      0.80 o 
  -1   2   7        1.19      0.23 o 
   0   2   7      140.61      3.31 o 
   1   2   7       84.47      2.08 o 
   2   2   7       57.38      1.30 o 
   3   2   7        3.87      0.11 o 
   4   2   7      158.99      3.56 o 
   5   2   7        4.33      0.13 o 
   6   2   7        1.12      0.07 o 
   7   2   7        3.35      0.13 o 
  -8   3   7       11.04      0.28 o 
  -7   3   7        0.04      0.03 o 
  -6   3   7        7.71      0.21 o 
  -5   3   7       16.63      0.43 o 
  -4   3   7        5.36      0.17 o 
  -3   3   7        4.16      0.14 o 
  -2   3   7       83.07      2.03 o 
  -1   3   7        1.85      0.08 o 
   0   3   7        1.03      0.06 o 
   1   3   7       19.58      0.45 o 
   2   3   7       30.85      0.72 o 
   3   3   7        2.21      0.08 o 
   4   3   7        0.36      0.04 o 
   5   3   7        4.70      0.14 o 
   6   3   7        5.21      0.16 o 
  -7   4   7        4.79      0.17 o 
  -6   4   7        0.06      0.06 o 
  -5   4   7        1.22      0.09 o 
  -4   4   7        9.69      0.27 o 
  -3   4   7       17.23      0.48 o 
  -2   4   7       38.72      0.85 o 
  -1   4   7       29.08      0.67 o 
   0   4   7        0.18      0.04 o 
   1   4   7        1.32      0.07 o 
   2   4   7       18.77      0.49 o 
   3   4   7       57.78      1.43 o 
   4   4   7       41.53      0.99 o 
   5   4   7       19.77      0.50 o 
  -4   5   7        0.06      0.05 o 
  -3   5   7        4.23      0.16 o 
  -2   5   7        0.17      0.10 o 
  -1   5   7        0.84      0.28 o 
   0   5   7        0.07      0.05 o 
   1   5   7        1.12      0.10 o 
   2   5   7        0.27      0.07 o 
 -10   0   8       19.34      0.94 o 
  -9   0   8        4.49      0.18 o 
  -8   0   8       51.40      1.41 o 
  -7   0   8        0.11      0.10 o 
  -6   0   8        1.29      0.19 o 
  -5   0   8      288.40      7.58 o 
  -4   0   8      582.38     19.29 o 
  -3   0   8       22.22      0.58 o 
  -2   0   8      449.12     16.75 o 
  -1   0   8      494.33     22.62 o 
   0   0   8      292.22      8.38 o 
   1   0   8       70.72      1.71 o 
   2   0   8      103.48      2.58 o 
   3   0   8       10.65      0.29 o 
   4   0   8        1.06      0.05 o 
   5   0   8      153.30      3.28 o 
   6   0   8       16.10      0.38 o 
   7   0   8       46.45      0.98 o 
   8   0   8       30.67      0.62 o 
  -9   1   8        4.98      0.17 o 
  -8   1   8        6.17      0.19 o 
  -7   1   8        0.05      0.05 o 
  -6   1   8        3.22      0.24 o 
  -5   1   8       17.01      0.61 o 
  -4   1   8      176.60      4.40 o 
  -3   1   8        8.37      0.24 o 
  -2   1   8      288.44      7.28 o 
  -1   1   8       94.10      2.22 o 
   0   1   8       27.45      0.65 o 
   1   1   8       92.90      2.17 o 
   2   1   8       48.50      1.12 o 
   3   1   8       39.02      0.89 o 
   4   1   8       29.27      0.66 o 
   5   1   8        1.50      0.05 o 
   6   1   8       44.24      0.97 o 
   7   1   8       48.53      1.10 o 
  -9   2   8       57.20      1.55 o 
  -8   2   8        6.95      0.20 o 
  -7   2   8       17.67      0.41 o 
  -6   2   8        1.78      1.94 o 
  -5   2   8        2.06      0.19 o 
  -4   2   8       84.58      1.91 o 
  -3   2   8      293.36      6.85 o 
  -2   2   8       28.98      0.66 o 
  -1   2   8       47.38      1.07 o 
   0   2   8        0.38      0.09 o 
   1   2   8        5.92      0.16 o 
   2   2   8       57.02      1.29 o 
   3   2   8      105.43      2.44 o 
   4   2   8        0.71      0.04 o 
   5   2   8       14.39      0.33 o 
   6   2   8        5.42      0.16 o 
   7   2   8        7.20      0.20 o 
  -8   3   8       23.12      0.53 o 
  -7   3   8        0.05      0.04 o 
  -6   3   8       40.83      0.88 o 
  -5   3   8        2.26      0.12 o 
  -4   3   8        0.19      0.10 o 
  -3   3   8       18.25      0.44 o 
  -2   3   8       26.26      0.61 o 
  -1   3   8        6.67      0.20 o 
   0   3   8      101.58      2.24 o 
   1   3   8       25.92      0.59 o 
   2   3   8        1.83      0.08 o 
   3   3   8      119.19      2.60 o 
   4   3   8       56.58      1.34 o 
   5   3   8        3.48      0.12 o 
   6   3   8        6.26      0.18 o 
  -6   4   8        7.10      0.21 o 
  -5   4   8       26.22      0.69 o 
  -4   4   8        4.62      0.16 o 
  -3   4   8        0.58      0.08 o 
  -2   4   8        0.50      0.10 o 
  -1   4   8        7.96      0.30 o 
   0   4   8        5.77      0.23 o 
   1   4   8       60.36      1.58 o 
   2   4   8        5.37      0.15 o 
   3   4   8       21.08      0.56 o 
   4   4   8       21.95      0.65 o 
  -4   5   8        8.49      0.25 o 
  -3   5   8        0.54      0.12 o 
  -2   5   8        1.19      0.12 o 
  -1   5   8        0.42      0.28 o 
   0   5   8        6.01      0.29 o 
   1   5   8        8.23      0.24 o 
   2   5   8       72.72      1.91 o 
  -9   1   9       17.89      0.43 o 
  -8   1   9       14.24      0.36 o 
  -7   1   9       11.16      0.33 o 
  -6   1   9       44.73      1.16 o 
  -5   1   9      270.49      6.37 o 
  -4   1   9       46.99      1.15 o 
  -3   1   9       61.61      1.42 o 
  -2   1   9       22.71      0.64 o 
  -1   1   9      171.05      4.13 o 
   0   1   9       37.70      0.91 o 
   1   1   9      191.51      4.47 o 
   2   1   9      181.10      4.15 o 
   3   1   9        1.52      0.06 o 
   4   1   9       21.51      0.49 o 
   5   1   9        1.96      0.06 o 
   6   1   9       36.25      0.80 o 
   7   1   9        0.05      0.04 o 
  -9   2   9        1.45      0.10 o 
  -8   2   9        1.32      0.09 o 
  -7   2   9       17.61      0.43 o 
  -6   2   9       32.78      0.91 o 
  -5   2   9        0.10      0.04 o 
  -4   2   9       14.25      0.37 o 
  -3   2   9       53.29      1.20 o 
  -2   2   9       17.36      0.41 o 
  -1   2   9        8.06      0.20 o 
   0   2   9       56.05      1.69 o 
   1   2   9        7.49      0.19 o 
   2   2   9       80.00      1.78 o 
   3   2   9        2.33      0.07 o 
   4   2   9       14.92      0.34 o 
   5   2   9       10.94      0.26 o 
   6   2   9       34.83      0.75 o 
  -8   3   9        5.67      0.22 o 
  -7   3   9       10.06      0.30 o 
  -6   3   9       31.89      0.71 o 
  -5   3   9        0.05      0.03 o 
  -4   3   9       37.60      1.73 o 
  -3   3   9        5.59      0.18 o 
  -2   3   9        8.36      0.23 o 
  -1   3   9        1.16      0.08 o 
   0   3   9       42.82      0.97 o 
   1   3   9       10.12      0.26 o 
   2   3   9        1.46      0.06 o 
   3   3   9       36.98      0.82 o 
   4   3   9        6.43      0.18 o 
   5   3   9        0.26      0.05 o 
   6   3   9        3.97      0.14 o 
  -6   4   9        0.06      0.05 o 
  -5   4   9        0.03      0.03 o 
  -4   4   9        2.15      0.13 o 
  -3   4   9        0.45      0.07 o 
  -2   4   9        0.30      0.07 o 
  -1   4   9        0.86      0.45 o 
   0   4   9        6.49      0.20 o 
   1   4   9       12.32      0.41 o 
   2   4   9        7.22      0.23 o 
   3   4   9       10.07      0.26 o 
   4   4   9        0.97      0.10 o 
  -3   5   9        4.45      0.20 o 
  -2   5   9        0.82      0.11 o 
  -1   5   9        6.87      0.35 o 
   0   5   9        0.11      0.08 o 
   1   5   9        0.81      0.11 o 
  -9   0  10       54.42      2.05 o 
  -8   0  10        6.73      0.25 o 
  -7   0  10        1.01      0.27 o 
  -6   0  10      294.48      5.67 o 
  -5   0  10      106.68      2.61 o 
  -4   0  10        1.76      0.23 o 
  -3   0  10        4.14      0.14 o 
  -2   0  10      186.20      4.92 o 
  -1   0  10        3.07      0.13 o 
   0   0  10      402.64     10.64 o 
   1   0  10      691.34     16.56 o 
   2   0  10       35.63      0.80 o 
   3   0  10        1.20      0.06 o 
   4   0  10        4.56      0.13 o 
   5   0  10       74.96      1.63 o 
   6   0  10       35.26      0.77 o 
   7   0  10       62.77      1.28 o 
  -9   1  10        1.20      0.09 o 
  -8   1  10       37.25      0.98 o 
  -7   1  10       30.55      0.81 o 
  -6   1  10       51.85      1.30 o 
  -5   1  10       26.32      0.75 o 
  -4   1  10        0.09      0.05 o 
  -3   1  10        3.67      0.12 o 
  -2   1  10       32.91      0.77 o 
  -1   1  10        0.05      0.03 o 
   0   1  10      149.60      3.57 o 
   1   1  10       74.97      1.73 o 
   2   1  10       43.81      0.99 o 
   3   1  10       88.56      2.00 o 
   4   1  10        0.26      0.02 o 
   5   1  10        0.80      0.04 o 
   6   1  10        0.34      0.04 o 
   7   1  10        3.42      0.13 o 
  -9   2  10        5.65      0.23 o 
  -8   2  10       11.62      0.44 o 
  -7   2  10       82.45      1.67 o 
  -6   2  10        9.78      0.39 o 
  -5   2  10        0.04      0.04 o 
  -4   2  10       31.52      0.75 o 
  -3   2  10       11.16      0.28 o 
  -2   2  10       91.74      2.05 o 
  -1   2  10      190.98      4.29 o 
   0   2  10       26.99      0.61 o 
   1   2  10        4.71      0.14 o 
   2   2  10       77.93      1.74 o 
   3   2  10       11.70      0.27 o 
   4   2  10       42.63      0.94 o 
   5   2  10       41.87      0.96 o 
   6   2  10        1.57      0.11 o 
  -8   3  10       10.04      0.31 o 
  -7   3  10       11.61      0.33 o 
  -6   3  10        0.47      0.09 o 
  -5   3  10        6.78      0.19 o 
  -4   3  10       66.04      1.36 o 
  -3   3  10       20.72      0.51 o 
  -2   3  10       23.18      0.55 o 
  -1   3  10       33.23      0.81 o 
   0   3  10        1.26      0.07 o 
   1   3  10        0.74      0.05 o 
   2   3  10        2.49      0.08 o 
   3   3  10        0.24      0.04 o 
   4   3  10       10.37      0.29 o 
   5   3  10       38.46      0.82 o 
  -6   4  10        1.87      0.14 o 
  -5   4  10       23.74      0.65 o 
  -4   4  10        2.89      0.15 o 
  -3   4  10       38.71      1.00 o 
  -2   4  10       24.78      0.58 o 
  -1   4  10        0.03      0.03 o 
   0   4  10       16.91      0.44 o 
   1   4  10        0.03      0.03 o 
   2   4  10        1.77      0.09 o 
   3   4  10       11.26      0.30 o 
  -2   5  10        0.13      0.12 o 
  -1   5  10       14.97      0.37 o 
  -9   1  11        6.88      0.22 o 
  -8   1  11        1.86      0.20 o 
  -7   1  11       48.16      1.43 o 
  -6   1  11        4.13      0.23 o 
  -5   1  11        0.07      0.06 o 
  -4   1  11        1.96      0.09 o 
  -3   1  11      161.61      3.64 o 
  -2   1  11       84.64      1.93 o 
  -1   1  11       75.54      1.75 o 
   0   1  11      206.73      4.70 o 
   1   1  11        0.08      0.02 o 
   2   1  11        1.82      0.06 o 
   3   1  11       14.07      0.32 o 
   4   1  11      133.10      2.95 o 
   5   1  11       30.37      0.68 o 
   6   1  11       33.20      0.72 o 
  -8   2  11       20.33      0.68 o 
  -7   2  11       22.87      0.70 o 
  -6   2  11        0.19      0.05 o 
  -5   2  11       41.83      1.12 o 
  -4   2  11        7.77      0.21 o 
  -3   2  11       23.95      0.56 o 
  -2   2  11       13.94      0.39 o 
  -1   2  11       76.37      1.69 o 
   0   2  11        1.50      0.08 o 
   1   2  11        9.09      0.22 o 
   2   2  11       32.96      0.75 o 
   3   2  11        9.63      0.23 o 
   4   2  11        1.23      0.06 o 
   5   2  11       11.14      0.27 o 
   6   2  11        5.95      0.20 o 
  -7   3  11        0.19      0.07 o 
  -6   3  11        4.52      0.16 o 
  -5   3  11        0.52      0.08 o 
  -4   3  11       21.21      0.50 o 
  -3   3  11        1.55      0.10 o 
  -2   3  11       21.15      0.51 o 
  -1   3  11       43.96      0.97 o 
   0   3  11        1.55      0.08 o 
   1   3  11       15.73      0.36 o 
   2   3  11        0.23      0.03 o 
   3   3  11       16.42      0.38 o 
   4   3  11        0.42      0.06 o 
   5   3  11       21.70      0.72 o 
  -5   4  11        0.22      0.07 o 
  -4   4  11        0.15      0.06 o 
  -3   4  11        4.20      0.18 o 
  -2   4  11       19.16      0.45 o 
  -1   4  11        3.09      0.13 o 
   0   4  11        0.59      0.06 o 
   1   4  11        1.46      0.09 o 
   2   4  11        0.23      0.05 o 
   3   4  11        0.04      0.04 o 
  -9   0  12        0.11      0.08 o 
  -8   0  12        3.21      0.45 o 
  -7   0  12        6.04      0.51 o 
  -5   0  12       45.13      1.03 o 
  -4   0  12      253.21      6.65 o 
  -3   0  12      148.37      3.31 o 
  -2   0  12       17.26      0.41 o 
  -1   0  12      113.92      2.54 o 
   0   0  12       14.42      0.34 o 
   1   0  12        6.14      0.16 o 
   2   0  12       79.84      1.75 o 
   3   0  12      290.41      6.41 o 
   4   0  12        3.02      0.10 o 
   5   0  12       18.05      0.41 o 
   6   0  12       98.87      2.07 o 
  -9   1  12        0.06      0.05 o 
  -8   1  12        1.87      0.14 o 
  -7   1  12        3.18      0.16 o 
  -6   1  12       43.95      1.07 o 
  -5   1  12       25.89      0.60 o 
  -4   1  12       85.11      1.90 o 
  -3   1  12       54.97      1.22 o 
  -2   1  12        9.75      0.24 o 
  -1   1  12       90.55      2.06 o 
   0   1  12        0.21      0.03 o 
   1   1  12        2.04      0.06 o 
   2   1  12       25.12      0.57 o 
   3   1  12       11.41      0.26 o 
   4   1  12       12.00      0.28 o 
   5   1  12       58.17      1.30 o 
   6   1  12        0.72      0.06 o 
  -8   2  12        8.10      0.25 o 
  -7   2  12        8.31      0.25 o 
  -6   2  12        9.09      0.24 o 
  -5   2  12       24.53      0.59 o 
  -4   2  12        0.84      0.05 o 
  -3   2  12        2.19      0.08 o 
  -2   2  12      112.69      2.55 o 
  -1   2  12       35.29      0.82 o 
   0   2  12       17.35      0.40 o 
   1   2  12       15.25      0.36 o 
   2   2  12        0.48      0.03 o 
   3   2  12       22.38      0.51 o 
   4   2  12      105.88      2.35 o 
   5   2  12       22.32      0.54 o 
  -7   3  12        0.96      0.09 o 
  -6   3  12        1.01      0.10 o 
  -5   3  12        0.70      0.07 o 
  -4   3  12       12.79      0.31 o 
  -3   3  12       44.20      0.96 o 
  -2   3  12       88.55      2.08 o 
  -1   3  12        0.25      0.05 o 
   0   3  12        9.00      0.42 o 
   1   3  12       35.56      0.78 o 
   2   3  12        3.98      0.12 o 
   3   3  12       33.83      0.76 o 
   4   3  12        0.02      0.02 o 
  -5   4  12        2.15      0.14 o 
  -4   4  12        0.36      0.08 o 
  -3   4  12        2.95      0.16 o 
  -2   4  12        0.15      0.06 o 
  -1   4  12       21.97      0.55 o 
   0   4  12       25.34      0.57 o 
   1   4  12        1.61      0.10 o 
   2   4  12       35.79      1.04 o 
  -8   1  13        0.03      0.03 o 
  -7   1  13        9.65      0.39 o 
  -6   1  13        5.19      0.17 o 
  -5   1  13        9.33      0.24 o 
  -4   1  13       15.91      0.41 o 
  -3   1  13        0.89      0.05 o 
  -2   1  13       33.17      0.74 o 
  -1   1  13        5.80      0.15 o 
   0   1  13       26.49      0.59 o 
   1   1  13        7.01      0.17 o 
   2   1  13      124.15      2.76 o 
   3   1  13       37.42      0.83 o 
   4   1  13        6.38      0.16 o 
   5   1  13       17.50      0.42 o 
  -8   2  13        2.11      0.13 o 
  -7   2  13        5.29      0.17 o 
  -6   2  13        0.18      0.04 o 
  -5   2  13       75.94      1.62 o 
  -4   2  13        3.35      0.11 o 
  -3   2  13       55.27      1.27 o 
  -2   2  13       31.91      0.72 o 
  -1   2  13       13.16      0.31 o 
   0   2  13       10.25      0.25 o 
   1   2  13       28.54      0.65 o 
   2   2  13       37.56      0.84 o 
   3   2  13        3.06      0.09 o 
   4   2  13       28.47      0.63 o 
   5   2  13        0.07      0.06 o 
  -7   3  13        7.65      0.25 o 
  -6   3  13        6.73      0.21 o 
  -5   3  13        0.03      0.03 o 
  -4   3  13        1.12      0.08 o 
  -3   3  13        9.82      0.25 o 
  -2   3  13        4.03      0.13 o 
  -1   3  13        1.17      0.08 o 
   0   3  13        0.05      0.03 o 
   1   3  13       30.03      0.66 o 
   2   3  13        0.12      0.04 o 
   3   3  13       12.60      0.30 o 
  -4   4  13       28.97      0.88 o 
  -3   4  13       33.19      1.12 o 
  -2   4  13       11.04      0.28 o 
  -1   4  13        0.26      0.06 o 
   0   4  13        6.33      0.19 o 
   1   4  13        8.29      0.23 o 
  -8   0  14       46.70      1.36 o 
  -7   0  14       12.44      0.46 o 
  -6   0  14       26.64      0.72 o 
  -5   0  14        0.60      0.08 o 
  -4   0  14        2.00      0.12 o 
  -3   0  14       18.04      0.42 o 
  -2   0  14       57.69      1.26 o 
  -1   0  14       49.57      1.09 o 
   0   0  14       54.84      1.21 o 
   1   0  14       89.03      1.94 o 
   2   0  14      102.50      2.22 o 
   3   0  14        3.88      0.12 o 
   4   0  14        0.09      0.04 o 
   5   0  14       16.16      0.38 o 
  -8   1  14        0.66      0.09 o 
  -7   1  14       16.22      0.41 o 
  -6   1  14       22.57      0.52 o 
  -5   1  14       27.15      0.62 o 
  -4   1  14       17.22      0.40 o 
  -3   1  14        0.33      0.03 o 
  -2   1  14       19.02      0.43 o 
  -1   1  14       47.06      1.09 o 
   0   1  14        9.27      0.22 o 
   1   1  14      132.03      2.91 o 
   2   1  14        3.21      0.09 o 
   3   1  14        0.72      0.04 o 
   4   1  14        2.54      0.08 o 
   5   1  14        0.30      0.04 o 
  -7   2  14        3.53      0.14 o 
  -6   2  14        6.76      0.22 o 
  -5   2  14        0.75      0.07 o 
  -4   2  14       23.06      0.55 o 
  -3   2  14        0.93      0.06 o 
  -2   2  14       13.91      0.32 o 
  -1   2  14        1.25      0.06 o 
   0   2  14       60.46      1.39 o 
   1   2  14        6.91      0.18 o 
   2   2  14        1.76      0.07 o 
   3   2  14        8.25      0.22 o 
   4   2  14       11.21      0.28 o 
  -6   3  14       56.84      1.21 o 
  -5   3  14        0.95      0.10 o 
  -4   3  14       33.08      0.67 o 
  -3   3  14       73.24      1.72 o 
  -2   3  14        5.16      0.16 o 
  -1   3  14       28.07      0.62 o 
   0   3  14       28.67      0.64 o 
   1   3  14       15.74      0.37 o 
   2   3  14        8.82      0.23 o 
   3   3  14       51.56      1.20 o 
  -3   4  14        6.03      0.21 o 
  -2   4  14        9.09      0.31 o 
  -1   4  14        3.53      0.14 o 
  -8   1  15       16.60      0.41 o 
  -7   1  15       13.99      0.35 o 
  -6   1  15        3.74      0.13 o 
  -5   1  15       40.85      0.94 o 
  -4   1  15        0.13      0.03 o 
  -3   1  15        0.14      0.03 o 
  -2   1  15       11.65      0.27 o 
  -1   1  15       10.94      0.29 o 
   0   1  15        3.70      0.10 o 
   1   1  15        4.42      0.12 o 
   2   1  15        5.51      0.14 o 
   3   1  15        3.10      0.09 o 
   4   1  15        9.98      0.24 o 
  -7   2  15       42.92      0.94 o 
  -6   2  15        2.87      0.13 o 
  -5   2  15       12.71      0.31 o 
  -4   2  15       36.41      0.84 o 
  -3   2  15       29.61      0.70 o 
  -2   2  15        2.28      0.09 o 
  -1   2  15       12.62      0.34 o 
   0   2  15      101.52      2.20 o 
   1   2  15        0.91      0.05 o 
   2   2  15       13.23      0.31 o 
   3   2  15        1.28      0.07 o 
  -5   3  15        2.26      0.14 o 
  -4   3  15        6.28      0.20 o 
  -3   3  15        1.68      0.13 o 
  -2   3  15       12.03      0.30 o 
  -1   3  15        6.16      0.18 o 
   0   3  15        0.32      0.05 o 
   1   3  15        0.98      0.08 o 
   2   3  15        5.27      0.15 o 
  -7   0  16        7.33      0.46 o 
  -6   0  16      136.83      2.74 o 
  -5   0  16        0.12      0.06 o 
  -4   0  16       59.04      1.21 o 
  -3   0  16       13.78      0.34 o 
  -2   0  16       12.15      0.37 o 
  -1   0  16       23.45      0.55 o 
   0   0  16       11.66      0.28 o 
   1   0  16       13.05      0.31 o 
   2   0  16       37.44      0.82 o 
   3   0  16       11.43      0.29 o 
  -7   1  16        6.22      0.21 o 
  -6   1  16        0.54      0.07 o 
  -5   1  16       56.59      1.32 o 
  -4   1  16       22.40      0.56 o 
  -3   1  16       32.69      0.72 o 
  -2   1  16        1.05      0.06 o 
  -1   1  16        6.62      0.17 o 
   0   1  16        3.79      0.10 o 
   1   1  16       24.29      0.54 o 
   2   1  16        0.42      0.03 o 
   3   1  16       61.74      1.35 o 
  -6   2  16        0.37      0.05 o 
  -5   2  16        3.40      0.12 o 
  -4   2  16       10.46      0.26 o 
  -3   2  16       15.29      0.36 o 
  -2   2  16       38.98      0.85 o 
  -1   2  16        0.05      0.03 o 
   0   2  16        2.85      0.10 o 
   1   2  16        5.78      0.16 o 
   2   2  16       13.41      0.31 o 
  -4   3  16        4.20      0.17 o 
  -3   3  16        0.04      0.04 o 
  -2   3  16       34.46      0.78 o 
  -1   3  16      121.46      2.27 o 
   0   3  16        1.24      0.09 o 
  -6   1  17        1.11      0.09 o 
  -5   1  17       16.60      0.44 o 
  -4   1  17        4.75      0.14 o 
  -3   1  17       62.12      1.36 o 
  -2   1  17       31.90      0.74 o 
  -1   1  17        1.86      0.07 o 
   0   1  17       20.87      0.47 o 
   1   1  17        3.80      0.11 o 
   2   1  17        4.67      0.13 o 
  -5   2  17        8.03      0.26 o 
  -4   2  17        7.63      0.22 o 
  -3   2  17        1.02      0.07 o 
  -2   2  17       57.92      1.34 o 
  -1   2  17        0.06      0.04 o 
   0   2  17        0.04      0.03 o 
   1   2  17        4.23      0.14 o 
  -6   0  18       15.95      0.51 o 
  -5   0  18       27.17      0.69 o 
  -4   0  18      138.64      3.50 o 
  -3   0  18       35.28      0.77 o 
  -2   0  18        5.10      0.15 o 
  -1   0  18       64.41      1.43 o 
   0   0  18        1.85      0.12 o 
   1   0  18       92.32      2.12 o 
  -5   1  18        0.48      0.06 o 
  -4   1  18        1.04      0.07 o 
  -3   1  18       40.13      0.88 o 
  -2   1  18        8.68      0.22 o 
  -1   1  18       15.58      0.36 o 
   0   1  18       26.79      0.60 o 
   1   1  18        4.31      0.12 o 
  -4   2  18        8.41      0.29 o 
  -3   2  18       45.80      1.04 o 
  -2   2  18       29.00      0.68 o 
  -1   2  18        5.57      0.16 o 
   0   2  18       12.73      0.43 o 
  -4   1  19       55.39      1.31 o 
  -3   1  19        0.29      0.04 o 
  -2   1  19        1.90      0.09 o 
  -1   1  19        9.96      0.25 o 
_refine_diff_density_max 2.625734E-01
_refine_diff_density_min -3.639512E-01

# start Validation Reply Form
_vrf_PLAT417_ELMAM2_withoutURATIO_oxa08_06
;
PROBLEM: Short Inter D-H..H-D
RESPONSE: This is a very strong hydrogen bond and this is the reason why
the distance is so short.
;
# end Validation Reply Form
