# Supplementary material for: On the accuracy and precision of X-ray and neutron diffraction results as a function of resolution and the electron density model
Source: IUCrJ. 2020 Aug 25;7(Pt 5):920–33. doi: 10.1107/S2052252520010441 (PMC7467170; doi:10.1107/S2052252520010441)
Supplement: Supplementary file 2 [file m-07-00920-sup2.zip › cif_deposition/ELMAM2_withoutURATIO_oxa08_07.cif]

data_ELMAM2_withoutURATIO_oxa08_07  
_audit_creation_method             'MoPro12'     
_chemical_formula_moiety               'C2 H2 O4, 2(H2 O1)'
_chemical_formula_sum                  'C2 H6 O6'
_chemical_formula_weight               126.07
_chemical_absolute_configuration     '-'

_symmetry_cell_setting               monoclinic   
_symmetry_space_group_name_H-M         'P 21/c'
_symmetry_space_group_name_Hall        '-P 2ybc'

loop_
_atom_type_symbol                      
_atom_type_description                 
_atom_type_scat_dispersion_real        
_atom_type_scat_dispersion_imag        
_atom_type_scat_source                 
 'C' 'C'    0.0033   0.0016
'Su & Coppens. Acta. Cryst. (1997) A53, 749-762. '                    
 'H' 'H'    0.0000   0.0000
'Su & Coppens. Acta. Cryst. (1997) A53, 749-762. '                    
 'O' 'O'    0.0106   0.0060
'Su & Coppens. Acta. Cryst. (1997) A53, 749-762. '                    

loop_
_symmetry_equiv_pos_as_xyz           
'x, y, z'
'-x, y+1/2, -z+1/2'
'-x, -y, -z'
'x, -y-1/2, z-1/2'
_cell_length_a                    6.0941(5)
_cell_length_b                    3.4894(3)
_cell_length_c                    11.8415(10)
_cell_angle_alpha                 90.00
_cell_angle_beta                  103.828(5)
_cell_angle_gamma                 90.00
_cell_volume                      244.51(4)
_cell_formula_units_Z                2
_cell_measurement_reflns_used     4019
_cell_measurement_temperature     100(1)
_cell_measurement_theta_max       30.54
_cell_measurement_theta_min       3.54
_exptl_crystal_density_diffrn     1.713
_exptl_crystal_F_000              132 
_exptl_absorpt_coefficient_mu     0.181 
_exptl_crystal_description        unspecified
_exptl_crystal_size_max              0.193                
_exptl_crystal_size_mid              0.186  
_exptl_crystal_size_min              0.139
_exptl_crystal_colour             colourless
_exptl_absorpt_correction_type    multi-scan
_exptl_absorpt_process_details
;
 Absorption correction done by SORTAV
 Blessing, R. H.: (1995) Acta Cryst. A51, 33-38
;
_exptl_absorpt_correction_T_min    0.951
_exptl_absorpt_correction_T_max    1.004
_exptl_special_details               
;
?
;
_diffrn_reflns_av_R_equivalents   0.0000
_diffrn_reflns_av_unetI/netI      0.0359
_diffrn_reflns_limit_h_max        8
_diffrn_reflns_limit_h_min        -8
_diffrn_reflns_limit_k_max        5
_diffrn_reflns_limit_k_min        0
_diffrn_reflns_limit_l_max        16
_diffrn_reflns_limit_l_min        0
_diffrn_reflns_number             734
_diffrn_reflns_theta_full               30.20
_diffrn_reflns_theta_max          30.67
_diffrn_reflns_theta_min          3.54
_diffrn_ambient_temperature       100(1)
_diffrn_measured_fraction_theta_full    0.988
_diffrn_measured_fraction_theta_max     0.979
_diffrn_measurement_device_type   'Bruker APEX-II CCD'
_diffrn_measurement_method        '\f and \w scans'
_diffrn_radiation_monochromator   'graphite'
_diffrn_radiation_type            MoK\a
_diffrn_radiation_wavelength      0.71073
_diffrn_source                    'fine-focus sealed tube'
_diffrn_standards_number          0
_reflns_number_gt                 706
_reflns_number_total              732
_reflns_threshold_expression      >2sigma(I)
_computing_data_collection           ? 
_computing_cell_refinement           ? 
_computing_data_reduction            ? 
_computing_structure_solution        ? 
_computing_structure_refinement      'MoPro (J. Appl. Cryst. 2005, 38, 38-54)'
_computing_molecular_graphics        ? 
_computing_publication_material      ? 
_iucr_refine_instructions_details  
; 
# ! MoPro 12.6 29/03/2017 17:47:04 C:\Users\user\Desktop\Poprawki_pomiar8\ELMAM_8_07\mopro_elmam2_07_01.par 
# ! reflections hkl file : C:\Users\user\Desktop\Poprawki_pomiar8\ELMAM_8_07\sortav_freeformat.hkl refin. vs. F^1 
# ! atomic table file : C:\Users\user\Desktop\Programy_Krys\MoPro\MoProSuite\LibMoPro\mopro.tab 
# ! wave functions file : C:\Users\user\Desktop\Programy_Krys\MoPro\MoProSuite\LibMoPro\WAVEF_Su_Coppens_relativistic 
# ! RF factor = 2.250 % RI factor = 4.193% 
# ! wR2F factor = 2.681 % wR2I factor = 6.524% 
# ! g.o.f.(F**1) = 1.940 Nvar= 49 Nref= 732 Nfree= 0 0.09<sinT/l< 0.72 
#  
# WSIG 1.00000 ! weighting scheme 
#  ! SPACE GROUP P ? 
#  
# CELL 6.0941 3.4894 11.8415 90.0000 103.8281 90.0000 0.71073 
# ZERR 0.0000 0.0000 0.0000 0.0000 0.0000 0.0000 
#  
# SYMM 2 P CENTRO 
#  X , Y, Z 
#  -X , 1/2+Y, 1/2-Z 
#  
# EQUIV 56551 
#  
# SCALE 1 12.844068 
#  
# FMULT 1.00000 
#  
# UOVER 0.00000 0.00000 0.00000 0.00000 0.00000 0.00000 ANI 
#  
# SOLVT 0.00000 50.00000 
#  
# EXTIN 0.00000 GAUSSIAN ISOT TYP1 ! G*10^4 
#  
#  
# DUMMY 2 
# DUMY 0.39896 0.58093 0.36381 D1 0 ! atom # 8 
# DUMY 0.42794 0.53146 0.40201 D2 0 ! atom # 9 
#  
# KAPPA 7 
#  1.001632 1.113461 ! # 1 1 TES O1 1x 
#  1.013147 1.000000 ! # 2 1 TES C1 1x 
#  1.003017 1.109004 ! # 3 1 TES O2 1x 
#  1.023969 0.927043 ! # 4 1 TES O3 1x 
#  1.043006 1.200000 ! # 5 1 TES H2 1x 
#  1.043006 1.200000 ! # 6 1 TES H3 1x 
#  1.119673 1.200000 ! # 7 1 TES H1 1x 
#  
# ATOMS 7 
#  
# ATOM 1 O1 TES 1 0.065292 0.444279 0.150125 1.0000 1 O 
#  XY C1 H1 HEX K1 V0 M0 Q0 
# UANI 0.012682 0.017286 0.008639 -.003519 0.002100 0.000507 
#  6.05220 0. -.054 -.087 0. 0.104 0. 0. -.028 0.042 
#  0. -.015 -.026 0. 0. 0.065 0.022 
#  0.011 0. 0. 0.004 0.003 0. 0. 0.015 0.015 
#  
# ATOM 2 C1 TES 1 0.096904 0.558618 0.052075 1.0000 1 C 
#  XY O2 O1 HEX K2 V0 M0 Q0 
# UANI 0.008241 0.011368 0.007760 -.002088 0.000921 -.000267 
#  3.98080 0. 0.081 -.046 0. -.248 0. 0. 0.097 0.050 
#  0. 0.022 -.006 0. 0. 0.294 0.021 
#  0.014 0. 0. 0.014 -.001 0. 0. -.058 0.018 
#  
# ATOM 3 O2 TES 1 0.257497 0.742428 0.036267 1.0000 1 O 
#  ZY C1 O1 HEX K3 V0 M0 Q0 
# UANI 0.010788 0.018906 0.008202 -.006297 0.000864 0.000936 
#  6.09000 0. 0. 0. -.068 0.029 0. 0. -.153 0. 
#  0.028 0. 0. 0.017 0. 0. 0. 
#  -.012 0. 0. 0.011 0. 0. 0. -.003 0. 
#  
# ATOM 4 O3 TES 1 0.370006 0.631194 0.321532 1.0000 1 O 
# bZY H2 H3 HEX K4 V0 M0 Q0 
# UANI 0.010601 0.017884 0.009029 0.001431 0.000449 -.001218 
#  5.64460 0. 0. 0. -.163 -.014 0. 0. 0.132 0. 
#  -.039 0. 0. -.061 0. 0. 0. 
#  -.018 0. 0. -.027 0. 0. 0. 0.004 0. 
#  
# ATOM 5 H2 TES 1 0.311442 0.688648 0.386407 1.0000 1 H 
#  ZY O3 H3 HEX K5 V0 M0 Q0 
# UISO 0.026721 
#  1.13780 0. 0. 0. 0.273 0.140 0. 0. 0. 0. 
#  0.034 0. 0. 0. 0. 0. 0. 
#  -.010 0. 0. 0. 0. 0. 0. 0. 0. 
#  
# ATOM 6 H3 TES 1 0.489864 0.457989 0.350196 1.0000 1 H 
#  ZY O3 H2 HEX K6 V0 M0 Q0 
# UISO 0.022933 
#  1.13780 0. 0. 0. 0.273 0.140 0. 0. 0. 0. 
#  0.034 0. 0. 0. 0. 0. 0. 
#  -.010 0. 0. 0. 0. 0. 0. 0. 0. 
#  
# ATOM 7 H1 TES 1 0.199444 0.524842 0.216987 1.0000 1 H 
#  ZY O1 C1 HEX K7 V0 M0 Q0 
# UISO 0.054067 
#  0.95670 0. 0. 0. 0.207 0.095 0. 0. 0. 0. 
#  0.017 0. 0. 0. 0. 0. 0. 
#  -.028 0. 0. 0. 0. 0. 0. 0. 0. 
#  
# ANHAR 0 3 ! number_of_anharmonic_atoms max_order 
# ! 1 ! atom number 
# ! 0.00E+00 0.00E+00 0.00E+00 0.00E+00 0.00E+00 0.00E+00 0.00E+00 0.00E+00 
# ! 0.00E+00 0.00E+00 
#  
#  
# STOP 
; 
_refine_special_details              
;
  TAAM refinement with ELMAM2 databank.
  Uses aspherical atomic scattering factors computed 
  from multipolar model
  (Hansen & Coppens, Acta Cryst. A, 1978, 34, 909-921)
  parametrized using ELMAM2 databank
  (Domagala, et al., Acta Cryst. A, 2012, 68, 337-351)
  and MoPro software
  (Jelsch, et al., J. Appl. Cryst. 2005, 38, 38-54)
 Refinement of F^1^ against reflections.
 The threshold expression of F^2^ > 2sigma(F^2^) is
 used for calculating R-factors(gt) and is not
 relevant to the choice of reflections for refinement.
 R-factors based on F^2^ are statistically about twice
 as large as those based on F, and R-factors based on
 ALL data will be even larger.
;
_refine_ls_structure_factor_coef     F  
_refine_ls_matrix_type                full
_refine_ls_weighting_scheme          sigma
_atom_sites_solution_primary      direct 
_atom_sites_solution_secondary    difmap 
_atom_sites_solution_hydrogens    geom   
_refine_ls_hydrogen_treatment    refall
_refine_ls_extinction_method        'none'              
_refine_ls_number_reflns               732
_refine_ls_number_parameters            49
_refine_ls_number_restraints             0
# R-factors: R(F)  &  wR2(I) 
_refine_ls_R_factor_all              0.0225
_refine_ls_R_factor_gt               0.0214
_refine_ls_wR_factor_ref             0.0268
_refine_ls_wR_factor_gt              0.0268
_refine_ls_goodness_of_fit_ref       1.940
_refine_ls_restrained_S_all          0.000
_refine_ls_shift/su_max              0.000
_refine_ls_shift/su_mean             0.000

###  to get diff_density_max min & rms : 
###  run MoPro  : WRIT FOUR   to create FOURier file 
###  run VMoPro : FOUR  FastFourierTransform   to get a 3D grid (Xplor format) on whole unit-cell
###             & GRID  STAT   to get max min rms statistics


loop_
_atom_site_type_symbol      
_atom_site_label            
_atom_site_fract_x          
_atom_site_fract_y          
_atom_site_fract_z          
_atom_site_U_iso_or_equiv   
_atom_site_adp_type         
_atom_site_occupancy        
_atom_site_calc_flag        
_atom_site_refinement_flag_posn  
_atom_site_refinement_flag_adp  
_atom_site_disorder_assembly
_atom_site_disorder_group   
O  O1 0.06529(5) 0.44428(10) 0.15012(2) 0.0129(2) Uani 1 d . . . .
C  C1 0.09690(6) 0.5586(1) 0.05207(3) 0.0093(2) Uani 1 d . . . .
O  O2 0.25750(5) 0.74243(10) 0.03627(2) 0.0129(2) Uani 1 d . . . .
O  O3 0.37001(5) 0.63119(10) 0.32153(2) 0.0128(2) Uani 1 d . . . .
H  H2 0.311(1) 0.689(2) 0.3864(8) 0.027(2) Uiso 1 d U . . .
H  H3 0.490(1) 0.458(3) 0.3502(6) 0.023(2) Uiso 1 d U . . .
H  H1 0.199(2) 0.525(4) 0.2170(9) 0.054(3) Uiso 1 d U . . .

loop_ 
_atom_site_aniso_label 
_atom_site_aniso_U_11 
_atom_site_aniso_U_22 
_atom_site_aniso_U_33 
_atom_site_aniso_U_12 
_atom_site_aniso_U_13 
_atom_site_aniso_U_23 
O1 0.0127(2) 0.0173(2) 0.0086(2) -0.0035(1) 0.0021(1) 0.00051(9)  
C1 0.0082(2) 0.0114(2) 0.0078(2) -0.0021(1) 0.0009(1) -0.0003(1)  
O2 0.0108(2) 0.0189(2) 0.0082(2) -0.00630(10) 0.0009(1) 0.00094(9)  
O3 0.0106(2) 0.0179(2) 0.0090(2) 0.00143(10) 0.0004(1) -0.00122(10)  

_geom_special_details                
;                                    
;                                    

loop_
_geom_bond_atom_site_label_1         
_geom_bond_atom_site_label_2         
_geom_bond_distance                  
_geom_bond_site_symmetry_2           
_geom_bond_publ_flag                 
O1 C1 1.2850(4) . ? 
O1 H1 1.03(1) . ? 
C1 O2 1.2214(5) . ? 
O3 H2 0.943(10) . ? 
O3 H3 0.946(9) . ? 

loop_
_geom_angle_atom_site_label_1        
_geom_angle_atom_site_label_2        
_geom_angle_atom_site_label_3        
_geom_angle                          
_geom_angle_site_symmetry_1          
_geom_angle_site_symmetry_3          
_geom_angle_publ_flag                
O1 C1 O2 126.88(4) . . ? 
C1 O1 H1 110.3(7) . . ? 
H2 O3 H3 104.7(6) . . ? 

loop_
_geom_torsion_atom_site_label_1      
_geom_torsion_atom_site_label_2      
_geom_torsion_atom_site_label_3      
_geom_torsion_atom_site_label_4      
_geom_torsion                        
_geom_torsion_site_symmetry_1        
_geom_torsion_site_symmetry_2        
_geom_torsion_site_symmetry_3        
_geom_torsion_site_symmetry_4        
_geom_torsion_publ_flag              
O2 C1 O1 H1 -1.2(6) . . . . ? 

loop_ 
 _refln_index_h 
 _refln_index_k 
 _refln_index_l 
 _refln_F_squared_meas 
 _refln_F_squared_sigma 
 _refln_observed_status 
   3   0   0      301.45     13.20 o 
   4   0   0       44.66      1.10 o 
   5   0   0       61.52      1.52 o 
   6   0   0      235.58      5.16 o 
   7   0   0      109.38      2.17 o 
   8   0   0       27.76      0.66 o 
   1   1   0     1324.63     87.40 o 
   2   1   0      286.12      9.78 o 
   3   1   0      107.86      2.58 o 
   4   1   0        2.36      0.25 o 
   5   1   0        0.43      0.04 o 
   6   1   0        0.63      0.06 o 
   7   1   0       82.00      1.85 o 
   8   1   0        0.02      0.02 o 
   0   2   0       13.03      0.36 o 
   1   2   0      313.44      9.46 o 
   2   2   0      483.64     18.09 o 
   3   2   0        1.83      0.09 o 
   4   2   0      116.16      2.66 o 
   5   2   0       23.99      0.56 o 
   6   2   0        0.08      0.04 o 
   7   2   0       34.80      0.83 o 
   1   3   0        1.35      1.41 o 
   2   3   0       12.64      0.35 o 
   3   3   0       73.02      1.60 o 
   4   3   0        5.71      0.15 o 
   5   3   0      119.66      2.69 o 
   6   3   0        0.51      0.08 o 
   0   4   0        2.55      0.57 o 
   1   4   0       17.83      0.43 o 
   2   4   0       12.51      0.31 o 
   3   4   0        6.15      0.20 o 
   4   4   0       65.66      1.85 o 
   5   4   0        8.91      0.32 o 
  -8   1   1       29.78      0.69 o 
  -7   1   1       18.31      0.55 o 
  -6   1   1        1.51      0.10 o 
  -5   1   1       55.66      1.73 o 
  -4   1   1       89.21      2.08 o 
  -3   1   1      315.81     10.15 o 
  -2   1   1      188.74      5.58 o 
   0   1   1      454.72     22.05 o 
   1   1   1       37.61      0.85 o 
   2   1   1       65.62      1.51 o 
   3   1   1      408.67     11.89 o 
   4   1   1      148.22      3.57 o 
   5   1   1      106.20      2.40 o 
   6   1   1      182.86      4.11 o 
   7   1   1        1.09      0.09 o 
   8   1   1        0.45      0.05 o 
  -7   2   1        0.03      0.03 o 
  -6   2   1       69.29      1.65 o 
  -5   2   1        9.17      0.23 o 
  -4   2   1       52.71      1.30 o 
  -3   2   1       80.85      1.94 o 
  -2   2   1      147.05      3.55 o 
  -1   2   1      137.09      3.32 o 
   0   2   1       72.10      1.78 o 
   1   2   1      261.71      7.01 o 
   2   2   1        1.59      0.08 o 
   3   2   1        7.56      0.22 o 
   4   2   1       73.72      1.66 o 
   5   2   1       25.07      0.58 o 
   6   2   1        9.33      0.24 o 
   7   2   1       10.62      0.27 o 
  -6   3   1       12.99      0.35 o 
  -5   3   1       19.66      0.45 o 
  -4   3   1        5.01      0.14 o 
  -3   3   1        3.91      0.13 o 
  -2   3   1      141.48      5.93 o 
  -1   3   1        0.03      0.03 o 
   0   3   1       48.85      1.19 o 
   1   3   1       30.99      1.12 o 
   2   3   1       28.08      1.36 o 
   3   3   1        2.09      0.08 o 
   4   3   1       36.91      0.83 o 
   5   3   1       25.51      0.76 o 
   6   3   1        0.05      0.03 o 
  -5   4   1        3.26      0.15 o 
  -4   4   1        0.17      0.04 o 
  -3   4   1       20.58      0.48 o 
  -2   4   1       16.60      0.42 o 
  -1   4   1        6.12      0.18 o 
   0   4   1       12.15      0.30 o 
   1   4   1        0.51      0.11 o 
   2   4   1        0.03      0.03 o 
   3   4   1        0.35      0.05 o 
   4   4   1        0.53      0.07 o 
   0   5   1        0.07      0.09 o 
  -8   0   2        3.71      0.17 o 
  -7   0   2       14.43      0.41 o 
  -6   0   2      184.96      4.10 o 
  -5   0   2       89.07      2.29 o 
  -4   0   2      846.60     95.53 o 
  -3   0   2       14.06      0.36 o 
  -2   0   2      710.80     71.58 o 
  -1   0   2      655.94     66.60 o 
   0   0   2      141.25      6.29 o 
   1   0   2       10.45      0.25 o 
   3   0   2      185.34      5.49 o 
   4   0   2        0.03      0.03 o 
   5   0   2      660.68     15.71 o 
   6   0   2       29.62      0.73 o 
   7   0   2       35.53      0.85 o 
   8   0   2       15.27      0.42 o 
  -8   1   2        0.03      0.03 o 
  -7   1   2       87.61      2.07 o 
  -6   1   2        6.76      0.19 o 
  -5   1   2      253.77      6.28 o 
  -4   1   2       55.74      1.30 o 
  -3   1   2       32.84      0.79 o 
  -2   1   2      524.02     68.23 o 
  -1   1   2      150.39      3.90 o 
   0   1   2       88.91      2.29 o 
   1   1   2      429.37     15.27 o 
   2   1   2        2.65      0.07 o 
   3   1   2      436.98     12.68 o 
   4   1   2      182.54      4.36 o 
   5   1   2       57.20      1.30 o 
   6   1   2       59.95      1.46 o 
   7   1   2        0.23      0.04 o 
  -7   2   2        0.36      0.04 o 
  -6   2   2       39.06      0.88 o 
  -5   2   2        0.64      0.07 o 
  -4   2   2       11.55      0.65 o 
  -3   2   2      175.02      4.34 o 
  -2   2   2      470.17     14.87 o 
  -1   2   2        8.02      0.23 o 
   0   2   2      124.85      3.16 o 
   1   2   2        0.09      0.02 o 
   2   2   2        2.92      0.10 o 
   3   2   2      270.51      6.49 o 
   4   2   2      292.32      6.69 o 
   5   2   2        3.31      0.11 o 
   6   2   2        0.08      0.03 o 
   7   2   2        6.24      0.19 o 
  -6   3   2       11.40      0.30 o 
  -5   3   2        0.06      0.03 o 
  -4   3   2       13.63      0.32 o 
  -3   3   2      248.35      6.87 o 
  -2   3   2       66.76      1.50 o 
  -1   3   2        0.02      0.03 o 
   0   3   2      113.84      2.61 o 
   1   3   2       45.47      1.06 o 
   2   3   2       87.98      2.01 o 
   3   3   2       21.00      0.54 o 
   4   3   2        1.05      0.07 o 
   5   3   2        5.34      0.16 o 
   6   3   2        0.72      0.06 o 
  -5   4   2        0.05      0.05 o 
  -4   4   2        5.10      0.16 o 
  -3   4   2       10.72      0.28 o 
  -2   4   2       59.63      1.64 o 
  -1   4   2        9.48      0.27 o 
   0   4   2       56.55      1.42 o 
   1   4   2       55.28      1.18 o 
   2   4   2        1.90      0.09 o 
   3   4   2        2.13      0.11 o 
   4   4   2        0.67      0.07 o 
  -8   1   3       19.08      0.46 o 
  -7   1   3        3.88      0.15 o 
  -6   1   3        1.26      0.09 o 
  -5   1   3       50.81      1.16 o 
  -4   1   3        1.70      0.09 o 
  -3   1   3      155.69      4.01 o 
  -2   1   3       19.53      0.49 o 
  -1   1   3      334.30     13.51 o 
   0   1   3       17.80      0.45 o 
   1   1   3      706.76     29.82 o 
   2   1   3      445.62     14.92 o 
   3   1   3       40.87      0.95 o 
   4   1   3      205.36      5.09 o 
   5   1   3        1.79      0.08 o 
   6   1   3       21.94      0.52 o 
   7   1   3        7.44      0.22 o 
  -7   2   3       22.92      0.57 o 
  -6   2   3       60.70      1.60 o 
  -5   2   3        4.30      0.14 o 
  -4   2   3       76.65      1.88 o 
  -3   2   3      289.41      7.56 o 
  -2   2   3        9.35      0.27 o 
  -1   2   3      167.22      4.16 o 
   0   2   3        0.04      0.02 o 
   1   2   3      342.74      8.74 o 
   2   2   3       16.84      0.42 o 
   3   2   3      100.09      2.30 o 
   4   2   3       54.86      1.24 o 
   5   2   3       23.65      0.55 o 
   6   2   3       13.15      0.33 o 
   7   2   3        4.66      0.16 o 
  -6   3   3        1.67      0.08 o 
  -5   3   3        5.99      0.17 o 
  -4   3   3       22.39      0.61 o 
  -3   3   3        6.77      0.21 o 
  -2   3   3        1.34      0.35 o 
  -1   3   3       13.51      0.35 o 
   0   3   3       85.33      1.95 o 
   1   3   3        0.03      0.03 o 
   2   3   3        4.56      0.17 o 
   3   3   3       98.12      2.14 o 
   4   3   3        1.32      0.06 o 
   5   3   3        4.30      0.14 o 
   6   3   3        0.74      0.07 o 
  -5   4   3       23.98      0.59 o 
  -4   4   3       60.13      1.48 o 
  -3   4   3       57.83      1.24 o 
  -2   4   3       31.93      0.93 o 
  -1   4   3        0.05      0.03 o 
   0   4   3        3.93      0.13 o 
   1   4   3       14.63      0.38 o 
   2   4   3       53.82      1.31 o 
   3   4   3       18.17      0.49 o 
   4   4   3        2.64      0.12 o 
  -8   0   4        4.13      0.17 o 
  -7   0   4       39.35      0.89 o 
  -6   0   4        3.10      0.29 o 
  -5   0   4       17.89      0.66 o 
  -4   0   4      117.53      3.22 o 
  -3   0   4       85.56      2.33 o 
  -1   0   4      853.44     45.93 o 
   0   0   4       67.32      1.60 o 
   2   0   4        7.96      0.22 o 
   3   0   4       20.50      0.56 o 
   4   0   4       37.76      1.00 o 
   5   0   4       11.57      0.33 o 
   6   0   4        1.50      0.12 o 
   7   0   4      268.94      5.32 o 
  -8   1   4       29.67      0.68 o 
  -7   1   4        0.40      0.10 o 
  -6   1   4       31.04      0.74 o 
  -5   1   4       91.96      2.33 o 
  -4   1   4       33.42      0.82 o 
  -3   1   4      224.06      6.18 o 
  -2   1   4      350.46     14.12 o 
  -1   1   4      234.59      7.40 o 
   0   1   4     1446.40     62.08 o 
   1   1   4       65.36      1.51 o 
   2   1   4        9.07      0.22 o 
   3   1   4       11.18      0.28 o 
   4   1   4        2.94      0.14 o 
   5   1   4       38.59      0.94 o 
   6   1   4       53.23      1.20 o 
   7   1   4       34.81      0.80 o 
  -7   2   4        3.38      0.11 o 
  -6   2   4        5.43      0.18 o 
  -5   2   4       27.60      0.62 o 
  -4   2   4       61.67      1.59 o 
  -3   2   4       26.34      0.68 o 
  -2   2   4       22.00      0.54 o 
  -1   2   4      225.47      5.63 o 
   0   2   4      181.46      4.44 o 
   1   2   4       19.26      0.45 o 
   2   2   4        1.25      0.06 o 
   3   2   4       90.89      2.06 o 
   4   2   4       15.27      0.37 o 
   5   2   4       60.01      1.33 o 
   6   2   4       46.15      1.00 o 
  -6   3   4        4.49      0.14 o 
  -5   3   4       11.37      0.28 o 
  -4   3   4      243.81      8.99 o 
  -3   3   4       45.28      0.98 o 
  -2   3   4        8.77      0.31 o 
  -1   3   4       55.09      1.27 o 
   0   3   4       56.00      1.29 o 
   1   3   4        7.72      0.23 o 
   2   3   4      212.88      4.90 o 
   3   3   4      106.08      2.35 o 
   4   3   4       48.00      1.06 o 
   5   3   4        3.82      0.13 o 
  -5   4   4       23.71      0.55 o 
  -4   4   4        1.06      0.08 o 
  -3   4   4       28.58      0.65 o 
  -2   4   4        0.51      0.09 o 
  -1   4   4        0.39      0.10 o 
   0   4   4       12.10      0.33 o 
   1   4   4        2.94      0.14 o 
   2   4   4       53.02      1.23 o 
   3   4   4       37.85      1.07 o 
   4   4   4        1.49      0.09 o 
  -8   1   5       22.53      0.52 o 
  -7   1   5        2.21      0.11 o 
  -6   1   5       16.74     18.94 o 
  -5   1   5       29.79      0.81 o 
  -4   1   5        0.12      0.04 o 
  -3   1   5      203.60      5.44 o 
  -2   1   5       20.10      0.55 o 
  -1   1   5        1.05      0.04 o 
   0   1   5       68.70      1.59 o 
   1   1   5      111.23      2.64 o 
   2   1   5       19.58      0.47 o 
   3   1   5        5.09      0.15 o 
   4   1   5       87.92      1.99 o 
   5   1   5        1.12      0.07 o 
   6   1   5       58.78      1.29 o 
   7   1   5       39.91      0.98 o 
  -7   2   5       10.03      0.26 o 
  -6   2   5        4.35      0.15 o 
  -5   2   5      174.93      5.06 o 
  -4   2   5        1.41      1.47 o 
  -3   2   5        2.64      0.13 o 
  -2   2   5        3.26      0.16 o 
  -1   2   5      471.82     12.95 o 
   0   2   5       48.03      1.11 o 
   1   2   5       88.36      2.03 o 
   2   2   5      148.31      3.44 o 
   3   2   5       60.45      1.37 o 
   4   2   5        0.57      0.06 o 
   5   2   5       14.49      0.36 o 
   6   2   5       96.33      2.15 o 
  -6   3   5        0.65      0.06 o 
  -5   3   5        3.77      0.13 o 
  -4   3   5       28.10      0.66 o 
  -3   3   5       21.16      0.70 o 
  -2   3   5        6.05      0.48 o 
  -1   3   5        0.69      0.15 o 
   0   3   5       15.85      0.43 o 
   1   3   5       21.27      0.63 o 
   2   3   5        7.64      0.20 o 
   3   3   5        0.13      0.04 o 
   4   3   5        3.46      0.12 o 
   5   3   5       39.60      0.92 o 
  -5   4   5       13.16      0.36 o 
  -4   4   5       10.80      0.37 o 
  -3   4   5        0.51      0.07 o 
  -2   4   5       33.73      0.89 o 
  -1   4   5       60.64      1.37 o 
   0   4   5       75.38      1.60 o 
   1   4   5       52.07      1.17 o 
   2   4   5       18.50      0.45 o 
   3   4   5        0.22      0.06 o 
  -8   0   6        0.03      0.03 o 
  -7   0   6      256.01      3.89 o 
  -6   0   6      164.89      3.54 o 
  -5   0   6      113.08      2.85 o 
  -4   0   6       43.17      1.11 o 
  -3   0   6       14.04      0.40 o 
  -2   0   6      165.30      4.71 o 
  -1   0   6      193.48      6.12 o 
   0   0   6      821.08     56.50 o 
   1   0   6      215.17      5.85 o 
   2   0   6        3.94      0.17 o 
   3   0   6      572.98     15.54 o 
   4   0   6       12.54      0.46 o 
   5   0   6        6.41      0.20 o 
   6   0   6       47.52      1.05 o 
   7   0   6        1.16      0.09 o 
  -8   1   6        1.67      0.09 o 
  -7   1   6       18.48      0.45 o 
  -6   1   6       23.91     28.37 o 
  -5   1   6        1.14      1.04 o 
  -4   1   6      172.26      4.34 o 
  -3   1   6        0.21      0.06 o 
  -2   1   6        5.34      0.15 o 
  -1   1   6        0.49      0.05 o 
   0   1   6      303.02      8.63 o 
   1   1   6      205.72      5.08 o 
   2   1   6      409.75     10.44 o 
   3   1   6        4.70      0.14 o 
   4   1   6       39.67      0.97 o 
   5   1   6       80.52      1.77 o 
   6   1   6       20.93      0.49 o 
  -7   2   6        2.30      0.10 o 
  -6   2   6        0.93      0.24 o 
  -5   2   6       79.56      1.67 o 
  -4   2   6        5.49      0.29 o 
  -3   2   6      136.32      3.29 o 
  -2   2   6       70.82      1.64 o 
  -1   2   6       18.36      0.45 o 
   0   2   6        5.16      0.15 o 
   1   2   6      157.35      3.63 o 
   2   2   6       10.28      0.25 o 
   3   2   6       44.32      1.05 o 
   4   2   6        6.95      0.19 o 
   5   2   6       47.78      1.18 o 
   6   2   6        2.23      0.10 o 
  -6   3   6        6.99      0.20 o 
  -5   3   6        4.68      0.15 o 
  -4   3   6        8.01      0.28 o 
  -3   3   6        0.22      0.04 o 
  -2   3   6      356.60      7.66 o 
  -1   3   6      104.09      2.33 o 
   0   3   6        0.21      0.05 o 
   1   3   6       43.72      1.12 o 
   2   3   6        2.39      0.09 o 
   3   3   6       20.26      0.47 o 
   4   3   6      105.02      2.37 o 
   5   3   6       87.87      2.05 o 
  -4   4   6       28.39      0.65 o 
  -3   4   6       24.54      0.70 o 
  -2   4   6        3.69      0.15 o 
  -1   4   6       80.42      2.05 o 
   0   4   6        6.39      0.21 o 
   1   4   6        7.99      0.23 o 
   2   4   6        3.44      0.13 o 
   3   4   6        0.32      0.06 o 
  -8   1   7       55.12      1.24 o 
  -7   1   7       52.10      1.34 o 
  -6   1   7        0.83      0.86 o 
  -5   1   7        0.36      0.35 o 
  -4   1   7       85.69      2.10 o 
  -3   1   7      333.10      8.71 o 
  -2   1   7       32.95      0.77 o 
  -1   1   7      398.89     11.91 o 
   0   1   7       34.27      0.80 o 
   1   1   7       17.97      0.44 o 
   2   1   7       29.27      0.70 o 
   3   1   7       28.64      0.68 o 
   4   1   7        8.16      0.21 o 
   5   1   7        5.11      0.14 o 
   6   1   7       11.78      0.29 o 
  -7   2   7       19.57      0.46 o 
  -6   2   7        0.25      0.06 o 
  -5   2   7        3.10      3.36 o 
  -4   2   7        6.56      0.29 o 
  -3   2   7      166.37      3.83 o 
  -2   2   7       32.97      0.79 o 
  -1   2   7        1.37      0.08 o 
   0   2   7      136.83      3.18 o 
   1   2   7       81.85      2.04 o 
   2   2   7       56.06      1.27 o 
   3   2   7        3.74      0.12 o 
   4   2   7      153.51      3.42 o 
   5   2   7        4.20      0.15 o 
   6   2   7        1.00      0.14 o 
  -6   3   7        7.42      0.22 o 
  -5   3   7       15.98      0.43 o 
  -4   3   7        5.21      0.17 o 
  -3   3   7        4.04      0.14 o 
  -2   3   7       80.26      2.09 o 
  -1   3   7        1.78      0.09 o 
   0   3   7        1.01      0.07 o 
   1   3   7       19.03      0.45 o 
   2   3   7       29.92      0.68 o 
   3   3   7        2.12      0.09 o 
   4   3   7        0.35      0.05 o 
  -4   4   7        9.27      0.28 o 
  -3   4   7       16.49      0.49 o 
  -2   4   7       37.08      0.83 o 
  -1   4   7       28.03      0.66 o 
   0   4   7        0.19      0.05 o 
   1   4   7        1.27      0.08 o 
   2   4   7       18.05      0.51 o 
  -8   0   8       49.31      1.69 o 
  -7   0   8        0.12      0.11 o 
  -6   0   8        1.31      0.21 o 
  -5   0   8      280.93      6.66 o 
  -4   0   8      569.61     16.07 o 
  -3   0   8       21.72      0.57 o 
  -2   0   8      436.99     15.40 o 
  -1   0   8      479.37     21.11 o 
   0   0   8      280.57      7.54 o 
   1   0   8       68.82      1.67 o 
   2   0   8      100.53      2.47 o 
   3   0   8       10.36      0.29 o 
   4   0   8        1.02      0.05 o 
   5   0   8      148.31      3.20 o 
   6   0   8       15.51      0.38 o 
  -8   1   8        5.94      0.21 o 
  -7   1   8        0.05      0.05 o 
  -6   1   8        3.14      0.26 o 
  -5   1   8       16.55      0.62 o 
  -4   1   8      172.13      4.16 o 
  -3   1   8        8.15      0.24 o 
  -2   1   8      281.19      6.96 o 
  -1   1   8       91.31      2.15 o 
   0   1   8       26.60      0.63 o 
   1   1   8       90.37      2.10 o 
   2   1   8       46.96      1.09 o 
   3   1   8       37.65      0.86 o 
   4   1   8       28.26      0.66 o 
   5   1   8        1.44      0.05 o 
   6   1   8       42.31      0.94 o 
  -7   2   8       17.05      0.42 o 
  -6   2   8        2.24      2.42 o 
  -5   2   8        2.02      0.20 o 
  -4   2   8       82.42      1.86 o 
  -3   2   8      285.52      6.46 o 
  -2   2   8       28.01      0.66 o 
  -1   2   8       46.07      1.06 o 
   0   2   8        0.41      0.08 o 
   1   2   8        5.78      0.16 o 
   2   2   8       55.41      1.25 o 
   3   2   8      102.08      2.35 o 
   4   2   8        0.68      0.04 o 
   5   2   8       13.93      0.33 o 
  -6   3   8       39.15      0.88 o 
  -5   3   8        2.18      0.13 o 
  -4   3   8        0.23      0.08 o 
  -3   3   8       17.66      0.44 o 
  -2   3   8       25.33      0.60 o 
  -1   3   8        6.46      0.20 o 
   0   3   8       99.25      2.17 o 
   1   3   8       25.23      0.58 o 
   2   3   8        1.77      0.08 o 
   3   3   8      114.45      2.56 o 
   4   3   8       54.43      1.26 o 
  -4   4   8        4.42      0.17 o 
  -3   4   8        0.62      0.11 o 
  -2   4   8        0.52      0.08 o 
  -1   4   8        7.67      0.30 o 
   0   4   8        5.54      0.20 o 
   1   4   8       58.45      1.48 o 
   2   4   8        5.14      0.16 o 
  -8   1   9       13.70      0.37 o 
  -7   1   9       10.71      0.34 o 
  -6   1   9       43.53      1.15 o 
  -5   1   9      263.82      5.50 o 
  -4   1   9       45.65      1.12 o 
  -3   1   9       60.28      1.39 o 
  -2   1   9       22.07      0.62 o 
  -1   1   9      166.32      3.96 o 
   0   1   9       36.54      0.89 o 
   1   1   9      186.14      4.29 o 
   2   1   9      175.92      3.96 o 
   3   1   9        1.46      0.06 o 
   4   1   9       20.73      0.47 o 
   5   1   9        1.89      0.07 o 
  -7   2   9       17.08      0.47 o 
  -6   2   9       31.97      0.93 o 
  -5   2   9        0.10      0.05 o 
  -4   2   9       13.89      0.37 o 
  -3   2   9       51.76      1.17 o 
  -2   2   9       16.84      0.40 o 
  -1   2   9        7.80      0.20 o 
   0   2   9       54.71      1.50 o 
   1   2   9        7.32      0.18 o 
   2   2   9       77.79      1.73 o 
   3   2   9        2.24      0.07 o 
   4   2   9       14.36      0.34 o 
   5   2   9       10.51      0.27 o 
  -6   3   9       30.72      0.71 o 
  -5   3   9        0.05      0.04 o 
  -4   3   9       16.56     12.62 o 
  -3   3   9        5.38      0.18 o 
  -2   3   9        8.11      0.24 o 
  -1   3   9        1.12      0.08 o 
   0   3   9       41.39      0.94 o 
   1   3   9        9.82      0.26 o 
   2   3   9        1.41      0.07 o 
   3   3   9       35.47      0.80 o 
  -3   4   9        0.47      0.08 o 
  -2   4   9        0.30      0.08 o 
  -1   4   9        1.00      0.39 o 
   0   4   9        6.23      0.21 o 
   1   4   9       11.88      0.39 o 
  -8   0  10        6.38      0.27 o 
  -7   0  10        0.99      0.31 o 
  -6   0  10      284.73      4.82 o 
  -5   0  10      103.53      2.45 o 
  -4   0  10        1.73      0.23 o 
  -3   0  10        4.05      0.14 o 
  -2   0  10      179.40      4.40 o 
  -1   0  10        2.98      0.14 o 
   0   0  10      392.47      9.68 o 
   1   0  10      672.02     14.41 o 
   2   0  10       34.60      0.78 o 
   3   0  10        1.15      0.06 o 
   4   0  10        4.40      0.13 o 
   5   0  10       71.63      1.55 o 
  -7   1  10       29.38      0.72 o 
  -6   1  10       50.39      1.28 o 
  -5   1  10       25.64      0.76 o 
  -4   1  10        0.09      0.05 o 
  -3   1  10        3.54      0.13 o 
  -2   1  10       32.11      0.75 o 
  -1   1  10        0.05      0.03 o 
   0   1  10      144.89      3.40 o 
   1   1  10       72.33      1.66 o 
   2   1  10       42.59      0.96 o 
   3   1  10       85.48      1.91 o 
   4   1  10        0.26      0.03 o 
   5   1  10        0.77      0.05 o 
  -7   2  10       79.87      1.73 o 
  -6   2  10        9.83      0.32 o 
  -5   2  10        0.04      0.04 o 
  -4   2  10       30.57      0.72 o 
  -3   2  10       10.87      0.28 o 
  -2   2  10       88.89      1.98 o 
  -1   2  10      185.78      4.10 o 
   0   2  10       26.26      0.60 o 
   1   2  10        4.60      0.13 o 
   2   2  10       75.81      1.68 o 
   3   2  10       11.35      0.27 o 
   4   2  10       40.71      0.91 o 
  -5   3  10        6.50      0.20 o 
  -4   3  10       63.45      1.32 o 
  -3   3  10       20.08      0.51 o 
  -2   3  10       22.40      0.54 o 
  -1   3  10       32.12      0.81 o 
   0   3  10        1.22      0.08 o 
   1   3  10        0.69      0.06 o 
   2   3  10        2.38      0.09 o 
   3   3  10        0.22      0.04 o 
  -2   4  10        2.44      2.76 o 
  -1   4  10        0.03      0.03 o 
  -7   1  11       46.44      1.26 o 
  -6   1  11        4.01      0.25 o 
  -5   1  11        0.07      0.06 o 
  -4   1  11        1.90      0.10 o 
  -3   1  11      157.24      3.49 o 
  -2   1  11       82.20      1.84 o 
  -1   1  11       73.48      1.67 o 
   0   1  11      200.20      4.46 o 
   1   1  11        0.07      0.03 o 
   2   1  11        1.75      0.06 o 
   3   1  11       13.58      0.31 o 
   4   1  11      128.19      2.83 o 
  -6   2  11        0.19      0.06 o 
  -5   2  11       40.38      1.10 o 
  -4   2  11        7.60      0.20 o 
  -3   2  11       23.19      0.53 o 
  -2   2  11       13.55      0.37 o 
  -1   2  11       73.91      1.63 o 
   0   2  11        1.47      0.07 o 
   1   2  11        8.82      0.21 o 
   2   2  11       31.97      0.73 o 
   3   2  11        9.35      0.23 o 
   4   2  11        1.18      0.06 o 
  -5   3  11        0.51      0.07 o 
  -4   3  11       20.23      0.50 o 
  -3   3  11        1.50      0.11 o 
  -2   3  11       20.38      0.51 o 
  -1   3  11       42.59      0.95 o 
   0   3  11        1.51      0.09 o 
   1   3  11       15.17      0.36 o 
   2   3  11        0.22      0.04 o 
  -7   0  12        5.50      0.58 o 
  -5   0  12       43.94      1.02 o 
  -4   0  12      244.84      6.27 o 
  -3   0  12      143.43      3.12 o 
  -2   0  12       16.74      0.41 o 
  -1   0  12      110.92      2.45 o 
   0   0  12       14.03      0.34 o 
   1   0  12        5.95      0.16 o 
   2   0  12       77.13      1.69 o 
   3   0  12      279.73      6.16 o 
   4   0  12        2.91      0.10 o 
  -7   1  12        3.06      0.17 o 
  -6   1  12       42.66      1.06 o 
  -5   1  12       25.19      0.60 o 
  -4   1  12       82.72      1.84 o 
  -3   1  12       53.34      1.19 o 
  -2   1  12        9.46      0.23 o 
  -1   1  12       87.86      1.96 o 
   0   1  12        0.20      0.03 o 
   1   1  12        1.97      0.06 o 
   2   1  12       24.27      0.55 o 
   3   1  12       11.01      0.26 o 
   4   1  12       11.48      0.27 o 
  -6   2  12        8.80      0.25 o 
  -5   2  12       23.77      0.58 o 
  -4   2  12        0.81      0.06 o 
  -3   2  12        2.10      0.08 o 
  -2   2  12      109.15      2.49 o 
  -1   2  12       34.17      0.77 o 
   0   2  12       16.79      0.39 o 
   1   2  12       14.76      0.35 o 
   2   2  12        0.47      0.04 o 
   3   2  12       21.57      0.50 o 
  -4   3  12       12.21      0.32 o 
  -3   3  12       42.48      0.93 o 
  -2   3  12       84.59      1.76 o 
  -1   3  12        0.25      0.06 o 
   0   3  12        8.70      0.42 o 
   1   3  12       34.38      0.76 o 
  -6   1  13        5.01      0.18 o 
  -5   1  13        9.04      0.24 o 
  -4   1  13       15.42      0.38 o 
  -3   1  13        0.86      0.05 o 
  -2   1  13       32.13      0.72 o 
  -1   1  13        5.61      0.15 o 
   0   1  13       25.65      0.58 o 
   1   1  13        6.76      0.17 o 
   2   1  13      119.66      2.65 o 
   3   1  13       35.97      0.80 o 
  -5   2  13       73.28      1.61 o 
  -4   2  13        3.24      0.11 o 
  -3   2  13       53.42      1.22 o 
  -2   2  13       30.71      0.70 o 
  -1   2  13       12.70      0.30 o 
   0   2  13        9.87      0.25 o 
   1   2  13       27.49      0.62 o 
   2   2  13       35.78      0.80 o 
  -3   3  13        9.41      0.25 o 
  -2   3  13        3.88      0.14 o 
  -1   3  13        1.13      0.08 o 
   0   3  13        0.05      0.03 o 
  -6   0  14       25.61      0.78 o 
  -5   0  14        0.57      0.09 o 
  -4   0  14        1.90      0.13 o 
  -3   0  14       17.39      0.42 o 
  -2   0  14       55.71      1.23 o 
  -1   0  14       47.95      1.06 o 
   0   0  14       53.00      1.17 o 
   1   0  14       85.69      1.86 o 
   2   0  14       98.51      2.13 o 
   3   0  14        3.69      0.12 o 
  -6   1  14       21.82      0.52 o 
  -5   1  14       26.22      0.60 o 
  -4   1  14       16.63      0.40 o 
  -3   1  14        0.32      0.04 o 
  -2   1  14       18.41      0.43 o 
  -1   1  14       45.37      1.04 o 
   0   1  14        8.95      0.21 o 
   1   1  14      127.21      2.78 o 
   2   1  14        3.07      0.09 o 
  -5   2  14        0.71      0.07 o 
  -4   2  14       22.09      0.53 o 
  -3   2  14        0.88      0.06 o 
  -2   2  14       13.43      0.32 o 
  -1   2  14        1.20      0.06 o 
   0   2  14       58.30      1.32 o 
   1   2  14        6.63      0.17 o 
  -5   1  15       39.11      0.95 o 
  -4   1  15        0.13      0.04 o 
  -3   1  15        0.13      0.03 o 
  -2   1  15       11.13      0.27 o 
  -1   1  15       10.55      0.28 o 
   0   1  15        3.55      0.10 o 
   1   1  15        4.24      0.12 o 
  -3   2  15       28.36      0.68 o 
  -2   2  15        2.18      0.09 o 
  -1   2  15       12.15      0.33 o 
   0   2  15       97.56      2.16 o 
  -4   0  16       56.36      1.18 o 
  -3   0  16       13.14      0.34 o 
  -2   0  16       11.65      0.37 o 
  -1   0  16       22.54      0.52 o 
   0   0  16       11.17      0.28 o 
  -4   1  16       21.42      0.56 o 
  -3   1  16       31.37      0.70 o 
  -2   1  16        1.01      0.06 o 
  -1   1  16        6.37      0.17 o 
   0   1  16        3.63      0.10 o 
_refine_diff_density_max 3.096944E-01
_refine_diff_density_min -3.641676E-01

# start Validation Reply Form
_vrf_PLAT417_ELMAM2_withoutURATIO_oxa08_07
;
PROBLEM: Short Inter D-H..H-D
RESPONSE: This is a very strong hydrogen bond and this is the reason why
the distance is so short.
;
# end Validation Reply Form
