# Supplementary material for: On the accuracy and precision of X-ray and neutron diffraction results as a function of resolution and the electron density model
Source: IUCrJ. 2020 Aug 25;7(Pt 5):920–33. doi: 10.1107/S2052252520010441 (PMC7467170; doi:10.1107/S2052252520010441)
Supplement: Supplementary file 2 [file m-07-00920-sup2.zip › cif_deposition/ELMAM2_withoutURATIO_oxa08_08.cif]

data_ELMAM2_withoutURATIO_oxa08_08  
_audit_creation_method             'MoPro12'     
_chemical_formula_moiety               'C2 H2 O4, 2(H2 O1)'
_chemical_formula_sum                  'C2 H6 O6'
_chemical_formula_weight               126.07
_chemical_absolute_configuration     '-'

_symmetry_cell_setting               monoclinic   
_symmetry_space_group_name_H-M         'P 21/c'
_symmetry_space_group_name_Hall        '-P 2ybc'

loop_
_atom_type_symbol                      
_atom_type_description                 
_atom_type_scat_dispersion_real        
_atom_type_scat_dispersion_imag        
_atom_type_scat_source                 
 'C' 'C'    0.0033   0.0016
'Su & Coppens. Acta. Cryst. (1997) A53, 749-762. '                    
 'H' 'H'    0.0000   0.0000
'Su & Coppens. Acta. Cryst. (1997) A53, 749-762. '                    
 'O' 'O'    0.0106   0.0060
'Su & Coppens. Acta. Cryst. (1997) A53, 749-762. '                    

loop_
_symmetry_equiv_pos_as_xyz           
'x, y, z'
'-x, y+1/2, -z+1/2'
'-x, -y, -z'
'x, -y-1/2, z-1/2'
_cell_length_a                    6.0929(6)
_cell_length_b                    3.4897(3)
_cell_length_c                    11.8383(11)
_cell_angle_alpha                 90.00
_cell_angle_beta                  103.828(6)
_cell_angle_gamma                 90.00
_cell_volume                      244.42(4)
_cell_formula_units_Z                2
_cell_measurement_reflns_used     2791
_cell_measurement_temperature     100(1)
_cell_measurement_theta_max       26.45
_cell_measurement_theta_min       3.54
_exptl_crystal_density_diffrn     1.714
_exptl_crystal_F_000              132 
_exptl_absorpt_coefficient_mu     0.181 
_exptl_crystal_description        unspecified
_exptl_crystal_size_max              0.193                
_exptl_crystal_size_mid              0.186  
_exptl_crystal_size_min              0.139
_exptl_crystal_colour             colourless
_exptl_absorpt_correction_type    multi-scan
_exptl_absorpt_process_details
;
 Absorption correction done by SORTAV
 Blessing, R. H.: (1995) Acta Cryst. A51, 33-38
;
_exptl_absorpt_correction_T_min    0.951
_exptl_absorpt_correction_T_max    1.004
_exptl_special_details               
;
?
;
_diffrn_reflns_av_R_equivalents   0.0000
_diffrn_reflns_av_unetI/netI      0.01835
_diffrn_reflns_limit_h_max        7
_diffrn_reflns_limit_h_min        -7
_diffrn_reflns_limit_k_max        4
_diffrn_reflns_limit_k_min        0
_diffrn_reflns_limit_l_max        14
_diffrn_reflns_limit_l_min        0
_diffrn_reflns_number             504
_diffrn_reflns_theta_full               26.45
_diffrn_reflns_theta_max          26.46
_diffrn_reflns_theta_min          3.54
_diffrn_ambient_temperature       100(1)
_diffrn_measured_fraction_theta_full    0.982
_diffrn_measured_fraction_theta_max     0.982
_diffrn_measurement_device_type   'Bruker APEX-II CCD'
_diffrn_measurement_method        '\f and \w scans'
_diffrn_radiation_monochromator   'graphite'
_diffrn_radiation_type            MoK\a
_diffrn_radiation_wavelength      0.71073
_diffrn_source                    'fine-focus sealed tube'
_diffrn_standards_number          0
_reflns_number_gt                 475
_reflns_number_total              504
_reflns_threshold_expression      >2sigma(I)
_computing_structure_refinement      'MoPro (J. Appl. Cryst. 2005, 38, 38-54)'
_iucr_refine_instructions_details  
; 
# ! MoPro 12.6 30/03/2017 17:28:29 C:\Users\user\Desktop\Poprawki_pomiar8\ELMAM_8_08\mopro_elmam2_08_01.par 
# ! reflections hkl file : C:\Users\user\Desktop\Poprawki_pomiar8\ELMAM_8_08\sortav_freeformat.hkl refin. vs. F^1 
# ! atomic table file : C:\Users\user\Desktop\Programy_Krys\MoPro\MoProSuite\LibMoPro\mopro.tab 
# ! wave functions file : C:\Users\user\Desktop\Programy_Krys\MoPro\MoProSuite\LibMoPro\WAVEF_Su_Coppens_relativistic 
# ! RF factor = 2.440 % RI factor = 4.646% 
# ! wR2F factor = 2.676 % wR2I factor = 6.766% 
# ! g.o.f.(F**1) = 1.977 Nvar= 49 Nref= 500 Nfree= 0 0.09<sinT/l< 0.63 
#  
# WSIG 1.00000 ! weighting scheme 
#  ! SPACE GROUP P ? 
#  
# CELL 6.0929 3.4897 11.8383 90.0000 103.8281 90.0000 0.71073 
# ZERR 0.0000 0.0000 0.0000 0.0000 0.0000 0.0000 
#  
# SYMM 2 P CENTRO 
#  X , Y, Z 
#  -X , 1/2+Y, 1/2-Z 
#  
# EQUIV 56551 
#  
# SCALE 1 12.873228 
#  
# FMULT 1.00000 
#  
# UOVER 0.00000 0.00000 0.00000 0.00000 0.00000 0.00000 ANI 
#  
# SOLVT 0.00000 50.00000 
#  
# EXTIN 0.00000 GAUSSIAN ISOT TYP1 ! G*10^4 
#  
#  
# DUMMY 2 
# DUMY 0.39896 0.58093 0.36381 D1 0 ! atom # 8 
# DUMY 0.42794 0.53146 0.40201 D2 0 ! atom # 9 
#  
# KAPPA 7 
#  1.001632 1.113461 ! # 1 1 TES O1 1x 
#  1.013147 1.000000 ! # 2 1 TES C1 1x 
#  1.003017 1.109004 ! # 3 1 TES O2 1x 
#  1.023969 0.927043 ! # 4 1 TES O3 1x 
#  1.043006 1.200000 ! # 5 1 TES H2 1x 
#  1.043006 1.200000 ! # 6 1 TES H3 1x 
#  1.119673 1.200000 ! # 7 1 TES H1 1x 
#  
# ATOMS 7 
#  
# ATOM 1 O1 TES 1 0.065381 0.444377 0.150079 1.0000 1 O 
#  XY C1 H1 HEX K1 V0 M0 Q0 
# UANI 0.012942 0.017072 0.009378 -.003433 0.002358 0.000577 
#  6.05220 0. -.054 -.087 0. 0.104 0. 0. -.028 0.042 
#  0. -.015 -.026 0. 0. 0.065 0.022 
#  0.011 0. 0. 0.004 0.003 0. 0. 0.015 0.015 
#  
# ATOM 2 C1 TES 1 0.096819 0.558544 0.052095 1.0000 1 C 
#  XY O2 O1 HEX K2 V0 M0 Q0 
# UANI 0.008118 0.011730 0.008479 -.002493 0.000495 -.000403 
#  3.98080 0. 0.081 -.046 0. -.248 0. 0. 0.097 0.050 
#  0. 0.022 -.006 0. 0. 0.294 0.021 
#  0.014 0. 0. 0.014 -.001 0. 0. -.058 0.018 
#  
# ATOM 3 O2 TES 1 0.257460 0.742431 0.036293 1.0000 1 O 
#  ZY C1 O1 HEX K3 V0 M0 Q0 
# UANI 0.010765 0.019173 0.008339 -.006438 0.000754 0.001007 
#  6.09000 0. 0. 0. -.068 0.029 0. 0. -.153 0. 
#  0.028 0. 0. 0.017 0. 0. 0. 
#  -.012 0. 0. 0.011 0. 0. 0. -.003 0. 
#  
# ATOM 4 O3 TES 1 0.370026 0.631286 0.321552 1.0000 1 O 
# bZY H2 H3 HEX K4 V0 M0 Q0 
# UANI 0.010948 0.017837 0.009421 0.001175 0.000518 -.001187 
#  5.64460 0. 0. 0. -.163 -.014 0. 0. 0.132 0. 
#  -.039 0. 0. -.061 0. 0. 0. 
#  -.018 0. 0. -.027 0. 0. 0. 0.004 0. 
#  
# ATOM 5 H2 TES 1 0.311412 0.688268 0.386867 1.0000 1 H 
#  ZY O3 H3 HEX K5 V0 M0 Q0 
# UISO 0.028065 
#  1.13780 0. 0. 0. 0.273 0.140 0. 0. 0. 0. 
#  0.034 0. 0. 0. 0. 0. 0. 
#  -.010 0. 0. 0. 0. 0. 0. 0. 0. 
#  
# ATOM 6 H3 TES 1 0.488493 0.457775 0.350123 1.0000 1 H 
#  ZY O3 H2 HEX K6 V0 M0 Q0 
# UISO 0.024036 
#  1.13780 0. 0. 0. 0.273 0.140 0. 0. 0. 0. 
#  0.034 0. 0. 0. 0. 0. 0. 
#  -.010 0. 0. 0. 0. 0. 0. 0. 0. 
#  
# ATOM 7 H1 TES 1 0.200901 0.527158 0.218303 1.0000 1 H 
#  ZY O1 C1 HEX K7 V0 M0 Q0 
# UISO 0.055119 
#  0.95670 0. 0. 0. 0.207 0.095 0. 0. 0. 0. 
#  0.017 0. 0. 0. 0. 0. 0. 
#  -.028 0. 0. 0. 0. 0. 0. 0. 0. 
#  
# ANHAR 0 3 ! number_of_anharmonic_atoms max_order 
# ! 1 ! atom number 
# ! 0.00E+00 0.00E+00 0.00E+00 0.00E+00 0.00E+00 0.00E+00 0.00E+00 0.00E+00 
# ! 0.00E+00 0.00E+00 
#  
#  
# STOP 
; 
_refine_special_details              
;
  TAAM refinement with ELMAM2 databank.
  Uses aspherical atomic scattering factors computed 
  from multipolar model
  (Hansen & Coppens, Acta Cryst. A, 1978, 34, 909-921)
  parametrized using ELMAM2 databank
  (Domagala, et al., Acta Cryst. A, 2012, 68, 337-351)
  and MoPro software
  (Jelsch, et al., J. Appl. Cryst. 2005, 38, 38-54)
 Refinement of F^1^ against reflections.
 The threshold expression of F^2^ > 2sigma(F^2^) is
 used for calculating R-factors(gt) and is not
 relevant to the choice of reflections for refinement.
 R-factors based on F^2^ are statistically about twice
 as large as those based on F, and R-factors based on
 ALL data will be even larger.
;
_refine_ls_structure_factor_coef     F  
_refine_ls_matrix_type                full
_refine_ls_weighting_scheme          sigma
_atom_sites_solution_primary      direct 
_atom_sites_solution_secondary    difmap 
_atom_sites_solution_hydrogens    geom   
_refine_ls_hydrogen_treatment    refall
_refine_ls_extinction_method        'none'              
_refine_ls_number_reflns               500
_refine_ls_number_parameters            49
_refine_ls_number_restraints             0
# R-factors: R(F)  &  wR2(I) 
_refine_ls_R_factor_all              0.0244
_refine_ls_R_factor_gt               0.0238
_refine_ls_wR_factor_ref             0.0268
_refine_ls_wR_factor_gt              0.0267
_refine_ls_goodness_of_fit_ref       1.977
_refine_ls_restrained_S_all          0.000
_refine_ls_shift/su_max              0.000
_refine_ls_shift/su_mean             0.000

###  to get diff_density_max min & rms : 
###  run MoPro  : WRIT FOUR   to create FOURier file 
###  run VMoPro : FOUR  FastFourierTransform   to get a 3D grid (Xplor format) on whole unit-cell
###             & GRID  STAT   to get max min rms statistics


loop_
_atom_site_type_symbol      
_atom_site_label            
_atom_site_fract_x          
_atom_site_fract_y          
_atom_site_fract_z          
_atom_site_U_iso_or_equiv   
_atom_site_adp_type         
_atom_site_occupancy        
_atom_site_calc_flag        
_atom_site_refinement_flag_posn  
_atom_site_refinement_flag_adp  
_atom_site_disorder_assembly
_atom_site_disorder_group   
O  O1 0.06538(7) 0.4444(1) 0.15008(3) 0.0132(3) Uani 1 d . . . .
C  C1 0.09682(9) 0.5585(2) 0.05209(4) 0.0097(3) Uani 1 d . . . .
O  O2 0.25746(7) 0.7424(1) 0.03629(3) 0.0130(3) Uani 1 d . . . .
O  O3 0.37003(7) 0.6313(1) 0.32155(3) 0.0131(3) Uani 1 d . . . .
H  H2 0.311(2) 0.688(3) 0.3869(9) 0.028(2) Uiso 1 d U . . .
H  H3 0.488(2) 0.458(3) 0.3501(7) 0.024(2) Uiso 1 d U . . .
H  H1 0.201(2) 0.527(4) 0.218(1) 0.055(3) Uiso 1 d U . . .

loop_ 
_atom_site_aniso_label 
_atom_site_aniso_U_11 
_atom_site_aniso_U_22 
_atom_site_aniso_U_33 
_atom_site_aniso_U_12 
_atom_site_aniso_U_13 
_atom_site_aniso_U_23 
O1 0.0129(3) 0.0171(3) 0.0094(2) -0.0034(2) 0.0024(2) 0.0006(1)  
C1 0.0081(3) 0.0117(3) 0.0085(3) -0.0025(2) 0.0005(2) -0.0004(2)  
O2 0.0108(3) 0.0192(3) 0.0083(2) -0.0064(1) 0.0008(2) 0.0010(1)  
O3 0.0109(3) 0.0178(3) 0.0094(2) 0.0012(2) 0.0005(2) -0.0012(2)   

_geom_special_details                
;                                    
;                                    

loop_
_geom_bond_atom_site_label_1         
_geom_bond_atom_site_label_2         
_geom_bond_distance                  
_geom_bond_site_symmetry_2           
_geom_bond_publ_flag                 
O1 C1 1.2834(7) . ? 
O1 H1 1.05(1) . ? 
C1 O2 1.2216(7) . ? 
O3 H3 0.94(1) . ? 
O3 H2 0.95(1) . ? 

loop_
_geom_angle_atom_site_label_1        
_geom_angle_atom_site_label_2        
_geom_angle_atom_site_label_3        
_geom_angle                          
_geom_angle_site_symmetry_1          
_geom_angle_site_symmetry_3          
_geom_angle_publ_flag                
O1 C1 O2 126.84(5) . . ? 
C1 O1 H1 110.5(7) . . ? 
H2 O3 H3 104.4(7) . . ? 

loop_
_geom_torsion_atom_site_label_1      
_geom_torsion_atom_site_label_2      
_geom_torsion_atom_site_label_3      
_geom_torsion_atom_site_label_4      
_geom_torsion                        
_geom_torsion_site_symmetry_1        
_geom_torsion_site_symmetry_2        
_geom_torsion_site_symmetry_3        
_geom_torsion_site_symmetry_4        
_geom_torsion_publ_flag              
O2 C1 O1 H1 -0.9(7) . . . . ? 

loop_ 
 _refln_index_h 
 _refln_index_k 
 _refln_index_l 
 _refln_F_squared_meas 
 _refln_F_squared_sigma 
 _refln_observed_status 
   3   0   0      286.24     13.65 o 
   4   0   0       42.20      1.04 o 
   5   0   0       58.55      1.44 o 
   6   0   0      223.82      4.90 o 
   7   0   0      103.70      2.67 o 
   1   1   0     1214.38    153.28 o 
   2   1   0      271.26      9.91 o 
   3   1   0      102.20      2.46 o 
   4   1   0        2.23      0.22 o 
   5   1   0        0.41      0.04 o 
   6   1   0        0.60      0.06 o 
   7   1   0       77.62      1.72 o 
   0   2   0       12.34      0.34 o 
   1   2   0      296.42      9.10 o 
   2   2   0      456.55     16.87 o 
   3   2   0        1.73      0.08 o 
   4   2   0      110.12      2.49 o 
   5   2   0       22.65      0.54 o 
   6   2   0        0.07      0.04 o 
   1   3   0        1.58      1.63 o 
   2   3   0       12.04      0.32 o 
   3   3   0       69.26      1.51 o 
   4   3   0        5.41      0.15 o 
   5   3   0      112.00      2.63 o 
   0   4   0        2.71      0.15 o 
   1   4   0       16.90      0.43 o 
   2   4   0       11.78      0.32 o 
   3   4   0        2.08      2.15 o 
  -7   1   1       17.42      0.51 o 
  -6   1   1        1.43      0.09 o 
  -5   1   1       52.40      1.83 o 
  -4   1   1       84.50      1.97 o 
  -3   1   1      299.10      9.95 o 
  -2   1   1      178.24      5.54 o 
   0   1   1      430.54     20.55 o 
   1   1   1       35.60      0.81 o 
   2   1   1       62.14      1.44 o 
   3   1   1      388.60     11.46 o 
   4   1   1      140.48      3.35 o 
   5   1   1      100.81      2.26 o 
   6   1   1      172.15      3.80 o 
   7   1   1        1.04      0.11 o 
  -6   2   1       65.23      1.76 o 
  -5   2   1        8.66      0.23 o 
  -4   2   1       49.29      1.13 o 
  -3   2   1       76.66      1.83 o 
  -2   2   1      138.68      3.35 o 
  -1   2   1      129.11      3.20 o 
   0   2   1       67.30      1.72 o 
   1   2   1      247.66      6.71 o 
   2   2   1        1.50      0.08 o 
   3   2   1        7.14      0.20 o 
   4   2   1       69.43      1.56 o 
   5   2   1       23.53      0.56 o 
   6   2   1        8.76      0.25 o 
  -5   3   1       18.48      0.45 o 
  -4   3   1        4.72      0.14 o 
  -3   3   1        3.75      0.12 o 
  -2   3   1      134.39      6.21 o 
  -1   3   1        0.04      0.04 o 
   0   3   1       46.35      1.12 o 
   1   3   1       29.43      1.08 o 
   2   3   1       26.80      1.22 o 
   3   3   1        1.98      0.08 o 
   4   3   1       34.69      0.80 o 
   5   3   1       23.72      0.77 o 
  -3   4   1       19.59      0.50 o 
  -2   4   1       15.49      0.40 o 
  -1   4   1        5.79      0.19 o 
   0   4   1       11.50      0.30 o 
   1   4   1        0.52      0.09 o 
   2   4   1        0.03      0.03 o 
  -7   0   2       13.65      0.44 o 
  -6   0   2      175.87      3.95 o 
  -5   0   2       84.41      2.16 o 
  -4   0   2      800.09     88.35 o 
  -3   0   2       13.38      0.35 o 
  -2   0   2      666.01    107.59 o 
  -1   0   2      609.07    117.44 o 
   0   0   2      133.16      5.95 o 
   1   0   2        9.88      0.24 o 
   3   0   2      174.96      5.31 o 
   4   0   2        0.03      0.03 o 
   5   0   2      624.81     14.77 o 
   6   0   2       28.03      0.73 o 
   7   0   2       33.70      0.92 o 
  -7   1   2       83.16      1.95 o 
  -6   1   2        6.41      0.19 o 
  -5   1   2      240.79      5.64 o 
  -4   1   2       52.75      1.23 o 
  -3   1   2       31.01      0.74 o 
  -2   1   2      492.36     64.35 o 
  -1   1   2      142.46      3.86 o 
   0   1   2       84.27      2.17 o 
   1   1   2      405.63     14.32 o 
   2   1   2        2.51      0.07 o 
   3   1   2      410.50     12.82 o 
   4   1   2      173.25      4.08 o 
   5   1   2       54.00      1.23 o 
   6   1   2       56.83      1.38 o 
  -6   2   2       36.74      0.85 o 
  -5   2   2        0.57      0.10 o 
  -4   2   2       11.32      0.42 o 
  -3   2   2      165.46      4.05 o 
  -2   2   2      444.88     13.87 o 
  -1   2   2        7.58      0.21 o 
   0   2   2      118.51      2.95 o 
   1   2   2        0.09      0.03 o 
   2   2   2        2.75      0.09 o 
   3   2   2      255.89      6.00 o 
   4   2   2      277.53      6.10 o 
   5   2   2        3.13      0.11 o 
   6   2   2        0.07      0.04 o 
  -5   3   2        0.05      0.04 o 
  -4   3   2       12.88      0.32 o 
  -3   3   2      235.73      6.18 o 
  -2   3   2       62.15      2.07 o 
  -1   3   2        2.34      2.45 o 
   0   3   2      107.36      2.43 o 
   1   3   2       43.29      1.01 o 
   2   3   2       83.35      1.87 o 
   3   3   2       19.95      0.52 o 
   4   3   2        0.98      0.07 o 
   5   3   2        4.92      0.17 o 
  -3   4   2       10.06      0.32 o 
  -2   4   2       56.25      1.56 o 
  -1   4   2        8.93      0.28 o 
   0   4   2       53.47      1.35 o 
   1   4   2       52.07      1.16 o 
   2   4   2        1.80      0.10 o 
  -7   1   3        3.67      0.16 o 
  -6   1   3        1.20      0.10 o 
  -5   1   3       48.35      1.16 o 
  -4   1   3        1.61      0.09 o 
  -3   1   3      147.20      3.88 o 
  -2   1   3       18.44      0.48 o 
  -1   1   3      316.26     12.83 o 
   0   1   3       16.87      0.42 o 
   1   1   3      660.67     33.81 o 
   2   1   3      421.51     14.22 o 
   3   1   3       38.70      0.89 o 
   4   1   3      195.04      4.68 o 
   5   1   3        1.68      0.08 o 
   6   1   3       20.71      0.51 o 
  -6   2   3       57.18      1.58 o 
  -5   2   3        4.08      0.14 o 
  -4   2   3       72.59      1.76 o 
  -3   2   3      273.78      6.94 o 
  -2   2   3        8.84      0.24 o 
  -1   2   3      157.89      3.95 o 
   0   2   3        0.04      0.02 o 
   1   2   3      324.61      8.25 o 
   2   2   3       15.89      0.40 o 
   3   2   3       94.43      2.15 o 
   4   2   3       51.92      1.18 o 
   5   2   3       22.23      0.54 o 
   6   2   3       12.23      0.33 o 
  -5   3   3        5.66      0.18 o 
  -4   3   3       21.22      0.56 o 
  -3   3   3        6.36      0.19 o 
  -2   3   3        1.34      0.29 o 
  -1   3   3       12.73      0.34 o 
   0   3   3       80.95      1.84 o 
   1   3   3        0.04      0.03 o 
   2   3   3        4.36      0.16 o 
   3   3   3       92.86      2.02 o 
   4   3   3        1.24      0.07 o 
  -2   4   3       30.22      0.73 o 
  -1   4   3        0.04      0.03 o 
   0   4   3        3.71      0.15 o 
   1   4   3       13.86      0.41 o 
   2   4   3       50.78      1.35 o 
  -7   0   4       37.00      0.92 o 
  -6   0   4        2.93      0.30 o 
  -5   0   4       16.98      0.67 o 
  -4   0   4      111.81      3.12 o 
  -3   0   4       81.72      2.31 o 
  -1   0   4      806.70     69.93 o 
   0   0   4       63.77      1.55 o 
   2   0   4        7.47      0.20 o 
   3   0   4       19.39      0.52 o 
   4   0   4       35.48      1.02 o 
   5   0   4       10.94      0.33 o 
   6   0   4        1.40      0.14 o 
  -7   1   4        0.41      0.09 o 
  -6   1   4       29.52      0.73 o 
  -5   1   4       87.03      2.26 o 
  -4   1   4       31.68      0.78 o 
  -3   1   4      211.46      5.96 o 
  -2   1   4      330.84     14.24 o 
  -1   1   4      220.17      7.46 o 
   0   1   4     1368.17     61.09 o 
   1   1   4       62.02      1.44 o 
   2   1   4        8.58      0.21 o 
   3   1   4       10.66      0.27 o 
   4   1   4        2.72      0.14 o 
   5   1   4       36.41      0.88 o 
   6   1   4       50.18      1.17 o 
  -6   2   4        5.12      0.19 o 
  -5   2   4       26.08      0.60 o 
  -4   2   4       58.48      1.49 o 
  -3   2   4       24.93      0.64 o 
  -2   2   4       20.79      0.50 o 
  -1   2   4      213.33      5.33 o 
   0   2   4      172.23      4.22 o 
   1   2   4       18.38      0.44 o 
   2   2   4        1.18      0.06 o 
   3   2   4       86.02      1.94 o 
   4   2   4       14.36      0.35 o 
   5   2   4       56.09      1.26 o 
  -5   3   4       10.71      0.29 o 
  -4   3   4      230.72      8.58 o 
  -3   3   4       43.11      0.94 o 
  -2   3   4        8.30      0.31 o 
  -1   3   4       51.86      1.20 o 
   0   3   4       52.97      1.22 o 
   1   3   4        7.30      0.23 o 
   2   3   4      202.02      4.54 o 
   3   3   4      100.40      2.17 o 
   4   3   4       45.00      1.02 o 
  -2   4   4        0.46      0.08 o 
  -1   4   4        0.39      0.08 o 
   0   4   4       11.38      0.35 o 
   1   4   4        2.75      0.16 o 
  -7   1   5        2.08      0.12 o 
  -6   1   5       15.88     17.84 o 
  -5   1   5       28.31      0.78 o 
  -4   1   5        0.11      0.04 o 
  -3   1   5      192.19      5.18 o 
  -2   1   5       19.04      0.53 o 
  -1   1   5        0.99      0.04 o 
   0   1   5       65.08      1.52 o 
   1   1   5      105.30      2.51 o 
   2   1   5       18.53      0.44 o 
   3   1   5        4.83      0.15 o 
   4   1   5       83.50      1.88 o 
   5   1   5        1.05      0.08 o 
   6   1   5       54.97      1.23 o 
  -6   2   5        4.11      0.17 o 
  -5   2   5      166.36      4.61 o 
  -4   2   5        1.67      1.71 o 
  -3   2   5        2.50      0.13 o 
  -2   2   5        3.10      0.15 o 
  -1   2   5      444.94     12.42 o 
   0   2   5       45.55      1.05 o 
   1   2   5       83.85      1.92 o 
   2   2   5      140.74      3.22 o 
   3   2   5       57.13      1.29 o 
   4   2   5        0.55      0.05 o 
   5   2   5       13.48      0.34 o 
  -5   3   5        3.57      0.15 o 
  -4   3   5       26.79      0.63 o 
  -3   3   5       19.98      0.66 o 
  -2   3   5        5.80      0.41 o 
  -1   3   5        0.60      0.16 o 
   0   3   5       15.04      0.41 o 
   1   3   5       20.05      0.55 o 
   2   3   5        7.25      0.20 o 
   3   3   5        0.12      0.04 o 
   4   3   5        3.22      0.13 o 
  -2   4   5       31.47      0.88 o 
  -1   4   5       56.94      1.26 o 
   0   4   5       71.38      1.55 o 
   1   4   5        0.13      0.14 o 
  -7   0   6      242.19      4.05 o 
  -6   0   6      156.59      2.92 o 
  -5   0   6      107.28      2.65 o 
  -4   0   6       41.15      1.09 o 
  -3   0   6       13.33      0.37 o 
  -2   0   6      156.40      4.63 o 
  -1   0   6      181.93      5.63 o 
   0   0   6      775.75     53.94 o 
   1   0   6      204.18      5.63 o 
   2   0   6        3.74      0.17 o 
   3   0   6      539.82     13.23 o 
   4   0   6       11.87      0.47 o 
   5   0   6        5.99      0.20 o 
   6   0   6       44.71      1.05 o 
  -7   1   6       17.25      0.48 o 
  -6   1   6       22.41     26.32 o 
  -5   1   6        1.33      1.14 o 
  -4   1   6      163.30      4.04 o 
  -3   1   6        0.24      0.04 o 
  -2   1   6        5.04      0.14 o 
  -1   1   6        0.46      0.04 o 
   0   1   6      286.37      8.27 o 
   1   1   6      194.16      4.79 o 
   2   1   6      387.87      9.66 o 
   3   1   6        4.44      0.14 o 
   4   1   6       37.50      0.89 o 
   5   1   6       76.34      1.70 o 
  -6   2   6        0.94      0.19 o 
  -5   2   6       75.52      1.62 o 
  -4   2   6        5.22      0.29 o 
  -3   2   6      129.33      3.02 o 
  -2   2   6       67.33      1.56 o 
  -1   2   6       17.41      0.42 o 
   0   2   6        4.89      0.14 o 
   1   2   6      149.25      3.42 o 
   2   2   6        9.75      0.24 o 
   3   2   6       41.76      0.99 o 
   4   2   6        6.49      0.19 o 
   5   2   6       44.87      1.11 o 
  -5   3   6        4.45      0.17 o 
  -4   3   6        7.63      0.27 o 
  -3   3   6        0.21      0.05 o 
  -2   3   6      337.74      7.27 o 
  -1   3   6       98.33      2.17 o 
   0   3   6        0.21      0.04 o 
   1   3   6       41.30      1.02 o 
   2   3   6        2.28      0.10 o 
   3   3   6       19.10      0.47 o 
  -1   4   6        0.16      0.17 o 
  -7   1   7        8.80     10.30 o 
  -6   1   7        0.92      0.93 o 
  -5   1   7        0.39      0.37 o 
  -4   1   7       80.96      1.96 o 
  -3   1   7      313.62      8.30 o 
  -2   1   7       31.39      0.74 o 
  -1   1   7      371.05     10.21 o 
   0   1   7       32.42      0.75 o 
   1   1   7       17.01      0.41 o 
   2   1   7       27.72      0.66 o 
   3   1   7       27.29      0.66 o 
   4   1   7        7.73      0.20 o 
   5   1   7        4.79      0.14 o 
  -6   2   7        0.23      0.06 o 
  -5   2   7        3.60      3.88 o 
  -4   2   7        6.27      0.26 o 
  -3   2   7      158.03      3.56 o 
  -2   2   7       31.27      0.75 o 
  -1   2   7        1.31      0.07 o 
   0   2   7      129.39      2.97 o 
   1   2   7       76.76      1.74 o 
   2   2   7       53.00      1.20 o 
   3   2   7        3.53      0.12 o 
   4   2   7      143.62      3.18 o 
  -4   3   7        4.96      0.19 o 
  -3   3   7        3.84      0.15 o 
  -2   3   7       75.97      2.05 o 
  -1   3   7        1.68      0.09 o 
   0   3   7        0.95      0.07 o 
   1   3   7       17.89      0.43 o 
   2   3   7       28.10      0.68 o 
   3   3   7        1.99      0.10 o 
  -7   0   8        0.12      0.12 o 
  -6   0   8        1.20      0.23 o 
  -5   0   8      267.04      5.51 o 
  -4   0   8      539.94     12.11 o 
  -3   0   8       20.67      0.54 o 
  -2   0   8      403.20     13.83 o 
  -1   0   8      455.52     18.76 o 
   0   0   8      265.47      6.95 o 
   1   0   8       65.06      1.56 o 
   2   0   8       95.66      2.31 o 
   3   0   8       10.06      0.27 o 
   4   0   8        0.96      0.06 o 
   5   0   8      138.11      3.05 o 
  -6   1   8        2.96      0.29 o 
  -5   1   8       15.71      0.63 o 
  -4   1   8      162.83      3.81 o 
  -3   1   8        7.72      0.23 o 
  -2   1   8      266.66      6.50 o 
  -1   1   8       86.44      2.02 o 
   0   1   8       25.27      0.60 o 
   1   1   8       85.72      1.98 o 
   2   1   8       44.65      1.04 o 
   3   1   8       35.53      0.82 o 
   4   1   8       26.60      0.61 o 
   5   1   8        1.38      0.09 o 
  -6   2   8        2.27      2.47 o 
  -5   2   8        1.92      0.23 o 
  -4   2   8       78.13      1.76 o 
  -3   2   8      271.02      5.91 o 
  -2   2   8       26.57      0.63 o 
  -1   2   8       43.55      1.00 o 
   0   2   8        0.42      0.06 o 
   1   2   8        5.45      0.15 o 
   2   2   8       52.61      1.19 o 
   3   2   8       96.34      2.20 o 
   4   2   8        0.64      0.05 o 
  -4   3   8        0.22      0.09 o 
  -3   3   8       16.65      0.44 o 
  -2   3   8       23.81      0.59 o 
  -1   3   8        6.06      0.20 o 
   0   3   8       93.44      2.03 o 
   1   3   8       23.64      0.57 o 
   2   3   8        1.66      0.08 o 
  -6   1   9       40.98      1.16 o 
  -5   1   9      250.28      4.44 o 
  -4   1   9       43.30      1.07 o 
  -3   1   9       57.26      1.32 o 
  -2   1   9       20.90      0.59 o 
  -1   1   9      157.61      3.69 o 
   0   1   9       34.66      0.84 o 
   1   1   9      176.71      4.01 o 
   2   1   9      165.98      3.68 o 
   3   1   9        1.38      0.06 o 
   4   1   9       19.36      0.45 o 
  -5   2   9        0.10      0.06 o 
  -4   2   9       13.24      0.37 o 
  -3   2   9       49.12      1.12 o 
  -2   2   9       15.94      0.39 o 
  -1   2   9        7.39      0.20 o 
   0   2   9       52.04      1.18 o 
   1   2   9        6.88      0.18 o 
   2   2   9       73.60      1.64 o 
   3   2   9        2.10      0.08 o 
  -4   3   9       31.33      5.61 o 
  -3   3   9        5.08      0.20 o 
  -2   3   9        7.60      0.25 o 
  -1   3   9        1.06      0.09 o 
   0   3   9       38.89      0.90 o 
   1   3   9        9.19      0.27 o 
  -6   0  10      269.38      4.65 o 
  -5   0  10       97.81      2.25 o 
  -4   0  10        1.63      0.21 o 
  -3   0  10        3.83      0.14 o 
  -2   0  10      169.18      4.03 o 
  -1   0  10        2.82      0.13 o 
   0   0  10      370.03      8.46 o 
   1   0  10      633.51     12.98 o 
   2   0  10       32.48      0.75 o 
   3   0  10        1.08      0.06 o 
   4   0  10        4.11      0.14 o 
  -6   1  10       47.84      1.45 o 
  -5   1  10       24.09      0.77 o 
  -4   1  10        0.08      0.05 o 
  -3   1  10        3.38      0.13 o 
  -2   1  10       30.35      0.72 o 
  -1   1  10        0.05      0.03 o 
   0   1  10      137.14      3.15 o 
   1   1  10       68.80      1.57 o 
   2   1  10       39.92      0.90 o 
   3   1  10       80.15      1.80 o 
  -5   2  10        0.05      0.05 o 
  -4   2  10       28.65      0.69 o 
  -3   2  10       10.29      0.28 o 
  -2   2  10       83.93      1.86 o 
  -1   2  10      174.48      3.84 o 
   0   2  10       24.61      0.57 o 
   1   2  10        4.33      0.13 o 
   2   2  10       71.23      1.58 o 
   3   2  10       10.55      0.27 o 
  -3   3  10       18.78      0.51 o 
  -2   3  10       21.02      0.55 o 
  -1   3  10       30.30      0.79 o 
   0   3  10        1.14      0.09 o 
  -6   1  11        3.69      0.35 o 
  -5   1  11        0.07      0.06 o 
  -4   1  11        1.80      0.11 o 
  -3   1  11      148.61      3.26 o 
  -2   1  11       77.47      1.73 o 
  -1   1  11       69.20      1.55 o 
   0   1  11      187.91      4.10 o 
   1   1  11        0.07      0.03 o 
   2   1  11        1.64      0.06 o 
   3   1  11       12.62      0.30 o 
  -4   2  11        7.15      0.21 o 
  -3   2  11       21.87      0.52 o 
  -2   2  11       12.77      0.34 o 
  -1   2  11       69.41      1.54 o 
   0   2  11        1.36      0.07 o 
   1   2  11        8.25      0.21 o 
   2   2  11       29.76      0.68 o 
  -5   0  12       41.67      1.02 o 
  -4   0  12      231.34      6.12 o 
  -3   0  12      135.64      2.89 o 
  -2   0  12       15.75      0.40 o 
  -1   0  12      103.76      2.27 o 
   0   0  12       13.10      0.33 o 
   1   0  12        5.54      0.16 o 
   2   0  12       72.22      1.59 o 
  -5   1  12       23.61      0.60 o 
  -4   1  12       78.37      1.75 o 
  -3   1  12       50.28      1.13 o 
  -2   1  12        8.88      0.23 o 
  -1   1  12       82.38      1.84 o 
   0   1  12        0.19      0.03 o 
   1   1  12        1.84      0.07 o 
   2   1  12       22.54      0.52 o 
  -4   2  12        0.77      0.07 o 
  -3   2  12        1.97      0.09 o 
  -2   2  12      102.23      2.29 o 
  -1   2  12       31.92      0.73 o 
   0   2  12       15.70      0.38 o 
   1   2  12       13.72      0.34 o 
  -4   1  13       14.53      0.37 o 
  -3   1  13        0.81      0.06 o 
  -2   1  13       30.15      0.69 o 
  -1   1  13        5.26      0.15 o 
   0   1  13       23.88      0.55 o 
   1   1  13        6.30      0.17 o 
  -2   2  13       28.65      0.67 o 
  -1   2  13       11.84      0.30 o 
  -4   0  14        1.79      0.15 o 
  -3   0  14       16.34      0.43 o 
  -2   0  14       52.16      1.17 o 
  -1   0  14       44.77      1.02 o 
   0   0  14       49.19      1.10 o 
  -3   1  14        0.29      0.04 o 
  -2   1  14       17.20      0.41 o 
  -1   1  14       42.36      0.97 o 
   0   1  14        7.73      0.37 o 
_refine_diff_density_max 3.123888E-01
_refine_diff_density_min -3.969628E-01

# start Validation Reply Form
_vrf_PLAT417_ELMAM2_withoutURATIO_oxa08_08
;
PROBLEM: Short Inter D-H..H-D
RESPONSE: This is a very strong hydrogen bond and this is the reason why
the distance is so short.
;
# end Validation Reply Form
