# Supplementary material for: On the accuracy and precision of X-ray and neutron diffraction results as a function of resolution and the electron density model
Source: IUCrJ. 2020 Aug 25;7(Pt 5):920–33. doi: 10.1107/S2052252520010441 (PMC7467170; doi:10.1107/S2052252520010441)
Supplement: Supplementary file 2 [file m-07-00920-sup2.zip › cif_deposition/ELMAM2_withoutURATIO_oxa08_12.cif]

data_ELMAM2_withoutURATIO_oxa08_12  
_audit_creation_method             'MoPro12'     
_chemical_formula_moiety               'C2 H2 O4, 2(H2 O1)'
_chemical_formula_sum                  'C2 H6 O6'
_chemical_formula_weight               126.07
_chemical_absolute_configuration     '-'

_symmetry_cell_setting               monoclinic   
_symmetry_space_group_name_H-M         'P 21/c'
_symmetry_space_group_name_Hall        '-P 2ybc'

loop_
_atom_type_symbol                      
_atom_type_description                 
_atom_type_scat_dispersion_real        
_atom_type_scat_dispersion_imag        
_atom_type_scat_source                 
 'C' 'C'    0.0033   0.0016
'Su & Coppens. Acta. Cryst. (1997) A53, 749-762. '                    
 'H' 'H'    0.0000   0.0000
'Su & Coppens. Acta. Cryst. (1997) A53, 749-762. '                    
 'O' 'O'    0.0106   0.0060
'Su & Coppens. Acta. Cryst. (1997) A53, 749-762. '                    

loop_
_symmetry_equiv_pos_as_xyz           
'x, y, z'
'-x, y+1/2, -z+1/2'
'-x, -y, -z'
'x, -y-1/2, z-1/2'
_cell_length_a                    6.0950(5)
_cell_length_b                    3.4881(3)
_cell_length_c                    11.8462(9)
_cell_angle_alpha                 90.00
_cell_angle_beta                  103.841(3)
_cell_angle_gamma                 90.00
_cell_volume                      244.54(3)
_cell_formula_units_Z                2
_cell_measurement_temperature     100(1)
_cell_measurement_reflns_used        8293
_cell_measurement_theta_min          3.5426
_cell_measurement_theta_max          55.9088
_exptl_crystal_density_diffrn     1.713
_exptl_crystal_F_000              132 
_exptl_absorpt_coefficient_mu     0.181 
_exptl_crystal_description        unspecified
_exptl_crystal_size_max              0.193                
_exptl_crystal_size_mid              0.186  
_exptl_crystal_size_min              0.139
_exptl_crystal_colour             colourless
_exptl_absorpt_correction_type    multi-scan
_exptl_absorpt_process_details
;
 Absorption correction done by SORTAV
 Blessing, R. H.: (1995) Acta Cryst. A51, 33-38
;
_exptl_absorpt_correction_T_min    0.951
_exptl_absorpt_correction_T_max    1.004
_exptl_special_details               
;
?
;
_diffrn_reflns_av_R_equivalents   0.0000
_diffrn_reflns_av_unetI/netI      0.0328
_diffrn_reflns_limit_h_max        13
_diffrn_reflns_limit_h_min        -13
_diffrn_reflns_limit_k_max        7
_diffrn_reflns_limit_k_min        0
_diffrn_reflns_limit_l_max        26
_diffrn_reflns_limit_l_min        0
_diffrn_reflns_number             2939
_diffrn_reflns_theta_full         26.00
_diffrn_reflns_theta_max          54.81
_diffrn_reflns_theta_min          3.54
_diffrn_ambient_temperature       100(1)
_diffrn_measured_fraction_theta_full 0.990
_diffrn_measured_fraction_theta_max 0.949
_diffrn_measurement_device_type   'Bruker APEX-II CCD'
_diffrn_measurement_method        '\f and \w scans'
_diffrn_radiation_monochromator   'graphite'
_diffrn_radiation_type            MoK\a
_diffrn_radiation_wavelength      0.71073
_diffrn_source                    'fine-focus sealed tube'
_diffrn_standards_number          0
_reflns_number_gt                 2572
_reflns_number_total              2939
_reflns_threshold_expression      >2sigma(I)
_computing_structure_refinement      'MoPro (J. Appl. Cryst. 2005, 38, 38-54)'
_iucr_refine_instructions_details  
; 
# ! MoPro 12.6 20/01/2017 16:46:19 F:\Oxalic_acid\Oxa_ELMAM2\Final_Refinement_12\8\mopro_elmam2_12_01.par 
# ! reflections hkl file : F:\Oxalic_acid\Oxa_ELMAM2\Final_Refinement_12\8\sortav_freeformat.hkl refin. vs. F^1 
# ! atomic table file : C:\Users\user\Desktop\Programy_Krys\MoPro\MoProSuite\LibMoPro\mopro.tab 
# ! wave functions file : C:\Users\user\Desktop\Programy_Krys\MoPro\MoProSuite\LibMoPro\WAVEF_Su_Coppens_relativistic 
# ! RF factor = 2.205 % RI factor = 3.330% 
# ! wR2F factor = 2.718 % wR2I factor = 5.254% 
# ! g.o.f.(F**1) = 1.588 Nvar= 49 Nref= 2939 Nfree= 0 0.09<sinT/l< 1.15 
#  
# WSIG 1.00000 ! weighting scheme 
#  ! SPACE GROUP P ? 
#  
# CELL 6.0950 3.4881 11.8462 90.0000 103.8411 90.0000 0.71073 
# ZERR 0.0000 0.0000 0.0000 0.0000 0.0000 0.0000 
#  
# SYMM 2 P CENTRO 
#  X , Y, Z 
#  -X , 1/2+Y, 1/2-Z 
#  
# EQUIV 56551 
#  
# SCALE 1 13.079945 
#  
# FMULT 1.00000 
#  
# UOVER 0.00000 0.00000 0.00000 0.00000 0.00000 0.00000 ANI 
#  
# SOLVT 0.00000 50.00000 
#  
# EXTIN 0.00000 GAUSSIAN ISOT TYP1 ! G*10^4 
#  
#  
# DUMMY 2 
# DUMY 0.39896 0.58093 0.36381 D1 0 ! atom # 8 
# DUMY 0.42794 0.53146 0.40201 D2 0 ! atom # 9 
#  
# KAPPA 7 
#  1.001632 1.113461 ! # 1 1 TES O1 1x 
#  1.013147 1.000000 ! # 2 1 TES C1 1x 
#  1.003017 1.109004 ! # 3 1 TES O2 1x 
#  1.023969 0.927043 ! # 4 1 TES O3 1x 
#  1.043006 1.200000 ! # 5 1 TES H2 1x 
#  1.043006 1.200000 ! # 6 1 TES H3 1x 
#  1.119673 1.200000 ! # 7 1 TES H1 1x 
#  
# ATOMS 7 
#  
# ATOM 1 O1 TES 1 0.065247 0.444150 0.150138 1.0000 1 O 
#  XY C1 H1 HEX K1 V0 M0 Q0 
# UANI 0.013159 0.018628 0.008150 -.004125 0.001843 0.000646 
#  6.05220 0. -.054 -.087 0. 0.104 0. 0. -.028 0.042 
#  0. -.015 -.026 0. 0. 0.065 0.022 
#  0.011 0. 0. 0.004 0.003 0. 0. 0.015 0.015 
#  
# ATOM 2 C1 TES 1 0.096929 0.558689 0.052040 1.0000 1 C 
#  XY O2 O1 HEX K2 V0 M0 Q0 
# UANI 0.009199 0.011871 0.007887 -.001923 0.001274 0.000080 
#  3.98080 0. 0.081 -.046 0. -.248 0. 0. 0.097 0.050 
#  0. 0.022 -.006 0. 0. 0.294 0.021 
#  0.014 0. 0. 0.014 -.001 0. 0. -.058 0.018 
#  
# ATOM 3 O2 TES 1 0.257632 0.742495 0.036284 1.0000 1 O 
#  ZY C1 O1 HEX K3 V0 M0 Q0 
# UANI 0.011132 0.018839 0.009266 -.005891 0.001072 0.000870 
#  6.09000 0. 0. 0. -.068 0.029 0. 0. -.153 0. 
#  0.028 0. 0. 0.017 0. 0. 0. 
#  -.012 0. 0. 0.011 0. 0. 0. -.003 0. 
#  
# ATOM 4 O3 TES 1 0.369899 0.631065 0.321476 1.0000 1 O 
# bZY H2 H3 HEX K4 V0 M0 Q0 
# UANI 0.010848 0.018534 0.009306 0.001839 0.000663 -.001118 
#  5.64460 0. 0. 0. -.163 -.014 0. 0. 0.132 0. 
#  -.039 0. 0. -.061 0. 0. 0. 
#  -.018 0. 0. -.027 0. 0. 0. 0.004 0. 
#  
# ATOM 5 H2 TES 1 0.308200 0.689462 0.384671 1.0000 1 H 
#  ZY O3 H3 HEX K5 V0 M0 Q0 
# UISO 0.027989 
#  1.13780 0. 0. 0. 0.273 0.140 0. 0. 0. 0. 
#  0.034 0. 0. 0. 0. 0. 0. 
#  -.010 0. 0. 0. 0. 0. 0. 0. 0. 
#  
# ATOM 6 H3 TES 1 0.488365 0.458774 0.350817 1.0000 1 H 
#  ZY O3 H2 HEX K6 V0 M0 Q0 
# UISO 0.024829 
#  1.13780 0. 0. 0. 0.273 0.140 0. 0. 0. 0. 
#  0.034 0. 0. 0. 0. 0. 0. 
#  -.010 0. 0. 0. 0. 0. 0. 0. 0. 
#  
# ATOM 7 H1 TES 1 0.201834 0.523050 0.216977 1.0000 1 H 
#  ZY O1 C1 HEX K7 V0 M0 Q0 
# UISO 0.051403 
#  0.95670 0. 0. 0. 0.207 0.095 0. 0. 0. 0. 
#  0.017 0. 0. 0. 0. 0. 0. 
#  -.028 0. 0. 0. 0. 0. 0. 0. 0. 
#  
# ANHAR 0 3 ! number_of_anharmonic_atoms max_order 
# ! 1 ! atom number 
# ! 0.00E+00 0.00E+00 0.00E+00 0.00E+00 0.00E+00 0.00E+00 0.00E+00 0.00E+00 
# ! 0.00E+00 0.00E+00 
#  
#  
# STOP 
; 
_refine_special_details              
;
  TAAM refinement with ELMAM2 databank.
  Uses aspherical atomic scattering factors computed 
  from multipolar model
  (Hansen & Coppens, Acta Cryst. A, 1978, 34, 909-921)
  parametrized using ELMAM2 databank
  (Domagala, et al., Acta Cryst. A, 2012, 68, 337-351)
  and MoPro software
  (Jelsch, et al., J. Appl. Cryst. 2005, 38, 38-54)
 Refinement of F^1^ against reflections.
 The threshold expression of F^2^ > 2sigma(F^2^) is
 used for calculating R-factors(gt) and is not
 relevant to the choice of reflections for refinement.
 R-factors based on F^2^ are statistically about twice
 as large as those based on F, and R-factors based on
 ALL data will be even larger.
;
_refine_ls_structure_factor_coef     F  
_refine_ls_matrix_type                full
_refine_ls_weighting_scheme          sigma
_atom_sites_solution_primary      direct 
_atom_sites_solution_secondary    difmap 
_atom_sites_solution_hydrogens    geom   
_refine_ls_hydrogen_treatment    refall
_refine_ls_extinction_method        'none'              
_refine_ls_number_reflns              2939
_refine_ls_number_parameters            49
_refine_ls_number_restraints             0
# R-factors: R(F)  &  wR2(I) 
_refine_ls_R_factor_all              0.0220
_refine_ls_R_factor_gt               0.0186
_refine_ls_wR_factor_ref             0.0272
_refine_ls_wR_factor_gt              0.0270
_refine_ls_goodness_of_fit_ref       1.588
_refine_ls_restrained_S_all          0.000
_refine_ls_shift/su_max              0.001
_refine_ls_shift/su_mean             0.000

###  to get diff_density_max min & rms : 
###  run MoPro  : WRIT FOUR   to create FOURier file 
###  run VMoPro : FOUR  FastFourierTransform   to get a 3D grid (Xplor format) on whole unit-cell
###             & GRID  STAT   to get max min rms statistics


loop_
_atom_site_type_symbol      
_atom_site_label            
_atom_site_fract_x          
_atom_site_fract_y          
_atom_site_fract_z          
_atom_site_U_iso_or_equiv   
_atom_site_adp_type         
_atom_site_occupancy        
_atom_site_calc_flag        
_atom_site_refinement_flag_posn  
_atom_site_refinement_flag_adp  
_atom_site_disorder_assembly
_atom_site_disorder_group   
O  O1 0.06525(2) 0.44415(5) 0.15014(1) 0.01343(6) Uani 1 d . . . .
C  C1 0.09693(3) 0.55869(5) 0.05204(1) 0.00978(5) Uani 1 d . . . .
O  O2 0.25763(2) 0.74249(5) 0.03628(1) 0.01331(6) Uani 1 d . . . .
O  O3 0.36990(2) 0.63107(5) 0.32148(1) 0.01319(6) Uani 1 d . . . .
H  H2 0.3082(9) 0.689(2) 0.3847(5) 0.028(1) Uiso 1 d U . . .
H  H3 0.4884(9) 0.459(2) 0.3508(4) 0.025(1) Uiso 1 d U . . .
H  H1 0.202(1) 0.523(2) 0.2170(7) 0.051(2) Uiso 1 d U . . .

loop_ 
_atom_site_aniso_label 
_atom_site_aniso_U_11 
_atom_site_aniso_U_22 
_atom_site_aniso_U_33 
_atom_site_aniso_U_12 
_atom_site_aniso_U_13 
_atom_site_aniso_U_23 
O1 0.01316(4) 0.01863(6) 0.00815(4) -0.00412(4) 0.00184(3) 0.00065(3)  
C1 0.00920(5) 0.01187(5) 0.00789(4) -0.00192(3) 0.00127(3) 0.00008(3)  
O2 0.01113(4) 0.01884(6) 0.00927(4) -0.00589(4) 0.00107(3) 0.00087(3)  
O3 0.01085(4) 0.01853(6) 0.00931(4) 0.00184(3) 0.00066(3) -0.00112(3)  

_geom_special_details                
;                                    
;                                    

loop_
_geom_bond_atom_site_label_1         
_geom_bond_atom_site_label_2         
_geom_bond_distance                  
_geom_bond_site_symmetry_2           
_geom_bond_publ_flag                 
O1 C1 1.2864(2) . ? 
O1 H1 1.039(8) . ? 
C1 O2 1.2218(2) . ? 
O3 H2 0.937(7) . ? 
O3 H3 0.940(6) . ? 

loop_
_geom_angle_atom_site_label_1        
_geom_angle_atom_site_label_2        
_geom_angle_atom_site_label_3        
_geom_angle                          
_geom_angle_site_symmetry_1          
_geom_angle_site_symmetry_3          
_geom_angle_publ_flag                
O1 C1 O2 126.88(2) . . ? 
C1 O1 H1 109.9(5) . . ? 
H2 O3 H3 105.3(4) . . ? 

loop_
_geom_torsion_atom_site_label_1      
_geom_torsion_atom_site_label_2      
_geom_torsion_atom_site_label_3      
_geom_torsion_atom_site_label_4      
_geom_torsion                        
_geom_torsion_site_symmetry_1        
_geom_torsion_site_symmetry_2        
_geom_torsion_site_symmetry_3        
_geom_torsion_site_symmetry_4        
_geom_torsion_publ_flag              
O2 C1 O1 H1 -1.9(5) . . . . ?  

loop_ 
 _refln_index_h 
 _refln_index_k 
 _refln_index_l 
 _refln_F_squared_meas 
 _refln_F_squared_sigma 
 _refln_observed_status 
   2   0   0       25.37      0.41 o 
   3   0   0      315.86      7.16 o 
   4   0   0       44.89      1.12 o 
   5   0   0       62.39      1.40 o 
   6   0   0      231.75      5.27 o 
   7   0   0      107.19      3.52 o 
   8   0   0       27.40      0.53 o 
   9   0   0       18.01      0.81 o 
  10   0   0        7.94      0.45 o 
  11   0   0       32.31      1.02 o 
  12   0   0        1.48      0.09 o 
   1   1   0     1403.44     30.68 o 
   2   1   0      290.52      6.75 o 
   3   1   0      109.44      2.44 o 
   4   1   0        2.34      0.07 o 
   5   1   0        0.43      0.04 o 
   6   1   0        0.61      0.05 o 
   7   1   0       79.58      1.82 o 
   8   1   0        0.02      0.02 o 
   9   1   0       32.27      0.68 o 
  10   1   0        9.36      0.23 o 
  11   1   0        0.09      0.05 o 
  12   1   0        8.24      0.22 o 
  13   1   0        1.28      0.10 o 
   0   2   0       13.64      0.34 o 
   1   2   0      319.99      7.23 o 
   2   2   0      508.41     11.39 o 
   3   2   0        1.87      0.07 o 
   4   2   0      117.01      2.66 o 
   5   2   0       23.51      0.55 o 
   6   2   0        0.07      0.03 o 
   7   2   0       33.58      0.77 o 
   8   2   0       40.08      0.94 o 
   9   2   0        1.68      0.09 o 
  10   2   0        8.98      0.25 o 
  11   2   0        0.10      0.05 o 
  12   2   0        0.67      0.08 o 
  13   2   0        0.89      0.18 o 
   1   3   0       18.61      0.50 o 
   2   3   0       12.00      0.59 o 
   3   3   0       70.79      1.48 o 
   4   3   0        5.47      0.13 o 
   5   3   0      116.51      2.53 o 
   6   3   0        0.39      0.21 o 
   7   3   0        0.55      0.04 o 
   8   3   0       16.77      0.42 o 
   9   3   0        2.19      0.12 o 
  10   3   0        0.75      0.06 o 
  11   3   0       18.35      0.39 o 
   0   4   0        2.79      0.13 o 
   1   4   0       17.39      0.37 o 
   2   4   0       12.28      0.28 o 
   3   4   0        5.95      0.16 o 
   4   4   0       62.96      1.57 o 
   5   4   0        8.51      0.36 o 
   6   4   0       15.90      0.43 o 
   7   4   0        9.37      0.22 o 
   8   4   0        0.03      0.03 o 
   9   4   0        0.03      0.04 o 
  10   4   0        2.36      0.10 o 
  11   4   0        1.17      0.18 o 
   1   5   0        4.10      0.11 o 
   2   5   0       10.77      0.24 o 
   3   5   0       15.83      0.35 o 
   4   5   0        0.15      0.04 o 
   5   5   0        4.81      0.28 o 
   6   5   0       25.28      1.09 o 
   7   5   0       12.67      0.29 o 
   8   5   0        0.93      0.08 o 
   9   5   0        0.08      0.09 o 
  10   5   0        1.65      0.19 o 
   0   6   0       16.25      0.41 o 
   1   6   0        5.74      0.28 o 
   2   6   0        0.79      0.06 o 
   3   6   0        0.37      0.10 o 
   4   6   0        0.94      0.07 o 
   5   6   0        6.51      0.40 o 
   6   6   0       10.92      0.29 o 
   7   6   0        0.77      0.07 o 
   8   6   0        0.13      0.07 o 
   9   6   0        0.07      0.07 o 
   1   7   0        1.66      0.18 o 
   2   7   0        0.92      0.15 o 
   3   7   0        1.09      0.18 o 
   4   7   0        0.32      0.11 o 
   5   7   0        1.51      0.10 o 
   6   7   0        1.52      0.10 o 
 -13   1   1        2.48      0.19 o 
 -12   1   1        1.94      0.10 o 
 -11   1   1        0.17      0.05 o 
 -10   1   1        3.46      0.12 o 
  -9   1   1        0.49      0.04 o 
  -8   1   1       28.61      0.62 o 
  -7   1   1       18.02      0.51 o 
  -6   1   1        1.51      0.09 o 
  -5   1   1       56.20      1.32 o 
  -4   1   1       90.31      2.26 o 
  -3   1   1      322.39      7.52 o 
  -2   1   1      193.46      4.35 o 
   0   1   1      475.71     10.72 o 
   1   1   1       38.74      0.85 o 
   2   1   1       67.20      1.49 o 
   3   1   1      415.82     11.27 o 
   4   1   1      151.68      3.44 o 
   5   1   1      106.64      2.37 o 
   6   1   1      177.58      4.02 o 
   7   1   1        1.03      0.06 o 
   8   1   1        0.41      0.03 o 
   9   1   1        0.20      0.04 o 
  10   1   1       31.04      0.65 o 
  11   1   1        3.89      0.12 o 
  12   1   1        3.12      0.12 o 
  13   1   1        2.11      0.17 o 
 -13   2   1        4.03      0.21 o 
 -12   2   1       12.55      0.52 o 
 -11   2   1        2.60      0.12 o 
 -10   2   1        0.42      0.06 o 
  -9   2   1        4.76      0.14 o 
  -8   2   1       37.36      0.90 o 
  -7   2   1        0.02      0.02 o 
  -6   2   1       67.50      1.52 o 
  -5   2   1        9.05      0.21 o 
  -4   2   1       51.93      1.21 o 
  -3   2   1       82.69      1.87 o 
  -2   2   1      149.94      3.45 o 
  -1   2   1      139.63      3.19 o 
   0   2   1       73.07      1.65 o 
   1   2   1      267.34      6.03 o 
   2   2   1        1.68      0.06 o 
   3   2   1        7.63      0.20 o 
   4   2   1       73.10      1.61 o 
   5   2   1       24.51      0.55 o 
   6   2   1        9.11      0.22 o 
   7   2   1       10.28      0.24 o 
   8   2   1       20.80      0.50 o 
   9   2   1        3.58      0.12 o 
  10   2   1        1.56      0.09 o 
  11   2   1       11.56      0.27 o 
  12   2   1        0.06      0.06 o 
  13   2   1        2.73      0.25 o 
 -12   3   1        1.51      0.16 o 
 -11   3   1        1.09      0.10 o 
 -10   3   1        2.80      0.11 o 
  -9   3   1        2.37      0.19 o 
  -8   3   1        0.21      0.04 o 
  -7   3   1        1.90      0.07 o 
  -6   3   1       12.76      0.29 o 
  -5   3   1       19.40      0.42 o 
  -4   3   1        4.84      0.12 o 
  -3   3   1        3.84      0.10 o 
  -2   3   1      140.19      3.17 o 
  -1   3   1        0.09      0.06 o 
   0   3   1       49.25      1.11 o 
   1   3   1       29.90      0.73 o 
   2   3   1       28.56      0.64 o 
   3   3   1        2.02      0.08 o 
   4   3   1       35.86      0.78 o 
   5   3   1       25.04      0.55 o 
   6   3   1        0.04      0.02 o 
   7   3   1       26.86      0.57 o 
   8   3   1        0.19      0.04 o 
   9   3   1        6.20      0.16 o 
  10   3   1        1.12      0.08 o 
  11   3   1        2.04      0.17 o 
 -11   4   1        1.26      0.18 o 
 -10   4   1        0.03      0.03 o 
  -9   4   1       11.04      0.26 o 
  -8   4   1       20.27      0.52 o 
  -7   4   1       20.21      0.44 o 
  -6   4   1        7.53      0.20 o 
  -5   4   1        3.21      0.10 o 
  -4   4   1        0.15      0.03 o 
  -3   4   1       20.28      0.43 o 
  -2   4   1       16.05      0.35 o 
  -1   4   1        5.98      0.15 o 
   0   4   1       11.80      0.26 o 
   1   4   1        0.64      0.05 o 
   2   4   1        0.03      0.02 o 
   3   4   1        0.27      0.04 o 
   4   4   1        0.46      0.04 o 
   5   4   1        4.59      0.14 o 
   6   4   1        0.06      0.04 o 
   7   4   1        1.43      0.10 o 
   8   4   1        2.24      0.09 o 
   9   4   1        2.36      0.12 o 
  10   4   1        4.84      0.15 o 
  11   4   1        3.38      0.22 o 
 -10   5   1        0.09      0.08 o 
  -9   5   1        1.25      0.11 o 
  -8   5   1        4.38      0.16 o 
  -7   5   1        3.65      0.12 o 
  -6   5   1        0.03      0.04 o 
  -5   5   1        2.60      0.09 o 
  -4   5   1        0.03      0.04 o 
  -3   5   1        0.23      0.04 o 
  -2   5   1        0.27      0.04 o 
  -1   5   1        9.79      0.23 o 
   0   5   1        0.01      0.02 o 
   1   5   1        0.09      0.04 o 
   2   5   1        3.55      0.10 o 
   3   5   1        8.44      0.25 o 
   4   5   1        1.78      0.08 o 
   5   5   1        0.10      0.05 o 
   6   5   1        3.85      0.14 o 
   7   5   1        0.06      0.05 o 
   8   5   1        0.21      0.06 o 
   9   5   1        0.76      0.09 o 
  10   5   1        2.45      0.12 o 
  -9   6   1        1.25      0.16 o 
  -8   6   1        0.29      0.07 o 
  -7   6   1       14.26      0.31 o 
  -6   6   1        1.68      0.08 o 
  -5   6   1        0.03      0.03 o 
  -4   6   1        0.12      0.05 o 
  -3   6   1        7.65      0.37 o 
  -2   6   1        0.59      0.06 o 
  -1   6   1        1.95      0.11 o 
   0   6   1        5.16      0.25 o 
   1   6   1        5.57      0.26 o 
   2   6   1        0.45      0.06 o 
   3   6   1        0.74      0.07 o 
   4   6   1        3.56      0.12 o 
   5   6   1        4.06      0.13 o 
   6   6   1        2.02      0.09 o 
   7   6   1        0.04      0.04 o 
   8   6   1        0.44      0.08 o 
  -6   7   1        5.00      0.15 o 
  -5   7   1        0.13      0.07 o 
  -4   7   1        0.09      0.08 o 
  -1   7   1        1.49      0.18 o 
   0   7   1        7.72      0.30 o 
   1   7   1        1.58      0.19 o 
   2   7   1        1.85      0.19 o 
   3   7   1        0.04      0.05 o 
   4   7   1        4.53      0.31 o 
   5   7   1        7.14      0.19 o 
   6   7   1        0.46      0.13 o 
 -13   0   2        0.04      0.05 o 
 -12   0   2        8.22      0.22 o 
 -11   0   2        3.49      0.15 o 
 -10   0   2        0.02      0.03 o 
  -9   0   2        3.75      0.15 o 
  -8   0   2        3.61      0.12 o 
  -7   0   2       14.44      0.33 o 
  -6   0   2      183.83      4.04 o 
  -5   0   2       90.04      1.82 o 
  -4   0   2      859.61    127.76 o 
  -3   0   2       14.44      0.32 o 
  -2   0   2      518.60    215.03 o 
  -1   0   2      707.04     15.72 o 
   0   0   2      142.15      4.52 o 
   1   0   2       10.75      0.29 o 
   3   0   2      191.73      4.48 o 
   4   0   2        0.03      0.03 o 
   5   0   2      666.72     14.91 o 
   6   0   2       29.37      0.65 o 
   7   0   2       34.74      1.27 o 
   8   0   2       14.51      0.46 o 
   9   0   2       45.21      1.62 o 
  10   0   2        2.90      0.12 o 
  11   0   2       23.51      0.49 o 
  12   0   2       19.30      0.50 o 
 -13   1   2       13.14      0.38 o 
 -12   1   2        1.09      0.08 o 
 -11   1   2        5.69      0.15 o 
 -10   1   2        0.53      0.05 o 
  -9   1   2        1.26      0.06 o 
  -8   1   2        0.03      0.02 o 
  -7   1   2       85.40      1.83 o 
  -6   1   2        6.64      0.17 o 
  -5   1   2      256.33      6.47 o 
  -4   1   2       56.21      1.24 o 
  -3   1   2       33.39      0.77 o 
  -2   1   2      553.84     46.55 o 
  -1   1   2      154.11      4.37 o 
   0   1   2       91.56      2.09 o 
   1   1   2      438.34     17.53 o 
   2   1   2        2.66      0.07 o 
   3   1   2      447.64     10.05 o 
   4   1   2      183.28      4.23 o 
   5   1   2       56.53      1.26 o 
   6   1   2       57.65      1.48 o 
   7   1   2        0.23      0.03 o 
   8   1   2        2.01      0.07 o 
   9   1   2        4.54      0.13 o 
  10   1   2        0.03      0.04 o 
  11   1   2        7.61      0.20 o 
  12   1   2        7.81      0.20 o 
 -13   2   2        0.10      0.08 o 
 -12   2   2        4.93      0.20 o 
 -11   2   2        0.29      0.06 o 
 -10   2   2       10.48      0.41 o 
  -9   2   2        0.03      0.03 o 
  -8   2   2       15.98      0.36 o 
  -7   2   2        0.32      0.03 o 
  -6   2   2       37.78      0.81 o 
  -5   2   2        0.66      0.06 o 
  -4   2   2       12.96      0.37 o 
  -3   2   2      178.59      4.15 o 
  -2   2   2      479.59     10.76 o 
  -1   2   2        8.27      0.23 o 
   0   2   2      130.64      3.02 o 
   1   2   2        0.12      0.02 o 
   2   2   2        3.06      0.09 o 
   3   2   2      272.69      6.19 o 
   4   2   2      290.30      6.62 o 
   5   2   2        3.21      0.09 o 
   6   2   2        0.10      0.02 o 
   7   2   2        6.01      0.16 o 
   8   2   2        0.11      0.04 o 
   9   2   2       34.59      0.80 o 
  10   2   2       27.21      1.00 o 
  11   2   2        0.04      0.04 o 
  12   2   2        0.04      0.05 o 
 -12   3   2        0.35      0.12 o 
 -11   3   2        3.10      0.12 o 
 -10   3   2        7.88      0.20 o 
  -9   3   2       79.44      1.87 o 
  -8   3   2        7.99      0.24 o 
  -7   3   2        1.78      0.06 o 
  -6   3   2       11.09      0.25 o 
  -5   3   2        0.06      0.02 o 
  -4   3   2       13.07      0.29 o 
  -3   3   2      245.71      5.45 o 
  -2   3   2       66.52      1.40 o 
  -1   3   2       32.04      0.77 o 
   0   3   2      114.43      2.59 o 
   1   3   2       45.18      0.98 o 
   2   3   2       86.23      1.89 o 
   3   3   2       20.33      0.47 o 
   4   3   2        1.00      0.05 o 
   5   3   2        5.23      0.14 o 
   6   3   2        0.71      0.06 o 
   7   3   2       21.68      0.50 o 
   8   3   2        9.09      0.22 o 
   9   3   2        2.45      0.11 o 
  10   3   2       17.82      0.43 o 
  11   3   2        1.20      0.17 o 
  12   3   2        0.14      0.12 o 
 -11   4   2        2.65      0.10 o 
 -10   4   2        9.95      0.24 o 
  -9   4   2        3.47      0.15 o 
  -8   4   2       18.77      0.47 o 
  -7   4   2        6.38      0.16 o 
  -6   4   2        0.03      0.03 o 
  -5   4   2        0.01      0.01 o 
  -4   4   2        5.03      0.13 o 
  -3   4   2       10.35      0.40 o 
  -2   4   2       59.30      1.34 o 
  -1   4   2        9.43      0.24 o 
   0   4   2       55.76      1.28 o 
   1   4   2       54.94      1.01 o 
   2   4   2        2.00      0.08 o 
   3   4   2        2.09      0.09 o 
   4   4   2        0.60      0.05 o 
   5   4   2        0.13      0.04 o 
   6   4   2       24.91      0.59 o 
   7   4   2        1.61      0.08 o 
   8   4   2       12.94      0.31 o 
   9   4   2       11.93      0.28 o 
  10   4   2        0.05      0.05 o 
  11   4   2        3.09      0.14 o 
 -10   5   2        5.71      0.27 o 
  -9   5   2        0.04      0.04 o 
  -8   5   2       24.97      0.48 o 
  -7   5   2       17.80      0.65 o 
  -6   5   2        0.73      0.06 o 
  -5   5   2        3.89      0.12 o 
  -4   5   2       21.24      0.46 o 
  -3   5   2        2.31      0.08 o 
  -2   5   2       15.28      0.45 o 
  -1   5   2       67.23      2.06 o 
   0   5   2        7.03      0.17 o 
   1   5   2       11.88      0.27 o 
   2   5   2        1.61      0.13 o 
   3   5   2        2.91      0.13 o 
   4   5   2        0.79      0.07 o 
   5   5   2        4.74      0.26 o 
   6   5   2        0.27      0.06 o 
   7   5   2       11.74      0.28 o 
   8   5   2        5.98      0.17 o 
   9   5   2        3.85      0.13 o 
  10   5   2        0.39      0.23 o 
  -9   6   2        0.28      0.07 o 
  -8   6   2        0.49      0.08 o 
  -7   6   2        2.70      0.13 o 
  -6   6   2        4.04      0.12 o 
  -5   6   2        0.44      0.05 o 
  -4   6   2        4.31      0.32 o 
  -3   6   2        1.63      0.10 o 
  -2   6   2        0.06      0.05 o 
  -1   6   2        6.18      0.27 o 
   0   6   2        8.94      0.23 o 
   1   6   2        2.55      0.12 o 
   2   6   2        6.73      0.26 o 
   3   6   2        1.13      0.07 o 
   4   6   2        0.50      0.06 o 
   5   6   2        3.81      0.13 o 
   6   6   2        4.57      0.27 o 
   7   6   2        2.08      0.10 o 
   8   6   2        4.39      0.35 o 
  -6   7   2        0.16      0.11 o 
  -5   7   2        0.68      0.15 o 
  -4   7   2        3.80      0.23 o 
  -3   7   2        5.13      0.25 o 
  -2   7   2        0.20      0.11 o 
  -1   7   2        0.06      0.06 o 
   0   7   2        0.07      0.07 o 
   1   7   2        0.43      0.14 o 
   2   7   2        0.41      0.14 o 
   3   7   2        3.35      0.23 o 
   4   7   2        0.86      0.15 o 
   5   7   2        1.35      0.20 o 
   6   7   2        0.29      0.13 o 
 -13   1   3        0.22      0.12 o 
 -12   1   3        0.03      0.03 o 
 -11   1   3       13.45      0.30 o 
 -10   1   3        2.25      0.08 o 
  -9   1   3        0.12      0.03 o 
  -8   1   3       18.49      0.45 o 
  -7   1   3        3.83      0.11 o 
  -6   1   3        1.25      0.07 o 
  -5   1   3       50.79      1.07 o 
  -4   1   3        1.74      0.10 o 
  -3   1   3      160.46      3.67 o 
  -2   1   3       20.85      0.45 o 
  -1   1   3      347.49     11.05 o 
   0   1   3       18.14      0.41 o 
   1   1   3      734.52     16.49 o 
   2   1   3      474.46     10.67 o 
   3   1   3       41.19      0.92 o 
   4   1   3      207.46      4.92 o 
   5   1   3        1.68      0.09 o 
   6   1   3       20.51      0.48 o 
   7   1   3        7.17      0.18 o 
   8   1   3       82.41      1.93 o 
   9   1   3       25.29      0.52 o 
  10   1   3        8.00      0.20 o 
  11   1   3       10.73      0.26 o 
  12   1   3        3.20      0.14 o 
 -13   2   3        0.78      0.14 o 
 -12   2   3        0.03      0.03 o 
 -11   2   3        1.19      0.08 o 
 -10   2   3       47.55      1.01 o 
  -9   2   3        0.58      0.05 o 
  -8   2   3        6.58      0.18 o 
  -7   2   3       21.91      0.49 o 
  -6   2   3       58.94      1.84 o 
  -5   2   3        4.14      0.12 o 
  -4   2   3       78.84      2.36 o 
  -3   2   3      299.21      6.83 o 
  -2   2   3        9.49      0.24 o 
  -1   2   3      171.09      3.92 o 
   0   2   3        0.05      0.03 o 
   1   2   3      355.72      7.98 o 
   2   2   3       17.08      0.40 o 
   3   2   3      100.30      2.27 o 
   4   2   3       53.96      1.19 o 
   5   2   3       23.14      0.54 o 
   6   2   3       12.71      0.30 o 
   7   2   3        4.47      0.12 o 
   8   2   3        4.83      0.15 o 
   9   2   3        4.85      0.17 o 
  10   2   3        7.36      0.35 o 
  11   2   3        0.79      0.09 o 
  12   2   3        1.97      0.22 o 
 -12   3   3        2.92      0.20 o 
 -11   3   3        0.36      0.06 o 
 -10   3   3        3.60      0.13 o 
  -9   3   3       12.60      0.30 o 
  -8   3   3        6.84      0.18 o 
  -7   3   3        2.05      0.08 o 
  -6   3   3        1.65      0.06 o 
  -5   3   3        5.80      0.14 o 
  -4   3   3       21.16      0.60 o 
  -3   3   3        7.38      0.18 o 
  -2   3   3        1.54      0.12 o 
  -1   3   3       13.41      0.31 o 
   0   3   3       85.63      1.88 o 
   1   3   3        0.03      0.03 o 
   2   3   3        4.34      0.13 o 
   3   3   3       95.01      2.05 o 
   4   3   3        1.29      0.05 o 
   5   3   3        4.24      0.11 o 
   6   3   3        0.70      0.05 o 
   7   3   3       14.51      0.35 o 
   8   3   3        0.56      0.05 o 
   9   3   3       14.41      0.35 o 
  10   3   3        3.75      0.13 o 
  11   3   3        1.44      0.11 o 
  12   3   3        2.42      0.25 o 
 -12   4   3        1.59      0.16 o 
 -11   4   3        5.19      0.18 o 
 -10   4   3        5.73      0.17 o 
  -9   4   3       19.08      0.41 o 
  -8   4   3       15.70      0.34 o 
  -7   4   3        0.66      0.05 o 
  -6   4   3        7.03      0.17 o 
  -5   4   3       23.17      0.51 o 
  -4   4   3       57.45      1.41 o 
  -3   4   3       56.95      1.18 o 
  -2   4   3       32.00      0.66 o 
  -1   4   3        0.05      0.03 o 
   0   4   3        3.88      0.11 o 
   1   4   3       14.34      0.35 o 
   2   4   3       53.65      1.14 o 
   3   4   3       17.58      0.46 o 
   4   4   3        2.61      0.10 o 
   5   4   3        1.30      0.06 o 
   6   4   3        0.29      0.05 o 
   7   4   3        1.10      0.08 o 
   8   4   3        2.34      0.15 o 
   9   4   3        0.04      0.05 o 
  10   4   3        1.40      0.09 o 
  11   4   3        0.11      0.10 o 
 -10   5   3        0.14      0.07 o 
  -9   5   3        0.11      0.06 o 
  -8   5   3        0.03      0.03 o 
  -7   5   3        3.32      0.11 o 
  -6   5   3        1.19      0.07 o 
  -5   5   3        2.91      0.10 o 
  -4   5   3        2.13      0.09 o 
  -3   5   3        4.19      0.13 o 
  -2   5   3        3.16      0.10 o 
  -1   5   3        1.19      0.07 o 
   0   5   3        1.17      0.12 o 
   1   5   3        0.62      0.06 o 
   2   5   3        1.22      0.06 o 
   3   5   3        0.03      0.04 o 
   4   5   3        2.90      0.14 o 
   5   5   3        1.08      0.08 o 
   6   5   3        0.63      0.07 o 
   7   5   3        1.33      0.09 o 
   8   5   3        3.41      0.12 o 
   9   5   3        1.34      0.09 o 
  -9   6   3        3.37      0.13 o 
  -8   6   3        0.24      0.06 o 
  -7   6   3        0.03      0.03 o 
  -6   6   3        0.55      0.06 o 
  -5   6   3       17.87      0.39 o 
  -4   6   3       12.08      0.28 o 
  -3   6   3        1.22      0.24 o 
  -2   6   3       14.61      1.01 o 
  -1   6   3        0.07      0.05 o 
   0   6   3        3.96      0.20 o 
   1   6   3        0.56      0.17 o 
   2   6   3       12.50      0.29 o 
   3   6   3        0.88      0.09 o 
   4   6   3        0.71      0.07 o 
   5   6   3        1.83      0.14 o 
   6   6   3        5.07      0.16 o 
   7   6   3        0.09      0.06 o 
   8   6   3        1.19      0.10 o 
  -6   7   3        0.19      0.12 o 
  -5   7   3        0.49      0.07 o 
  -4   7   3        3.98      0.32 o 
  -3   7   3        0.26      0.12 o 
  -2   7   3        0.15      0.11 o 
  -1   7   3        3.05      0.22 o 
   0   7   3        0.59      0.14 o 
   1   7   3        0.30      0.13 o 
   2   7   3        2.01      0.21 o 
   3   7   3        4.06      0.24 o 
   4   7   3        0.15      0.07 o 
   5   7   3        1.72      0.19 o 
   6   7   3        0.12      0.09 o 
 -13   0   4        0.08      0.06 o 
 -12   0   4       41.61      0.75 o 
 -11   0   4        8.84      0.22 o 
 -10   0   4        8.30      0.22 o 
  -9   0   4       56.14      1.17 o 
  -8   0   4        4.05      0.12 o 
  -7   0   4       38.89      0.78 o 
  -6   0   4        3.12      0.28 o 
  -5   0   4       18.48      0.46 o 
  -4   0   4      122.06      3.45 o 
  -3   0   4       89.99      3.06 o 
  -1   0   4      821.98     61.80 o 
   0   0   4       70.01      1.59 o 
   2   0   4        8.14      0.19 o 
   3   0   4       20.70      0.69 o 
   4   0   4       38.22      0.91 o 
   5   0   4       11.34      0.28 o 
   6   0   4        1.48      0.12 o 
   7   0   4      258.36     11.41 o 
   8   0   4       63.27      1.38 o 
   9   0   4        4.48      0.24 o 
  10   0   4       13.62      0.43 o 
  11   0   4        0.05      0.05 o 
  12   0   4        7.49      0.31 o 
 -13   1   4        1.06      0.17 o 
 -12   1   4        0.14      0.05 o 
 -11   1   4       34.71      0.86 o 
 -10   1   4        0.73      0.05 o 
  -9   1   4        9.94      0.23 o 
  -8   1   4       28.79      0.67 o 
  -7   1   4        0.37      0.05 o 
  -6   1   4       31.19      0.67 o 
  -5   1   4       94.61      2.46 o 
  -4   1   4       33.96      0.81 o 
  -3   1   4      231.05      5.25 o 
  -2   1   4      346.66     15.55 o 
  -1   1   4      250.97      6.13 o 
   0   1   4     1489.76     50.99 o 
   1   1   4       67.42      1.50 o 
   2   1   4        9.19      0.22 o 
   3   1   4       11.34      0.29 o 
   4   1   4        2.95      0.10 o 
   5   1   4       37.71      0.97 o 
   6   1   4       51.37      1.28 o 
   7   1   4       33.66      0.73 o 
   8   1   4       31.81      0.75 o 
   9   1   4        2.42      0.12 o 
  10   1   4        9.17      0.24 o 
  11   1   4        1.67      0.09 o 
  12   1   4        0.40      0.08 o 
 -13   2   4        0.86      0.15 o 
 -12   2   4        0.12      0.06 o 
 -11   2   4       10.44      0.26 o 
 -10   2   4       27.51      0.65 o 
  -9   2   4        0.32      0.04 o 
  -8   2   4       15.44      0.36 o 
  -7   2   4        3.27      0.13 o 
  -6   2   4        5.30      0.14 o 
  -5   2   4       27.10      0.84 o 
  -4   2   4       62.43      2.38 o 
  -3   2   4       27.22      0.68 o 
  -2   2   4       22.26      0.53 o 
  -1   2   4      228.65      5.17 o 
   0   2   4      185.49      4.23 o 
   1   2   4       19.58      0.45 o 
   2   2   4        1.25      0.06 o 
   3   2   4       90.08      2.00 o 
   4   2   4       14.71      0.42 o 
   5   2   4       58.52      1.28 o 
   6   2   4       45.33      0.97 o 
   7   2   4        0.53      0.04 o 
   8   2   4       13.97      0.31 o 
   9   2   4       34.17      0.75 o 
  10   2   4        1.39      0.18 o 
  11   2   4        6.72      0.23 o 
  12   2   4        3.79      0.26 o 
 -12   3   4        0.10      0.08 o 
 -11   3   4        4.18      0.21 o 
 -10   3   4        9.82      0.28 o 
  -9   3   4       20.05      0.50 o 
  -8   3   4        0.03      0.03 o 
  -7   3   4       72.53      1.82 o 
  -6   3   4        4.34      0.11 o 
  -5   3   4       10.89      0.24 o 
  -4   3   4      233.05      5.06 o 
  -3   3   4       44.70      0.91 o 
  -2   3   4        8.98      0.22 o 
  -1   3   4       55.12      1.35 o 
   0   3   4       55.97      1.21 o 
   1   3   4        7.67      0.20 o 
   2   3   4      208.69      4.63 o 
   3   3   4      103.49      2.23 o 
   4   3   4       47.04      1.03 o 
   5   3   4        3.68      0.11 o 
   6   3   4        0.27      0.04 o 
   7   3   4       13.83      0.31 o 
   8   3   4       10.43      0.25 o 
   9   3   4        6.34      0.30 o 
  10   3   4        3.24      0.12 o 
  11   3   4        3.03      0.14 o 
 -12   4   4        1.61      0.16 o 
 -11   4   4        0.07      0.05 o 
 -10   4   4        0.33      0.06 o 
  -9   4   4        0.32      0.05 o 
  -8   4   4       10.25      0.25 o 
  -7   4   4        2.12      0.08 o 
  -6   4   4       41.01      1.01 o 
  -5   4   4       23.07      0.50 o 
  -4   4   4        1.06      0.06 o 
  -3   4   4       28.11      0.68 o 
  -2   4   4        0.46      0.05 o 
  -1   4   4        0.45      0.04 o 
   0   4   4       11.92      0.31 o 
   1   4   4        2.92      0.10 o 
   2   4   4       52.00      1.24 o 
   3   4   4       36.57      1.17 o 
   4   4   4        1.44      0.06 o 
   5   4   4       24.73      0.66 o 
   6   4   4        5.84      0.19 o 
   7   4   4        2.31      0.11 o 
   8   4   4        2.19      0.09 o 
   9   4   4        0.04      0.04 o 
  10   4   4        3.20      0.15 o 
  11   4   4        5.67      0.29 o 
 -10   5   4        1.78      0.34 o 
  -9   5   4        0.17      0.06 o 
  -8   5   4        0.11      0.06 o 
  -7   5   4        1.56      0.13 o 
  -6   5   4       33.72      0.83 o 
  -5   5   4       63.60      1.52 o 
  -4   5   4        0.52      0.05 o 
  -3   5   4        8.84      0.25 o 
  -2   5   4        3.42      0.12 o 
  -1   5   4        4.84      0.14 o 
   0   5   4       23.53      0.49 o 
   1   5   4       87.83      1.79 o 
   2   5   4        2.90      0.11 o 
   3   5   4        0.08      0.04 o 
   4   5   4       21.98      0.45 o 
   5   5   4        3.35      0.12 o 
   6   5   4       14.05      0.32 o 
   7   5   4        2.47      0.11 o 
   8   5   4        0.81      0.08 o 
   9   5   4        1.13      0.18 o 
  -9   6   4        0.34      0.05 o 
  -8   6   4        0.55      0.06 o 
  -7   6   4        0.68      0.07 o 
  -6   6   4        2.66      0.18 o 
  -5   6   4        2.47      0.11 o 
  -4   6   4        3.21      0.14 o 
  -3   6   4        1.26      0.08 o 
  -2   6   4        0.10      0.06 o 
  -1   6   4        1.83      0.11 o 
   0   6   4        0.80      0.10 o 
   1   6   4        4.81      0.54 o 
   2   6   4        6.65      0.19 o 
   3   6   4        1.06      0.11 o 
   4   6   4        0.17      0.05 o 
   5   6   4        1.51      0.08 o 
   6   6   4        0.25      0.05 o 
   7   6   4        3.51      0.20 o 
   8   6   4        2.50      0.15 o 
  -6   7   4        0.32      0.08 o 
  -5   7   4        0.33      0.07 o 
  -4   7   4        2.33      0.16 o 
  -3   7   4        4.13      0.24 o 
  -2   7   4        1.36      0.18 o 
  -1   7   4        3.19      0.22 o 
   0   7   4        0.05      0.05 o 
   1   7   4        1.46      0.19 o 
   2   7   4        3.86      0.24 o 
   3   7   4        0.64      0.15 o 
   4   7   4        0.11      0.09 o 
   5   7   4        1.21      0.18 o 
 -12   1   5       18.43      0.40 o 
 -11   1   5        2.07      0.08 o 
 -10   1   5        9.28      0.22 o 
  -9   1   5        3.07      0.09 o 
  -8   1   5       21.86      0.47 o 
  -7   1   5        2.16      0.08 o 
  -6   1   5       95.87      2.36 o 
  -5   1   5       30.72      1.08 o 
  -4   1   5        0.13      0.04 o 
  -3   1   5      214.18      4.93 o 
  -2   1   5       20.66      0.52 o 
  -1   1   5        1.06      0.04 o 
   0   1   5       71.32      1.59 o 
   1   1   5      115.50      2.62 o 
   2   1   5       20.22      0.46 o 
   3   1   5        5.21      0.15 o 
   4   1   5       86.49      2.17 o 
   5   1   5        0.95      0.13 o 
   6   1   5       57.56      1.25 o 
   7   1   5       38.31      1.03 o 
   8   1   5        0.03      0.03 o 
   9   1   5        5.92      0.18 o 
  10   1   5        3.38      0.13 o 
  11   1   5       12.35      0.29 o 
  12   1   5        3.42      0.25 o 
 -13   2   5        1.11      0.17 o 
 -12   2   5        7.56      0.20 o 
 -11   2   5        2.00      0.11 o 
 -10   2   5        0.04      0.04 o 
  -9   2   5        5.83      0.15 o 
  -8   2   5       32.60      0.71 o 
  -7   2   5        9.62      0.24 o 
  -6   2   5        4.24      0.13 o 
  -5   2   5      174.31      3.59 o 
  -4   2   5        5.83      0.37 o 
  -3   2   5        2.63      0.10 o 
  -2   2   5        3.16      0.11 o 
  -1   2   5      492.02     11.12 o 
   0   2   5       48.92      1.11 o 
   1   2   5       90.35      2.02 o 
   2   2   5      150.49      3.41 o 
   3   2   5       60.08      1.39 o 
   4   2   5        0.55      0.04 o 
   5   2   5       14.27      0.36 o 
   6   2   5       93.42      2.28 o 
   7   2   5        0.70      0.05 o 
   8   2   5        7.10      0.18 o 
   9   2   5        3.16      0.13 o 
  10   2   5        9.50      0.25 o 
  11   2   5        0.06      0.05 o 
  12   2   5        2.43      0.24 o 
 -12   3   5        0.08      0.08 o 
 -11   3   5        6.12      0.16 o 
 -10   3   5        0.04      0.04 o 
  -9   3   5        0.06      0.03 o 
  -8   3   5        0.95      0.05 o 
  -7   3   5       33.39      0.69 o 
  -6   3   5        0.64      0.04 o 
  -5   3   5        3.61      0.15 o 
  -4   3   5       27.27      0.57 o 
  -3   3   5       21.38      0.45 o 
  -2   3   5        6.41      0.20 o 
  -1   3   5        0.83      0.06 o 
   0   3   5       15.69      0.36 o 
   1   3   5       20.84      0.54 o 
   2   3   5        7.48      0.18 o 
   3   3   5        0.13      0.03 o 
   4   3   5        3.58      0.11 o 
   5   3   5       39.47      0.86 o 
   6   3   5        0.15      0.04 o 
   7   3   5        0.97      0.06 o 
   8   3   5       17.13      0.46 o 
   9   3   5        1.22      0.09 o 
  10   3   5        0.22      0.05 o 
  11   3   5        0.82      0.19 o 
 -12   4   5        1.85      0.17 o 
 -11   4   5        0.22      0.07 o 
 -10   4   5        0.97      0.07 o 
  -9   4   5        0.04      0.03 o 
  -8   4   5        3.01      0.10 o 
  -7   4   5       21.82      0.50 o 
  -6   4   5       37.00      0.79 o 
  -5   4   5       12.97      0.28 o 
  -4   4   5       10.98      0.26 o 
  -3   4   5        0.46      0.04 o 
  -2   4   5       33.61      0.74 o 
  -1   4   5       59.04      1.32 o 
   0   4   5       74.49      1.58 o 
   1   4   5       51.21      1.05 o 
   2   4   5       17.91      0.40 o 
   3   4   5        0.23      0.04 o 
   4   4   5       19.50      0.44 o 
   5   4   5       17.81      0.42 o 
   6   4   5       13.71      0.31 o 
   7   4   5       19.83      0.48 o 
   8   4   5        2.64      0.10 o 
   9   4   5        0.29      0.06 o 
  10   4   5        1.13      0.10 o 
 -10   5   5        2.54      0.21 o 
  -9   5   5        0.04      0.04 o 
  -8   5   5        1.28      0.09 o 
  -7   5   5        0.94      0.07 o 
  -6   5   5        0.07      0.05 o 
  -5   5   5        0.31      0.05 o 
  -4   5   5        0.06      0.04 o 
  -3   5   5        1.09      0.07 o 
  -2   5   5        4.01      0.12 o 
  -1   5   5        0.05      0.04 o 
   0   5   5        3.16      0.13 o 
   1   5   5        4.03      0.15 o 
   2   5   5        1.16      0.07 o 
   3   5   5        1.77      0.08 o 
   4   5   5        1.97      0.14 o 
   5   5   5        0.33      0.06 o 
   6   5   5        0.04      0.04 o 
   7   5   5        0.03      0.03 o 
   8   5   5        0.07      0.06 o 
   9   5   5        0.94      0.16 o 
  -9   6   5        2.59      0.21 o 
  -8   6   5        0.04      0.04 o 
  -7   6   5        0.99      0.20 o 
  -6   6   5        8.52      0.56 o 
  -5   6   5        1.37      0.19 o 
  -4   6   5        5.35      0.23 o 
  -3   6   5        0.77      0.07 o 
  -2   6   5        8.42      0.36 o 
  -1   6   5        0.71      0.08 o 
   0   6   5       27.00      0.60 o 
   1   6   5       10.75      0.41 o 
   2   6   5        0.22      0.06 o 
   3   6   5        3.03      0.15 o 
   4   6   5        2.61      0.10 o 
   5   6   5        7.06      0.18 o 
   6   6   5        1.11      0.08 o 
   7   6   5        3.45      0.14 o 
   8   6   5        0.14      0.10 o 
  -6   7   5        0.39      0.07 o 
  -5   7   5        0.08      0.08 o 
  -4   7   5        0.04      0.04 o 
  -3   7   5        1.61      0.19 o 
  -2   7   5        0.17      0.12 o 
  -1   7   5        0.17      0.12 o 
   0   7   5        0.76      0.15 o 
   1   7   5        3.22      0.21 o 
   2   7   5        0.06      0.07 o 
   3   7   5        0.05      0.06 o 
   4   7   5        0.94      0.16 o 
   5   7   5        0.65      0.15 o 
 -13   0   6       34.66      0.66 o 
 -12   0   6        5.15      0.34 o 
 -11   0   6        0.54      0.06 o 
 -10   0   6       11.66      0.69 o 
  -9   0   6       24.09      0.53 o 
  -8   0   6        0.02      0.02 o 
  -7   0   6      253.65      4.91 o 
  -6   0   6      164.40      3.54 o 
  -5   0   6      117.08      2.73 o 
  -4   0   6       44.41      1.02 o 
  -3   0   6       14.77      0.64 o 
  -2   0   6      173.09      4.08 o 
  -1   0   6      202.65      4.70 o 
   0   0   6      905.42     47.30 o 
   1   0   6      225.97      5.22 o 
   2   0   6        3.94      0.12 o 
   3   0   6      583.20     13.11 o 
   4   0   6       12.50      0.31 o 
   5   0   6        6.28      0.16 o 
   6   0   6       46.78      0.95 o 
   7   0   6        1.10      0.07 o 
   8   0   6        4.30      0.14 o 
   9   0   6       26.26      0.51 o 
  10   0   6       16.17      0.35 o 
  11   0   6        2.18      0.19 o 
 -13   1   6        0.05      0.05 o 
 -12   1   6        4.33      0.12 o 
 -11   1   6        0.15      0.04 o 
 -10   1   6        0.06      0.03 o 
  -9   1   6       21.77      0.48 o 
  -8   1   6        1.63      0.06 o 
  -7   1   6       17.96      0.41 o 
  -6   1   6      151.99      3.39 o 
  -5   1   6        4.09      0.32 o 
  -4   1   6      177.04      4.12 o 
  -3   1   6        0.32      0.04 o 
  -2   1   6        5.58      0.14 o 
  -1   1   6        0.50      0.05 o 
   0   1   6      311.59      7.07 o 
   1   1   6      213.60      4.86 o 
   2   1   6      417.86      9.39 o 
   3   1   6        4.92      0.14 o 
   4   1   6       39.29      0.89 o 
   5   1   6       78.13      1.78 o 
   6   1   6       19.80      0.52 o 
   7   1   6        0.91      0.06 o 
   8   1   6        3.98      0.12 o 
   9   1   6        7.27      0.28 o 
  10   1   6        7.36      0.20 o 
  11   1   6        3.57      0.14 o 
  12   1   6       12.09      0.38 o 
 -13   2   6        0.47      0.13 o 
 -12   2   6        0.26      0.08 o 
 -11   2   6        5.98      0.18 o 
 -10   2   6        0.02      0.02 o 
  -9   2   6       33.00      0.77 o 
  -8   2   6       55.33      1.18 o 
  -7   2   6        2.21      0.09 o 
  -6   2   6        1.05      0.10 o 
  -5   2   6       78.14      3.02 o 
  -4   2   6        5.67      0.37 o 
  -3   2   6      137.05      3.56 o 
  -2   2   6       71.30      1.58 o 
  -1   2   6       18.57      0.42 o 
   0   2   6        5.32      0.14 o 
   1   2   6      160.48      3.64 o 
   2   2   6       10.15      0.25 o 
   3   2   6       43.83      1.04 o 
   4   2   6        6.82      0.17 o 
   5   2   6       46.90      1.02 o 
   6   2   6        2.14      0.09 o 
   7   2   6        5.57      0.15 o 
   8   2   6        0.03      0.03 o 
   9   2   6        3.02      0.11 o 
  10   2   6        7.09      0.20 o 
  11   2   6       18.14      0.89 o 
  12   2   6        0.96      0.19 o 
 -13   3   6        3.60      0.21 o 
 -12   3   6        0.91      0.15 o 
 -11   3   6        2.63      0.11 o 
 -10   3   6       10.39      0.27 o 
  -9   3   6        1.09      0.06 o 
  -8   3   6       31.46      0.85 o 
  -7   3   6       15.47      0.34 o 
  -6   3   6        6.87      0.17 o 
  -5   3   6        4.58      0.12 o 
  -4   3   6        7.87      0.26 o 
  -3   3   6        0.26      0.05 o 
  -2   3   6      355.68      8.19 o 
  -1   3   6      104.11      2.27 o 
   0   3   6        0.26      0.03 o 
   1   3   6       42.79      0.95 o 
   2   3   6        2.37      0.07 o 
   3   3   6       19.85      0.43 o 
   4   3   6      102.21      2.27 o 
   5   3   6       86.79      1.84 o 
   6   3   6        0.22      0.04 o 
   7   3   6        6.47      0.17 o 
   8   3   6       13.51      0.42 o 
   9   3   6       15.86      0.37 o 
  10   3   6       13.06      0.30 o 
  11   3   6        1.99      0.23 o 
 -12   4   6        4.89      0.24 o 
 -11   4   6        6.10      0.28 o 
 -10   4   6        3.14      0.16 o 
  -9   4   6        7.30      0.24 o 
  -8   4   6        4.42      0.14 o 
  -7   4   6        4.38      0.13 o 
  -6   4   6        1.84      0.08 o 
  -5   4   6        0.03      0.03 o 
  -4   4   6       28.10      0.61 o 
  -3   4   6       24.13      0.70 o 
  -2   4   6        3.79      0.12 o 
  -1   4   6       79.27      2.10 o 
   0   4   6        6.33      0.16 o 
   1   4   6        7.91      0.19 o 
   2   4   6        3.29      0.11 o 
   3   4   6        0.30      0.04 o 
   4   4   6       13.23      0.29 o 
   5   4   6        8.13      0.20 o 
   6   4   6        0.81      0.05 o 
   7   4   6       28.89      0.63 o 
   8   4   6        3.39      0.11 o 
   9   4   6        4.74      0.14 o 
  10   4   6        0.79      0.13 o 
 -10   5   6        4.99      0.36 o 
  -9   5   6        0.81      0.07 o 
  -8   5   6        0.50      0.06 o 
  -7   5   6        7.62      0.23 o 
  -6   5   6        6.42      0.17 o 
  -5   5   6        8.60      0.24 o 
  -4   5   6        4.94      0.15 o 
  -3   5   6       34.92      0.89 o 
  -2   5   6        0.03      0.03 o 
  -1   5   6       30.07      0.95 o 
   0   5   6       70.27      3.23 o 
   1   5   6        0.15      0.05 o 
   2   5   6        1.91      0.09 o 
   3   5   6       14.28      0.32 o 
   4   5   6        9.57      0.23 o 
   5   5   6        6.31      0.19 o 
   6   5   6       42.43      1.14 o 
   7   5   6        0.97      0.08 o 
   8   5   6        6.56      0.19 o 
   9   5   6        0.07      0.07 o 
  -9   6   6        0.69      0.13 o 
  -8   6   6        0.35      0.07 o 
  -7   6   6        5.50      0.18 o 
  -6   6   6        1.49      0.09 o 
  -5   6   6        0.81      0.07 o 
  -4   6   6        1.50      0.09 o 
  -3   6   6        0.90      0.09 o 
  -2   6   6        0.07      0.07 o 
  -1   6   6        8.65      0.89 o 
   0   6   6        0.12      0.10 o 
   1   6   6        3.71      0.15 o 
   2   6   6        0.24      0.07 o 
   3   6   6        0.77      0.07 o 
   4   6   6        0.02      0.02 o 
   5   6   6        2.76      0.13 o 
   6   6   6        0.06      0.05 o 
   7   6   6        2.95      0.14 o 
  -6   7   6        1.00      0.09 o 
  -5   7   6        0.05      0.05 o 
  -4   7   6        0.76      0.08 o 
  -3   7   6        0.56      0.15 o 
  -2   7   6        2.81      0.22 o 
  -1   7   6        3.35      0.24 o 
   0   7   6        0.08      0.08 o 
   1   7   6        0.05      0.06 o 
   2   7   6        1.91      0.20 o 
   3   7   6        0.55      0.15 o 
   4   7   6        5.92      0.28 o 
   5   7   6        0.30      0.13 o 
 -13   1   7        0.10      0.06 o 
 -12   1   7        1.44      0.08 o 
 -11   1   7        1.36      0.07 o 
 -10   1   7       45.36      1.00 o 
  -9   1   7       16.47      0.40 o 
  -8   1   7       53.61      1.14 o 
  -7   1   7       49.92      1.51 o 
  -6   1   7        2.59      0.16 o 
  -5   1   7        0.82      0.19 o 
  -4   1   7       88.42      2.01 o 
  -3   1   7      348.72      7.93 o 
  -2   1   7       34.04      0.77 o 
  -1   1   7      416.56      9.66 o 
   0   1   7       35.62      0.80 o 
   1   1   7       18.49      0.43 o 
   2   1   7       29.97      0.68 o 
   3   1   7       28.79      0.66 o 
   4   1   7        8.26      0.20 o 
   5   1   7        4.91      0.12 o 
   6   1   7       11.40      0.27 o 
   7   1   7        1.40      0.06 o 
   8   1   7        0.33      0.04 o 
   9   1   7       12.38      0.28 o 
  10   1   7        0.04      0.04 o 
  11   1   7        4.38      0.16 o 
  12   1   7        2.65      0.24 o 
 -13   2   7        0.05      0.06 o 
 -12   2   7        3.36      0.14 o 
 -11   2   7        8.31      0.22 o 
 -10   2   7        1.38      0.07 o 
  -9   2   7        9.57      0.23 o 
  -8   2   7        6.23      0.15 o 
  -7   2   7       18.81      0.41 o 
  -6   2   7        0.20      0.04 o 
  -5   2   7       21.23      0.76 o 
  -4   2   7        6.48      0.18 o 
  -3   2   7      166.68      3.74 o 
  -2   2   7       33.34      0.75 o 
  -1   2   7        1.42      0.07 o 
   0   2   7      138.06      3.12 o 
   1   2   7       80.93      1.80 o 
   2   2   7       55.61      1.25 o 
   3   2   7        3.67      0.10 o 
   4   2   7      147.56      3.24 o 
   5   2   7        4.13      0.11 o 
   6   2   7        1.05      0.06 o 
   7   2   7        3.11      0.10 o 
   8   2   7       34.12      0.81 o 
   9   2   7        1.71      0.08 o 
  10   2   7        3.54      0.12 o 
  11   2   7       16.11      0.46 o 
 -12   3   7        1.22      0.17 o 
 -11   3   7        3.46      0.15 o 
 -10   3   7        0.58      0.06 o 
  -9   3   7       18.95      0.41 o 
  -8   3   7       10.23      0.28 o 
  -7   3   7        0.04      0.03 o 
  -6   3   7        7.18      0.18 o 
  -5   3   7       15.54      0.34 o 
  -4   3   7        5.11      0.14 o 
  -3   3   7        4.02      0.13 o 
  -2   3   7       80.63      1.75 o 
  -1   3   7        1.74      0.07 o 
   0   3   7        1.02      0.05 o 
   1   3   7       18.64      0.41 o 
   2   3   7       28.67      0.66 o 
   3   3   7        2.08      0.08 o 
   4   3   7        0.32      0.03 o 
   5   3   7        4.27      0.12 o 
   6   3   7        4.88      0.13 o 
   7   3   7        3.28      0.11 o 
   8   3   7        0.05      0.04 o 
   9   3   7        0.32      0.06 o 
  10   3   7       11.31      0.28 o 
  11   3   7        0.08      0.08 o 
 -12   4   7        0.18      0.11 o 
 -11   4   7        0.38      0.13 o 
 -10   4   7        0.04      0.04 o 
  -9   4   7        0.98      0.07 o 
  -8   4   7        2.75      0.11 o 
  -7   4   7        4.46      0.13 o 
  -6   4   7        0.07      0.07 o 
  -5   4   7        1.14      0.07 o 
  -4   4   7        9.12      0.29 o 
  -3   4   7       16.21      0.47 o 
  -2   4   7       36.40      0.78 o 
  -1   4   7       27.40      0.67 o 
   0   4   7        0.18      0.03 o 
   1   4   7        1.24      0.07 o 
   2   4   7       17.77      0.39 o 
   3   4   7       53.80      1.22 o 
   4   4   7       38.56      0.84 o 
   5   4   7       18.00      0.41 o 
   6   4   7        1.84      0.09 o 
   7   4   7        0.02      0.02 o 
   8   4   7        4.11      0.12 o 
   9   4   7       17.57      0.38 o 
  10   4   7        6.40      0.18 o 
 -10   5   7        0.09      0.10 o 
  -9   5   7        0.02      0.02 o 
  -8   5   7        4.33      0.14 o 
  -7   5   7        0.67      0.07 o 
  -6   5   7        2.57      0.11 o 
  -5   5   7        2.42      0.10 o 
  -4   5   7        0.06      0.04 o 
  -3   5   7        3.95      0.13 o 
  -2   5   7        0.23      0.05 o 
  -1   5   7        0.96      0.08 o 
   0   5   7        0.07      0.04 o 
   1   5   7        1.05      0.10 o 
   2   5   7        0.26      0.05 o 
   3   5   7        4.47      0.13 o 
   4   5   7        0.16      0.05 o 
   5   5   7        1.10      0.07 o 
   6   5   7        2.85      0.21 o 
   7   5   7        0.20      0.07 o 
   8   5   7        2.37      0.22 o 
  -9   6   7        0.06      0.06 o 
  -8   6   7        0.96      0.09 o 
  -7   6   7        1.88      0.11 o 
  -6   6   7        0.62      0.06 o 
  -5   6   7        1.65      0.14 o 
  -4   6   7        8.46      0.23 o 
  -3   6   7        0.80      0.13 o 
  -2   6   7        3.29      0.14 o 
  -1   6   7        8.89      0.24 o 
   0   6   7        0.13      0.08 o 
   1   6   7        0.25      0.07 o 
   2   6   7        5.15      0.16 o 
   3   6   7       13.83      0.37 o 
   4   6   7        0.78      0.09 o 
   5   6   7       11.14      0.26 o 
   6   6   7        1.78      0.11 o 
   7   6   7        3.34      0.13 o 
  -6   7   7        2.02      0.18 o 
  -5   7   7        1.91      0.34 o 
  -4   7   7        2.51      0.29 o 
  -3   7   7        0.35      0.14 o 
  -2   7   7        4.18      0.25 o 
  -1   7   7        0.09      0.08 o 
   0   7   7        0.14      0.11 o 
   1   7   7        0.19      0.13 o 
   2   7   7        2.88      0.23 o 
   3   7   7        0.05      0.06 o 
   4   7   7        0.40      0.14 o 
 -13   0   8        3.19      0.22 o 
 -12   0   8        0.16      0.07 o 
 -11   0   8       82.25      3.40 o 
 -10   0   8       17.45      0.40 o 
  -9   0   8        4.14      0.14 o 
  -8   0   8       47.36      1.39 o 
  -7   0   8        0.11      0.10 o 
  -6   0   8        1.24      0.15 o 
  -5   0   8      283.53      7.58 o 
  -4   0   8      575.17     12.84 o 
  -3   0   8       22.18      0.52 o 
  -2   0   8      461.18     10.52 o 
  -1   0   8      505.69     11.41 o 
   0   0   8      292.17      6.71 o 
   1   0   8       71.01      1.67 o 
   2   0   8      102.11      2.36 o 
   3   0   8       10.25      0.26 o 
   4   0   8        1.01      0.05 o 
   5   0   8      144.36      3.10 o 
   6   0   8       15.25      0.34 o 
   7   0   8       43.34      0.86 o 
   8   0   8       28.69      0.61 o 
   9   0   8        0.04      0.04 o 
  10   0   8        1.00      0.09 o 
  11   0   8        0.05      0.06 o 
 -13   1   8        3.66      0.15 o 
 -12   1   8       11.64      0.27 o 
 -11   1   8        1.27      0.08 o 
 -10   1   8       19.14      0.48 o 
  -9   1   8        4.66      0.13 o 
  -8   1   8        5.75      0.15 o 
  -7   1   8        0.05      0.05 o 
  -6   1   8        3.08      0.18 o 
  -5   1   8       16.73      0.50 o 
  -4   1   8      175.98      4.11 o 
  -3   1   8        8.19      0.22 o 
  -2   1   8      288.96      6.55 o 
  -1   1   8       93.70      2.11 o 
   0   1   8       27.60      0.64 o 
   1   1   8       92.03      2.08 o 
   2   1   8       47.00      1.05 o 
   3   1   8       37.56      0.85 o 
   4   1   8       27.58      0.62 o 
   5   1   8        1.41      0.04 o 
   6   1   8       41.17      0.89 o 
   7   1   8       45.77      0.94 o 
   8   1   8       19.21      0.41 o 
   9   1   8        1.64      0.08 o 
  10   1   8        1.25      0.10 o 
  11   1   8        0.24      0.15 o 
 -13   2   8        2.11      0.19 o 
 -12   2   8        4.38      0.20 o 
 -11   2   8        0.04      0.04 o 
 -10   2   8        8.75      0.22 o 
  -9   2   8       53.16      1.26 o 
  -8   2   8        6.45      0.17 o 
  -7   2   8       16.20      0.35 o 
  -6   2   8       12.71      0.63 o 
  -5   2   8        2.01      0.14 o 
  -4   2   8       82.19      1.80 o 
  -3   2   8      285.66      6.48 o 
  -2   2   8       28.15      0.63 o 
  -1   2   8       45.78      1.05 o 
   0   2   8        0.48      0.04 o 
   1   2   8        5.63      0.15 o 
   2   2   8       55.31      1.22 o 
   3   2   8      100.76      2.43 o 
   4   2   8        0.67      0.03 o 
   5   2   8       13.50      0.30 o 
   6   2   8        5.06      0.14 o 
   7   2   8        6.71      0.17 o 
   8   2   8        3.94      0.12 o 
   9   2   8        2.08      0.09 o 
  10   2   8        2.96      0.11 o 
  11   2   8        2.78      0.24 o 
 -12   3   8        0.05      0.05 o 
 -11   3   8        0.05      0.04 o 
 -10   3   8        5.54      0.16 o 
  -9   3   8        6.31      0.19 o 
  -8   3   8       21.22      0.46 o 
  -7   3   8        0.07      0.04 o 
  -6   3   8       37.85      0.85 o 
  -5   3   8        2.16      0.09 o 
  -4   3   8        0.27      0.06 o 
  -3   3   8       17.65      0.42 o 
  -2   3   8       25.02      0.55 o 
  -1   3   8        6.42      0.17 o 
   0   3   8       97.25      2.10 o 
   1   3   8       24.62      0.53 o 
   2   3   8        1.69      0.06 o 
   3   3   8      111.88      2.54 o 
   4   3   8       52.75      1.18 o 
   5   3   8        3.25      0.09 o 
   6   3   8        5.73      0.15 o 
   7   3   8       11.45      0.26 o 
   8   3   8        3.60      0.12 o 
   9   3   8       15.23      0.34 o 
  10   3   8       23.72      0.46 o 
 -12   4   8        0.51      0.13 o 
 -11   4   8        0.10      0.09 o 
 -10   4   8        2.71      0.21 o 
  -9   4   8        3.96      0.15 o 
  -8   4   8        4.16      0.15 o 
  -7   4   8       25.53      0.50 o 
  -6   4   8        6.70      0.20 o 
  -5   4   8       25.03      0.51 o 
  -4   4   8        4.39      0.12 o 
  -3   4   8        0.49      0.05 o 
  -2   4   8        0.53      0.05 o 
  -1   4   8        7.87      0.23 o 
   0   4   8        5.45      0.18 o 
   1   4   8       57.64      1.41 o 
   2   4   8        5.00      0.13 o 
   3   4   8       19.91      0.42 o 
   4   4   8       20.29      0.53 o 
   5   4   8        0.02      0.02 o 
   6   4   8        0.09      0.05 o 
   7   4   8        0.04      0.03 o 
   8   4   8        0.06      0.04 o 
   9   4   8       11.62      0.27 o 
  10   4   8        0.43      0.17 o 
 -10   5   8        0.14      0.11 o 
  -9   5   8        0.42      0.08 o 
  -8   5   8        6.74      0.71 o 
  -7   5   8        0.07      0.05 o 
  -6   5   8       15.17      0.36 o 
  -5   5   8        5.77      0.16 o 
  -4   5   8        7.87      0.20 o 
  -3   5   8        0.57      0.07 o 
  -2   5   8        1.08      0.09 o 
  -1   5   8        0.65      0.17 o 
   0   5   8        5.90      0.16 o 
   1   5   8        7.83      0.20 o 
   2   5   8       68.68      1.68 o 
   3   5   8        1.51      0.09 o 
   4   5   8        2.08      0.09 o 
   5   5   8        7.03      0.23 o 
   6   5   8        0.53      0.08 o 
   7   5   8        3.39      0.13 o 
   8   5   8       18.99      0.67 o 
  -9   6   8        0.14      0.10 o 
  -8   6   8        0.41      0.12 o 
  -7   6   8        3.42      0.34 o 
  -6   6   8        0.42      0.13 o 
  -5   6   8       11.21      0.27 o 
  -4   6   8        1.34      0.11 o 
  -3   6   8        0.09      0.06 o 
  -2   6   8        1.94      0.12 o 
  -1   6   8        2.56      0.13 o 
   0   6   8        0.92      0.09 o 
   1   6   8       11.76      0.60 o 
   2   6   8        0.74      0.07 o 
   3   6   8        0.20      0.06 o 
   4   6   8        1.95      0.10 o 
   5   6   8        0.67      0.13 o 
   6   6   8        0.83      0.09 o 
   7   6   8        2.95      0.22 o 
  -6   7   8        0.11      0.09 o 
  -5   7   8        0.07      0.06 o 
  -4   7   8        1.71      0.19 o 
  -3   7   8        0.27      0.13 o 
  -2   7   8        3.36      0.23 o 
  -1   7   8        0.20      0.13 o 
   0   7   8        0.89      0.16 o 
   1   7   8        0.08      0.08 o 
   2   7   8        0.26      0.14 o 
   3   7   8        0.99      0.16 o 
   4   7   8        3.40      0.22 o 
 -13   1   9        0.03      0.03 o 
 -12   1   9       10.77      0.26 o 
 -11   1   9        5.80      0.17 o 
 -10   1   9        9.60      0.25 o 
  -9   1   9       16.54      0.37 o 
  -8   1   9       13.08      0.30 o 
  -7   1   9       10.65      0.38 o 
  -6   1   9       43.11      1.02 o 
  -5   1   9      266.15      6.31 o 
  -4   1   9       46.05      1.08 o 
  -3   1   9       60.90      1.35 o 
  -2   1   9       22.40      0.52 o 
  -1   1   9      169.50      3.89 o 
   0   1   9       37.49      0.86 o 
   1   1   9      189.38      4.31 o 
   2   1   9      174.91      3.93 o 
   3   1   9        1.45      0.05 o 
   4   1   9       20.32      0.46 o 
   5   1   9        1.86      0.06 o 
   6   1   9       33.88      0.76 o 
   7   1   9        0.05      0.03 o 
   8   1   9        9.30      0.22 o 
   9   1   9        1.92      0.09 o 
  10   1   9        1.11      0.10 o 
  11   1   9        1.38      0.22 o 
 -13   2   9        1.34      0.18 o 
 -12   2   9        4.04      0.15 o 
 -11   2   9        0.08      0.08 o 
 -10   2   9       12.62      0.36 o 
  -9   2   9        1.35      0.07 o 
  -8   2   9        1.27      0.07 o 
  -7   2   9       16.44      0.36 o 
  -6   2   9       30.79      0.75 o 
  -5   2   9        0.10      0.05 o 
  -4   2   9       13.85      0.33 o 
  -3   2   9       51.47      1.13 o 
  -2   2   9       16.78      0.38 o 
  -1   2   9        7.77      0.18 o 
   0   2   9       54.02      1.18 o 
   1   2   9        7.17      0.17 o 
   2   2   9       76.80      1.72 o 
   3   2   9        2.20      0.06 o 
   4   2   9       14.01      0.31 o 
   5   2   9       10.29      0.24 o 
   6   2   9       32.82      0.68 o 
   7   2   9       20.31      0.44 o 
   8   2   9        0.15      0.05 o 
   9   2   9       14.38      0.35 o 
  10   2   9        0.42      0.09 o 
  11   2   9        0.69      0.19 o 
 -12   3   9        0.04      0.04 o 
 -11   3   9        1.11      0.08 o 
 -10   3   9        0.84      0.07 o 
  -9   3   9        1.60      0.09 o 
  -8   3   9        5.02      0.16 o 
  -7   3   9        9.40      0.23 o 
  -6   3   9       30.09      0.58 o 
  -5   3   9        0.05      0.03 o 
  -4   3   9       35.88      0.89 o 
  -3   3   9        5.48      0.15 o 
  -2   3   9        7.98      0.20 o 
  -1   3   9        1.14      0.06 o 
   0   3   9       40.72      0.85 o 
   1   3   9        9.68      0.23 o 
   2   3   9        1.41      0.05 o 
   3   3   9       34.99      0.77 o 
   4   3   9        6.04      0.15 o 
   5   3   9        0.21      0.04 o 
   6   3   9        3.68      0.13 o 
   7   3   9        9.49      0.28 o 
   8   3   9        0.13      0.06 o 
   9   3   9        0.12      0.06 o 
  10   3   9        0.34      0.10 o 
 -12   4   9        1.22      0.16 o 
 -11   4   9        1.96      0.19 o 
 -10   4   9        2.97      0.13 o 
  -9   4   9        1.64      0.10 o 
  -8   4   9        0.08      0.09 o 
  -7   4   9        5.37      0.26 o 
  -6   4   9        0.06      0.05 o 
  -5   4   9        0.03      0.03 o 
  -4   4   9        1.96      0.10 o 
  -3   4   9        0.48      0.06 o 
  -2   4   9        0.34      0.05 o 
  -1   4   9        1.32      0.08 o 
   0   4   9        6.07      0.17 o 
   1   4   9       11.72      0.35 o 
   2   4   9        6.71      0.19 o 
   3   4   9        9.46      0.22 o 
   4   4   9        0.95      0.07 o 
   5   4   9        7.05      0.20 o 
   6   4   9        7.44      0.19 o 
   7   4   9        9.74      0.23 o 
   8   4   9       11.67      0.27 o 
   9   4   9        5.03      0.17 o 
 -10   5   9        0.07      0.05 o 
  -9   5   9        3.33      0.14 o 
  -8   5   9        0.03      0.03 o 
  -7   5   9        0.04      0.04 o 
  -6   5   9        1.28      0.18 o 
  -5   5   9        2.56      0.17 o 
  -4   5   9        0.17      0.06 o 
  -3   5   9        4.13      0.15 o 
  -2   5   9        0.82      0.12 o 
  -1   5   9        6.83      0.19 o 
   0   5   9        0.06      0.06 o 
   1   5   9        0.74      0.08 o 
   2   5   9        5.42      0.17 o 
   3   5   9        0.38      0.06 o 
   4   5   9        0.04      0.04 o 
   5   5   9        0.40      0.06 o 
   6   5   9        1.36      0.09 o 
   7   5   9        0.05      0.05 o 
   8   5   9        2.77      0.13 o 
  -8   6   9        0.18      0.08 o 
  -7   6   9        1.85      0.13 o 
  -6   6   9        0.06      0.05 o 
  -5   6   9        2.20      0.12 o 
  -4   6   9        0.18      0.08 o 
  -3   6   9        3.87      0.15 o 
  -2   6   9        2.68      0.13 o 
  -1   6   9        0.06      0.05 o 
   0   6   9        0.50      0.08 o 
   1   6   9       11.13      0.28 o 
   2   6   9        0.61      0.09 o 
   3   6   9        0.95      0.09 o 
   4   6   9        1.66      0.12 o 
   5   6   9        2.06      0.12 o 
   6   6   9        0.51      0.08 o 
  -6   7   9        2.29      0.19 o 
  -5   7   9        1.88      0.28 o 
  -4   7   9        6.61      0.29 o 
  -3   7   9        0.30      0.14 o 
  -2   7   9        0.42      0.14 o 
  -1   7   9        0.11      0.09 o 
   0   7   9        6.23      0.29 o 
   1   7   9        4.22      0.25 o 
   2   7   9        0.26      0.13 o 
   3   7   9        1.90      0.20 o 
 -13   0  10        0.49      0.14 o 
 -12   0  10        2.28      0.12 o 
 -11   0  10        7.20      0.28 o 
 -10   0  10       12.04      0.28 o 
  -9   0  10       50.19      1.32 o 
  -8   0  10        6.10      0.19 o 
  -7   0  10        0.95      0.25 o 
  -6   0  10      286.01      8.12 o 
  -5   0  10      103.70      2.36 o 
  -4   0  10        1.75      0.19 o 
  -3   0  10        4.10      0.12 o 
  -2   0  10      184.66      4.32 o 
  -1   0  10        3.06      0.11 o 
   0   0  10      396.76      9.09 o 
   1   0  10      683.75     15.42 o 
   2   0  10       33.95      0.74 o 
   3   0  10        1.13      0.05 o 
   4   0  10        4.31      0.11 o 
   5   0  10       71.43      1.53 o 
   6   0  10       33.12      0.69 o 
   7   0  10       58.53      1.27 o 
   8   0  10        0.86      0.09 o 
   9   0  10       13.65      0.41 o 
 -13   1  10        3.14      0.18 o 
 -12   1  10        2.53      0.10 o 
 -11   1  10        3.75      0.13 o 
 -10   1  10        6.03      0.20 o 
  -9   1  10        1.10      0.07 o 
  -8   1  10       34.14      0.86 o 
  -7   1  10       28.03      0.72 o 
  -6   1  10       49.79      1.27 o 
  -5   1  10       25.27      0.64 o 
  -4   1  10        0.05      0.04 o 
  -3   1  10        3.54      0.11 o 
  -2   1  10       32.43      0.72 o 
  -1   1  10        0.05      0.02 o 
   0   1  10      146.00      3.29 o 
   1   1  10       72.64      1.62 o 
   2   1  10       41.85      0.93 o 
   3   1  10       83.50      1.85 o 
   4   1  10        0.24      0.02 o 
   5   1  10        0.75      0.03 o 
   6   1  10        0.33      0.03 o 
   7   1  10        3.20      0.12 o 
   8   1  10       17.83      0.39 o 
   9   1  10        8.69      0.23 o 
  10   1  10        5.02      0.29 o 
  11   1  10        5.25      0.28 o 
 -13   2  10        3.84      0.23 o 
 -12   2  10        0.05      0.05 o 
 -11   2  10        0.90      0.09 o 
 -10   2  10        0.74      0.06 o 
  -9   2  10        5.22      0.18 o 
  -8   2  10       10.77      0.34 o 
  -7   2  10       75.50      1.54 o 
  -6   2  10        9.01      0.24 o 
  -5   2  10        0.03      0.03 o 
  -4   2  10       29.68      0.67 o 
  -3   2  10       10.80      0.25 o 
  -2   2  10       88.81      1.95 o 
  -1   2  10      183.72      4.08 o 
   0   2  10       25.65      0.58 o 
   1   2  10        4.48      0.13 o 
   2   2  10       73.92      1.65 o 
   3   2  10       11.01      0.25 o 
   4   2  10       40.04      0.88 o 
   5   2  10       38.85      0.87 o 
   6   2  10        1.46      0.08 o 
   7   2  10        0.77      0.07 o 
   8   2  10       14.75      0.33 o 
   9   2  10        2.00      0.10 o 
  10   2  10        6.03      0.29 o 
 -12   3  10        0.12      0.10 o 
 -11   3  10       11.25      0.32 o 
 -10   3  10        7.05      0.19 o 
  -9   3  10        4.64      0.16 o 
  -8   3  10        9.05      0.23 o 
  -7   3  10       10.85      0.37 o 
  -6   3  10        0.51      0.06 o 
  -5   3  10        6.29      0.17 o 
  -4   3  10       62.14      1.48 o 
  -3   3  10       19.73      0.44 o 
  -2   3  10       21.90      0.52 o 
  -1   3  10       31.76      0.69 o 
   0   3  10        1.23      0.06 o 
   1   3  10        0.69      0.04 o 
   2   3  10        2.32      0.11 o 
   3   3  10        0.22      0.03 o 
   4   3  10        9.64      0.29 o 
   5   3  10       35.83      0.72 o 
   6   3  10       31.97      0.69 o 
   7   3  10        1.83      0.09 o 
   8   3  10        2.57      0.11 o 
   9   3  10        2.78      0.22 o 
  10   3  10        0.95      0.15 o 
 -11   4  10        3.31      0.22 o 
 -10   4  10        6.85      0.30 o 
  -9   4  10        0.39      0.06 o 
  -8   4  10        0.35      0.08 o 
  -7   4  10        0.20      0.07 o 
  -6   4  10        1.77      0.10 o 
  -5   4  10       22.56      0.57 o 
  -4   4  10        2.71      0.11 o 
  -3   4  10       36.88      0.79 o 
  -2   4  10       23.17      0.50 o 
  -1   4  10        0.03      0.03 o 
   0   4  10       16.14      0.35 o 
   1   4  10        0.02      0.02 o 
   2   4  10        1.63      0.07 o 
   3   4  10       10.42      0.26 o 
   4   4  10        1.33      0.07 o 
   5   4  10       15.35      0.34 o 
   6   4  10       17.85      0.39 o 
   7   4  10        0.31      0.06 o 
   8   4  10        5.64      0.22 o 
   9   4  10        1.04      0.10 o 
 -10   5  10        0.73      0.08 o 
  -9   5  10        0.72      0.08 o 
  -8   5  10        2.18      0.12 o 
  -7   5  10        5.38      0.18 o 
  -6   5  10       14.29      0.33 o 
  -5   5  10        3.24      0.14 o 
  -4   5  10       11.79      0.75 o 
  -3   5  10        4.22      0.17 o 
  -2   5  10        3.13      0.53 o 
  -1   5  10       14.07      0.42 o 
   0   5  10        0.16      0.06 o 
   1   5  10        2.25      0.12 o 
   2   5  10        3.57      0.17 o 
   3   5  10        0.05      0.04 o 
   4   5  10       13.79      0.39 o 
   5   5  10        0.10      0.06 o 
   6   5  10        0.42      0.06 o 
   7   5  10       19.00      0.42 o 
   8   5  10        0.78      0.14 o 
  -8   6  10        0.06      0.06 o 
  -7   6  10        0.41      0.14 o 
  -6   6  10        4.89      0.27 o 
  -5   6  10        8.88      0.35 o 
  -4   6  10        0.14      0.07 o 
  -3   6  10        2.83      0.14 o 
  -2   6  10        0.06      0.05 o 
  -1   6  10        0.46      0.08 o 
   0   6  10       11.11      0.52 o 
   1   6  10        6.32      0.35 o 
   2   6  10        0.06      0.06 o 
   3   6  10        2.03      0.12 o 
   4   6  10        0.04      0.05 o 
   5   6  10        0.17      0.12 o 
   6   6  10        6.57      0.28 o 
  -5   7  10        1.79      0.19 o 
  -4   7  10        0.12      0.10 o 
  -3   7  10        0.11      0.09 o 
  -2   7  10        1.20      0.18 o 
  -1   7  10        0.04      0.05 o 
   0   7  10        1.58      0.19 o 
   1   7  10        0.32      0.14 o 
   2   7  10        0.16      0.11 o 
   3   7  10        1.34      0.18 o 
 -13   1  11        0.03      0.03 o 
 -12   1  11        1.03      0.07 o 
 -11   1  11        4.18      0.13 o 
 -10   1  11        1.89      0.09 o 
  -9   1  11        6.36      0.18 o 
  -8   1  11        1.75      0.15 o 
  -7   1  11       43.85      1.25 o 
  -6   1  11        3.91      0.17 o 
  -5   1  11        0.08      0.06 o 
  -4   1  11        1.89      0.08 o 
  -3   1  11      156.33      3.49 o 
  -2   1  11       81.73      1.80 o 
  -1   1  11       72.92      1.60 o 
   0   1  11      199.74      4.70 o 
   1   1  11        0.05      0.02 o 
   2   1  11        1.69      0.05 o 
   3   1  11       13.27      0.30 o 
   4   1  11      126.45      2.80 o 
   5   1  11       28.78      0.63 o 
   6   1  11       31.25      0.67 o 
   7   1  11       16.26      0.36 o 
   8   1  11        6.02      0.19 o 
   9   1  11        0.10      0.07 o 
  10   1  11        3.42      0.26 o 
 -13   2  11        0.04      0.05 o 
 -12   2  11        8.46      0.32 o 
 -11   2  11        2.17      0.10 o 
 -10   2  11       11.14      0.58 o 
  -9   2  11        0.06      0.05 o 
  -8   2  11       18.78      0.44 o 
  -7   2  11       21.47      0.48 o 
  -6   2  11        0.19      0.04 o 
  -5   2  11       38.97      0.87 o 
  -4   2  11        7.31      0.19 o 
  -3   2  11       22.75      0.50 o 
  -2   2  11       13.24      0.31 o 
  -1   2  11       72.35      1.58 o 
   0   2  11        1.38      0.05 o 
   1   2  11        8.50      0.19 o 
   2   2  11       31.26      0.70 o 
   3   2  11        9.11      0.21 o 
   4   2  11        1.15      0.05 o 
   5   2  11       10.32      0.23 o 
   6   2  11        5.53      0.16 o 
   7   2  11        9.85      0.25 o 
   8   2  11        0.09      0.06 o 
   9   2  11        8.63      0.23 o 
  10   2  11        1.23      0.11 o 
 -12   3  11        1.46      0.18 o 
 -11   3  11        4.03      0.13 o 
 -10   3  11        0.04      0.04 o 
  -9   3  11        1.15      0.09 o 
  -8   3  11        5.61      0.47 o 
  -7   3  11        0.17      0.04 o 
  -6   3  11        4.23      0.12 o 
  -5   3  11        0.48      0.05 o 
  -4   3  11       19.80      0.45 o 
  -3   3  11        1.50      0.08 o 
  -2   3  11       19.93      0.46 o 
  -1   3  11       42.02      1.06 o 
   0   3  11        1.48      0.07 o 
   1   3  11       14.71      0.37 o 
   2   3  11        0.20      0.03 o 
   3   3  11       15.49      0.34 o 
   4   3  11        0.29      0.07 o 
   5   3  11       20.42      0.56 o 
   6   3  11        1.60      0.08 o 
   7   3  11        0.03      0.03 o 
   8   3  11        5.39      0.16 o 
   9   3  11        3.71      0.15 o 
  10   3  11        0.91      0.20 o 
 -11   4  11        0.09      0.08 o 
 -10   4  11        0.04      0.04 o 
  -9   4  11        4.88      0.52 o 
  -8   4  11       22.35      0.46 o 
  -7   4  11       13.77      0.76 o 
  -6   4  11        6.22      0.45 o 
  -5   4  11        0.26      0.06 o 
  -4   4  11        0.17      0.05 o 
  -3   4  11        3.92      0.13 o 
  -2   4  11       18.10      0.38 o 
  -1   4  11        2.92      0.10 o 
   0   4  11        0.56      0.05 o 
   1   4  11        1.36      0.07 o 
   2   4  11        0.26      0.04 o 
   3   4  11        0.04      0.03 o 
   4   4  11        0.43      0.05 o 
   5   4  11        2.58      0.10 o 
   6   4  11        1.62      0.08 o 
   7   4  11        0.03      0.03 o 
   8   4  11        0.22      0.09 o 
   9   4  11        0.18      0.14 o 
 -10   5  11        1.07      0.17 o 
  -9   5  11        0.04      0.04 o 
  -8   5  11        0.04      0.04 o 
  -7   5  11        9.05      0.24 o 
  -6   5  11        0.52      0.08 o 
  -5   5  11        0.05      0.05 o 
  -4   5  11        1.36      0.11 o 
  -3   5  11        1.36      0.10 o 
  -2   5  11        0.52      0.08 o 
  -1   5  11        1.52      0.09 o 
   0   5  11        3.71      0.15 o 
   1   5  11        0.83      0.20 o 
   2   5  11        0.33      0.07 o 
   3   5  11        0.03      0.03 o 
   4   5  11        7.14      0.20 o 
   5   5  11        0.03      0.04 o 
   6   5  11        0.05      0.06 o 
   7   5  11        1.38      0.19 o 
  -8   6  11        0.62      0.10 o 
  -7   6  11        1.53      0.19 o 
  -6   6  11        9.37      0.34 o 
  -5   6  11        0.66      0.11 o 
  -4   6  11        0.61      0.09 o 
  -3   6  11        0.33      0.07 o 
  -2   6  11        5.92      0.30 o 
  -1   6  11        0.04      0.04 o 
   0   6  11        1.13      0.10 o 
   1   6  11        0.17      0.09 o 
   2   6  11        3.06      0.14 o 
   3   6  11        2.15      0.22 o 
   4   6  11        0.08      0.08 o 
   5   6  11        0.11      0.09 o 
  -5   7  11        2.21      0.19 o 
  -4   7  11        0.79      0.15 o 
  -3   7  11        0.28      0.13 o 
  -2   7  11        2.93      0.22 o 
  -1   7  11        4.41      0.25 o 
   0   7  11        0.77      0.16 o 
   1   7  11        2.12      0.20 o 
   2   7  11        0.39      0.14 o 
 -13   0  12       11.13      0.35 o 
 -12   0  12        8.82      0.31 o 
 -11   0  12        2.55      0.12 o 
 -10   0  12       11.32      0.34 o 
  -9   0  12        0.12      0.09 o 
  -8   0  12        2.89      0.38 o 
  -7   0  12        5.52      0.46 o 
  -5   0  12       42.36      1.00 o 
  -4   0  12      239.90      5.30 o 
  -3   0  12      144.42      3.14 o 
  -2   0  12       16.74      0.38 o 
  -1   0  12      110.85      2.43 o 
   0   0  12       13.94      0.32 o 
   1   0  12        5.86      0.14 o 
   2   0  12       76.05      1.66 o 
   3   0  12      276.19      6.12 o 
   4   0  12        2.88      0.08 o 
   5   0  12       17.04      0.38 o 
   6   0  12       92.71      1.97 o 
   7   0  12       17.42      0.40 o 
   8   0  12       24.61      0.48 o 
   9   0  12        8.35      0.33 o 
 -13   1  12        3.19      0.12 o 
 -12   1  12        6.65      0.25 o 
 -11   1  12       12.90      0.29 o 
 -10   1  12        3.98      0.38 o 
  -9   1  12        0.06      0.05 o 
  -8   1  12        1.66      0.11 o 
  -7   1  12        2.92      0.12 o 
  -6   1  12       40.60      0.94 o 
  -5   1  12       23.97      0.54 o 
  -4   1  12       80.27      1.76 o 
  -3   1  12       52.53      1.16 o 
  -2   1  12        9.39      0.23 o 
  -1   1  12       87.13      1.92 o 
   0   1  12        0.19      0.02 o 
   1   1  12        1.94      0.06 o 
   2   1  12       23.78      0.53 o 
   3   1  12       10.86      0.25 o 
   4   1  12       11.40      0.26 o 
   5   1  12       54.58      1.19 o 
   6   1  12        0.66      0.05 o 
   7   1  12       14.90      0.37 o 
   8   1  12        4.27      0.20 o 
   9   1  12        1.03      0.09 o 
  10   1  12        0.52      0.17 o 
 -13   2  12        1.05      0.16 o 
 -12   2  12        1.03      0.18 o 
 -11   2  12        2.41      0.11 o 
 -10   2  12        4.98      0.17 o 
  -9   2  12        3.10      0.11 o 
  -8   2  12        7.53      0.23 o 
  -7   2  12        7.69      0.21 o 
  -6   2  12        8.46      0.20 o 
  -5   2  12       23.18      0.51 o 
  -4   2  12        0.80      0.04 o 
  -3   2  12        2.08      0.07 o 
  -2   2  12      106.96      2.35 o 
  -1   2  12       33.54      0.75 o 
   0   2  12       16.47      0.37 o 
   1   2  12       14.30      0.32 o 
   2   2  12        0.45      0.03 o 
   3   2  12       21.13      0.47 o 
   4   2  12       99.77      2.15 o 
   5   2  12       20.84      0.47 o 
   6   2  12        3.22      0.12 o 
   7   2  12        0.30      0.06 o 
   8   2  12        0.11      0.06 o 
   9   2  12        6.15      0.24 o 
  10   2  12       15.50      0.44 o 
 -12   3  12        0.61      0.14 o 
 -11   3  12        0.96      0.09 o 
 -10   3  12        0.03      0.03 o 
  -9   3  12       40.04      1.11 o 
  -8   3  12       48.76      1.14 o 
  -7   3  12        0.93      0.07 o 
  -6   3  12        0.91      0.15 o 
  -5   3  12        0.66      0.05 o 
  -4   3  12       12.07      0.26 o 
  -3   3  12       41.37      0.90 o 
  -2   3  12       82.76      2.49 o 
  -1   3  12        0.26      0.04 o 
   0   3  12        8.67      0.30 o 
   1   3  12       33.43      0.73 o 
   2   3  12        3.72      0.10 o 
   3   3  12       31.55      0.70 o 
   4   3  12        0.02      0.02 o 
   5   3  12        0.55      0.07 o 
   6   3  12        1.26      0.09 o 
   7   3  12        3.46      0.16 o 
   8   3  12        3.22      0.13 o 
   9   3  12        4.36      0.32 o 
 -11   4  12        3.00      0.22 o 
 -10   4  12        0.09      0.08 o 
  -9   4  12        5.35      0.81 o 
  -8   4  12       16.47      0.43 o 
  -7   4  12        3.33      0.14 o 
  -6   4  12       11.74      0.28 o 
  -5   4  12        1.99      0.15 o 
  -4   4  12        0.32      0.06 o 
  -3   4  12        2.81      0.12 o 
  -2   4  12        0.11      0.06 o 
  -1   4  12       20.27      0.51 o 
   0   4  12       23.69      0.50 o 
   1   4  12        1.51      0.07 o 
   2   4  12       33.23      0.79 o 
   3   4  12        1.69      0.09 o 
   4   4  12        0.21      0.05 o 
   5   4  12        0.53      0.06 o 
   6   4  12        0.30      0.05 o 
   7   4  12        4.66      0.16 o 
   8   4  12        5.36      0.17 o 
 -10   5  12       12.97      0.37 o 
  -9   5  12        2.82      0.21 o 
  -8   5  12        0.84      0.09 o 
  -7   5  12       23.70      1.49 o 
  -6   5  12        0.21      0.07 o 
  -5   5  12       11.36      0.61 o 
  -4   5  12        7.33      0.48 o 
  -3   5  12       12.29      0.29 o 
  -2   5  12        0.83      0.17 o 
  -1   5  12       12.99      0.30 o 
   0   5  12        8.04      0.22 o 
   1   5  12       20.44      0.42 o 
   2   5  12        0.81      0.09 o 
   3   5  12        1.46      0.11 o 
   4   5  12        1.81      0.09 o 
   5   5  12        0.06      0.05 o 
   6   5  12        0.54      0.08 o 
   7   5  12        1.16      0.18 o 
  -8   6  12        0.06      0.06 o 
  -7   6  12        0.05      0.06 o 
  -6   6  12        4.24      0.25 o 
  -5   6  12        0.04      0.04 o 
  -4   6  12        4.02      0.16 o 
  -3   6  12        3.89      0.16 o 
  -2   6  12        0.39      0.09 o 
  -1   6  12        0.10      0.07 o 
   0   6  12        4.78      0.27 o 
   1   6  12        0.09      0.07 o 
   2   6  12        6.99      0.30 o 
   3   6  12        2.57      0.22 o 
   4   6  12        0.16      0.11 o 
   5   6  12        0.51      0.14 o 
  -4   7  12        0.17      0.11 o 
  -3   7  12        5.71      0.27 o 
  -2   7  12        0.73      0.15 o 
  -1   7  12        0.09      0.08 o 
   0   7  12        0.05      0.06 o 
   1   7  12        0.06      0.06 o 
 -13   1  13        0.50      0.13 o 
 -12   1  13        0.71      0.14 o 
 -11   1  13        0.42      0.06 o 
 -10   1  13       11.28      0.35 o 
  -9   1  13        0.38      0.11 o 
  -8   1  13        0.03      0.03 o 
  -7   1  13        8.69      0.29 o 
  -6   1  13        4.79      0.13 o 
  -5   1  13        8.68      0.21 o 
  -4   1  13       14.95      0.36 o 
  -3   1  13        0.83      0.04 o 
  -2   1  13       31.61      0.70 o 
  -1   1  13        5.57      0.13 o 
   0   1  13       25.18      0.55 o 
   1   1  13        6.65      0.16 o 
   2   1  13      117.41      2.61 o 
   3   1  13       35.63      0.79 o 
   4   1  13        6.08      0.14 o 
   5   1  13       16.50      0.38 o 
   6   1  13       13.65      0.31 o 
   7   1  13       15.01      0.36 o 
   8   1  13       10.87      0.27 o 
   9   1  13       26.72      0.50 o 
  10   1  13        1.63      0.23 o 
 -13   2  13        0.75      0.14 o 
 -12   2  13        4.51      0.25 o 
 -11   2  13        0.46      0.05 o 
 -10   2  13       10.82      0.26 o 
  -9   2  13       29.57      0.67 o 
  -8   2  13        1.96      0.10 o 
  -7   2  13        4.89      0.14 o 
  -6   2  13        0.17      0.03 o 
  -5   2  13       70.73      1.50 o 
  -4   2  13        3.21      0.09 o 
  -3   2  13       52.39      1.19 o 
  -2   2  13       30.14      0.68 o 
  -1   2  13       12.43      0.29 o 
   0   2  13        9.72      0.23 o 
   1   2  13       26.76      0.60 o 
   2   2  13       35.31      0.78 o 
   3   2  13        2.89      0.08 o 
   4   2  13       26.83      0.59 o 
   5   2  13        0.02      0.02 o 
   6   2  13        6.91      0.20 o 
   7   2  13        4.13      0.18 o 
   8   2  13        3.85      0.20 o 
   9   2  13        0.04      0.04 o 
 -12   3  13        0.30      0.12 o 
 -11   3  13        2.23      0.11 o 
 -10   3  13        0.23      0.09 o 
  -9   3  13        6.54      0.23 o 
  -8   3  13        1.46      0.12 o 
  -7   3  13        7.26      0.19 o 
  -6   3  13        6.32      0.17 o 
  -5   3  13        0.02      0.02 o 
  -4   3  13        1.06      0.06 o 
  -3   3  13        9.18      0.22 o 
  -2   3  13        3.80      0.11 o 
  -1   3  13        1.10      0.07 o 
   0   3  13        0.04      0.03 o 
   1   3  13       28.22      0.58 o 
   2   3  13        0.11      0.03 o 
   3   3  13       11.67      0.26 o 
   4   3  13       12.70      0.29 o 
   5   3  13        4.22      0.15 o 
   6   3  13        0.56      0.07 o 
   7   3  13        1.46      0.10 o 
   8   3  13        6.15      0.19 o 
   9   3  13        0.24      0.15 o 
 -11   4  13        5.32      0.26 o 
 -10   4  13        7.08      0.30 o 
  -9   4  13        6.76      0.20 o 
  -8   4  13       10.48      0.38 o 
  -7   4  13        0.07      0.08 o 
  -6   4  13       13.62      0.84 o 
  -5   4  13       14.30      0.33 o 
  -4   4  13       27.21      0.85 o 
  -3   4  13       31.20      0.94 o 
  -2   4  13       10.34      0.25 o 
  -1   4  13        0.24      0.04 o 
   0   4  13        5.93      0.16 o 
   1   4  13        7.65      0.23 o 
   2   4  13       11.05      0.27 o 
   3   4  13       12.56      0.30 o 
   4   4  13        0.54      0.07 o 
   5   4  13        0.04      0.03 o 
   6   4  13        0.04      0.05 o 
   7   4  13        0.35      0.10 o 
   8   4  13        0.31      0.08 o 
 -10   5  13        0.07      0.07 o 
  -9   5  13        0.10      0.06 o 
  -8   5  13        0.11      0.09 o 
  -7   5  13        0.13      0.07 o 
  -6   5  13        0.57      0.09 o 
  -5   5  13        3.94      0.56 o 
  -4   5  13        0.53      0.08 o 
  -3   5  13        0.31      0.06 o 
  -2   5  13        5.44      0.25 o 
  -1   5  13        0.03      0.03 o 
   0   5  13        0.96      0.08 o 
   1   5  13        0.37      0.07 o 
   2   5  13        1.51      0.11 o 
   3   5  13        0.34      0.08 o 
   4   5  13        0.06      0.05 o 
   5   5  13        0.32      0.14 o 
   6   5  13        1.57      0.19 o 
  -7   6  13        0.32      0.13 o 
  -6   6  13        0.86      0.16 o 
  -5   6  13        1.21      0.13 o 
  -4   6  13       18.61      0.42 o 
  -3   6  13        1.80      0.10 o 
  -2   6  13        0.11      0.07 o 
  -1   6  13        2.62      0.22 o 
   0   6  13        4.48      0.16 o 
   1   6  13        2.23      0.21 o 
   2   6  13        0.55      0.15 o 
   3   6  13        3.46      0.23 o 
   4   6  13        0.11      0.09 o 
  -3   7  13        3.79      0.23 o 
  -2   7  13        0.03      0.04 o 
  -1   7  13        0.36      0.13 o 
 -11   0  14       32.42      0.71 o 
  -8   0  14       41.00      1.94 o 
  -7   0  14       11.29      0.29 o 
  -6   0  14       24.59      0.55 o 
  -5   0  14        0.54      0.07 o 
  -4   0  14        1.92      0.13 o 
  -3   0  14       17.52      0.38 o 
  -2   0  14       55.29      1.23 o 
  -1   0  14       47.66      1.05 o 
   0   0  14       52.07      1.13 o 
   1   0  14       84.70      1.89 o 
   2   0  14       97.72      2.13 o 
   3   0  14        3.67      0.10 o 
   4   0  14        0.08      0.03 o 
   5   0  14       15.17      0.34 o 
   6   0  14        4.15      0.14 o 
   7   0  14       12.01      0.36 o 
   8   0  14       81.67      1.93 o 
   9   0  14        0.09      0.09 o 
 -13   1  14        0.04      0.04 o 
 -12   1  14        0.12      0.10 o 
 -11   1  14        5.87      0.17 o 
 -10   1  14       17.41      0.37 o 
  -8   1  14        0.54      0.06 o 
  -7   1  14       14.68      0.35 o 
  -6   1  14       20.77      0.46 o 
  -5   1  14       25.29      0.56 o 
  -4   1  14       16.23      0.37 o 
  -3   1  14        0.32      0.03 o 
  -2   1  14       18.20      0.40 o 
  -1   1  14       44.89      0.99 o 
   0   1  14        8.73      0.20 o 
   1   1  14      124.81      2.74 o 
   2   1  14        3.04      0.08 o 
   3   1  14        0.67      0.03 o 
   4   1  14        2.39      0.07 o 
   5   1  14        0.26      0.03 o 
   6   1  14        0.07      0.04 o 
   7   1  14       23.21      0.54 o 
   8   1  14        0.06      0.05 o 
   9   1  14        8.89      0.25 o 
 -12   2  14        0.35      0.07 o 
 -11   2  14        1.18      0.09 o 
 -10   2  14       12.94      0.30 o 
  -9   2  14        4.76      0.15 o 
  -8   2  14       11.04      0.26 o 
  -7   2  14        3.29      0.11 o 
  -6   2  14        6.30      0.18 o 
  -5   2  14        0.72      0.06 o 
  -4   2  14       21.76      0.48 o 
  -3   2  14        0.87      0.05 o 
  -2   2  14       13.25      0.30 o 
  -1   2  14        1.17      0.05 o 
   0   2  14       56.47      1.25 o 
   1   2  14        6.49      0.17 o 
   2   2  14        1.64      0.05 o 
   3   2  14        7.70      0.18 o 
   4   2  14       10.51      0.25 o 
   5   2  14        5.91      0.15 o 
   6   2  14       33.29      0.70 o 
   7   2  14        6.44      0.19 o 
   8   2  14        0.32      0.09 o 
   9   2  14        7.14      0.20 o 
 -12   3  14        3.42      0.21 o 
 -11   3  14        0.33      0.07 o 
 -10   3  14        7.50      0.21 o 
  -9   3  14        6.01      0.17 o 
  -8   3  14        1.22      0.09 o 
  -7   3  14       21.76      0.55 o 
  -6   3  14       53.19      1.09 o 
  -5   3  14        0.90      0.09 o 
  -4   3  14       31.03      0.80 o 
  -3   3  14       68.86      1.56 o 
  -2   3  14        4.88      0.13 o 
  -1   3  14       26.44      0.62 o 
   0   3  14       27.04      0.57 o 
   1   3  14       14.60      0.32 o 
   2   3  14        8.22      0.20 o 
   3   3  14       47.80      1.03 o 
   4   3  14        0.02      0.03 o 
   5   3  14       28.66      0.69 o 
   6   3  14        0.06      0.05 o 
   7   3  14        0.29      0.07 o 
   8   3  14        5.62      0.18 o 
 -11   4  14        0.04      0.05 o 
 -10   4  14        0.20      0.12 o 
  -9   4  14        0.32      0.08 o 
  -8   4  14        0.03      0.03 o 
  -7   4  14        3.18      0.20 o 
  -6   4  14       13.51      0.31 o 
  -5   4  14        7.09      0.20 o 
  -4   4  14       21.80      0.83 o 
  -3   4  14        5.63      0.19 o 
  -2   4  14        8.45      0.26 o 
  -1   4  14        3.32      0.11 o 
   0   4  14        0.13      0.05 o 
   1   4  14        1.64      0.09 o 
   2   4  14        7.45      0.25 o 
   3   4  14        2.98      0.11 o 
   4   4  14       19.98      0.41 o 
   5   4  14        2.23      0.10 o 
   6   4  14        2.85      0.13 o 
   7   4  14        6.52      0.22 o 
  -9   5  14        0.08      0.06 o 
  -8   5  14        0.53      0.14 o 
  -7   5  14        1.16      0.11 o 
  -6   5  14        2.34      0.13 o 
  -5   5  14       46.49      3.30 o 
  -4   5  14       12.99      0.39 o 
  -3   5  14        1.61      0.10 o 
  -2   5  14        2.27      0.11 o 
  -1   5  14        1.77      0.10 o 
   0   5  14       13.56      0.31 o 
   1   5  14       18.39      0.42 o 
   2   5  14       17.14      1.12 o 
   3   5  14        1.43      0.18 o 
   5   5  14        2.57      0.21 o 
  -7   6  14        0.05      0.05 o 
  -6   6  14        0.66      0.14 o 
  -5   6  14        0.04      0.05 o 
  -4   6  14        4.67      0.17 o 
  -3   6  14        0.20      0.08 o 
  -2   6  14        1.50      0.17 o 
  -1   6  14        0.08      0.08 o 
   0   6  14        0.29      0.14 o 
   1   6  14        0.51      0.14 o 
   2   6  14        3.83      0.23 o 
   3   6  14        0.32      0.13 o 
 -12   1  15       12.73      0.28 o 
 -11   1  15        5.60      0.15 o 
 -10   1  15        0.02      0.02 o 
  -9   1  15        0.45      0.06 o 
  -8   1  15       15.03      0.38 o 
  -7   1  15       12.79      0.30 o 
  -6   1  15        3.45      0.11 o 
  -5   1  15       38.04      0.87 o 
  -4   1  15        0.12      0.03 o 
  -3   1  15        0.14      0.03 o 
  -2   1  15       10.96      0.25 o 
  -1   1  15       10.18      0.23 o 
   0   1  15        3.51      0.09 o 
   1   1  15        4.19      0.11 o 
   2   1  15        5.23      0.12 o 
   3   1  15        2.92      0.08 o 
   4   1  15        9.33      0.21 o 
   5   1  15       17.73      0.39 o 
   6   1  15        1.85      0.08 o 
   7   1  15       21.91      0.46 o 
   8   1  15        1.52      0.13 o 
   9   1  15        1.12      0.10 o 
 -12   2  15        0.06      0.05 o 
 -11   2  15        9.72      0.31 o 
 -10   2  15        0.05      0.04 o 
  -9   2  15        0.45      0.05 o 
  -8   2  15        0.20      0.06 o 
  -7   2  15       39.42      0.84 o 
  -6   2  15        2.62      0.10 o 
  -5   2  15       11.79      0.27 o 
  -4   2  15       33.85      0.76 o 
  -3   2  15       27.94      0.65 o 
  -2   2  15        2.18      0.08 o 
  -1   2  15       11.87      0.29 o 
   0   2  15       95.54      2.06 o 
   1   2  15        0.85      0.04 o 
   2   2  15       12.46      0.28 o 
   3   2  15        1.18      0.06 o 
   4   2  15       26.00      0.56 o 
   5   2  15        0.03      0.03 o 
   6   2  15       14.87      0.33 o 
   7   2  15       11.23      0.27 o 
   8   2  15        2.78      0.28 o 
 -12   3  15        0.31      0.12 o 
 -11   3  15        0.07      0.05 o 
 -10   3  15        2.72      0.11 o 
  -9   3  15        2.79      0.17 o 
  -8   3  15        0.49      0.06 o 
  -7   3  15        4.60      0.15 o 
  -6   3  15       12.53      0.31 o 
  -5   3  15        2.19      0.11 o 
  -4   3  15        5.98      0.17 o 
  -3   3  15        1.61      0.13 o 
  -2   3  15       11.27      0.31 o 
  -1   3  15        5.78      0.15 o 
   0   3  15        0.30      0.04 o 
   1   3  15        0.89      0.06 o 
   2   3  15        4.90      0.13 o 
   3   3  15        4.51      0.12 o 
   4   3  15        0.02      0.03 o 
   5   3  15        0.83      0.07 o 
   6   3  15       11.88      0.30 o 
   7   3  15        0.23      0.09 o 
   8   3  15        1.35      0.16 o 
 -10   4  15        0.11      0.09 o 
  -9   4  15        0.07      0.07 o 
  -8   4  15        2.79      0.22 o 
  -7   4  15       11.82      0.28 o 
  -6   4  15       21.22      0.43 o 
  -5   4  15       12.95      0.39 o 
  -4   4  15        0.88      0.07 o 
  -3   4  15        0.07      0.04 o 
  -2   4  15       10.21      0.25 o 
  -1   4  15       36.66      0.69 o 
   0   4  15       25.23      0.53 o 
   1   4  15       18.03      0.40 o 
   2   4  15        5.31      0.18 o 
   3   4  15        0.07      0.05 o 
   4   4  15        4.87      0.17 o 
   5   4  15       11.78      0.28 o 
   6   4  15        4.70      0.16 o 
   7   4  15        3.28      0.16 o 
  -9   5  15        2.15      0.19 o 
  -8   5  15        0.69      0.14 o 
  -7   5  15        0.09      0.08 o 
  -6   5  15        1.38      0.13 o 
  -5   5  15        0.07      0.05 o 
  -4   5  15        0.28      0.06 o 
  -3   5  15        0.09      0.07 o 
  -2   5  15        0.09      0.06 o 
  -1   5  15        1.10      0.09 o 
   0   5  15        1.52      0.09 o 
   1   5  15        0.14      0.10 o 
   2   5  15        1.22      0.18 o 
   5   5  15        0.76      0.15 o 
  -6   6  15        3.21      0.22 o 
  -5   6  15        4.08      0.24 o 
  -4   6  15        0.05      0.06 o 
  -3   6  15        0.59      0.11 o 
  -2   6  15        5.19      0.26 o 
  -1   6  15        5.07      0.26 o 
   0   6  15        1.73      0.19 o 
   1   6  15       10.95      0.34 o 
 -12   0  16       16.58      0.43 o 
 -11   0  16        1.33      0.19 o 
 -10   0  16        2.83      0.21 o 
  -9   0  16       20.48      0.49 o 
  -8   0  16       12.05      0.36 o 
  -7   0  16        6.78      0.32 o 
  -6   0  16      125.74      3.76 o 
  -5   0  16        0.12      0.05 o 
  -4   0  16       55.61      1.22 o 
  -3   0  16       13.17      0.31 o 
  -2   0  16       11.46      0.29 o 
  -1   0  16       22.25      0.48 o 
   0   0  16       11.07      0.25 o 
   1   0  16       12.35      0.28 o 
   2   0  16       35.43      0.78 o 
   3   0  16       10.76      0.26 o 
   4   0  16       48.45      1.08 o 
   5   0  16       15.45      0.38 o 
   6   0  16        2.06      0.11 o 
   7   0  16        8.06      0.22 o 
   8   0  16        1.08      0.10 o 
 -12   1  16        1.76      0.19 o 
 -11   1  16        2.28      0.09 o 
 -10   1  16        0.75      0.07 o 
  -9   1  16        2.46      0.13 o 
  -8   1  16        8.14      0.24 o 
  -7   1  16        5.69      0.16 o 
  -6   1  16        0.53      0.05 o 
  -5   1  16       52.74      1.13 o 
  -4   1  16       21.05      0.47 o 
  -3   1  16       31.02      0.68 o 
  -2   1  16        1.04      0.05 o 
  -1   1  16        6.26      0.15 o 
   0   1  16        3.56      0.10 o 
   1   1  16       22.86      0.50 o 
   2   1  16        0.40      0.03 o 
   3   1  16       57.96      1.29 o 
   4   1  16        3.17      0.09 o 
   5   1  16        0.09      0.03 o 
   6   1  16       25.94      0.55 o 
   7   1  16        0.08      0.05 o 
   8   1  16        0.56      0.10 o 
 -11   2  16        0.19      0.12 o 
 -10   2  16        0.73      0.11 o 
  -9   2  16        9.08      0.24 o 
  -8   2  16       35.59      0.87 o 
  -7   2  16       11.62      0.49 o 
  -6   2  16        0.38      0.05 o 
  -5   2  16        3.16      0.11 o 
  -4   2  16        9.80      0.24 o 
  -3   2  16       14.40      0.32 o 
  -2   2  16       36.37      0.81 o 
  -1   2  16        0.05      0.03 o 
   0   2  16        2.66      0.08 o 
   1   2  16        5.41      0.13 o 
   2   2  16       12.58      0.28 o 
   3   2  16        1.88      0.07 o 
   4   2  16        2.19      0.09 o 
   5   2  16       11.08      0.26 o 
   6   2  16        7.52      0.20 o 
   7   2  16        0.99      0.11 o 
   8   2  16        1.90      0.13 o 
 -11   3  16        3.30      0.12 o 
 -10   3  16        0.17      0.07 o 
  -9   3  16        2.84      0.11 o 
  -8   3  16       16.78      0.37 o 
  -7   3  16       21.23      0.85 o 
  -6   3  16        1.83      0.11 o 
  -5   3  16        0.06      0.04 o 
  -4   3  16        3.93      0.16 o 
  -3   3  16        0.03      0.04 o 
  -2   3  16       32.24      0.71 o 
  -1   3  16      112.83      2.35 o 
   0   3  16        1.15      0.07 o 
   1   3  16        0.22      0.05 o 
   2   3  16        3.73      0.12 o 
   3   3  16        8.03      0.19 o 
   4   3  16       22.51      0.50 o 
   5   3  16       31.65      0.65 o 
   6   3  16        5.56      0.19 o 
   7   3  16        1.89      0.12 o 
 -10   4  16       10.05      0.32 o 
  -9   4  16        0.07      0.06 o 
  -8   4  16        2.63      0.17 o 
  -7   4  16        9.33      0.31 o 
  -6   4  16        0.55      0.07 o 
  -5   4  16        0.04      0.05 o 
  -4   4  16        1.93      0.14 o 
  -3   4  16        3.94      0.16 o 
  -2   4  16       14.71      0.34 o 
  -1   4  16        3.99      0.14 o 
   0   4  16       15.97      0.37 o 
   1   4  16       12.17      0.44 o 
   2   4  16        0.06      0.05 o 
   3   4  16        2.25      0.11 o 
   4   4  16        0.23      0.08 o 
   5   4  16        1.33      0.20 o 
   6   4  16        3.66      0.14 o 
  -8   5  16        0.05      0.05 o 
  -7   5  16        0.18      0.08 o 
  -6   5  16        7.36      0.21 o 
  -5   5  16        0.69      0.08 o 
  -4   5  16        0.06      0.05 o 
  -3   5  16       16.72      0.53 o 
  -2   5  16       12.82      0.84 o 
  -1   5  16        0.15      0.08 o 
   0   5  16       22.77      0.60 o 
   1   5  16        6.27      0.19 o 
  -6   6  16        1.80      0.18 o 
  -5   6  16        0.14      0.10 o 
  -4   6  16        1.02      0.17 o 
  -3   6  16        0.04      0.04 o 
  -2   6  16        0.52      0.14 o 
  -1   6  16        0.39      0.13 o 
 -12   1  17        0.59      0.14 o 
 -11   1  17        0.09      0.08 o 
 -10   1  17       14.05      0.31 o 
  -9   1  17       33.76      1.01 o 
  -8   1  17        6.71      0.31 o 
  -7   1  17       22.06      0.44 o 
  -6   1  17        1.01      0.06 o 
  -5   1  17       15.36      0.36 o 
  -4   1  17        4.44      0.12 o 
  -3   1  17       58.63      1.26 o 
  -2   1  17       30.13      0.67 o 
  -1   1  17        1.75      0.06 o 
   0   1  17       19.57      0.44 o 
   1   1  17        3.55      0.09 o 
   2   1  17        4.37      0.11 o 
   3   1  17        1.36      0.06 o 
   4   1  17        8.59      0.20 o 
   5   1  17        0.09      0.04 o 
   6   1  17        0.37      0.05 o 
   7   1  17        3.46      0.14 o 
   8   1  17        0.12      0.11 o 
 -11   2  17        0.67      0.14 o 
 -10   2  17        3.67      0.22 o 
  -9   2  17        7.62      0.20 o 
  -8   2  17        1.89      0.17 o 
  -7   2  17        2.14      0.20 o 
  -6   2  17        9.09      0.30 o 
  -5   2  17        7.75      0.21 o 
  -4   2  17        7.19      0.18 o 
  -3   2  17        0.97      0.05 o 
  -2   2  17       54.00      1.21 o 
  -1   2  17        0.07      0.03 o 
   0   2  17        0.03      0.03 o 
   1   2  17        4.02      0.11 o 
   2   2  17       45.69      1.03 o 
   3   2  17        6.91      0.17 o 
   4   2  17        4.99      0.13 o 
   5   2  17       24.50      0.58 o 
   6   2  17        1.32      0.07 o 
   7   2  17        0.04      0.05 o 
 -10   3  17        1.27      0.16 o 
  -9   3  17        0.09      0.06 o 
  -8   3  17       16.07      0.35 o 
  -7   3  17        0.16      0.06 o 
  -6   3  17        0.59      0.07 o 
  -5   3  17        0.09      0.05 o 
  -4   3  17       14.39      0.32 o 
  -3   3  17        1.14      0.08 o 
  -2   3  17        4.57      0.15 o 
  -1   3  17       11.53      0.27 o 
   0   3  17        4.96      0.14 o 
   1   3  17        1.52      0.08 o 
   2   3  17        0.24      0.04 o 
   3   3  17        6.93      0.17 o 
   4   3  17        2.76      0.10 o 
   5   3  17        0.07      0.05 o 
   6   3  17        0.57      0.17 o 
   7   3  17        0.46      0.18 o 
 -10   4  17        0.90      0.15 o 
  -9   4  17        0.05      0.05 o 
  -8   4  17        0.04      0.04 o 
  -7   4  17        3.26      0.35 o 
  -6   4  17        0.14      0.08 o 
  -5   4  17        2.36      0.16 o 
  -4   4  17        4.57      0.24 o 
  -3   4  17       10.45      0.26 o 
  -2   4  17       10.61      0.26 o 
  -1   4  17        9.84      0.24 o 
   0   4  17        0.74      0.22 o 
   1   4  17        3.77      0.43 o 
   2   4  17        6.28      0.20 o 
   3   4  17       15.38      0.34 o 
   4   4  17       17.85      0.45 o 
   5   4  17        4.79      0.26 o 
  -8   5  17        0.10      0.08 o 
  -7   5  17        2.21      0.19 o 
  -6   5  17        0.20      0.08 o 
  -5   5  17        0.59      0.10 o 
  -4   5  17        1.58      0.27 o 
  -3   5  17        0.96      0.10 o 
  -2   5  17        0.61      0.09 o 
  -1   5  17        0.28      0.08 o 
   0   5  17        0.14      0.11 o 
   1   5  17        0.27      0.15 o 
  -5   6  17        0.81      0.14 o 
  -4   6  17        0.48      0.13 o 
  -3   6  17        6.78      0.27 o 
 -11   0  18       11.39      0.36 o 
 -10   0  18       57.87      0.94 o 
  -9   0  18        0.41      0.13 o 
  -8   0  18        2.34      0.20 o 
  -7   0  18        7.03      0.28 o 
  -6   0  18       14.85      0.46 o 
  -5   0  18       25.40      0.71 o 
  -4   0  18      129.13      2.62 o 
  -3   0  18       33.19      0.74 o 
  -2   0  18        4.74      0.13 o 
  -1   0  18       60.09      1.29 o 
   0   0  18        1.62      0.08 o 
   1   0  18       86.25      2.05 o 
   2   0  18        5.16      0.16 o 
   3   0  18       10.31      0.24 o 
   4   0  18        0.17      0.05 o 
   5   0  18        1.82      0.10 o 
   6   0  18       11.82      0.28 o 
   7   0  18       16.28      0.34 o 
   8   0  18        0.30      0.16 o 
 -10   1  18        2.15      0.11 o 
  -9   1  18        6.26      0.18 o 
  -8   1  18        9.90      0.24 o 
  -7   1  18        0.18      0.05 o 
  -6   1  18        0.64      0.06 o 
  -5   1  18        0.48      0.05 o 
  -4   1  18        0.98      0.05 o 
  -3   1  18       37.75      0.83 o 
  -2   1  18        8.19      0.20 o 
  -1   1  18       14.53      0.33 o 
   0   1  18       24.91      0.56 o 
   1   1  18        4.04      0.10 o 
   2   1  18       21.16      0.47 o 
   3   1  18        2.81      0.10 o 
   4   1  18        0.43      0.04 o 
   5   1  18        5.55      0.14 o 
   6   1  18        3.00      0.14 o 
   7   1  18        0.30      0.07 o 
 -11   2  18        2.00      0.18 o 
 -10   2  18        0.49      0.14 o 
  -9   2  18       13.55      0.40 o 
  -8   2  18       13.06      0.40 o 
  -7   2  18        4.30      0.25 o 
  -6   2  18       18.75      0.94 o 
  -5   2  18        4.87      0.16 o 
  -4   2  18        7.83      0.23 o 
  -3   2  18       42.54      0.98 o 
  -2   2  18       26.95      0.65 o 
  -1   2  18        5.15      0.13 o 
   0   2  18       11.57      0.29 o 
   1   2  18        0.16      0.04 o 
   2   2  18        2.15      0.08 o 
   3   2  18       20.47      0.49 o 
   4   2  18        5.25      0.14 o 
   5   2  18        2.71      0.11 o 
   6   2  18        0.69      0.08 o 
   7   2  18        3.62      0.15 o 
 -10   3  18        0.38      0.12 o 
  -9   3  18        2.71      0.21 o 
  -8   3  18        0.07      0.05 o 
  -7   3  18        9.59      0.24 o 
  -6   3  18        7.97      0.23 o 
  -5   3  18       12.55      0.29 o 
  -4   3  18        2.41      0.27 o 
  -3   3  18        3.38      0.12 o 
  -2   3  18        9.09      0.23 o 
  -1   3  18        1.07      0.10 o 
   0   3  18        4.91      0.15 o 
   1   3  18       35.42      0.91 o 
   2   3  18        1.56      0.07 o 
   3   3  18        2.14      0.08 o 
   4   3  18       31.25      0.68 o 
   5   3  18        0.03      0.03 o 
   6   3  18        8.60      0.49 o 
  -8   4  18        4.36      0.28 o 
  -7   4  18        0.04      0.04 o 
  -6   4  18        6.20      0.20 o 
  -5   4  18       16.43      1.04 o 
  -4   4  18        2.08      0.13 o 
  -3   4  18        3.86      0.14 o 
  -2   4  18        1.01      0.11 o 
  -1   4  18        0.04      0.04 o 
   0   4  18        2.05      0.13 o 
   1   4  18        0.65      0.09 o 
   2   4  18       10.22      0.48 o 
   3   4  18        8.86      0.35 o 
   4   4  18        0.20      0.13 o 
  -6   5  18        1.14      0.20 o 
  -5   5  18        1.33      0.22 o 
  -4   5  18       11.16      0.41 o 
  -3   5  18        1.21      0.21 o 
  -2   5  18        0.09      0.09 o 
  -1   5  18        0.05      0.06 o 
   0   5  18        0.93      0.18 o 
   1   5  18        0.05      0.06 o 
 -10   1  19        1.66      0.09 o 
  -9   1  19        2.67      0.11 o 
  -8   1  19        0.03      0.04 o 
  -7   1  19       24.76      0.70 o 
  -6   1  19       11.02      0.30 o 
  -5   1  19       39.58      0.87 o 
  -4   1  19       51.47      1.23 o 
  -3   1  19        0.27      0.04 o 
  -2   1  19        1.77      0.07 o 
  -1   1  19        9.26      0.23 o 
   0   1  19       50.20      1.09 o 
   1   1  19       11.56      0.26 o 
   2   1  19       33.41      0.74 o 
   3   1  19        7.61      0.18 o 
   4   1  19        1.36      0.06 o 
   5   1  19        0.77      0.06 o 
   6   1  19        5.70      0.16 o 
   7   1  19        4.21      0.16 o 
 -10   2  19        0.05      0.05 o 
  -9   2  19        3.72      0.23 o 
  -8   2  19        3.03      0.22 o 
  -7   2  19        0.19      0.12 o 
  -6   2  19        2.33      0.12 o 
  -5   2  19       10.60      0.35 o 
  -4   2  19        5.87      0.20 o 
  -3   2  19        0.34      0.05 o 
  -2   2  19        7.80      0.20 o 
  -1   2  19        3.95      0.12 o 
   0   2  19       11.75      0.29 o 
   1   2  19        5.79      0.17 o 
   2   2  19        0.05      0.04 o 
   3   2  19       14.20      0.32 o 
   4   2  19        2.68      0.09 o 
   5   2  19        2.80      0.14 o 
   6   2  19        0.05      0.05 o 
  -9   3  19        0.07      0.07 o 
  -8   3  19        1.10      0.17 o 
  -7   3  19        0.12      0.06 o 
  -6   3  19       14.67      0.57 o 
  -5   3  19        5.82      0.21 o 
  -4   3  19        0.04      0.04 o 
  -3   3  19       10.17      0.25 o 
  -2   3  19        1.41      0.10 o 
  -1   3  19        3.85      0.13 o 
   0   3  19        0.35      0.06 o 
   1   3  19       14.08      0.32 o 
   2   3  19        0.27      0.05 o 
   3   3  19        0.71      0.05 o 
   4   3  19        2.39      0.11 o 
   5   3  19        4.04      0.15 o 
  -7   4  19        0.44      0.19 o 
  -6   4  19        0.99      0.13 o 
  -5   4  19        0.44      0.09 o 
  -4   4  19        0.07      0.07 o 
  -3   4  19        0.32      0.17 o 
  -2   4  19        0.18      0.14 o 
  -1   4  19        0.44      0.16 o 
   0   4  19        3.30      0.31 o 
   1   4  19        4.00      0.26 o 
   2   4  19        3.58      0.26 o 
  -4   5  19        0.33      0.17 o 
  -3   5  19        0.08      0.08 o 
  -2   5  19        1.19      0.20 o 
  -1   5  19        0.21      0.15 o 
 -11   0  20        1.78      0.18 o 
 -10   0  20        1.91      0.13 o 
  -9   0  20        0.78      0.10 o 
  -8   0  20       37.78      1.97 o 
  -7   0  20        0.51      0.09 o 
  -6   0  20        9.29      0.24 o 
  -5   0  20       96.51      2.46 o 
  -4   0  20        0.03      0.03 o 
  -3   0  20        9.14      0.48 o 
  -2   0  20       16.58      0.36 o 
  -1   0  20       42.73      0.87 o 
   0   0  20       11.37      0.27 o 
   1   0  20       89.54      2.05 o 
   2   0  20       19.30      0.44 o 
   3   0  20       35.38      0.74 o 
   4   0  20        0.03      0.03 o 
   5   0  20        1.92      0.14 o 
   6   0  20       22.15      0.44 o 
 -10   1  20        0.07      0.07 o 
  -9   1  20        3.97      0.15 o 
  -8   1  20        1.03      0.07 o 
  -7   1  20        4.28      0.13 o 
  -6   1  20       26.09      0.89 o 
  -5   1  20        0.56      0.06 o 
  -4   1  20       11.46      0.32 o 
  -3   1  20        1.93      0.08 o 
  -2   1  20        0.95      0.06 o 
  -1   1  20        2.84      0.09 o 
   0   1  20        3.01      0.09 o 
   1   1  20        5.11      0.13 o 
   2   1  20       24.72      0.56 o 
   3   1  20        0.44      0.04 o 
   4   1  20       17.09      0.41 o 
   5   1  20        1.34      0.08 o 
   6   1  20        0.04      0.04 o 
 -10   2  20        0.33      0.13 o 
  -9   2  20        0.25      0.13 o 
  -8   2  20        0.32      0.13 o 
  -7   2  20       21.20      1.19 o 
  -6   2  20       18.93      0.40 o 
  -5   2  20        0.03      0.03 o 
  -4   2  20        0.09      0.05 o 
  -3   2  20        3.49      0.11 o 
  -2   2  20        6.65      0.18 o 
  -1   2  20       45.86      0.94 o 
   0   2  20       24.79      0.56 o 
   1   2  20        0.52      0.05 o 
   2   2  20        2.01      0.09 o 
   3   2  20        6.24      0.17 o 
   4   2  20        2.95      0.18 o 
   5   2  20       17.09      0.36 o 
   6   2  20        2.50      0.26 o 
  -9   3  20        0.16      0.11 o 
  -8   3  20        7.11      0.40 o 
  -7   3  20        2.32      0.15 o 
  -6   3  20        0.88      0.17 o 
  -5   3  20        0.23      0.08 o 
  -4   3  20        5.88      0.18 o 
  -3   3  20        4.13      0.14 o 
  -2   3  20       15.08      0.37 o 
  -1   3  20        0.31      0.07 o 
   0   3  20       12.07      0.28 o 
   1   3  20        0.23      0.05 o 
   2   3  20        0.28      0.05 o 
   3   3  20        0.50      0.06 o 
   4   3  20        0.05      0.05 o 
   5   3  20        0.22      0.15 o 
  -6   4  20        0.06      0.07 o 
  -5   4  20        0.06      0.07 o 
  -4   4  20        3.86      0.28 o 
  -3   4  20        8.54      0.37 o 
  -2   4  20        2.54      0.14 o 
  -1   4  20        9.68      0.38 o 
   0   4  20        3.53      0.27 o 
   1   4  20        2.39      0.24 o 
 -10   1  21        0.43      0.13 o 
  -9   1  21        6.27      0.18 o 
  -8   1  21        3.81      0.12 o 
  -7   1  21        2.87      0.11 o 
  -6   1  21       11.92      0.30 o 
  -5   1  21        0.89      0.07 o 
  -4   1  21        1.32      0.10 o 
  -3   1  21        7.81      0.19 o 
  -2   1  21       56.07      1.21 o 
  -1   1  21       13.71      0.31 o 
   0   1  21       15.68      0.35 o 
   1   1  21        9.74      0.23 o 
   2   1  21        9.15      0.23 o 
   3   1  21        4.24      0.11 o 
   4   1  21       13.55      0.33 o 
   5   1  21       23.81      0.54 o 
  -9   2  21        6.78      0.29 o 
  -8   2  21        0.04      0.04 o 
  -7   2  21       10.94      0.97 o 
  -6   2  21        1.53      0.10 o 
  -5   2  21        0.13      0.06 o 
  -4   2  21        4.22      0.20 o 
  -3   2  21       10.54      0.32 o 
  -2   2  21        0.50      0.06 o 
  -1   2  21        1.08      0.07 o 
   0   2  21       12.68      0.30 o 
   1   2  21        2.22      0.10 o 
   2   2  21        0.04      0.05 o 
   3   2  21        5.19      0.14 o 
   4   2  21        2.12      0.09 o 
   5   2  21        2.56      0.32 o 
  -8   3  21        0.04      0.05 o 
  -7   3  21        2.59      0.13 o 
  -6   3  21        0.39      0.08 o 
  -5   3  21        0.90      0.11 o 
  -4   3  21        1.58      0.11 o 
  -3   3  21        6.73      0.23 o 
  -2   3  21        0.03      0.03 o 
  -1   3  21       12.83      0.40 o 
   0   3  21        2.51      0.10 o 
   1   3  21        1.14      0.08 o 
   2   3  21        1.60      0.08 o 
   3   3  21        3.63      0.12 o 
   4   3  21        3.48      0.24 o 
  -5   4  21        0.12      0.11 o 
  -4   4  21        0.25      0.16 o 
  -3   4  21        0.50      0.20 o 
  -2   4  21        2.29      0.24 o 
  -1   4  21        2.27      0.24 o 
   0   4  21        0.13      0.12 o 
  -9   0  22        6.18      0.43 o 
  -8   0  22        0.14      0.08 o 
  -7   0  22        0.40      0.08 o 
  -6   0  22        2.75      0.14 o 
  -5   0  22        0.34      0.08 o 
  -4   0  22        1.18      0.11 o 
  -3   0  22       91.46      3.70 o 
  -2   0  22        4.40      0.16 o 
  -1   0  22        0.57      0.07 o 
   0   0  22       16.26      0.36 o 
   1   0  22        4.02      0.15 o 
   2   0  22       14.72      0.37 o 
   3   0  22       33.65      0.72 o 
   4   0  22       29.40      0.72 o 
   5   0  22        0.66      0.19 o 
  -9   1  22        0.05      0.06 o 
  -8   1  22        0.05      0.04 o 
  -7   1  22        1.13      0.08 o 
  -6   1  22        1.42      0.08 o 
  -5   1  22        1.38      0.09 o 
  -4   1  22       20.63      0.88 o 
  -3   1  22        1.93      0.09 o 
  -2   1  22       10.63      0.29 o 
  -1   1  22       11.92      0.30 o 
   0   1  22        4.13      0.12 o 
   1   1  22        2.90      0.09 o 
   2   1  22        0.61      0.04 o 
   3   1  22        0.88      0.05 o 
   4   1  22        4.54      0.18 o 
   5   1  22        0.12      0.12 o 
  -9   2  22        2.75      0.20 o 
  -8   2  22        0.13      0.09 o 
  -7   2  22        4.09      0.37 o 
  -6   2  22        0.10      0.06 o 
  -5   2  22        8.85      0.44 o 
  -4   2  22        3.85      0.14 o 
  -3   2  22        0.03      0.03 o 
  -2   2  22        9.50      0.23 o 
  -1   2  22       18.68      0.43 o 
   0   2  22        0.43      0.07 o 
   1   2  22       10.78      0.25 o 
   2   2  22        2.98      0.10 o 
   3   2  22        1.67      0.09 o 
   4   2  22       13.07      0.41 o 
  -7   3  22        2.60      0.20 o 
  -6   3  22        4.48      0.16 o 
  -5   3  22        0.12      0.07 o 
  -4   3  22        1.16      0.13 o 
  -3   3  22        9.75      0.24 o 
  -2   3  22       10.65      0.25 o 
  -1   3  22        5.27      0.16 o 
   0   3  22        4.01      0.14 o 
   1   3  22        0.05      0.06 o 
   2   3  22        4.65      0.20 o 
   3   3  22        5.92      0.28 o 
  -3   4  22        0.08      0.09 o 
  -2   4  22        0.19      0.14 o 
  -9   1  23        2.00      0.19 o 
  -8   1  23        0.86      0.09 o 
  -7   1  23        1.00      0.07 o 
  -6   1  23        1.97      0.09 o 
  -5   1  23        0.23      0.05 o 
  -4   1  23        8.88      0.26 o 
  -3   1  23        1.79      0.09 o 
  -2   1  23        0.05      0.04 o 
  -1   1  23        1.63      0.07 o 
   0   1  23       10.10      0.24 o 
   1   1  23        8.14      0.20 o 
   2   1  23        6.77      0.17 o 
   3   1  23       21.93      0.48 o 
   4   1  23        0.56      0.19 o 
  -8   2  23        2.60      0.20 o 
  -7   2  23        3.73      0.23 o 
  -6   2  23        0.52      0.09 o 
  -5   2  23        6.21      0.20 o 
  -4   2  23       16.97      0.43 o 
  -3   2  23        0.07      0.05 o 
  -2   2  23       10.16      0.33 o 
  -1   2  23        0.04      0.05 o 
   0   2  23        3.86      0.14 o 
   1   2  23        0.50      0.07 o 
   2   2  23       11.21      0.25 o 
   3   2  23        0.90      0.18 o 
  -6   3  23        0.73      0.14 o 
  -5   3  23        3.75      0.14 o 
  -4   3  23        0.35      0.11 o 
  -3   3  23        0.04      0.04 o 
  -2   3  23        1.28      0.25 o 
  -1   3  23        2.11      0.12 o 
   0   3  23        0.08      0.07 o 
  -8   0  24        0.60      0.14 o 
  -7   0  24        7.01      0.58 o 
  -6   0  24       11.59      0.41 o 
  -5   0  24        0.47      0.09 o 
  -4   0  24        1.85      0.23 o 
  -3   0  24        0.48      0.08 o 
  -2   0  24        0.07      0.06 o 
  -1   0  24       20.84      1.02 o 
   0   0  24        1.79      0.10 o 
   1   0  24        1.10      0.09 o 
   2   0  24       33.75      0.64 o 
   3   0  24        1.92      0.23 o 
  -8   1  24        8.40      0.31 o 
  -7   1  24        0.85      0.15 o 
  -6   1  24        0.21      0.07 o 
  -5   1  24       14.06      0.45 o 
  -4   1  24        2.57      0.18 o 
  -3   1  24        0.22      0.05 o 
  -2   1  24        2.26      0.15 o 
  -1   1  24        0.52      0.05 o 
   0   1  24        4.00      0.12 o 
   1   1  24       13.51      0.30 o 
   2   1  24        8.38      0.22 o 
  -7   2  24        4.49      0.23 o 
  -6   2  24        0.25      0.13 o 
  -5   2  24        1.50      0.17 o 
  -4   2  24        2.26      0.10 o 
  -3   2  24        2.56      0.15 o 
  -2   2  24        0.40      0.07 o 
  -1   2  24        0.37      0.07 o 
   0   2  24        7.28      0.20 o 
   1   2  24        9.33      0.32 o 
  -4   3  24        0.08      0.08 o 
  -3   3  24       10.74      0.34 o 
  -2   3  24        1.56      0.17 o 
  -7   1  25        6.99      0.28 o 
  -6   1  25        1.38      0.18 o 
  -5   1  25        0.94      0.16 o 
  -4   1  25        4.30      0.14 o 
  -3   1  25        1.12      0.08 o 
  -2   1  25        0.55      0.06 o 
  -1   1  25        1.43      0.10 o 
   0   1  25        0.93      0.09 o 
  -5   2  25        0.04      0.05 o 
  -4   2  25        3.19      0.21 o 
  -3   2  25        0.12      0.09 o 
  -2   2  25       14.16      0.40 o 
  -1   2  25        0.42      0.13 o 
  -5   0  26       13.18      0.37 o 
  -4   0  26       10.83      0.34 o 
  -3   0  26        3.95      0.23 o 
  -2   0  26        3.76      0.22 o 
  -1   0  26        5.80      0.25 o 
  -5   1  26        2.90      0.21 o 
  -4   1  26        2.12      0.18 o 
  -3   1  26       16.20      0.42 o 
  -2   1  26        1.44      0.17 o 
_refine_diff_density_max 2.721982E-01
_refine_diff_density_min -2.690795E-01

# start Validation Reply Form
_vrf_PLAT417_ELMAM2_withoutURATIO_oxa08_12
;
PROBLEM: Short Inter D-H..H-D
RESPONSE: This is a very strong hydrogen bond and this is the reason why
the distance is so short.
;
# end Validation Reply Form
