# Supplementary material for: On the accuracy and precision of X-ray and neutron diffraction results as a function of resolution and the electron density model
Source: IUCrJ. 2020 Aug 25;7(Pt 5):920–33. doi: 10.1107/S2052252520010441 (PMC7467170; doi:10.1107/S2052252520010441)
Supplement: Supplementary file 2 [file m-07-00920-sup2.zip › cif_deposition/ELMAM2_withoutURATIO_oxa09_05.cif]

data_ELMAM2_withoutURATIO_oxa09_05  
_audit_creation_method             'MoPro12'     
_chemical_formula_moiety               'C2 H2 O4, 2(H2 O1)'
_chemical_formula_sum                  'C2 H6 O6'
_chemical_formula_weight               126.07
_chemical_absolute_configuration     '-'

_symmetry_cell_setting               monoclinic   
_symmetry_space_group_name_H-M         'P 21/c'
_symmetry_space_group_name_Hall        '-P 2ybc'

loop_
_atom_type_symbol                      
_atom_type_description                 
_atom_type_scat_dispersion_real        
_atom_type_scat_dispersion_imag        
_atom_type_scat_source                 
 'C' 'C'    0.0033   0.0016
'Su & Coppens. Acta. Cryst. (1997) A53, 749-762. '                    
 'H' 'H'    0.0000   0.0000
'Su & Coppens. Acta. Cryst. (1997) A53, 749-762. '                    
 'O' 'O'    0.0106   0.0060
'Su & Coppens. Acta. Cryst. (1997) A53, 749-762. '                    

loop_
_symmetry_equiv_pos_as_xyz           
'x, y, z'
'-x, y+1/2, -z+1/2'
'-x, -y, -z'
'x, -y-1/2, z-1/2'
_cell_length_a                6.0902(4) 
_cell_length_b                3.4959(2) 
_cell_length_c                11.8350(7) 
_cell_angle_alpha             90.00 
_cell_angle_beta              103.917(2) 
_cell_angle_gamma             90.00 
_cell_volume                   244.58(3) 
_cell_formula_units_Z                2
_cell_measurement_reflns_used     5287
_cell_measurement_temperature     100(1)
_cell_measurement_theta_max       45.29
_cell_measurement_theta_min       3.45
_exptl_crystal_density_diffrn     1.712 
_exptl_crystal_F_000              132 
_exptl_absorpt_coefficient_mu     0.181 
_exptl_crystal_description        unspecified
_exptl_crystal_size_max              0.290
_exptl_crystal_size_mid              0.287  
_exptl_crystal_size_min              0.120                
_exptl_crystal_colour             colourless
_exptl_absorpt_correction_type    multi-scan
_exptl_absorpt_process_details
;
 Absorption correction done by SORTAV
 Blessing, R. H.: (1995) Acta Cryst. A51, 33-38
;
_exptl_absorpt_correction_T_min    0.950
_exptl_absorpt_correction_T_max    0.969
_exptl_special_details               
;
?
;
_diffrn_reflns_av_R_equivalents   0.0000
_diffrn_reflns_av_unetI/netI      0.0287
_diffrn_reflns_limit_h_max        11
_diffrn_reflns_limit_h_min        -12
_diffrn_reflns_limit_k_max        6
_diffrn_reflns_limit_k_min        0
_diffrn_reflns_limit_l_max        22
_diffrn_reflns_limit_l_min        0
_diffrn_reflns_number             2018
_diffrn_reflns_theta_full         26.00
_diffrn_reflns_theta_max          45.36
_diffrn_reflns_theta_min          3.45
_diffrn_ambient_temperature       100(1)
_diffrn_measured_fraction_theta_full 1.000
_diffrn_measured_fraction_theta_max 0.986
_diffrn_measurement_device_type   'Bruker APEX-II CCD'
_diffrn_measurement_method        '\f and \w scans'
_diffrn_radiation_monochromator   'graphite'
_diffrn_radiation_type            MoK\a
_diffrn_radiation_wavelength      0.71073
_diffrn_source                    'fine-focus sealed tube'
_diffrn_standards_number          0
_reflns_number_gt                 1756
_reflns_number_total              2018
_reflns_threshold_expression      >2sigma(I)
_computing_structure_refinement      'MoPro (J. Appl. Cryst. 2005, 38, 38-54)'
_iucr_refine_instructions_details  
; 
# ! MoPro 12.6 19/01/2017 15:28:40 F:\Oxalic_acid\Oxa_ELMAM2\Final_Refinement_05\9\mopro_elmam2_01.par 
# ! reflections hkl file : F:\Oxalic_acid\Oxa_ELMAM2\Final_Refinement_05\9\sortav_freeformat.hkl refin. vs. F^1 
# ! atomic table file : C:\Users\user\Desktop\Programy_Krys\MoPro\MoProSuite\LibMoPro\mopro.tab 
# ! wave functions file : C:\Users\user\Desktop\Programy_Krys\MoPro\MoProSuite\LibMoPro\WAVEF_Su_Coppens_relativistic 
# ! RF factor = 1.960 % RI factor = 2.984% 
# ! wR2F factor = 1.954 % wR2I factor = 3.821% 
# ! g.o.f.(F**1) = 0.994 Nvar= 49 Nref= 2018 Nfree= 0 0.08<sinT/l< 1.00 
#  
# WSIG 1.00000 ! weighting scheme 
#  ! SPACE GROUP P ? 
#  
# CELL 6.0902 3.4959 11.8350 90.0000 103.9171 90.0000 0.71073 
# ZERR 0.0004 0.0002 0.0007 0.0000 0.0020 0.0000 
#  
# SYMM 2 P CENTRO 
#  X , Y, Z 
#  -X , 1/2+Y, 1/2-Z 
#  
# EQUIV 56551 
#  
# SCALE 1 9.838947 
#  
# FMULT 1.00000 
#  
# UOVER 0.00000 0.00000 0.00000 0.00000 0.00000 0.00000 ANI 
#  
# SOLVT 0.00000 50.00000 
#  
# EXTIN 0.00000 GAUSSIAN ISOT TYP1 ! G*10^4 
#  
#  
# DUMMY 0 
#  
# KAPPA 6 
#  0.997420 0.887700 ! # 1 1 MOL O1 1x 
#  0.991080 0.921460 ! # 2 1 MOL C1 1x 
#  0.992980 0.894140 ! # 3 1 MOL O2 1x 
#  0.984730 0.963620 ! # 4 1 MOL O3 1x 
#  1.161560 1.499840 ! # 5 1 MOL H2 2x 
#  1.155900 1.498650 ! # 6 1 MOL H1 1x 
#  
# ATOMS 7 
#  
# ATOM 1 O1 MOL 1 0.064916 0.443839 0.150164 1.0000 1 O 
# bXY C1 H1 OCT K1 V0 M0 Q0 
# UANI 0.012324 0.018432 0.006932 -.004470 0.001388 0.000830 
#  6.07118 0. -.071 0.013 0. 0.008 0. 0. 0.017 0.021 
#  0. -.011 -.023 0. 0. -.068 0. 
#  
# ATOM 2 C1 MOL 1 0.096965 0.558764 0.051955 1.0000 1 C 
# bXY O1 O2 OCT K2 V0 M0 Q0 
# UANI 0.008680 0.011001 0.007058 -.001792 0.001234 0.000213 
#  4.04799 0. 0.034 0. 0. -.320 0. 0. -.087 0. 
#  0. -.001 0. 0. 0. -.390 0. 
#  
# ATOM 3 O2 MOL 1 0.257773 0.742534 0.036294 1.0000 1 O 
#  XY C1 O1 OCT K3 V0 M0 Q0 
# UANI 0.010398 0.017391 0.008926 -.005302 0.001012 0.000685 
#  6.11627 0. -.078 -.003 0. -.082 0. 0. -.061 0.002 
#  0. -.002 0.002 0. 0. 0.039 -.008 
#  
# ATOM 4 O3 MOL 1 0.369871 0.631098 0.321352 1.0000 1 O 
# bXY H3 H2 OCT K4 V0 M0 Q0 
# UANI 0.009971 0.017655 0.008525 0.002157 0.000569 -.001026 
#  6.32858 0. -.082 0. 0. 0.049 0. 0. 0.021 0. 
#  0. -.039 0. 0. 0. -.079 0. 
#  
# ATOM 5 H2 MOL 1 0.312337 0.691019 0.389088 1.0000 1 H 
#  ZX O3 H3 QUA K5 V0 M0 Q0 
# UISO 0.026654 
#  0.82473 0. 0. 0. 0.120 0.102 0. 0. 0. 0. 
#  
# ATOM 6 H3 MOL 1 0.488710 0.451757 0.352122 1.0000 1 H 
#  ZX O3 H2 QUA K5 V0 M0 Q0 
# UISO 0.029489 
#  0.82473 0. 0. 0. 0.120 0.102 0. 0. 0. 0. 
#  
# ATOM 7 H1 MOL 1 0.202774 0.523230 0.222299 1.0000 1 H 
#  ZX O1 C1 QUA K6 V0 M0 Q0 
# UISO 0.036946 
#  0.78652 0. 0. 0. 0.131 0.096 0. 0. 0. 0. 
#  
# ANHAR 0 3 ! number_of_anharmonic_atoms max_order 
# ! 1 ! atom number 
# ! 0.00E+00 0.00E+00 0.00E+00 0.00E+00 0.00E+00 0.00E+00 0.00E+00 0.00E+00 
# ! 0.00E+00 0.00E+00 
#  
#  
# STOP 
; 
_refine_special_details              
;
  TAAM refinement with ELMAM2 databank.
  Uses aspherical atomic scattering factors computed 
  from multipolar model
  (Hansen & Coppens, Acta Cryst. A, 1978, 34, 909-921)
  parametrized using ELMAM2 databank
  (Domagala, et al., Acta Cryst. A, 2012, 68, 337-351)
  and MoPro software
  (Jelsch, et al., J. Appl. Cryst. 2005, 38, 38-54)
 Refinement of F^1^ against reflections.
 The threshold expression of F^2^ > 2sigma(F^2^) is
 used for calculating R-factors(gt) and is not
 relevant to the choice of reflections for refinement.
 R-factors based on F^2^ are statistically about twice
 as large as those based on F, and R-factors based on
 ALL data will be even larger.
;
_refine_ls_structure_factor_coef     F  
_refine_ls_matrix_type                full
_refine_ls_weighting_scheme          sigma
_atom_sites_solution_primary      direct 
_atom_sites_solution_secondary    difmap 
_atom_sites_solution_hydrogens    geom   
_refine_ls_hydrogen_treatment    refall
_refine_ls_extinction_method        'none'              
_refine_ls_number_reflns              2018
_refine_ls_number_parameters            49
_refine_ls_number_restraints             0
# R-factors: R(F)  &  wR2(I) 
_refine_ls_R_factor_all              0.0196
_refine_ls_R_factor_gt               0.0152
_refine_ls_wR_factor_ref             0.0195
_refine_ls_wR_factor_gt              0.0192
_refine_ls_goodness_of_fit_ref       0.994
_refine_ls_restrained_S_all          0.000
_refine_ls_shift/su_max              0.001
_refine_ls_shift/su_mean             0.000

###  to get diff_density_max min & rms : 
###  run MoPro  : WRIT FOUR   to create FOURier file 
###  run VMoPro : FOUR  FastFourierTransform   to get a 3D grid (Xplor format) on whole unit-cell
###             & GRID  STAT   to get max min rms statistics


loop_
_atom_site_type_symbol      
_atom_site_label            
_atom_site_fract_x          
_atom_site_fract_y          
_atom_site_fract_z          
_atom_site_U_iso_or_equiv   
_atom_site_adp_type         
_atom_site_occupancy        
_atom_site_calc_flag        
_atom_site_refinement_flag_posn  
_atom_site_refinement_flag_adp  
_atom_site_disorder_assembly
_atom_site_disorder_group   
O  O1 0.06492(3) 0.44384(5) 0.15016(1) 0.01272(6) Uani 1 d . . . .
C  C1 0.09697(3) 0.55876(5) 0.05196(1) 0.00902(6) Uani 1 d . . . .
O  O2 0.25777(3) 0.74253(5) 0.03629(1) 0.01246(6) Uani 1 d . . . .
O  O3 0.36987(3) 0.63110(5) 0.32135(1) 0.01233(6) Uani 1 d . . . .
H  H2 0.3123(9) 0.691(2) 0.3891(5) 0.027(1) Uiso 1 d U . . .
H  H3 0.4887(10) 0.452(2) 0.3521(4) 0.029(1) Uiso 1 d U . . .
H  H1 0.203(1) 0.523(2) 0.2223(6) 0.037(2) Uiso 1 d U . . .

loop_ 
_atom_site_aniso_label 
_atom_site_aniso_U_11 
_atom_site_aniso_U_22 
_atom_site_aniso_U_33 
_atom_site_aniso_U_12 
_atom_site_aniso_U_13 
_atom_site_aniso_U_23 
O1 0.01232(5) 0.01843(6) 0.00693(5) -0.00447(4) 0.00139(4) 0.00083(4)  
C1 0.00868(6) 0.01100(6) 0.00706(6) -0.00179(4) 0.00123(4) 0.00021(4)  
O2 0.01040(5) 0.01739(6) 0.00893(5) -0.00530(4) 0.00101(4) 0.00068(4)  
O3 0.00997(5) 0.01766(6) 0.00852(5) 0.00216(4) 0.00057(4) -0.00103(4)                                    

loop_
_geom_bond_atom_site_label_1         
_geom_bond_atom_site_label_2         
_geom_bond_distance                  
_geom_bond_site_symmetry_2           
_geom_bond_publ_flag                 
O1 C1 1.2882(3) . ? 
O1 H1 1.080(7) . ? 
C1 O2 1.2221(3) . ? 
O3 H3 0.961(7) . ? 
O3 H2 0.972(7) . ? 

loop_
_geom_angle_atom_site_label_1        
_geom_angle_atom_site_label_2        
_geom_angle_atom_site_label_3        
_geom_angle                          
_geom_angle_site_symmetry_1          
_geom_angle_site_symmetry_3          
_geom_angle_publ_flag                
O1 C1 O2 126.99(2) . . ? 
C1 O1 H1 112.1(4) . . ? 
H2 O3 H3 102.5(4) . . ? 

loop_
_geom_torsion_atom_site_label_1      
_geom_torsion_atom_site_label_2      
_geom_torsion_atom_site_label_3      
_geom_torsion_atom_site_label_4      
_geom_torsion                        
_geom_torsion_site_symmetry_1        
_geom_torsion_site_symmetry_2        
_geom_torsion_site_symmetry_3        
_geom_torsion_site_symmetry_4        
_geom_torsion_publ_flag              
O2 C1 O1 H1 -1.3(4) . . . . ?  

loop_ 
 _refln_index_h 
 _refln_index_k 
 _refln_index_l 
 _refln_F_squared_meas 
 _refln_F_squared_sigma 
 _refln_observed_status 
   1   0   0      367.00      8.63 o 
   2   0   0       24.33      0.69 o 
   3   0   0      386.82      8.73 o 
   4   0   0       44.51      1.00 o 
   5   0   0       62.85      1.40 o 
   6   0   0      238.16      5.25 o 
   7   0   0      109.08      2.67 o 
   8   0   0       28.77      1.45 o 
   9   0   0       18.06      0.63 o 
  10   0   0        7.90      0.61 o 
  11   0   0       35.66      0.91 o 
   1   1   0     1533.00     33.63 o 
   2   1   0      363.42      8.32 o 
   3   1   0      108.32      2.60 o 
   4   1   0        2.41      0.12 o 
   5   1   0        0.55      0.08 o 
   6   1   0        0.55      0.11 o 
   7   1   0       84.97      2.03 o 
   8   1   0        0.08      0.07 o 
   9   1   0       34.60      0.83 o 
  10   1   0       10.55      0.33 o 
  11   1   0        0.07      0.08 o 
   0   2   0       13.62      0.45 o 
   1   2   0      324.72      7.35 o 
   2   2   0      521.63     11.62 o 
   3   2   0        1.91      0.11 o 
   4   2   0      118.76      2.68 o 
   5   2   0       24.55      0.60 o 
   6   2   0        0.04      0.04 o 
   7   2   0       36.85      1.04 o 
   8   2   0       43.47      1.05 o 
   9   2   0        2.01      0.19 o 
  10   2   0       10.22      0.45 o 
  11   2   0        0.17      0.16 o 
   1   3   0       19.07      0.62 o 
   2   3   0       13.47      1.05 o 
   3   3   0       70.08      1.96 o 
   4   3   0        6.02      0.25 o 
   5   3   0      125.94      2.82 o 
   6   3   0        0.06      0.07 o 
   7   3   0        0.64      0.09 o 
   8   3   0       18.54      0.48 o 
   9   3   0        2.13      0.48 o 
  10   3   0        0.90      0.25 o 
   0   4   0        2.47      0.28 o 
   1   4   0       18.72      0.53 o 
   2   4   0       13.37      1.20 o 
   3   4   0        6.75      0.36 o 
   4   4   0       70.45      1.62 o 
   5   4   0        9.13      0.35 o 
   6   4   0       17.51      0.59 o 
   7   4   0       10.54      0.37 o 
   8   4   0        0.10      0.10 o 
   9   4   0        0.09      0.10 o 
   1   5   0        4.75      0.31 o 
   2   5   0       12.21      0.34 o 
   3   5   0       17.60      0.60 o 
   4   5   0        0.12      0.08 o 
   5   5   0        5.30      0.22 o 
   6   5   0       28.18      0.70 o 
   7   5   0       13.98      0.43 o 
   8   5   0        1.28      0.16 o 
   0   6   0       18.79      1.01 o 
   1   6   0        6.51      0.37 o 
   2   6   0        0.99      0.13 o 
   3   6   0        0.06      0.06 o 
   4   6   0        0.96      0.14 o 
   5   6   0        7.65      0.49 o 
   6   6   0       12.25      0.39 o 
 -11   1   1        0.18      0.13 o 
 -10   1   1        3.72      0.22 o 
  -9   1   1        0.51      0.11 o 
  -8   1   1       30.85      0.89 o 
  -7   1   1       18.27      0.55 o 
  -6   1   1        1.30      0.13 o 
  -5   1   1       57.62      1.33 o 
  -4   1   1       89.31      2.00 o 
  -3   1   1      325.00      7.21 o 
  -2   1   1      185.94      4.20 o 
  -1   1   1     2699.22     67.80 o 
   0   1   1      443.78      9.00 o 
   1   1   1       37.20      0.87 o 
   2   1   1       66.59      1.51 o 
   3   1   1      428.59     10.05 o 
   4   1   1      150.47      3.37 o 
   5   1   1      107.48      2.42 o 
   6   1   1      186.43      4.21 o 
   7   1   1        1.07      0.12 o 
   8   1   1        0.49      0.10 o 
   9   1   1        0.27      0.11 o 
  10   1   1       34.15      0.86 o 
  11   1   1        4.13      0.37 o 
 -11   2   1        2.92      0.31 o 
 -10   2   1        0.31      0.17 o 
  -9   2   1        5.17      0.45 o 
  -8   2   1       41.92      1.01 o 
  -7   2   1        0.10      0.08 o 
  -6   2   1       72.42      1.66 o 
  -5   2   1        9.73      0.34 o 
  -4   2   1       53.21      1.24 o 
  -3   2   1       84.09      1.91 o 
  -2   2   1      147.26      4.50 o 
  -1   2   1      140.86      3.08 o 
   0   2   1       74.91      2.04 o 
   1   2   1      267.62      6.15 o 
   2   2   1        1.58      0.10 o 
   3   2   1        7.79      0.25 o 
   4   2   1       75.03      1.71 o 
   5   2   1       25.47      0.72 o 
   6   2   1        9.24      0.29 o 
   7   2   1       11.15      0.47 o 
   8   2   1       22.39      0.78 o 
   9   2   1        3.90      0.25 o 
  10   2   1        1.61      0.23 o 
  11   2   1       13.32      0.61 o 
 -10   3   1        2.89      0.58 o 
  -9   3   1        2.81      0.25 o 
  -8   3   1        0.10      0.08 o 
  -7   3   1        2.12      0.14 o 
  -6   3   1       13.70      0.62 o 
  -5   3   1       20.61      0.64 o 
  -4   3   1        5.08      0.31 o 
  -3   3   1        3.56      0.44 o 
  -2   3   1      144.53      4.41 o 
  -1   3   1        0.15      0.11 o 
   0   3   1       51.81      1.34 o 
   1   3   1       31.96      0.79 o 
   2   3   1       30.03      0.87 o 
   3   3   1        2.61      0.28 o 
   4   3   1       37.02      0.88 o 
   5   3   1       27.60      0.80 o 
   6   3   1        0.27      0.21 o 
   7   3   1       29.16      0.81 o 
   8   3   1        0.15      0.14 o 
   9   3   1        6.32      0.39 o 
  10   3   1        1.37      0.42 o 
  -9   4   1       12.93      0.52 o 
  -8   4   1       23.38      0.68 o 
  -7   4   1       22.38      0.80 o 
  -6   4   1        8.08      0.26 o 
  -5   4   1        3.61      0.17 o 
  -4   4   1        0.14      0.10 o 
  -3   4   1       22.03      0.86 o 
  -2   4   1       17.13      0.49 o 
  -1   4   1        5.98      0.30 o 
   0   4   1       12.66      0.39 o 
   1   4   1        0.74      0.12 o 
   2   4   1        0.05      0.05 o 
   3   4   1        0.30      0.12 o 
   4   4   1        0.67      0.15 o 
   5   4   1        4.62      0.25 o 
   6   4   1        0.10      0.08 o 
   7   4   1        1.65      0.20 o 
   8   4   1        2.57      0.26 o 
   9   4   1        2.34      0.18 o 
  -8   5   1        5.42      0.28 o 
  -7   5   1        4.40      0.24 o 
  -6   5   1        0.06      0.06 o 
  -5   5   1        2.67      0.16 o 
  -4   5   1        0.06      0.06 o 
  -3   5   1        0.30      0.11 o 
  -2   5   1        0.29      0.10 o 
  -1   5   1       11.06      0.40 o 
   0   5   1        0.14      0.10 o 
   1   5   1        0.04      0.05 o 
   2   5   1        3.98      0.17 o 
   3   5   1        9.78      0.29 o 
   4   5   1        2.27      0.24 o 
   5   5   1        0.22      0.10 o 
   6   5   1        4.38      0.22 o 
   7   5   1        0.08      0.08 o 
   8   5   1        0.11      0.11 o 
  -6   6   1        1.91      0.18 o 
  -5   6   1        0.08      0.08 o 
  -4   6   1        0.08      0.08 o 
  -3   6   1        9.53      0.33 o 
  -2   6   1        0.65      0.15 o 
  -1   6   1        1.97      0.66 o 
   0   6   1        7.22      0.38 o 
   1   6   1        7.39      0.39 o 
   2   6   1        0.60      0.16 o 
   3   6   1        0.94      0.13 o 
   4   6   1        3.95      0.22 o 
   5   6   1        5.16      0.24 o 
 -12   0   2        9.68      0.41 o 
 -11   0   2        3.63      0.22 o 
 -10   0   2        0.16      0.18 o 
  -9   0   2        4.41      0.35 o 
  -8   0   2        3.32      0.64 o 
  -7   0   2       15.02      0.96 o 
  -6   0   2      184.93      4.16 o 
  -5   0   2       90.26      2.12 o 
  -4   0   2      969.54     21.00 o 
  -3   0   2       14.68      0.44 o 
  -2   0   2      604.85     14.47 o 
  -1   0   2      745.13     21.39 o 
   0   0   2      137.78      3.09 o 
   1   0   2       10.14      0.32 o 
   2   0   2     3215.68     92.75 o 
   3   0   2      178.40      6.26 o 
   4   0   2        0.08      0.07 o 
   5   0   2      676.91     16.78 o 
   6   0   2       29.45      0.92 o 
   7   0   2       37.20      2.31 o 
   8   0   2       15.75      0.53 o 
   9   0   2       49.82      1.25 o 
  10   0   2        3.20      0.20 o 
  11   0   2       26.36      0.78 o 
 -11   1   2        6.39      0.27 o 
 -10   1   2        0.61      0.10 o 
  -9   1   2        1.71      0.15 o 
  -8   1   2        0.09      0.11 o 
  -7   1   2       89.07      2.21 o 
  -6   1   2        6.55      0.30 o 
  -5   1   2      255.28      5.92 o 
  -4   1   2       55.93      1.49 o 
  -3   1   2       33.83      0.79 o 
  -2   1   2      556.79     12.63 o 
  -1   1   2      151.47      3.40 o 
   0   1   2       89.17      1.98 o 
   1   1   2      425.79      9.40 o 
   2   1   2        2.63      0.14 o 
   3   1   2      439.89     10.04 o 
   4   1   2      185.10      4.23 o 
   5   1   2       58.08      1.36 o 
   6   1   2       61.44      1.44 o 
   7   1   2        0.23      0.08 o 
   8   1   2        2.48      0.14 o 
   9   1   2        4.80      0.24 o 
  10   1   2        0.18      0.20 o 
  11   1   2        8.63      0.49 o 
 -11   2   2        0.31      0.19 o 
 -10   2   2       11.62      0.46 o 
  -9   2   2        0.12      0.12 o 
  -8   2   2       16.63      0.52 o 
  -7   2   2        0.37      0.12 o 
  -6   2   2       40.10      0.97 o 
  -5   2   2        0.62      0.15 o 
  -4   2   2       12.91      0.40 o 
  -3   2   2      179.45      4.01 o 
  -2   2   2      483.89     10.77 o 
  -1   2   2        8.10      0.26 o 
   0   2   2      128.32      3.10 o 
   1   2   2        0.05      0.04 o 
   2   2   2        2.90      0.13 o 
   3   2   2      275.00      6.33 o 
   4   2   2      293.31      6.76 o 
   5   2   2        3.61      0.16 o 
   6   2   2        0.05      0.05 o 
   7   2   2        6.91      0.31 o 
   8   2   2        0.13      0.09 o 
   9   2   2       37.05      1.31 o 
  10   2   2       30.30      0.89 o 
  11   2   2        0.15      0.17 o 
 -10   3   2        8.71      0.47 o 
  -9   3   2       88.31      2.10 o 
  -8   3   2        9.15      0.30 o 
  -7   3   2        1.76      0.18 o 
  -6   3   2       11.99      0.41 o 
  -5   3   2        0.07      0.06 o 
  -4   3   2       14.52      0.50 o 
  -3   3   2      259.88      6.71 o 
  -2   3   2       67.23      1.73 o 
  -1   3   2       32.74      0.97 o 
   0   3   2      116.37      3.30 o 
   1   3   2       47.23      1.12 o 
   2   3   2       90.90      2.09 o 
   3   3   2       20.55      0.55 o 
   4   3   2        1.10      0.13 o 
   5   3   2        5.82      0.26 o 
   6   3   2        0.58      0.19 o 
   7   3   2       23.61      0.70 o 
   8   3   2       10.51      0.49 o 
   9   3   2        2.22      0.56 o 
  10   3   2       20.81      0.75 o 
  -9   4   2        4.11      0.32 o 
  -8   4   2       21.03      0.71 o 
  -7   4   2        7.55      0.27 o 
  -6   4   2        0.04      0.04 o 
  -5   4   2        0.05      0.06 o 
  -4   4   2        4.99      0.23 o 
  -3   4   2       10.98      0.40 o 
  -2   4   2       63.95      1.48 o 
  -1   4   2       10.26      0.43 o 
   0   4   2       59.87      1.54 o 
   1   4   2       58.14      1.36 o 
   2   4   2        2.23      0.20 o 
   3   4   2        2.24      0.21 o 
   4   4   2        0.62      0.15 o 
   5   4   2        0.23      0.08 o 
   6   4   2       27.09      0.80 o 
   7   4   2        1.87      0.16 o 
   8   4   2       15.03      0.57 o 
   9   4   2       14.19      0.44 o 
  -8   5   2       28.82      0.75 o 
  -7   5   2       20.65      0.70 o 
  -6   5   2        0.71      0.11 o 
  -5   5   2        4.23      0.21 o 
  -4   5   2       22.65      0.61 o 
  -3   5   2        2.55      0.15 o 
  -2   5   2       16.19      0.48 o 
  -1   5   2       75.89      1.78 o 
   0   5   2        7.85      0.48 o 
   1   5   2       13.01      0.39 o 
   2   5   2        1.85      0.14 o 
   3   5   2        3.18      0.16 o 
   4   5   2        0.88      0.11 o 
   5   5   2        5.15      0.22 o 
   6   5   2        0.13      0.10 o 
   7   5   2       13.95      0.44 o 
  -6   6   2        4.80      0.30 o 
  -5   6   2        0.41      0.22 o 
  -4   6   2        5.32      0.26 o 
  -3   6   2        1.99      0.30 o 
  -2   6   2        0.12      0.10 o 
  -1   6   2        8.13      0.40 o 
   0   6   2        9.67      0.49 o 
   1   6   2        2.82      0.27 o 
   2   6   2        7.74      0.29 o 
   3   6   2        1.41      0.15 o 
   4   6   2        0.62      0.12 o 
   5   6   2        4.67      0.24 o 
 -11   1   3       14.82      0.44 o 
 -10   1   3        2.42      0.14 o 
  -9   1   3        0.04      0.05 o 
  -8   1   3       19.85      0.52 o 
  -7   1   3        3.31      0.28 o 
  -6   1   3        0.97      0.16 o 
  -5   1   3       51.70      1.23 o 
  -4   1   3        1.65      0.10 o 
  -3   1   3      161.19      3.62 o 
  -2   1   3       20.20      0.51 o 
  -1   1   3      341.45      7.34 o 
   0   1   3       17.67      0.56 o 
   1   1   3      780.04     17.18 o 
   2   1   3      459.03     10.29 o 
   3   1   3       41.51      0.94 o 
   4   1   3      209.73      4.88 o 
   5   1   3        1.78      0.16 o 
   6   1   3       23.01      0.63 o 
   7   1   3        7.71      0.25 o 
   8   1   3       86.86      1.99 o 
   9   1   3       27.97      0.76 o 
  10   1   3        8.90      0.42 o 
  11   1   3       12.38      0.57 o 
 -11   2   3        1.50      0.18 o 
 -10   2   3       52.62      1.40 o 
  -9   2   3        0.49      0.14 o 
  -8   2   3        6.85      0.28 o 
  -7   2   3       23.73      0.65 o 
  -6   2   3       63.34      1.71 o 
  -5   2   3        4.30      0.28 o 
  -4   2   3       78.78      1.83 o 
  -3   2   3      300.31      6.65 o 
  -2   2   3        9.44      0.33 o 
  -1   2   3      171.68      3.74 o 
   0   2   3        0.07      0.06 o 
   1   2   3      357.54      7.93 o 
   2   2   3       17.57      0.63 o 
   3   2   3      103.30      2.40 o 
   4   2   3       54.85      1.29 o 
   5   2   3       24.86      0.63 o 
   6   2   3       13.96      0.42 o 
   7   2   3        5.24      0.26 o 
   8   2   3        5.31      0.29 o 
   9   2   3        5.27      0.34 o 
  10   2   3        8.96      0.47 o 
 -10   3   3        3.82      0.30 o 
  -9   3   3       13.08      0.84 o 
  -8   3   3        7.70      0.35 o 
  -7   3   3        2.25      0.16 o 
  -6   3   3        1.30      0.13 o 
  -5   3   3        6.23      0.24 o 
  -4   3   3       22.90      0.83 o 
  -3   3   3        3.25      0.44 o 
  -2   3   3        1.67      0.22 o 
  -1   3   3       13.53      0.54 o 
   0   3   3       84.20      1.88 o 
   1   3   3        0.08      0.06 o 
   2   3   3        4.85      0.43 o 
   3   3   3       99.26      2.52 o 
   4   3   3        1.55      0.13 o 
   5   3   3        4.47      0.21 o 
   6   3   3        0.86      0.26 o 
   7   3   3       15.94      0.70 o 
   8   3   3        0.73      0.15 o 
   9   3   3       15.75      0.60 o 
  10   3   3        4.30      0.68 o 
  -9   4   3       22.51      0.60 o 
  -8   4   3       16.81      0.52 o 
  -7   4   3        0.77      0.11 o 
  -6   4   3        7.27      0.26 o 
  -5   4   3       24.35      0.82 o 
  -4   4   3       63.65      1.80 o 
  -3   4   3       61.61      1.44 o 
  -2   4   3       33.10      0.81 o 
  -1   4   3        0.18      0.10 o 
   0   4   3        4.08      0.21 o 
   1   4   3       15.36      0.62 o 
   2   4   3       56.91      1.32 o 
   3   4   3       18.81      0.65 o 
   4   4   3        3.12      0.18 o 
   5   4   3        1.33      0.11 o 
   6   4   3        0.31      0.12 o 
   7   4   3        1.19      0.14 o 
   8   4   3        2.81      0.27 o 
   9   4   3        0.10      0.10 o 
  -8   5   3        0.09      0.10 o 
  -7   5   3        3.62      0.20 o 
  -6   5   3        1.32      0.14 o 
  -5   5   3        3.42      0.25 o 
  -4   5   3        2.54      0.17 o 
  -3   5   3        4.63      0.26 o 
  -2   5   3        3.36      0.18 o 
  -1   5   3        1.27      0.14 o 
   0   5   3        1.20      0.17 o 
   1   5   3        0.55      0.14 o 
   2   5   3        1.29      0.11 o 
   3   5   3        0.08      0.06 o 
   4   5   3        3.52      0.19 o 
   5   5   3        1.23      0.12 o 
   6   5   3        0.60      0.24 o 
   7   5   3        1.60      0.17 o 
  -6   6   3        0.18      0.13 o 
  -5   6   3       21.32      0.79 o 
  -4   6   3       14.29      0.47 o 
  -3   6   3        1.01      0.14 o 
  -2   6   3       16.33      0.68 o 
  -1   6   3        0.17      0.18 o 
   0   6   3        4.27      0.37 o 
   1   6   3        0.58      0.15 o 
   2   6   3       13.69      0.39 o 
   3   6   3        0.60      0.11 o 
   4   6   3        0.58      0.12 o 
   5   6   3        2.25      0.17 o 
 -12   0   4       45.56      1.59 o 
 -11   0   4       10.07      0.48 o 
 -10   0   4        8.64      0.60 o 
  -9   0   4       60.95      1.46 o 
  -8   0   4        4.38      0.64 o 
  -7   0   4       41.21      1.55 o 
  -6   0   4        2.81      0.44 o 
  -5   0   4       18.13      0.56 o 
  -4   0   4      122.68      2.70 o 
  -3   0   4       86.49      1.92 o 
  -2   0   4     1888.58     66.25 o 
  -1   0   4      815.51     17.42 o 
   0   0   4       67.86      1.54 o 
   1   0   4     1715.16     41.02 o 
   2   0   4        8.03      0.23 o 
   3   0   4       21.04      0.60 o 
   4   0   4       38.02      1.03 o 
   5   0   4       12.54      0.43 o 
   6   0   4        1.54      0.15 o 
   7   0   4      272.71      9.96 o 
   8   0   4       70.14      2.34 o 
   9   0   4        4.82      0.29 o 
  10   0   4       14.30      0.54 o 
  11   0   4        0.32      0.29 o 
 -12   1   4        0.28      0.14 o 
 -11   1   4       38.00      0.97 o 
 -10   1   4        0.80      0.12 o 
  -9   1   4       10.95      0.35 o 
  -8   1   4       30.81      0.83 o 
  -7   1   4        0.15      0.12 o 
  -6   1   4       31.76      0.87 o 
  -5   1   4       93.29      2.31 o 
  -4   1   4       34.12      0.82 o 
  -3   1   4      231.67      5.24 o 
  -2   1   4      357.47      7.85 o 
  -1   1   4      243.91      6.50 o 
   0   1   4     1453.46     31.76 o 
   1   1   4       65.93      1.54 o 
   2   1   4        9.16      0.28 o 
   3   1   4       11.81      0.31 o 
   4   1   4        3.01      0.13 o 
   5   1   4       38.39      0.89 o 
   6   1   4       55.59      1.37 o 
   7   1   4       35.69      0.96 o 
   8   1   4       35.29      0.86 o 
   9   1   4        2.47      0.32 o 
  10   1   4       10.20      0.46 o 
  11   1   4        2.01      0.24 o 
 -11   2   4       11.33      0.49 o 
 -10   2   4       30.14      0.82 o 
  -9   2   4        0.33      0.14 o 
  -8   2   4       16.97      0.48 o 
  -7   2   4        3.22      0.22 o 
  -6   2   4        5.55      0.33 o 
  -5   2   4       29.54      0.86 o 
  -4   2   4       63.04      1.47 o 
  -3   2   4       27.52      0.74 o 
  -2   2   4       22.95      0.71 o 
  -1   2   4      231.48      6.26 o 
   0   2   4      183.72      4.20 o 
   1   2   4       19.20      0.47 o 
   2   2   4        0.98      0.10 o 
   3   2   4       91.83      2.10 o 
   4   2   4       15.21      0.56 o 
   5   2   4       60.34      1.41 o 
   6   2   4       48.46      1.21 o 
   7   2   4        0.54      0.15 o 
   8   2   4       15.01      0.45 o 
   9   2   4       37.67      1.15 o 
  10   2   4        1.43      0.31 o 
 -10   3   4       10.95      0.49 o 
  -9   3   4       22.20      0.66 o 
  -8   3   4        0.05      0.05 o 
  -7   3   4       78.75      2.28 o 
  -6   3   4        4.92      0.33 o 
  -5   3   4       11.77      0.52 o 
  -4   3   4      250.49      5.74 o 
  -3   3   4       44.93      1.66 o 
  -2   3   4        9.34      0.52 o 
  -1   3   4       57.21      1.53 o 
   0   3   4       56.62      1.33 o 
   1   3   4        8.36      0.33 o 
   2   3   4      220.39      4.92 o 
   3   3   4      108.29      2.46 o 
   4   3   4       50.14      1.18 o 
   5   3   4        3.94      0.27 o 
   6   3   4        0.21      0.11 o 
   7   3   4       14.99      0.40 o 
   8   3   4       11.51      0.45 o 
   9   3   4        6.71      1.04 o 
  10   3   4        3.28      0.63 o 
  -9   4   4        0.13      0.15 o 
  -8   4   4       11.60      0.48 o 
  -7   4   4        2.27      0.19 o 
  -6   4   4       43.45      1.06 o 
  -5   4   4       23.77      0.66 o 
  -4   4   4        0.92      0.16 o 
  -3   4   4       29.65      1.02 o 
  -2   4   4        0.62      0.10 o 
  -1   4   4        0.35      0.09 o 
   0   4   4       12.08      0.37 o 
   1   4   4        3.11      0.24 o 
   2   4   4       56.41      1.44 o 
   3   4   4       38.51      1.41 o 
   4   4   4        1.64      0.11 o 
   5   4   4       27.11      0.73 o 
   6   4   4        6.42      0.24 o 
   7   4   4        2.82      0.19 o 
   8   4   4        2.64      0.25 o 
   9   4   4        0.16      0.17 o 
  -8   5   4        0.09      0.10 o 
  -7   5   4        1.65      0.18 o 
  -6   5   4       38.07      1.46 o 
  -5   5   4       67.30      2.11 o 
  -4   5   4        0.44      0.18 o 
  -3   5   4        9.97      0.30 o 
  -2   5   4        3.72      0.17 o 
  -1   5   4        5.32      0.20 o 
   0   5   4       25.59      0.83 o 
   1   5   4       94.51      2.22 o 
   2   5   4        3.31      0.16 o 
   3   5   4        0.04      0.05 o 
   4   5   4       23.29      0.96 o 
   5   5   4        3.65      0.19 o 
   6   5   4       16.12      0.47 o 
   7   5   4        2.43      0.38 o 
  -6   6   4        2.78      0.44 o 
  -5   6   4        2.80      0.22 o 
  -4   6   4        4.07      0.42 o 
  -3   6   4        1.18      0.16 o 
  -2   6   4        0.08      0.09 o 
  -1   6   4        1.63      0.50 o 
   0   6   4        0.62      0.17 o 
   1   6   4        5.95      0.30 o 
   2   6   4        7.54      0.32 o 
   3   6   4        1.25      0.21 o 
   4   6   4        0.21      0.13 o 
   5   6   4        1.62      0.18 o 
 -12   1   5       20.74      0.70 o 
 -11   1   5        2.24      0.17 o 
 -10   1   5       10.25      0.33 o 
  -9   1   5        3.46      0.19 o 
  -8   1   5       23.22      0.60 o 
  -7   1   5        1.65      0.69 o 
  -6   1   5       96.80      2.16 o 
  -5   1   5       30.45      1.11 o 
  -4   1   5        0.05      0.04 o 
  -3   1   5      209.10      5.20 o 
  -2   1   5       20.23      0.49 o 
  -1   1   5        1.11      0.09 o 
   0   1   5       70.14      1.56 o 
   1   1   5      110.83      2.59 o 
   2   1   5       19.79      0.51 o 
   3   1   5        5.14      0.16 o 
   4   1   5       89.99      2.03 o 
   5   1   5        1.29      0.09 o 
   6   1   5       60.36      1.39 o 
   7   1   5       40.50      1.25 o 
   8   1   5        0.07      0.09 o 
   9   1   5        6.03      0.34 o 
  10   1   5        4.07      0.55 o 
 -11   2   5        2.28      0.20 o 
 -10   2   5        0.09      0.11 o 
  -9   2   5        6.51      0.38 o 
  -8   2   5       34.69      0.89 o 
  -7   2   5       10.18      0.36 o 
  -6   2   5        4.34      0.24 o 
  -5   2   5      177.98      4.03 o 
  -4   2   5        6.04      0.26 o 
  -3   2   5        2.70      0.29 o 
  -2   2   5        3.33      0.18 o 
  -1   2   5      497.55     11.11 o 
   0   2   5       50.01      1.21 o 
   1   2   5       91.57      2.07 o 
   2   2   5      152.35      3.42 o 
   3   2   5       61.95      1.43 o 
   4   2   5        0.61      0.09 o 
   5   2   5       14.54      0.44 o 
   6   2   5       99.81      2.35 o 
   7   2   5        0.87      0.13 o 
   8   2   5        8.32      0.34 o 
   9   2   5        3.51      0.28 o 
  10   2   5       11.07      0.96 o 
 -11   3   5        6.65      0.40 o 
 -10   3   5        0.12      0.13 o 
  -9   3   5        0.11      0.09 o 
  -8   3   5        1.12      0.16 o 
  -7   3   5       35.22      0.84 o 
  -6   3   5        0.47      0.37 o 
  -5   3   5        3.60      0.31 o 
  -4   3   5       28.98      0.78 o 
  -3   3   5       21.97      0.62 o 
  -2   3   5        6.54      0.35 o 
  -1   3   5        1.08      0.20 o 
   0   3   5       16.37      0.46 o 
   1   3   5       20.86      0.65 o 
   2   3   5        7.76      0.30 o 
   3   3   5        0.13      0.07 o 
   4   3   5        3.84      0.18 o 
   5   3   5       41.77      1.01 o 
   6   3   5        0.06      0.06 o 
   7   3   5        1.24      0.11 o 
   8   3   5       18.73      0.53 o 
   9   3   5        1.02      0.49 o 
  -9   4   5        0.23      0.16 o 
  -8   4   5        3.50      0.22 o 
  -7   4   5       23.46      0.58 o 
  -6   4   5       39.60      1.16 o 
  -5   4   5       14.16      0.53 o 
  -4   4   5       12.03      0.59 o 
  -3   4   5        0.42      0.15 o 
  -2   4   5       33.94      1.14 o 
  -1   4   5       63.81      1.55 o 
   0   4   5       79.25      1.90 o 
   1   4   5       53.25      1.31 o 
   2   4   5       19.87      0.56 o 
   3   4   5        0.31      0.11 o 
   4   4   5       21.61      0.52 o 
   5   4   5       19.66      0.50 o 
   6   4   5       15.01      0.47 o 
   7   4   5       21.48      0.82 o 
   8   4   5        2.77      0.19 o 
  -8   5   5        1.55      0.22 o 
  -7   5   5        1.12      0.17 o 
  -6   5   5        0.12      0.13 o 
  -5   5   5        0.09      0.07 o 
  -4   5   5        0.04      0.05 o 
  -3   5   5        1.23      0.14 o 
  -2   5   5        3.98      0.21 o 
  -1   5   5        0.29      0.10 o 
   0   5   5        3.49      0.30 o 
   1   5   5        4.52      0.24 o 
   2   5   5        1.26      0.14 o 
   3   5   5        2.04      0.16 o 
   4   5   5        2.18      0.15 o 
   5   5   5        0.08      0.08 o 
   6   5   5        0.17      0.19 o 
   7   5   5        0.11      0.12 o 
  -6   6   5       10.17      0.41 o 
  -5   6   5        1.69      0.19 o 
  -4   6   5        6.20      0.38 o 
  -3   6   5        0.62      0.15 o 
  -2   6   5        9.60      0.46 o 
  -1   6   5        0.66      0.29 o 
   0   6   5       29.49      0.83 o 
   1   6   5       12.67      0.41 o 
   2   6   5        0.32      0.13 o 
   3   6   5        3.54      0.52 o 
   4   6   5        2.64      0.21 o 
 -12   0   6        4.43      0.29 o 
 -11   0   6        0.49      0.25 o 
 -10   0   6       12.41      0.63 o 
  -9   0   6       26.08      0.83 o 
  -8   0   6        0.13      0.14 o 
  -7   0   6      256.44      5.87 o 
  -6   0   6      162.78      3.35 o 
  -5   0   6      115.64      3.64 o 
  -4   0   6       45.45      1.12 o 
  -3   0   6       12.41      0.36 o 
  -2   0   6      170.84      4.06 o 
  -1   0   6      196.48      4.49 o 
   0   0   6      979.40     22.62 o 
   1   0   6      218.71      4.78 o 
   2   0   6        4.22      0.21 o 
   3   0   6      584.12     13.60 o 
   4   0   6       13.57      0.57 o 
   5   0   6        6.72      0.28 o 
   6   0   6       45.19      1.21 o 
   7   0   6        1.39      0.47 o 
   8   0   6        4.71      0.47 o 
   9   0   6       27.66      0.93 o 
  10   0   6       16.97      1.03 o 
 -12   1   6        4.71      0.32 o 
 -11   1   6        0.29      0.12 o 
 -10   1   6        0.05      0.05 o 
  -9   1   6       22.80      0.71 o 
  -8   1   6        1.87      0.13 o 
  -7   1   6       19.82      0.98 o 
  -6   1   6      152.62      3.91 o 
  -5   1   6        4.22      0.19 o 
  -4   1   6      179.64      4.09 o 
  -3   1   6        0.39      0.07 o 
  -2   1   6        5.51      0.17 o 
  -1   1   6        0.49      0.06 o 
   0   1   6      306.06      6.78 o 
   1   1   6      210.13      4.70 o 
   2   1   6      419.49      9.35 o 
   3   1   6        4.66      0.20 o 
   4   1   6       40.85      0.98 o 
   5   1   6       82.53      1.87 o 
   6   1   6       21.62      0.56 o 
   7   1   6        0.99      0.12 o 
   8   1   6        4.23      0.23 o 
   9   1   6        7.87      0.38 o 
  10   1   6        8.43      0.40 o 
 -11   2   6        6.37      0.48 o 
 -10   2   6        0.05      0.06 o 
  -9   2   6       35.56      1.53 o 
  -8   2   6       59.35      1.41 o 
  -7   2   6        2.23      0.27 o 
  -6   2   6        0.94      0.16 o 
  -5   2   6       82.62      1.94 o 
  -4   2   6        6.62      0.38 o 
  -3   2   6      138.71      4.31 o 
  -2   2   6       70.65      1.69 o 
  -1   2   6       18.84      0.61 o 
   0   2   6        5.38      0.21 o 
   1   2   6      162.00      3.62 o 
   2   2   6       10.44      0.32 o 
   3   2   6       44.68      1.07 o 
   4   2   6        6.91      0.26 o 
   5   2   6       49.58      1.30 o 
   6   2   6        2.48      0.24 o 
   7   2   6        6.13      0.40 o 
   8   2   6        0.07      0.07 o 
   9   2   6        3.27      0.25 o 
  10   2   6        8.49      0.50 o 
 -10   3   6       11.39      0.46 o 
  -9   3   6        1.26      0.15 o 
  -8   3   6       34.88      0.96 o 
  -7   3   6       16.67      0.45 o 
  -6   3   6        6.32      0.38 o 
  -5   3   6        4.73      0.30 o 
  -4   3   6        8.45      0.33 o 
  -3   3   6        0.06      0.07 o 
  -2   3   6      373.81      8.95 o 
  -1   3   6      109.12      2.67 o 
   0   3   6        0.23      0.09 o 
   1   3   6       44.95      1.13 o 
   2   3   6        2.53      0.15 o 
   3   3   6       20.86      0.63 o 
   4   3   6      107.92      2.48 o 
   5   3   6       93.65      2.10 o 
   6   3   6        0.25      0.09 o 
   7   3   6        7.10      0.29 o 
   8   3   6       14.79      0.53 o 
   9   3   6       17.60      0.67 o 
  -9   4   6        8.47      0.35 o 
  -8   4   6        5.10      0.25 o 
  -7   4   6        4.56      0.21 o 
  -6   4   6        1.91      0.16 o 
  -5   4   6        0.04      0.04 o 
  -4   4   6       30.23      0.86 o 
  -3   4   6       26.00      0.89 o 
  -2   4   6        3.88      0.38 o 
  -1   4   6       85.98      2.06 o 
   0   4   6        6.12      0.29 o 
   1   4   6        8.74      0.40 o 
   2   4   6        3.86      0.22 o 
   3   4   6        0.32      0.09 o 
   4   4   6       14.29      0.50 o 
   5   4   6        8.95      0.28 o 
   6   4   6        0.74      0.11 o 
   7   4   6       32.39      0.84 o 
   8   4   6        4.19      0.29 o 
  -8   5   6        0.36      0.19 o 
  -7   5   6        8.66      0.32 o 
  -6   5   6        6.98      0.28 o 
  -5   5   6        8.83      0.30 o 
  -4   5   6        5.29      0.30 o 
  -3   5   6       37.06      0.92 o 
  -2   5   6        0.05      0.05 o 
  -1   5   6       32.93      0.88 o 
   0   5   6       76.54      1.73 o 
   1   5   6        0.14      0.09 o 
   2   5   6        1.93      0.14 o 
   3   5   6       16.02      0.49 o 
   4   5   6       10.16      0.31 o 
   5   5   6        6.79      0.29 o 
   6   5   6       49.15      1.54 o 
  -6   6   6        0.88      0.32 o 
  -5   6   6        0.92      0.21 o 
  -4   6   6        1.95      0.32 o 
  -3   6   6        0.94      0.16 o 
  -2   6   6        0.06      0.06 o 
  -1   6   6        9.72      1.59 o 
   0   6   6        0.10      0.11 o 
   1   6   6        4.52      0.26 o 
   2   6   6        0.27      0.16 o 
   3   6   6        0.73      0.14 o 
   4   6   6        0.10      0.11 o 
 -12   1   7        1.60      0.37 o 
 -11   1   7        1.73      0.17 o 
 -10   1   7       49.80      1.18 o 
  -9   1   7       18.05      0.59 o 
  -8   1   7       57.63      1.36 o 
  -7   1   7       51.50      1.33 o 
  -6   1   7        2.40      0.36 o 
  -5   1   7        0.87      0.21 o 
  -4   1   7       89.41      2.20 o 
  -3   1   7      347.90      7.72 o 
  -2   1   7       33.68      0.78 o 
  -1   1   7      420.60      9.32 o 
   0   1   7       36.09      0.86 o 
   1   1   7       18.43      0.47 o 
   2   1   7       30.86      0.73 o 
   3   1   7       29.22      0.71 o 
   4   1   7        8.51      0.27 o 
   5   1   7        5.14      0.23 o 
   6   1   7       12.53      0.45 o 
   7   1   7        1.43      0.16 o 
   8   1   7        0.25      0.16 o 
   9   1   7       13.96      0.92 o 
  10   1   7        0.12      0.13 o 
 -11   2   7        8.72      0.37 o 
 -10   2   7        1.73      0.16 o 
  -9   2   7       10.09      0.45 o 
  -8   2   7        6.21      0.32 o 
  -7   2   7       19.80      0.69 o 
  -6   2   7        0.21      0.18 o 
  -5   2   7       23.66      0.79 o 
  -4   2   7        6.92      0.40 o 
  -3   2   7      171.22      3.94 o 
  -2   2   7       33.77      0.91 o 
  -1   2   7        1.33      0.22 o 
   0   2   7      141.36      3.16 o 
   1   2   7       81.31      1.85 o 
   2   2   7       57.65      1.36 o 
   3   2   7        3.94      0.19 o 
   4   2   7      156.89      3.58 o 
   5   2   7        4.33      0.23 o 
   6   2   7        1.24      0.14 o 
   7   2   7        3.54      0.22 o 
   8   2   7       38.07      1.32 o 
   9   2   7        1.95      0.22 o 
 -10   3   7        0.74      0.22 o 
  -9   3   7       21.36      0.57 o 
  -8   3   7       11.66      0.46 o 
  -7   3   7        0.05      0.06 o 
  -6   3   7        8.07      0.36 o 
  -5   3   7       17.22      0.52 o 
  -4   3   7        5.62      0.37 o 
  -3   3   7        4.01      0.27 o 
  -2   3   7       82.55      1.95 o 
  -1   3   7        1.72      0.22 o 
   0   3   7        0.89      0.11 o 
   1   3   7       19.44      0.51 o 
   2   3   7       29.15      0.73 o 
   3   3   7        1.99      0.15 o 
   4   3   7        0.31      0.11 o 
   5   3   7        5.16      0.28 o 
   6   3   7        5.21      0.21 o 
   7   3   7        3.43      0.21 o 
   8   3   7        0.12      0.10 o 
   9   3   7        0.14      0.14 o 
  -9   4   7        0.94      0.13 o 
  -8   4   7        3.00      0.25 o 
  -7   4   7        4.94      0.30 o 
  -6   4   7        0.06      0.05 o 
  -5   4   7        1.15      0.11 o 
  -4   4   7        9.30      0.35 o 
  -3   4   7       16.67      0.74 o 
  -2   4   7       39.78      1.06 o 
  -1   4   7       31.58      0.87 o 
   0   4   7        0.17      0.11 o 
   1   4   7        1.32      0.25 o 
   2   4   7       19.56      0.52 o 
   3   4   7       56.96      1.29 o 
   4   4   7       41.95      0.97 o 
   5   4   7       19.78      0.58 o 
   6   4   7        2.07      0.15 o 
   7   4   7        0.07      0.07 o 
   8   4   7        4.93      0.30 o 
  -8   5   7        5.26      0.36 o 
  -7   5   7        0.81      0.14 o 
  -6   5   7        3.02      0.19 o 
  -5   5   7        2.74      0.17 o 
  -4   5   7        0.09      0.10 o 
  -3   5   7        4.12      0.19 o 
  -2   5   7        0.44      0.12 o 
  -1   5   7        0.69      0.26 o 
   0   5   7        0.05      0.05 o 
   1   5   7        0.90      0.16 o 
   2   5   7        0.26      0.10 o 
   3   5   7        4.79      0.21 o 
   4   5   7        0.28      0.10 o 
   5   5   7        1.47      0.16 o 
   6   5   7        3.30      0.22 o 
  -5   6   7        1.86      0.17 o 
  -4   6   7        9.49      0.34 o 
  -3   6   7        0.83      0.17 o 
  -2   6   7        3.44      0.25 o 
  -1   6   7        9.36      0.68 o 
   0   6   7        0.25      0.24 o 
   1   6   7        0.27      0.14 o 
   2   6   7        5.46      0.24 o 
   3   6   7       15.31      0.59 o 
   4   6   7        0.70      0.13 o 
 -12   0   8        0.19      0.19 o 
 -11   0   8       92.52      2.36 o 
 -10   0   8       18.79      1.40 o 
  -9   0   8        5.38      0.83 o 
  -8   0   8       50.09      1.83 o 
  -7   0   8        0.21      0.20 o 
  -6   0   8        1.21      0.24 o 
  -5   0   8      282.27      6.53 o 
  -4   0   8      582.99     14.54 o 
  -3   0   8       21.52      1.41 o 
  -2   0   8      454.02      9.98 o 
  -1   0   8      487.86     10.75 o 
   0   0   8      288.43      6.90 o 
   1   0   8       69.49      1.74 o 
   2   0   8      103.80      2.59 o 
   3   0   8       10.48      0.37 o 
   4   0   8        0.89      0.12 o 
   5   0   8      148.75      3.55 o 
   6   0   8       16.06      0.44 o 
   7   0   8       45.45      1.19 o 
   8   0   8       30.32      0.99 o 
   9   0   8        0.15      0.16 o 
  10   0   8        0.45      0.33 o 
 -11   1   8        1.58      0.17 o 
 -10   1   8       21.06      0.58 o 
  -9   1   8        4.33      0.45 o 
  -8   1   8        5.92      0.51 o 
  -7   1   8        0.21      0.19 o 
  -6   1   8        2.94      0.19 o 
  -5   1   8       17.78      0.56 o 
  -4   1   8      172.92      3.86 o 
  -3   1   8        8.57      0.30 o 
  -2   1   8      287.70      6.86 o 
  -1   1   8       93.70      2.11 o 
   0   1   8       27.26      0.65 o 
   1   1   8       92.20      2.07 o 
   2   1   8       47.93      1.11 o 
   3   1   8       38.96      1.05 o 
   4   1   8       28.12      0.68 o 
   5   1   8        1.30      0.13 o 
   6   1   8       43.50      1.30 o 
   7   1   8       48.10      1.22 o 
   8   1   8       19.49      0.65 o 
   9   1   8        1.46      0.23 o 
  10   1   8        1.40      0.32 o 
 -11   2   8        0.10      0.11 o 
 -10   2   8        9.70      0.36 o 
  -9   2   8       57.99      1.37 o 
  -8   2   8        6.93      0.27 o 
  -6   2   8       14.94      0.47 o 
  -5   2   8        2.02      0.28 o 
  -4   2   8       83.39      2.12 o 
  -3   2   8      295.45      6.84 o 
  -2   2   8       28.54      0.80 o 
  -1   2   8       47.19      1.15 o 
   0   2   8        0.34      0.07 o 
   1   2   8        5.87      0.23 o 
   2   2   8       55.51      1.36 o 
   3   2   8      104.29      2.37 o 
   4   2   8        0.62      0.13 o 
   5   2   8       14.88      0.47 o 
   6   2   8        5.12      0.48 o 
   7   2   8        7.68      0.40 o 
   8   2   8        4.22      0.46 o 
   9   2   8        2.29      0.40 o 
 -10   3   8        6.43      0.30 o 
  -9   3   8        6.76      0.35 o 
  -8   3   8       22.41      0.68 o 
  -7   3   8        0.19      0.10 o 
  -6   3   8       42.83      1.25 o 
  -5   3   8        2.27      0.19 o 
  -4   3   8        0.19      0.10 o 
  -3   3   8       18.92      0.54 o 
  -2   3   8       25.60      0.70 o 
  -1   3   8        6.72      0.27 o 
   0   3   8      100.33      2.27 o 
   1   3   8       25.36      0.68 o 
   2   3   8        1.80      0.14 o 
   3   3   8      115.69      2.67 o 
   4   3   8       55.40      1.28 o 
   5   3   8        3.38      0.17 o 
   6   3   8        6.37      0.23 o 
   7   3   8       13.02      0.41 o 
   8   3   8        3.61      0.23 o 
  -9   4   8        4.43      0.28 o 
  -8   4   8        4.70      0.25 o 
  -7   4   8       26.40      0.66 o 
  -6   4   8        6.90      0.26 o 
  -5   4   8       25.64      0.78 o 
  -4   4   8        4.47      0.18 o 
  -3   4   8        0.59      0.11 o 
  -2   4   8        0.30      0.13 o 
  -1   4   8        8.01      0.58 o 
   0   4   8        5.79      0.31 o 
   1   4   8       61.03      1.44 o 
   2   4   8        5.52      0.22 o 
   3   4   8       21.41      0.54 o 
   4   4   8       21.55      0.68 o 
   5   4   8        0.14      0.15 o 
   6   4   8        0.05      0.06 o 
   7   4   8        0.10      0.09 o 
  -8   5   8        7.94      0.35 o 
  -7   5   8        0.05      0.06 o 
  -6   5   8       16.46      0.50 o 
  -5   5   8        6.30      0.25 o 
  -4   5   8        8.03      0.32 o 
  -3   5   8        0.46      0.10 o 
  -2   5   8        1.18      0.14 o 
  -1   5   8        0.69      0.10 o 
   0   5   8        7.22      0.28 o 
   1   5   8        8.50      0.29 o 
   2   5   8       74.48      1.89 o 
   3   5   8        1.78      0.14 o 
   4   5   8        2.02      0.14 o 
   5   5   8        7.83      0.42 o 
   6   5   8        0.63      0.13 o 
  -5   6   8       12.40      0.51 o 
  -4   6   8        1.33      0.21 o 
  -3   6   8        0.16      0.12 o 
  -2   6   8        2.16      0.19 o 
  -1   6   8        2.39      0.20 o 
   0   6   8        1.10      0.14 o 
   1   6   8       13.08      0.41 o 
   2   6   8        0.84      0.12 o 
   3   6   8        0.18      0.12 o 
 -11   1   9        5.88      0.60 o 
 -10   1   9       10.13      0.49 o 
  -9   1   9       17.93      0.67 o 
  -8   1   9       13.83      0.52 o 
  -7   1   9       10.64      0.50 o 
  -6   1   9       46.10      1.15 o 
  -5   1   9      272.01      6.16 o 
  -4   1   9       46.43      1.12 o 
  -3   1   9       61.70      1.45 o 
  -2   1   9       23.01      0.59 o 
  -1   1   9      173.43      3.86 o 
   0   1   9       37.94      0.89 o 
   1   1   9      192.02      4.29 o 
   2   1   9      180.78      4.05 o 
   3   1   9        1.44      0.12 o 
   4   1   9       21.07      0.61 o 
   5   1   9        2.04      0.15 o 
   6   1   9       37.13      0.96 o 
   7   1   9        0.13      0.14 o 
   8   1   9       10.04      0.49 o 
   9   1   9        2.37      0.23 o 
 -11   2   9        0.09      0.10 o 
 -10   2   9       14.25      0.65 o 
  -9   2   9        1.67      0.15 o 
  -8   2   9        1.60      0.18 o 
  -7   2   9       15.97      1.31 o 
  -6   2   9       33.71      1.07 o 
  -5   2   9        0.31      0.17 o 
  -4   2   9       14.86      0.61 o 
  -3   2   9       52.43      1.36 o 
  -2   2   9       16.34      0.49 o 
  -1   2   9        8.05      0.25 o 
   0   2   9       56.20      1.40 o 
   1   2   9        7.46      0.29 o 
   2   2   9       79.21      1.83 o 
   3   2   9        2.36      0.14 o 
   4   2   9       14.66      0.42 o 
   5   2   9       11.08      0.48 o 
   6   2   9       36.55      0.87 o 
   7   2   9       22.17      0.58 o 
   8   2   9        0.13      0.14 o 
   9   2   9       17.55      1.03 o 
 -10   3   9        1.07      0.16 o 
  -9   3   9        1.43      0.18 o 
  -8   3   9        5.53      0.27 o 
  -7   3   9       10.10      0.53 o 
  -6   3   9       32.93      1.12 o 
  -5   3   9        0.10      0.12 o 
  -4   3   9       38.39      1.04 o 
  -3   3   9        5.03      0.31 o 
  -2   3   9        8.54      0.40 o 
  -1   3   9        1.11      0.22 o 
   0   3   9       41.97      1.02 o 
   1   3   9       10.27      0.31 o 
   2   3   9        1.58      0.14 o 
   3   3   9       36.15      0.91 o 
   4   3   9        6.09      0.21 o 
   5   3   9        0.16      0.08 o 
   6   3   9        3.26      0.21 o 
   7   3   9       10.64      0.50 o 
   8   3   9        0.07      0.08 o 
  -9   4   9        1.86      0.16 o 
  -8   4   9        0.10      0.08 o 
  -7   4   9        5.83      0.22 o 
  -6   4   9        0.08      0.07 o 
  -5   4   9        0.10      0.11 o 
  -4   4   9        2.17      0.13 o 
  -3   4   9        0.56      0.15 o 
  -2   4   9        0.17      0.10 o 
  -1   4   9        1.23      0.19 o 
   0   4   9        6.73      0.27 o 
   1   4   9       12.36      0.36 o 
   2   4   9        6.80      0.22 o 
   3   4   9       10.70      0.31 o 
   4   4   9        0.75      0.10 o 
   5   4   9        7.80      0.37 o 
   6   4   9        8.35      0.31 o 
   7   4   9       11.41      0.43 o 
  -8   5   9        0.08      0.08 o 
  -7   5   9        0.05      0.06 o 
  -6   5   9        1.33      0.13 o 
  -5   5   9        2.92      0.16 o 
  -4   5   9        0.19      0.10 o 
  -3   5   9        4.79      0.19 o 
  -2   5   9        1.06      0.14 o 
  -1   5   9        7.35      0.26 o 
   0   5   9        0.14      0.10 o 
   1   5   9        0.76      0.10 o 
   2   5   9        6.23      0.24 o 
   3   5   9        0.41      0.11 o 
   4   5   9        0.06      0.06 o 
   5   5   9        0.40      0.11 o 
  -5   6   9        2.60      0.26 o 
  -4   6   9        0.07      0.07 o 
  -3   6   9        4.61      0.54 o 
  -2   6   9        2.96      0.51 o 
  -1   6   9        0.07      0.07 o 
   0   6   9        0.48      0.13 o 
   1   6   9       12.56      0.40 o 
   2   6   9        0.53      0.14 o 
   3   6   9        0.53      0.35 o 
 -11   0  10        8.89      0.49 o 
 -10   0  10       13.12      0.64 o 
  -9   0  10       55.14      2.16 o 
  -8   0  10        7.21      0.84 o 
  -7   0  10        1.92      0.46 o 
  -6   0  10      298.58      6.91 o 
  -5   0  10      105.44      2.72 o 
  -4   0  10        2.26      0.36 o 
  -3   0  10        4.49      0.81 o 
  -2   0  10      189.42      4.78 o 
  -1   0  10        3.43      0.19 o 
   0   0  10      409.26      9.16 o 
   1   0  10      686.87     15.22 o 
   2   0  10       34.42      0.96 o 
   3   0  10        1.08      0.15 o 
   4   0  10        4.93      0.30 o 
   5   0  10       74.06      2.19 o 
   6   0  10       35.75      1.08 o 
   7   0  10       61.97      1.59 o 
   8   0  10        0.46      0.32 o 
   9   0  10       13.95      0.91 o 
 -11   1  10        3.77      0.26 o 
 -10   1  10        6.49      0.29 o 
  -9   1  10        1.36      0.19 o 
  -8   1  10       37.08      1.86 o 
  -7   1  10       30.24      0.94 o 
  -6   1  10       53.09      1.29 o 
  -5   1  10       25.89      0.83 o 
  -4   1  10        0.05      0.05 o 
  -3   1  10        3.95      0.20 o 
  -2   1  10       33.05      0.83 o 
  -1   1  10        0.02      0.03 o 
   0   1  10      149.77      3.35 o 
   1   1  10       74.61      1.70 o 
   2   1  10       44.32      1.05 o 
   3   1  10       87.38      2.01 o 
   4   1  10        0.24      0.09 o 
   5   1  10        0.70      0.20 o 
   6   1  10        0.33      0.10 o 
   7   1  10        3.60      0.28 o 
   8   1  10       19.02      1.03 o 
   9   1  10        9.50      0.82 o 
 -11   2  10        0.85      0.17 o 
 -10   2  10        0.84      0.16 o 
  -9   2  10        5.42      0.24 o 
  -8   2  10       11.59      0.43 o 
  -7   2  10       78.01      2.89 o 
  -6   2  10       10.43      0.45 o 
  -5   2  10        0.10      0.12 o 
  -4   2  10       32.77      1.07 o 
  -3   2  10       11.67      0.45 o 
  -2   2  10       91.15      2.18 o 
  -1   2  10      187.03      4.23 o 
   0   2  10       26.68      0.67 o 
   1   2  10        4.79      0.21 o 
   2   2  10       76.72      1.81 o 
   3   2  10       11.54      0.36 o 
   4   2  10       42.22      1.02 o 
   5   2  10       42.56      1.10 o 
   6   2  10        1.74      0.14 o 
   7   2  10        1.04      0.20 o 
   8   2  10       16.16      0.62 o 
 -10   3  10        8.61      0.39 o 
  -9   3  10        5.09      0.28 o 
  -8   3  10       10.41      0.46 o 
  -7   3  10       11.54      0.35 o 
  -6   3  10        0.56      0.10 o 
  -5   3  10        6.21      0.26 o 
  -4   3  10       67.52      1.66 o 
  -3   3  10       21.89      0.61 o 
  -2   3  10       23.85      0.92 o 
  -1   3  10       33.18      1.00 o 
   0   3  10        1.22      0.12 o 
   1   3  10        0.78      0.12 o 
   2   3  10        2.29      0.15 o 
   3   3  10        0.20      0.13 o 
   4   3  10       10.48      0.30 o 
   5   3  10       40.21      0.94 o 
   6   3  10       34.33      0.83 o 
   7   3  10        2.18      0.20 o 
   8   3  10        2.37      0.50 o 
  -9   4  10        0.61      0.13 o 
  -8   4  10        0.33      0.12 o 
  -7   4  10        0.07      0.06 o 
  -6   4  10        1.86      0.15 o 
  -5   4  10       23.65      0.69 o 
  -4   4  10        3.13      0.25 o 
  -3   4  10       39.74      1.01 o 
  -2   4  10       25.06      0.66 o 
  -1   4  10        0.09      0.10 o 
   0   4  10       16.94      0.49 o 
   1   4  10        0.11      0.07 o 
   2   4  10        1.73      0.11 o 
   3   4  10       11.46      0.40 o 
   4   4  10        1.46      0.13 o 
   5   4  10       17.20      0.57 o 
   6   4  10       19.68      0.54 o 
   7   4  10        0.17      0.15 o 
  -7   5  10        5.78      0.32 o 
  -6   5  10       15.59      0.77 o 
  -5   5  10        3.69      0.19 o 
  -4   5  10       12.30      0.35 o 
  -3   5  10        4.31      0.28 o 
  -2   5  10        3.32      0.18 o 
  -1   5  10       15.72      0.45 o 
   0   5  10        0.13      0.09 o 
   1   5  10        2.60      0.17 o 
   2   5  10        3.79      0.19 o 
   3   5  10        0.16      0.10 o 
   4   5  10       16.04      0.45 o 
   5   5  10        0.23      0.12 o 
  -4   6  10        0.17      0.11 o 
  -3   6  10        2.99      0.30 o 
  -2   6  10        0.10      0.11 o 
  -1   6  10        0.40      0.13 o 
   0   6  10       12.94      0.41 o 
   1   6  10        7.11      0.30 o 
   2   6  10        0.10      0.11 o 
 -11   1  11        4.22      0.28 o 
 -10   1  11        1.92      0.23 o 
  -9   1  11        6.94      0.55 o 
  -8   1  11        1.88      0.24 o 
  -7   1  11       47.81      1.24 o 
  -6   1  11        4.07      0.28 o 
  -5   1  11        0.19      0.11 o 
  -4   1  11        1.95      0.16 o 
  -3   1  11      161.15      3.67 o 
  -2   1  11       82.20      1.88 o 
  -1   1  11       74.79      1.71 o 
   0   1  11      211.16      4.74 o 
   1   1  11        0.09      0.10 o 
   2   1  11        1.80      0.13 o 
   3   1  11       14.29      0.47 o 
   4   1  11      131.89      3.12 o 
   5   1  11       30.47      0.77 o 
   6   1  11       34.60      1.20 o 
   7   1  11       17.43      1.24 o 
   8   1  11        6.23      0.38 o 
 -11   2  11        2.24      0.76 o 
 -10   2  11       12.35      0.68 o 
  -9   2  11        0.08      0.08 o 
  -8   2  11       21.68      0.65 o 
  -7   2  11       22.96      0.67 o 
  -6   2  11        0.26      0.14 o 
  -5   2  11       43.43      1.21 o 
  -4   2  11        8.29      0.41 o 
  -3   2  11       23.78      0.77 o 
  -2   2  11       14.19      0.46 o 
  -1   2  11       75.74      1.77 o 
   0   2  11        1.54      0.12 o 
   1   2  11        9.10      0.31 o 
   2   2  11       32.35      0.81 o 
   3   2  11        9.49      0.36 o 
   4   2  11        1.30      0.16 o 
   5   2  11       11.42      0.42 o 
   6   2  11        5.91      0.30 o 
   7   2  11       11.19      0.43 o 
   8   2  11        0.13      0.13 o 
 -10   3  11        0.08      0.10 o 
  -9   3  11        1.18      0.18 o 
  -8   3  11        6.01      0.31 o 
  -7   3  11        0.36      0.18 o 
  -6   3  11        4.17      0.23 o 
  -5   3  11        0.57      0.10 o 
  -4   3  11       22.05      0.83 o 
  -3   3  11        1.30      0.22 o 
  -2   3  11       20.75      1.28 o 
  -1   3  11       44.27      1.24 o 
   0   3  11        1.68      0.13 o 
   1   3  11       15.86      0.54 o 
   2   3  11        0.09      0.07 o 
   3   3  11       16.32      0.41 o 
   4   3  11        0.47      0.09 o 
   5   3  11       22.64      0.57 o 
   6   3  11        1.58      0.21 o 
   7   3  11        0.08      0.08 o 
  -9   4  11        6.04      0.30 o 
  -8   4  11       24.19      0.63 o 
  -7   4  11       14.27      0.55 o 
  -6   4  11        6.71      0.39 o 
  -5   4  11        0.37      0.10 o 
  -4   4  11        0.08      0.07 o 
  -3   4  11        3.97      0.19 o 
  -2   4  11       18.50      0.49 o 
  -1   4  11        3.19      0.17 o 
   0   4  11        0.60      0.15 o 
   1   4  11        1.43      0.12 o 
   2   4  11        0.31      0.08 o 
   3   4  11        0.10      0.11 o 
   4   4  11        0.56      0.10 o 
   5   4  11        3.17      0.19 o 
   6   4  11        2.01      0.16 o 
  -7   5  11        9.34      0.32 o 
  -6   5  11        0.57      0.13 o 
  -5   5  11        0.06      0.06 o 
  -4   5  11        1.25      0.13 o 
  -3   5  11        1.51      0.12 o 
  -2   5  11        0.58      0.11 o 
  -1   5  11        1.40      0.13 o 
   0   5  11        4.15      0.21 o 
   1   5  11        0.91      0.15 o 
   2   5  11        0.28      0.11 o 
   3   5  11        0.07      0.08 o 
   4   5  11        8.46      0.30 o 
  -4   6  11        0.95      0.39 o 
  -3   6  11        0.31      0.13 o 
  -2   6  11        7.04      0.36 o 
  -1   6  11        0.08      0.08 o 
   0   6  11        1.22      0.15 o 
   1   6  11        0.22      0.13 o 
 -11   0  12        2.22      0.49 o 
 -10   0  12       12.19      0.73 o 
  -9   0  12        0.15      0.17 o 
  -8   0  12        3.12      0.64 o 
  -7   0  12        6.49      0.42 o 
  -6   0  12        0.18      0.19 o 
  -5   0  12       45.49      1.76 o 
  -4   0  12      242.16      5.69 o 
  -3   0  12      148.63      4.09 o 
  -2   0  12       16.77      0.71 o 
  -1   0  12      111.88      2.60 o 
   0   0  12       14.68      0.44 o 
   1   0  12        6.40      0.26 o 
   2   0  12       78.76      1.89 o 
   3   0  12      289.04      6.99 o 
   4   0  12        3.11      0.31 o 
   5   0  12       17.65      0.53 o 
   6   0  12       96.27      3.79 o 
   7   0  12       17.43      1.32 o 
 -11   1  12       12.84      0.48 o 
 -10   1  12        4.21      0.52 o 
  -9   1  12        0.11      0.13 o 
  -8   1  12        1.75      0.19 o 
  -7   1  12        3.28      0.25 o 
  -6   1  12       43.19      1.29 o 
  -5   1  12       25.28      0.76 o 
  -4   1  12       84.71      2.00 o 
  -3   1  12       54.28      1.48 o 
  -2   1  12        9.37      0.41 o 
  -1   1  12       89.15      2.04 o 
   0   1  12        0.20      0.06 o 
   1   1  12        2.16      0.12 o 
   2   1  12       24.60      0.86 o 
   3   1  12       11.53      0.37 o 
   4   1  12       11.59      0.41 o 
   5   1  12       57.93      1.51 o 
   6   1  12        0.54      0.16 o 
   7   1  12       14.70      1.28 o 
   8   1  12        4.72      0.94 o 
 -11   2  12        2.40      0.44 o 
 -10   2  12        5.55      0.45 o 
  -9   2  12        3.34      0.25 o 
  -8   2  12        8.15      0.40 o 
  -7   2  12        8.82      0.34 o 
  -6   2  12        9.28      0.58 o 
  -5   2  12       25.48      0.82 o 
  -4   2  12        0.72      0.17 o 
  -3   2  12        1.89      0.22 o 
  -2   2  12      112.22      2.66 o 
  -1   2  12       34.42      0.85 o 
   0   2  12       17.82      0.49 o 
   1   2  12       15.13      0.43 o 
   2   2  12        0.35      0.11 o 
   3   2  12       23.64      0.69 o 
   4   2  12      106.36      2.49 o 
   5   2  12       22.76      0.67 o 
   6   2  12        3.45      0.28 o 
   7   2  12        0.49      0.19 o 
 -10   3  12        0.10      0.10 o 
  -9   3  12       44.00      1.09 o 
  -8   3  12       52.21      1.73 o 
  -7   3  12        1.20      0.14 o 
  -6   3  12        0.26      0.11 o 
  -5   3  12        0.68      0.12 o 
  -4   3  12       12.86      0.45 o 
  -3   3  12       44.29      1.64 o 
  -2   3  12       88.24      2.65 o 
  -1   3  12        0.19      0.13 o 
   0   3  12        7.04      0.32 o 
   1   3  12       35.95      0.90 o 
   2   3  12        4.16      0.17 o 
   3   3  12       34.71      0.82 o 
   4   3  12        0.08      0.09 o 
   5   3  12        0.78      0.11 o 
   6   3  12        1.26      0.15 o 
   7   3  12        3.83      0.33 o 
  -9   4  12        6.10      0.44 o 
  -8   4  12       17.86      0.60 o 
  -7   4  12        3.75      0.23 o 
  -6   4  12       11.35      0.35 o 
  -5   4  12        1.90      0.17 o 
  -4   4  12        0.32      0.10 o 
  -3   4  12        3.00      0.17 o 
  -2   4  12        0.11      0.12 o 
  -1   4  12       22.02      0.57 o 
   0   4  12       25.55      0.66 o 
   1   4  12        1.68      0.12 o 
   2   4  12       36.97      0.86 o 
   3   4  12        1.86      0.15 o 
   4   4  12        0.16      0.09 o 
   5   4  12        0.71      0.11 o 
   6   4  12        0.27      0.14 o 
  -7   5  12       25.83      1.06 o 
  -6   5  12        0.14      0.10 o 
  -5   5  12       12.38      0.37 o 
  -4   5  12        8.24      0.29 o 
  -3   5  12       13.20      0.56 o 
  -2   5  12        1.00      0.11 o 
  -1   5  12       14.89      0.43 o 
   0   5  12        8.34      0.30 o 
   1   5  12       24.18      0.65 o 
   2   5  12        0.94      0.12 o 
   3   5  12        1.64      0.15 o 
   4   5  12        1.90      0.16 o 
  -2   6  12        0.54      0.14 o 
  -1   6  12        0.15      0.10 o 
 -11   1  13        0.50      0.19 o 
 -10   1  13       12.51      0.45 o 
  -9   1  13        0.41      0.41 o 
  -8   1  13        0.10      0.09 o 
  -7   1  13        9.38      0.43 o 
  -6   1  13        5.07      0.30 o 
  -5   1  13        9.48      0.40 o 
  -4   1  13       16.02      0.50 o 
  -3   1  13        0.62      0.11 o 
  -2   1  13       32.77      0.94 o 
  -1   1  13        5.75      0.22 o 
   0   1  13       26.74      0.69 o 
   1   1  13        7.17      0.24 o 
   2   1  13      125.93      2.94 o 
   3   1  13       38.31      0.98 o 
   4   1  13        6.59      0.32 o 
   5   1  13       17.19      0.58 o 
   6   1  13       14.47      1.02 o 
   7   1  13       16.11      0.95 o 
 -10   2  13       12.41      0.70 o 
  -9   2  13       32.39      1.14 o 
  -8   2  13        2.34      0.19 o 
  -7   2  13        5.44      0.30 o 
  -6   2  13        0.06      0.06 o 
  -5   2  13       77.69      2.38 o 
  -4   2  13        3.28      0.29 o 
  -3   2  13       55.89      1.63 o 
  -2   2  13       31.95      0.92 o 
  -1   2  13       13.32      0.40 o 
   0   2  13       10.19      0.33 o 
   1   2  13       28.77      0.74 o 
   2   2  13       36.96      0.94 o 
   3   2  13        3.20      0.17 o 
   4   2  13       28.68      0.71 o 
   5   2  13        0.10      0.11 o 
   6   2  13        7.04      0.50 o 
   7   2  13        4.36      0.62 o 
 -10   3  13        0.33      0.18 o 
  -9   3  13        7.02      0.36 o 
  -8   3  13        1.79      0.35 o 
  -7   3  13        7.71      0.27 o 
  -6   3  13        6.62      0.46 o 
  -5   3  13        0.10      0.11 o 
  -4   3  13        1.18      0.13 o 
  -3   3  13        9.49      0.39 o 
  -2   3  13        3.85      0.29 o 
  -1   3  13        1.17      0.18 o 
   0   3  13        0.05      0.05 o 
   1   3  13       30.50      0.73 o 
   2   3  13        0.05      0.06 o 
   3   3  13       13.28      0.40 o 
   4   3  13       14.16      0.39 o 
   5   3  13        4.79      0.24 o 
   6   3  13        0.58      0.21 o 
  -8   4  13       11.25      0.37 o 
  -7   4  13        0.08      0.07 o 
  -6   4  13       14.85      0.53 o 
  -5   4  13       15.54      0.47 o 
  -4   4  13       28.89      1.22 o 
  -3   4  13       34.39      0.83 o 
  -2   4  13       11.34      0.38 o 
  -1   4  13        0.26      0.12 o 
   0   4  13        6.51      0.25 o 
   1   4  13        8.21      0.28 o 
   2   4  13       12.08      0.45 o 
   3   4  13       14.09      0.42 o 
   4   4  13        0.56      0.11 o 
   5   4  13        0.06      0.06 o 
  -6   5  13        0.63      0.13 o 
  -5   5  13        4.74      0.24 o 
  -4   5  13        0.66      0.13 o 
  -3   5  13        0.28      0.13 o 
  -2   5  13        6.12      0.28 o 
  -1   5  13        0.06      0.06 o 
   0   5  13        1.20      0.14 o 
   1   5  13        0.37      0.11 o 
   2   5  13        1.66      0.15 o 
   3   5  13        0.26      0.12 o 
 -11   0  14       36.25      1.21 o 
 -10   0  14        0.93      0.36 o 
  -9   0  14        1.96      0.40 o 
  -8   0  14       44.68      2.07 o 
  -7   0  14       12.56      1.02 o 
  -6   0  14       28.15      1.17 o 
  -5   0  14        0.34      0.23 o 
  -4   0  14        1.89      0.45 o 
  -3   0  14       18.23      0.58 o 
  -2   0  14       58.71      1.42 o 
  -1   0  14       51.66      1.36 o 
   0   0  14       55.14      1.35 o 
   1   0  14       88.19      2.13 o 
   2   0  14      103.65      2.52 o 
   3   0  14        3.98      0.35 o 
   4   0  14        0.09      0.10 o 
   5   0  14       16.61      0.59 o 
   6   0  14        4.39      0.44 o 
   7   0  14       12.13      1.19 o 
 -11   1  14        7.36      0.39 o 
 -10   1  14       18.44      1.52 o 
  -9   1  14       14.27      0.69 o 
  -8   1  14        0.42      0.29 o 
  -7   1  14       16.13      0.60 o 
  -6   1  14       22.71      0.74 o 
  -5   1  14       26.69      0.82 o 
  -4   1  14       17.83      0.58 o 
  -3   1  14        0.29      0.15 o 
  -2   1  14       19.12      0.52 o 
  -1   1  14       47.21      1.19 o 
   0   1  14        9.25      0.29 o 
   1   1  14      132.31      3.07 o 
   2   1  14        3.38      0.20 o 
   3   1  14        0.50      0.13 o 
   4   1  14        2.57      0.18 o 
   5   1  14        0.29      0.14 o 
   6   1  14        0.13      0.14 o 
   7   1  14       27.55      1.70 o 
 -10   2  14       14.54      0.51 o 
  -9   2  14        5.57      0.30 o 
  -8   2  14       11.88      0.70 o 
  -7   2  14        3.64      0.26 o 
  -6   2  14        6.76      0.35 o 
  -5   2  14        0.63      0.21 o 
  -4   2  14       24.05      1.27 o 
  -3   2  14        0.96      0.29 o 
  -2   2  14       13.96      0.45 o 
  -1   2  14        1.41      0.13 o 
   0   2  14       59.33      1.43 o 
   1   2  14        7.23      0.30 o 
   2   2  14        1.84      0.13 o 
   3   2  14        8.40      0.28 o 
   4   2  14       11.86      0.37 o 
   5   2  14        6.39      0.36 o 
   6   2  14       36.70      1.14 o 
   7   2  14        7.00      0.72 o 
  -9   3  14        6.08      0.30 o 
  -8   3  14        1.05      0.16 o 
  -7   3  14       23.17      0.62 o 
  -6   3  14       55.99      1.31 o 
  -5   3  14        0.75      0.13 o 
  -4   3  14       32.37      1.02 o 
  -3   3  14       72.86      1.93 o 
  -2   3  14        5.29      0.23 o 
  -1   3  14       28.23      0.75 o 
   0   3  14       29.34      0.76 o 
   1   3  14       15.99      0.51 o 
   2   3  14        9.09      0.29 o 
   3   3  14       52.10      1.38 o 
   4   3  14        0.12      0.09 o 
   5   3  14       31.12      0.79 o 
   6   3  14        0.13      0.13 o 
  -8   4  14        0.09      0.10 o 
  -7   4  14        3.20      0.36 o 
  -6   4  14       13.74      0.41 o 
  -5   4  14        7.50      0.48 o 
  -4   4  14       23.07      0.61 o 
  -3   4  14        6.31      0.26 o 
  -2   4  14        9.51      0.32 o 
  -1   4  14        3.63      0.20 o 
   0   4  14        0.07      0.07 o 
   1   4  14        1.88      0.14 o 
   2   4  14        8.20      0.31 o 
   3   4  14        3.53      0.22 o 
   4   4  14       22.94      0.61 o 
   5   4  14        2.84      0.52 o 
  -6   5  14        2.40      0.25 o 
  -5   5  14       50.22      1.62 o 
  -4   5  14       13.35      0.41 o 
  -3   5  14        1.58      0.26 o 
  -2   5  14        2.43      0.33 o 
  -1   5  14        1.81      0.18 o 
   0   5  14       14.91      0.47 o 
   1   5  14       21.68      0.65 o 
   2   5  14       19.74      0.72 o 
 -10   1  15        0.21      0.24 o 
  -9   1  15        0.31      0.25 o 
  -8   1  15       16.90      0.54 o 
  -7   1  15       14.52      0.70 o 
  -6   1  15        3.90      0.31 o 
  -5   1  15       40.98      1.25 o 
  -4   1  15        0.05      0.05 o 
  -3   1  15        0.21      0.16 o 
  -2   1  15       11.97      0.37 o 
  -1   1  15       10.81      0.36 o 
   0   1  15        3.60      0.20 o 
   1   1  15        4.30      0.26 o 
   2   1  15        5.30      0.30 o 
   3   1  15        3.40      0.20 o 
   4   1  15        9.80      0.36 o 
   5   1  15       18.93      0.60 o 
   6   1  15        2.33      0.23 o 
 -10   2  15        0.10      0.11 o 
  -9   2  15        0.58      0.16 o 
  -8   2  15        0.10      0.09 o 
  -7   2  15       42.18      1.14 o 
  -6   2  15        2.98      0.20 o 
  -5   2  15       12.95      0.51 o 
  -4   2  15       35.89      0.97 o 
  -3   2  15       30.97      0.99 o 
  -2   2  15        2.16      0.19 o 
  -1   2  15       12.67      0.42 o 
   0   2  15      102.42      2.58 o 
   1   2  15        0.84      0.15 o 
   2   2  15       13.69      0.39 o 
   3   2  15        1.34      0.18 o 
   4   2  15       28.01      0.83 o 
   5   2  15        0.12      0.14 o 
   6   2  15       17.38      0.65 o 
  -9   3  15        2.82      0.22 o 
  -8   3  15        0.59      0.15 o 
  -7   3  15        4.98      0.23 o 
  -6   3  15       13.12      0.41 o 
  -5   3  15        2.24      0.17 o 
  -4   3  15        6.15      0.26 o 
  -3   3  15        1.78      0.16 o 
  -2   3  15       11.64      0.36 o 
  -1   3  15        6.42      0.29 o 
   0   3  15        0.15      0.08 o 
   1   3  15        1.05      0.15 o 
   2   3  15        5.24      0.21 o 
   3   3  15        4.84      0.26 o 
   4   3  15        0.10      0.11 o 
   5   3  15        0.90      0.23 o 
  -8   4  15        2.88      0.28 o 
  -7   4  15       12.70      0.40 o 
  -6   4  15       23.18      0.71 o 
  -5   4  15       13.76      0.46 o 
  -4   4  15        0.75      0.13 o 
  -3   4  15        0.08      0.09 o 
  -2   4  15       11.02      0.38 o 
  -1   4  15       41.44      1.01 o 
   0   4  15       28.22      0.91 o 
   1   4  15       19.53      0.59 o 
   2   4  15        6.42      0.26 o 
   3   4  15        0.11      0.12 o 
   4   4  15        5.48      0.33 o 
  -5   5  15        0.09      0.08 o 
  -4   5  15        0.08      0.08 o 
  -3   5  15        0.09      0.09 o 
  -2   5  15        0.18      0.14 o 
  -1   5  15        1.06      0.17 o 
   0   5  15        1.93      0.20 o 
   1   5  15        0.09      0.09 o 
 -10   0  16        2.74      0.45 o 
  -9   0  16       23.76      0.94 o 
  -8   0  16       13.12      1.37 o 
  -7   0  16        9.38      1.19 o 
  -6   0  16      131.14      5.29 o 
  -5   0  16        0.21      0.15 o 
  -4   0  16       59.01      2.64 o 
  -3   0  16       13.59      0.55 o 
  -2   0  16       12.65      0.47 o 
  -1   0  16       23.21      0.68 o 
   0   0  16       10.38      0.51 o 
   1   0  16       12.60      0.95 o 
   2   0  16       35.65      1.05 o 
   3   0  16       12.34      0.61 o 
   4   0  16       52.30      1.62 o 
   5   0  16       16.80      0.91 o 
   6   0  16        1.92      0.72 o 
 -10   1  16        0.56      0.34 o 
  -9   1  16        2.60      0.70 o 
  -8   1  16        9.13      0.34 o 
  -7   1  16        6.18      0.59 o 
  -6   1  16        0.56      0.26 o 
  -5   1  16       57.23      1.58 o 
  -4   1  16       22.85      0.71 o 
  -3   1  16       33.36      0.89 o 
  -2   1  16        1.00      0.12 o 
  -1   1  16        6.51      0.25 o 
   0   1  16        3.92      0.22 o 
   1   1  16       25.45      0.72 o 
   2   1  16        0.33      0.11 o 
   3   1  16       62.28      1.61 o 
   4   1  16        3.40      0.23 o 
   5   1  16        0.09      0.09 o 
   6   1  16       28.03      1.46 o 
 -10   2  16        1.03      0.21 o 
  -9   2  16       10.85      0.44 o 
  -8   2  16       39.02      1.17 o 
  -7   2  16       12.96      0.40 o 
  -6   2  16        0.28      0.14 o 
  -5   2  16        3.64      0.28 o 
  -4   2  16       10.54      0.48 o 
  -3   2  16       15.83      0.62 o 
  -2   2  16       40.61      1.14 o 
  -1   2  16        0.06      0.06 o 
   0   2  16        2.82      0.16 o 
   1   2  16        6.39      0.26 o 
   2   2  16       14.01      0.41 o 
   3   2  16        2.00      0.16 o 
   4   2  16        2.24      0.22 o 
   5   2  16       12.84      0.55 o 
   6   2  16        8.73      0.78 o 
  -9   3  16        3.29      0.25 o 
  -8   3  16       18.11      0.66 o 
  -7   3  16       23.68      0.64 o 
  -6   3  16        1.72      0.16 o 
  -5   3  16        0.06      0.06 o 
  -4   3  16        4.20      0.21 o 
  -3   3  16        0.06      0.06 o 
  -2   3  16       34.71      0.92 o 
  -1   3  16      124.41      2.89 o 
   0   3  16        1.27      0.11 o 
   1   3  16        0.34      0.10 o 
   2   3  16        4.10      0.21 o 
   3   3  16        8.77      0.33 o 
   4   3  16       24.94      0.69 o 
   5   3  16       35.52      2.07 o 
  -7   4  16       10.10      0.46 o 
  -6   4  16        0.59      0.13 o 
  -5   4  16        0.09      0.10 o 
  -4   4  16        1.76      0.20 o 
  -3   4  16        3.96      0.30 o 
  -2   4  16       15.48      0.50 o 
  -1   4  16        4.62      0.25 o 
   0   4  16       18.45      0.50 o 
   1   4  16       14.11      0.46 o 
   2   4  16        0.11      0.12 o 
   3   4  16        2.58      0.19 o 
  -4   5  16        0.11      0.09 o 
  -3   5  16       18.51      0.83 o 
  -2   5  16       14.61      0.56 o 
  -1   5  16        0.26      0.17 o 
   0   5  16       25.45      0.88 o 
 -10   1  17       16.03      0.83 o 
  -9   1  17       39.32      0.99 o 
  -8   1  17        7.04      0.32 o 
  -7   1  17       23.18      1.23 o 
  -6   1  17        0.58      0.28 o 
  -5   1  17       15.51      0.84 o 
  -4   1  17        4.97      0.29 o 
  -3   1  17       61.77      1.73 o 
  -2   1  17       32.31      0.83 o 
  -1   1  17        1.90      0.15 o 
   0   1  17       21.71      0.61 o 
   1   1  17        3.93      0.23 o 
   2   1  17        4.89      0.26 o 
   3   1  17        1.55      0.17 o 
   4   1  17        9.10      0.52 o 
   5   1  17        0.13      0.15 o 
  -9   2  17        8.93      0.65 o 
  -8   2  17        2.11      0.24 o 
  -7   2  17        2.48      0.21 o 
  -6   2  17        9.96      0.34 o 
  -5   2  17        8.14      0.76 o 
  -4   2  17        7.86      0.44 o 
  -3   2  17        0.51      0.21 o 
  -2   2  17       59.45      1.85 o 
  -1   2  17        0.12      0.09 o 
   0   2  17        0.10      0.08 o 
   1   2  17        4.45      0.33 o 
   2   2  17       49.44      1.24 o 
   3   2  17        7.45      0.37 o 
   4   2  17        5.77      0.54 o 
   5   2  17       27.32      1.12 o 
  -8   3  17       17.65      0.66 o 
  -7   3  17        0.22      0.13 o 
  -6   3  17        0.88      0.21 o 
  -5   3  17        0.10      0.09 o 
  -4   3  17       15.81      0.45 o 
  -3   3  17        1.26      0.13 o 
  -2   3  17        4.75      0.41 o 
  -1   3  17       12.55      0.41 o 
   0   3  17        5.79      0.25 o 
   1   3  17        1.60      0.16 o 
   2   3  17        0.13      0.09 o 
   3   3  17        7.74      0.43 o 
   4   3  17        3.04      0.24 o 
  -6   4  17        0.07      0.07 o 
  -5   4  17        2.55      0.20 o 
  -4   4  17        5.07      0.31 o 
  -3   4  17       10.86      0.42 o 
  -2   4  17       11.59      0.46 o 
  -1   4  17       12.08      0.47 o 
   0   4  17        0.69      0.15 o 
   1   4  17        4.06      0.23 o 
   2   4  17        6.90      0.29 o 
  -9   0  18        0.20      0.19 o 
  -7   0  18        8.67      1.26 o 
  -6   0  18       15.63      1.13 o 
  -5   0  18       27.92      1.05 o 
  -4   0  18      140.11      3.78 o 
  -3   0  18       34.77      1.03 o 
  -2   0  18        5.38      0.44 o 
  -1   0  18       64.73      1.73 o 
   0   0  18        0.34      0.21 o 
   1   0  18       92.11      2.59 o 
   2   0  18        5.18      1.01 o 
   3   0  18       10.01      0.83 o 
   4   0  18        0.10      0.12 o 
   5   0  18        1.75      0.39 o 
  -9   1  18        7.12      0.56 o 
  -8   1  18       10.51      1.65 o 
  -7   1  18        0.12      0.10 o 
  -6   1  18        0.52      0.22 o 
  -5   1  18        0.69      0.23 o 
  -4   1  18        1.17      0.20 o 
  -3   1  18       40.97      1.14 o 
  -2   1  18        8.74      0.33 o 
  -1   1  18       16.35      0.55 o 
   0   1  18       26.85      0.83 o 
   1   1  18        4.42      0.27 o 
   2   1  18       23.20      0.67 o 
   3   1  18        3.09      0.34 o 
   4   1  18        0.26      0.17 o 
  -9   2  18       15.16      0.69 o 
  -8   2  18       13.96      0.49 o 
  -7   2  18        4.69      0.42 o 
  -6   2  18       19.73      0.54 o 
  -5   2  18        4.77      0.36 o 
  -4   2  18        8.11      0.53 o 
  -3   2  18       45.04      1.80 o 
  -2   2  18       30.67      0.97 o 
  -1   2  18        5.98      0.29 o 
   0   2  18       12.59      0.61 o 
   1   2  18        0.39      0.14 o 
   2   2  18        2.23      0.21 o 
   3   2  18       23.09      0.77 o 
   4   2  18        6.09      0.37 o 
  -7   3  18       10.21      0.38 o 
  -6   3  18        8.62      0.34 o 
  -5   3  18       13.21      0.42 o 
  -4   3  18        2.71      0.18 o 
  -3   3  18        4.12      0.23 o 
  -2   3  18        9.99      0.70 o 
  -1   3  18        1.37      0.17 o 
   0   3  18        5.24      0.28 o 
   1   3  18       39.10      1.61 o 
   2   3  18        1.54      0.17 o 
   3   3  18        2.44      0.25 o 
  -5   4  18       17.78      0.96 o 
  -4   4  18        2.15      0.18 o 
  -3   4  18        4.09      0.29 o 
  -2   4  18        0.94      0.31 o 
  -1   4  18        0.11      0.11 o 
   0   4  18        2.18      0.19 o 
   1   4  18        0.80      0.18 o 
  -9   1  19        3.24      0.28 o 
  -8   1  19        0.07      0.08 o 
  -6   1  19       12.03      0.62 o 
  -5   1  19       43.95      1.45 o 
  -4   1  19       56.72      1.61 o 
  -3   1  19        0.24      0.14 o 
  -2   1  19        1.67      0.28 o 
  -1   1  19       10.36      0.51 o 
   0   1  19       53.24      1.43 o 
   1   1  19       12.45      0.62 o 
   2   1  19       36.24      1.09 o 
   3   1  19        8.69      0.45 o 
   4   1  19        1.37      0.29 o 
  -8   2  19        3.57      0.23 o 
  -7   2  19        0.18      0.16 o 
  -6   2  19        2.67      0.29 o 
  -5   2  19       11.22      0.55 o 
  -4   2  19        6.13      0.64 o 
  -3   2  19        0.58      0.26 o 
  -2   2  19        8.98      0.42 o 
  -1   2  19        4.72      0.33 o 
   0   2  19       13.23      0.59 o 
   1   2  19        7.20      0.34 o 
   2   2  19        0.11      0.12 o 
   3   2  19       15.04      0.82 o 
  -7   3  19        0.09      0.09 o 
  -6   3  19       16.00      0.50 o 
  -5   3  19        6.45      0.28 o 
  -4   3  19        0.09      0.10 o 
  -3   3  19       10.45      0.39 o 
  -2   3  19        1.37      0.30 o 
  -1   3  19        4.43      0.29 o 
   0   3  19        0.19      0.13 o 
   1   3  19       16.50      0.70 o 
   2   3  19        0.15      0.13 o 
  -4   4  19        0.16      0.12 o 
  -3   4  19        0.17      0.14 o 
  -2   4  19        0.09      0.10 o 
  -1   4  19        0.62      0.19 o 
  -6   0  20        9.05      1.03 o 
  -5   0  20      102.77      3.42 o 
  -4   0  20        0.11      0.12 o 
  -3   0  20        8.90      0.59 o 
  -2   0  20       18.09      0.73 o 
  -1   0  20       44.24      1.44 o 
   0   0  20       10.04      0.60 o 
   1   0  20       93.62      3.11 o 
   2   0  20       20.88      0.95 o 
   3   0  20       38.94      1.45 o 
  -8   1  20        1.15      0.47 o 
  -7   1  20        4.02      0.85 o 
  -6   1  20       30.02      1.78 o 
  -5   1  20        0.32      0.21 o 
  -4   1  20       12.33      0.49 o 
  -3   1  20        2.49      0.24 o 
  -2   1  20        1.09      0.18 o 
  -1   1  20        2.86      0.43 o 
   0   1  20        3.58      0.36 o 
   1   1  20        5.40      0.46 o 
   2   1  20       27.58      1.18 o 
   3   1  20        0.49      0.21 o 
  -7   2  20       24.38      0.71 o 
  -6   2  20       22.16      0.65 o 
  -5   2  20        0.18      0.18 o 
  -4   2  20        0.26      0.27 o 
  -3   2  20        3.55      0.44 o 
  -2   2  20        7.44      0.83 o 
  -1   2  20       51.55      1.70 o 
   0   2  20       26.48      0.94 o 
   1   2  20        0.53      0.27 o 
   2   2  20        2.27      0.26 o 
  -6   3  20        1.09      0.17 o 
  -5   3  20        0.11      0.10 o 
  -4   3  20        5.94      0.31 o 
  -3   3  20        4.16      0.27 o 
  -2   3  20       16.40      0.88 o 
  -1   3  20        0.15      0.15 o 
   0   3  20       13.41      0.48 o 
   1   3  20        0.35      0.34 o 
  -7   1  21        2.84      0.80 o 
  -6   1  21       11.82      1.22 o 
  -5   1  21        0.54      0.45 o 
  -4   1  21        1.45      0.26 o 
  -3   1  21        7.61      0.47 o 
  -2   1  21       60.60      1.75 o 
  -1   1  21       14.46      0.58 o 
   0   1  21       17.81      0.68 o 
   1   1  21       11.09      0.53 o 
   2   1  21       10.61      1.25 o 
  -6   2  21        1.51      0.20 o 
  -5   2  21        0.74      0.52 o 
  -4   2  21        4.44      0.49 o 
  -3   2  21       11.94      1.24 o 
  -2   2  21        0.47      0.23 o 
  -1   2  21        1.51      0.40 o 
   0   2  21       14.22      1.91 o 
  -4   3  21        1.10      0.35 o 
  -3   3  21        7.06      0.36 o 
  -2   3  21        0.08      0.10 o 
  -6   0  22        2.13      0.67 o 
  -5   0  22        0.19      0.21 o 
  -4   0  22        1.31      0.61 o 
  -3   0  22      101.19      3.62 o 
  -2   0  22        4.65      1.77 o 
  -1   0  22        0.35      0.30 o 
   0   0  22       19.09      1.51 o 
  -5   1  22        1.08      0.64 o 
  -4   1  22       22.37      0.85 o 
  -3   1  22        2.02      0.30 o 
  -2   1  22       12.59      0.85 o 
  -1   1  22       13.87      0.65 o 
   0   1  22        3.76      0.43 o 
  -5   2  22       10.54      0.73 o 
  -4   2  22        4.17      0.69 o 
  -3   2  22        0.15      0.16 o 
_refine_diff_density_max 1.657997E-01
_refine_diff_density_min -2.477903E-01

# start Validation Reply Form
_vrf_PLAT355_ELMAM2_withoutURATIO_oxa09_05
;
PROBLEM: Long   O-H (X0.82,N0.98A)  O1       - H1       .       1.08 Ang.  
RESPONSE: This is a very strong hydrogen bond and this is the reason why
the O-H bond is so long.
;
_vrf_PLAT417_ELMAM2_withoutURATIO_oxa09_05
;
PROBLEM: Short Inter D-H..H-D
RESPONSE: This is a very strong hydrogen bond and this is the reason why
the distance is so short.
;
# end Validation Reply Form
