# Supplementary material for: On the accuracy and precision of X-ray and neutron diffraction results as a function of resolution and the electron density model
Source: IUCrJ. 2020 Aug 25;7(Pt 5):920–33. doi: 10.1107/S2052252520010441 (PMC7467170; doi:10.1107/S2052252520010441)
Supplement: Supplementary file 2 [file m-07-00920-sup2.zip › cif_deposition/ELMAM2_withoutURATIO_oxa09_06.cif]

data_ELMAM2_withoutURATIO_oxa09_06  
_audit_creation_method             'MoPro12'     
_chemical_formula_moiety               'C2 H2 O4, 2(H2 O1)'
_chemical_formula_sum                  'C2 H6 O6'
_chemical_formula_weight               126.07
_chemical_absolute_configuration     '-'

_symmetry_cell_setting               monoclinic   
_symmetry_space_group_name_H-M         'P 21/c'
_symmetry_space_group_name_Hall        '-P 2ybc'

loop_
_atom_type_symbol                      
_atom_type_description                 
_atom_type_scat_dispersion_real        
_atom_type_scat_dispersion_imag        
_atom_type_scat_source                 
 'C' 'C'    0.0033   0.0016
'Su & Coppens. Acta. Cryst. (1997) A53, 749-762. '                    
 'H' 'H'    0.0000   0.0000
'Su & Coppens. Acta. Cryst. (1997) A53, 749-762. '                    
 'O' 'O'    0.0106   0.0060
'Su & Coppens. Acta. Cryst. (1997) A53, 749-762. '                    

loop_
_symmetry_equiv_pos_as_xyz           
'x, y, z'
'-x, y+1/2, -z+1/2'
'-x, -y, -z'
'x, -y-1/2, z-1/2'
_cell_length_a                    6.0904(2)
_cell_length_b                    3.49540(10)
_cell_length_c                    11.8337(3)
_cell_angle_alpha                 90.00
_cell_angle_beta                  103.916(2)
_cell_angle_gamma                 90.00
_cell_volume                      244.526(12)
_cell_formula_units_Z                2
_cell_measurement_reflns_used     4060
_cell_measurement_temperature     100(1)
_cell_measurement_theta_max       36.32
_cell_measurement_theta_min       3.45
_exptl_crystal_density_diffrn     1.712 
_exptl_crystal_F_000              132 
_exptl_absorpt_coefficient_mu     0.181 
_exptl_crystal_description        unspecified
_exptl_crystal_size_max              0.290
_exptl_crystal_size_mid              0.287  
_exptl_crystal_size_min              0.120                
_exptl_crystal_colour             colourless
_exptl_absorpt_correction_type    multi-scan
_exptl_absorpt_process_details
;
 Absorption correction done by SORTAV
 Blessing, R. H.: (1995) Acta Cryst. A51, 33-38
;
_exptl_absorpt_correction_T_min    0.950
_exptl_absorpt_correction_T_max    0.969
_exptl_special_details               
;
?
;
_diffrn_reflns_av_R_equivalents   0.0000
_diffrn_reflns_av_unetI/netI      0.0264
_diffrn_reflns_limit_h_max        9
_diffrn_reflns_limit_h_min        -10
_diffrn_reflns_limit_k_max        5
_diffrn_reflns_limit_k_min        0
_diffrn_reflns_limit_l_max        19
_diffrn_reflns_limit_l_min        0
_diffrn_reflns_number             1185
_diffrn_reflns_theta_full         26.00
_diffrn_reflns_theta_max          36.32
_diffrn_reflns_theta_min          3.45
_diffrn_ambient_temperature       100(1)
_diffrn_measured_fraction_theta_full 1.000
_diffrn_measured_fraction_theta_max 0.999
_diffrn_measurement_device_type   'Bruker APEX-II CCD'
_diffrn_measurement_method        '\f and \w scans'
_diffrn_radiation_monochromator   'graphite'
_diffrn_radiation_type            MoK\a
_diffrn_radiation_wavelength      0.71073
_diffrn_source                    'fine-focus sealed tube'
_diffrn_standards_number          0
_reflns_number_gt                 1079
_reflns_number_total              1185
_reflns_threshold_expression      >2sigma(I)
_computing_structure_refinement      'MoPro (J. Appl. Cryst. 2005, 38, 38-54)'
_iucr_refine_instructions_details  
; 
# ! MoPro 12.6 19/01/2017 17:15:24 F:\Oxalic_acid\Oxa_ELMAM2\Final_Refinement_06\9\mopro_elmam2_06_01.par 
# ! reflections hkl file : F:\Oxalic_acid\Oxa_ELMAM2\Final_Refinement_06\9\sortav_freeformat.hkl refin. vs. F^1 
# ! atomic table file : C:\Users\user\Desktop\Programy_Krys\MoPro\MoProSuite\LibMoPro\mopro.tab 
# ! wave functions file : C:\Users\user\Desktop\Programy_Krys\MoPro\MoProSuite\LibMoPro\WAVEF_Su_Coppens_relativistic 
# ! RF factor = 1.723 % RI factor = 2.802% 
# ! wR2F factor = 2.106 % wR2I factor = 4.202% 
# ! g.o.f.(F**1) = 1.247 Nvar= 49 Nref= 1185 Nfree= 0 0.08<sinT/l< 0.83 
#  
# WSIG 1.00000 ! weighting scheme 
#  ! SPACE GROUP P ? 
#  
# CELL 6.0904 3.4954 11.8337 90.0000 103.9161 90.0000 0.71073 
# ZERR 0.0000 0.0000 0.0000 0.0000 0.0000 0.0000 
#  
# SYMM 2 P CENTRO 
#  X , Y, Z 
#  -X , 1/2+Y, 1/2-Z 
#  
# EQUIV 56551 
#  
# SCALE 1 9.764858 
#  
# FMULT 1.00000 
#  
# UOVER 0.00000 0.00000 0.00000 0.00000 0.00000 0.00000 ANI 
#  
# SOLVT 0.00000 50.00000 
#  
# EXTIN 0.00000 GAUSSIAN ISOT TYP1 ! G*10^4 
#  
#  
# DUMMY 2 
# DUMY 0.39896 0.58093 0.36381 D1 0 ! atom # 8 
# DUMY 0.42794 0.53146 0.40201 D2 0 ! atom # 9 
#  
# KAPPA 7 
#  1.001632 1.113461 ! # 1 1 TES O1 1x 
#  1.013147 1.000000 ! # 2 1 TES C1 1x 
#  1.003017 1.109004 ! # 3 1 TES O2 1x 
#  1.023969 0.927043 ! # 4 1 TES O3 1x 
#  1.043006 1.200000 ! # 5 1 TES H2 1x 
#  1.043006 1.200000 ! # 6 1 TES H3 1x 
#  1.119673 1.200000 ! # 7 1 TES H1 1x 
#  
# ATOMS 7 
#  
# ATOM 1 O1 TES 1 0.065298 0.444267 0.150105 1.0000 1 O 
#  XY C1 H1 HEX K1 V0 M0 Q0 
# UANI 0.012427 0.017315 0.007706 -.003749 0.001892 0.000648 
#  6.05220 0. -.054 -.087 0. 0.104 0. 0. -.028 0.042 
#  0. -.015 -.026 0. 0. 0.065 0.022 
#  0.011 0. 0. 0.004 0.003 0. 0. 0.015 0.015 
#  
# ATOM 2 C1 TES 1 0.096876 0.558648 0.052058 1.0000 1 C 
#  XY O2 O1 HEX K2 V0 M0 Q0 
# UANI 0.008050 0.010859 0.007210 -.002002 0.000970 0.000004 
#  3.98080 0. 0.081 -.046 0. -.248 0. 0. 0.097 0.050 
#  0. 0.022 -.006 0. 0. 0.294 0.021 
#  0.014 0. 0. 0.014 -.001 0. 0. -.058 0.018 
#  
# ATOM 3 O2 TES 1 0.257582 0.742400 0.036278 1.0000 1 O 
#  ZY C1 O1 HEX K3 V0 M0 Q0 
# UANI 0.010202 0.018216 0.007952 -.005978 0.000750 0.000842 
#  6.09000 0. 0. 0. -.068 0.029 0. 0. -.153 0. 
#  0.028 0. 0. 0.017 0. 0. 0. 
#  -.012 0. 0. 0.011 0. 0. 0. -.003 0. 
#  
# ATOM 4 O3 TES 1 0.369923 0.630976 0.321492 1.0000 1 O 
# bZY H2 H3 HEX K4 V0 M0 Q0 
# UANI 0.010047 0.017548 0.008641 0.001662 0.000412 -.001101 
#  5.64460 0. 0. 0. -.163 -.014 0. 0. 0.132 0. 
#  -.039 0. 0. -.061 0. 0. 0. 
#  -.018 0. 0. -.027 0. 0. 0. 0.004 0. 
#  
# ATOM 5 H2 TES 1 0.310860 0.690490 0.386730 1.0000 1 H 
#  ZY O3 H3 HEX K5 V0 M0 Q0 
# UISO 0.026485 
#  1.13780 0. 0. 0. 0.273 0.140 0. 0. 0. 0. 
#  0.034 0. 0. 0. 0. 0. 0. 
#  -.010 0. 0. 0. 0. 0. 0. 0. 0. 
#  
# ATOM 6 H3 TES 1 0.488045 0.456665 0.349484 1.0000 1 H 
#  ZY O3 H2 HEX K6 V0 M0 Q0 
# UISO 0.024803 
#  1.13780 0. 0. 0. 0.273 0.140 0. 0. 0. 0. 
#  0.034 0. 0. 0. 0. 0. 0. 
#  -.010 0. 0. 0. 0. 0. 0. 0. 0. 
#  
# ATOM 7 H1 TES 1 0.200252 0.523181 0.218398 1.0000 1 H 
#  ZY O1 C1 HEX K7 V0 M0 Q0 
# UISO 0.047014 
#  0.95670 0. 0. 0. 0.207 0.095 0. 0. 0. 0. 
#  0.017 0. 0. 0. 0. 0. 0. 
#  -.028 0. 0. 0. 0. 0. 0. 0. 0. 
#  
# ANHAR 0 3 ! number_of_anharmonic_atoms max_order 
# ! 1 ! atom number 
# ! 0.00E+00 0.00E+00 0.00E+00 0.00E+00 0.00E+00 0.00E+00 0.00E+00 0.00E+00 
# ! 0.00E+00 0.00E+00 
#  
#  
# STOP 
; 
_refine_special_details              
;
  TAAM refinement with ELMAM2 databank.
  Uses aspherical atomic scattering factors computed 
  from multipolar model
  (Hansen & Coppens, Acta Cryst. A, 1978, 34, 909-921)
  parametrized using ELMAM2 databank
  (Domagala, et al., Acta Cryst. A, 2012, 68, 337-351)
  and MoPro software
  (Jelsch, et al., J. Appl. Cryst. 2005, 38, 38-54)
 Refinement of F^1^ against reflections.
 The threshold expression of F^2^ > 2sigma(F^2^) is
 used for calculating R-factors(gt) and is not
 relevant to the choice of reflections for refinement.
 R-factors based on F^2^ are statistically about twice
 as large as those based on F, and R-factors based on
 ALL data will be even larger.
;
_refine_ls_structure_factor_coef     F  
_refine_ls_matrix_type                full
_refine_ls_weighting_scheme          sigma
_refine_ls_weighting_details         ?
_atom_sites_solution_primary      direct 
_atom_sites_solution_secondary    difmap 
_atom_sites_solution_hydrogens    geom   
_refine_ls_hydrogen_treatment    refall
_refine_ls_extinction_method        'none'              
_refine_ls_abs_structure_details     ?
_refine_ls_abs_structure_Flack       ?
_refine_ls_number_reflns              1185
_refine_ls_number_parameters            49
_refine_ls_number_restraints             0
# R-factors: R(F)  &  wR2(I) 
_refine_ls_R_factor_all              0.0172
_refine_ls_R_factor_gt               0.0150
_refine_ls_wR_factor_ref             0.0211
_refine_ls_wR_factor_gt              0.0208
_refine_ls_goodness_of_fit_ref       1.247
_refine_ls_restrained_S_all          0.000
_refine_ls_shift/su_max              0.000
_refine_ls_shift/su_mean             0.000

###  to get diff_density_max min & rms : 
###  run MoPro  : WRIT FOUR   to create FOURier file 
###  run VMoPro : FOUR  FastFourierTransform   to get a 3D grid (Xplor format) on whole unit-cell
###             & GRID  STAT   to get max min rms statistics


loop_
_atom_site_type_symbol      
_atom_site_label            
_atom_site_fract_x          
_atom_site_fract_y          
_atom_site_fract_z          
_atom_site_U_iso_or_equiv   
_atom_site_adp_type         
_atom_site_occupancy        
_atom_site_calc_flag        
_atom_site_refinement_flag_posn  
_atom_site_refinement_flag_adp  
_atom_site_disorder_assembly
_atom_site_disorder_group   
O  O1 0.06530(4) 0.44427(7) 0.15010(2) 0.0126(1) Uani 1 d . . . .
C  C1 0.09688(4) 0.55865(8) 0.05206(2) 0.00885(10) Uani 1 d . . . .
O  O2 0.25758(4) 0.74240(7) 0.03628(2) 0.01237(10) Uani 1 d . . . .
O  O3 0.36992(4) 0.63098(7) 0.32149(2) 0.01239(10) Uani 1 d . . . .
H  H2 0.311(1) 0.690(2) 0.3867(6) 0.026(1) Uiso 1 d U . . .
H  H3 0.488(1) 0.457(2) 0.3495(5) 0.025(1) Uiso 1 d U . . .
H  H1 0.200(1) 0.523(3) 0.2184(7) 0.047(2) Uiso 1 d U . . .

loop_ 
_atom_site_aniso_label 
_atom_site_aniso_U_11 
_atom_site_aniso_U_22 
_atom_site_aniso_U_33 
_atom_site_aniso_U_12 
_atom_site_aniso_U_13 
_atom_site_aniso_U_23 
O1 0.01243(10) 0.0173(1) 0.00771(8) -0.00375(7) 0.00189(7) 0.00065(6)  
C1 0.0081(1) 0.0109(1) 0.00721(10) -0.00200(7) 0.00097(7) 0.000004(7)  
O2 0.01020(9) 0.01822(10) 0.00795(9) -0.00598(7) 0.00075(7) 0.00084(6)  
O3 0.01005(9) 0.0175(1) 0.00864(9) 0.00166(7) 0.00041(7) -0.00110(6)  

loop_
_geom_bond_atom_site_label_1         
_geom_bond_atom_site_label_2         
_geom_bond_distance                  
_geom_bond_site_symmetry_2           
_geom_bond_publ_flag                 
O1 C1 1.2847(3) . ? 
O1 H1 1.042(8) . ? 
C1 O2 1.2220(3) . ? 
O3 H3 0.940(7) . ? 
O3 H2 0.950(7) . ? 

loop_
_geom_angle_atom_site_label_1        
_geom_angle_atom_site_label_2        
_geom_angle_atom_site_label_3        
_geom_angle                          
_geom_angle_site_symmetry_1          
_geom_angle_site_symmetry_3          
_geom_angle_publ_flag                
O1 C1 O2 126.94(3) . . ? 
C1 O1 H1 110.9(5) . . ? 
H2 O3 H3 105.2(5) . . ? 

loop_
_geom_torsion_atom_site_label_1      
_geom_torsion_atom_site_label_2      
_geom_torsion_atom_site_label_3      
_geom_torsion_atom_site_label_4      
_geom_torsion                        
_geom_torsion_site_symmetry_1        
_geom_torsion_site_symmetry_2        
_geom_torsion_site_symmetry_3        
_geom_torsion_site_symmetry_4        
_geom_torsion_publ_flag              
O2 C1 O1 H1 -1.4(5) . . . . ? 

loop_ 
 _refln_index_h 
 _refln_index_k 
 _refln_index_l 
 _refln_F_squared_meas 
 _refln_F_squared_sigma 
 _refln_observed_status 
   1   0   0      366.21      8.24 o 
   2   0   0       24.02      0.81 o 
   3   0   0      385.17      8.43 o 
   4   0   0       44.36      1.00 o 
   5   0   0       62.48      1.39 o 
   6   0   0      236.27      5.17 o 
   7   0   0      107.51      2.64 o 
   8   0   0       28.45      1.43 o 
   9   0   0       17.89      0.68 o 
   1   1   0     1523.92     33.33 o 
   2   1   0      362.58      8.17 o 
   3   1   0      107.59      2.59 o 
   4   1   0        2.40      0.12 o 
   5   1   0        0.54      0.08 o 
   6   1   0        0.55      0.11 o 
   7   1   0       84.08      1.97 o 
   8   1   0        0.07      0.06 o 
   9   1   0       34.14      0.83 o 
   0   2   0       13.53      0.45 o 
   1   2   0      322.91      7.25 o 
   2   2   0      518.37     11.51 o 
   3   2   0        1.90      0.11 o 
   4   2   0      118.02      2.66 o 
   5   2   0       24.43      0.60 o 
   6   2   0        0.04      0.04 o 
   7   2   0       36.59      1.06 o 
   8   2   0       43.21      1.05 o 
   9   2   0        1.95      0.19 o 
   1   3   0       18.95      0.61 o 
   2   3   0       13.42      1.04 o 
   3   3   0       69.61      1.92 o 
   4   3   0        5.99      0.25 o 
   5   3   0      126.16      2.82 o 
   6   3   0        0.06      0.07 o 
   7   3   0        0.63      0.10 o 
   8   3   0       18.30      0.49 o 
   0   4   0        2.45      0.28 o 
   1   4   0       18.73      0.54 o 
   2   4   0       13.33      1.21 o 
   3   4   0        6.73      0.33 o 
   4   4   0       70.24      1.62 o 
   5   4   0        9.13      0.36 o 
   6   4   0       17.50      0.55 o 
   7   4   0       10.41      0.37 o 
   1   5   0        4.69      0.31 o 
   2   5   0       12.20      0.35 o 
   3   5   0       17.51      0.57 o 
   4   5   0        0.11      0.08 o 
   5   5   0        5.23      0.22 o 
  -9   1   1        0.49      0.11 o 
  -8   1   1       30.64      0.81 o 
  -7   1   1       18.11      0.54 o 
  -6   1   1        1.31      0.13 o 
  -5   1   1       57.01      1.33 o 
  -4   1   1       88.68      1.99 o 
  -3   1   1      322.96      7.16 o 
  -2   1   1      184.53      4.16 o 
  -1   1   1     2684.08     67.52 o 
   0   1   1      441.07      9.03 o 
   1   1   1       36.97      0.88 o 
   2   1   1       66.14      1.50 o 
   3   1   1      425.97      9.99 o 
   4   1   1      149.48      3.36 o 
   5   1   1      106.74      2.39 o 
   6   1   1      185.28      4.18 o 
   7   1   1        1.05      0.10 o 
   8   1   1        0.47      0.10 o 
   9   1   1        0.24      0.11 o 
  -9   2   1        5.13      0.44 o 
  -8   2   1       41.64      1.01 o 
  -7   2   1        0.10      0.08 o 
  -6   2   1       71.90      1.64 o 
  -5   2   1        9.66      0.34 o 
  -4   2   1       52.96      1.23 o 
  -3   2   1       83.53      1.90 o 
  -2   2   1      146.02      4.64 o 
  -1   2   1      140.10      3.06 o 
   0   2   1       74.43      2.00 o 
   1   2   1      266.01      6.10 o 
   2   2   1        1.58      0.10 o 
   3   2   1        7.76      0.25 o 
   4   2   1       74.53      1.70 o 
   5   2   1       25.28      0.71 o 
   6   2   1        9.19      0.29 o 
   7   2   1       11.07      0.45 o 
   8   2   1       22.22      0.84 o 
   9   2   1        3.84      0.26 o 
  -8   3   1        0.11      0.08 o 
  -7   3   1        2.04      0.14 o 
  -6   3   1       13.62      0.63 o 
  -5   3   1       20.59      0.67 o 
  -4   3   1        5.06      0.31 o 
  -3   3   1        3.53      0.43 o 
  -2   3   1      143.51      4.03 o 
  -1   3   1        0.15      0.11 o 
   0   3   1       51.50      1.34 o 
   1   3   1       31.76      0.78 o 
   2   3   1       29.85      0.86 o 
   3   3   1        2.57      0.27 o 
   4   3   1       37.07      0.90 o 
   5   3   1       27.47      0.82 o 
   6   3   1        0.26      0.20 o 
   7   3   1       29.10      0.74 o 
   8   3   1        0.14      0.13 o 
  -7   4   1       22.16      0.82 o 
  -6   4   1        8.10      0.29 o 
  -5   4   1        3.61      0.17 o 
  -4   4   1        0.14      0.10 o 
  -3   4   1       21.97      0.75 o 
  -2   4   1       17.07      0.48 o 
  -1   4   1        5.97      0.30 o 
   0   4   1       12.63      0.39 o 
   1   4   1        0.74      0.12 o 
   2   4   1        0.05      0.05 o 
   3   4   1        0.32      0.12 o 
   4   4   1        0.68      0.15 o 
   5   4   1        4.63      0.25 o 
   6   4   1        0.10      0.08 o 
   7   4   1        1.56      0.19 o 
  -5   5   1        2.58      0.16 o 
  -4   5   1        0.05      0.05 o 
  -3   5   1        0.29      0.11 o 
  -2   5   1        0.29      0.10 o 
  -1   5   1       10.95      0.40 o 
   0   5   1        0.14      0.10 o 
   1   5   1        0.04      0.05 o 
   2   5   1        3.95      0.17 o 
   3   5   1        9.71      0.29 o 
   4   5   1        2.19      0.23 o 
 -10   0   2        0.16      0.18 o 
  -9   0   2        4.37      0.36 o 
  -8   0   2        3.37      0.64 o 
  -7   0   2       14.85      0.95 o 
  -6   0   2      183.38      4.08 o 
  -5   0   2       89.61      2.09 o 
  -4   0   2      962.71     20.74 o 
  -3   0   2       14.60      0.44 o 
  -2   0   2      600.95     14.35 o 
  -1   0   2      741.88     19.30 o 
   0   0   2      137.13      3.03 o 
   1   0   2       10.07      0.33 o 
   2   0   2     3195.23     92.61 o 
   3   0   2      177.45      6.23 o 
   4   0   2        0.08      0.07 o 
   5   0   2      671.72     16.85 o 
   6   0   2       29.25      0.92 o 
   7   0   2       36.86      2.39 o 
   8   0   2       15.79      0.53 o 
   9   0   2       49.23      1.26 o 
  -9   1   2        1.64      0.15 o 
  -8   1   2        0.08      0.09 o 
  -7   1   2       88.44      2.07 o 
  -6   1   2        6.49      0.29 o 
  -5   1   2      253.59      5.81 o 
  -4   1   2       55.55      1.45 o 
  -3   1   2       33.63      0.79 o 
  -2   1   2      554.16     12.47 o 
  -1   1   2      150.57      3.38 o 
   0   1   2       88.62      1.98 o 
   1   1   2      423.03      9.34 o 
   2   1   2        2.62      0.14 o 
   3   1   2      436.76      9.99 o 
   4   1   2      183.83      4.19 o 
   5   1   2       57.68      1.34 o 
   6   1   2       60.96      1.46 o 
   7   1   2        0.22      0.07 o 
   8   1   2        2.40      0.14 o 
   9   1   2        4.68      0.31 o 
  -9   2   2        0.11      0.12 o 
  -8   2   2       16.57      0.51 o 
  -7   2   2        0.37      0.12 o 
  -6   2   2       39.85      0.96 o 
  -5   2   2        0.62      0.15 o 
  -4   2   2       12.83      0.39 o 
  -3   2   2      178.31      3.98 o 
  -2   2   2      480.67     10.67 o 
  -1   2   2        8.05      0.26 o 
   0   2   2      127.48      3.07 o 
   1   2   2        0.05      0.04 o 
   2   2   2        2.88      0.13 o 
   3   2   2      273.19      6.29 o 
   4   2   2      291.20      6.70 o 
   5   2   2        3.57      0.16 o 
   6   2   2        0.05      0.05 o 
   7   2   2        6.90      0.31 o 
   8   2   2        0.13      0.09 o 
  -8   3   2        9.07      0.31 o 
  -7   3   2        1.69      0.18 o 
  -6   3   2       11.96      0.38 o 
  -5   3   2        0.08      0.06 o 
  -4   3   2       14.48      0.48 o 
  -3   3   2      258.45      6.56 o 
  -2   3   2       66.81      1.71 o 
  -1   3   2       32.52      0.95 o 
   0   3   2      115.64      3.23 o 
   1   3   2       46.94      1.11 o 
   2   3   2       90.41      2.08 o 
   3   3   2       20.44      0.54 o 
   4   3   2        1.10      0.12 o 
   5   3   2        5.81      0.26 o 
   6   3   2        0.56      0.18 o 
   7   3   2       23.40      0.67 o 
   8   3   2       10.36      0.53 o 
  -7   4   2        7.47      0.28 o 
  -6   4   2        0.04      0.05 o 
  -5   4   2        0.05      0.06 o 
  -4   4   2        4.95      0.23 o 
  -3   4   2       10.93      0.40 o 
  -2   4   2       63.79      1.47 o 
  -1   4   2       10.25      0.43 o 
   0   4   2       59.70      1.53 o 
   1   4   2       57.96      1.35 o 
   2   4   2        2.24      0.18 o 
   3   4   2        2.23      0.20 o 
   4   4   2        0.61      0.15 o 
   5   4   2        0.22      0.09 o 
   6   4   2       26.86      0.83 o 
  -5   5   2        4.19      0.22 o 
  -4   5   2       22.55      0.58 o 
  -3   5   2        2.50      0.15 o 
  -2   5   2       16.10      0.47 o 
  -1   5   2       75.38      1.78 o 
   0   5   2        7.76      0.44 o 
   1   5   2       12.94      0.39 o 
   2   5   2        1.82      0.15 o 
   3   5   2        3.15      0.17 o 
   4   5   2        0.84      0.11 o 
  -9   1   3        0.05      0.05 o 
  -8   1   3       19.71      0.51 o 
  -7   1   3        3.27      0.28 o 
  -6   1   3        0.98      0.16 o 
  -5   1   3       51.29      1.22 o 
  -4   1   3        1.64      0.10 o 
  -3   1   3      160.18      3.59 o 
  -2   1   3       20.06      0.51 o 
  -1   1   3      339.82      7.32 o 
   0   1   3       17.55      0.57 o 
   1   1   3      775.28     17.02 o 
   2   1   3      456.25     10.23 o 
   3   1   3       41.27      0.93 o 
   4   1   3      208.24      4.83 o 
   5   1   3        1.78      0.16 o 
   6   1   3       22.86      0.64 o 
   7   1   3        7.66      0.25 o 
   8   1   3       85.78      2.08 o 
   9   1   3       27.65      0.76 o 
  -9   2   3        0.49      0.14 o 
  -8   2   3        6.81      0.28 o 
  -7   2   3       23.56      0.64 o 
  -6   2   3       63.02      1.56 o 
  -5   2   3        4.29      0.28 o 
  -4   2   3       78.22      1.82 o 
  -3   2   3      298.21      6.58 o 
  -2   2   3        9.35      0.31 o 
  -1   2   3      170.27      3.71 o 
   0   2   3        0.07      0.06 o 
   1   2   3      355.93      7.88 o 
   2   2   3       17.44      0.61 o 
   3   2   3      102.63      2.38 o 
   4   2   3       54.48      1.28 o 
   5   2   3       24.67      0.63 o 
   6   2   3       13.76      0.45 o 
   7   2   3        5.23      0.25 o 
   8   2   3        5.30      0.27 o 
  -8   3   3        7.59      0.38 o 
  -7   3   3        2.25      0.16 o 
  -6   3   3        1.29      0.13 o 
  -5   3   3        6.20      0.25 o 
  -4   3   3       22.84      0.81 o 
  -3   3   3        3.22      0.43 o 
  -2   3   3        1.66      0.22 o 
  -1   3   3       13.44      0.53 o 
   0   3   3       83.61      1.88 o 
   1   3   3        0.08      0.06 o 
   2   3   3        4.82      0.42 o 
   3   3   3       98.57      2.57 o 
   4   3   3        1.54      0.12 o 
   5   3   3        4.47      0.21 o 
   6   3   3        0.84      0.25 o 
   7   3   3       15.89      0.71 o 
  -7   4   3        0.75      0.11 o 
  -6   4   3        7.23      0.25 o 
  -5   4   3       24.35      0.81 o 
  -4   4   3       63.40      1.78 o 
  -3   4   3       61.55      1.43 o 
  -2   4   3       33.03      0.80 o 
  -1   4   3        0.18      0.10 o 
   0   4   3        4.08      0.20 o 
   1   4   3       15.25      0.62 o 
   2   4   3       56.80      1.32 o 
   3   4   3       18.84      0.67 o 
   4   4   3        3.10      0.18 o 
   5   4   3        1.31      0.11 o 
   6   4   3        0.32      0.13 o 
  -5   5   3        3.41      0.24 o 
  -4   5   3        2.48      0.17 o 
  -3   5   3        4.59      0.24 o 
  -2   5   3        3.34      0.18 o 
  -1   5   3        1.25      0.14 o 
   0   5   3        1.18      0.17 o 
   1   5   3        0.53      0.14 o 
   2   5   3        1.27      0.11 o 
   3   5   3        0.07      0.06 o 
   4   5   3        3.48      0.21 o 
 -10   0   4        8.59      0.73 o 
  -9   0   4       60.80      1.58 o 
  -8   0   4        4.36      0.64 o 
  -7   0   4       40.92      1.54 o 
  -6   0   4        2.77      0.44 o 
  -5   0   4       17.94      0.55 o 
  -4   0   4      121.80      2.68 o 
  -3   0   4       85.98      1.91 o 
  -2   0   4     1878.32     65.73 o 
  -1   0   4      807.21     17.11 o 
   0   0   4       67.44      1.55 o 
   1   0   4     1704.63     41.74 o 
   2   0   4        7.98      0.23 o 
   3   0   4       20.91      0.60 o 
   4   0   4       37.73      0.99 o 
   5   0   4       12.40      0.41 o 
   6   0   4        1.53      0.14 o 
   7   0   4      271.41      9.97 o 
   8   0   4       69.66      2.33 o 
   9   0   4        4.73      0.30 o 
  -9   1   4       10.81      0.35 o 
  -8   1   4       30.07      0.82 o 
  -7   1   4        0.14      0.12 o 
  -6   1   4       31.61      0.86 o 
  -5   1   4       92.61      2.31 o 
  -4   1   4       33.93      0.81 o 
  -3   1   4      229.15      5.38 o 
  -2   1   4      355.40      7.80 o 
  -1   1   4      242.37      6.19 o 
   0   1   4     1445.24     31.43 o 
   1   1   4       65.51      1.54 o 
   2   1   4        9.11      0.28 o 
   3   1   4       11.73      0.31 o 
   4   1   4        2.98      0.13 o 
   5   1   4       38.26      0.89 o 
   6   1   4       55.14      1.37 o 
   7   1   4       35.34      0.97 o 
   8   1   4       34.99      0.86 o 
   9   1   4        2.47      0.23 o 
  -9   2   4        0.30      0.14 o 
  -8   2   4       16.86      0.49 o 
  -7   2   4        3.22      0.21 o 
  -6   2   4        5.37      0.26 o 
  -5   2   4       29.30      0.86 o 
  -4   2   4       62.60      1.46 o 
  -3   2   4       27.33      0.74 o 
  -2   2   4       22.78      0.70 o 
  -1   2   4      230.39      6.74 o 
   0   2   4      182.27      4.12 o 
   1   2   4       19.08      0.46 o 
   2   2   4        0.97      0.10 o 
   3   2   4       91.22      2.09 o 
   4   2   4       15.11      0.55 o 
   5   2   4       60.02      1.40 o 
   6   2   4       48.20      1.18 o 
   7   2   4        0.52      0.15 o 
   8   2   4       14.77      0.46 o 
  -8   3   4        0.05      0.05 o 
  -7   3   4       78.11      2.24 o 
  -6   3   4        4.92      0.34 o 
  -5   3   4       11.74      0.53 o 
  -4   3   4      249.75      5.68 o 
  -3   3   4       44.64      1.66 o 
  -2   3   4        9.27      0.51 o 
  -1   3   4       56.83      1.51 o 
   0   3   4       56.31      1.31 o 
   1   3   4        8.32      0.33 o 
   2   3   4      219.05      4.87 o 
   3   3   4      107.88      2.43 o 
   4   3   4       49.88      1.17 o 
   5   3   4        3.92      0.28 o 
   6   3   4        0.20      0.10 o 
   7   3   4       14.95      0.41 o 
  -7   4   4        2.23      0.17 o 
  -6   4   4       43.28      1.05 o 
  -5   4   4       23.72      0.67 o 
  -4   4   4        0.91      0.16 o 
  -3   4   4       29.55      1.00 o 
  -2   4   4        0.61      0.10 o 
  -1   4   4        0.34      0.09 o 
   0   4   4       12.06      0.37 o 
   1   4   4        3.09      0.23 o 
   2   4   4       56.16      1.47 o 
   3   4   4       38.72      1.32 o 
   4   4   4        1.64      0.11 o 
   5   4   4       27.02      0.72 o 
   6   4   4        6.35      0.25 o 
  -5   5   4       66.58      2.22 o 
  -4   5   4        0.42      0.18 o 
  -3   5   4        9.87      0.30 o 
  -2   5   4        3.71      0.17 o 
  -1   5   4        5.29      0.20 o 
   0   5   4       25.49      0.79 o 
   1   5   4       93.86      2.15 o 
   2   5   4        3.29      0.16 o 
   3   5   4        0.04      0.05 o 
   4   5   4       23.00      1.00 o 
 -10   1   5        9.87      0.80 o 
  -9   1   5        3.46      0.19 o 
  -8   1   5       23.00      0.60 o 
  -7   1   5        1.67      0.70 o 
  -6   1   5       96.05      2.20 o 
  -5   1   5       30.26      1.09 o 
  -4   1   5        0.05      0.04 o 
  -3   1   5      207.93      5.24 o 
  -2   1   5       20.11      0.49 o 
  -1   1   5        1.10      0.09 o 
   0   1   5       69.69      1.55 o 
   1   1   5      110.10      2.60 o 
   2   1   5       19.60      0.50 o 
   3   1   5        5.11      0.16 o 
   4   1   5       89.34      2.01 o 
   5   1   5        1.29      0.09 o 
   6   1   5       59.92      1.37 o 
   7   1   5       40.29      1.24 o 
   8   1   5        0.07      0.09 o 
  -9   2   5        6.42      0.38 o 
  -8   2   5       34.42      0.85 o 
  -7   2   5       10.10      0.36 o 
  -6   2   5        4.30      0.24 o 
  -5   2   5      176.70      3.98 o 
  -4   2   5        5.99      0.26 o 
  -3   2   5        2.68      0.29 o 
  -2   2   5        3.31      0.18 o 
  -1   2   5      494.49     10.99 o 
   0   2   5       49.70      1.20 o 
   1   2   5       91.00      2.05 o 
   2   2   5      151.42      3.39 o 
   3   2   5       61.54      1.42 o 
   4   2   5        0.61      0.09 o 
   5   2   5       14.53      0.44 o 
   6   2   5       99.48      2.33 o 
   7   2   5        0.82      0.13 o 
   8   2   5        8.19      0.35 o 
  -8   3   5        1.09      0.17 o 
  -7   3   5       35.17      0.84 o 
  -6   3   5        0.45      0.36 o 
  -5   3   5        3.58      0.31 o 
  -4   3   5       28.88      0.77 o 
  -3   3   5       21.88      0.63 o 
  -2   3   5        6.49      0.34 o 
  -1   3   5        1.07      0.19 o 
   0   3   5       16.30      0.45 o 
   1   3   5       20.76      0.65 o 
   2   3   5        7.71      0.30 o 
   3   3   5        0.13      0.07 o 
   4   3   5        3.81      0.18 o 
   5   3   5       41.58      1.03 o 
   6   3   5        0.06      0.06 o 
   7   3   5        1.18      0.12 o 
  -7   4   5       23.26      0.58 o 
  -6   4   5       39.55      1.11 o 
  -5   4   5       14.09      0.54 o 
  -4   4   5       12.01      0.59 o 
  -3   4   5        0.43      0.16 o 
  -2   4   5       33.86      1.13 o 
  -1   4   5       63.53      1.54 o 
   0   4   5       78.70      1.88 o 
   1   4   5       53.10      1.34 o 
   2   4   5       19.76      0.56 o 
   3   4   5        0.31      0.11 o 
   4   4   5       21.50      0.52 o 
   5   4   5       19.62      0.51 o 
   6   4   5       14.87      0.46 o 
  -5   5   5        0.08      0.07 o 
  -4   5   5        0.05      0.05 o 
  -3   5   5        1.19      0.11 o 
  -2   5   5        3.95      0.21 o 
  -1   5   5        0.28      0.10 o 
   0   5   5        3.46      0.30 o 
   1   5   5        4.50      0.31 o 
   2   5   5        1.22      0.14 o 
   3   5   5        1.98      0.15 o 
 -10   0   6       12.47      0.65 o 
  -9   0   6       25.94      1.12 o 
  -8   0   6        0.13      0.14 o 
  -7   0   6      254.88      5.70 o 
  -6   0   6      161.91      3.26 o 
  -5   0   6      114.76      3.73 o 
  -4   0   6       45.18      1.11 o 
  -3   0   6       12.33      0.36 o 
  -2   0   6      169.87      4.02 o 
  -1   0   6      195.12      4.43 o 
   0   0   6      973.50     22.62 o 
   1   0   6      217.59      4.75 o 
   2   0   6        4.20      0.21 o 
   3   0   6      579.26     13.29 o 
   4   0   6       13.51      0.57 o 
   5   0   6        6.66      0.27 o 
   6   0   6       44.87      1.18 o 
   7   0   6        1.42      0.48 o 
   8   0   6        4.72      0.32 o 
  -9   1   6       22.56      0.69 o 
  -8   1   6        1.85      0.13 o 
  -7   1   6       19.64      0.99 o 
  -6   1   6      151.30      4.07 o 
  -5   1   6        4.18      0.19 o 
  -4   1   6      178.40      4.06 o 
  -3   1   6        0.38      0.07 o 
  -2   1   6        5.47      0.16 o 
  -1   1   6        0.49      0.06 o 
   0   1   6      304.14      6.73 o 
   1   1   6      208.83      4.67 o 
   2   1   6      416.74      9.27 o 
   3   1   6        4.62      0.20 o 
   4   1   6       40.52      0.97 o 
   5   1   6       81.94      1.85 o 
   6   1   6       21.54      0.56 o 
   7   1   6        0.97      0.12 o 
   8   1   6        4.21      0.24 o 
  -9   2   6       35.50      1.29 o 
  -8   2   6       59.23      1.41 o 
  -7   2   6        2.24      0.27 o 
  -6   2   6        0.95      0.17 o 
  -5   2   6       82.02      1.92 o 
  -4   2   6        6.57      0.38 o 
  -3   2   6      137.73      4.23 o 
  -2   2   6       70.18      1.67 o 
  -1   2   6       18.71      0.61 o 
   0   2   6        5.35      0.21 o 
   1   2   6      161.19      3.60 o 
   2   2   6       10.41      0.32 o 
   3   2   6       44.34      1.06 o 
   4   2   6        6.89      0.26 o 
   5   2   6       49.42      1.25 o 
   6   2   6        2.48      0.25 o 
   7   2   6        6.04      0.35 o 
   8   2   6        0.07      0.07 o 
  -8   3   6       34.80      0.96 o 
  -7   3   6       16.69      0.45 o 
  -6   3   6        6.29      0.38 o 
  -5   3   6        4.70      0.30 o 
  -4   3   6        8.42      0.33 o 
  -3   3   6        0.06      0.07 o 
  -2   3   6      371.32      8.81 o 
  -1   3   6      108.42      2.63 o 
   0   3   6        0.22      0.09 o 
   1   3   6       44.71      1.11 o 
   2   3   6        2.52      0.15 o 
   3   3   6       20.75      0.65 o 
   4   3   6      107.20      2.46 o 
   5   3   6       93.34      2.10 o 
   6   3   6        0.25      0.09 o 
   7   3   6        7.02      0.29 o 
  -7   4   6        4.48      0.22 o 
  -6   4   6        1.85      0.16 o 
  -5   4   6        0.04      0.04 o 
  -4   4   6       30.04      0.86 o 
  -3   4   6       25.82      0.88 o 
  -2   4   6        3.85      0.38 o 
  -1   4   6       85.62      2.04 o 
   0   4   6        6.08      0.29 o 
   1   4   6        8.72      0.40 o 
   2   4   6        3.84      0.22 o 
   3   4   6        0.31      0.09 o 
   4   4   6       14.26      0.50 o 
   5   4   6        8.88      0.29 o 
  -4   5   6        5.22      0.29 o 
  -3   5   6       36.70      0.89 o 
  -2   5   6        0.05      0.05 o 
  -1   5   6       32.62      0.91 o 
   0   5   6       75.82      1.72 o 
   1   5   6        0.13      0.08 o 
   2   5   6        1.88      0.14 o 
   3   5   6       15.84      0.43 o 
  -9   1   7       17.96      0.60 o 
  -8   1   7       57.52      1.35 o 
  -7   1   7       51.02      1.31 o 
  -6   1   7        2.40      0.35 o 
  -5   1   7        0.86      0.21 o 
  -4   1   7       88.94      2.18 o 
  -3   1   7      345.82      7.65 o 
  -2   1   7       33.46      0.77 o 
  -1   1   7      418.06      9.25 o 
   0   1   7       35.88      0.85 o 
   1   1   7       18.31      0.46 o 
   2   1   7       30.74      0.73 o 
   3   1   7       28.98      0.71 o 
   4   1   7        8.48      0.27 o 
   5   1   7        5.12      0.22 o 
   6   1   7       12.49      0.44 o 
   7   1   7        1.42      0.16 o 
   8   1   7        0.22      0.16 o 
  -9   2   7       10.02      0.45 o 
  -8   2   7        6.16      0.33 o 
  -7   2   7       19.63      0.68 o 
  -6   2   7        0.23      0.19 o 
  -5   2   7       23.52      0.79 o 
  -4   2   7        6.87      0.40 o 
  -3   2   7      170.09      3.89 o 
  -2   2   7       33.49      0.90 o 
  -1   2   7        1.32      0.22 o 
   0   2   7      140.59      3.13 o 
   1   2   7       80.88      1.83 o 
   2   2   7       57.27      1.35 o 
   3   2   7        3.92      0.18 o 
   4   2   7      156.24      3.55 o 
   5   2   7        4.33      0.23 o 
   6   2   7        1.22      0.14 o 
   7   2   7        3.53      0.20 o 
  -8   3   7       11.62      0.48 o 
  -7   3   7        0.05      0.06 o 
  -6   3   7        8.02      0.36 o 
  -5   3   7       17.14      0.54 o 
  -4   3   7        5.65      0.38 o 
  -3   3   7        4.01      0.27 o 
  -2   3   7       82.66      1.92 o 
  -1   3   7        1.70      0.21 o 
   0   3   7        0.98      0.09 o 
   1   3   7       19.36      0.50 o 
   2   3   7       28.99      0.72 o 
   3   3   7        1.98      0.15 o 
   4   3   7        0.32      0.10 o 
   5   3   7        5.10      0.29 o 
   6   3   7        5.16      0.21 o 
  -7   4   7        4.87      0.25 o 
  -6   4   7        0.05      0.05 o 
  -5   4   7        1.14      0.10 o 
  -4   4   7        9.24      0.34 o 
  -3   4   7       16.65      0.72 o 
  -2   4   7       39.55      1.05 o 
  -1   4   7       31.45      0.86 o 
   0   4   7        0.17      0.11 o 
   1   4   7        1.31      0.25 o 
   2   4   7       19.57      0.52 o 
   3   4   7       56.99      1.32 o 
   4   4   7       41.80      0.98 o 
   5   4   7       19.65      0.58 o 
  -4   5   7        0.09      0.10 o 
  -3   5   7        4.05      0.20 o 
  -2   5   7        0.42      0.12 o 
  -1   5   7        0.69      0.25 o 
   0   5   7        0.05      0.05 o 
   1   5   7        0.86      0.15 o 
   2   5   7        0.24      0.11 o 
  -9   0   8        5.32      0.82 o 
  -8   0   8       49.96      1.54 o 
  -7   0   8        0.21      0.20 o 
  -6   0   8        1.20      0.24 o 
  -5   0   8      279.90      6.67 o 
  -4   0   8      577.51     14.99 o 
  -3   0   8       21.73      0.95 o 
  -2   0   8      451.69      9.88 o 
  -1   0   8      484.53     10.65 o 
   0   0   8      286.78      6.87 o 
   1   0   8       69.09      1.75 o 
   2   0   8      103.21      2.47 o 
   3   0   8       10.42      0.37 o 
   4   0   8        0.90      0.12 o 
   5   0   8      147.58      3.49 o 
   6   0   8       15.95      0.44 o 
   7   0   8       45.08      1.17 o 
   8   0   8       29.72      1.07 o 
  -9   1   8        4.34      0.44 o 
  -8   1   8        5.90      0.49 o 
  -7   1   8        0.21      0.18 o 
  -6   1   8        2.92      0.19 o 
  -5   1   8       17.66      0.55 o 
  -4   1   8      171.81      3.82 o 
  -3   1   8        8.52      0.30 o 
  -2   1   8      286.11      6.83 o 
  -1   1   8       93.18      2.09 o 
   0   1   8       27.10      0.64 o 
   1   1   8       91.60      2.06 o 
   2   1   8       47.56      1.10 o 
   3   1   8       38.62      1.04 o 
   4   1   8       27.98      0.68 o 
   5   1   8        1.30      0.13 o 
   6   1   8       43.24      1.30 o 
   7   1   8       47.67      1.22 o 
  -9   2   8       58.00      1.40 o 
  -8   2   8        6.89      0.28 o 
  -6   2   8       14.86      0.47 o 
  -5   2   8        2.01      0.27 o 
  -4   2   8       82.86      2.09 o 
  -3   2   8      293.23      6.74 o 
  -2   2   8       28.34      0.79 o 
  -1   2   8       46.88      1.14 o 
   0   2   8        0.33      0.07 o 
   1   2   8        5.84      0.23 o 
   2   2   8       55.11      1.36 o 
   3   2   8      103.96      2.35 o 
   4   2   8        0.62      0.13 o 
   5   2   8       14.78      0.47 o 
   6   2   8        5.09      0.45 o 
   7   2   8        7.56      0.40 o 
  -8   3   8       22.31      0.70 o 
  -7   3   8        0.18      0.10 o 
  -6   3   8       42.51      1.24 o 
  -5   3   8        2.27      0.20 o 
  -4   3   8        0.18      0.10 o 
  -3   3   8       18.88      0.54 o 
  -2   3   8       25.55      0.69 o 
  -1   3   8        6.68      0.27 o 
   0   3   8       99.88      2.25 o 
   1   3   8       25.20      0.69 o 
   2   3   8        1.81      0.14 o 
   3   3   8      115.32      2.65 o 
   4   3   8       55.19      1.28 o 
   5   3   8        3.37      0.17 o 
   6   3   8        6.31      0.24 o 
  -6   4   8        6.86      0.26 o 
  -5   4   8       25.44      0.77 o 
  -4   4   8        4.43      0.18 o 
  -3   4   8        0.57      0.11 o 
  -2   4   8        0.30      0.13 o 
  -1   4   8        7.97      0.58 o 
   0   4   8        5.76      0.31 o 
   1   4   8       60.70      1.48 o 
   2   4   8        5.44      0.26 o 
   3   4   8       21.35      0.54 o 
   4   4   8       21.48      0.65 o 
  -4   5   8        7.78      0.31 o 
  -3   5   8        0.43      0.10 o 
  -2   5   8        1.12      0.14 o 
  -1   5   8        0.66      0.11 o 
   0   5   8        7.14      0.29 o 
   1   5   8        8.40      0.29 o 
   2   5   8       73.91      1.71 o 
  -9   1   9       17.86      0.59 o 
  -8   1   9       13.77      0.47 o 
  -7   1   9       10.52      0.49 o 
  -6   1   9       45.76      1.13 o 
  -5   1   9      270.40      6.09 o 
  -4   1   9       46.18      1.11 o 
  -3   1   9       61.31      1.43 o 
  -2   1   9       22.86      0.58 o 
  -1   1   9      172.19      3.83 o 
   0   1   9       37.73      0.89 o 
   1   1   9      190.66      4.25 o 
   2   1   9      179.80      4.01 o 
   3   1   9        1.45      0.12 o 
   4   1   9       21.03      0.60 o 
   5   1   9        2.03      0.15 o 
   6   1   9       36.81      0.96 o 
   7   1   9        0.13      0.13 o 
  -9   2   9        1.67      0.16 o 
  -8   2   9        1.59      0.17 o 
  -7   2   9       15.85      1.30 o 
  -6   2   9       33.53      1.08 o 
  -5   2   9        0.30      0.16 o 
  -4   2   9       14.77      0.62 o 
  -3   2   9       52.12      1.34 o 
  -2   2   9       16.23      0.48 o 
  -1   2   9        8.01      0.25 o 
   0   2   9       55.85      1.38 o 
   1   2   9        7.41      0.29 o 
   2   2   9       78.73      1.81 o 
   3   2   9        2.36      0.14 o 
   4   2   9       14.61      0.42 o 
   5   2   9       10.95      0.49 o 
   6   2   9       35.98      0.88 o 
  -8   3   9        5.49      0.29 o 
  -7   3   9       10.01      0.49 o 
  -6   3   9       32.77      1.06 o 
  -5   3   9        0.10      0.12 o 
  -4   3   9       38.25      1.04 o 
  -3   3   9        4.94      0.33 o 
  -2   3   9        8.54      0.40 o 
  -1   3   9        1.12      0.22 o 
   0   3   9       41.71      1.01 o 
   1   3   9       10.31      0.31 o 
   2   3   9        1.57      0.14 o 
   3   3   9       35.94      0.92 o 
   4   3   9        6.08      0.21 o 
   5   3   9        0.15      0.08 o 
   6   3   9        3.14      0.22 o 
  -6   4   9        0.08      0.07 o 
  -5   4   9        0.10      0.11 o 
  -4   4   9        2.12      0.13 o 
  -3   4   9        0.55      0.15 o 
  -2   4   9        0.16      0.10 o 
  -1   4   9        1.21      0.18 o 
   0   4   9        6.73      0.27 o 
   1   4   9       12.28      0.36 o 
   2   4   9        6.76      0.22 o 
   3   4   9       10.66      0.32 o 
   4   4   9        0.72      0.11 o 
  -3   5   9        4.71      0.20 o 
  -2   5   9        1.02      0.14 o 
  -1   5   9        7.21      0.26 o 
   0   5   9        0.14      0.09 o 
   1   5   9        0.75      0.11 o 
  -9   0  10       54.68      2.15 o 
  -8   0  10        7.16      0.83 o 
  -7   0  10        1.91      0.51 o 
  -6   0  10      296.23      6.80 o 
  -5   0  10      104.94      2.65 o 
  -4   0  10        2.25      0.36 o 
  -3   0  10        4.47      0.80 o 
  -2   0  10      188.36      4.76 o 
  -1   0  10        3.41      0.19 o 
   0   0  10      406.55      9.06 o 
   1   0  10      682.53     15.06 o 
   2   0  10       34.19      0.96 o 
   3   0  10        1.08      0.15 o 
   4   0  10        4.90      0.30 o 
   5   0  10       73.65      2.17 o 
   6   0  10       35.49      1.08 o 
   7   0  10       60.94      1.58 o 
  -9   1  10        1.34      0.20 o 
  -8   1  10       36.89      1.90 o 
  -7   1  10       29.96      0.88 o 
  -6   1  10       52.69      1.28 o 
  -5   1  10       25.76      0.83 o 
  -4   1  10        0.05      0.05 o 
  -3   1  10        3.93      0.19 o 
  -2   1  10       32.83      0.82 o 
  -1   1  10        0.02      0.03 o 
   0   1  10      148.91      3.33 o 
   1   1  10       74.12      1.68 o 
   2   1  10       44.06      1.05 o 
   3   1  10       86.79      1.99 o 
   4   1  10        0.24      0.09 o 
   5   1  10        0.69      0.20 o 
   6   1  10        0.33      0.10 o 
   7   1  10        3.48      0.28 o 
  -9   2  10        5.41      0.26 o 
  -8   2  10       11.53      0.44 o 
  -7   2  10       77.45      2.87 o 
  -6   2  10       10.36      0.45 o 
  -5   2  10        0.10      0.11 o 
  -4   2  10       32.58      1.07 o 
  -3   2  10       11.60      0.45 o 
  -2   2  10       90.61      2.16 o 
  -1   2  10      185.86      4.19 o 
   0   2  10       26.50      0.66 o 
   1   2  10        4.76      0.21 o 
   2   2  10       76.41      1.81 o 
   3   2  10       11.48      0.35 o 
   4   2  10       42.13      1.02 o 
   5   2  10       42.32      1.09 o 
   6   2  10        1.66      0.14 o 
  -8   3  10       10.39      0.40 o 
  -7   3  10       11.41      0.35 o 
  -6   3  10        0.55      0.10 o 
  -5   3  10        6.23      0.25 o 
  -4   3  10       67.23      1.66 o 
  -3   3  10       21.81      0.61 o 
  -2   3  10       23.85      0.88 o 
  -1   3  10       33.06      1.01 o 
   0   3  10        1.21      0.11 o 
   1   3  10        0.78      0.11 o 
   2   3  10        2.29      0.15 o 
   3   3  10        0.23      0.13 o 
   4   3  10       10.40      0.30 o 
   5   3  10       39.84      0.94 o 
  -6   4  10        1.78      0.14 o 
  -5   4  10       23.40      0.69 o 
  -4   4  10        3.05      0.25 o 
  -3   4  10       39.24      1.04 o 
  -2   4  10       24.99      0.67 o 
  -1   4  10        0.09      0.10 o 
   0   4  10       16.93      0.46 o 
   1   4  10        0.12      0.08 o 
   2   4  10        1.71      0.12 o 
   3   4  10       11.33      0.38 o 
  -2   5  10        3.25      0.20 o 
  -1   5  10       15.53      0.48 o 
  -9   1  11        6.87      0.61 o 
  -8   1  11        1.85      0.24 o 
  -7   1  11       47.38      1.23 o 
  -6   1  11        4.04      0.27 o 
  -5   1  11        0.20      0.11 o 
  -4   1  11        1.93      0.16 o 
  -3   1  11      160.19      3.63 o 
  -2   1  11       81.80      1.87 o 
  -1   1  11       74.37      1.70 o 
   0   1  11      209.79      4.70 o 
   1   1  11        0.09      0.10 o 
   2   1  11        1.79      0.13 o 
   3   1  11       14.23      0.46 o 
   4   1  11      130.96      3.10 o 
   5   1  11       30.47      0.88 o 
   6   1  11       34.48      1.18 o 
  -8   2  11       21.43      0.66 o 
  -7   2  11       22.91      0.67 o 
  -6   2  11        0.26      0.14 o 
  -5   2  11       43.07      1.20 o 
  -4   2  11        8.24      0.42 o 
  -3   2  11       23.63      0.77 o 
  -2   2  11       14.12      0.45 o 
  -1   2  11       75.28      1.75 o 
   0   2  11        1.54      0.12 o 
   1   2  11        9.05      0.31 o 
   2   2  11       32.12      0.80 o 
   3   2  11        9.43      0.36 o 
   4   2  11        1.29      0.16 o 
   5   2  11       11.28      0.43 o 
   6   2  11        5.88      0.29 o 
  -7   3  11        0.37      0.15 o 
  -6   3  11        4.15      0.23 o 
  -5   3  11        0.56      0.11 o 
  -4   3  11       21.98      0.84 o 
  -3   3  11        1.29      0.23 o 
  -2   3  11       20.61      1.26 o 
  -1   3  11       44.01      1.23 o 
   0   3  11        1.68      0.13 o 
   1   3  11       15.77      0.54 o 
   2   3  11        0.09      0.07 o 
   3   3  11       16.21      0.43 o 
   4   3  11        0.46      0.09 o 
   5   3  11       22.34      0.58 o 
  -5   4  11        0.36      0.10 o 
  -4   4  11        0.08      0.07 o 
  -3   4  11        3.90      0.19 o 
  -2   4  11       18.38      0.49 o 
  -1   4  11        3.17      0.17 o 
   0   4  11        0.61      0.18 o 
   1   4  11        1.38      0.12 o 
   2   4  11        0.31      0.08 o 
   3   4  11        0.10      0.11 o 
  -9   0  12        0.15      0.17 o 
  -8   0  12        3.14      0.65 o 
  -7   0  12        6.42      0.42 o 
  -6   0  12        0.17      0.19 o 
  -5   0  12       45.14      1.79 o 
  -4   0  12      240.64      5.60 o 
  -3   0  12      147.65      4.08 o 
  -2   0  12       16.67      0.69 o 
  -1   0  12      111.46      2.55 o 
   0   0  12       14.60      0.43 o 
   1   0  12        6.37      0.26 o 
   2   0  12       78.24      1.87 o 
   3   0  12      287.05      6.88 o 
   4   0  12        3.10      0.31 o 
   5   0  12       17.71      0.67 o 
   6   0  12       95.90      3.06 o 
  -9   1  12        0.13      0.15 o 
  -8   1  12        1.74      0.19 o 
  -7   1  12        3.26      0.25 o 
  -6   1  12       42.82      1.28 o 
  -5   1  12       25.12      0.75 o 
  -4   1  12       84.16      1.98 o 
  -3   1  12       53.88      1.48 o 
  -2   1  12        9.32      0.40 o 
  -1   1  12       88.65      2.02 o 
   0   1  12        0.20      0.06 o 
   1   1  12        2.15      0.12 o 
   2   1  12       24.40      0.85 o 
   3   1  12       11.50      0.37 o 
   4   1  12       11.54      0.41 o 
   5   1  12       57.62      1.49 o 
   6   1  12        0.57      0.15 o 
  -8   2  12        8.06      0.50 o 
  -7   2  12        8.79      0.35 o 
  -6   2  12        9.20      0.57 o 
  -5   2  12       25.28      0.81 o 
  -4   2  12        0.71      0.17 o 
  -3   2  12        1.87      0.21 o 
  -2   2  12      111.73      2.63 o 
  -1   2  12       34.19      0.85 o 
   0   2  12       17.70      0.49 o 
   1   2  12       15.07      0.42 o 
   2   2  12        0.35      0.11 o 
   3   2  12       23.49      0.69 o 
   4   2  12      105.79      2.49 o 
   5   2  12       22.53      0.68 o 
  -7   3  12        1.16      0.16 o 
  -6   3  12        0.24      0.11 o 
  -5   3  12        0.67      0.12 o 
  -4   3  12       12.81      0.46 o 
  -3   3  12       44.00      1.64 o 
  -2   3  12       87.79      2.67 o 
  -1   3  12        0.18      0.13 o 
   0   3  12        6.97      0.31 o 
   1   3  12       35.65      0.89 o 
   2   3  12        4.14      0.18 o 
   3   3  12       34.47      0.81 o 
   4   3  12        0.08      0.09 o 
  -5   4  12        1.87      0.20 o 
  -4   4  12        0.31      0.10 o 
  -3   4  12        2.95      0.17 o 
  -2   4  12        0.04      0.05 o 
  -1   4  12       21.83      0.57 o 
   0   4  12       25.42      0.67 o 
   1   4  12        1.65      0.13 o 
   2   4  12       36.78      0.87 o 
  -8   1  13        0.09      0.09 o 
  -7   1  13        9.30      0.43 o 
  -6   1  13        4.92      0.36 o 
  -5   1  13        9.36      0.40 o 
  -4   1  13       15.89      0.49 o 
  -3   1  13        0.62      0.11 o 
  -2   1  13       32.52      0.94 o 
  -1   1  13        5.71      0.21 o 
   0   1  13       26.59      0.69 o 
   1   1  13        7.13      0.24 o 
   2   1  13      125.14      2.91 o 
   3   1  13       38.09      0.97 o 
   4   1  13        6.52      0.31 o 
   5   1  13       16.96      0.58 o 
  -8   2  13        2.35      0.21 o 
  -7   2  13        5.41      0.31 o 
  -6   2  13        0.05      0.06 o 
  -5   2  13       77.08      2.41 o 
  -4   2  13        3.26      0.29 o 
  -3   2  13       55.26      1.49 o 
  -2   2  13       31.92      0.87 o 
  -1   2  13       13.24      0.40 o 
   0   2  13       10.14      0.33 o 
   1   2  13       28.58      0.73 o 
   2   2  13       36.71      0.94 o 
   3   2  13        3.18      0.18 o 
   4   2  13       28.45      0.72 o 
  -7   3  13        7.55      0.32 o 
  -6   3  13        6.61      0.45 o 
  -5   3  13        0.10      0.11 o 
  -4   3  13        1.16      0.13 o 
  -3   3  13        9.46      0.38 o 
  -2   3  13        3.82      0.29 o 
  -1   3  13        1.16      0.18 o 
   0   3  13        0.04      0.04 o 
   1   3  13       30.36      0.74 o 
   2   3  13        0.06      0.06 o 
   3   3  13       13.11      0.39 o 
  -4   4  13       28.75      1.10 o 
  -3   4  13       33.98      0.83 o 
  -2   4  13       11.26      0.39 o 
  -1   4  13        0.25      0.12 o 
   0   4  13        6.38      0.24 o 
   1   4  13        8.22      0.29 o 
  -8   0  14       44.75      2.06 o 
  -7   0  14       12.46      1.03 o 
  -6   0  14       27.94      1.16 o 
  -5   0  14        0.33      0.22 o 
  -4   0  14        1.89      0.44 o 
  -3   0  14       18.14      0.58 o 
  -2   0  14       58.28      1.40 o 
  -1   0  14       51.33      1.37 o 
   0   0  14       54.74      1.33 o 
   1   0  14       87.70      2.11 o 
   2   0  14      103.14      2.50 o 
   3   0  14        4.02      0.41 o 
   4   0  14        0.10      0.11 o 
   5   0  14       16.45      0.63 o 
  -8   1  14        0.39      0.26 o 
  -7   1  14       16.00      0.61 o 
  -6   1  14       22.52      0.73 o 
  -5   1  14       26.50      0.82 o 
  -4   1  14       17.70      0.58 o 
  -3   1  14        0.28      0.16 o 
  -2   1  14       19.00      0.52 o 
  -1   1  14       46.91      1.19 o 
   0   1  14        9.20      0.29 o 
   1   1  14      131.39      3.04 o 
   2   1  14        3.35      0.20 o 
   3   1  14        0.49      0.13 o 
   4   1  14        2.48      0.18 o 
  -7   2  14        3.59      0.27 o 
  -6   2  14        6.69      0.36 o 
  -5   2  14        0.61      0.21 o 
  -4   2  14       23.92      1.29 o 
  -3   2  14        0.96      0.29 o 
  -2   2  14       13.87      0.45 o 
  -1   2  14        1.39      0.13 o 
   0   2  14       59.12      1.43 o 
   1   2  14        7.19      0.30 o 
   2   2  14        1.79      0.14 o 
   3   2  14        8.35      0.29 o 
   4   2  14       11.76      0.38 o 
  -6   3  14       55.96      1.33 o 
  -5   3  14        0.72      0.13 o 
  -4   3  14       32.17      1.04 o 
  -3   3  14       72.39      2.16 o 
  -2   3  14        5.25      0.23 o 
  -1   3  14       28.06      0.75 o 
   0   3  14       29.19      0.76 o 
   1   3  14       15.88      0.52 o 
   2   3  14        9.07      0.33 o 
   3   3  14       50.98      1.45 o 
  -3   4  14        6.25      0.27 o 
  -2   4  14        9.42      0.33 o 
  -1   4  14        3.62      0.22 o 
  -8   1  15       17.08      0.52 o 
  -7   1  15       14.40      0.71 o 
  -6   1  15        3.86      0.31 o 
  -5   1  15       40.72      1.23 o 
  -4   1  15        0.05      0.05 o 
  -3   1  15        0.12      0.11 o 
  -2   1  15       11.88      0.37 o 
  -1   1  15       10.75      0.36 o 
   0   1  15        3.58      0.20 o 
   1   1  15        4.24      0.26 o 
   2   1  15        5.26      0.30 o 
   3   1  15        3.34      0.21 o 
   4   1  15        9.76      0.37 o 
  -7   2  15       42.49      1.08 o 
  -6   2  15        2.94      0.21 o 
  -5   2  15       12.86      0.51 o 
  -4   2  15       35.69      0.97 o 
  -3   2  15       30.79      0.99 o 
  -2   2  15        2.13      0.19 o 
  -1   2  15       12.57      0.42 o 
   0   2  15      101.72      2.48 o 
   1   2  15        0.82      0.15 o 
   2   2  15       13.60      0.39 o 
   3   2  15        1.30      0.17 o 
  -5   3  15        2.22      0.20 o 
  -4   3  15        6.10      0.27 o 
  -3   3  15        1.75      0.16 o 
  -2   3  15       11.51      0.36 o 
  -1   3  15        6.41      0.31 o 
   0   3  15        0.14      0.08 o 
   1   3  15        1.03      0.14 o 
   2   3  15        5.13      0.21 o 
  -7   0  16        9.30      1.18 o 
  -6   0  16      130.14      5.17 o 
  -5   0  16        0.20      0.15 o 
  -4   0  16       58.61      2.65 o 
  -3   0  16       13.50      0.55 o 
  -2   0  16       12.59      0.47 o 
  -1   0  16       23.04      0.67 o 
   0   0  16       10.33      0.51 o 
   1   0  16       12.53      0.95 o 
   2   0  16       35.39      1.06 o 
   3   0  16       12.19      0.63 o 
  -7   1  16        6.12      0.54 o 
  -6   1  16        0.54      0.26 o 
  -5   1  16       56.89      1.58 o 
  -4   1  16       22.71      0.71 o 
  -3   1  16       33.12      0.89 o 
  -2   1  16        1.00      0.12 o 
  -1   1  16        6.47      0.25 o 
   0   1  16        3.89      0.22 o 
   1   1  16       25.32      0.74 o 
   2   1  16        0.32      0.11 o 
   3   1  16       61.56      1.60 o 
  -6   2  16        0.25      0.13 o 
  -5   2  16        3.62      0.28 o 
  -4   2  16       10.51      0.46 o 
  -3   2  16       15.72      0.63 o 
  -2   2  16       40.39      1.13 o 
  -1   2  16        0.07      0.07 o 
   0   2  16        2.79      0.17 o 
   1   2  16        6.34      0.27 o 
   2   2  16       13.88      0.41 o 
  -4   3  16        4.15      0.23 o 
  -3   3  16        0.05      0.06 o 
  -2   3  16       34.16      1.08 o 
  -1   3  16      123.46      2.92 o 
   0   3  16        1.24      0.11 o 
  -6   1  17        0.57      0.29 o 
  -5   1  17       15.52      0.94 o 
  -4   1  17        4.91      0.28 o 
  -3   1  17       61.08      1.94 o 
  -2   1  17       32.11      0.83 o 
  -1   1  17        1.89      0.15 o 
   0   1  17       21.57      0.61 o 
   1   1  17        3.88      0.23 o 
   2   1  17        4.82      0.27 o 
  -5   2  17        8.05      0.77 o 
  -4   2  17        7.76      0.45 o 
  -3   2  17        0.51      0.21 o 
  -2   2  17       58.63      1.60 o 
  -1   2  17        0.12      0.09 o 
   0   2  17        0.10      0.08 o 
   1   2  17        4.32      0.33 o 
  -6   0  18       15.42      1.27 o 
  -5   0  18       27.67      1.07 o 
  -4   0  18      138.83      3.77 o 
  -3   0  18       34.47      1.04 o 
  -2   0  18        5.36      0.44 o 
  -1   0  18       64.29      1.73 o 
   0   0  18        0.33      0.21 o 
   1   0  18       90.88      2.54 o 
  -5   1  18        0.68      0.24 o 
  -4   1  18        1.15      0.21 o 
  -3   1  18       40.83      1.35 o 
  -2   1  18        8.68      0.33 o 
  -1   1  18       16.25      0.56 o 
   0   1  18       26.51      0.84 o 
   1   1  18        4.32      0.27 o 
  -4   2  18        8.47      0.41 o 
  -3   2  18       44.62      1.82 o 
  -2   2  18       30.39      0.98 o 
  -1   2  18        5.94      0.30 o 
  -4   1  19       56.08      1.63 o 
  -3   1  19        0.24      0.14 o 
  -2   1  19        1.61      0.29 o 
  -1   1  19       10.18      0.53 o 
_refine_diff_density_max 1.810688E-01
_refine_diff_density_min -1.850130E-01

# start Validation Reply Form
_vrf_PLAT417_ELMAM2_withoutURATIO_oxa09_06
;
PROBLEM: Short Inter D-H..H-D
RESPONSE: This is a very strong hydrogen bond and this is the reason why
the distance is so short.
;
# end Validation Reply Form
