# Supplementary material for: On the accuracy and precision of X-ray and neutron diffraction results as a function of resolution and the electron density model
Source: IUCrJ. 2020 Aug 25;7(Pt 5):920–33. doi: 10.1107/S2052252520010441 (PMC7467170; doi:10.1107/S2052252520010441)
Supplement: Supplementary file 2 [file m-07-00920-sup2.zip › cif_deposition/ELMAM2_withoutURATIO_oxa09_07.cif]

data_ELMAM2_withoutURATIO_oxa09_07  
_audit_creation_method             'MoPro12'     
_chemical_formula_moiety               'C2 H2 O4, 2(H2 O1)'
_chemical_formula_sum                  'C2 H6 O6'
_chemical_formula_weight               126.07
_chemical_absolute_configuration     '-'

_symmetry_cell_setting               monoclinic   
_symmetry_space_group_name_H-M         'P 21/c'
_symmetry_space_group_name_Hall        '-P 2ybc'

loop_
_atom_type_symbol                      
_atom_type_description                 
_atom_type_scat_dispersion_real        
_atom_type_scat_dispersion_imag        
_atom_type_scat_source                 
 'C' 'C'    0.0033   0.0016
'Su & Coppens. Acta. Cryst. (1997) A53, 749-762. '                    
 'H' 'H'    0.0000   0.0000
'Su & Coppens. Acta. Cryst. (1997) A53, 749-762. '                    
 'O' 'O'    0.0106   0.0060
'Su & Coppens. Acta. Cryst. (1997) A53, 749-762. '                    

loop_
_symmetry_equiv_pos_as_xyz           
'x, y, z'
'-x, y+1/2, -z+1/2'
'-x, -y, -z'
'x, -y-1/2, z-1/2'
_cell_length_a                    6.0941(2)
_cell_length_b                    3.49310(10)
_cell_length_c                    11.8410(3)
_cell_angle_alpha                 90.00
_cell_angle_beta                  103.933(2)
_cell_angle_gamma                 90.00
_cell_volume                      244.647(12)
_cell_formula_units_Z                2
_cell_measurement_reflns_used     3018
_cell_measurement_temperature     100(1)
_cell_measurement_theta_max       30.51
_cell_measurement_theta_min       3.45
_exptl_crystal_density_diffrn     1.712 
_exptl_crystal_F_000              132 
_exptl_absorpt_coefficient_mu     0.181 
_exptl_crystal_description        unspecified
_exptl_crystal_size_max              0.290
_exptl_crystal_size_mid              0.287  
_exptl_crystal_size_min              0.120                
_exptl_crystal_colour             colourless
_exptl_absorpt_correction_type    multi-scan
_exptl_absorpt_process_details
;
 Absorption correction done by SORTAV
 Blessing, R. H.: (1995) Acta Cryst. A51, 33-38
;
_exptl_absorpt_correction_T_min    0.950
_exptl_absorpt_correction_T_max    0.969
_exptl_special_details               
;
?
;
_diffrn_reflns_av_R_equivalents   0.0000
_diffrn_reflns_av_unetI/netI      0.0255
_diffrn_reflns_limit_h_max        8
_diffrn_reflns_limit_h_min        -8
_diffrn_reflns_limit_k_max        4
_diffrn_reflns_limit_k_min        0
_diffrn_reflns_limit_l_max        16
_diffrn_reflns_limit_l_min        0
_diffrn_reflns_number             739
_diffrn_reflns_theta_full         26.00
_diffrn_reflns_theta_max          30.51
_diffrn_reflns_theta_min          3.44
_diffrn_ambient_temperature       100(1)
_diffrn_measured_fraction_theta_full 1.000
_diffrn_measured_fraction_theta_max 0.999
_diffrn_measurement_device_type   'Bruker APEX-II CCD'
_diffrn_measurement_method        '\f and \w scans'
_diffrn_radiation_monochromator   'graphite'
_diffrn_radiation_type            MoK\a
_diffrn_radiation_wavelength      0.71073
_diffrn_source                    'fine-focus sealed tube'
_diffrn_standards_number          0
_reflns_number_gt                 692
_reflns_number_total              739
_reflns_threshold_expression      >2sigma(I)
_computing_data_collection           ? 
_computing_cell_refinement           ? 
_computing_data_reduction            ? 
_computing_structure_solution        ? 
_computing_structure_refinement      'MoPro (J. Appl. Cryst. 2005, 38, 38-54)'
_computing_molecular_graphics        ? 
_computing_publication_material      ? 
_iucr_refine_instructions_details  
; 
# ! MoPro 12.6 19/01/2017 17:37:01 F:\Oxalic_acid\Oxa_ELMAM2\Final_Refinement_07\9\mopro_elmam2_07_01.par 
# ! reflections hkl file : F:\Oxalic_acid\Oxa_ELMAM2\Final_Refinement_07\9\sortav_freeformat.hkl refin. vs. F^1 
# ! atomic table file : C:\Users\user\Desktop\Programy_Krys\MoPro\MoProSuite\LibMoPro\mopro.tab 
# ! wave functions file : C:\Users\user\Desktop\Programy_Krys\MoPro\MoProSuite\LibMoPro\WAVEF_Su_Coppens_relativistic 
# ! RF factor = 1.538 % RI factor = 2.850% 
# ! wR2F factor = 1.936 % wR2I factor = 3.858% 
# ! g.o.f.(F**1) = 1.269 Nvar= 49 Nref= 739 Nfree= 0 0.08<sinT/l< 0.71 
#  
# WSIG 1.00000 ! weighting scheme 
#  ! SPACE GROUP P ? 
#  
# CELL 6.0941 3.4931 11.8410 90.0000 103.9331 90.0000 0.71073 
# ZERR 0.0000 0.0000 0.0000 0.0000 0.0000 0.0000 
#  
# SYMM 2 P CENTRO 
#  X , Y, Z 
#  -X , 1/2+Y, 1/2-Z 
#  
# EQUIV 56551 
#  
# SCALE 1 9.772183 
#  
# FMULT 1.00000 
#  
# UOVER 0.00000 0.00000 0.00000 0.00000 0.00000 0.00000 ANI 
#  
# SOLVT 0.00000 50.00000 
#  
# EXTIN 0.00000 GAUSSIAN ISOT TYP1 ! G*10^4 
#  
#  
# DUMMY 2 
# DUMY 0.39896 0.58093 0.36381 D1 0 ! atom # 8 
# DUMY 0.42794 0.53146 0.40201 D2 0 ! atom # 9 
#  
# KAPPA 7 
#  1.001632 1.113461 ! # 1 1 TES O1 1x 
#  1.013147 1.000000 ! # 2 1 TES C1 1x 
#  1.003017 1.109004 ! # 3 1 TES O2 1x 
#  1.023969 0.927043 ! # 4 1 TES O3 1x 
#  1.043006 1.200000 ! # 5 1 TES H2 1x 
#  1.043006 1.200000 ! # 6 1 TES H3 1x 
#  1.119673 1.200000 ! # 7 1 TES H1 1x 
#  
# ATOMS 7 
#  
# ATOM 1 O1 TES 1 0.065394 0.444341 0.150090 1.0000 1 O 
#  XY C1 H1 HEX K1 V0 M0 Q0 
# UANI 0.012705 0.016783 0.008415 -.003419 0.002179 0.000508 
#  6.05220 0. -.054 -.087 0. 0.104 0. 0. -.028 0.042 
#  0. -.015 -.026 0. 0. 0.065 0.022 
#  0.011 0. 0. 0.004 0.003 0. 0. 0.015 0.015 
#  
# ATOM 2 C1 TES 1 0.096852 0.558589 0.052119 1.0000 1 C 
#  XY O2 O1 HEX K2 V0 M0 Q0 
# UANI 0.008336 0.010852 0.007516 -.002081 0.000831 -.000341 
#  3.98080 0. 0.081 -.046 0. -.248 0. 0. 0.097 0.050 
#  0. 0.022 -.006 0. 0. 0.294 0.021 
#  0.014 0. 0. 0.014 -.001 0. 0. -.058 0.018 
#  
# ATOM 3 O2 TES 1 0.257558 0.742350 0.036281 1.0000 1 O 
#  ZY C1 O1 HEX K3 V0 M0 Q0 
# UANI 0.010429 0.018630 0.007936 -.006106 0.000772 0.000929 
#  6.09000 0. 0. 0. -.068 0.029 0. 0. -.153 0. 
#  0.028 0. 0. 0.017 0. 0. 0. 
#  -.012 0. 0. 0.011 0. 0. 0. -.003 0. 
#  
# ATOM 4 O3 TES 1 0.369925 0.630991 0.321514 1.0000 1 O 
# bZY H2 H3 HEX K4 V0 M0 Q0 
# UANI 0.010260 0.017555 0.008880 0.001333 0.000480 -.001123 
#  5.64460 0. 0. 0. -.163 -.014 0. 0. 0.132 0. 
#  -.039 0. 0. -.061 0. 0. 0. 
#  -.018 0. 0. -.027 0. 0. 0. 0.004 0. 
#  
# ATOM 5 H2 TES 1 0.310991 0.690139 0.387179 1.0000 1 H 
#  ZY O3 H3 HEX K5 V0 M0 Q0 
# UISO 0.026923 
#  1.13780 0. 0. 0. 0.273 0.140 0. 0. 0. 0. 
#  0.034 0. 0. 0. 0. 0. 0. 
#  -.010 0. 0. 0. 0. 0. 0. 0. 0. 
#  
# ATOM 6 H3 TES 1 0.488307 0.457738 0.349811 1.0000 1 H 
#  ZY O3 H2 HEX K6 V0 M0 Q0 
# UISO 0.026521 
#  1.13780 0. 0. 0. 0.273 0.140 0. 0. 0. 0. 
#  0.034 0. 0. 0. 0. 0. 0. 
#  -.010 0. 0. 0. 0. 0. 0. 0. 0. 
#  
# ATOM 7 H1 TES 1 0.201809 0.523754 0.219631 1.0000 1 H 
#  ZY O1 C1 HEX K7 V0 M0 Q0 
# UISO 0.048598 
#  0.95670 0. 0. 0. 0.207 0.095 0. 0. 0. 0. 
#  0.017 0. 0. 0. 0. 0. 0. 
#  -.028 0. 0. 0. 0. 0. 0. 0. 0. 
#  
# ANHAR 0 3 ! number_of_anharmonic_atoms max_order 
# ! 1 ! atom number 
# ! 0.00E+00 0.00E+00 0.00E+00 0.00E+00 0.00E+00 0.00E+00 0.00E+00 0.00E+00 
# ! 0.00E+00 0.00E+00 
#  
#  
# STOP 
; 
_refine_special_details              
;
  TAAM refinement with ELMAM2 databank.
  Uses aspherical atomic scattering factors computed 
  from multipolar model
  (Hansen & Coppens, Acta Cryst. A, 1978, 34, 909-921)
  parametrized using ELMAM2 databank
  (Domagala, et al., Acta Cryst. A, 2012, 68, 337-351)
  and MoPro software
  (Jelsch, et al., J. Appl. Cryst. 2005, 38, 38-54)
 Refinement of F^1^ against reflections.
 The threshold expression of F^2^ > 2sigma(F^2^) is
 used for calculating R-factors(gt) and is not
 relevant to the choice of reflections for refinement.
 R-factors based on F^2^ are statistically about twice
 as large as those based on F, and R-factors based on
 ALL data will be even larger.
;
_refine_ls_structure_factor_coef     F  
_refine_ls_matrix_type                full
_refine_ls_weighting_scheme          sigma
_atom_sites_solution_primary      direct 
_atom_sites_solution_secondary    difmap 
_atom_sites_solution_hydrogens    geom   
_refine_ls_hydrogen_treatment    refall
_refine_ls_extinction_method        'none'              
_refine_ls_number_reflns               739
_refine_ls_number_parameters            49
_refine_ls_number_restraints             0
# R-factors: R(F)  &  wR2(I) 
_refine_ls_R_factor_all              0.0154
_refine_ls_R_factor_gt               0.0141
_refine_ls_wR_factor_ref             0.0194
_refine_ls_wR_factor_gt              0.0193
_refine_ls_goodness_of_fit_ref       1.269
_refine_ls_restrained_S_all          0.000
_refine_ls_shift/su_max              0.001
_refine_ls_shift/su_mean             0.000

###  to get diff_density_max min & rms : 
###  run MoPro  : WRIT FOUR   to create FOURier file 
###  run VMoPro : FOUR  FastFourierTransform   to get a 3D grid (Xplor format) on whole unit-cell
###             & GRID  STAT   to get max min rms statistics


loop_
_atom_site_type_symbol      
_atom_site_label            
_atom_site_fract_x          
_atom_site_fract_y          
_atom_site_fract_z          
_atom_site_U_iso_or_equiv   
_atom_site_adp_type         
_atom_site_occupancy        
_atom_site_calc_flag        
_atom_site_refinement_flag_posn  
_atom_site_refinement_flag_adp  
_atom_site_disorder_assembly
_atom_site_disorder_group   
O  O1 0.06539(5) 0.44434(9) 0.15009(2) 0.0127(2) Uani 1 d . . . .
C  C1 0.09685(6) 0.5586(1) 0.05212(3) 0.0091(2) Uani 1 d . . . .
O  O2 0.25756(4) 0.74235(9) 0.03628(2) 0.0126(2) Uani 1 d . . . .
O  O3 0.36992(5) 0.63099(9) 0.32151(2) 0.0125(2) Uani 1 d . . . .
H  H2 0.311(1) 0.690(2) 0.3872(6) 0.027(2) Uiso 1 d U . . .
H  H3 0.488(1) 0.458(2) 0.3498(5) 0.027(2) Uiso 1 d U . . .
H  H1 0.202(1) 0.524(3) 0.2196(7) 0.049(2) Uiso 1 d U . . .

loop_ 
_atom_site_aniso_label 
_atom_site_aniso_U_11 
_atom_site_aniso_U_22 
_atom_site_aniso_U_33 
_atom_site_aniso_U_12 
_atom_site_aniso_U_13 
_atom_site_aniso_U_23 
O1 0.0127(1) 0.0168(2) 0.0084(1) -0.00342(10) 0.00218(10) 0.00051(9)  
C1 0.0083(2) 0.0109(2) 0.0075(2) -0.0021(1) 0.0008(1) -0.0003(1)  
O2 0.0104(1) 0.0186(2) 0.0079(1) -0.00611(10) 0.00077(10) 0.00093(9)  
O3 0.0103(1) 0.0176(2) 0.0089(1) 0.00133(10) 0.00048(10) -0.00112(10)  

_geom_special_details                
;                                    
;                                    

loop_
_geom_bond_atom_site_label_1         
_geom_bond_atom_site_label_2         
_geom_bond_distance                  
_geom_bond_site_symmetry_2           
_geom_bond_publ_flag                 
O1 C1 1.2841(4) . ? 
O1 H1 1.057(9) . ? 
C1 O2 1.2226(5) . ? 
O3 H3 0.939(7) . ? 
O3 H2 0.954(8) . ? 

loop_
_geom_angle_atom_site_label_1        
_geom_angle_atom_site_label_2        
_geom_angle_atom_site_label_3        
_geom_angle                          
_geom_angle_site_symmetry_1          
_geom_angle_site_symmetry_3          
_geom_angle_publ_flag                
O1 C1 O2 126.95(4) . . ? 
C1 O1 H1 111.2(5) . . ? 
H2 O3 H3 104.8(5) . . ? 

loop_
_geom_torsion_atom_site_label_1      
_geom_torsion_atom_site_label_2      
_geom_torsion_atom_site_label_3      
_geom_torsion_atom_site_label_4      
_geom_torsion                        
_geom_torsion_site_symmetry_1        
_geom_torsion_site_symmetry_2        
_geom_torsion_site_symmetry_3        
_geom_torsion_site_symmetry_4        
_geom_torsion_publ_flag              
O2 C1 O1 H1 -1.4(5) . . . . ?  

loop_ 
 _refln_index_h 
 _refln_index_k 
 _refln_index_l 
 _refln_F_squared_meas 
 _refln_F_squared_sigma 
 _refln_observed_status 
   1   0   0      358.70      8.24 o 
   2   0   0       23.75      0.71 o 
   3   0   0      378.45      8.34 o 
   4   0   0       43.60      0.99 o 
   5   0   0       61.24      1.36 o 
   6   0   0      231.55      5.01 o 
   7   0   0      105.10      2.60 o 
   8   0   0       27.79      1.40 o 
   1   1   0     1497.58     33.03 o 
   2   1   0      354.77      8.11 o 
   3   1   0      105.83      2.48 o 
   4   1   0        2.35      0.12 o 
   5   1   0        0.53      0.08 o 
   6   1   0        0.54      0.11 o 
   7   1   0       82.53      1.96 o 
   8   1   0        0.07      0.06 o 
   0   2   0       13.28      0.44 o 
   1   2   0      317.55      7.10 o 
   2   2   0      508.91     11.31 o 
   3   2   0        1.87      0.11 o 
   4   2   0      115.92      2.60 o 
   5   2   0       24.11      0.62 o 
   6   2   0        0.04      0.04 o 
   7   2   0       35.86      1.03 o 
   1   3   0       18.60      0.59 o 
   2   3   0       13.21      1.03 o 
   3   3   0       68.27      1.87 o 
   4   3   0        5.92      0.25 o 
   5   3   0      123.66      2.79 o 
   6   3   0        0.07      0.07 o 
   0   4   0        2.42      0.30 o 
   1   4   0       18.20      0.53 o 
   2   4   0       12.98      1.18 o 
   3   4   0        6.56      0.38 o 
   4   4   0       69.08      1.60 o 
   5   4   0        9.13      0.38 o 
  -8   1   1       30.03      0.84 o 
  -7   1   1       17.82      0.54 o 
  -6   1   1        1.29      0.13 o 
  -5   1   1       56.07      1.29 o 
  -4   1   1       87.18      1.95 o 
  -3   1   1      317.07      7.04 o 
  -2   1   1      181.28      4.07 o 
  -1   1   1     2638.82     66.65 o 
   0   1   1      431.45      9.19 o 
   1   1   1       36.34      0.87 o 
   2   1   1       65.03      1.48 o 
   3   1   1      418.17      9.79 o 
   4   1   1      146.91      3.31 o 
   5   1   1      104.81      2.34 o 
   6   1   1      181.95      4.13 o 
   7   1   1        1.02      0.10 o 
   8   1   1        0.42      0.10 o 
  -7   2   1        0.09      0.08 o 
  -6   2   1       70.89      1.61 o 
  -5   2   1        9.46      0.34 o 
  -4   2   1       51.97      1.21 o 
  -3   2   1       82.25      1.87 o 
  -2   2   1      143.31      4.54 o 
  -1   2   1      137.57      3.01 o 
   0   2   1       73.04      1.94 o 
   1   2   1      262.51      5.92 o 
   2   2   1        1.56      0.10 o 
   3   2   1        7.62      0.24 o 
   4   2   1       73.23      1.66 o 
   5   2   1       24.91      0.68 o 
   6   2   1        8.99      0.29 o 
   7   2   1       10.87      0.42 o 
  -6   3   1       13.29      0.67 o 
  -5   3   1       20.24      0.68 o 
  -4   3   1        4.97      0.32 o 
  -3   3   1        3.47      0.42 o 
  -2   3   1      140.67      3.70 o 
  -1   3   1        0.15      0.11 o 
   0   3   1       50.54      1.29 o 
   1   3   1       31.17      0.76 o 
   2   3   1       29.30      0.84 o 
   3   3   1        2.54      0.32 o 
   4   3   1       36.49      0.91 o 
   5   3   1       27.03      0.83 o 
   6   3   1        0.24      0.19 o 
  -5   4   1        3.62      0.17 o 
  -4   4   1        0.14      0.10 o 
  -3   4   1       21.60      0.75 o 
  -2   4   1       16.67      0.48 o 
  -1   4   1        5.86      0.29 o 
   0   4   1       12.33      0.38 o 
   1   4   1        0.71      0.12 o 
   2   4   1        0.05      0.05 o 
   3   4   1        0.27      0.12 o 
   4   4   1        0.64      0.15 o 
  -8   0   2        3.34      0.64 o 
  -7   0   2       14.62      0.94 o 
  -6   0   2      180.15      3.95 o 
  -5   0   2       88.16      2.06 o 
  -4   0   2      944.49     20.67 o 
  -3   0   2       14.32      0.44 o 
  -2   0   2      589.75     14.10 o 
  -1   0   2      728.27     18.18 o 
   0   0   2      134.69      3.00 o 
   1   0   2        9.88      0.34 o 
   2   0   2     3136.09     91.85 o 
   3   0   2      174.46      6.06 o 
   4   0   2        0.08      0.07 o 
   5   0   2      659.69     16.85 o 
   6   0   2       28.70      0.91 o 
   7   0   2       35.97      2.53 o 
   8   0   2       15.29      0.55 o 
  -8   1   2        0.08      0.09 o 
  -7   1   2       86.77      2.02 o 
  -6   1   2        6.40      0.29 o 
  -5   1   2      248.85      5.68 o 
  -4   1   2       54.55      1.42 o 
  -3   1   2       33.05      0.78 o 
  -2   1   2      544.45     12.26 o 
  -1   1   2      147.82      3.32 o 
   0   1   2       87.12      1.95 o 
   1   1   2      415.52      9.20 o 
   2   1   2        2.56      0.14 o 
   3   1   2      429.59      9.73 o 
   4   1   2      180.16      4.14 o 
   5   1   2       56.60      1.32 o 
   6   1   2       59.74      1.40 o 
   7   1   2        0.21      0.07 o 
  -7   2   2        0.36      0.12 o 
  -6   2   2       39.19      0.94 o 
  -5   2   2        0.62      0.15 o 
  -4   2   2       12.59      0.38 o 
  -3   2   2      175.34      3.90 o 
  -2   2   2      472.02     10.47 o 
  -1   2   2        7.90      0.26 o 
   0   2   2      125.17      2.98 o 
   1   2   2        0.05      0.04 o 
   2   2   2        2.83      0.12 o 
   3   2   2      268.22      6.21 o 
   4   2   2      285.42      6.57 o 
   5   2   2        3.50      0.16 o 
   6   2   2        0.04      0.05 o 
   7   2   2        6.73      0.29 o 
  -6   3   2       11.72      0.36 o 
  -5   3   2        0.08      0.06 o 
  -4   3   2       14.29      0.53 o 
  -3   3   2      253.57      6.26 o 
  -2   3   2       65.51      1.66 o 
  -1   3   2       31.97      0.93 o 
   0   3   2      113.33      3.14 o 
   1   3   2       45.99      1.08 o 
   2   3   2       88.54      2.02 o 
   3   3   2       20.13      0.54 o 
   4   3   2        1.07      0.12 o 
   5   3   2        5.68      0.26 o 
   6   3   2        0.56      0.17 o 
  -5   4   2        0.06      0.07 o 
  -4   4   2        4.84      0.24 o 
  -3   4   2       10.72      0.40 o 
  -2   4   2       62.56      1.44 o 
  -1   4   2       10.01      0.43 o 
   0   4   2       58.43      1.45 o 
   1   4   2       56.83      1.32 o 
   2   4   2        2.14      0.18 o 
   3   4   2        2.15      0.28 o 
   4   4   2        0.57      0.15 o 
  -8   1   3       19.28      0.51 o 
  -7   1   3        3.21      0.28 o 
  -6   1   3        0.96      0.18 o 
  -5   1   3       50.37      1.19 o 
  -4   1   3        1.50      0.10 o 
  -3   1   3      157.49      3.52 o 
  -2   1   3       19.71      0.50 o 
  -1   1   3      333.64      7.25 o 
   0   1   3       17.25      0.57 o 
   1   1   3      761.13     16.86 o 
   2   1   3      447.91     10.05 o 
   3   1   3       40.53      0.92 o 
   4   1   3      204.53      4.76 o 
   5   1   3        1.78      0.15 o 
   6   1   3       22.37      0.60 o 
   7   1   3        7.46      0.25 o 
  -7   2   3       22.90      0.63 o 
  -6   2   3       61.98      1.48 o 
  -5   2   3        4.26      0.28 o 
  -4   2   3       76.82      1.78 o 
  -3   2   3      293.26      6.46 o 
  -2   2   3        9.17      0.31 o 
  -1   2   3      167.08      3.64 o 
   0   2   3        0.06      0.05 o 
   1   2   3      349.73      7.74 o 
   2   2   3       17.15      0.60 o 
   3   2   3      100.80      2.35 o 
   4   2   3       53.33      1.25 o 
   5   2   3       24.17      0.63 o 
   6   2   3       13.49      0.41 o 
   7   2   3        5.09      0.23 o 
  -6   3   3        1.17      0.16 o 
  -5   3   3        6.13      0.24 o 
  -4   3   3       22.43      0.79 o 
  -3   3   3        3.17      0.42 o 
  -2   3   3        1.65      0.22 o 
  -1   3   3       13.17      0.52 o 
   0   3   3       82.22      1.84 o 
   1   3   3        0.08      0.06 o 
   2   3   3        4.72      0.40 o 
   3   3   3       96.70      2.46 o 
   4   3   3        1.48      0.12 o 
   5   3   3        4.39      0.22 o 
   6   3   3        0.82      0.25 o 
  -5   4   3       24.39      0.62 o 
  -4   4   3       61.92      1.59 o 
  -3   4   3       59.91      1.40 o 
  -2   4   3       32.17      0.87 o 
  -1   4   3        0.17      0.09 o 
   0   4   3        3.96      0.20 o 
   1   4   3       14.90      0.60 o 
   2   4   3       55.84      1.32 o 
   3   4   3       18.39      0.66 o 
   4   4   3        3.03      0.19 o 
  -8   0   4        4.25      0.65 o 
  -7   0   4       40.04      1.52 o 
  -6   0   4        2.70      0.43 o 
  -5   0   4       17.56      0.53 o 
  -4   0   4      119.73      2.64 o 
  -3   0   4       84.40      1.88 o 
  -2   0   4     1843.74     64.99 o 
  -1   0   4      792.88     17.16 o 
   0   0   4       66.28      1.54 o 
   1   0   4     1674.28     40.75 o 
   2   0   4        7.83      0.23 o 
   3   0   4       20.49      0.57 o 
   4   0   4       37.03      0.97 o 
   5   0   4       12.17      0.41 o 
   6   0   4        1.52      0.15 o 
   7   0   4      265.59      8.27 o 
  -8   1   4       29.38      0.85 o 
  -7   1   4        0.16      0.14 o 
  -6   1   4       31.19      0.85 o 
  -5   1   4       90.79      2.27 o 
  -4   1   4       33.34      0.80 o 
  -3   1   4      224.92      5.33 o 
  -2   1   4      349.24      7.69 o 
  -1   1   4      237.74      6.25 o 
   0   1   4     1419.57     31.25 o 
   1   1   4       64.33      1.51 o 
   2   1   4        8.93      0.27 o 
   3   1   4       11.52      0.30 o 
   4   1   4        2.92      0.13 o 
   5   1   4       37.50      0.87 o 
   6   1   4       54.15      1.31 o 
   7   1   4       34.49      0.95 o 
  -7   2   4        3.15      0.22 o 
  -6   2   4        5.26      0.22 o 
  -5   2   4       28.75      0.82 o 
  -4   2   4       61.50      1.43 o 
  -3   2   4       26.86      0.72 o 
  -2   2   4       22.37      0.69 o 
  -1   2   4      225.72      6.92 o 
   0   2   4      178.85      4.10 o 
   1   2   4       18.74      0.46 o 
   2   2   4        0.97      0.10 o 
   3   2   4       89.43      2.04 o 
   4   2   4       14.81      0.53 o 
   5   2   4       58.76      1.37 o 
   6   2   4       47.12      1.21 o 
  -6   3   4        4.84      0.32 o 
  -5   3   4       11.52      0.50 o 
  -4   3   4      245.97      5.51 o 
  -3   3   4       43.77      1.64 o 
  -2   3   4        9.07      0.48 o 
  -1   3   4       55.75      1.47 o 
   0   3   4       55.34      1.29 o 
   1   3   4        8.13      0.32 o 
   2   3   4      215.49      4.78 o 
   3   3   4      105.25      2.48 o 
   4   3   4       48.85      1.16 o 
   5   3   4        3.84      0.28 o 
  -5   4   4       23.56      0.60 o 
  -4   4   4        0.87      0.15 o 
  -3   4   4       29.10      0.96 o 
  -2   4   4        0.58      0.10 o 
  -1   4   4        0.34      0.09 o 
   0   4   4       11.84      0.37 o 
   1   4   4        3.01      0.23 o 
   2   4   4       54.74      1.39 o 
   3   4   4       37.40      1.39 o 
   4   4   4        1.50      0.12 o 
  -8   1   5       22.08      0.59 o 
  -7   1   5        1.66      0.68 o 
  -6   1   5       94.48      2.41 o 
  -5   1   5       29.72      1.08 o 
  -4   1   5        0.05      0.04 o 
  -3   1   5      204.30      5.23 o 
  -2   1   5       19.75      0.48 o 
  -1   1   5        1.07      0.09 o 
   0   1   5       68.47      1.53 o 
   1   1   5      108.09      2.55 o 
   2   1   5       19.21      0.49 o 
   3   1   5        5.01      0.16 o 
   4   1   5       87.75      1.97 o 
   5   1   5        1.29      0.10 o 
   6   1   5       58.85      1.35 o 
   7   1   5       39.32      1.20 o 
  -7   2   5        9.70      0.37 o 
  -6   2   5        4.23      0.24 o 
  -5   2   5      173.29      3.90 o 
  -4   2   5        5.88      0.25 o 
  -3   2   5        2.64      0.28 o 
  -2   2   5        3.24      0.18 o 
  -1   2   5      484.89     10.77 o 
   0   2   5       48.78      1.18 o 
   1   2   5       89.36      2.01 o 
   2   2   5      148.53      3.32 o 
   3   2   5       60.24      1.39 o 
   4   2   5        0.59      0.09 o 
   5   2   5       14.22      0.43 o 
   6   2   5       96.51      2.27 o 
  -6   3   5        0.45      0.34 o 
  -5   3   5        3.52      0.30 o 
  -4   3   5       28.46      0.76 o 
  -3   3   5       21.56      0.65 o 
  -2   3   5        6.38      0.33 o 
  -1   3   5        1.05      0.19 o 
   0   3   5       15.98      0.44 o 
   1   3   5       20.29      0.62 o 
   2   3   5        7.60      0.29 o 
   3   3   5        0.12      0.07 o 
   4   3   5        3.75      0.18 o 
   5   3   5       40.31      0.98 o 
  -5   4   5       14.02      0.48 o 
  -4   4   5       11.74      0.56 o 
  -3   4   5        0.41      0.13 o 
  -2   4   5       33.07      1.15 o 
  -1   4   5       62.35      1.51 o 
   0   4   5       77.02      1.84 o 
   1   4   5       52.05      1.38 o 
   2   4   5       19.25      0.55 o 
   3   4   5        0.29      0.10 o 
  -8   0   6        0.13      0.14 o 
  -7   0   6      250.81      5.37 o 
  -6   0   6      158.96      3.11 o 
  -5   0   6      112.29      3.94 o 
  -4   0   6       44.39      1.09 o 
  -3   0   6       12.13      0.38 o 
  -2   0   6      166.61      3.91 o 
  -1   0   6      191.45      4.45 o 
   0   0   6      957.53     21.73 o 
   1   0   6      213.79      4.69 o 
   2   0   6        4.12      0.20 o 
   3   0   6      568.03     13.10 o 
   4   0   6       13.25      0.56 o 
   5   0   6        6.52      0.27 o 
   6   0   6       43.91      1.18 o 
   7   0   6        1.29      0.46 o 
  -8   1   6        1.66      0.13 o 
  -7   1   6       19.11      0.92 o 
  -6   1   6      148.22      4.20 o 
  -5   1   6        4.13      0.19 o 
  -4   1   6      175.09      4.01 o 
  -3   1   6        0.38      0.07 o 
  -2   1   6        5.38      0.16 o 
  -1   1   6        0.48      0.06 o 
   0   1   6      298.61      6.62 o 
   1   1   6      205.05      4.60 o 
   2   1   6      408.93      9.09 o 
   3   1   6        4.51      0.19 o 
   4   1   6       39.79      0.95 o 
   5   1   6       80.46      1.81 o 
   6   1   6       21.09      0.56 o 
  -7   2   6        2.15      0.27 o 
  -6   2   6        0.92      0.15 o 
  -5   2   6       80.53      1.87 o 
  -4   2   6        6.46      0.37 o 
  -3   2   6      135.01      4.02 o 
  -2   2   6       68.83      1.63 o 
  -1   2   6       18.37      0.61 o 
   0   2   6        5.26      0.20 o 
   1   2   6      158.31      3.52 o 
   2   2   6       10.21      0.31 o 
   3   2   6       43.48      1.03 o 
   4   2   6        6.75      0.26 o 
   5   2   6       48.08      1.27 o 
   6   2   6        2.32      0.22 o 
  -6   3   6        6.19      0.39 o 
  -5   3   6        4.64      0.29 o 
  -4   3   6        8.21      0.33 o 
  -3   3   6        0.07      0.07 o 
  -2   3   6      363.44      8.46 o 
  -1   3   6      106.13      2.55 o 
   0   3   6        0.22      0.09 o 
   1   3   6       43.68      1.14 o 
   2   3   6        2.48      0.15 o 
   3   3   6       20.34      0.64 o 
   4   3   6      105.06      2.41 o 
   5   3   6       90.82      2.12 o 
  -4   4   6       29.39      0.86 o 
  -3   4   6       25.44      0.91 o 
  -2   4   6        3.76      0.40 o 
  -1   4   6       83.43      1.99 o 
   0   4   6        5.96      0.29 o 
   1   4   6        8.54      0.41 o 
   2   4   6        3.72      0.23 o 
   3   4   6        0.29      0.10 o 
  -8   1   7       56.39      1.36 o 
  -7   1   7       50.02      1.29 o 
  -6   1   7        2.36      0.34 o 
  -5   1   7        0.84      0.21 o 
  -4   1   7       87.39      2.13 o 
  -3   1   7      339.18      7.49 o 
  -2   1   7       32.82      0.76 o 
  -1   1   7      410.90      9.09 o 
   0   1   7       35.25      0.84 o 
   1   1   7       17.95      0.45 o 
   2   1   7       30.08      0.71 o 
   3   1   7       28.39      0.69 o 
   4   1   7        8.33      0.26 o 
   5   1   7        5.02      0.21 o 
   6   1   7       12.20      0.42 o 
  -7   2   7       19.01      0.68 o 
  -6   2   7        0.22      0.18 o 
  -5   2   7       23.05      0.79 o 
  -4   2   7        6.73      0.39 o 
  -3   2   7      166.72      3.79 o 
  -2   2   7       32.92      0.88 o 
  -1   2   7        1.31      0.21 o 
   0   2   7      138.02      3.07 o 
   1   2   7       79.29      1.79 o 
   2   2   7       56.00      1.32 o 
   3   2   7        3.83      0.18 o 
   4   2   7      152.98      3.46 o 
   5   2   7        4.22      0.23 o 
   6   2   7        1.08      0.15 o 
  -6   3   7        7.84      0.37 o 
  -5   3   7       16.79      0.53 o 
  -4   3   7        5.52      0.36 o 
  -3   3   7        3.93      0.26 o 
  -2   3   7       78.81      1.87 o 
  -1   3   7        1.68      0.21 o 
   0   3   7        0.96      0.10 o 
   1   3   7       18.93      0.50 o 
   2   3   7       28.41      0.71 o 
   3   3   7        1.93      0.15 o 
   4   3   7        0.29      0.11 o 
  -4   4   7        9.05      0.34 o 
  -3   4   7       16.12      0.72 o 
  -2   4   7       38.66      1.04 o 
  -1   4   7       30.47      0.85 o 
   0   4   7        0.16      0.11 o 
   1   4   7        1.18      0.24 o 
   2   4   7       19.04      0.52 o 
  -8   0   8       49.15      1.40 o 
  -7   0   8        0.19      0.19 o 
  -6   0   8        1.14      0.26 o 
  -5   0   8      274.86      6.51 o 
  -4   0   8      566.22     14.92 o 
  -3   0   8       20.93      1.45 o 
  -2   0   8      444.88      9.70 o 
  -1   0   8      476.21     10.62 o 
   0   0   8      281.69      6.75 o 
   1   0   8       67.77      1.73 o 
   2   0   8      101.23      2.44 o 
   3   0   8       10.24      0.37 o 
   4   0   8        0.90      0.12 o 
   5   0   8      145.66      3.56 o 
   6   0   8       15.61      0.44 o 
  -8   1   8        5.71      0.51 o 
  -7   1   8        0.20      0.18 o 
  -6   1   8        2.86      0.20 o 
  -5   1   8       17.33      0.54 o 
  -4   1   8      168.75      3.74 o 
  -3   1   8        8.37      0.29 o 
  -2   1   8      280.76      6.68 o 
  -1   1   8       91.48      2.05 o 
   0   1   8       26.59      0.63 o 
   1   1   8       89.96      2.02 o 
   2   1   8       46.63      1.07 o 
   3   1   8       37.71      0.98 o 
   4   1   8       27.39      0.66 o 
   5   1   8        1.24      0.13 o 
   6   1   8       41.95      1.16 o 
  -6   2   8       14.52      0.47 o 
  -5   2   8        1.96      0.26 o 
  -4   2   8       81.19      2.08 o 
  -3   2   8      287.69      6.55 o 
  -2   2   8       27.78      0.77 o 
  -1   2   8       46.01      1.11 o 
   0   2   8        0.34      0.07 o 
   1   2   8        5.73      0.22 o 
   2   2   8       54.03      1.34 o 
   3   2   8      101.80      2.30 o 
   4   2   8        0.60      0.13 o 
   5   2   8       14.36      0.47 o 
  -6   3   8       41.55      1.24 o 
  -5   3   8        2.22      0.20 o 
  -4   3   8        0.17      0.10 o 
  -3   3   8       18.48      0.53 o 
  -2   3   8       25.14      0.68 o 
  -1   3   8        6.51      0.27 o 
   0   3   8       97.84      2.23 o 
   1   3   8       24.66      0.67 o 
   2   3   8        1.76      0.14 o 
   3   3   8      112.71      2.59 o 
   4   3   8       54.08      1.27 o 
  -4   4   8        4.37      0.19 o 
  -3   4   8        0.57      0.12 o 
  -2   4   8        0.29      0.14 o 
  -1   4   8        7.71      0.53 o 
   0   4   8        5.63      0.31 o 
   1   4   8       59.17      1.42 o 
   2   4   8        5.42      0.22 o 
  -8   1   9       12.94      0.78 o 
  -7   1   9       10.31      0.49 o 
  -6   1   9       44.95      1.11 o 
  -5   1   9      265.35      5.93 o 
  -4   1   9       45.27      1.08 o 
  -3   1   9       60.23      1.40 o 
  -2   1   9       22.44      0.57 o 
  -1   1   9      169.05      3.76 o 
   0   1   9       37.05      0.87 o 
   1   1   9      187.13      4.17 o 
   2   1   9      176.32      3.93 o 
   3   1   9        1.44      0.12 o 
   4   1   9       20.55      0.59 o 
   5   1   9        1.96      0.16 o 
  -7   2   9       15.56      1.28 o 
  -6   2   9       32.89      1.06 o 
  -5   2   9        0.29      0.16 o 
  -4   2   9       14.49      0.62 o 
  -3   2   9       51.21      1.31 o 
  -2   2   9       15.90      0.47 o 
  -1   2   9        7.86      0.25 o 
   0   2   9       54.75      1.36 o 
   1   2   9        7.26      0.28 o 
   2   2   9       77.14      1.77 o 
   3   2   9        2.32      0.14 o 
   4   2   9       14.29      0.42 o 
   5   2   9       10.77      0.47 o 
  -6   3   9       32.17      1.01 o 
  -5   3   9        0.11      0.12 o 
  -4   3   9       37.45      1.02 o 
  -3   3   9        4.90      0.32 o 
  -2   3   9        8.39      0.40 o 
  -1   3   9        1.06      0.21 o 
   0   3   9       41.05      1.00 o 
   1   3   9       10.07      0.31 o 
   2   3   9        1.50      0.14 o 
   3   3   9       35.18      0.90 o 
  -3   4   9        0.52      0.14 o 
  -2   4   9        0.15      0.10 o 
  -1   4   9        1.11      0.15 o 
   0   4   9        6.48      0.27 o 
   1   4   9       12.07      0.37 o 
  -8   0  10        6.99      0.81 o 
  -7   0  10        1.84      0.52 o 
  -6   0  10      290.35      6.57 o 
  -5   0  10      102.94      2.54 o 
  -4   0  10        2.18      0.35 o 
  -3   0  10        4.38      0.78 o 
  -2   0  10      184.84      4.53 o 
  -1   0  10        3.35      0.19 o 
   0   0  10      398.66      8.83 o 
   1   0  10      669.35     14.94 o 
   2   0  10       33.52      0.98 o 
   3   0  10        1.07      0.15 o 
   4   0  10        4.81      0.30 o 
   5   0  10       72.02      1.87 o 
  -7   1  10       29.33      0.91 o 
  -6   1  10       51.67      1.26 o 
  -5   1  10       25.29      0.83 o 
  -4   1  10        0.05      0.05 o 
  -3   1  10        3.86      0.19 o 
  -2   1  10       32.31      0.82 o 
  -1   1  10        0.02      0.03 o 
   0   1  10      146.08      3.26 o 
   1   1  10       72.62      1.64 o 
   2   1  10       43.17      1.03 o 
   3   1  10       85.15      1.95 o 
   4   1  10        0.22      0.09 o 
   5   1  10        0.64      0.19 o 
  -7   2  10       76.43      2.84 o 
  -6   2  10       10.15      0.45 o 
  -5   2  10        0.10      0.11 o 
  -4   2  10       31.92      1.05 o 
  -3   2  10       11.34      0.44 o 
  -2   2  10       88.99      2.16 o 
  -1   2  10      182.35      4.09 o 
   0   2  10       25.94      0.64 o 
   1   2  10        4.66      0.21 o 
   2   2  10       74.62      1.75 o 
   3   2  10       11.22      0.35 o 
   4   2  10       41.19      1.01 o 
  -5   3  10        6.01      0.25 o 
  -4   3  10       65.74      1.65 o 
  -3   3  10       21.31      0.60 o 
  -2   3  10       23.26      0.89 o 
  -1   3  10       32.44      1.02 o 
   0   3  10        1.16      0.12 o 
   1   3  10        0.77      0.11 o 
   2   3  10        2.17      0.15 o 
   3   3  10        0.22      0.14 o 
  -2   4  10       24.33      0.91 o 
  -1   4  10        0.10      0.11 o 
  -7   1  11       46.48      1.23 o 
  -6   1  11        3.98      0.26 o 
  -5   1  11        0.17      0.10 o 
  -4   1  11        1.92      0.16 o 
  -3   1  11      157.60      3.55 o 
  -2   1  11       80.25      1.83 o 
  -1   1  11       72.87      1.66 o 
   0   1  11      205.62      4.59 o 
   1   1  11        0.09      0.10 o 
   2   1  11        1.77      0.13 o 
   3   1  11       13.95      0.46 o 
   4   1  11      128.32      2.99 o 
  -6   2  11        0.25      0.15 o 
  -5   2  11       42.14      1.18 o 
  -4   2  11        8.07      0.41 o 
  -3   2  11       23.17      0.77 o 
  -2   2  11       13.92      0.47 o 
  -1   2  11       73.93      1.72 o 
   0   2  11        1.51      0.11 o 
   1   2  11        8.87      0.30 o 
   2   2  11       31.40      0.79 o 
   3   2  11        9.21      0.35 o 
   4   2  11        1.20      0.17 o 
  -5   3  11        0.51      0.11 o 
  -4   3  11       21.42      0.82 o 
  -3   3  11        1.26      0.21 o 
  -2   3  11       20.20      1.25 o 
  -1   3  11       42.99      1.21 o 
   0   3  11        1.64      0.13 o 
   1   3  11       15.44      0.53 o 
   2   3  11        0.07      0.06 o 
  -7   0  12        6.29      0.43 o 
  -6   0  12        0.17      0.19 o 
  -5   0  12       44.28      1.84 o 
  -4   0  12      235.41      5.39 o 
  -3   0  12      144.60      4.13 o 
  -2   0  12       16.33      0.68 o 
  -1   0  12      109.44      2.52 o 
   0   0  12       14.33      0.42 o 
   1   0  12        6.24      0.25 o 
   2   0  12       76.71      1.83 o 
   3   0  12      281.13      6.61 o 
   4   0  12        2.99      0.32 o 
  -7   1  12        3.16      0.26 o 
  -6   1  12       42.02      1.26 o 
  -5   1  12       24.63      0.74 o 
  -4   1  12       82.59      1.94 o 
  -3   1  12       52.91      1.43 o 
  -2   1  12        9.15      0.40 o 
  -1   1  12       86.90      1.98 o 
   0   1  12        0.19      0.06 o 
   1   1  12        2.10      0.12 o 
   2   1  12       23.86      0.85 o 
   3   1  12       11.27      0.37 o 
   4   1  12       11.21      0.42 o 
  -6   2  12        9.01      0.56 o 
  -5   2  12       24.79      0.81 o 
  -4   2  12        0.70      0.17 o 
  -3   2  12        1.82      0.21 o 
  -2   2  12      109.52      2.57 o 
  -1   2  12       33.38      0.83 o 
   0   2  12       17.27      0.48 o 
   1   2  12       14.79      0.42 o 
   2   2  12        0.33      0.11 o 
   3   2  12       22.98      0.69 o 
  -4   3  12       12.51      0.44 o 
  -3   3  12       42.83      1.64 o 
  -2   3  12       85.90      2.60 o 
  -1   3  12        0.15      0.13 o 
   0   3  12        6.74      0.31 o 
   1   3  12       34.87      0.89 o 
  -6   1  13        4.79      0.37 o 
  -5   1  13        9.16      0.40 o 
  -4   1  13       15.59      0.49 o 
  -3   1  13        0.60      0.11 o 
  -2   1  13       31.85      0.92 o 
  -1   1  13        5.60      0.21 o 
   0   1  13       26.01      0.68 o 
   1   1  13        7.00      0.24 o 
   2   1  13      122.51      2.83 o 
   3   1  13       37.18      0.96 o 
  -5   2  13       75.26      2.40 o 
  -4   2  13        3.19      0.29 o 
  -3   2  13       54.21      1.58 o 
  -2   2  13       31.25      0.86 o 
  -1   2  13       12.96      0.39 o 
   0   2  13        9.91      0.33 o 
   1   2  13       27.92      0.72 o 
   2   2  13       35.79      0.93 o 
  -3   3  13        9.23      0.37 o 
  -2   3  13        3.75      0.28 o 
  -1   3  13        1.08      0.16 o 
   0   3  13        0.04      0.04 o 
  -6   0  14       27.34      1.18 o 
  -5   0  14        0.32      0.22 o 
  -4   0  14        1.87      0.46 o 
  -3   0  14       17.78      0.57 o 
  -2   0  14       57.21      1.38 o 
  -1   0  14       50.34      1.33 o 
   0   0  14       53.56      1.31 o 
   1   0  14       85.89      2.06 o 
   2   0  14      101.20      2.46 o 
   3   0  14        4.43      0.36 o 
  -6   1  14       22.08      0.75 o 
  -5   1  14       25.95      0.82 o 
  -4   1  14       17.34      0.58 o 
  -3   1  14        0.28      0.16 o 
  -2   1  14       18.64      0.51 o 
  -1   1  14       46.06      1.22 o 
   0   1  14        9.00      0.30 o 
   1   1  14      128.56      2.97 o 
   2   1  14        3.21      0.21 o 
  -5   2  14        0.62      0.21 o 
  -4   2  14       23.29      1.31 o 
  -3   2  14        0.92      0.27 o 
  -2   2  14       13.51      0.45 o 
  -1   2  14        1.32      0.13 o 
   0   2  14       57.66      1.41 o 
   1   2  14        7.08      0.28 o 
  -5   1  15       39.92      1.17 o 
  -4   1  15        0.05      0.06 o 
  -3   1  15        0.22      0.16 o 
  -2   1  15       11.66      0.37 o 
  -1   1  15       10.49      0.37 o 
   0   1  15        3.48      0.21 o 
   1   1  15        4.15      0.25 o 
  -3   2  15       30.04      0.99 o 
  -2   2  15        2.07      0.19 o 
  -1   2  15       12.27      0.42 o 
   0   2  15       98.47      2.45 o 
  -4   0  16       57.19      2.72 o 
  -3   0  16       13.14      0.54 o 
  -2   0  16       12.26      0.48 o 
  -1   0  16       22.50      0.68 o 
   0   0  16       10.03      0.51 o 
  -4   1  16       22.22      0.72 o 
  -3   1  16       32.44      0.88 o 
  -2   1  16        0.95      0.13 o 
  -1   1  16        6.35      0.26 o 
   0   1  16        3.76      0.25 o 
_refine_diff_density_max 1.225354E-01
_refine_diff_density_min -1.248098E-01

# start Validation Reply Form
_vrf_PLAT417_ELMAM2_withoutURATIO_oxa09_07
;
PROBLEM: Short Inter D-H..H-D
RESPONSE: This is a very strong hydrogen bond and this is the reason why
the distance is so short.
;
# end Validation Reply Form
