# Supplementary material for: On the accuracy and precision of X-ray and neutron diffraction results as a function of resolution and the electron density model
Source: IUCrJ. 2020 Aug 25;7(Pt 5):920–33. doi: 10.1107/S2052252520010441 (PMC7467170; doi:10.1107/S2052252520010441)
Supplement: Supplementary file 2 [file m-07-00920-sup2.zip › cif_deposition/ELMAM2_withoutURATIO_oxa09_08.cif]

data_ELMAM2_withoutURATIO_oxa09_08  
_audit_creation_method             'MoPro12'     
_chemical_formula_moiety               'C2 H2 O4, 2(H2 O1)'
_chemical_formula_sum                  'C2 H6 O6'
_chemical_formula_weight               126.07
_chemical_absolute_configuration     '-'

_symmetry_cell_setting               monoclinic   
_symmetry_space_group_name_H-M         'P 21/c'
_symmetry_space_group_name_Hall        '-P 2ybc'

loop_
_atom_type_symbol                      
_atom_type_description                 
_atom_type_scat_dispersion_real        
_atom_type_scat_dispersion_imag        
_atom_type_scat_source                 
 'C' 'C'    0.0033   0.0016
'Su & Coppens. Acta. Cryst. (1997) A53, 749-762. '                    
 'H' 'H'    0.0000   0.0000
'Su & Coppens. Acta. Cryst. (1997) A53, 749-762. '                    
 'O' 'O'    0.0106   0.0060
'Su & Coppens. Acta. Cryst. (1997) A53, 749-762. '                    

loop_
_symmetry_equiv_pos_as_xyz           
'x, y, z'
'-x, y+1/2, -z+1/2'
'-x, -y, -z'
'x, -y-1/2, z-1/2'
_cell_length_a                    6.0903(2)
_cell_length_b                    3.49440(10)
_cell_length_c                    11.8336(4)
_cell_angle_alpha                 90.00
_cell_angle_beta                  103.913(2)
_cell_angle_gamma                 90.00
_cell_volume                      244.453(13)
_cell_formula_units_Z                2
_cell_measurement_reflns_used     2374
_cell_measurement_temperature     100(1)
_cell_measurement_theta_max       26.38
_cell_measurement_theta_min       3.45
_exptl_crystal_density_diffrn     1.712 
_exptl_crystal_F_000              132 
_exptl_absorpt_coefficient_mu     0.181 
_exptl_crystal_description        unspecified
_exptl_crystal_size_max              0.290
_exptl_crystal_size_mid              0.287  
_exptl_crystal_size_min              0.120                
_exptl_crystal_colour             colourless
_exptl_absorpt_correction_type    multi-scan
_exptl_absorpt_process_details
;
 Absorption correction done by SORTAV
 Blessing, R. H.: (1995) Acta Cryst. A51, 33-38
;
_exptl_absorpt_correction_T_min    0.950
_exptl_absorpt_correction_T_max    0.969
_exptl_special_details               
;
?
;
_diffrn_reflns_av_R_equivalents   0.0000
_diffrn_reflns_av_unetI/netI      0.0249
_diffrn_reflns_limit_h_max        7
_diffrn_reflns_limit_h_min        -7
_diffrn_reflns_limit_k_max        4
_diffrn_reflns_limit_k_min        0
_diffrn_reflns_limit_l_max        14
_diffrn_reflns_limit_l_min        0
_diffrn_reflns_number             506
_diffrn_reflns_theta_full         26.00
_diffrn_reflns_theta_max          26.38
_diffrn_reflns_theta_min          3.45
_diffrn_ambient_temperature       100(1)
_diffrn_measured_fraction_theta_full 1.000
_diffrn_measured_fraction_theta_max 1.000
_diffrn_measurement_device_type   'Bruker APEX-II CCD'
_diffrn_measurement_method        '\f and \w scans'
_diffrn_radiation_monochromator   'graphite'
_diffrn_radiation_type            MoK\a
_diffrn_radiation_wavelength      0.71073
_diffrn_source                    'fine-focus sealed tube'
_diffrn_standards_number          0
_reflns_number_gt                 482
_reflns_number_total              506
_reflns_threshold_expression      >2sigma(I)
_computing_structure_refinement      'MoPro (J. Appl. Cryst. 2005, 38, 38-54)'
_iucr_refine_instructions_details  
; 
# ! MoPro 12.6 20/01/2017 16:33:13 F:\Oxalic_acid\Oxa_ELMAM2\Preparation\prepare_inputs\9\mopro_elmam2_08_01.par 
# ! reflections hkl file : F:\Oxalic_acid\Oxa_ELMAM2\Preparation\prepare_inputs\9\sortav_freeformat.hkl refin. vs. F^1 
# ! atomic table file : C:\Users\user\Desktop\Programy_Krys\MoPro\MoProSuite\LibMoPro\mopro.tab 
# ! wave functions file : C:\Users\user\Desktop\Programy_Krys\MoPro\MoProSuite\LibMoPro\WAVEF_Su_Coppens_relativistic 
# ! RF factor = 1.379 % RI factor = 2.940% 
# ! wR2F factor = 1.803 % wR2I factor = 3.606% 
# ! g.o.f.(F**1) = 1.296 Nvar= 49 Nref= 506 Nfree= 0 0.08<sinT/l< 0.63 
#  
# WSIG 1.00000 ! weighting scheme 
#  ! SPACE GROUP P ? 
#  
# CELL 6.0903 3.4944 11.8336 90.0000 103.9131 90.0000 0.71073 
# ZERR 0.0000 0.0000 0.0000 0.0000 0.0000 0.0000 
#  
# SYMM 2 P CENTRO 
#  X , Y, Z 
#  -X , 1/2+Y, 1/2-Z 
#  
# EQUIV 56551 
#  
# SCALE 1 9.848130 
#  
# FMULT 1.00000 
#  
# UOVER 0.00000 0.00000 0.00000 0.00000 0.00000 0.00000 ANI 
#  
# SOLVT 0.00000 50.00000 
#  
# EXTIN 0.00000 GAUSSIAN ISOT TYP1 ! G*10^4 
#  
#  
# DUMMY 2 
# DUMY 0.39896 0.58093 0.36381 D1 0 ! atom # 8 
# DUMY 0.42794 0.53146 0.40201 D2 0 ! atom # 9 
#  
# KAPPA 7 
#  1.001632 1.113461 ! # 1 1 TES O1 1x 
#  1.013147 1.000000 ! # 2 1 TES C1 1x 
#  1.003017 1.109004 ! # 3 1 TES O2 1x 
#  1.023969 0.927043 ! # 4 1 TES O3 1x 
#  1.043006 1.200000 ! # 5 1 TES H2 1x 
#  1.043006 1.200000 ! # 6 1 TES H3 1x 
#  1.119673 1.200000 ! # 7 1 TES H1 1x 
#  
# ATOMS 7 
#  
# ATOM 1 O1 TES 1 0.065459 0.444390 0.150047 1.0000 1 O 
#  XY C1 H1 HEX K1 V0 M0 Q0 
# UANI 0.012837 0.016699 0.008988 -.003124 0.002369 0.000586 
#  6.05220 0. -.054 -.087 0. 0.104 0. 0. -.028 0.042 
#  0. -.015 -.026 0. 0. 0.065 0.022 
#  0.011 0. 0. 0.004 0.003 0. 0. 0.015 0.015 
#  
# ATOM 2 C1 TES 1 0.096835 0.558557 0.052175 1.0000 1 C 
#  XY O2 O1 HEX K2 V0 M0 Q0 
# UANI 0.008185 0.011064 0.008144 -.002332 0.000617 -.000554 
#  3.98080 0. 0.081 -.046 0. -.248 0. 0. 0.097 0.050 
#  0. 0.022 -.006 0. 0. 0.294 0.021 
#  0.014 0. 0. 0.014 -.001 0. 0. -.058 0.018 
#  
# ATOM 3 O2 TES 1 0.257493 0.742277 0.036285 1.0000 1 O 
#  ZY C1 O1 HEX K3 V0 M0 Q0 
# UANI 0.010372 0.018979 0.007995 -.006213 0.000672 0.000873 
#  6.09000 0. 0. 0. -.068 0.029 0. 0. -.153 0. 
#  0.028 0. 0. 0.017 0. 0. 0. 
#  -.012 0. 0. 0.011 0. 0. 0. -.003 0. 
#  
# ATOM 4 O3 TES 1 0.369941 0.631041 0.321523 1.0000 1 O 
# bZY H2 H3 HEX K4 V0 M0 Q0 
# UANI 0.010485 0.017766 0.009246 0.001326 0.000596 -.001287 
#  5.64460 0. 0. 0. -.163 -.014 0. 0. 0.132 0. 
#  -.039 0. 0. -.061 0. 0. 0. 
#  -.018 0. 0. -.027 0. 0. 0. 0.004 0. 
#  
# ATOM 5 H2 TES 1 0.311184 0.690859 0.386943 1.0000 1 H 
#  ZY O3 H3 HEX K5 V0 M0 Q0 
# UISO 0.026632 
#  1.13780 0. 0. 0. 0.273 0.140 0. 0. 0. 0. 
#  0.034 0. 0. 0. 0. 0. 0. 
#  -.010 0. 0. 0. 0. 0. 0. 0. 0. 
#  
# ATOM 6 H3 TES 1 0.487844 0.457581 0.349594 1.0000 1 H 
#  ZY O3 H2 HEX K6 V0 M0 Q0 
# UISO 0.028770 
#  1.13780 0. 0. 0. 0.273 0.140 0. 0. 0. 0. 
#  0.034 0. 0. 0. 0. 0. 0. 
#  -.010 0. 0. 0. 0. 0. 0. 0. 0. 
#  
# ATOM 7 H1 TES 1 0.201821 0.524226 0.220347 1.0000 1 H 
#  ZY O1 C1 HEX K7 V0 M0 Q0 
# UISO 0.049941 
#  0.95670 0. 0. 0. 0.207 0.095 0. 0. 0. 0. 
#  0.017 0. 0. 0. 0. 0. 0. 
#  -.028 0. 0. 0. 0. 0. 0. 0. 0. 
#  
# ANHAR 0 3 ! number_of_anharmonic_atoms max_order 
# ! 1 ! atom number 
# ! 0.00E+00 0.00E+00 0.00E+00 0.00E+00 0.00E+00 0.00E+00 0.00E+00 0.00E+00 
# ! 0.00E+00 0.00E+00 
#  
#  
# STOP 
; 
_refine_special_details              
;
  TAAM refinement with ELMAM2 databank.
  Uses aspherical atomic scattering factors computed 
  from multipolar model
  (Hansen & Coppens, Acta Cryst. A, 1978, 34, 909-921)
  parametrized using ELMAM2 databank
  (Domagala, et al., Acta Cryst. A, 2012, 68, 337-351)
  and MoPro software
  (Jelsch, et al., J. Appl. Cryst. 2005, 38, 38-54)
 Refinement of F^1^ against reflections.
 The threshold expression of F^2^ > 2sigma(F^2^) is
 used for calculating R-factors(gt) and is not
 relevant to the choice of reflections for refinement.
 R-factors based on F^2^ are statistically about twice
 as large as those based on F, and R-factors based on
 ALL data will be even larger.
;
_refine_ls_structure_factor_coef     F  
_refine_ls_matrix_type                full
_refine_ls_weighting_scheme          sigma
_atom_sites_solution_primary      direct 
_atom_sites_solution_secondary    difmap 
_atom_sites_solution_hydrogens    geom   
_refine_ls_hydrogen_treatment    refall
_refine_ls_extinction_method        'none'              
_refine_ls_number_reflns               506
_refine_ls_number_parameters            49
_refine_ls_number_restraints             0
# R-factors: R(F)  &  wR2(I) 
_refine_ls_R_factor_all              0.0138
_refine_ls_R_factor_gt               0.0132
_refine_ls_wR_factor_ref             0.0180
_refine_ls_wR_factor_gt              0.0180
_refine_ls_goodness_of_fit_ref       1.296
_refine_ls_restrained_S_all          0.000
_refine_ls_shift/su_max              0.000
_refine_ls_shift/su_mean             0.000

###  to get diff_density_max min & rms : 
###  run MoPro  : WRIT FOUR   to create FOURier file 
###  run VMoPro : FOUR  FastFourierTransform   to get a 3D grid (Xplor format) on whole unit-cell
###             & GRID  STAT   to get max min rms statistics


loop_
_atom_site_type_symbol      
_atom_site_label            
_atom_site_fract_x          
_atom_site_fract_y          
_atom_site_fract_z          
_atom_site_U_iso_or_equiv   
_atom_site_adp_type         
_atom_site_occupancy        
_atom_site_calc_flag        
_atom_site_refinement_flag_posn  
_atom_site_refinement_flag_adp  
_atom_site_disorder_assembly
_atom_site_disorder_group   
O  O1 0.06546(5) 0.4444(1) 0.15005(3) 0.0129(2) Uani 1 d . . . .
C  C1 0.09684(7) 0.5586(1) 0.05217(4) 0.0094(2) Uani 1 d . . . .
O  O2 0.25749(5) 0.7423(1) 0.03629(3) 0.0127(2) Uani 1 d . . . .
O  O3 0.36994(6) 0.6310(1) 0.32152(3) 0.0128(2) Uani 1 d . . . .
H  H2 0.311(1) 0.691(2) 0.3869(7) 0.027(2) Uiso 1 d U . . .
H  H3 0.488(1) 0.458(2) 0.3496(6) 0.029(2) Uiso 1 d U . . .
H  H1 0.202(2) 0.524(3) 0.2203(8) 0.050(2) Uiso 1 d U . . .

loop_ 
_atom_site_aniso_label 
_atom_site_aniso_U_11 
_atom_site_aniso_U_22 
_atom_site_aniso_U_33 
_atom_site_aniso_U_12 
_atom_site_aniso_U_13 
_atom_site_aniso_U_23 
O1 0.0128(2) 0.0167(2) 0.0090(2) -0.0031(1) 0.0024(1) 0.0006(1)  
C1 0.0082(2) 0.0111(2) 0.0081(2) -0.0023(2) 0.0006(2) -0.0006(2)  
O2 0.0104(2) 0.0190(2) 0.0080(2) -0.0062(1) 0.0007(1) 0.0009(1)  
O3 0.0105(2) 0.0178(2) 0.0092(2) 0.0013(1) 0.0006(1) -0.0013(1)  

_geom_special_details                
;                                    
;                                    

loop_
_geom_bond_atom_site_label_1         
_geom_bond_atom_site_label_2         
_geom_bond_distance                  
_geom_bond_site_symmetry_2           
_geom_bond_publ_flag                 
O1 C1 1.2820(6) . ? 
O1 H1 1.062(9) . ? 
C1 O2 1.2220(6) . ? 
O3 H3 0.937(8) . ? 
O3 H2 0.951(9) . ? 

loop_
_geom_angle_atom_site_label_1        
_geom_angle_atom_site_label_2        
_geom_angle_atom_site_label_3        
_geom_angle                          
_geom_angle_site_symmetry_1          
_geom_angle_site_symmetry_3          
_geom_angle_publ_flag                
O1 C1 O2 126.96(4) . . ? 
C1 O1 H1 111.6(5) . . ? 
H2 O3 H3 105.1(6) . . ? 

loop_
_geom_torsion_atom_site_label_1      
_geom_torsion_atom_site_label_2      
_geom_torsion_atom_site_label_3      
_geom_torsion_atom_site_label_4      
_geom_torsion                        
_geom_torsion_site_symmetry_1        
_geom_torsion_site_symmetry_2        
_geom_torsion_site_symmetry_3        
_geom_torsion_site_symmetry_4        
_geom_torsion_publ_flag              
O2 C1 O1 H1 -1.2(5) . . . . ? 

loop_ 
 _refln_index_h 
 _refln_index_k 
 _refln_index_l 
 _refln_F_squared_meas 
 _refln_F_squared_sigma 
 _refln_observed_status 
   1   0   0      351.07      8.17 o 
   2   0   0       23.15      0.80 o 
   3   0   0      371.86      8.20 o 
   4   0   0       42.87      0.97 o 
   5   0   0       60.21      1.35 o 
   6   0   0      227.54      4.96 o 
   7   0   0      103.44      2.56 o 
   1   1   0     1473.19     32.61 o 
   2   1   0      348.60      7.96 o 
   3   1   0      104.06      2.42 o 
   4   1   0        2.30      0.11 o 
   5   1   0        0.54      0.08 o 
   6   1   0        0.53      0.11 o 
   7   1   0       80.83      1.85 o 
   0   2   0       13.04      0.43 o 
   1   2   0      312.07      6.99 o 
   2   2   0      500.37     11.13 o 
   3   2   0        1.83      0.11 o 
   4   2   0      114.11      2.56 o 
   5   2   0       23.61      0.59 o 
   6   2   0        0.04      0.04 o 
   1   3   0       18.28      0.58 o 
   2   3   0       13.00      1.02 o 
   3   3   0       67.16      1.84 o 
   4   3   0        5.77      0.24 o 
   5   3   0      121.03      2.71 o 
   0   4   0        2.38      0.25 o 
   1   4   0       17.75      0.54 o 
   2   4   0       12.68      1.13 o 
  -7   1   1       17.50      0.53 o 
  -6   1   1        1.30      0.13 o 
  -5   1   1       55.11      1.27 o 
  -4   1   1       85.62      1.92 o 
  -3   1   1      311.65      6.92 o 
  -2   1   1      178.31      3.99 o 
  -1   1   1     2594.00     64.88 o 
   0   1   1      424.20      9.02 o 
   1   1   1       35.71      0.86 o 
   2   1   1       63.94      1.46 o 
   3   1   1      410.90      9.59 o 
   4   1   1      144.01      3.22 o 
   5   1   1      102.90      2.30 o 
   6   1   1      178.83      4.07 o 
   7   1   1        1.01      0.10 o 
  -6   2   1       69.52      1.59 o 
  -5   2   1        9.31      0.34 o 
  -4   2   1       51.03      1.18 o 
  -3   2   1       80.82      1.84 o 
  -2   2   1      140.92      4.45 o 
  -1   2   1      135.30      2.97 o 
   0   2   1       71.76      1.87 o 
   1   2   1      258.27      5.75 o 
   2   2   1        1.54      0.10 o 
   3   2   1        7.50      0.24 o 
   4   2   1       71.91      1.63 o 
   5   2   1       24.38      0.67 o 
   6   2   1        8.82      0.28 o 
  -5   3   1       19.79      0.64 o 
  -4   3   1        4.85      0.29 o 
  -3   3   1        3.47      0.42 o 
  -2   3   1      138.10      3.55 o 
  -1   3   1        0.15      0.11 o 
   0   3   1       49.65      1.25 o 
   1   3   1       30.64      0.75 o 
   2   3   1       28.79      0.82 o 
   3   3   1        2.49      0.28 o 
   4   3   1       35.72      0.88 o 
   5   3   1       26.26      0.77 o 
  -3   4   1       21.00      0.77 o 
  -2   4   1       16.22      0.47 o 
  -1   4   1        5.71      0.27 o 
   0   4   1       12.03      0.37 o 
   1   4   1        0.69      0.11 o 
   2   4   1        0.05      0.05 o 
  -7   0   2       14.46      0.93 o 
  -6   0   2      177.01      3.91 o 
  -5   0   2       86.40      2.00 o 
  -4   0   2      928.99     20.47 o 
  -3   0   2       14.07      0.44 o 
  -2   0   2      578.70     13.98 o 
  -1   0   2      715.62     17.04 o 
   0   0   2      132.74      2.98 o 
   1   0   2        9.71      0.34 o 
   2   0   2     3079.24     90.42 o 
   3   0   2      171.40      5.83 o 
   4   0   2        0.08      0.07 o 
   5   0   2      643.74     18.88 o 
   6   0   2       28.12      0.91 o 
   7   0   2       35.42      2.50 o 
  -7   1   2       85.70      2.01 o 
  -6   1   2        6.28      0.28 o 
  -5   1   2      244.29      5.65 o 
  -4   1   2       53.58      1.39 o 
  -3   1   2       32.49      0.77 o 
  -2   1   2      535.67     11.99 o 
  -1   1   2      145.18      3.26 o 
   0   1   2       85.61      1.91 o 
   1   1   2      407.83      9.09 o 
   2   1   2        2.51      0.14 o 
   3   1   2      422.52      9.50 o 
   4   1   2      176.98      4.06 o 
   5   1   2       55.57      1.28 o 
   6   1   2       58.43      1.39 o 
  -6   2   2       38.65      0.93 o 
  -5   2   2        0.63      0.15 o 
  -4   2   2       12.38      0.37 o 
  -3   2   2      172.50      3.89 o 
  -2   2   2      463.99     10.30 o 
  -1   2   2        7.76      0.26 o 
   0   2   2      123.14      2.93 o 
   1   2   2        0.05      0.04 o 
   2   2   2        2.80      0.12 o 
   3   2   2      263.66      6.09 o 
   4   2   2      279.85      6.44 o 
   5   2   2        3.43      0.15 o 
   6   2   2        0.04      0.05 o 
  -5   3   2        0.08      0.06 o 
  -4   3   2       13.95      0.53 o 
  -3   3   2      249.20      6.24 o 
  -2   3   2       64.28      1.63 o 
  -1   3   2       31.50      0.98 o 
   0   3   2      111.20      3.32 o 
   1   3   2       45.12      1.06 o 
   2   3   2       86.71      1.98 o 
   3   3   2       19.82      0.53 o 
   4   3   2        1.00      0.12 o 
   5   3   2        5.58      0.26 o 
  -3   4   2       10.40      0.40 o 
  -2   4   2       61.26      1.42 o 
  -1   4   2        9.63      0.40 o 
   0   4   2       56.97      1.46 o 
   1   4   2       55.51      1.30 o 
   2   4   2        2.06      0.22 o 
  -7   1   3        3.20      0.28 o 
  -6   1   3        0.95      0.20 o 
  -5   1   3       49.50      1.17 o 
  -4   1   3        1.47      0.10 o 
  -3   1   3      154.89      3.46 o 
  -2   1   3       19.38      0.50 o 
  -1   1   3      327.78      7.12 o 
   0   1   3       16.96      0.56 o 
   1   1   3      748.24     16.64 o 
   2   1   3      440.72      9.80 o 
   3   1   3       39.81      0.90 o 
   4   1   3      200.34      4.66 o 
   5   1   3        1.78      0.14 o 
   6   1   3       21.88      0.62 o 
  -6   2   3       60.97      1.54 o 
  -5   2   3        4.24      0.28 o 
  -4   2   3       75.62      1.75 o 
  -3   2   3      287.87      6.35 o 
  -2   2   3        9.02      0.31 o 
  -1   2   3      164.30      3.58 o 
   0   2   3        0.06      0.05 o 
   1   2   3      343.89      7.62 o 
   2   2   3       16.88      0.61 o 
   3   2   3       98.96      2.32 o 
   4   2   3       52.40      1.23 o 
   5   2   3       23.80      0.62 o 
   6   2   3       13.23      0.40 o 
  -5   3   3        6.14      0.23 o 
  -4   3   3       22.06      0.78 o 
  -3   3   3        3.13      0.41 o 
  -2   3   3        1.62      0.21 o 
  -1   3   3       12.87      0.51 o 
   0   3   3       80.77      1.80 o 
   1   3   3        0.08      0.06 o 
   2   3   3        4.63      0.37 o 
   3   3   3       95.07      2.38 o 
   4   3   3        1.38      0.11 o 
  -2   4   3       31.56      0.87 o 
  -1   4   3        0.16      0.09 o 
   0   4   3        3.85      0.19 o 
   1   4   3       14.65      0.59 o 
   2   4   3       54.36      1.34 o 
  -7   0   4       39.47      1.49 o 
  -6   0   4        2.67      0.43 o 
  -5   0   4       17.17      0.52 o 
  -4   0   4      117.82      2.60 o 
  -3   0   4       82.99      1.85 o 
  -2   0   4     1810.42     63.60 o 
  -1   0   4      778.24     17.00 o 
   0   0   4       65.13      1.53 o 
   1   0   4     1648.53     41.32 o 
   2   0   4        7.69      0.23 o 
   3   0   4       20.14      0.57 o 
   4   0   4       36.34      0.96 o 
   5   0   4       11.94      0.38 o 
   6   0   4        1.46      0.14 o 
  -7   1   4        0.15      0.14 o 
  -6   1   4       30.65      0.83 o 
  -5   1   4       89.29      2.17 o 
  -4   1   4       32.79      0.79 o 
  -3   1   4      221.28      5.23 o 
  -2   1   4      343.50      7.56 o 
  -1   1   4      233.34      6.19 o 
   0   1   4     1397.18     30.94 o 
   1   1   4       63.22      1.49 o 
   2   1   4        8.78      0.27 o 
   3   1   4       11.31      0.29 o 
   4   1   4        2.86      0.13 o 
   5   1   4       36.68      0.85 o 
   6   1   4       53.10      1.25 o 
  -6   2   4        5.17      0.21 o 
  -5   2   4       28.36      0.81 o 
  -4   2   4       60.51      1.40 o 
  -3   2   4       26.38      0.71 o 
  -2   2   4       21.97      0.68 o 
  -1   2   4      221.35      6.50 o 
   0   2   4      175.71      4.04 o 
   1   2   4       18.42      0.45 o 
   2   2   4        0.95      0.10 o 
   3   2   4       87.84      2.00 o 
   4   2   4       14.52      0.52 o 
   5   2   4       57.67      1.36 o 
  -5   3   4       11.29      0.47 o 
  -4   3   4      240.90      5.48 o 
  -3   3   4       42.90      1.61 o 
  -2   3   4        8.91      0.48 o 
  -1   3   4       54.58      1.44 o 
   0   3   4       54.33      1.26 o 
   1   3   4        7.94      0.32 o 
   2   3   4      211.27      4.69 o 
   3   3   4      103.38      2.33 o 
   4   3   4       47.95      1.12 o 
  -2   4   4        0.55      0.10 o 
  -1   4   4        0.32      0.08 o 
   0   4   4       11.51      0.36 o 
   1   4   4        2.96      0.22 o 
  -7   1   5        1.67      0.78 o 
  -6   1   5       92.56      2.04 o 
  -5   1   5       29.23      1.04 o 
  -4   1   5        0.05      0.04 o 
  -3   1   5      200.87      5.19 o 
  -2   1   5       19.39      0.47 o 
  -1   1   5        1.05      0.09 o 
   0   1   5       67.32      1.51 o 
   1   1   5      106.17      2.50 o 
   2   1   5       18.92      0.49 o 
   3   1   5        4.91      0.15 o 
   4   1   5       86.19      1.93 o 
   5   1   5        1.23      0.09 o 
   6   1   5       57.68      1.33 o 
  -6   2   5        4.16      0.23 o 
  -5   2   5      170.40      3.96 o 
  -4   2   5        5.79      0.25 o 
  -3   2   5        2.62      0.27 o 
  -2   2   5        3.19      0.17 o 
  -1   2   5      475.58     10.57 o 
   0   2   5       47.91      1.18 o 
   1   2   5       87.80      1.98 o 
   2   2   5      146.05      3.26 o 
   3   2   5       59.07      1.37 o 
   4   2   5        0.57      0.09 o 
   5   2   5       13.97      0.42 o 
  -5   3   5        3.41      0.31 o 
  -4   3   5       27.91      0.75 o 
  -3   3   5       21.11      0.62 o 
  -2   3   5        6.25      0.32 o 
  -1   3   5        1.02      0.18 o 
   0   3   5       15.68      0.43 o 
   1   3   5       19.89      0.62 o 
   2   3   5        7.46      0.29 o 
   3   3   5        0.11      0.07 o 
   4   3   5        3.66      0.17 o 
  -2   4   5       32.38      1.13 o 
  -1   4   5       60.95      1.49 o 
   0   4   5       75.43      1.82 o 
   1   4   5       51.50      1.36 o 
  -7   0   6      245.08      5.49 o 
  -6   0   6      154.37      3.07 o 
  -5   0   6      110.81      3.75 o 
  -4   0   6       43.63      1.07 o 
  -3   0   6       11.93      0.37 o 
  -2   0   6      163.84      3.87 o 
  -1   0   6      187.84      4.38 o 
   0   0   6      940.49     21.52 o 
   1   0   6      210.25      4.61 o 
   2   0   6        4.03      0.20 o 
   3   0   6      557.09     12.85 o 
   4   0   6       12.99      0.56 o 
   5   0   6        6.36      0.26 o 
   6   0   6       43.08      1.08 o 
  -7   1   6       18.86      0.81 o 
  -6   1   6      145.78      3.98 o 
  -5   1   6        4.06      0.18 o 
  -4   1   6      172.25      3.92 o 
  -3   1   6        0.37      0.07 o 
  -2   1   6        5.28      0.16 o 
  -1   1   6        0.47      0.06 o 
   0   1   6      293.92      6.51 o 
   1   1   6      201.56      4.56 o 
   2   1   6      402.25      8.94 o 
   3   1   6        4.42      0.19 o 
   4   1   6       39.02      0.93 o 
   5   1   6       78.67      1.77 o 
  -6   2   6        0.93      0.14 o 
  -5   2   6       79.35      1.85 o 
  -4   2   6        6.32      0.35 o 
  -3   2   6      132.64      3.70 o 
  -2   2   6       67.57      1.60 o 
  -1   2   6       18.05      0.60 o 
   0   2   6        5.17      0.20 o 
   1   2   6      155.53      3.46 o 
   2   2   6       10.03      0.31 o 
   3   2   6       42.70      1.01 o 
   4   2   6        6.61      0.25 o 
   5   2   6       47.18      1.27 o 
  -5   3   6        4.53      0.28 o 
  -4   3   6        8.04      0.32 o 
  -3   3   6        0.07      0.07 o 
  -2   3   6      355.96      8.38 o 
  -1   3   6      104.07      2.51 o 
   0   3   6        0.21      0.09 o 
   1   3   6       42.84      1.07 o 
   2   3   6        2.41      0.14 o 
   3   3   6       19.91      0.61 o 
  -7   1   7       49.35      1.28 o 
  -6   1   7        2.42      0.29 o 
  -5   1   7        0.85      0.21 o 
  -4   1   7       85.94      2.10 o 
  -3   1   7      333.12      7.36 o 
  -2   1   7       32.23      0.75 o 
  -1   1   7      403.95      8.93 o 
   0   1   7       34.65      0.82 o 
   1   1   7       17.65      0.45 o 
   2   1   7       29.55      0.70 o 
   3   1   7       27.78      0.67 o 
   4   1   7        8.21      0.26 o 
   5   1   7        4.88      0.21 o 
  -6   2   7        0.24      0.19 o 
  -5   2   7       22.65      0.80 o 
  -4   2   7        6.58      0.39 o 
  -3   2   7      164.26      3.74 o 
  -2   2   7       32.34      0.86 o 
  -1   2   7        1.28      0.20 o 
   0   2   7      135.66      3.02 o 
   1   2   7       77.94      1.76 o 
   2   2   7       55.05      1.30 o 
   3   2   7        3.74      0.17 o 
   4   2   7      150.07      3.41 o 
  -4   3   7        5.40      0.35 o 
  -3   3   7        3.88      0.24 o 
  -2   3   7       79.16      1.84 o 
  -1   3   7        1.63      0.20 o 
   0   3   7        0.93      0.09 o 
   1   3   7       18.61      0.49 o 
   2   3   7       27.81      0.70 o 
   3   3   7        1.85      0.15 o 
  -7   0   8        0.19      0.19 o 
  -6   0   8        1.15      0.25 o 
  -5   0   8      271.13      6.16 o 
  -4   0   8      557.23     13.70 o 
  -3   0   8       21.00      1.00 o 
  -2   0   8      437.33      9.56 o 
  -1   0   8      468.60     10.52 o 
   0   0   8      277.49      6.59 o 
   1   0   8       66.58      1.70 o 
   2   0   8       99.29      2.47 o 
   3   0   8        9.94      0.36 o 
   4   0   8        0.87      0.12 o 
   5   0   8      142.78      3.47 o 
  -6   1   8        2.84      0.21 o 
  -5   1   8       17.02      0.54 o 
  -4   1   8      165.62      3.67 o 
  -3   1   8        8.20      0.29 o 
  -2   1   8      275.89      6.49 o 
  -1   1   8       89.69      2.01 o 
   0   1   8       26.12      0.62 o 
   1   1   8       88.36      1.98 o 
   2   1   8       45.76      1.05 o 
   3   1   8       36.82      1.00 o 
   4   1   8       26.62      0.64 o 
  -6   2   8       14.18      0.46 o 
  -5   2   8        1.93      0.25 o 
  -4   2   8       79.49      2.06 o 
  -3   2   8      282.38      6.46 o 
  -2   2   8       27.30      0.75 o 
  -1   2   8       45.18      1.10 o 
   0   2   8        0.33      0.07 o 
   1   2   8        5.62      0.22 o 
   2   2   8       52.93      1.30 o 
   3   2   8       99.89      2.26 o 
   4   2   8        0.56      0.12 o 
  -4   3   8        0.16      0.09 o 
  -3   3   8       18.13      0.52 o 
  -2   3   8       24.69      0.67 o 
  -1   3   8        6.36      0.26 o 
   0   3   8       95.53      2.19 o 
   1   3   8       24.11      0.65 o 
   2   3   8        1.69      0.13 o 
  -6   1   9       44.08      1.09 o 
  -5   1   9      260.77      5.86 o 
  -4   1   9       44.49      1.06 o 
  -3   1   9       59.13      1.38 o 
  -2   1   9       22.09      0.58 o 
  -1   1   9      165.70      3.68 o 
   0   1   9       36.38      0.86 o 
   1   1   9      183.82      4.10 o 
   2   1   9      173.34      3.87 o 
   3   1   9        1.41      0.12 o 
   4   1   9       20.12      0.57 o 
  -5   2   9        0.28      0.15 o 
  -4   2   9       14.25      0.58 o 
  -3   2   9       49.92      1.30 o 
  -2   2   9       15.56      0.46 o 
  -1   2   9        7.72      0.24 o 
   0   2   9       53.71      1.33 o 
   1   2   9        7.13      0.28 o 
   2   2   9       75.42      1.73 o 
   3   2   9        2.24      0.14 o 
  -4   3   9       36.59      1.05 o 
  -3   3   9        4.72      0.30 o 
  -2   3   9        8.21      0.39 o 
  -1   3   9        1.01      0.19 o 
   0   3   9       40.06      0.98 o 
   1   3   9        9.84      0.30 o 
  -6   0  10      283.80      6.50 o 
  -5   0  10      100.99      2.57 o 
  -4   0  10        2.18      0.35 o 
  -3   0  10        4.30      0.77 o 
  -2   0  10      182.02      4.26 o 
  -1   0  10        3.29      0.18 o 
   0   0  10      391.56      8.70 o 
   1   0  10      656.63     14.75 o 
   2   0  10       32.82      0.94 o 
   3   0  10        1.04      0.14 o 
   4   0  10        4.65      0.29 o 
  -6   1  10       50.61      1.23 o 
  -5   1  10       24.84      0.78 o 
  -4   1  10        0.05      0.05 o 
  -3   1  10        3.80      0.19 o 
  -2   1  10       31.74      0.81 o 
  -1   1  10        0.02      0.02 o 
   0   1  10      143.29      3.20 o 
   1   1  10       71.27      1.61 o 
   2   1  10       42.28      1.00 o 
   3   1  10       83.35      1.91 o 
  -5   2  10        0.10      0.11 o 
  -4   2  10       31.29      1.04 o 
  -3   2  10       11.06      0.42 o 
  -2   2  10       86.90      2.14 o 
  -1   2  10      178.59      4.01 o 
   0   2  10       25.38      0.63 o 
   1   2  10        4.52      0.21 o 
   2   2  10       72.61      1.75 o 
   3   2  10       10.96      0.35 o 
  -3   3  10       20.84      0.59 o 
  -2   3  10       22.86      0.86 o 
  -1   3  10       31.84      1.02 o 
   0   3  10        1.12      0.11 o 
  -6   1  11        3.58      0.30 o 
  -5   1  11        0.16      0.10 o 
  -4   1  11        1.91      0.15 o 
  -3   1  11      154.45      3.49 o 
  -2   1  11       78.33      1.80 o 
  -1   1  11       71.57      1.63 o 
   0   1  11      201.52      4.50 o 
   1   1  11        0.09      0.10 o 
   2   1  11        1.70      0.12 o 
   3   1  11       13.60      0.44 o 
  -4   2  11        7.89      0.41 o 
  -3   2  11       22.56      0.81 o 
  -2   2  11       13.53      0.48 o 
  -1   2  11       72.26      1.68 o 
   0   2  11        1.46      0.11 o 
   1   2  11        8.65      0.28 o 
   2   2  11       30.70      0.77 o 
  -5   0  12       43.68      1.60 o 
  -4   0  12      231.30      5.37 o 
  -3   0  12      141.89      3.93 o 
  -2   0  12       16.13      0.59 o 
  -1   0  12      107.39      2.42 o 
   0   0  12       14.05      0.41 o 
   1   0  12        6.11      0.24 o 
   2   0  12       75.43      1.80 o 
  -5   1  12       24.15      0.73 o 
  -4   1  12       80.96      1.90 o 
  -3   1  12       51.75      1.40 o 
  -2   1  12        8.89      0.37 o 
  -1   1  12       85.08      1.94 o 
   0   1  12        0.18      0.06 o 
   1   1  12        2.05      0.12 o 
   2   1  12       23.30      0.81 o 
  -4   2  12        0.66      0.16 o 
  -3   2  12        1.72      0.21 o 
  -2   2  12      106.51      2.51 o 
  -1   2  12       32.52      0.81 o 
   0   2  12       16.74      0.47 o 
   1   2  12       14.38      0.41 o 
  -4   1  13       15.26      0.48 o 
  -3   1  13        0.58      0.11 o 
  -2   1  13       31.18      0.92 o 
  -1   1  13        5.48      0.21 o 
   0   1  13       25.43      0.66 o 
   1   1  13        6.83      0.23 o 
  -2   2  13       30.35      0.84 o 
  -1   2  13       12.62      0.39 o 
  -4   0  14        1.89      0.46 o 
  -3   0  14       17.48      0.56 o 
  -2   0  14       56.02      1.35 o 
  -1   0  14       49.23      1.31 o 
   0   0  14       52.42      1.29 o 
  -3   1  14        0.27      0.15 o 
  -2   1  14       18.17      0.50 o 
  -1   1  14       44.98      1.17 o 
_refine_diff_density_max 8.336345E-02
_refine_diff_density_min -1.121809E-01

# start Validation Reply Form
_vrf_PLAT417_ELMAM2_withoutURATIO_oxa09_08
;
PROBLEM: Short Inter D-H..H-D
RESPONSE: This is a very strong hydrogen bond and this is the reason why
the distance is so short.
;
# end Validation Reply Form
