# Supplementary material for: On the accuracy and precision of X-ray and neutron diffraction results as a function of resolution and the electron density model
Source: IUCrJ. 2020 Aug 25;7(Pt 5):920–33. doi: 10.1107/S2052252520010441 (PMC7467170; doi:10.1107/S2052252520010441)
Supplement: Supplementary file 2 [file m-07-00920-sup2.zip › cif_deposition/ELMAM2_withoutURATIO_oxa09_12.cif]

data_ELMAM2_withoutURATIO_oxa09_12  
_audit_creation_method             'MoPro12'     
_chemical_formula_moiety               'C2 H2 O4, 2(H2 O1)'
_chemical_formula_sum                  'C2 H6 O6'
_chemical_formula_weight               126.07
_chemical_absolute_configuration     '-'

_symmetry_cell_setting               monoclinic   
_symmetry_space_group_name_H-M         'P 21/c'
_symmetry_space_group_name_Hall        '-P 2ybc'

loop_
_atom_type_symbol                      
_atom_type_description                 
_atom_type_scat_dispersion_real        
_atom_type_scat_dispersion_imag        
_atom_type_scat_source                 
 'C' 'C'    0.0033   0.0016
'Su & Coppens. Acta. Cryst. (1997) A53, 749-762. '                    
 'H' 'H'    0.0000   0.0000
'Su & Coppens. Acta. Cryst. (1997) A53, 749-762. '                    
 'O' 'O'    0.0106   0.0060
'Su & Coppens. Acta. Cryst. (1997) A53, 749-762. '                    

loop_
_symmetry_equiv_pos_as_xyz           
'x, y, z'
'-x, y+1/2, -z+1/2'
'-x, -y, -z'
'x, -y-1/2, z-1/2'
_cell_length_a                    6.0903(2)
_cell_length_b                    3.49590(10)
_cell_length_c                    11.8348(3)
_cell_angle_alpha                 90.00
_cell_angle_beta                  103.9170(10)
_cell_angle_gamma                 90.00
_cell_volume                      244.579(12)
_cell_formula_units_Z                2
_cell_measurement_temperature     100(1)
_cell_measurement_reflns_used        5430
_cell_measurement_theta_min          3.4464
_cell_measurement_theta_max          63.0239
_exptl_crystal_density_diffrn     1.712 
_exptl_crystal_F_000              132 
_exptl_absorpt_coefficient_mu     0.181 
_exptl_crystal_description        unspecified
_exptl_crystal_size_max              0.290
_exptl_crystal_size_mid              0.287  
_exptl_crystal_size_min              0.120                
_exptl_crystal_colour             colourless
_exptl_absorpt_correction_type    multi-scan
_exptl_absorpt_process_details
;
 Absorption correction done by SORTAV
 Blessing, R. H.: (1995) Acta Cryst. A51, 33-38
;
_exptl_absorpt_correction_T_min    0.950
_exptl_absorpt_correction_T_max    0.969
_exptl_special_details               
;
?
;
_diffrn_reflns_av_R_equivalents   0.0000
_diffrn_reflns_av_unetI/netI      0.0322
_diffrn_reflns_limit_h_max        13
_diffrn_reflns_limit_h_min        -14
_diffrn_reflns_limit_k_max        8
_diffrn_reflns_limit_k_min        0
_diffrn_reflns_limit_l_max        28
_diffrn_reflns_limit_l_min        0
_diffrn_reflns_number             3149
_diffrn_reflns_theta_full         26.00
_diffrn_reflns_theta_max          58.52
_diffrn_reflns_theta_min          3.45
_diffrn_ambient_temperature       100(1)
_diffrn_measured_fraction_theta_full 1.000
_diffrn_measured_fraction_theta_max 0.888
_diffrn_measurement_device_type   'Bruker APEX-II CCD'
_diffrn_measurement_method        '\f and \w scans'
_diffrn_radiation_monochromator   'graphite'
_diffrn_radiation_type            MoK\a
_diffrn_radiation_wavelength      0.71073
_diffrn_source                    'fine-focus sealed tube'
_diffrn_standards_number          0
_reflns_number_gt                 2440
_reflns_number_total              3149
_reflns_threshold_expression      >2sigma(I)
_computing_structure_refinement      'MoPro (J. Appl. Cryst. 2005, 38, 38-54)'
_iucr_refine_instructions_details  
; 
# ! MoPro 12.6 20/01/2017 16:46:28 F:\Oxalic_acid\Oxa_ELMAM2\Final_Refinement_12\9\mopro_elmam2_12_01.par 
# ! reflections hkl file : F:\Oxalic_acid\Oxa_ELMAM2\Final_Refinement_12\9\sortav_freeformat.hkl refin. vs. F^1 
# ! atomic table file : C:\Users\user\Desktop\Programy_Krys\MoPro\MoProSuite\LibMoPro\mopro.tab 
# ! wave functions file : C:\Users\user\Desktop\Programy_Krys\MoPro\MoProSuite\LibMoPro\WAVEF_Su_Coppens_relativistic 
# ! RF factor = 3.246 % RI factor = 3.040% 
# ! wR2F factor = 2.793 % wR2I factor = 5.427% 
# ! g.o.f.(F**1) = 1.182 Nvar= 49 Nref= 3149 Nfree= 0 0.08<sinT/l< 1.20 
#  
# WSIG 1.00000 ! weighting scheme 
#  ! SPACE GROUP P ? 
#  
# CELL 6.0903 3.4959 11.8348 90.0000 103.9171 90.0000 0.71073 
# ZERR 0.0000 0.0000 0.0000 0.0000 0.0000 0.0000 
#  
# SYMM 2 P CENTRO 
#  X , Y, Z 
#  -X , 1/2+Y, 1/2-Z 
#  
# EQUIV 56551 
#  
# SCALE 1 10.027327 
#  
# FMULT 1.00000 
#  
# UOVER 0.00000 0.00000 0.00000 0.00000 0.00000 0.00000 ANI 
#  
# SOLVT 0.00000 50.00000 
#  
# EXTIN 0.00000 GAUSSIAN ISOT TYP1 ! G*10^4 
#  
#  
# DUMMY 2 
# DUMY 0.39896 0.58093 0.36381 D1 0 ! atom # 8 
# DUMY 0.42794 0.53146 0.40201 D2 0 ! atom # 9 
#  
# KAPPA 7 
#  1.001632 1.113461 ! # 1 1 TES O1 1x 
#  1.013147 1.000000 ! # 2 1 TES C1 1x 
#  1.003017 1.109004 ! # 3 1 TES O2 1x 
#  1.023969 0.927043 ! # 4 1 TES O3 1x 
#  1.043006 1.200000 ! # 5 1 TES H2 1x 
#  1.043006 1.200000 ! # 6 1 TES H3 1x 
#  1.119673 1.200000 ! # 7 1 TES H1 1x 
#  
# ATOMS 7 
#  
# ATOM 1 O1 TES 1 0.065246 0.444171 0.150095 1.0000 1 O 
#  XY C1 H1 HEX K1 V0 M0 Q0 
# UANI 0.012898 0.018213 0.008327 -.004080 0.001942 0.000727 
#  6.05220 0. -.054 -.087 0. 0.104 0. 0. -.028 0.042 
#  0. -.015 -.026 0. 0. 0.065 0.022 
#  0.011 0. 0. 0.004 0.003 0. 0. 0.015 0.015 
#  
# ATOM 2 C1 TES 1 0.096860 0.558729 0.052048 1.0000 1 C 
#  XY O2 O1 HEX K2 V0 M0 Q0 
# UANI 0.008869 0.011387 0.007801 -.001869 0.001149 0.000070 
#  3.98080 0. 0.081 -.046 0. -.248 0. 0. 0.097 0.050 
#  0. 0.022 -.006 0. 0. 0.294 0.021 
#  0.014 0. 0. 0.014 -.001 0. 0. -.058 0.018 
#  
# ATOM 3 O2 TES 1 0.257592 0.742456 0.036297 1.0000 1 O 
#  ZY C1 O1 HEX K3 V0 M0 Q0 
# UANI 0.010896 0.018540 0.008935 -.005872 0.000972 0.000784 
#  6.09000 0. 0. 0. -.068 0.029 0. 0. -.153 0. 
#  0.028 0. 0. 0.017 0. 0. 0. 
#  -.012 0. 0. 0.011 0. 0. 0. -.003 0. 
#  
# ATOM 4 O3 TES 1 0.369938 0.630939 0.321455 1.0000 1 O 
# bZY H2 H3 HEX K4 V0 M0 Q0 
# UANI 0.010636 0.018153 0.009313 0.001865 0.000690 -.001091 
#  5.64460 0. 0. 0. -.163 -.014 0. 0. 0.132 0. 
#  -.039 0. 0. -.061 0. 0. 0. 
#  -.018 0. 0. -.027 0. 0. 0. 0.004 0. 
#  
# ATOM 5 H2 TES 1 0.309924 0.689415 0.386102 1.0000 1 H 
#  ZY O3 H3 HEX K5 V0 M0 Q0 
# UISO 0.027459 
#  1.13780 0. 0. 0. 0.273 0.140 0. 0. 0. 0. 
#  0.034 0. 0. 0. 0. 0. 0. 
#  -.010 0. 0. 0. 0. 0. 0. 0. 0. 
#  
# ATOM 6 H3 TES 1 0.488585 0.455994 0.349354 1.0000 1 H 
#  ZY O3 H2 HEX K6 V0 M0 Q0 
# UISO 0.023941 
#  1.13780 0. 0. 0. 0.273 0.140 0. 0. 0. 0. 
#  0.034 0. 0. 0. 0. 0. 0. 
#  -.010 0. 0. 0. 0. 0. 0. 0. 0. 
#  
# ATOM 7 H1 TES 1 0.200150 0.523963 0.217512 1.0000 1 H 
#  ZY O1 C1 HEX K7 V0 M0 Q0 
# UISO 0.048642 
#  0.95670 0. 0. 0. 0.207 0.095 0. 0. 0. 0. 
#  0.017 0. 0. 0. 0. 0. 0. 
#  -.028 0. 0. 0. 0. 0. 0. 0. 0. 
#  
# ANHAR 0 3 ! number_of_anharmonic_atoms max_order 
# ! 1 ! atom number 
# ! 0.00E+00 0.00E+00 0.00E+00 0.00E+00 0.00E+00 0.00E+00 0.00E+00 0.00E+00 
# ! 0.00E+00 0.00E+00 
#  
#  
# STOP 
; 
_refine_special_details              
;
  TAAM refinement with ELMAM2 databank.
  Uses aspherical atomic scattering factors computed 
  from multipolar model
  (Hansen & Coppens, Acta Cryst. A, 1978, 34, 909-921)
  parametrized using ELMAM2 databank
  (Domagala, et al., Acta Cryst. A, 2012, 68, 337-351)
  and MoPro software
  (Jelsch, et al., J. Appl. Cryst. 2005, 38, 38-54)
 Refinement of F^1^ against reflections.
 The threshold expression of F^2^ > 2sigma(F^2^) is
 used for calculating R-factors(gt) and is not
 relevant to the choice of reflections for refinement.
 R-factors based on F^2^ are statistically about twice
 as large as those based on F, and R-factors based on
 ALL data will be even larger.
;
_refine_ls_structure_factor_coef     F  
_refine_ls_matrix_type                full
_refine_ls_weighting_scheme          sigma
_atom_sites_solution_primary      direct 
_atom_sites_solution_secondary    difmap 
_atom_sites_solution_hydrogens    geom   
_refine_ls_hydrogen_treatment    refall
_refine_ls_extinction_method        'none'              
_refine_ls_number_reflns              3149
_refine_ls_number_parameters            49
_refine_ls_number_restraints             0
# R-factors: R(F)  &  wR2(I) 
_refine_ls_R_factor_all              0.0325
_refine_ls_R_factor_gt               0.0219
_refine_ls_wR_factor_ref             0.0279
_refine_ls_wR_factor_gt              0.0275
_refine_ls_goodness_of_fit_ref       1.182
_refine_ls_restrained_S_all          0.000
_refine_ls_shift/su_max              0.001
_refine_ls_shift/su_mean             0.000

###  to get diff_density_max min & rms : 
###  run MoPro  : WRIT FOUR   to create FOURier file 
###  run VMoPro : FOUR  FastFourierTransform   to get a 3D grid (Xplor format) on whole unit-cell
###             & GRID  STAT   to get max min rms statistics


loop_
_atom_site_type_symbol      
_atom_site_label            
_atom_site_fract_x          
_atom_site_fract_y          
_atom_site_fract_z          
_atom_site_U_iso_or_equiv   
_atom_site_adp_type         
_atom_site_occupancy        
_atom_site_calc_flag        
_atom_site_refinement_flag_posn  
_atom_site_refinement_flag_adp  
_atom_site_disorder_assembly
_atom_site_disorder_group   
O  O1 0.06525(3) 0.44417(6) 0.15009(1) 0.01325(6) Uani 1 d . . . .
C  C1 0.09686(3) 0.55873(6) 0.05205(2) 0.00950(6) Uani 1 d . . . .
O  O2 0.25759(3) 0.74246(5) 0.03630(1) 0.01303(6) Uani 1 d . . . .
O  O3 0.36994(3) 0.63094(6) 0.32145(1) 0.01299(6) Uani 1 d . . . .
H  H2 0.3099(10) 0.689(2) 0.3861(5) 0.027(1) Uiso 1 d U . . .
H  H3 0.4886(9) 0.456(2) 0.3494(4) 0.024(1) Uiso 1 d U . . .
H  H1 0.200(1) 0.524(2) 0.2175(6) 0.049(2) Uiso 1 d U . . .

loop_ 
_atom_site_aniso_label 
_atom_site_aniso_U_11 
_atom_site_aniso_U_22 
_atom_site_aniso_U_33 
_atom_site_aniso_U_12 
_atom_site_aniso_U_13 
_atom_site_aniso_U_23 
O1 0.01290(6) 0.01821(6) 0.00833(5) -0.00408(4) 0.00194(4) 0.00073(4)  
C1 0.00887(6) 0.01139(6) 0.00780(6) -0.00187(4) 0.00115(5) 0.00007(4)  
O2 0.01090(5) 0.01854(6) 0.00893(6) -0.00587(4) 0.00097(4) 0.00078(4)  
O3 0.01064(6) 0.01815(6) 0.00931(6) 0.00186(4) 0.00069(4) -0.00109(4)  

_geom_special_details                
;                                    
;                                    

loop_
_geom_bond_atom_site_label_1         
_geom_bond_atom_site_label_2         
_geom_bond_distance                  
_geom_bond_site_symmetry_2           
_geom_bond_publ_flag                 
O1 C1 1.2851(3) . ? 
O1 H1 1.036(8) . ? 
C1 O2 1.2220(3) . ? 
O3 H3 0.944(6) . ? 
O3 H2 0.946(7) . ? 

loop_
_geom_angle_atom_site_label_1        
_geom_angle_atom_site_label_2        
_geom_angle_atom_site_label_3        
_geom_angle                          
_geom_angle_site_symmetry_1          
_geom_angle_site_symmetry_3          
_geom_angle_publ_flag                
O1 C1 O2 126.94(2) . . ? 
C1 O1 H1 110.4(4) . . ? 
H2 O3 H3 105.6(4) . . ? 

loop_
_geom_torsion_atom_site_label_1      
_geom_torsion_atom_site_label_2      
_geom_torsion_atom_site_label_3      
_geom_torsion_atom_site_label_4      
_geom_torsion                        
_geom_torsion_site_symmetry_1        
_geom_torsion_site_symmetry_2        
_geom_torsion_site_symmetry_3        
_geom_torsion_site_symmetry_4        
_geom_torsion_publ_flag              
O2 C1 O1 H1 -1.4(4) . . . . ? 

loop_ 
 _refln_index_h 
 _refln_index_k 
 _refln_index_l 
 _refln_F_squared_meas 
 _refln_F_squared_sigma 
 _refln_observed_status 
   1   0   0      381.64      8.23 o 
   2   0   0       24.37      0.80 o 
   3   0   0      389.86      8.67 o 
   4   0   0       42.06      1.51 o 
   5   0   0       59.64      1.80 o 
   6   0   0      230.66      6.84 o 
   7   0   0      108.78      2.62 o 
   8   0   0       27.69      1.40 o 
   9   0   0       16.97      0.59 o 
  10   0   0        7.55      0.50 o 
  11   0   0       33.38      0.85 o 
  12   0   0        1.14      0.51 o 
   1   1   0     1566.09     35.91 o 
   2   1   0      371.83      8.23 o 
   3   1   0      108.78      2.61 o 
   4   1   0        2.41      0.12 o 
   5   1   0        0.57      0.08 o 
   6   1   0        0.55      0.12 o 
   7   1   0       82.82      1.84 o 
   8   1   0        0.08      0.07 o 
   9   1   0       32.48      0.79 o 
  10   1   0        9.61      0.30 o 
  11   1   0        0.13      0.15 o 
  12   1   0        8.48      0.30 o 
   0   2   0       13.56      0.40 o 
   1   2   0      323.95      7.41 o 
   2   2   0      521.14     11.85 o 
   3   2   0        1.92      0.11 o 
   4   2   0      117.79      2.65 o 
   5   2   0       24.20      0.59 o 
   6   2   0        0.05      0.05 o 
   7   2   0       36.01      0.93 o 
   8   2   0       41.31      1.12 o 
   9   2   0        1.88      0.18 o 
  10   2   0        9.63      0.40 o 
  11   2   0        0.17      0.15 o 
  12   2   0        0.76      0.33 o 
  13   2   0        0.81      0.51 o 
   1   3   0       18.86      0.68 o 
   2   3   0       13.52      1.12 o 
   3   3   0       68.66      1.95 o 
   4   3   0        5.78      0.31 o 
   5   3   0      121.40      2.94 o 
   6   3   0        0.06      0.07 o 
   7   3   0        0.60      0.09 o 
   8   3   0       17.27      0.47 o 
   9   3   0        1.77      0.50 o 
  10   3   0        0.84      0.22 o 
  11   3   0       17.09      1.29 o 
  12   3   0        4.82      0.82 o 
  13   3   0        0.29      0.29 o 
   0   4   0        2.28      0.25 o 
   1   4   0       18.07      0.49 o 
   2   4   0       13.29      0.74 o 
   3   4   0        6.64      0.28 o 
   4   4   0       68.29      1.55 o 
   5   4   0        8.58      0.30 o 
   6   4   0       15.86      0.42 o 
   7   4   0        9.82      0.31 o 
   8   4   0        0.09      0.10 o 
   9   4   0        0.11      0.12 o 
  10   4   0        2.69      0.50 o 
  11   4   0        1.43      0.63 o 
  12   4   0        3.04      0.62 o 
   1   5   0        4.55      0.32 o 
   2   5   0       11.48      0.49 o 
   3   5   0       16.50      0.78 o 
   4   5   0        0.12      0.08 o 
   5   5   0        4.97      0.20 o 
   6   5   0       26.24      0.64 o 
   7   5   0       13.37      0.39 o 
   8   5   0        1.19      0.19 o 
   9   5   0        0.10      0.12 o 
  10   5   0        2.26      0.19 o 
  11   5   0        0.16      0.19 o 
   0   6   0       17.87      0.97 o 
   1   6   0        6.08      0.33 o 
   2   6   0        0.93      0.15 o 
   3   6   0        0.05      0.06 o 
   4   6   0        0.92      0.13 o 
   5   6   0        7.25      0.41 o 
   6   6   0       11.48      0.34 o 
   7   6   0        0.93      0.14 o 
   8   6   0        0.10      0.11 o 
   9   6   0        0.19      0.14 o 
   1   7   0        2.15      0.24 o 
   2   7   0        1.29      0.21 o 
   3   7   0        1.55      0.16 o 
   4   7   0        0.10      0.09 o 
   5   7   0        1.98      0.18 o 
   6   7   0        1.90      0.21 o 
   7   7   0        0.08      0.09 o 
 -12   1   1        1.84      0.28 o 
 -11   1   1        0.12      0.11 o 
 -10   1   1        3.43      0.21 o 
  -9   1   1        0.51      0.12 o 
  -8   1   1       30.48      0.76 o 
  -7   1   1       18.01      0.54 o 
  -6   1   1        1.37      0.14 o 
  -5   1   1       57.13      1.31 o 
  -4   1   1       88.39      1.97 o 
  -3   1   1      326.15      7.27 o 
  -2   1   1      188.69      4.36 o 
  -1   1   1     2746.30     72.62 o 
   0   1   1      448.66      9.48 o 
   1   1   1       38.12      0.91 o 
   2   1   1       67.91      1.54 o 
   3   1   1      430.25     10.73 o 
   4   1   1      149.77      3.32 o 
   5   1   1      107.34      2.39 o 
   6   1   1      184.29      4.49 o 
   7   1   1        1.05      0.10 o 
   8   1   1        0.49      0.11 o 
   9   1   1        0.29      0.13 o 
  10   1   1       31.67      0.80 o 
  11   1   1        4.23      0.26 o 
  12   1   1        3.52      0.22 o 
 -13   2   1        3.86      0.63 o 
 -12   2   1       14.19      1.03 o 
 -11   2   1        2.82      0.28 o 
 -10   2   1        0.27      0.18 o 
  -9   2   1        4.78      0.40 o 
  -8   2   1       39.70      0.94 o 
  -7   2   1        0.11      0.09 o 
  -6   2   1       69.94      2.22 o 
  -5   2   1        9.74      0.32 o 
  -4   2   1       52.63      1.22 o 
  -3   2   1       83.38      1.89 o 
  -2   2   1      150.96      3.34 o 
  -1   2   1      141.42      3.15 o 
   0   2   1       74.50      1.81 o 
   1   2   1      266.89      5.94 o 
   2   2   1        1.56      0.09 o 
   3   2   1        7.73      0.25 o 
   4   2   1       74.16      1.68 o 
   5   2   1       24.80      0.83 o 
   6   2   1        8.97      0.28 o 
   7   2   1       10.88      0.51 o 
   8   2   1       21.22      0.62 o 
   9   2   1        3.56      0.22 o 
  10   2   1        1.65      0.30 o 
  11   2   1       12.51      0.58 o 
  12   2   1        0.11      0.13 o 
  13   2   1        2.00      0.56 o 
 -13   3   1        1.21      0.53 o 
 -12   3   1        1.15      0.61 o 
 -11   3   1        1.18      0.28 o 
 -10   3   1        2.73      0.60 o 
  -9   3   1        2.72      0.24 o 
  -8   3   1        0.07      0.07 o 
  -7   3   1        1.94      0.16 o 
  -6   3   1       13.13      0.66 o 
  -5   3   1       19.76      0.67 o 
  -4   3   1        4.93      0.33 o 
  -3   3   1        3.56      0.42 o 
  -2   3   1      141.24     10.59 o 
  -1   3   1        0.16      0.12 o 
   0   3   1       51.27      1.28 o 
   1   3   1       31.38      0.76 o 
   2   3   1       29.36      0.84 o 
   3   3   1        1.78      0.34 o 
   4   3   1       35.93      0.84 o 
   5   3   1       26.74      0.81 o 
   6   3   1        0.32      0.23 o 
   7   3   1       28.08      0.74 o 
   8   3   1        0.08      0.09 o 
   9   3   1        5.85      0.35 o 
  10   3   1        1.19      0.59 o 
  11   3   1        1.76      1.14 o 
  12   3   1        0.31      0.32 o 
  13   3   1        0.27      0.28 o 
 -12   4   1        0.39      0.36 o 
 -11   4   1        1.44      0.24 o 
 -10   4   1        0.09      0.11 o 
  -9   4   1       11.98      0.48 o 
  -8   4   1       21.89      0.62 o 
  -7   4   1       21.07      0.75 o 
  -6   4   1        7.61      0.32 o 
  -5   4   1        3.44      0.16 o 
  -4   4   1        0.15      0.11 o 
  -3   4   1       21.20      1.08 o 
  -2   4   1       16.49      0.48 o 
  -1   4   1        5.84      0.25 o 
   0   4   1       12.31      0.37 o 
   1   4   1        0.71      0.12 o 
   2   4   1        0.05      0.05 o 
   3   4   1        0.32      0.13 o 
   4   4   1        0.65      0.14 o 
   5   4   1        4.13      0.19 o 
   6   4   1        0.11      0.08 o 
   7   4   1        1.56      0.18 o 
   8   4   1        2.44      0.27 o 
   9   4   1        2.27      0.16 o 
  10   4   1        4.20      0.93 o 
  11   4   1        3.43      0.66 o 
  12   4   1        1.55      0.58 o 
 -11   5   1        0.69      0.47 o 
 -10   5   1        0.11      0.12 o 
  -9   5   1        1.50      0.15 o 
  -8   5   1        5.02      0.24 o 
  -7   5   1        4.21      0.22 o 
  -6   5   1        0.08      0.07 o 
  -5   5   1        2.50      0.14 o 
  -4   5   1        0.06      0.06 o 
  -3   5   1        0.23      0.11 o 
  -2   5   1        0.25      0.11 o 
  -1   5   1       10.71      0.38 o 
   0   5   1        0.18      0.12 o 
   1   5   1        0.05      0.06 o 
   2   5   1        3.76      0.19 o 
   3   5   1        9.14      0.27 o 
   4   5   1        2.40      0.15 o 
   5   5   1        0.23      0.10 o 
   6   5   1        4.13      0.20 o 
   7   5   1        0.08      0.08 o 
   8   5   1        0.11      0.11 o 
   9   5   1        0.87      0.14 o 
  10   5   1        2.40      0.22 o 
  11   5   1        0.28      0.29 o 
 -10   6   1        3.67      0.50 o 
  -9   6   1        1.54      0.18 o 
  -8   6   1        0.33      0.16 o 
  -7   6   1       15.98      0.59 o 
  -6   6   1        1.81      0.16 o 
  -5   6   1        0.07      0.07 o 
  -4   6   1        0.07      0.07 o 
  -3   6   1        8.77      0.29 o 
  -2   6   1        0.58      0.14 o 
  -1   6   1        1.97      0.51 o 
   0   6   1        6.80      0.34 o 
   1   6   1        6.86      0.34 o 
   2   6   1        0.71      0.13 o 
   3   6   1        0.93      0.13 o 
   4   6   1        3.85      0.21 o 
   5   6   1        4.87      0.22 o 
   6   6   1        2.41      0.27 o 
   7   6   1        0.23      0.15 o 
   8   6   1        0.48      0.18 o 
   9   6   1        1.20      0.19 o 
  -7   7   1        0.21      0.17 o 
  -6   7   1        5.33      0.30 o 
  -5   7   1        0.26      0.18 o 
  -4   7   1        0.08      0.09 o 
  -3   7   1        0.74      0.13 o 
  -2   7   1        6.80      0.35 o 
  -1   7   1        1.00      0.68 o 
   0   7   1        8.35      1.14 o 
   1   7   1        1.93      0.23 o 
   2   7   1        2.10      0.23 o 
   3   7   1        0.06      0.07 o 
   4   7   1        5.11      0.25 o 
   5   7   1        8.21      0.35 o 
   6   7   1        0.68      0.18 o 
   7   7   1        0.67      0.17 o 
 -13   0   2        0.21      0.21 o 
 -12   0   2        8.99      0.36 o 
 -11   0   2        3.45      0.20 o 
 -10   0   2        0.13      0.15 o 
  -9   0   2        4.24      0.33 o 
  -8   0   2        3.25      0.64 o 
  -7   0   2       15.10      0.97 o 
  -6   0   2      184.56      3.71 o 
  -5   0   2       89.72      2.01 o 
  -4   0   2      952.49     22.46 o 
  -3   0   2       14.78      0.41 o 
  -2   0   2      609.66     15.71 o 
  -1   0   2      764.70     17.31 o 
   0   0   2      140.52      3.00 o 
   1   0   2       10.29      0.32 o 
   2   0   2     3275.01     78.72 o 
   3   0   2      184.44      4.40 o 
   4   0   2        0.08      0.07 o 
   5   0   2      661.11     15.35 o 
   6   0   2       28.60      1.08 o 
   7   0   2       36.17      1.12 o 
   8   0   2       15.41      1.08 o 
   9   0   2       45.57      1.14 o 
  10   0   2        3.03      0.18 o 
  11   0   2       24.40      0.66 o 
  12   0   2       18.61      1.05 o 
 -13   1   2       14.34      0.69 o 
 -12   1   2        1.21      0.20 o 
 -11   1   2        5.99      0.25 o 
 -10   1   2        0.57      0.10 o 
  -9   1   2        1.63      0.15 o 
  -8   1   2        0.12      0.13 o 
  -7   1   2       87.73      2.70 o 
  -6   1   2        6.60      0.29 o 
  -5   1   2      253.55      5.58 o 
  -4   1   2       56.40      1.30 o 
  -3   1   2       33.54      0.78 o 
  -2   1   2      563.04     13.14 o 
  -1   1   2      152.91      3.44 o 
   0   1   2       89.30      2.15 o 
   1   1   2      433.86     10.00 o 
   2   1   2        2.62      0.13 o 
   3   1   2      441.84      9.92 o 
   4   1   2      183.92      4.09 o 
   5   1   2       57.44      1.45 o 
   6   1   2       60.48      1.36 o 
   7   1   2        0.21      0.08 o 
   8   1   2        2.32      0.15 o 
   9   1   2        4.40      0.27 o 
  10   1   2        0.07      0.08 o 
  11   1   2        7.99      0.42 o 
  12   1   2        8.08      0.42 o 
 -13   2   2        0.27      0.29 o 
 -12   2   2        5.38      0.37 o 
 -11   2   2        0.20      0.15 o 
 -10   2   2       10.75      0.35 o 
  -9   2   2        0.09      0.10 o 
  -8   2   2       15.92      0.46 o 
  -7   2   2        0.36      0.13 o 
  -6   2   2       38.57      1.16 o 
  -5   2   2        0.59      0.18 o 
  -4   2   2       12.71      0.38 o 
  -3   2   2      179.05      4.03 o 
  -2   2   2      475.59     10.69 o 
  -1   2   2        8.13      0.26 o 
   0   2   2      128.51      2.94 o 
   1   2   2        0.06      0.04 o 
   2   2   2        2.91      0.12 o 
   3   2   2      276.15      6.18 o 
   4   2   2      290.66      6.49 o 
   5   2   2        3.61      0.17 o 
   6   2   2        0.04      0.04 o 
   7   2   2        6.82      0.24 o 
   8   2   2        0.14      0.10 o 
   9   2   2       35.20      1.27 o 
  10   2   2       28.52      0.80 o 
  11   2   2        0.09      0.11 o 
  12   2   2        0.10      0.11 o 
  13   2   2        2.08      0.54 o 
 -13   3   2        0.28      0.29 o 
 -12   3   2        0.55      0.27 o 
 -11   3   2        3.54      0.31 o 
 -10   3   2        8.31      0.42 o 
  -9   3   2       83.00      1.91 o 
  -8   3   2        8.57      0.30 o 
  -7   3   2        1.79      0.15 o 
  -6   3   2       11.51      0.36 o 
  -5   3   2        0.08      0.07 o 
  -4   3   2       15.04      0.49 o 
  -3   3   2      254.13      6.55 o 
  -2   3   2       66.90      1.69 o 
  -1   3   2       32.44      1.00 o 
   0   3   2      115.69      2.92 o 
   1   3   2       46.08      1.08 o 
   2   3   2       89.84      2.05 o 
   3   3   2       19.84      0.55 o 
   4   3   2        1.04      0.11 o 
   5   3   2        5.62      0.24 o 
   6   3   2        0.46      0.13 o 
   7   3   2       21.75      0.70 o 
   8   3   2        9.85      0.47 o 
   9   3   2        1.96      0.51 o 
  10   3   2       19.52      0.97 o 
  11   3   2        1.03      0.24 o 
  12   3   2        0.30      0.31 o 
 -12   4   2        0.61      0.46 o 
 -11   4   2        2.11      0.56 o 
 -10   4   2       10.25      0.66 o 
  -9   4   2        3.90      0.26 o 
  -8   4   2       19.54      0.69 o 
  -7   4   2        7.10      0.25 o 
  -6   4   2        0.05      0.05 o 
  -5   4   2        0.05      0.06 o 
  -4   4   2        4.79      0.23 o 
  -3   4   2       10.54      0.44 o 
  -2   4   2       61.25      1.41 o 
  -1   4   2        9.90      0.38 o 
   0   4   2       57.31      1.31 o 
   1   4   2       55.87      1.29 o 
   2   4   2        2.38      0.23 o 
   3   4   2        2.13      0.29 o 
   4   4   2        0.59      0.14 o 
   5   4   2        0.21      0.09 o 
   6   4   2       25.45      0.67 o 
   7   4   2        1.81      0.14 o 
   8   4   2       14.24      0.43 o 
   9   4   2       13.14      0.39 o 
  10   4   2        0.15      0.14 o 
  11   4   2        3.09      0.66 o 
  12   4   2        0.16      0.20 o 
 -10   5   2        6.96      0.29 o 
  -9   5   2        0.07      0.07 o 
  -8   5   2       26.91      0.66 o 
  -7   5   2       19.12      0.82 o 
  -6   5   2        0.68      0.12 o 
  -5   5   2        3.96      0.20 o 
  -4   5   2       21.58      0.58 o 
  -3   5   2        2.33      0.14 o 
  -2   5   2       15.15      0.53 o 
  -1   5   2       72.51      1.66 o 
   0   5   2        7.52      0.41 o 
   1   5   2       12.74      0.42 o 
   2   5   2        1.66      0.16 o 
   3   5   2        2.98      0.15 o 
   4   5   2        0.85      0.10 o 
   5   5   2        4.93      0.23 o 
   6   5   2        0.10      0.09 o 
   7   5   2       13.11      0.43 o 
   8   5   2        6.34      0.53 o 
   9   5   2        4.29      0.23 o 
  10   5   2        0.45      0.28 o 
  11   5   2        0.69      0.47 o 
 -10   6   2        1.95      0.19 o 
  -9   6   2        0.29      0.16 o 
  -8   6   2        0.50      0.18 o 
  -7   6   2        3.07      0.53 o 
  -6   6   2        4.46      0.25 o 
  -5   6   2        0.29      0.14 o 
  -4   6   2        4.91      0.25 o 
  -3   6   2        2.15      0.18 o 
  -2   6   2        0.13      0.12 o 
  -1   6   2        7.61      0.35 o 
   0   6   2        8.99      0.52 o 
   1   6   2        2.63      0.24 o 
   2   6   2        7.13      0.28 o 
   3   6   2        1.38      0.13 o 
   4   6   2        0.58      0.11 o 
   5   6   2        4.31      0.21 o 
   6   6   2        4.90      0.24 o 
   7   6   2        2.12      0.37 o 
   8   6   2        4.77      0.29 o 
   9   6   2        0.08      0.08 o 
  -8   7   2        1.24      0.18 o 
  -7   7   2        0.22      0.15 o 
  -6   7   2        0.19      0.21 o 
  -5   7   2        0.75      0.15 o 
  -4   7   2        4.66      0.24 o 
  -3   7   2        6.06      0.32 o 
  -2   7   2        0.28      0.27 o 
  -1   7   2        0.12      0.14 o 
   0   7   2        0.20      0.21 o 
   1   7   2        0.86      0.20 o 
   2   7   2        0.27      0.25 o 
   3   7   2        3.76      0.23 o 
   4   7   2        0.88      0.18 o 
   5   7   2        1.78      0.21 o 
   6   7   2        0.55      0.18 o 
   7   7   2        0.10      0.09 o 
  -4   8   2        0.13      0.14 o 
 -13   1   3        0.40      0.14 o 
 -12   1   3        0.17      0.17 o 
 -11   1   3       13.84      0.40 o 
 -10   1   3        2.18      0.13 o 
  -9   1   3        0.10      0.11 o 
  -8   1   3       19.07      0.51 o 
  -7   1   3        3.32      0.28 o 
  -6   1   3        1.03      0.17 o 
  -5   1   3       51.30      1.25 o 
  -4   1   3        1.60      0.09 o 
  -3   1   3      160.98      3.71 o 
  -2   1   3       20.43      0.49 o 
  -1   1   3      347.30      7.52 o 
   0   1   3       17.97      0.48 o 
   1   1   3      794.93     18.13 o 
   2   1   3      464.37     10.42 o 
   3   1   3       40.59      0.98 o 
   4   1   3      206.78      4.81 o 
   5   1   3        1.83      0.14 o 
   6   1   3       22.52      0.63 o 
   7   1   3        7.52      0.24 o 
   8   1   3       81.73      1.84 o 
   9   1   3       26.39      0.70 o 
  10   1   3        8.38      0.38 o 
  11   1   3       11.39      0.48 o 
  12   1   3        3.39      0.22 o 
 -13   2   3        0.91      0.22 o 
 -12   2   3        0.10      0.12 o 
 -11   2   3        1.40      0.17 o 
 -10   2   3       48.92      1.15 o 
  -9   2   3        0.46      0.14 o 
  -8   2   3        6.53      0.27 o 
  -7   2   3       22.61      0.78 o 
  -6   2   3       63.77      1.50 o 
  -5   2   3        4.19      0.27 o 
  -4   2   3       77.66      1.80 o 
  -3   2   3      295.23      6.94 o 
  -2   2   3        9.34      0.28 o 
  -1   2   3      173.57      3.77 o 
   0   2   3        0.06      0.05 o 
   1   2   3      354.88      7.93 o 
   2   2   3       17.04      0.45 o 
   3   2   3      103.41      2.34 o 
   4   2   3       54.15      1.37 o 
   5   2   3       24.39      0.62 o 
   6   2   3       13.33      0.52 o 
   7   2   3        4.96      0.26 o 
   8   2   3        5.01      0.26 o 
   9   2   3        5.27      0.31 o 
  10   2   3        8.61      0.43 o 
  11   2   3        0.87      0.24 o 
  12   2   3        2.17      0.52 o 
  13   2   3        4.79      0.69 o 
 -13   3   3        0.23      0.25 o 
 -12   3   3        3.09      0.41 o 
 -11   3   3        0.23      0.17 o 
 -10   3   3        3.53      0.31 o 
  -9   3   3       12.45      0.72 o 
  -8   3   3        7.22      0.31 o 
  -7   3   3        2.19      0.20 o 
  -6   3   3        1.27      0.14 o 
  -5   3   3        5.93      0.23 o 
  -4   3   3       22.14      0.76 o 
  -3   3   3        3.25      0.41 o 
  -2   3   3        1.66      0.21 o 
  -1   3   3       13.34      0.51 o 
   0   3   3       83.04      1.79 o 
   1   3   3        0.08      0.06 o 
   2   3   3        4.82      0.42 o 
   3   3   3       97.06      2.26 o 
   4   3   3        1.53      0.12 o 
   5   3   3        4.31      0.21 o 
   6   3   3        0.87      0.23 o 
   7   3   3       14.95      0.60 o 
   8   3   3        0.65      0.16 o 
   9   3   3       14.81      0.53 o 
  10   3   3        4.03      0.91 o 
  11   3   3        1.33      0.24 o 
  12   3   3        3.15      0.64 o 
 -12   4   3        1.30      0.58 o 
 -11   4   3        4.72      0.72 o 
 -10   4   3        6.31      0.36 o 
  -9   4   3       21.04      0.54 o 
  -8   4   3       15.69      0.50 o 
  -7   4   3        0.71      0.10 o 
  -6   4   3        6.84      0.23 o 
  -5   4   3       23.17      0.61 o 
  -4   4   3       60.94      2.18 o 
  -3   4   3       59.60      1.36 o 
  -2   4   3       31.78      0.77 o 
  -1   4   3        0.14      0.09 o 
   0   4   3        3.89      0.20 o 
   1   4   3       14.84      0.43 o 
   2   4   3       54.92      1.32 o 
   3   4   3       18.61      0.51 o 
   4   4   3        3.01      0.18 o 
   5   4   3        1.29      0.10 o 
   6   4   3        0.31      0.16 o 
   7   4   3        1.12      0.13 o 
   8   4   3        2.55      0.18 o 
   9   4   3        0.09      0.10 o 
  10   4   3        1.40      0.42 o 
  11   4   3        0.23      0.26 o 
 -11   5   3        0.32      0.31 o 
 -10   5   3        0.08      0.10 o 
  -9   5   3        0.11      0.10 o 
  -8   5   3        0.09      0.10 o 
  -7   5   3        3.31      0.17 o 
  -6   5   3        1.21      0.13 o 
  -5   5   3        3.15      0.27 o 
  -4   5   3        2.32      0.18 o 
  -3   5   3        4.31      0.21 o 
  -2   5   3        3.14      0.25 o 
  -1   5   3        1.19      0.16 o 
   0   5   3        1.13      0.17 o 
   1   5   3        0.54      0.12 o 
   2   5   3        1.17      0.10 o 
   3   5   3        0.07      0.07 o 
   4   5   3        3.29      0.20 o 
   5   5   3        1.22      0.12 o 
   6   5   3        0.81      0.15 o 
   7   5   3        1.55      0.15 o 
   8   5   3        4.27      0.26 o 
   9   5   3        1.83      0.16 o 
  10   5   3        0.24      0.25 o 
 -10   6   3        0.94      0.17 o 
  -9   6   3        4.00      0.28 o 
  -8   6   3        0.34      0.17 o 
  -7   6   3        0.12      0.13 o 
  -6   6   3        0.18      0.12 o 
  -5   6   3       19.83      0.70 o 
  -4   6   3       13.29      0.41 o 
  -3   6   3        1.05      0.14 o 
  -2   6   3       14.95      0.72 o 
  -1   6   3        0.22      0.23 o 
   0   6   3        3.94      0.29 o 
   1   6   3        0.63      0.28 o 
   2   6   3       12.85      0.35 o 
   3   6   3        0.53      0.12 o 
   4   6   3        0.53      0.11 o 
   5   6   3        2.17      0.15 o 
   6   6   3        5.34      0.37 o 
   7   6   3        0.29      0.13 o 
   8   6   3        1.43      0.17 o 
   9   6   3        1.16      0.14 o 
  -8   7   3        0.20      0.16 o 
  -7   7   3        0.13      0.11 o 
  -6   7   3        0.14      0.12 o 
  -5   7   3        0.41      0.31 o 
  -4   7   3        4.90      0.25 o 
  -3   7   3        0.33      0.17 o 
  -2   7   3        0.25      0.25 o 
  -1   7   3        3.52      0.59 o 
   0   7   3        0.60      0.40 o 
   1   7   3        0.27      0.26 o 
   2   7   3        2.14      0.51 o 
   3   7   3        4.90      0.25 o 
   4   7   3        0.17      0.12 o 
   5   7   3        1.86      0.38 o 
   6   7   3        0.10      0.11 o 
   7   7   3        4.58      0.27 o 
 -13   0   4        0.29      0.27 o 
 -12   0   4       39.93      1.04 o 
 -11   0   4        9.35      0.57 o 
 -10   0   4        8.07      0.59 o 
  -9   0   4       56.83      1.32 o 
  -8   0   4        4.26      0.66 o 
  -7   0   4       41.19      1.53 o 
  -6   0   4        2.73      0.48 o 
  -5   0   4       18.37      0.56 o 
  -4   0   4      121.94      2.67 o 
  -3   0   4       85.92      1.87 o 
  -2   0   4     1920.09     65.13 o 
  -1   0   4      827.34     19.06 o 
   0   0   4       69.35      1.52 o 
   1   0   4     1731.80     54.59 o 
   2   0   4        8.16      0.22 o 
   3   0   4       20.44      0.62 o 
   4   0   4       36.94      0.95 o 
   5   0   4       12.24      0.43 o 
   6   0   4        1.57      0.15 o 
   7   0   4      260.11     21.83 o 
   8   0   4       65.57      2.22 o 
   9   0   4        4.45      0.26 o 
  10   0   4       13.27      0.56 o 
  11   0   4        0.36      0.31 o 
  12   0   4        6.69      0.68 o 
 -13   1   4        1.24      0.19 o 
 -12   1   4        0.41      0.15 o 
 -11   1   4       34.38      0.88 o 
 -10   1   4        0.73      0.13 o 
  -9   1   4       10.32      0.32 o 
  -8   1   4       28.94      0.71 o 
  -7   1   4        0.19      0.15 o 
  -6   1   4       31.72      0.85 o 
  -5   1   4       90.78      2.08 o 
  -4   1   4       33.94      0.82 o 
  -3   1   4      231.10      5.41 o 
  -2   1   4      359.57      7.94 o 
  -1   1   4      252.53      6.34 o 
   0   1   4     1491.47     34.21 o 
   1   1   4       66.79      1.53 o 
   2   1   4        9.20      0.26 o 
   3   1   4       11.84      0.30 o 
   4   1   4        3.00      0.13 o 
   5   1   4       38.29      0.92 o 
   6   1   4       54.92      1.38 o 
   7   1   4       34.08      0.82 o 
   8   1   4       32.94      0.79 o 
   9   1   4        1.99      0.21 o 
  10   1   4        9.34      0.66 o 
  11   1   4        1.75      0.18 o 
  12   1   4        0.54      0.18 o 
 -13   2   4        0.53      0.45 o 
 -12   2   4        0.13      0.12 o 
 -11   2   4       10.68      0.47 o 
 -10   2   4       27.80      0.67 o 
  -9   2   4        0.27      0.14 o 
  -8   2   4       16.03      0.49 o 
  -7   2   4        3.11      0.21 o 
  -6   2   4        5.21      0.22 o 
  -5   2   4       29.12      0.82 o 
  -4   2   4       62.25      1.49 o 
  -3   2   4       26.53      0.92 o 
  -2   2   4       23.17      0.60 o 
  -1   2   4      234.41      6.53 o 
   0   2   4      182.15      4.00 o 
   1   2   4       18.89      0.47 o 
   2   2   4        0.96      0.10 o 
   3   2   4       90.73      2.07 o 
   4   2   4       14.49      0.48 o 
   5   2   4       59.41      1.47 o 
   6   2   4       47.31      1.13 o 
   7   2   4        0.52      0.20 o 
   8   2   4       14.07      0.42 o 
   9   2   4       35.41      1.01 o 
  10   2   4        1.31      0.24 o 
  11   2   4        6.57      0.39 o 
  12   2   4        4.56      0.68 o 
 -13   3   4        4.52      0.70 o 
 -12   3   4        0.29      0.30 o 
 -11   3   4        4.45      0.79 o 
 -10   3   4       10.28      0.61 o 
  -9   3   4       20.57      0.60 o 
  -8   3   4        0.10      0.11 o 
  -7   3   4       76.68      1.74 o 
  -6   3   4        4.73      0.37 o 
  -5   3   4       11.37      0.52 o 
  -4   3   4      240.63      5.48 o 
  -3   3   4       44.06      2.13 o 
  -2   3   4        9.23      0.44 o 
  -1   3   4       57.03      1.49 o 
   0   3   4       55.89      1.44 o 
   1   3   4        8.10      0.28 o 
   2   3   4      215.40      4.86 o 
   3   3   4      105.98      2.55 o 
   4   3   4       48.36      1.11 o 
   5   3   4        3.79      0.30 o 
   6   3   4        0.23      0.10 o 
   7   3   4       14.17      0.38 o 
   8   3   4       10.84      0.51 o 
   9   3   4        6.29      1.07 o 
  10   3   4        2.69      0.43 o 
  11   3   4        2.23      0.43 o 
  12   3   4        4.39      0.78 o 
 -12   4   4        1.10      0.56 o 
 -11   4   4        0.20      0.23 o 
 -10   4   4        0.38      0.21 o 
  -9   4   4        0.06      0.08 o 
  -8   4   4       10.82      0.52 o 
  -7   4   4        2.22      0.13 o 
  -6   4   4       40.10      1.09 o 
  -5   4   4       22.23      0.79 o 
  -4   4   4        0.95      0.13 o 
  -3   4   4       28.79      1.41 o 
  -2   4   4        0.65      0.13 o 
  -1   4   4        0.34      0.09 o 
   0   4   4       11.39      0.40 o 
   1   4   4        2.90      0.26 o 
   2   4   4       53.97      1.24 o 
   3   4   4       36.78      0.90 o 
   4   4   4        1.55      0.12 o 
   5   4   4       25.10      0.61 o 
   6   4   4        5.99      0.23 o 
   7   4   4        2.56      0.23 o 
   8   4   4        2.46      0.17 o 
   9   4   4        0.08      0.08 o 
  10   4   4        2.48      0.90 o 
  11   4   4        6.03      0.78 o 
 -11   5   4        3.40      0.26 o 
 -10   5   4        2.50      0.19 o 
  -9   5   4        0.10      0.11 o 
  -8   5   4        0.08      0.09 o 
  -7   5   4        1.43      0.21 o 
  -6   5   4       36.42      1.32 o 
  -5   5   4       65.15      1.52 o 
  -4   5   4        0.40      0.20 o 
  -3   5   4        9.30      0.30 o 
  -2   5   4        3.38      0.20 o 
  -1   5   4        5.13      0.27 o 
   0   5   4       23.99      1.03 o 
   1   5   4       87.58      2.27 o 
   2   5   4        2.99      0.15 o 
   3   5   4        0.05      0.05 o 
   4   5   4       22.30      0.89 o 
   5   5   4        3.34      0.17 o 
   6   5   4       15.46      0.43 o 
   7   5   4        2.40      0.38 o 
   8   5   4        0.96      0.14 o 
   9   5   4        1.07      0.14 o 
  10   5   4        1.36      0.51 o 
 -10   6   4        0.07      0.08 o 
  -9   6   4        0.13      0.12 o 
  -8   6   4        0.88      0.18 o 
  -7   6   4        0.76      0.16 o 
  -6   6   4        2.48      0.34 o 
  -5   6   4        2.61      0.19 o 
  -4   6   4        4.18      0.29 o 
  -3   6   4        1.04      0.15 o 
  -2   6   4        0.06      0.07 o 
  -1   6   4        1.50      0.49 o 
   0   6   4        0.65      0.18 o 
   1   6   4        5.66      0.33 o 
   2   6   4        7.15      0.32 o 
   3   6   4        1.15      0.15 o 
   4   6   4        0.24      0.14 o 
   5   6   4        1.52      0.18 o 
   6   6   4        0.22      0.16 o 
   7   6   4        3.92      0.24 o 
   8   6   4        2.87      0.19 o 
   9   6   4        0.19      0.12 o 
  -8   7   4        0.83      0.29 o 
  -7   7   4        0.58      0.17 o 
  -6   7   4        0.22      0.18 o 
  -5   7   4        0.42      0.15 o 
  -4   7   4        2.42      0.19 o 
  -3   7   4        4.33      0.29 o 
  -2   7   4        1.10      0.49 o 
  -1   7   4        3.96      0.64 o 
   0   7   4        0.30      0.28 o 
   1   7   4        1.55      0.51 o 
   2   7   4        4.72      0.42 o 
   3   7   4        0.71      0.25 o 
   4   7   4        0.11      0.12 o 
   5   7   4        0.99      0.19 o 
   6   7   4        0.07      0.08 o 
   7   7   4        0.48      0.17 o 
 -14   1   5        0.16      0.18 o 
 -13   1   5        9.66      0.47 o 
 -12   1   5       19.54      0.89 o 
 -11   1   5        2.14      0.15 o 
 -10   1   5        9.45      0.30 o 
  -9   1   5        3.18      0.18 o 
  -8   1   5       22.17      0.57 o 
  -7   1   5        1.61      0.70 o 
  -6   1   5       96.37      2.12 o 
  -5   1   5       31.04      0.81 o 
  -4   1   5        0.04      0.04 o 
  -3   1   5      212.37      5.29 o 
  -2   1   5       20.49      0.48 o 
  -1   1   5        1.14      0.08 o 
   0   1   5       71.91      1.59 o 
   1   1   5      113.02      2.58 o 
   2   1   5       19.98      0.53 o 
   3   1   5        5.09      0.16 o 
   4   1   5       88.79      1.99 o 
   5   1   5        1.22      0.09 o 
   6   1   5       58.75      1.45 o 
   7   1   5       40.74      1.01 o 
   8   1   5        0.07      0.09 o 
   9   1   5        5.58      0.33 o 
  10   1   5        3.98      0.30 o 
  11   1   5       11.91      0.40 o 
 -14   2   5        0.92      0.37 o 
 -13   2   5        1.46      0.23 o 
 -12   2   5        7.75      0.40 o 
 -11   2   5        2.19      0.18 o 
 -10   2   5        0.09      0.11 o 
  -9   2   5        6.28      0.28 o 
  -8   2   5       32.63      0.88 o 
  -7   2   5        9.68      0.43 o 
  -6   2   5        4.18      0.25 o 
  -5   2   5      174.10      3.93 o 
  -4   2   5        5.86      0.29 o 
  -3   2   5        2.67      0.26 o 
  -2   2   5        3.27      0.17 o 
  -1   2   5      495.26     11.23 o 
   0   2   5       48.96      1.15 o 
   1   2   5       90.00      2.04 o 
   2   2   5      150.94      3.38 o 
   3   2   5       60.59      1.41 o 
   4   2   5        0.58      0.09 o 
   5   2   5       13.96      0.48 o 
   6   2   5       95.40      2.69 o 
   7   2   5        0.85      0.13 o 
   8   2   5        7.81      0.31 o 
   9   2   5        3.30      0.25 o 
  10   2   5       10.16      1.08 o 
  11   2   5        0.10      0.12 o 
  12   2   5        3.42      0.61 o 
 -13   3   5        2.70      0.57 o 
 -12   3   5        0.25      0.28 o 
 -11   3   5        6.22      0.43 o 
 -10   3   5        0.10      0.12 o 
  -9   3   5        0.09      0.08 o 
  -8   3   5        1.03      0.16 o 
  -7   3   5       32.43      0.82 o 
  -6   3   5        0.43      0.35 o 
  -5   3   5        3.43      0.34 o 
  -4   3   5       27.98      0.74 o 
  -3   3   5       21.11      0.58 o 
  -2   3   5        6.33      0.43 o 
  -1   3   5        1.10      0.19 o 
   0   3   5       16.13      0.48 o 
   1   3   5       20.52      0.54 o 
   2   3   5        7.50      0.25 o 
   3   3   5        0.11      0.07 o 
   4   3   5        3.68      0.18 o 
   5   3   5       40.01      0.99 o 
   6   3   5        0.06      0.06 o 
   7   3   5        1.11      0.12 o 
   8   3   5       17.72      0.49 o 
   9   3   5        1.44      0.34 o 
  10   3   5        0.16      0.15 o 
  11   3   5        0.67      0.23 o 
  12   3   5        3.28      0.59 o 
 -12   4   5        2.07      0.57 o 
 -11   4   5        0.31      0.32 o 
 -10   4   5        0.92      0.50 o 
  -9   4   5        0.21      0.13 o 
  -8   4   5        3.37      0.20 o 
  -7   4   5       21.85      0.62 o 
  -6   4   5       36.03      0.83 o 
  -5   4   5       13.16      0.59 o 
  -4   4   5       11.54      0.59 o 
  -3   4   5        0.40      0.17 o 
  -2   4   5       33.37      0.87 o 
  -1   4   5       60.93      2.13 o 
   0   4   5       75.94      1.83 o 
   1   4   5       51.38      1.30 o 
   2   4   5       19.11      0.53 o 
   3   4   5        0.32      0.10 o 
   4   4   5       20.31      0.49 o 
   5   4   5       18.61      0.47 o 
   6   4   5       14.10      0.48 o 
   7   4   5       20.68      0.54 o 
   8   4   5        2.62      0.17 o 
   9   4   5        0.11      0.10 o 
  10   4   5        1.00      0.26 o 
  11   4   5        0.51      0.43 o 
 -11   5   5        0.51      0.33 o 
 -10   5   5        3.46      0.27 o 
  -9   5   5        0.10      0.11 o 
  -8   5   5        1.48      0.20 o 
  -7   5   5        1.05      0.15 o 
  -6   5   5        0.06      0.07 o 
  -5   5   5        0.07      0.07 o 
  -4   5   5        0.07      0.06 o 
  -3   5   5        1.15      0.12 o 
  -2   5   5        3.70      0.21 o 
  -1   5   5        0.31      0.10 o 
   0   5   5        3.43      0.47 o 
   1   5   5        4.26      0.23 o 
   2   5   5        1.15      0.14 o 
   3   5   5        1.99      0.14 o 
   4   5   5        2.04      0.15 o 
   5   5   5        0.08      0.08 o 
   6   5   5        0.16      0.18 o 
   7   5   5        0.10      0.12 o 
   8   5   5        0.14      0.11 o 
   9   5   5        0.96      0.24 o 
  10   5   5        0.80      0.23 o 
 -10   6   5        0.96      0.17 o 
  -9   6   5        3.38      0.31 o 
  -8   6   5        0.13      0.15 o 
  -7   6   5        1.23      0.27 o 
  -6   6   5        9.50      0.35 o 
  -5   6   5        1.63      0.17 o 
  -4   6   5        5.88      0.28 o 
  -3   6   5        0.58      0.13 o 
  -2   6   5        8.56      0.36 o 
  -1   6   5        0.54      0.37 o 
   0   6   5       27.59      0.73 o 
   1   6   5       11.99      0.42 o 
   2   6   5        0.23      0.13 o 
   3   6   5        3.84      0.28 o 
   4   6   5        2.47      0.18 o 
   5   6   5        7.67      0.38 o 
   6   6   5        1.27      0.21 o 
   7   6   5        3.98      0.20 o 
   8   6   5        0.07      0.08 o 
  -8   7   5        0.17      0.13 o 
  -7   7   5        1.88      0.25 o 
  -6   7   5        0.40      0.21 o 
  -5   7   5        0.10      0.10 o 
  -4   7   5        0.07      0.07 o 
  -3   7   5        1.75      0.21 o 
  -2   7   5        0.32      0.29 o 
  -1   7   5        0.34      0.30 o 
   0   7   5        1.01      0.46 o 
   1   7   5        3.95      0.63 o 
   2   7   5        0.06      0.07 o 
   3   7   5        0.07      0.09 o 
   4   7   5        0.62      0.16 o 
   5   7   5        0.78      0.15 o 
   6   7   5        0.41      0.15 o 
 -13   0   6       38.16      1.26 o 
 -12   0   6        4.04      0.26 o 
 -11   0   6        0.47      0.30 o 
 -10   0   6       11.55      0.55 o 
  -9   0   6       24.36      0.70 o 
  -8   0   6        0.16      0.17 o 
  -7   0   6      254.65      5.71 o 
  -6   0   6      162.22      3.28 o 
  -5   0   6      119.45      2.68 o 
  -4   0   6       45.15      1.09 o 
  -3   0   6       12.60      0.35 o 
  -2   0   6      175.88      3.93 o 
  -1   0   6      202.58      4.33 o 
   0   0   6     1013.39     23.33 o 
   1   0   6      223.89      5.26 o 
   2   0   6        4.26      0.20 o 
   3   0   6      571.47     13.05 o 
   4   0   6       12.96      0.43 o 
   5   0   6        6.66      0.27 o 
   6   0   6       44.24      1.09 o 
   7   0   6        1.25      0.49 o 
   8   0   6        4.49      0.50 o 
   9   0   6       25.13      0.77 o 
  10   0   6       15.40      0.95 o 
  11   0   6        2.36      0.54 o 
 -14   1   6        4.81      0.60 o 
 -13   1   6        0.06      0.08 o 
 -12   1   6        4.61      0.29 o 
 -11   1   6        0.25      0.12 o 
 -10   1   6        0.05      0.05 o 
  -9   1   6       21.28      0.63 o 
  -8   1   6        1.85      0.15 o 
  -7   1   6       19.53      0.92 o 
  -6   1   6      151.52      3.37 o 
  -5   1   6        4.15      0.19 o 
  -4   1   6      178.18      3.97 o 
  -3   1   6        0.39      0.07 o 
  -2   1   6        5.62      0.16 o 
  -1   1   6        0.52      0.07 o 
   0   1   6      311.77      6.92 o 
   1   1   6      212.54      4.73 o 
   2   1   6      417.09      9.34 o 
   3   1   6        4.66      0.17 o 
   4   1   6       40.15      1.03 o 
   5   1   6       80.31      2.08 o 
   6   1   6       21.06      0.56 o 
   7   1   6        0.97      0.12 o 
   8   1   6        4.11      0.21 o 
   9   1   6        7.25      0.34 o 
  10   1   6        7.60      0.33 o 
  11   1   6        3.69      0.25 o 
 -14   2   6        9.05      0.62 o 
 -13   2   6        0.72      0.40 o 
 -12   2   6        0.14      0.13 o 
 -11   2   6        6.05      0.59 o 
 -10   2   6        0.06      0.06 o 
  -9   2   6       33.73      1.13 o 
  -8   2   6       55.32      1.30 o 
  -7   2   6        2.20      0.27 o 
  -6   2   6        0.99      0.14 o 
  -5   2   6       81.03      1.89 o 
  -4   2   6        6.58      0.46 o 
  -3   2   6      142.12      3.34 o 
  -2   2   6       70.38      1.66 o 
  -1   2   6       19.15      0.57 o 
   0   2   6        5.34      0.22 o 
   1   2   6      160.69      3.58 o 
   2   2   6       10.35      0.33 o 
   3   2   6       43.93      1.04 o 
   4   2   6        6.86      0.26 o 
   5   2   6       47.93      1.25 o 
   6   2   6        2.28      0.19 o 
   7   2   6        5.47      0.27 o 
   8   2   6        0.11      0.13 o 
   9   2   6        3.01      0.25 o 
  10   2   6        7.77      0.51 o 
  11   2   6       19.22      0.63 o 
 -13   3   6        4.05      0.66 o 
 -12   3   6        0.95      0.34 o 
 -11   3   6        2.59      0.45 o 
 -10   3   6       10.34      0.42 o 
  -9   3   6        1.18      0.15 o 
  -8   3   6       32.52      0.78 o 
  -7   3   6       15.61      0.42 o 
  -6   3   6        6.14      0.37 o 
  -5   3   6        4.39      0.31 o 
  -4   3   6        7.96      0.33 o 
  -3   3   6        0.06      0.06 o 
  -2   3   6      361.68     10.37 o 
  -1   3   6      106.85      2.58 o 
   0   3   6        0.22      0.09 o 
   1   3   6       43.63      1.17 o 
   2   3   6        2.51      0.15 o 
   3   3   6       20.48      0.54 o 
   4   3   6      104.32      2.34 o 
   5   3   6       88.40      1.96 o 
   6   3   6        0.23      0.09 o 
   7   3   6        6.64      0.33 o 
   8   3   6       13.22      0.44 o 
   9   3   6       16.36      0.57 o 
  10   3   6       13.02      1.52 o 
  11   3   6        2.48      0.63 o 
 -11   4   6        5.54      0.76 o 
 -10   4   6        3.46      0.32 o 
  -9   4   6        7.83      0.31 o 
  -8   4   6        4.83      0.28 o 
  -7   4   6        4.26      0.23 o 
  -6   4   6        1.83      0.12 o 
  -5   4   6        0.03      0.04 o 
  -4   4   6       28.44      0.85 o 
  -3   4   6       24.80      0.93 o 
  -2   4   6        3.71      0.30 o 
  -1   4   6       82.21      2.77 o 
   0   4   6        5.75      0.28 o 
   1   4   6        8.31      0.38 o 
   2   4   6        3.69      0.22 o 
   3   4   6        0.31      0.11 o 
   4   4   6       13.43      0.51 o 
   5   4   6        8.40      0.27 o 
   6   4   6        0.70      0.11 o 
   7   4   6       30.58      0.87 o 
   8   4   6        3.93      0.29 o 
   9   4   6        4.80      0.28 o 
  10   4   6        0.76      0.51 o 
  11   4   6        0.25      0.27 o 
 -11   5   6        3.18      0.47 o 
 -10   5   6        5.99      0.33 o 
  -9   5   6        0.60      0.40 o 
  -8   5   6        0.28      0.22 o 
  -7   5   6        8.12      0.32 o 
  -6   5   6        6.42      0.25 o 
  -5   5   6        8.30      0.31 o 
  -4   5   6        4.73      0.23 o 
  -3   5   6       34.61      0.93 o 
  -2   5   6        0.06      0.06 o 
  -1   5   6       30.10      0.73 o 
   0   5   6       71.73      1.59 o 
   1   5   6        0.11      0.08 o 
   2   5   6        1.89      0.13 o 
   3   5   6       15.68      0.42 o 
   4   5   6        9.45      0.33 o 
   5   5   6        6.40      0.31 o 
   6   5   6       47.54      1.09 o 
   7   5   6        0.93      0.19 o 
   8   5   6        6.70      0.39 o 
   9   5   6        0.07      0.08 o 
  10   5   6        1.08      0.20 o 
 -10   6   6        0.80      0.16 o 
  -9   6   6        0.67      0.18 o 
  -8   6   6        0.26      0.21 o 
  -7   6   6        6.35      0.29 o 
  -6   6   6        0.80      0.36 o 
  -5   6   6        0.85      0.21 o 
  -4   6   6        1.61      0.20 o 
  -3   6   6        0.85      0.15 o 
  -2   6   6        0.09      0.10 o 
  -1   6   6        9.21      1.66 o 
   0   6   6        0.09      0.09 o 
   1   6   6        4.21      0.24 o 
   2   6   6        0.25      0.18 o 
   3   6   6        0.72      0.13 o 
   4   6   6        0.09      0.10 o 
   5   6   6        3.02      0.22 o 
   6   6   6        0.14      0.10 o 
   7   6   6        3.38      0.20 o 
   8   6   6        0.07      0.07 o 
  -7   7   6        0.70      0.17 o 
  -6   7   6        1.28      0.19 o 
  -5   7   6        0.18      0.12 o 
  -4   7   6        0.65      0.18 o 
  -3   7   6        0.54      0.40 o 
  -2   7   6        2.92      0.55 o 
  -1   7   6        4.33      0.62 o 
   0   7   6        0.21      0.22 o 
   1   7   6        0.12      0.12 o 
   2   7   6        2.15      0.19 o 
   3   7   6        0.53      0.19 o 
   4   7   6        6.53      0.33 o 
   5   7   6        0.52      0.18 o 
   6   7   6        0.07      0.09 o 
 -14   1   7        7.17      0.66 o 
 -13   1   7        0.20      0.21 o 
 -12   1   7        1.54      0.35 o 
 -11   1   7        1.53      0.18 o 
 -10   1   7       46.02      1.15 o 
  -9   1   7       16.90      0.57 o 
  -8   1   7       56.20      1.45 o 
  -7   1   7       49.81      1.26 o 
  -6   1   7        2.32      0.79 o 
  -5   1   7        0.82      0.22 o 
  -4   1   7       88.09      1.97 o 
  -3   1   7      352.74      7.87 o 
  -2   1   7       34.17      0.79 o 
  -1   1   7      426.35      9.51 o 
   0   1   7       36.54      0.85 o 
   1   1   7       18.44      0.46 o 
   2   1   7       30.67      0.72 o 
   3   1   7       28.98      0.70 o 
   4   1   7        8.26      0.26 o 
   5   1   7        4.99      0.24 o 
   6   1   7       12.11      0.46 o 
   7   1   7        1.31      0.15 o 
   8   1   7        0.23      0.16 o 
   9   1   7       12.97      0.89 o 
  10   1   7        0.08      0.08 o 
  11   1   7        4.22      0.30 o 
 -14   2   7        0.19      0.20 o 
 -13   2   7        0.09      0.12 o 
 -12   2   7        3.04      0.36 o 
 -11   2   7        8.13      0.46 o 
 -10   2   7        1.59      0.16 o 
  -9   2   7        9.52      0.49 o 
  -8   2   7        5.92      0.32 o 
  -7   2   7       18.77      0.64 o 
  -6   2   7        0.42      0.16 o 
  -5   2   7       23.29      0.91 o 
  -4   2   7        7.02      0.49 o 
  -3   2   7      172.29      4.05 o 
  -2   2   7       34.00      0.89 o 
  -1   2   7        1.30      0.21 o 
   0   2   7      139.53      3.13 o 
   1   2   7       79.58      1.79 o 
   2   2   7       56.23      1.32 o 
   3   2   7        3.79      0.18 o 
   4   2   7      150.33      3.84 o 
   5   2   7        4.11      0.22 o 
   6   2   7        1.11      0.14 o 
   7   2   7        3.26      0.26 o 
   8   2   7       34.52      0.87 o 
   9   2   7        1.70      0.26 o 
  10   2   7        3.69      0.30 o 
  11   2   7       15.61      0.55 o 
 -13   3   7        2.67      0.44 o 
 -12   3   7        1.30      0.23 o 
 -11   3   7        3.53      0.32 o 
 -10   3   7        0.76      0.20 o 
  -9   3   7       19.72      0.52 o 
  -8   3   7       10.95      0.37 o 
  -7   3   7        0.05      0.07 o 
  -6   3   7        7.67      0.34 o 
  -5   3   7       16.45      0.51 o 
  -4   3   7        5.44      0.38 o 
  -3   3   7        3.79      0.25 o 
  -2   3   7       80.21      2.09 o 
  -1   3   7        1.67      0.20 o 
   0   3   7        0.88      0.11 o 
   1   3   7       18.81      0.49 o 
   2   3   7       28.27      0.70 o 
   3   3   7        1.93      0.15 o 
   4   3   7        0.32      0.11 o 
   5   3   7        4.59      0.26 o 
   6   3   7        4.72      0.23 o 
   7   3   7        3.05      0.17 o 
   8   3   7        0.12      0.10 o 
   9   3   7        0.15      0.14 o 
  10   3   7       11.47      0.88 o 
  11   3   7        0.17      0.21 o 
 -12   4   7        0.29      0.29 o 
 -11   4   7        0.40      0.21 o 
 -10   4   7        0.07      0.08 o 
  -9   4   7        0.83      0.13 o 
  -8   4   7        2.58      0.19 o 
  -7   4   7        4.68      0.27 o 
  -6   4   7        0.06      0.06 o 
  -5   4   7        1.04      0.10 o 
  -4   4   7        8.66      0.34 o 
  -3   4   7       15.95      0.63 o 
  -2   4   7       37.86      1.08 o 
  -1   4   7       30.14      0.82 o 
   0   4   7        0.17      0.11 o 
   1   4   7        1.44      0.18 o 
   2   4   7       18.57      0.50 o 
   3   4   7       53.87      1.21 o 
   4   4   7       39.50      0.91 o 
   5   4   7       18.40      0.48 o 
   6   4   7        2.03      0.14 o 
   7   4   7        0.05      0.06 o 
   8   4   7        4.32      0.31 o 
   9   4   7       19.75      1.19 o 
  10   4   7        6.76      0.79 o 
 -11   5   7        0.13      0.14 o 
 -10   5   7        0.13      0.12 o 
  -9   5   7        0.12      0.11 o 
  -8   5   7        4.62      0.28 o 
  -7   5   7        0.71      0.12 o 
  -6   5   7        2.84      0.17 o 
  -5   5   7        2.53      0.17 o 
  -4   5   7        0.09      0.10 o 
  -3   5   7        3.86      0.19 o 
  -2   5   7        0.40      0.11 o 
  -1   5   7        0.66      0.19 o 
   0   5   7        0.09      0.10 o 
   1   5   7        0.88      0.18 o 
   2   5   7        0.27      0.11 o 
   3   5   7        4.56      0.21 o 
   4   5   7        0.28      0.10 o 
   5   5   7        1.44      0.15 o 
   6   5   7        3.10      0.27 o 
   7   5   7        0.33      0.14 o 
   8   5   7        1.82      0.20 o 
   9   5   7        0.13      0.12 o 
 -10   6   7        0.38      0.16 o 
  -9   6   7        0.13      0.15 o 
  -8   6   7        1.08      0.55 o 
  -7   6   7        2.09      0.36 o 
  -6   6   7        0.48      0.19 o 
  -5   6   7        1.73      0.20 o 
  -4   6   7        8.75      0.31 o 
  -3   6   7        0.77      0.15 o 
  -2   6   7        3.18      0.21 o 
  -1   6   7        8.76      0.76 o 
   0   6   7        0.29      0.28 o 
   1   6   7        0.21      0.13 o 
   2   6   7        5.14      0.22 o 
   3   6   7       14.32      0.55 o 
   4   6   7        0.69      0.12 o 
   5   6   7       11.54      0.34 o 
   6   6   7        1.98      0.15 o 
   7   6   7        3.30      0.28 o 
   8   6   7        0.07      0.07 o 
  -7   7   7        0.26      0.19 o 
  -6   7   7        2.28      0.75 o 
  -5   7   7        1.93      0.22 o 
  -4   7   7        3.04      0.26 o 
  -3   7   7        0.09      0.10 o 
  -2   7   7        4.97      0.67 o 
  -1   7   7        0.10      0.10 o 
   0   7   7        0.11      0.11 o 
   1   7   7        0.18      0.21 o 
   2   7   7        3.22      0.31 o 
   3   7   7        0.06      0.06 o 
   4   7   7        0.77      0.15 o 
   5   7   7        0.86      0.15 o 
   6   7   7        1.56      0.25 o 
 -14   0   8        0.31      0.27 o 
 -13   0   8        3.28      0.54 o 
 -12   0   8        0.19      0.21 o 
 -11   0   8       85.03      3.83 o 
 -10   0   8       17.13      1.18 o 
  -9   0   8        4.89      0.75 o 
  -8   0   8       49.75      1.86 o 
  -7   0   8        0.21      0.20 o 
  -6   0   8        1.22      0.21 o 
  -5   0   8      280.41      7.43 o 
  -4   0   8      585.80     14.19 o 
  -3   0   8       22.31      0.86 o 
  -2   0   8      461.49     10.30 o 
  -1   0   8      496.72     11.08 o 
   0   0   8      289.17      7.53 o 
   1   0   8       69.90      1.57 o 
   2   0   8      104.10      2.47 o 
   3   0   8       10.27      0.36 o 
   4   0   8        0.88      0.12 o 
   5   0   8      140.02      3.05 o 
   6   0   8       15.56      0.42 o 
   7   0   8       42.97      1.10 o 
   8   0   8       27.93      0.91 o 
   9   0   8        0.16      0.18 o 
  10   0   8        0.35      0.29 o 
  11   0   8        0.12      0.14 o 
 -14   1   8        0.94      0.41 o 
 -13   1   8        4.11      0.45 o 
 -12   1   8       12.31      0.46 o 
 -11   1   8        1.55      0.17 o 
 -10   1   8       19.37      0.60 o 
  -9   1   8        4.05      0.38 o 
  -8   1   8        5.57      0.54 o 
  -7   1   8        0.21      0.18 o 
  -6   1   8        2.91      0.19 o 
  -5   1   8       17.50      0.54 o 
  -4   1   8      174.05      3.88 o 
  -3   1   8        8.84      0.32 o 
  -2   1   8      292.45      6.69 o 
  -1   1   8       94.86      2.15 o 
   0   1   8       27.23      0.64 o 
   1   1   8       92.42      2.07 o 
   2   1   8       47.19      1.09 o 
   3   1   8       38.56      0.91 o 
   4   1   8       27.91      0.69 o 
   5   1   8        1.21      0.13 o 
   6   1   8       41.59      1.23 o 
   7   1   8       45.22      1.11 o 
   8   1   8       17.96      0.57 o 
   9   1   8        1.22      0.23 o 
  10   1   8        1.23      0.31 o 
  11   1   8        0.29      0.30 o 
 -14   2   8        0.60      0.35 o 
 -13   2   8        2.32      0.47 o 
 -12   2   8        4.72      0.35 o 
 -11   2   8        0.07      0.08 o 
 -10   2   8        8.92      0.34 o 
  -9   2   8       53.66      1.29 o 
  -8   2   8        6.43      0.31 o 
  -6   2   8       14.17      0.45 o 
  -5   2   8        1.91      0.22 o 
  -4   2   8       82.40      1.99 o 
  -3   2   8      294.01      6.82 o 
  -2   2   8       28.96      0.79 o 
  -1   2   8       46.37      1.13 o 
   0   2   8        0.33      0.07 o 
   1   2   8        5.77      0.21 o 
   2   2   8       55.08      1.31 o 
   3   2   8      100.86      2.28 o 
   4   2   8        0.70      0.11 o 
   5   2   8       14.16      0.44 o 
   6   2   8        4.64      0.48 o 
   7   2   8        7.12      0.40 o 
   8   2   8        3.63      0.26 o 
   9   2   8        1.67      0.23 o 
  10   2   8        2.94      0.54 o 
 -13   3   8        0.21      0.21 o 
 -12   3   8        0.19      0.16 o 
 -11   3   8        0.25      0.21 o 
 -10   3   8        6.04      0.28 o 
  -9   3   8        6.32      0.41 o 
  -8   3   8       20.79      0.61 o 
  -7   3   8        0.18      0.10 o 
  -6   3   8       41.35      1.10 o 
  -5   3   8        2.19      0.17 o 
  -4   3   8        0.15      0.10 o 
  -3   3   8       18.26      0.55 o 
  -2   3   8       24.80      0.67 o 
  -1   3   8        6.47      0.26 o 
   0   3   8       95.83      2.25 o 
   1   3   8       24.66      0.63 o 
   2   3   8        1.79      0.14 o 
   3   3   8      110.52      2.53 o 
   4   3   8       51.83      1.28 o 
   5   3   8        3.09      0.16 o 
   6   3   8        5.95      0.22 o 
   7   3   8       12.18      0.37 o 
   8   3   8        3.24      0.19 o 
   9   3   8       14.23      0.73 o 
  10   3   8       23.55      0.97 o 
  11   3   8        0.85      0.53 o 
 -12   4   8        0.19      0.19 o 
 -11   4   8        0.32      0.17 o 
 -10   4   8        3.10      0.20 o 
  -9   4   8        4.21      0.22 o 
  -8   4   8        4.19      0.25 o 
  -7   4   8       24.66      0.59 o 
  -6   4   8        6.51      0.26 o 
  -5   4   8       23.38      0.57 o 
  -4   4   8        4.24      0.19 o 
  -3   4   8        0.56      0.11 o 
  -2   4   8        0.27      0.13 o 
  -1   4   8        7.59      0.63 o 
   0   4   8        5.65      0.29 o 
   1   4   8       57.78      1.34 o 
   2   4   8        5.11      0.21 o 
   3   4   8       20.03      0.49 o 
   4   4   8       20.44      0.57 o 
   5   4   8        0.06      0.07 o 
   6   4   8        0.05      0.05 o 
   7   4   8        0.08      0.07 o 
   8   4   8        0.16      0.15 o 
   9   4   8       13.04      1.66 o 
  10   4   8        0.53      0.43 o 
 -11   5   8        0.95      0.37 o 
 -10   5   8        0.40      0.31 o 
  -9   5   8        0.28      0.14 o 
  -8   5   8        7.25      0.50 o 
  -7   5   8        0.06      0.06 o 
  -6   5   8       15.44      0.45 o 
  -5   5   8        5.97      0.23 o 
  -4   5   8        7.52      0.29 o 
  -3   5   8        0.44      0.10 o 
  -2   5   8        1.09      0.13 o 
  -1   5   8        0.60      0.11 o 
   0   5   8        6.85      0.30 o 
   1   5   8        7.96      0.27 o 
   2   5   8       70.92      1.68 o 
   3   5   8        1.58      0.13 o 
   4   5   8        1.84      0.13 o 
   5   5   8        7.37      0.36 o 
   6   5   8        0.59      0.14 o 
   7   5   8        3.71      0.21 o 
   8   5   8       21.59      0.57 o 
   9   5   8        4.88      0.27 o 
 -10   6   8        1.48      0.18 o 
  -9   6   8        0.13      0.13 o 
  -8   6   8        0.27      0.16 o 
  -7   6   8        4.60      0.32 o 
  -6   6   8        0.48      0.12 o 
  -5   6   8       11.51      0.46 o 
  -4   6   8        1.22      0.24 o 
  -3   6   8        0.15      0.11 o 
  -2   6   8        2.08      0.20 o 
  -1   6   8        2.39      0.23 o 
   0   6   8        1.13      0.16 o 
   1   6   8       12.21      0.42 o 
   2   6   8        0.80      0.12 o 
   3   6   8        0.17      0.13 o 
   4   6   8        2.00      0.18 o 
   5   6   8        1.07      0.15 o 
   6   6   8        0.79      0.14 o 
   7   6   8        2.96      0.21 o 
   8   6   8        0.06      0.06 o 
  -7   7   8        0.14      0.16 o 
  -6   7   8        0.07      0.08 o 
  -5   7   8        0.07      0.08 o 
  -4   7   8        2.16      0.23 o 
  -3   7   8        0.24      0.15 o 
  -2   7   8        3.68      0.35 o 
  -1   7   8        0.29      0.18 o 
   0   7   8        0.89      0.20 o 
   1   7   8        0.11      0.11 o 
   2   7   8        0.19      0.17 o 
   3   7   8        0.96      0.18 o 
   4   7   8        3.36      0.23 o 
   5   7   8        0.06      0.07 o 
 -14   1   9        0.35      0.29 o 
 -13   1   9        0.09      0.10 o 
 -12   1   9       12.11      0.60 o 
 -11   1   9        5.54      0.52 o 
 -10   1   9        9.49      0.50 o 
  -9   1   9       16.76      0.67 o 
  -8   1   9       12.88      0.70 o 
  -7   1   9       10.16      0.46 o 
  -6   1   9       44.71      1.10 o 
  -5   1   9      267.19      6.05 o 
  -4   1   9       46.00      1.19 o 
  -3   1   9       61.46      1.42 o 
  -2   1   9       22.86      0.59 o 
  -1   1   9      173.66      3.91 o 
   0   1   9       37.77      0.87 o 
   1   1   9      191.34      4.28 o 
   2   1   9      179.71      4.02 o 
   3   1   9        1.41      0.12 o 
   4   1   9       19.63      0.52 o 
   5   1   9        1.91      0.15 o 
   6   1   9       35.24      0.89 o 
   7   1   9        0.09      0.09 o 
   8   1   9        8.66      0.34 o 
   9   1   9        2.03      0.19 o 
  10   1   9        1.30      0.45 o 
 -14   2   9        0.95      0.39 o 
 -13   2   9        1.06      0.43 o 
 -12   2   9        4.83      0.69 o 
 -11   2   9        0.10      0.11 o 
 -10   2   9       12.98      0.66 o 
  -9   2   9        1.72      0.19 o 
  -8   2   9        1.51      0.16 o 
  -7   2   9       14.83      1.24 o 
  -6   2   9       32.22      0.83 o 
  -5   2   9        0.28      0.16 o 
  -4   2   9       14.63      0.68 o 
  -3   2   9       52.11      1.33 o 
  -2   2   9       16.10      0.47 o 
  -1   2   9        8.06      0.26 o 
   0   2   9       55.37      1.42 o 
   1   2   9        7.24      0.30 o 
   2   2   9       77.23      1.77 o 
   3   2   9        2.30      0.14 o 
   4   2   9       14.05      0.40 o 
   5   2   9       10.63      0.47 o 
   6   2   9       33.87      0.80 o 
   7   2   9       20.53      0.54 o 
   8   2   9        0.11      0.11 o 
   9   2   9       15.68      0.95 o 
  10   2   9        0.19      0.20 o 
 -13   3   9        1.61      0.41 o 
 -12   3   9        0.14      0.13 o 
 -11   3   9        0.72      0.50 o 
 -10   3   9        0.92      0.16 o 
  -9   3   9        1.23      0.19 o 
  -8   3   9        5.07      0.27 o 
  -7   3   9        9.32      0.53 o 
  -6   3   9       32.33      0.86 o 
  -5   3   9        0.10      0.12 o 
  -4   3   9       36.28      0.91 o 
  -3   3   9        4.77      0.29 o 
  -2   3   9        8.06      0.37 o 
  -1   3   9        1.09      0.15 o 
   0   3   9       40.42      0.97 o 
   1   3   9       10.06      0.30 o 
   2   3   9        1.50      0.13 o 
   3   3   9       34.79      0.86 o 
   4   3   9        5.63      0.19 o 
   5   3   9        0.19      0.09 o 
   6   3   9        3.08      0.22 o 
   7   3   9        9.63      0.55 o 
   8   3   9        0.06      0.07 o 
   9   3   9        0.21      0.24 o 
  10   3   9        0.21      0.24 o 
 -12   4   9        1.51      0.19 o 
 -11   4   9        2.09      0.18 o 
 -10   4   9        3.18      0.38 o 
  -9   4   9        1.80      0.15 o 
  -8   4   9        0.11      0.09 o 
  -7   4   9        5.43      0.21 o 
  -6   4   9        0.13      0.09 o 
  -5   4   9        0.04      0.04 o 
  -4   4   9        1.99      0.11 o 
  -3   4   9        0.60      0.11 o 
  -2   4   9        0.14      0.10 o 
  -1   4   9        0.98      0.15 o 
   0   4   9        6.20      0.26 o 
   1   4   9       11.87      0.37 o 
   2   4   9        6.36      0.21 o 
   3   4   9       10.10      0.29 o 
   4   4   9        0.72      0.10 o 
   5   4   9        7.26      0.38 o 
   6   4   9        7.83      0.33 o 
   7   4   9       10.51      0.41 o 
   8   4   9       13.33      0.49 o 
   9   4   9        5.58      0.35 o 
  10   4   9        0.29      0.30 o 
 -11   5   9        0.17      0.18 o 
 -10   5   9        0.16      0.15 o 
  -9   5   9        3.53      0.25 o 
  -8   5   9        0.09      0.09 o 
  -7   5   9        0.06      0.07 o 
  -6   5   9        1.29      0.14 o 
  -5   5   9        2.64      0.14 o 
  -4   5   9        0.16      0.10 o 
  -3   5   9        4.42      0.20 o 
  -2   5   9        0.95      0.13 o 
  -1   5   9        6.88      0.28 o 
   0   5   9        0.13      0.10 o 
   1   5   9        0.73      0.10 o 
   2   5   9        6.02      0.27 o 
   3   5   9        0.33      0.10 o 
   4   5   9        0.07      0.06 o 
   5   5   9        0.39      0.11 o 
   6   5   9        1.44      0.14 o 
   7   5   9        0.08      0.08 o 
   8   5   9        2.64      0.20 o 
   9   5   9        0.20      0.16 o 
  -9   6   9        0.09      0.10 o 
  -8   6   9        0.21      0.20 o 
  -7   6   9        1.94      0.22 o 
  -6   6   9        0.11      0.09 o 
  -5   6   9        2.45      0.24 o 
  -4   6   9        0.06      0.07 o 
  -3   6   9        3.98      0.27 o 
  -2   6   9        2.69      0.52 o 
  -1   6   9        0.10      0.12 o 
   0   6   9        0.31      0.14 o 
   1   6   9       12.02      0.38 o 
   2   6   9        0.52      0.13 o 
   3   6   9        0.64      0.12 o 
   4   6   9        2.07      0.15 o 
   5   6   9        2.29      0.17 o 
   6   6   9        0.53      0.14 o 
   7   6   9        4.87      0.23 o 
  -7   7   9        0.26      0.15 o 
  -6   7   9        2.32      0.51 o 
  -5   7   9        1.92      0.19 o 
  -4   7   9        7.04      0.82 o 
  -3   7   9        0.25      0.21 o 
  -2   7   9        0.49      0.19 o 
  -1   7   9        0.11      0.12 o 
   0   7   9        6.99      0.36 o 
   1   7   9        4.58      0.52 o 
   2   7   9        0.38      0.22 o 
   3   7   9        1.87      0.20 o 
   4   7   9        0.08      0.08 o 
   5   7   9        0.36      0.12 o 
 -14   0  10        1.28      0.42 o 
 -13   0  10        0.38      0.32 o 
 -12   0  10        2.69      0.50 o 
 -11   0  10        7.94      0.44 o 
 -10   0  10       11.99      0.48 o 
  -9   0  10       51.19      2.03 o 
  -8   0  10        6.90      0.83 o 
  -7   0  10        1.94      0.51 o 
  -6   0  10      290.43      6.69 o 
  -5   0  10      104.12      2.46 o 
  -4   0  10        2.25      0.40 o 
  -3   0  10        4.13      0.33 o 
  -2   0  10      189.88      5.22 o 
  -1   0  10        3.36      0.19 o 
   0   0  10      410.38      9.24 o 
   1   0  10      682.89     15.85 o 
   2   0  10       34.30      0.87 o 
   3   0  10        1.06      0.14 o 
   4   0  10        4.82      0.29 o 
   5   0  10       70.72      1.95 o 
   6   0  10       33.80      0.98 o 
   7   0  10       57.01      2.11 o 
 -14   1  10        0.27      0.25 o 
 -13   1  10        3.46      0.29 o 
 -12   1  10        3.13      0.38 o 
 -11   1  10        3.34      0.22 o 
 -10   1  10        5.80      0.39 o 
  -9   1  10        1.27      0.19 o 
  -8   1  10       34.17      1.74 o 
  -7   1  10       28.88      0.80 o 
  -6   1  10       51.80      1.29 o 
  -5   1  10       25.61      0.77 o 
  -4   1  10        0.05      0.05 o 
  -3   1  10        4.00      0.20 o 
  -2   1  10       32.95      0.81 o 
  -1   1  10        0.03      0.03 o 
   0   1  10      148.89      3.33 o 
   1   1  10       74.23      1.68 o 
   2   1  10       44.46      1.04 o 
   3   1  10       85.70      1.97 o 
   4   1  10        0.25      0.09 o 
   5   1  10        0.62      0.22 o 
   6   1  10        0.30      0.14 o 
   7   1  10        3.32      0.24 o 
   8   1  10       17.93      0.61 o 
   9   1  10        8.56      0.74 o 
  10   1  10        5.01      0.61 o 
 -14   2  10        0.22      0.22 o 
 -13   2  10        4.27      0.63 o 
 -12   2  10        0.27      0.26 o 
 -11   2  10        0.84      0.16 o 
 -10   2  10        0.82      0.16 o 
  -9   2  10        4.96      0.23 o 
  -8   2  10       10.64      0.39 o 
  -7   2  10       72.07      2.72 o 
  -6   2  10        9.87      0.53 o 
  -5   2  10        0.10      0.11 o 
  -4   2  10       31.83      0.93 o 
  -3   2  10       11.51      0.43 o 
  -2   2  10       89.77      2.21 o 
  -1   2  10      183.83      4.15 o 
   0   2  10       26.21      0.65 o 
   1   2  10        4.73      0.24 o 
   2   2  10       74.85      1.83 o 
   3   2  10       10.93      0.35 o 
   4   2  10       40.29      0.97 o 
   5   2  10       39.72      0.91 o 
   6   2  10        1.57      0.15 o 
   7   2  10        1.00      0.17 o 
   8   2  10       14.56      0.51 o 
   9   2  10        2.05      0.49 o 
  10   2  10        6.77      0.65 o 
 -13   3  10        4.05      0.56 o 
 -12   3  10        0.22      0.23 o 
 -11   3  10       12.10      0.93 o 
 -10   3  10        8.18      0.36 o 
  -9   3  10        4.70      0.27 o 
  -8   3  10        9.61      0.46 o 
  -7   3  10       10.70      0.32 o 
  -6   3  10        0.50      0.10 o 
  -5   3  10        5.68      0.23 o 
  -4   3  10       62.86      1.67 o 
  -3   3  10       20.61      0.57 o 
  -2   3  10       22.92      0.95 o 
  -1   3  10       31.68      0.84 o 
   0   3  10        1.16      0.11 o 
   1   3  10        0.77      0.11 o 
   2   3  10        2.28      0.15 o 
   3   3  10        0.34      0.15 o 
   4   3  10        9.73      0.28 o 
   5   3  10       37.23      0.86 o 
   6   3  10       32.12      0.76 o 
   7   3  10        2.00      0.23 o 
   8   3  10        2.45      0.38 o 
   9   3  10        3.47      0.29 o 
 -12   4  10        0.12      0.11 o 
 -11   4  10        3.41      0.62 o 
 -10   4  10        7.12      0.34 o 
  -9   4  10        0.57      0.13 o 
  -8   4  10        0.30      0.12 o 
  -7   4  10        0.06      0.06 o 
  -6   4  10        1.90      0.14 o 
  -5   4  10       21.86      0.67 o 
  -4   4  10        3.01      0.22 o 
  -3   4  10       37.32      1.14 o 
  -2   4  10       23.70      0.61 o 
  -1   4  10        0.10      0.11 o 
   0   4  10       15.80      0.47 o 
   1   4  10        0.11      0.07 o 
   2   4  10        1.61      0.11 o 
   3   4  10       10.52      0.35 o 
   4   4  10        1.36      0.12 o 
   5   4  10       16.11      0.64 o 
   6   4  10       18.40      0.49 o 
   7   4  10        0.16      0.12 o 
   8   4  10        6.20      0.50 o 
   9   4  10        1.19      0.22 o 
 -11   5  10        0.17      0.17 o 
 -10   5  10        0.84      0.19 o 
  -9   5  10        0.80      0.13 o 
  -8   5  10        2.32      0.16 o 
  -7   5  10        5.65      0.25 o 
  -6   5  10       14.56      0.69 o 
  -5   5  10        3.48      0.18 o 
  -4   5  10       11.40      0.32 o 
  -3   5  10        3.86      0.33 o 
  -2   5  10        3.06      0.18 o 
  -1   5  10       14.86      0.44 o 
   0   5  10        0.13      0.09 o 
   1   5  10        2.51      0.20 o 
   2   5  10        3.57      0.18 o 
   3   5  10        0.15      0.11 o 
   4   5  10       15.31      0.42 o 
   5   5  10        0.21      0.12 o 
   6   5  10        0.40      0.14 o 
   7   5  10       21.25      0.54 o 
   8   5  10        0.99      0.14 o 
   9   5  10        0.13      0.12 o 
  -9   6  10        0.60      0.45 o 
  -8   6  10        0.10      0.11 o 
  -7   6  10        0.15      0.13 o 
  -6   6  10        4.72      0.29 o 
  -5   6  10        9.57      0.31 o 
  -4   6  10        0.12      0.10 o 
  -3   6  10        2.72      0.25 o 
  -2   6  10        0.10      0.11 o 
  -1   6  10        0.42      0.12 o 
   0   6  10       11.96      0.36 o 
   1   6  10        6.62      0.27 o 
   2   6  10        0.11      0.12 o 
   3   6  10        2.15      0.15 o 
   4   6  10        0.09      0.10 o 
   5   6  10        0.11      0.09 o 
   6   6  10        6.96      0.26 o 
   7   6  10        2.04      0.17 o 
  -7   7  10        0.08      0.10 o 
  -6   7  10        0.07      0.07 o 
  -5   7  10        1.63      0.19 o 
  -4   7  10        0.23      0.15 o 
  -3   7  10        0.17      0.13 o 
  -2   7  10        1.48      0.22 o 
  -1   7  10        0.06      0.08 o 
   0   7  10        1.53      0.29 o 
   1   7  10        0.49      0.19 o 
   2   7  10        0.18      0.15 o 
   3   7  10        1.24      0.14 o 
   4   7  10        0.07      0.07 o 
 -14   1  11        0.27      0.25 o 
 -13   1  11        0.16      0.19 o 
 -12   1  11        1.11      0.27 o 
 -11   1  11        3.71      0.64 o 
 -10   1  11        1.71      0.21 o 
  -9   1  11        6.21      0.88 o 
  -8   1  11        1.36      0.80 o 
  -7   1  11       46.04      1.17 o 
  -6   1  11        3.78      0.29 o 
  -5   1  11        0.19      0.11 o 
  -4   1  11        1.93      0.15 o 
  -3   1  11      158.72      3.70 o 
  -2   1  11       81.44      1.85 o 
  -1   1  11       74.34      1.69 o 
   0   1  11      209.08      4.69 o 
   1   1  11        0.10      0.11 o 
   2   1  11        1.77      0.14 o 
   3   1  11       14.07      0.47 o 
   4   1  11      129.48      2.93 o 
   5   1  11       28.34      0.80 o 
   6   1  11       32.11      0.82 o 
   7   1  11       15.73      1.23 o 
   8   1  11        5.59      0.43 o 
 -13   2  11        0.19      0.20 o 
 -12   2  11        8.99      0.57 o 
 -11   2  11        2.27      0.48 o 
 -10   2  11       11.46      0.69 o 
  -9   2  11        0.09      0.09 o 
  -8   2  11       19.73      0.75 o 
  -7   2  11       21.12      0.60 o 
  -6   2  11        0.27      0.14 o 
  -5   2  11       40.54      1.14 o 
  -4   2  11        7.89      0.40 o 
  -3   2  11       23.15      0.71 o 
  -2   2  11       13.83      0.46 o 
  -1   2  11       72.99      1.71 o 
   0   2  11        1.50      0.12 o 
   1   2  11        8.86      0.32 o 
   2   2  11       31.15      0.80 o 
   3   2  11        8.93      0.33 o 
   4   2  11        1.20      0.14 o 
   5   2  11       10.75      0.41 o 
   6   2  11        5.56      0.32 o 
   7   2  11       10.22      0.42 o 
   8   2  11        0.13      0.12 o 
 -13   3  11        0.49      0.33 o 
 -12   3  11        1.37      0.46 o 
 -11   3  11        4.38      0.72 o 
 -10   3  11        0.10      0.11 o 
  -9   3  11        1.13      0.17 o 
  -8   3  11        5.56      0.30 o 
  -7   3  11        0.41      0.14 o 
  -6   3  11        3.88      0.23 o 
  -5   3  11        0.48      0.13 o 
  -4   3  11       20.08      0.70 o 
  -3   3  11        1.25      0.23 o 
  -2   3  11       21.03      0.87 o 
  -1   3  11       41.54      1.18 o 
   0   3  11        1.59      0.15 o 
   1   3  11       15.07      0.49 o 
   2   3  11        0.07      0.06 o 
   3   3  11       15.21      0.41 o 
   4   3  11        0.41      0.09 o 
   5   3  11       21.03      0.52 o 
   6   3  11        1.52      0.17 o 
   7   3  11        0.08      0.07 o 
   8   3  11        5.85      0.35 o 
   9   3  11        3.97      0.57 o 
 -12   4  11        0.92      0.45 o 
 -11   4  11        0.08      0.08 o 
 -10   4  11        0.08      0.08 o 
  -9   4  11        6.08      0.33 o 
  -8   4  11       22.70      0.56 o 
  -7   4  11       12.96      0.39 o 
  -6   4  11        6.70      0.27 o 
  -5   4  11        0.34      0.10 o 
  -4   4  11        0.08      0.07 o 
  -3   4  11        3.67      0.18 o 
  -2   4  11       17.17      0.45 o 
  -1   4  11        3.01      0.16 o 
   0   4  11        0.65      0.19 o 
   1   4  11        1.27      0.11 o 
   2   4  11        0.37      0.08 o 
   3   4  11        0.11      0.13 o 
   4   4  11        0.53      0.09 o 
   5   4  11        2.86      0.17 o 
   6   4  11        1.87      0.14 o 
   7   4  11        0.09      0.09 o 
   8   4  11        0.46      0.20 o 
   9   4  11        0.17      0.18 o 
 -11   5  11        0.13      0.13 o 
 -10   5  11        1.18      0.17 o 
  -9   5  11        0.09      0.11 o 
  -8   5  11        0.07      0.07 o 
  -7   5  11        8.69      0.31 o 
  -6   5  11        0.53      0.12 o 
  -5   5  11        0.08      0.07 o 
  -4   5  11        1.19      0.12 o 
  -3   5  11        1.48      0.13 o 
  -2   5  11        0.54      0.11 o 
  -1   5  11        1.30      0.13 o 
   0   5  11        3.93      0.27 o 
   1   5  11        0.83      0.15 o 
   2   5  11        0.23      0.14 o 
   3   5  11        0.09      0.09 o 
   4   5  11        8.14      0.28 o 
   5   5  11        0.15      0.11 o 
   6   5  11        0.06      0.06 o 
   7   5  11        1.43      0.15 o 
   8   5  11        0.26      0.15 o 
  -9   6  11        6.77      0.54 o 
  -8   6  11        0.63      0.15 o 
  -7   6  11        1.61      0.15 o 
  -6   6  11        9.86      0.40 o 
  -5   6  11        0.68      0.12 o 
  -4   6  11        0.68      0.13 o 
  -3   6  11        0.28      0.12 o 
  -2   6  11        6.46      0.29 o 
  -1   6  11        0.08      0.07 o 
   0   6  11        1.24      0.16 o 
   1   6  11        0.15      0.11 o 
   2   6  11        3.15      0.29 o 
   3   6  11        2.29      0.21 o 
   4   6  11        0.10      0.08 o 
   5   6  11        0.21      0.13 o 
   6   6  11        4.74      0.22 o 
  -6   7  11        1.21      0.14 o 
  -5   7  11        2.25      0.21 o 
  -4   7  11        0.63      0.16 o 
  -3   7  11        0.49      0.24 o 
  -2   7  11        3.12      0.55 o 
  -1   7  11        5.62      0.63 o 
   0   7  11        0.59      0.29 o 
   1   7  11        2.65      0.20 o 
   2   7  11        0.43      0.20 o 
   3   7  11        2.38      0.18 o 
   4   7  11        0.11      0.10 o 
 -14   0  12        0.42      0.31 o 
 -13   0  12       11.88      0.80 o 
 -12   0  12        9.07      0.77 o 
 -11   0  12        2.06      0.48 o 
 -10   0  12       10.92      0.74 o 
  -9   0  12        0.16      0.18 o 
  -8   0  12        3.08      0.66 o 
  -7   0  12        6.17      0.39 o 
  -6   0  12        0.12      0.13 o 
  -5   0  12       44.55      2.14 o 
  -4   0  12      240.11      6.41 o 
  -3   0  12      146.93      3.91 o 
  -2   0  12       16.59      0.74 o 
  -1   0  12      111.58      2.52 o 
   0   0  12       14.51      0.42 o 
   1   0  12        6.31      0.25 o 
   2   0  12       77.03      1.88 o 
   3   0  12      279.51      6.63 o 
   4   0  12        2.98      0.29 o 
   5   0  12       16.07      0.61 o 
   6   0  12       88.75      2.78 o 
   7   0  12       15.87      1.22 o 
 -14   1  12        1.48      0.41 o 
 -13   1  12        3.57      0.28 o 
 -12   1  12        6.77      0.37 o 
 -11   1  12       12.03      0.50 o 
 -10   1  12        4.10      0.40 o 
  -9   1  12        0.09      0.11 o 
  -8   1  12        1.62      0.18 o 
  -7   1  12        3.14      0.28 o 
  -6   1  12       41.11      1.27 o 
  -5   1  12       24.21      0.71 o 
  -4   1  12       81.95      1.92 o 
  -3   1  12       52.40      1.29 o 
  -2   1  12        9.03      0.30 o 
  -1   1  12       87.64      2.00 o 
   0   1  12        0.21      0.07 o 
   1   1  12        2.10      0.13 o 
   2   1  12       23.92      0.85 o 
   3   1  12       11.43      0.37 o 
   4   1  12       11.06      0.39 o 
   5   1  12       53.57      1.25 o 
   6   1  12        0.49      0.16 o 
   7   1  12       14.19      1.07 o 
   8   1  12        4.31      0.86 o 
 -13   2  12        1.09      0.43 o 
 -12   2  12        1.14      0.37 o 
 -11   2  12        2.60      0.52 o 
 -10   2  12        5.21      0.89 o 
  -9   2  12        3.22      0.21 o 
  -8   2  12        7.54      0.48 o 
  -7   2  12        8.23      0.32 o 
  -6   2  12        8.55      0.52 o 
  -5   2  12       23.89      0.75 o 
  -4   2  12        0.63      0.17 o 
  -3   2  12        1.80      0.20 o 
  -2   2  12      106.85      2.55 o 
  -1   2  12       33.59      0.87 o 
   0   2  12       17.27      0.47 o 
   1   2  12       14.68      0.41 o 
   2   2  12        0.33      0.11 o 
   3   2  12       22.39      0.64 o 
   4   2  12       98.51      2.45 o 
   5   2  12       21.19      0.61 o 
   6   2  12        3.39      0.24 o 
   7   2  12        0.47      0.17 o 
 -13   3  12        0.69      0.22 o 
 -12   3  12        0.75      0.42 o 
 -11   3  12        1.06      0.47 o 
 -10   3  12        0.09      0.10 o 
  -9   3  12       41.31      0.96 o 
  -8   3  12       48.92      1.25 o 
  -7   3  12        1.11      0.13 o 
  -6   3  12        0.23      0.11 o 
  -5   3  12        0.64      0.11 o 
  -4   3  12       11.70      0.40 o 
  -3   3  12       41.45      1.59 o 
  -2   3  12       82.48      3.07 o 
  -1   3  12        0.22      0.14 o 
   0   3  12        6.63      0.33 o 
   1   3  12       33.70      0.83 o 
   2   3  12        3.87      0.17 o 
   3   3  12       32.27      0.75 o 
   4   3  12        0.08      0.09 o 
   5   3  12        0.76      0.11 o 
   6   3  12        1.14      0.14 o 
   7   3  12        3.57      0.29 o 
   8   3  12        2.52      0.23 o 
 -12   4  12        0.08      0.08 o 
 -11   4  12        2.88      0.20 o 
 -10   4  12        0.07      0.07 o 
  -9   4  12        6.03      0.30 o 
  -8   4  12       16.80      0.54 o 
  -7   4  12        3.56      0.21 o 
  -6   4  12       10.58      0.33 o 
  -5   4  12        1.75      0.13 o 
  -4   4  12        0.43      0.13 o 
  -3   4  12        2.80      0.16 o 
  -2   4  12        0.05      0.05 o 
  -1   4  12       20.41      0.58 o 
   0   4  12       23.49      0.59 o 
   1   4  12        1.65      0.13 o 
   2   4  12       34.60      0.80 o 
   3   4  12        1.91      0.13 o 
   4   4  12        0.14      0.09 o 
   5   4  12        0.68      0.11 o 
   6   4  12        0.16      0.10 o 
   7   4  12        4.81      0.25 o 
   8   4  12        6.10      0.34 o 
   9   4  12        0.24      0.15 o 
 -11   5  12        0.64      0.18 o 
 -10   5  12       14.02      0.68 o 
  -9   5  12        3.22      0.29 o 
  -8   5  12        0.62      0.13 o 
  -7   5  12       24.76      0.65 o 
  -6   5  12        0.10      0.09 o 
  -5   5  12       11.60      0.34 o 
  -4   5  12        7.77      0.26 o 
  -3   5  12       12.84      0.40 o 
  -2   5  12        0.97      0.11 o 
  -1   5  12       14.14      0.40 o 
   0   5  12        7.81      0.28 o 
   1   5  12       22.58      0.55 o 
   2   5  12        0.90      0.12 o 
   3   5  12        1.52      0.15 o 
   4   5  12        1.79      0.14 o 
   5   5  12        0.17      0.11 o 
   6   5  12        0.60      0.12 o 
   7   5  12        1.31      0.15 o 
   8   5  12        0.49      0.18 o 
  -9   6  12        2.86      0.24 o 
  -8   6  12        0.07      0.08 o 
  -7   6  12        0.08      0.08 o 
  -6   6  12        4.75      0.23 o 
  -5   6  12        0.08      0.08 o 
  -4   6  12        4.44      0.23 o 
  -3   6  12        3.18      0.31 o 
  -2   6  12        0.50      0.12 o 
  -1   6  12        0.16      0.13 o 
   0   6  12        4.50      0.25 o 
   1   6  12        0.09      0.09 o 
   2   6  12        8.31      0.32 o 
   3   6  12        2.78      0.16 o 
   4   6  12        0.12      0.10 o 
   5   6  12        0.59      0.18 o 
   6   6  12        1.30      0.14 o 
  -6   7  12        0.31      0.15 o 
  -5   7  12        0.24      0.15 o 
  -4   7  12        0.12      0.11 o 
  -3   7  12        6.51      0.62 o 
  -2   7  12        0.55      0.37 o 
  -1   7  12        0.08      0.09 o 
   0   7  12        0.08      0.09 o 
   1   7  12        0.07      0.07 o 
   2   7  12        0.17      0.12 o 
   3   7  12        0.72      0.15 o 
 -14   1  13        0.90      0.39 o 
 -13   1  13        0.64      0.29 o 
 -12   1  13        0.85      0.37 o 
 -11   1  13        0.48      0.20 o 
 -10   1  13       11.55      0.41 o 
  -9   1  13        0.45      0.45 o 
  -8   1  13        0.13      0.11 o 
  -7   1  13        8.93      0.43 o 
  -6   1  13        4.80      0.29 o 
  -5   1  13        9.00      0.37 o 
  -4   1  13       15.42      0.47 o 
  -3   1  13        0.57      0.12 o 
  -2   1  13       32.65      0.82 o 
  -1   1  13        5.66      0.21 o 
   0   1  13       26.17      0.70 o 
   1   1  13        6.93      0.24 o 
   2   1  13      121.27      3.08 o 
   3   1  13       37.34      0.95 o 
   4   1  13        6.29      0.29 o 
   5   1  13       15.88      0.54 o 
   6   1  13       13.27      0.95 o 
   7   1  13       14.69      0.66 o 
 -13   2  13        1.18      0.42 o 
 -12   2  13        4.70      0.68 o 
 -11   2  13        0.29      0.27 o 
 -10   2  13       11.77      0.41 o 
  -9   2  13       30.28      1.19 o 
  -8   2  13        2.13      0.18 o 
  -7   2  13        5.04      0.28 o 
  -6   2  13        0.07      0.07 o 
  -5   2  13       71.91      2.21 o 
  -4   2  13        3.02      0.26 o 
  -3   2  13       53.27      1.57 o 
  -2   2  13       30.52      0.92 o 
  -1   2  13       12.81      0.38 o 
   0   2  13        9.79      0.32 o 
   1   2  13       27.61      0.77 o 
   2   2  13       35.37      0.89 o 
   3   2  13        2.99      0.17 o 
   4   2  13       26.59      0.65 o 
   5   2  13        0.09      0.11 o 
   6   2  13        6.56      0.37 o 
   7   2  13        4.01      0.59 o 
 -13   3  13        0.27      0.31 o 
 -12   3  13        0.22      0.16 o 
 -11   3  13        2.84      0.24 o 
 -10   3  13        0.42      0.19 o 
  -9   3  13        6.58      0.34 o 
  -8   3  13        1.70      0.20 o 
  -7   3  13        7.19      0.26 o 
  -6   3  13        6.42      0.48 o 
  -5   3  13        0.10      0.11 o 
  -4   3  13        1.05      0.12 o 
  -3   3  13        8.79      0.38 o 
  -2   3  13        3.50      0.27 o 
  -1   3  13        1.10      0.16 o 
   0   3  13        0.10      0.11 o 
   1   3  13       28.19      0.67 o 
   2   3  13        0.05      0.05 o 
   3   3  13       12.48      0.35 o 
   4   3  13       13.12      0.37 o 
   5   3  13        4.50      0.22 o 
   6   3  13        0.59      0.18 o 
   7   3  13        1.37      0.45 o 
   8   3  13        6.22      0.67 o 
   9   3  13        0.37      0.30 o 
 -12   4  13        2.35      0.44 o 
 -11   4  13        5.11      0.25 o 
 -10   4  13        8.40      0.75 o 
  -9   4  13        7.19      0.33 o 
  -8   4  13       10.54      0.34 o 
  -7   4  13        0.08      0.08 o 
  -6   4  13       14.02      0.49 o 
  -5   4  13       14.44      0.41 o 
  -4   4  13       25.86      0.67 o 
  -3   4  13       31.59      0.91 o 
  -2   4  13       10.74      0.36 o 
  -1   4  13        0.24      0.13 o 
   0   4  13        6.03      0.25 o 
   1   4  13        7.76      0.26 o 
   2   4  13       11.24      0.42 o 
   3   4  13       13.11      0.50 o 
   4   4  13        0.50      0.10 o 
   5   4  13        0.05      0.06 o 
   6   4  13        0.09      0.11 o 
   7   4  13        0.54      0.17 o 
   8   4  13        0.13      0.12 o 
   9   4  13        0.17      0.18 o 
 -10   5  13        0.10      0.10 o 
  -9   5  13        0.11      0.09 o 
  -8   5  13        0.20      0.12 o 
  -7   5  13        0.09      0.09 o 
  -6   5  13        0.55      0.13 o 
  -5   5  13        4.54      0.24 o 
  -4   5  13        0.62      0.12 o 
  -3   5  13        0.36      0.14 o 
  -2   5  13        5.80      0.24 o 
  -1   5  13        0.10      0.11 o 
   0   5  13        1.15      0.14 o 
   1   5  13        0.32      0.11 o 
   2   5  13        1.52      0.14 o 
   3   5  13        0.21      0.13 o 
   4   5  13        0.10      0.12 o 
   5   5  13        0.40      0.19 o 
   6   5  13        1.54      0.16 o 
   7   5  13        0.08      0.10 o 
  -9   6  13        0.35      0.19 o 
  -8   6  13        1.36      0.13 o 
  -7   6  13        0.52      0.12 o 
  -6   6  13        0.73      0.15 o 
  -5   6  13        1.48      0.15 o 
  -4   6  13       19.78      0.54 o 
  -3   6  13        1.57      0.16 o 
  -2   6  13        0.08      0.08 o 
  -1   6  13        3.30      0.20 o 
   0   6  13        5.14      0.24 o 
   1   6  13        2.47      0.20 o 
   2   6  13        0.90      0.12 o 
   3   6  13        4.31      0.25 o 
   4   6  13        0.17      0.14 o 
   5   6  13        0.17      0.12 o 
  -5   7  13        0.09      0.09 o 
  -4   7  13        0.09      0.09 o 
  -3   7  13        4.27      0.29 o 
  -2   7  13        0.08      0.09 o 
  -1   7  13        0.25      0.16 o 
   0   7  13        0.14      0.12 o 
   1   7  13        2.42      0.27 o 
   2   7  13        0.71      0.17 o 
 -14   0  14        0.10      0.12 o 
 -13   0  14        1.00      0.43 o 
 -12   0  14        5.94      0.71 o 
 -11   0  14       33.60      1.17 o 
 -10   0  14        0.82      0.39 o 
  -9   0  14        1.79      0.42 o 
  -7   0  14       11.64      0.67 o 
  -6   0  14       26.26      1.06 o 
  -5   0  14        0.29      0.21 o 
  -4   0  14        2.17      0.29 o 
  -3   0  14       17.81      0.55 o 
  -2   0  14       57.24      1.37 o 
  -1   0  14       50.65      1.22 o 
   0   0  14       53.50      1.43 o 
   1   0  14       85.48      2.04 o 
   2   0  14      100.19      2.51 o 
   3   0  14        3.57      0.75 o 
   4   0  14        0.10      0.11 o 
   5   0  14       15.29      0.54 o 
   6   0  14        4.16      0.38 o 
   7   0  14       11.03      1.09 o 
 -13   1  14        0.10      0.11 o 
 -12   1  14        0.12      0.14 o 
 -11   1  14        7.14      0.37 o 
 -10   1  14       17.18      2.09 o 
  -9   1  14       12.80      0.82 o 
  -8   1  14        0.36      0.27 o 
  -7   1  14       14.93      0.54 o 
  -6   1  14       21.11      0.67 o 
  -5   1  14       25.03      0.76 o 
  -4   1  14       17.05      0.59 o 
  -3   1  14        0.29      0.14 o 
  -2   1  14       18.33      0.54 o 
  -1   1  14       45.55      1.09 o 
   0   1  14        8.97      0.28 o 
   1   1  14      127.37      3.09 o 
   2   1  14        3.29      0.20 o 
   3   1  14        0.48      0.11 o 
   4   1  14        2.49      0.17 o 
   5   1  14        0.31      0.13 o 
   6   1  14        0.11      0.13 o 
   7   1  14       22.80      1.67 o 
 -13   2  14        3.51      0.55 o 
 -12   2  14        0.32      0.29 o 
 -11   2  14        1.18      0.48 o 
 -10   2  14       13.58      0.51 o 
  -9   2  14        5.18      0.33 o 
  -8   2  14       11.05      0.77 o 
  -7   2  14        3.41      0.24 o 
  -6   2  14        6.37      0.29 o 
  -5   2  14        0.45      0.21 o 
  -4   2  14       22.33      1.21 o 
  -3   2  14        0.87      0.28 o 
  -2   2  14       13.34      0.44 o 
  -1   2  14        1.34      0.14 o 
   0   2  14       56.63      1.38 o 
   1   2  14        6.92      0.26 o 
   2   2  14        1.78      0.12 o 
   3   2  14        7.79      0.26 o 
   4   2  14       11.09      0.46 o 
   5   2  14        5.90      0.32 o 
   6   2  14       32.03      1.09 o 
   7   2  14        6.38      0.71 o 
 -12   3  14        2.99      0.63 o 
 -11   3  14        0.26      0.15 o 
 -10   3  14        7.82      0.32 o 
  -9   3  14        5.76      0.28 o 
  -8   3  14        1.01      0.15 o 
  -7   3  14       21.63      0.65 o 
  -6   3  14       51.81      1.22 o 
  -5   3  14        0.67      0.12 o 
  -4   3  14       29.93      1.00 o 
  -3   3  14       66.44      1.85 o 
  -2   3  14        4.92      0.22 o 
  -1   3  14       26.14      0.68 o 
   0   3  14       27.37      0.66 o 
   1   3  14       15.00      0.51 o 
   2   3  14        8.53      0.27 o 
   3   3  14       48.19      1.56 o 
   4   3  14        0.07      0.07 o 
   5   3  14       28.91      0.74 o 
   6   3  14        0.13      0.12 o 
   7   3  14        0.43      0.28 o 
   8   3  14        5.44      0.33 o 
   9   3  14        0.95      0.39 o 
 -12   4  14        7.52      0.57 o 
 -11   4  14        0.15      0.17 o 
 -10   4  14        0.16      0.12 o 
  -9   4  14        0.23      0.15 o 
  -8   4  14        0.09      0.11 o 
  -7   4  14        2.97      0.41 o 
  -6   4  14       12.94      0.38 o 
  -5   4  14        7.10      0.33 o 
  -4   4  14       21.29      0.59 o 
  -3   4  14        5.96      0.25 o 
  -2   4  14        8.84      0.30 o 
  -1   4  14        3.62      0.21 o 
   0   4  14        0.10      0.09 o 
   1   4  14        1.74      0.13 o 
   2   4  14        7.62      0.30 o 
   3   4  14        3.16      0.17 o 
   4   4  14       21.49      0.66 o 
   5   4  14        2.49      0.17 o 
   6   4  14        3.14      0.25 o 
   7   4  14        7.14      0.38 o 
   8   4  14        0.14      0.13 o 
 -10   5  14        0.75      0.19 o 
  -9   5  14        0.09      0.09 o 
  -8   5  14        0.37      0.13 o 
  -7   5  14        1.24      0.14 o 
  -6   5  14        2.30      0.29 o 
  -5   5  14       47.06      1.51 o 
  -4   5  14       12.38      0.40 o 
  -3   5  14        1.54      0.18 o 
  -2   5  14        2.30      0.32 o 
  -1   5  14        1.67      0.17 o 
   0   5  14       14.29      0.43 o 
   1   5  14       20.56      0.53 o 
   2   5  14       18.57      0.63 o 
   3   5  14        1.68      0.16 o 
   4   5  14        0.10      0.11 o 
   5   5  14        2.82      0.18 o 
   6   5  14        8.21      0.38 o 
   7   5  14        2.85      0.43 o 
  -8   6  14        0.36      0.12 o 
  -7   6  14        0.09      0.09 o 
  -6   6  14        0.96      0.13 o 
  -5   6  14        0.09      0.10 o 
  -4   6  14        4.84      0.87 o 
  -3   6  14        0.10      0.09 o 
  -2   6  14        1.32      0.16 o 
  -1   6  14        0.10      0.08 o 
   0   6  14        0.55      0.16 o 
   1   6  14        0.55      0.22 o 
   2   6  14        4.52      0.23 o 
   3   6  14        0.28      0.14 o 
   4   6  14        1.31      0.25 o 
   5   6  14        0.07      0.07 o 
  -5   7  14        0.12      0.13 o 
  -4   7  14        0.28      0.19 o 
  -3   7  14        1.04      0.18 o 
  -2   7  14        0.14      0.12 o 
  -1   7  14        3.82      0.35 o 
   0   7  14        0.84      0.19 o 
   1   7  14        0.08      0.09 o 
 -13   1  15        1.66      0.33 o 
 -12   1  15       14.59      0.49 o 
 -11   1  15        5.99      0.77 o 
 -10   1  15        0.18      0.20 o 
  -9   1  15        0.26      0.22 o 
  -8   1  15       15.83      0.46 o 
  -7   1  15       13.26      0.61 o 
  -6   1  15        3.51      0.27 o 
  -5   1  15       37.99      1.21 o 
  -4   1  15        0.11      0.12 o 
  -3   1  15        0.23      0.17 o 
  -2   1  15       11.47      0.37 o 
  -1   1  15       10.36      0.34 o 
   0   1  15        3.44      0.19 o 
   1   1  15        4.13      0.22 o 
   2   1  15        5.00      0.29 o 
   3   1  15        3.32      0.18 o 
   4   1  15        9.23      0.33 o 
   5   1  15       17.43      0.59 o 
   6   1  15        2.18      0.20 o 
 -13   2  15        0.40      0.31 o 
 -12   2  15        0.19      0.20 o 
 -11   2  15       11.28      0.84 o 
 -10   2  15        0.08      0.08 o 
  -9   2  15        0.58      0.17 o 
  -8   2  15        0.10      0.10 o 
  -7   2  15       39.11      1.10 o 
  -6   2  15        2.74      0.18 o 
  -5   2  15       11.79      0.51 o 
  -4   2  15       32.70      0.97 o 
  -3   2  15       28.45      0.89 o 
  -2   2  15        2.10      0.17 o 
  -1   2  15       11.89      0.43 o 
   0   2  15       94.27      2.30 o 
   1   2  15        0.78      0.15 o 
   2   2  15       12.68      0.35 o 
   3   2  15        1.37      0.15 o 
   4   2  15       26.16      0.91 o 
   5   2  15        0.11      0.12 o 
   6   2  15       15.80      0.82 o 
   7   2  15       11.69      0.80 o 
 -12   3  15        0.41      0.29 o 
 -11   3  15        0.08      0.09 o 
 -10   3  15        2.47      0.20 o 
  -9   3  15        2.63      0.19 o 
  -8   3  15        0.47      0.22 o 
  -7   3  15        4.82      0.23 o 
  -6   3  15       12.29      0.38 o 
  -5   3  15        2.13      0.18 o 
  -4   3  15        5.57      0.24 o 
  -3   3  15        1.62      0.15 o 
  -2   3  15       10.93      0.39 o 
  -1   3  15        5.82      0.27 o 
   0   3  15        0.09      0.07 o 
   1   3  15        0.98      0.14 o 
   2   3  15        4.74      0.21 o 
   3   3  15        4.47      0.29 o 
   4   3  15        0.09      0.11 o 
   5   3  15        0.86      0.23 o 
   6   3  15       12.67      1.10 o 
   7   3  15        0.43      0.20 o 
   8   3  15        0.79      0.46 o 
 -11   4  15        0.51      0.15 o 
 -10   4  15        0.08      0.10 o 
  -9   4  15        0.08      0.09 o 
  -8   4  15        2.70      0.22 o 
  -7   4  15       12.09      0.37 o 
  -6   4  15       22.01      0.67 o 
  -5   4  15       12.95      0.44 o 
  -4   4  15        0.67      0.14 o 
  -3   4  15        0.06      0.07 o 
  -2   4  15       10.19      0.40 o 
  -1   4  15       38.72      1.15 o 
   0   4  15       26.28      0.88 o 
   1   4  15       18.67      0.52 o 
   2   4  15        5.95      0.24 o 
   3   4  15        0.10      0.11 o 
   4   4  15        5.11      0.35 o 
   5   4  15       12.94      0.39 o 
   6   4  15        4.63      0.26 o 
   7   4  15        3.33      0.62 o 
   8   4  15        2.03      0.21 o 
 -10   5  15        0.07      0.07 o 
  -9   5  15        2.19      0.18 o 
  -8   5  15        0.58      0.15 o 
  -7   5  15        0.25      0.16 o 
  -6   5  15        1.52      0.15 o 
  -5   5  15        0.10      0.09 o 
  -4   5  15        0.08      0.08 o 
  -3   5  15        0.13      0.11 o 
  -2   5  15        0.16      0.14 o 
  -1   5  15        1.04      0.16 o 
   0   5  15        1.79      0.19 o 
   1   5  15        0.09      0.09 o 
   2   5  15        1.17      0.15 o 
   3   5  15        2.01      0.16 o 
   4   5  15        0.09      0.11 o 
   5   5  15        1.11      0.15 o 
   6   5  15        0.29      0.16 o 
  -8   6  15        4.04      0.20 o 
  -7   6  15        0.07      0.09 o 
  -6   6  15        3.49      0.29 o 
  -5   6  15        3.84      0.28 o 
  -4   6  15        0.12      0.14 o 
  -3   6  15        0.11      0.10 o 
  -2   6  15        6.02      0.34 o 
  -1   6  15        4.96      0.28 o 
   0   6  15        2.11      0.19 o 
   1   6  15       11.96      0.40 o 
   2   6  15        0.07      0.07 o 
   3   6  15        0.82      0.14 o 
   4   6  15        0.24      0.13 o 
  -4   7  15        0.07      0.07 o 
  -3   7  15        0.06      0.08 o 
  -2   7  15        0.42      0.19 o 
  -1   7  15        0.44      0.18 o 
   0   7  15        0.10      0.11 o 
 -13   0  16        9.82      0.68 o 
 -12   0  16       19.30      0.91 o 
 -11   0  16        1.25      0.45 o 
 -10   0  16        2.59      0.48 o 
  -7   0  16        8.71      1.10 o 
  -6   0  16      123.20      3.09 o 
  -5   0  16        0.17      0.14 o 
  -4   0  16       53.80      1.83 o 
  -3   0  16       13.08      0.47 o 
  -2   0  16       12.05      0.46 o 
  -1   0  16       22.10      0.63 o 
   0   0  16        9.85      0.50 o 
   1   0  16       11.95      0.99 o 
   2   0  16       33.64      0.96 o 
   3   0  16       11.45      0.54 o 
   4   0  16       47.06      1.64 o 
   5   0  16       14.98      0.84 o 
   6   0  16        1.60      0.67 o 
 -13   1  16        4.28      0.59 o 
 -12   1  16        1.80      0.47 o 
 -11   1  16        2.30      0.49 o 
 -10   1  16        0.61      0.39 o 
  -9   1  16        2.52      0.65 o 
  -8   1  16        8.41      0.31 o 
  -7   1  16        5.64      0.44 o 
  -6   1  16        0.48      0.24 o 
  -5   1  16       52.58      1.45 o 
  -4   1  16       21.67      0.61 o 
  -3   1  16       31.69      0.83 o 
  -2   1  16        0.97      0.12 o 
  -1   1  16        6.18      0.24 o 
   0   1  16        3.74      0.23 o 
   1   1  16       23.62      0.66 o 
   2   1  16        0.35      0.11 o 
   3   1  16       56.16      1.41 o 
   4   1  16        3.22      0.20 o 
   5   1  16        0.09      0.09 o 
   6   1  16       25.54      1.90 o 
 -13   2  16        3.29      0.26 o 
 -12   2  16        0.18      0.20 o 
 -11   2  16        0.20      0.21 o 
 -10   2  16        0.95      0.19 o 
  -9   2  16       10.29      0.40 o 
  -8   2  16       37.40      1.02 o 
  -7   2  16       12.04      0.38 o 
  -6   2  16        0.27      0.13 o 
  -5   2  16        3.44      0.30 o 
  -4   2  16        9.72      0.39 o 
  -3   2  16       14.56      0.55 o 
  -2   2  16       38.65      1.02 o 
  -1   2  16        0.05      0.05 o 
   0   2  16        2.68      0.16 o 
   1   2  16        5.94      0.24 o 
   2   2  16       13.23      0.42 o 
   3   2  16        1.86      0.18 o 
   4   2  16        2.03      0.19 o 
   5   2  16       11.85      0.55 o 
   6   2  16        7.97      0.76 o 
   7   2  16        1.42      0.47 o 
 -12   3  16        1.66      0.43 o 
 -11   3  16        3.76      0.23 o 
 -10   3  16        0.09      0.09 o 
  -9   3  16        2.78      0.24 o 
  -8   3  16       17.71      0.54 o 
  -7   3  16       22.45      0.59 o 
  -6   3  16        1.55      0.15 o 
  -5   3  16        0.06      0.06 o 
  -4   3  16        3.81      0.21 o 
  -3   3  16        0.06      0.06 o 
  -2   3  16       32.61      0.86 o 
  -1   3  16      114.59      2.94 o 
   0   3  16        1.14      0.11 o 
   1   3  16        0.29      0.10 o 
   2   3  16        3.76      0.23 o 
   3   3  16        8.22      0.30 o 
   4   3  16       23.61      0.61 o 
   5   3  16       33.75      1.92 o 
   6   3  16        6.05      0.37 o 
   7   3  16        2.03      0.33 o 
   8   3  16        2.30      0.46 o 
 -11   4  16        0.60      0.15 o 
 -10   4  16       10.35      0.36 o 
  -9   4  16        0.14      0.12 o 
  -8   4  16        2.65      0.17 o 
  -7   4  16        9.62      0.50 o 
  -6   4  16        0.61      0.13 o 
  -5   4  16        0.06      0.07 o 
  -4   4  16        1.64      0.22 o 
  -3   4  16        3.63      0.24 o 
  -2   4  16       14.61      0.47 o 
  -1   4  16        4.80      0.29 o 
   0   4  16       17.32      0.46 o 
   1   4  16       13.16      0.38 o 
   2   4  16        0.10      0.11 o 
   3   4  16        2.52      0.17 o 
   4   4  16        0.12      0.10 o 
   5   4  16        1.44      0.17 o 
   6   4  16        3.69      0.34 o 
   7   4  16        1.38      0.20 o 
 -10   5  16        0.08      0.09 o 
  -9   5  16        8.21      0.42 o 
  -8   5  16        0.09      0.11 o 
  -7   5  16        0.14      0.12 o 
  -6   5  16        7.90      0.37 o 
  -5   5  16        0.62      0.13 o 
  -4   5  16        0.13      0.10 o 
  -3   5  16       17.34      1.05 o 
  -2   5  16       13.78      0.48 o 
  -1   5  16        0.29      0.16 o 
   0   5  16       24.38      0.63 o 
   1   5  16        7.11      0.39 o 
   2   5  16        7.05      0.37 o 
   3   5  16        4.41      0.22 o 
   4   5  16        8.19      0.29 o 
   5   5  16        2.81      0.20 o 
   6   5  16        3.53      0.27 o 
  -7   6  16        1.55      0.20 o 
  -6   6  16        1.88      0.27 o 
  -5   6  16        0.19      0.13 o 
  -4   6  16        1.09      0.23 o 
  -3   6  16        0.07      0.08 o 
  -2   6  16        0.41      0.21 o 
  -1   6  16        0.46      0.14 o 
   0   6  16        2.02      0.41 o 
   1   6  16        1.23      0.17 o 
   2   6  16        0.91      0.16 o 
   3   6  16        0.11      0.09 o 
 -13   1  17        2.08      0.43 o 
 -12   1  17        0.51      0.36 o 
 -11   1  17        0.30      0.28 o 
 -10   1  17       15.20      0.91 o 
  -9   1  17       36.61      1.06 o 
  -8   1  17        6.38      0.31 o 
  -7   1  17       20.99      1.13 o 
  -6   1  17        0.52      0.25 o 
  -5   1  17       14.50      1.03 o 
  -4   1  17        4.65      0.26 o 
  -3   1  17       58.82      1.56 o 
  -2   1  17       30.61      0.78 o 
  -1   1  17        1.78      0.14 o 
   0   1  17       20.60      0.55 o 
   1   1  17        3.60      0.21 o 
   2   1  17        4.61      0.24 o 
   3   1  17        1.42      0.16 o 
   4   1  17        8.28      0.86 o 
   5   1  17        0.15      0.17 o 
 -12   2  17        0.20      0.15 o 
 -11   2  17        0.45      0.35 o 
 -10   2  17        3.66      0.68 o 
  -9   2  17        8.60      0.86 o 
  -8   2  17        2.01      0.19 o 
  -7   2  17        2.35      0.21 o 
  -6   2  17        9.23      0.31 o 
  -5   2  17        7.20      0.42 o 
  -4   2  17        7.23      0.38 o 
  -3   2  17        0.53      0.19 o 
  -2   2  17       53.51      1.37 o 
  -1   2  17        0.11      0.08 o 
   0   2  17        0.10      0.08 o 
   1   2  17        4.09      0.35 o 
   2   2  17       44.26      1.20 o 
   3   2  17        6.96      0.42 o 
   4   2  17        5.29      0.48 o 
   5   2  17       25.65      1.07 o 
   6   2  17        1.05      0.46 o 
   7   2  17        0.13      0.15 o 
 -12   3  17        0.33      0.17 o 
 -11   3  17        4.66      0.25 o 
 -10   3  17        1.69      0.18 o 
  -9   3  17        0.12      0.13 o 
  -8   3  17       16.25      0.53 o 
  -7   3  17        0.21      0.18 o 
  -6   3  17        0.87      0.16 o 
  -5   3  17        0.12      0.11 o 
  -4   3  17       14.87      0.45 o 
  -3   3  17        1.14      0.13 o 
  -2   3  17        4.46      0.24 o 
  -1   3  17       11.56      0.35 o 
   0   3  17        5.31      0.26 o 
   1   3  17        1.56      0.18 o 
   2   3  17        0.12      0.09 o 
   3   3  17        7.44      0.28 o 
   4   3  17        2.95      0.22 o 
   5   3  17        0.07      0.09 o 
   6   3  17        0.23      0.19 o 
   7   3  17        0.67      0.39 o 
   8   3  17        1.16      0.42 o 
 -11   4  17        0.07      0.09 o 
 -10   4  17        0.81      0.16 o 
  -9   4  17        0.16      0.14 o 
  -8   4  17        0.08      0.08 o 
  -7   4  17        3.97      0.23 o 
  -6   4  17        0.09      0.10 o 
  -5   4  17        2.37      0.19 o 
  -4   4  17        4.67      0.28 o 
  -3   4  17        9.72      0.47 o 
  -2   4  17       10.98      0.60 o 
  -1   4  17       11.44      0.43 o 
   0   4  17        0.60      0.13 o 
   1   4  17        3.60      0.19 o 
   2   4  17        6.50      0.27 o 
   3   4  17       17.31      0.54 o 
   4   4  17       19.06      0.53 o 
   5   4  17        5.09      0.91 o 
   6   4  17        0.18      0.15 o 
   7   4  17        0.51      0.24 o 
  -9   5  17        0.08      0.09 o 
  -8   5  17        0.06      0.06 o 
  -7   5  17        2.29      0.17 o 
  -6   5  17        0.14      0.12 o 
  -5   5  17        0.62      0.13 o 
  -4   5  17        1.48      0.17 o 
  -3   5  17        1.09      0.30 o 
  -2   5  17        0.65      0.33 o 
  -1   5  17        0.17      0.19 o 
   0   5  17        0.38      0.31 o 
   1   5  17        0.22      0.16 o 
   2   5  17        0.08      0.08 o 
   3   5  17        0.09      0.10 o 
   4   5  17        1.24      0.15 o 
   5   5  17        0.23      0.16 o 
  -7   6  17        0.09      0.08 o 
  -6   6  17        1.01      0.14 o 
  -5   6  17        0.78      0.14 o 
  -4   6  17        0.32      0.14 o 
  -3   6  17        6.80      0.34 o 
  -2   6  17        0.19      0.12 o 
  -1   6  17        1.40      0.55 o 
   0   6  17        0.50      0.22 o 
   1   6  17        1.95      0.29 o 
   2   6  17        0.14      0.13 o 
   3   6  17        4.99      0.54 o 
 -13   0  18        1.23      0.38 o 
 -12   0  18        0.48      0.34 o 
  -7   0  18        8.06      1.14 o 
  -6   0  18       14.65      0.68 o 
  -5   0  18       26.46      0.94 o 
  -4   0  18      131.22      7.40 o 
  -3   0  18       32.86      0.94 o 
  -2   0  18        5.10      0.33 o 
  -1   0  18       60.25      1.58 o 
   0   0  18        0.28      0.19 o 
   1   0  18       85.75      2.24 o 
   2   0  18        4.67      0.98 o 
   3   0  18        9.15      0.93 o 
   4   0  18        0.08      0.10 o 
 -13   1  18        1.04      0.38 o 
 -12   1  18        0.11      0.13 o 
 -11   1  18        9.58      0.77 o 
 -10   1  18        2.10      0.21 o 
  -9   1  18        6.69      0.34 o 
  -8   1  18       10.22      0.79 o 
  -7   1  18        0.10      0.11 o 
  -6   1  18        0.40      0.20 o 
  -5   1  18        0.64      0.21 o 
  -4   1  18        1.08      0.18 o 
  -3   1  18       38.26      0.98 o 
  -2   1  18        8.10      0.29 o 
  -1   1  18       15.08      0.51 o 
   0   1  18       24.84      0.70 o 
   1   1  18        4.10      0.24 o 
   2   1  18       21.33      0.74 o 
   3   1  18        2.80      0.31 o 
   4   1  18        0.23      0.15 o 
 -12   2  18        5.27      0.62 o 
 -11   2  18        2.24      0.18 o 
 -10   2  18        0.43      0.15 o 
  -9   2  18       15.03      0.49 o 
  -8   2  18       13.01      0.60 o 
  -7   2  18        4.41      0.44 o 
  -6   2  18       18.27      0.49 o 
  -5   2  18        4.19      0.30 o 
  -4   2  18        7.44      0.50 o 
  -3   2  18       41.25      1.38 o 
  -2   2  18       28.86      0.92 o 
  -1   2  18        5.52      0.26 o 
   0   2  18       11.51      0.47 o 
   1   2  18        0.39      0.13 o 
   2   2  18        2.04      0.20 o 
   3   2  18       21.22      1.21 o 
   4   2  18        5.43      0.45 o 
   5   2  18        2.99      0.55 o 
   6   2  18        0.41      0.34 o 
 -11   3  18        0.12      0.13 o 
 -10   3  18        0.31      0.15 o 
  -9   3  18        2.69      0.20 o 
  -8   3  18        0.15      0.14 o 
  -7   3  18        9.63      0.35 o 
  -6   3  18        8.22      0.32 o 
  -5   3  18       12.39      0.38 o 
  -4   3  18        2.44      0.16 o 
  -3   3  18        3.76      0.20 o 
  -2   3  18        9.37      0.41 o 
  -1   3  18        1.22      0.18 o 
   0   3  18        4.67      0.26 o 
   1   3  18       34.50      0.91 o 
   2   3  18        1.38      0.16 o 
   3   3  18        2.47      0.24 o 
   4   3  18       32.17      3.21 o 
   5   3  18        0.37      0.32 o 
   6   3  18        8.83      0.74 o 
   7   3  18        3.59      0.61 o 
 -10   4  18        0.15      0.12 o 
  -9   4  18        0.23      0.14 o 
  -8   4  18        4.93      0.29 o 
  -7   4  18        0.07      0.07 o 
  -6   4  18        6.15      0.26 o 
  -5   4  18       15.99      0.65 o 
  -4   4  18        2.07      0.16 o 
  -3   4  18        3.71      0.26 o 
  -2   4  18        0.85      0.37 o 
  -1   4  18        0.14      0.14 o 
   0   4  18        2.00      0.17 o 
   1   4  18        0.76      0.21 o 
   2   4  18       11.74      0.51 o 
   3   4  18        9.97      0.59 o 
   4   4  18        0.18      0.15 o 
   5   4  18        7.71      0.37 o 
   6   4  18        0.41      0.24 o 
  -9   5  18        0.07      0.07 o 
  -8   5  18        0.06      0.06 o 
  -7   5  18        3.80      0.20 o 
  -6   5  18        1.37      0.16 o 
  -5   5  18        1.46      0.22 o 
  -4   5  18       12.46      0.46 o 
  -3   5  18        1.40      0.22 o 
  -2   5  18        0.11      0.11 o 
  -1   5  18        0.12      0.12 o 
   0   5  18        0.99      0.23 o 
   1   5  18        0.11      0.11 o 
   2   5  18       16.49      0.64 o 
   3   5  18       14.90      0.50 o 
   4   5  18        0.53      0.19 o 
  -6   6  18        0.28      0.13 o 
  -5   6  18        3.42      0.21 o 
  -4   6  18        4.05      0.29 o 
  -3   6  18        0.09      0.10 o 
  -2   6  18        0.07      0.09 o 
  -1   6  18        0.58      0.20 o 
   0   6  18        0.19      0.15 o 
   1   6  18        2.50      0.57 o 
 -12   1  19        1.31      0.20 o 
 -11   1  19       10.89      0.76 o 
 -10   1  19        1.98      0.31 o 
  -9   1  19        3.17      0.24 o 
  -8   1  19        0.10      0.10 o 
  -6   1  19       11.06      0.53 o 
  -5   1  19       40.55      1.22 o 
  -4   1  19       53.48      1.41 o 
  -3   1  19        0.22      0.13 o 
  -2   1  19        1.58      0.25 o 
  -1   1  19        9.62      0.40 o 
   0   1  19       48.91      1.27 o 
   1   1  19       11.37      0.55 o 
   2   1  19       32.68      0.93 o 
   3   1  19        7.77      0.52 o 
 -12   2  19        2.50      1.00 o 
 -11   2  19        0.85      0.15 o 
 -10   2  19        0.09      0.11 o 
  -9   2  19        3.76      0.27 o 
  -8   2  19        3.34      0.22 o 
  -7   2  19        0.37      0.20 o 
  -6   2  19        2.30      0.25 o 
  -5   2  19       10.34      0.50 o 
  -4   2  19        5.57      0.65 o 
  -3   2  19        0.50      0.24 o 
  -2   2  19        8.18      0.36 o 
  -1   2  19        4.21      0.29 o 
   0   2  19       12.08      0.55 o 
   1   2  19        6.59      0.29 o 
   2   2  19        0.09      0.11 o 
   3   2  19       12.78      0.63 o 
   4   2  19        2.22      0.53 o 
   5   2  19        2.99      0.57 o 
 -11   3  19        0.10      0.09 o 
 -10   3  19        0.60      0.15 o 
  -9   3  19        0.07      0.08 o 
  -8   3  19        1.22      0.20 o 
  -7   3  19        0.08      0.09 o 
  -6   3  19       15.08      0.49 o 
  -5   3  19        5.96      0.26 o 
  -4   3  19        0.12      0.14 o 
  -3   3  19        9.64      0.35 o 
  -2   3  19        1.28      0.28 o 
  -1   3  19        4.21      0.24 o 
   0   3  19        0.16      0.12 o 
   1   3  19       15.16      0.72 o 
   2   3  19        0.16      0.14 o 
   3   3  19        0.52      0.38 o 
   4   3  19        2.39      0.50 o 
   5   3  19        4.57      0.68 o 
   6   3  19        0.25      0.25 o 
 -10   4  19        1.13      0.22 o 
  -9   4  19        0.38      0.15 o 
  -8   4  19        0.11      0.13 o 
  -7   4  19        0.50      0.14 o 
  -6   4  19        1.10      0.14 o 
  -5   4  19        0.49      0.16 o 
  -4   4  19        0.19      0.13 o 
  -3   4  19        0.13      0.12 o 
  -2   4  19        0.13      0.15 o 
  -1   4  19        0.52      0.19 o 
   0   4  19        3.11      0.76 o 
   1   4  19        4.17      0.40 o 
   2   4  19        4.27      0.30 o 
   3   4  19        0.74      0.46 o 
   4   4  19        0.09      0.09 o 
   5   4  19        1.32      0.52 o 
  -8   5  19        1.17      0.13 o 
  -7   5  19        0.47      0.12 o 
  -6   5  19        0.24      0.12 o 
  -5   5  19        1.11      0.14 o 
  -4   5  19        0.45      0.18 o 
  -3   5  19        0.12      0.12 o 
  -2   5  19        1.32      0.21 o 
  -1   5  19        0.49      0.20 o 
   0   5  19        1.86      0.23 o 
   1   5  19        0.26      0.18 o 
   2   5  19        0.77      0.16 o 
   3   5  19        0.62      0.19 o 
  -5   6  19        0.05      0.06 o 
  -4   6  19        0.56      0.13 o 
  -3   6  19        0.27      0.13 o 
  -2   6  19        0.13      0.12 o 
  -1   6  19        2.00      0.21 o 
   0   6  19        0.15      0.17 o 
  -9   0  20        0.89      0.40 o 
  -6   0  20        8.72      1.02 o 
  -5   0  20       97.14      2.68 o 
  -4   0  20        0.11      0.12 o 
  -3   0  20        8.28      0.53 o 
  -2   0  20       16.55      0.61 o 
  -1   0  20       40.86      1.24 o 
   0   0  20        9.32      0.51 o 
   1   0  20       85.36      2.58 o 
   2   0  20       18.49      1.04 o 
   3   0  20       34.78      1.16 o 
 -12   1  20        3.73      0.57 o 
 -11   1  20        0.44      0.33 o 
 -10   1  20        0.38      0.17 o 
  -9   1  20        3.86      0.54 o 
  -8   1  20        1.10      0.44 o 
  -7   1  20        3.60      0.80 o 
  -6   1  20       27.97      1.67 o 
  -5   1  20        0.44      0.39 o 
  -4   1  20       11.27      0.42 o 
  -3   1  20        2.27      0.21 o 
  -2   1  20        0.98      0.16 o 
  -1   1  20        2.50      0.41 o 
   0   1  20        3.22      0.32 o 
   1   1  20        4.93      0.38 o 
   2   1  20       25.09      0.84 o 
   3   1  20        0.43      0.25 o 
 -11   2  20        0.38      0.14 o 
 -10   2  20        0.28      0.19 o 
  -9   2  20        0.24      0.14 o 
  -8   2  20        0.37      0.18 o 
  -7   2  20       22.95      0.69 o 
  -6   2  20       20.66      0.78 o 
  -5   2  20        0.22      0.18 o 
  -4   2  20        0.25      0.27 o 
  -3   2  20        3.20      0.37 o 
  -2   2  20        7.23      0.47 o 
  -1   2  20       46.20      1.40 o 
   0   2  20       23.80      0.78 o 
   1   2  20        0.43      0.25 o 
   2   2  20        2.02      0.23 o 
   3   2  20        8.01      0.85 o 
 -11   3  20        0.07      0.08 o 
 -10   3  20        6.76      0.29 o 
  -9   3  20        0.10      0.10 o 
  -8   3  20        8.16      0.32 o 
  -7   3  20        2.18      0.23 o 
  -6   3  20        0.93      0.16 o 
  -5   3  20        0.11      0.12 o 
  -4   3  20        5.39      0.28 o 
  -3   3  20        3.79      0.27 o 
  -2   3  20       14.91      0.65 o 
  -1   3  20        0.12      0.13 o 
   0   3  20       12.45      0.42 o 
   1   3  20        0.75      0.42 o 
   2   3  20        0.29      0.28 o 
   3   3  20        0.73      0.43 o 
   4   3  20        0.29      0.28 o 
   5   3  20        0.56      0.39 o 
  -9   4  20        5.60      0.26 o 
  -8   4  20        0.42      0.12 o 
  -7   4  20        0.15      0.11 o 
  -6   4  20        0.08      0.10 o 
  -5   4  20        0.09      0.10 o 
  -4   4  20        4.42      0.26 o 
  -3   4  20        9.04      1.05 o 
  -2   4  20        2.87      0.24 o 
  -1   4  20        8.45      0.76 o 
   0   4  20        4.33      0.86 o 
   1   4  20        1.87      0.90 o 
   2   4  20        0.46      0.20 o 
   3   4  20        0.11      0.11 o 
   4   4  20        1.62      0.34 o 
  -7   5  20        3.43      0.30 o 
  -6   5  20        2.32      0.25 o 
  -5   5  20        2.42      0.52 o 
  -4   5  20        0.32      0.14 o 
  -3   5  20        2.68      0.19 o 
  -2   5  20        5.38      0.34 o 
  -1   5  20        0.06      0.08 o 
   0   5  20        2.98      0.35 o 
   1   5  20        1.44      0.44 o 
   2   5  20        0.24      0.16 o 
   3   5  20        0.13      0.15 o 
 -10   1  21        0.69      0.35 o 
  -9   1  21        6.54      0.60 o 
  -8   1  21        4.00      0.59 o 
  -7   1  21        2.64      0.78 o 
  -6   1  21       10.79      1.14 o 
  -5   1  21        0.48      0.42 o 
  -4   1  21        1.37      0.23 o 
  -3   1  21        6.99      0.39 o 
  -2   1  21       55.15      1.49 o 
  -1   1  21       13.06      0.66 o 
   0   1  21       15.99      0.56 o 
   1   1  21        9.89      0.46 o 
 -11   2  21        3.66      0.26 o 
 -10   2  21        1.06      0.23 o 
  -9   2  21        6.85      0.40 o 
  -8   2  21        0.13      0.15 o 
  -7   2  21       12.15      0.62 o 
  -6   2  21        1.57      0.46 o 
  -5   2  21        0.65      0.50 o 
  -4   2  21        3.98      0.41 o 
  -3   2  21       10.94      0.78 o 
  -2   2  21        0.41      0.20 o 
  -1   2  21        1.28      0.34 o 
   0   2  21       12.51      1.93 o 
 -10   3  21        3.04      0.20 o 
  -9   3  21        0.54      0.15 o 
  -8   3  21        0.09      0.10 o 
  -7   3  21        2.77      0.20 o 
  -6   3  21        0.47      0.19 o 
  -5   3  21        0.98      0.19 o 
  -4   3  21        1.01      0.18 o 
  -3   3  21        6.38      0.31 o 
  -2   3  21        0.09      0.11 o 
  -1   3  21       11.73      0.81 o 
   2   3  21        1.83      0.53 o 
  -9   4  21        0.85      0.15 o 
  -8   4  21        6.90      0.43 o 
  -7   4  21        7.51      0.29 o 
  -6   4  21        1.26      0.14 o 
  -5   4  21        0.22      0.13 o 
  -4   4  21        0.11      0.11 o 
  -3   4  21        0.37      0.31 o 
  -2   4  21        2.18      0.50 o 
  -1   4  21        2.40      0.49 o 
   0   4  21        0.29      0.27 o 
   1   4  21        0.11      0.13 o 
   2   4  21        0.27      0.18 o 
   3   4  21        0.10      0.11 o 
  -7   5  21        0.55      0.16 o 
  -6   5  21        3.44      0.19 o 
  -5   5  21        0.11      0.13 o 
  -4   5  21        0.09      0.10 o 
  -3   5  21        0.10      0.11 o 
  -2   5  21        1.35      0.20 o 
  -1   5  21        0.24      0.23 o 
   0   5  21        0.44      0.33 o 
   1   5  21        0.15      0.17 o 
  -9   0  22        6.85      0.61 o 
  -6   0  22        2.09      0.68 o 
  -5   0  22        0.24      0.25 o 
  -4   0  22        1.23      0.62 o 
  -3   0  22       93.39      3.05 o 
  -2   0  22        4.59      1.37 o 
  -1   0  22        0.36      0.31 o 
   0   0  22       16.74      1.35 o 
 -10   1  22       11.01      0.64 o 
  -9   1  22        0.11      0.13 o 
  -8   1  22        0.14      0.16 o 
  -5   1  22        0.88      0.59 o 
  -4   1  22       20.58      0.71 o 
  -3   1  22        1.87      0.26 o 
  -2   1  22       11.44      0.63 o 
  -1   1  22       12.36      0.63 o 
   0   1  22        3.47      0.36 o 
 -11   2  22        1.32      0.39 o 
 -10   2  22        0.15      0.16 o 
  -9   2  22        2.58      0.44 o 
  -8   2  22        0.21      0.16 o 
  -7   2  22        4.92      0.62 o 
  -6   2  22        0.29      0.26 o 
  -5   2  22       10.12      0.72 o 
  -3   2  22        0.15      0.15 o 
  -2   2  22        8.74      1.34 o 
 -10   3  22        0.96      0.18 o 
  -9   3  22        2.41      0.25 o 
  -8   3  22       23.82      0.97 o 
  -7   3  22        2.68      0.24 o 
  -6   3  22        5.09      0.32 o 
  -5   3  22        0.14      0.12 o 
  -4   3  22        0.75      0.40 o 
  -3   3  22       10.32      0.75 o 
  -8   4  22        0.07      0.07 o 
  -7   4  22        9.42      0.30 o 
  -6   4  22        0.55      0.12 o 
  -5   4  22        2.59      0.55 o 
  -4   4  22        3.39      0.51 o 
  -3   4  22        0.17      0.19 o 
  -2   4  22        0.17      0.19 o 
  -1   4  22        0.80      0.42 o 
   0   4  22        1.03      0.42 o 
   1   4  22        7.55      0.66 o 
   2   4  22        2.67      0.44 o 
  -5   5  22        3.10      0.98 o 
  -4   5  22        5.39      0.56 o 
  -3   5  22        1.24      0.36 o 
  -2   5  22        1.47      0.45 o 
  -1   5  22        0.30      0.26 o 
   0   5  22        3.20      0.50 o 
 -10   1  23        0.29      0.25 o 
  -9   1  23        1.89      0.42 o 
  -8   1  23        1.03      0.42 o 
 -10   2  23        0.68      0.17 o 
  -9   2  23        7.81      0.62 o 
  -8   2  23        2.93      0.48 o 
  -7   2  23        3.28      0.55 o 
  -6   2  23        0.53      0.36 o 
  -5   2  23        7.55      0.65 o 
  -9   3  23        0.28      0.17 o 
  -8   3  23        2.96      0.61 o 
  -7   3  23        0.11      0.13 o 
  -6   3  23        0.78      0.32 o 
  -5   3  23        4.09      0.28 o 
  -4   3  23        0.16      0.13 o 
  -7   4  23        0.30      0.13 o 
  -6   4  23        3.60      0.21 o 
  -5   4  23        8.62      0.65 o 
  -4   4  23        5.39      0.62 o 
  -3   4  23        7.18      0.66 o 
  -2   4  23        3.94      0.58 o 
  -1   4  23        0.10      0.13 o 
   0   4  23        0.65      0.37 o 
  -9   0  24        3.41      0.49 o 
 -10   1  24        4.12      0.46 o 
  -9   1  24        0.38      0.29 o 
  -8   1  24        8.92      0.64 o 
  -7   1  24        0.68      0.39 o 
  -9   2  24        3.30      0.49 o 
  -8   2  24        0.13      0.15 o 
  -7   2  24        3.84      0.54 o 
  -6   2  24        0.43      0.33 o 
  -5   2  24        1.67      0.42 o 
  -4   2  24        1.79      0.41 o 
  -8   3  24        0.17      0.14 o 
  -7   3  24        1.84      0.29 o 
  -6   3  24       17.61      1.44 o 
  -5   3  24        8.48      0.59 o 
  -4   3  24        0.09      0.11 o 
  -6   4  24        0.06      0.06 o 
  -5   4  24        6.13      0.61 o 
  -4   4  24        0.18      0.19 o 
  -3   4  24        3.53      0.54 o 
  -2   4  24        6.51      0.60 o 
  -9   1  25        0.45      0.31 o 
  -8   1  25        0.16      0.17 o 
  -7   1  25        6.75      0.63 o 
  -8   2  25        0.56      0.34 o 
  -7   2  25        2.35      0.44 o 
  -6   2  25       11.54      0.70 o 
  -5   2  25        0.21      0.21 o 
  -4   2  25        2.61      0.44 o 
  -3   2  25        0.14      0.15 o 
  -7   3  25        0.21      0.20 o 
  -6   3  25        2.01      0.40 o 
  -5   3  25        0.48      0.31 o 
  -8   0  26        6.77      0.56 o 
  -8   1  26        0.78      0.37 o 
  -7   1  26        0.38      0.30 o 
  -6   1  26        2.12      0.45 o 
  -7   2  26        7.05      0.56 o 
  -6   2  26        0.19      0.19 o 
  -5   2  26        0.18      0.18 o 
  -4   2  26        1.01      0.36 o 
  -5   3  26        0.30      0.24 o 
  -7   1  27        0.28      0.25 o 
  -6   1  27        1.92      0.41 o 
  -6   2  27        0.26      0.23 o 
  -5   2  27        0.38      0.27 o 
  -4   2  27        6.61      0.51 o 
  -5   1  28        0.13      0.14 o 
  -4   1  28        0.10      0.12 o 
_refine_diff_density_max 2.707389E-01
_refine_diff_density_min -3.015094E-01

# start Validation Reply Form
_vrf_PLAT417_ELMAM2_withoutURATIO_oxa09_12
;
PROBLEM: Short Inter D-H..H-D
RESPONSE: This is a very strong hydrogen bond and this is the reason why
the distance is so short.
;
# end Validation Reply Form
