# Supplementary material for: On the accuracy and precision of X-ray and neutron diffraction results as a function of resolution and the electron density model
Source: IUCrJ. 2020 Aug 25;7(Pt 5):920–33. doi: 10.1107/S2052252520010441 (PMC7467170; doi:10.1107/S2052252520010441)
Supplement: Supplementary file 2 [file m-07-00920-sup2.zip › cif_deposition/ELMAM2_withoutURATIO_oxa10_05.cif]

data_ELMAM2_withoutURATIO_oxa10_05  
_audit_creation_method             'MoPro12'     
_chemical_formula_moiety               'C2 H2 O4, 2(H2 O1)'
_chemical_formula_sum                  'C2 H6 O6'
_chemical_formula_weight               126.07
_chemical_absolute_configuration     '-'

_symmetry_cell_setting               monoclinic   
_symmetry_space_group_name_H-M         'P 21/c'
_symmetry_space_group_name_Hall        '-P 2ybc'

loop_
_atom_type_symbol                      
_atom_type_description                 
_atom_type_scat_dispersion_real        
_atom_type_scat_dispersion_imag        
_atom_type_scat_source                 
 'C' 'C'    0.0033   0.0016
'Su & Coppens. Acta. Cryst. (1997) A53, 749-762. '                    
 'H' 'H'    0.0000   0.0000
'Su & Coppens. Acta. Cryst. (1997) A53, 749-762. '                    
 'O' 'O'    0.0106   0.0060
'Su & Coppens. Acta. Cryst. (1997) A53, 749-762. '                    

loop_
_symmetry_equiv_pos_as_xyz           
'x, y, z'
'-x, y+1/2, -z+1/2'
'-x, -y, -z'
'x, -y-1/2, z-1/2'
_cell_length_a                6.0951(4) 
_cell_length_b                3.4947(2) 
_cell_length_c                11.8498(7) 
_cell_angle_alpha             90.00 
_cell_angle_beta              103.939(2) 
_cell_angle_gamma             90.00 
_cell_volume                   244.97(3) 
_cell_formula_units_Z                2
_cell_measurement_reflns_used     8725
_cell_measurement_temperature     100(1)
_cell_measurement_theta_max       45.30
_cell_measurement_theta_min       3.44
_exptl_crystal_density_diffrn     1.709
_exptl_crystal_F_000              132 
_exptl_absorpt_coefficient_mu     0.181 
_exptl_crystal_description        unspecified
_exptl_crystal_size_max              0.254
_exptl_crystal_size_mid              0.199  
_exptl_crystal_size_min              0.184                
_exptl_crystal_colour             colourless
_exptl_absorpt_correction_type    multi-scan
_exptl_absorpt_process_details
;
 Absorption correction done by SORTAV
 Blessing, R. H.: (1995) Acta Cryst. A51, 33-38
;
_exptl_absorpt_correction_T_min    0.882
_exptl_absorpt_correction_T_max    1.095
_exptl_special_details               
;
?
;
_diffrn_reflns_av_R_equivalents   0.0000
_diffrn_reflns_av_unetI/netI      0.0350
_diffrn_reflns_limit_h_max        11
_diffrn_reflns_limit_h_min        -12
_diffrn_reflns_limit_k_max        6
_diffrn_reflns_limit_k_min        0
_diffrn_reflns_limit_l_max        23
_diffrn_reflns_limit_l_min        0
_diffrn_reflns_number             2042
_diffrn_reflns_theta_full         26.00
_diffrn_reflns_theta_max          45.33
_diffrn_reflns_theta_min          3.44
_diffrn_ambient_temperature       100(1)
_diffrn_measured_fraction_theta_full 1.000
_diffrn_measured_fraction_theta_max 0.999
_diffrn_measurement_device_type   'Bruker APEX-II CCD'
_diffrn_measurement_method        '\f and \w scans'
_diffrn_radiation_monochromator   'graphite'
_diffrn_radiation_type            MoK\a
_diffrn_radiation_wavelength      0.71073
_diffrn_source                    'fine-focus sealed tube'
_diffrn_standards_number          0
_reflns_number_gt                 1846
_reflns_number_total              2042
_reflns_threshold_expression      >2sigma(I)
_computing_structure_refinement      'MoPro (J. Appl. Cryst. 2005, 38, 38-54)'
_iucr_refine_instructions_details  
; 
# ! MoPro 12.6 19/01/2017 15:29:10 F:\Oxalic_acid\Oxa_ELMAM2\Final_Refinement_05\10\mopro_elmam2_01.par 
# ! reflections hkl file : F:\Oxalic_acid\Oxa_ELMAM2\Final_Refinement_05\10\sortav_freeformat.hkl refin. vs. F^1 
# ! atomic table file : C:\Users\user\Desktop\Programy_Krys\MoPro\MoProSuite\LibMoPro\mopro.tab 
# ! wave functions file : C:\Users\user\Desktop\Programy_Krys\MoPro\MoProSuite\LibMoPro\WAVEF_Su_Coppens_relativistic 
# ! RF factor = 2.021 % RI factor = 3.602% 
# ! wR2F factor = 2.361 % wR2I factor = 4.642% 
# ! g.o.f.(F**1) = 1.060 Nvar= 49 Nref= 2042 Nfree= 0 0.08<sinT/l< 1.00 
#  
# WSIG 1.00000 ! weighting scheme 
#  ! SPACE GROUP P ? 
#  
# CELL 6.0951 3.4947 11.8498 90.0000 103.9391 90.0000 0.71073 
# ZERR 0.0004 0.0002 0.0007 0.0000 0.0020 0.0000 
#  
# SYMM 2 P CENTRO 
#  X , Y, Z 
#  -X , 1/2+Y, 1/2-Z 
#  
# EQUIV 56551 
#  
# SCALE 1 9.961048 
#  
# FMULT 1.00000 
#  
# UOVER 0.00000 0.00000 0.00000 0.00000 0.00000 0.00000 ANI 
#  
# SOLVT 0.00000 50.00000 
#  
# EXTIN 0.00000 GAUSSIAN ISOT TYP1 ! G*10^4 
#  
#  
# DUMMY 0 
#  
# KAPPA 6 
#  0.997420 0.887700 ! # 1 1 MOL O1 1x 
#  0.991080 0.921460 ! # 2 1 MOL C1 1x 
#  0.992980 0.894140 ! # 3 1 MOL O2 1x 
#  0.984730 0.963620 ! # 4 1 MOL O3 1x 
#  1.161560 1.499840 ! # 5 1 MOL H2 2x 
#  1.155900 1.498650 ! # 6 1 MOL H1 1x 
#  
# ATOMS 7 
#  
# ATOM 1 O1 MOL 1 0.064959 0.443846 0.150168 1.0000 1 O 
# bXY C1 H1 OCT K1 V0 M0 Q0 
# UANI 0.012452 0.017916 0.006765 -.004470 0.001311 0.000708 
#  6.07118 0. -.071 0.013 0. 0.008 0. 0. 0.017 0.021 
#  0. -.011 -.023 0. 0. -.068 0. 
#  
# ATOM 2 C1 MOL 1 0.096922 0.558844 0.051970 1.0000 1 C 
# bXY O1 O2 OCT K2 V0 M0 Q0 
# UANI 0.008694 0.010442 0.006962 -.001734 0.001061 0.000204 
#  4.04799 0. 0.034 0. 0. -.320 0. 0. -.087 0. 
#  0. -.001 0. 0. 0. -.390 0. 
#  
# ATOM 3 O2 MOL 1 0.257717 0.742589 0.036278 1.0000 1 O 
#  XY C1 O1 OCT K3 V0 M0 Q0 
# UANI 0.010437 0.016710 0.008921 -.005219 0.000922 0.000689 
#  6.11627 0. -.078 -.003 0. -.082 0. 0. -.061 0.002 
#  0. -.002 0.002 0. 0. 0.039 -.008 
#  
# ATOM 4 O3 MOL 1 0.369883 0.631316 0.321376 1.0000 1 O 
# bXY H3 H2 OCT K4 V0 M0 Q0 
# UANI 0.010006 0.017120 0.008380 0.002142 0.000440 -.001045 
#  6.32858 0. -.082 0. 0. 0.049 0. 0. 0.021 0. 
#  0. -.039 0. 0. 0. -.079 0. 
#  
# ATOM 5 H2 MOL 1 0.314513 0.689025 0.388569 1.0000 1 H 
#  ZX O3 H3 QUA K5 V0 M0 Q0 
# UISO 0.026984 
#  0.82473 0. 0. 0. 0.120 0.102 0. 0. 0. 0. 
#  
# ATOM 6 H3 MOL 1 0.488184 0.449895 0.351838 1.0000 1 H 
#  ZX O3 H2 QUA K5 V0 M0 Q0 
# UISO 0.028655 
#  0.82473 0. 0. 0. 0.120 0.102 0. 0. 0. 0. 
#  
# ATOM 7 H1 MOL 1 0.203519 0.520335 0.221559 1.0000 1 H 
#  ZX O1 C1 QUA K6 V0 M0 Q0 
# UISO 0.036829 
#  0.78652 0. 0. 0. 0.131 0.096 0. 0. 0. 0. 
#  
# ANHAR 0 3 ! number_of_anharmonic_atoms max_order 
# ! 1 ! atom number 
# ! 0.00E+00 0.00E+00 0.00E+00 0.00E+00 0.00E+00 0.00E+00 0.00E+00 0.00E+00 
# ! 0.00E+00 0.00E+00 
#  
#  
# STOP 
; 
_refine_special_details              
;
  TAAM refinement with ELMAM2 databank.
  Uses aspherical atomic scattering factors computed 
  from multipolar model
  (Hansen & Coppens, Acta Cryst. A, 1978, 34, 909-921)
  parametrized using ELMAM2 databank
  (Domagala, et al., Acta Cryst. A, 2012, 68, 337-351)
  and MoPro software
  (Jelsch, et al., J. Appl. Cryst. 2005, 38, 38-54)
 Refinement of F^1^ against reflections.
 The threshold expression of F^2^ > 2sigma(F^2^) is
 used for calculating R-factors(gt) and is not
 relevant to the choice of reflections for refinement.
 R-factors based on F^2^ are statistically about twice
 as large as those based on F, and R-factors based on
 ALL data will be even larger.
;
_refine_ls_structure_factor_coef     F  
_refine_ls_matrix_type                full
_refine_ls_weighting_scheme          sigma
_atom_sites_solution_primary      direct 
_atom_sites_solution_secondary    difmap 
_atom_sites_solution_hydrogens    geom   
_refine_ls_hydrogen_treatment    refall
_refine_ls_extinction_method        'none'              
_refine_ls_number_reflns              2042
_refine_ls_number_parameters            49
_refine_ls_number_restraints             0
# R-factors: R(F)  &  wR2(I) 
_refine_ls_R_factor_all              0.0202
_refine_ls_R_factor_gt               0.0179
_refine_ls_wR_factor_ref             0.0236
_refine_ls_wR_factor_gt              0.0233
_refine_ls_goodness_of_fit_ref       1.060
_refine_ls_restrained_S_all          0.000
_refine_ls_shift/su_max              0.001
_refine_ls_shift/su_mean             0.000

###  to get diff_density_max min & rms : 
###  run MoPro  : WRIT FOUR   to create FOURier file 
###  run VMoPro : FOUR  FastFourierTransform   to get a 3D grid (Xplor format) on whole unit-cell
###             & GRID  STAT   to get max min rms statistics


loop_
_atom_site_type_symbol      
_atom_site_label            
_atom_site_fract_x          
_atom_site_fract_y          
_atom_site_fract_z          
_atom_site_U_iso_or_equiv   
_atom_site_adp_type         
_atom_site_occupancy        
_atom_site_calc_flag        
_atom_site_refinement_flag_posn  
_atom_site_refinement_flag_adp  
_atom_site_disorder_assembly
_atom_site_disorder_group   
O  O1 0.06496(3) 0.44385(5) 0.15017(1) 0.01255(7) Uani 1 d . . . .
C  C1 0.09692(3) 0.55884(5) 0.05197(1) 0.00884(6) Uani 1 d . . . .
O  O2 0.25772(2) 0.74259(5) 0.03628(1) 0.01226(7) Uani 1 d . . . .
O  O3 0.36988(2) 0.63132(5) 0.32138(1) 0.01214(7) Uani 1 d . . . .
H  H2 0.315(1) 0.689(2) 0.3886(7) 0.027(1) Uiso 1 d U . . .
H  H3 0.488(1) 0.450(2) 0.3518(6) 0.029(2) Uiso 1 d U . . .
H  H1 0.204(1) 0.520(3) 0.2216(7) 0.037(2) Uiso 1 d U . . .

loop_ 
_atom_site_aniso_label 
_atom_site_aniso_U_11 
_atom_site_aniso_U_22 
_atom_site_aniso_U_33 
_atom_site_aniso_U_12 
_atom_site_aniso_U_13 
_atom_site_aniso_U_23 
O1 0.01245(5) 0.01792(7) 0.00677(5) -0.00447(4) 0.00131(4) 0.00071(4)  
C1 0.00869(6) 0.01044(6) 0.00696(5) -0.00173(4) 0.00106(4) 0.00020(4)  
O2 0.01044(5) 0.01671(7) 0.00892(5) -0.00522(4) 0.00092(3) 0.00069(4)  
O3 0.01001(5) 0.01712(7) 0.00838(5) 0.00214(4) 0.00044(3) -0.00105(4)                                   

loop_
_geom_bond_atom_site_label_1         
_geom_bond_atom_site_label_2         
_geom_bond_distance                  
_geom_bond_site_symmetry_2           
_geom_bond_publ_flag                 
O1 C1 1.2895(3) . ? 
O1 H1 1.075(9) . ? 
C1 O2 1.2228(3) . ? 
O3 H2 0.958(8) . ? 
O3 H3 0.963(8) . ? 

loop_
_geom_angle_atom_site_label_1        
_geom_angle_atom_site_label_2        
_geom_angle_atom_site_label_3        
_geom_angle                          
_geom_angle_site_symmetry_1          
_geom_angle_site_symmetry_3          
_geom_angle_publ_flag                
O1 C1 O2 127.00(2) . . ? 
C1 O1 H1 111.8(5) . . ? 
H2 O3 H3 102.1(6) . . ? 

loop_
_geom_torsion_atom_site_label_1      
_geom_torsion_atom_site_label_2      
_geom_torsion_atom_site_label_3      
_geom_torsion_atom_site_label_4      
_geom_torsion                        
_geom_torsion_site_symmetry_1        
_geom_torsion_site_symmetry_2        
_geom_torsion_site_symmetry_3        
_geom_torsion_site_symmetry_4        
_geom_torsion_publ_flag              
O2 C1 O1 H1 -2.0(5) . . . . ? 

loop_ 
 _refln_index_h 
 _refln_index_k 
 _refln_index_l 
 _refln_F_squared_meas 
 _refln_F_squared_sigma 
 _refln_observed_status 
   1   0   0      360.04      9.41 o 
   2   0   0       23.85      0.74 o 
   3   0   0      383.34     12.19 o 
   4   0   0       45.22      2.25 o 
   5   0   0       64.90      2.20 o 
   6   0   0      238.82      8.67 o 
   7   0   0      119.69      4.54 o 
   8   0   0       28.28      1.50 o 
   9   0   0       19.92      0.91 o 
  10   0   0        8.14      0.66 o 
  11   0   0       37.34      2.17 o 
   1   1   0     1490.24     39.86 o 
   2   1   0      375.78      9.59 o 
   3   1   0      109.33      2.79 o 
   4   1   0        2.48      0.18 o 
   5   1   0        0.37      0.09 o 
   6   1   0        0.63      0.11 o 
   7   1   0       89.83      2.93 o 
   8   1   0        0.10      0.11 o 
   9   1   0       35.36      1.04 o 
  10   1   0       10.42      0.53 o 
  11   1   0        0.08      0.07 o 
   0   2   0       13.19      0.71 o 
   1   2   0      317.01     10.09 o 
   2   2   0      525.59     14.55 o 
   3   2   0        2.10      0.18 o 
   4   2   0      118.90      3.26 o 
   5   2   0       26.22      0.81 o 
   6   2   0        0.07      0.06 o 
   7   2   0       38.04      1.19 o 
   8   2   0       43.28      1.46 o 
   9   2   0        1.94      0.14 o 
  10   2   0       10.41      0.38 o 
  11   2   0        0.08      0.07 o 
   1   3   0       19.39      0.87 o 
   2   3   0       13.40      0.58 o 
   3   3   0       74.64      2.69 o 
   4   3   0        6.36      0.37 o 
   5   3   0      127.18      4.37 o 
   6   3   0        0.09      0.10 o 
   7   3   0        0.62      0.11 o 
   8   3   0       18.99      0.97 o 
   9   3   0        2.30      0.19 o 
  10   3   0        0.81      0.12 o 
   0   4   0        3.41      0.81 o 
   1   4   0       19.04      1.30 o 
   2   4   0       14.43      1.29 o 
   3   4   0        6.86      0.51 o 
   4   4   0       69.23      3.31 o 
   5   4   0        9.88      0.45 o 
   6   4   0       17.76      1.01 o 
   7   4   0       10.94      0.95 o 
   8   4   0        0.08      0.08 o 
   9   4   0        0.07      0.08 o 
   1   5   0        5.07      0.30 o 
   2   5   0       13.40      0.65 o 
   3   5   0       18.83      0.82 o 
   4   5   0        0.07      0.07 o 
   5   5   0        6.04      0.36 o 
   6   5   0       30.98      1.34 o 
   7   5   0       14.42      0.79 o 
   8   5   0        1.26      0.24 o 
   0   6   0       20.33      1.06 o 
   1   6   0        7.29      0.41 o 
   2   6   0        0.77      0.17 o 
   3   6   0        0.16      0.17 o 
   4   6   0        1.09      0.20 o 
   5   6   0        8.10      0.48 o 
   6   6   0       13.80      1.07 o 
 -11   1   1        0.29      0.10 o 
 -10   1   1        3.71      0.18 o 
  -9   1   1        0.58      0.08 o 
  -8   1   1       31.43      1.03 o 
  -7   1   1       19.14      0.72 o 
  -6   1   1        1.38      0.16 o 
  -5   1   1       58.84      1.66 o 
  -4   1   1       92.09      2.49 o 
  -3   1   1      326.78      8.43 o 
  -2   1   1      185.65      4.50 o 
  -1   1   1     2608.88     77.46 o 
   0   1   1      443.05     14.17 o 
   1   1   1       38.95      1.06 o 
   2   1   1       67.26      1.73 o 
   3   1   1      437.94     11.49 o 
   4   1   1      153.40      4.09 o 
   5   1   1      112.23      3.07 o 
   6   1   1      189.26      6.78 o 
   7   1   1        1.15      0.15 o 
   8   1   1        0.43      0.12 o 
   9   1   1        0.11      0.08 o 
  10   1   1       37.24      1.61 o 
  11   1   1        4.44      0.26 o 
 -11   2   1        3.08      0.17 o 
 -10   2   1        0.57      0.09 o 
  -9   2   1        5.18      0.20 o 
  -8   2   1       40.97      1.17 o 
  -7   2   1        0.10      0.12 o 
  -6   2   1       73.45      2.27 o 
  -5   2   1        9.69      0.38 o 
  -4   2   1       54.38      1.55 o 
  -3   2   1       85.94      2.32 o 
  -2   2   1      148.42      4.84 o 
  -1   2   1      139.64      4.02 o 
   0   2   1       71.87      2.11 o 
   1   2   1      267.13      8.91 o 
   2   2   1        1.65      0.16 o 
   3   2   1        8.21      0.34 o 
   4   2   1       77.37      2.28 o 
   5   2   1       27.20      0.83 o 
   6   2   1       10.20      0.40 o 
   7   2   1       11.67      0.47 o 
   8   2   1       23.11      0.97 o 
   9   2   1        3.97      0.22 o 
  10   2   1        1.81      0.15 o 
  11   2   1       13.54      0.63 o 
 -10   3   1        3.07      0.18 o 
  -9   3   1        3.16      0.22 o 
  -8   3   1        0.23      0.11 o 
  -7   3   1        2.21      0.17 o 
  -6   3   1       14.15      0.75 o 
  -5   3   1       21.74      0.89 o 
  -4   3   1        5.35      0.32 o 
  -3   3   1        4.23      0.31 o 
  -2   3   1      142.60      5.22 o 
  -1   3   1        0.06      0.06 o 
   0   3   1       50.12      1.94 o 
   1   3   1       30.96      1.37 o 
   2   3   1       30.40      1.56 o 
   3   3   1        2.13      0.22 o 
   4   3   1       40.84      1.52 o 
   5   3   1       30.02      1.12 o 
   6   3   1        0.11      0.12 o 
   7   3   1       30.28      1.32 o 
   8   3   1        0.22      0.09 o 
   9   3   1        7.24      0.40 o 
  10   3   1        1.55      0.18 o 
  -9   4   1       13.52      0.54 o 
  -8   4   1       23.32      1.08 o 
  -7   4   1       22.54      0.75 o 
  -6   4   1        8.76      0.54 o 
  -5   4   1        3.38      0.29 o 
  -4   4   1        0.09      0.09 o 
  -3   4   1       22.69      1.92 o 
  -2   4   1       19.46      1.80 o 
  -1   4   1        5.89      0.91 o 
   0   4   1       13.22      1.38 o 
   1   4   1        0.17      0.17 o 
   2   4   1        0.10      0.11 o 
   3   4   1        0.21      0.15 o 
   4   4   1        0.44      0.20 o 
   5   4   1        5.54      0.31 o 
   6   4   1        0.07      0.08 o 
   7   4   1        1.71      0.17 o 
   8   4   1        2.44      0.21 o 
   9   4   1        2.74      0.23 o 
  -8   5   1        5.60      0.32 o 
  -7   5   1        3.89      0.28 o 
  -6   5   1        0.05      0.05 o 
  -5   5   1        2.99      0.21 o 
  -4   5   1        0.06      0.06 o 
  -3   5   1        0.10      0.07 o 
  -2   5   1        0.52      0.10 o 
  -1   5   1       10.93      0.47 o 
   0   5   1        0.04      0.05 o 
   1   5   1        0.19      0.18 o 
   2   5   1        4.53      0.29 o 
   3   5   1        9.92      0.73 o 
   4   5   1        2.55      0.25 o 
   5   5   1        0.12      0.10 o 
   6   5   1        4.78      0.47 o 
   7   5   1        0.10      0.09 o 
   8   5   1        0.26      0.14 o 
  -6   6   1        2.06      0.21 o 
  -5   6   1        0.06      0.06 o 
  -4   6   1        0.19      0.17 o 
  -3   6   1       10.09      0.51 o 
  -2   6   1        0.71      0.22 o 
  -1   6   1        2.40      0.26 o 
   0   6   1        7.73      0.42 o 
   1   6   1        6.56      0.39 o 
   2   6   1        0.62      0.16 o 
   3   6   1        0.93      0.18 o 
   4   6   1        4.63      0.45 o 
   5   6   1        5.58      0.39 o 
 -12   0   2        9.56      0.52 o 
 -11   0   2        3.90      0.22 o 
 -10   0   2        0.04      0.04 o 
  -9   0   2        4.29      0.21 o 
  -8   0   2        3.82      0.28 o 
  -7   0   2       14.35      0.85 o 
  -6   0   2      189.80      6.66 o 
  -5   0   2       91.23      2.78 o 
  -4   0   2      954.93     33.85 o 
  -3   0   2       14.65      0.52 o 
  -2   0   2      613.87     17.17 o 
  -1   0   2      757.61     20.89 o 
   0   0   2      143.47      4.51 o 
   1   0   2       10.21      0.37 o 
   2   0   2     3193.79     87.72 o 
   3   0   2      183.12      5.16 o 
   4   0   2        0.06      0.06 o 
   5   0   2      680.60     20.10 o 
   6   0   2       30.15      1.10 o 
   7   0   2       37.78      1.46 o 
   8   0   2       17.30      0.68 o 
   9   0   2       50.95      3.42 o 
  10   0   2        3.11      0.62 o 
  11   0   2       27.55      1.80 o 
 -11   1   2        6.54      0.26 o 
 -10   1   2        0.54      0.08 o 
  -9   1   2        1.43      0.10 o 
  -8   1   2        0.03      0.03 o 
  -7   1   2       87.01      2.92 o 
  -6   1   2        6.84      0.34 o 
  -5   1   2      263.11      7.69 o 
  -4   1   2       57.88      1.56 o 
  -3   1   2       34.51      0.92 o 
  -2   1   2      566.52     14.03 o 
  -1   1   2      156.99      4.27 o 
   0   1   2       88.34      2.83 o 
   1   1   2      436.11     11.81 o 
   2   1   2        2.66      0.15 o 
   3   1   2      450.69     11.94 o 
   4   1   2      188.58      5.31 o 
   5   1   2       59.89      1.63 o 
   6   1   2       63.47      1.84 o 
   7   1   2        0.15      0.09 o 
   8   1   2        2.19      0.17 o 
   9   1   2        5.35      0.31 o 
  10   1   2        0.07      0.07 o 
  11   1   2        9.16      0.57 o 
 -11   2   2        0.33      0.08 o 
 -10   2   2       11.57      0.38 o 
  -9   2   2        0.06      0.05 o 
  -8   2   2       16.81      0.91 o 
  -7   2   2        0.40      0.14 o 
  -6   2   2       42.69      1.37 o 
  -5   2   2        0.65      0.12 o 
  -4   2   2       12.91      0.49 o 
  -3   2   2      181.89      5.05 o 
  -2   2   2      488.57     14.71 o 
  -1   2   2        7.91      0.32 o 
   0   2   2      128.98      4.15 o 
   1   2   2        0.10      0.07 o 
   2   2   2        3.09      0.21 o 
   3   2   2      277.26      8.00 o 
   4   2   2      302.68      8.67 o 
   5   2   2        3.68      0.21 o 
   6   2   2        0.04      0.04 o 
   7   2   2        6.61      0.40 o 
   8   2   2        0.19      0.10 o 
   9   2   2       38.07      1.86 o 
  10   2   2       31.39      1.08 o 
  11   2   2        0.05      0.05 o 
 -10   3   2        8.45      0.43 o 
  -9   3   2       88.21      3.80 o 
  -8   3   2        8.80      0.33 o 
  -7   3   2        2.17      0.16 o 
  -6   3   2       12.12      0.94 o 
  -5   3   2        0.07      0.07 o 
  -4   3   2       14.24      0.61 o 
  -3   3   2      264.24      8.49 o 
  -2   3   2       68.36      2.68 o 
  -1   3   2       31.56      1.10 o 
   0   3   2      115.10      4.63 o 
   1   3   2       46.80      1.57 o 
   2   3   2       94.51      3.85 o 
   3   3   2       21.81      0.84 o 
   4   3   2        1.02      0.19 o 
   5   3   2        5.78      0.37 o 
   6   3   2        0.59      0.14 o 
   7   3   2       24.89      1.10 o 
   8   3   2       10.52      0.38 o 
   9   3   2        2.86      0.19 o 
  10   3   2       22.04      0.81 o 
  -9   4   2        4.02      0.23 o 
  -8   4   2       22.02      1.17 o 
  -7   4   2        7.32      0.29 o 
  -6   4   2        0.03      0.04 o 
  -5   4   2        0.05      0.05 o 
  -4   4   2        5.98      0.47 o 
  -3   4   2       12.15      0.99 o 
  -2   4   2       63.99      4.71 o 
  -1   4   2       10.88      1.26 o 
   0   4   2       65.02      4.65 o 
   1   4   2       57.66      4.18 o 
   2   4   2        2.40      0.39 o 
   3   4   2        2.54      0.25 o 
   4   4   2        0.56      0.14 o 
   5   4   2        0.10      0.08 o 
   6   4   2       28.07      1.00 o 
   7   4   2        1.74      0.15 o 
   8   4   2       15.93      0.62 o 
   9   4   2       14.88      0.54 o 
  -8   5   2       30.48      1.09 o 
  -7   5   2       21.25      0.79 o 
  -6   5   2        0.69      0.11 o 
  -5   5   2        4.69      0.26 o 
  -4   5   2       23.95      0.77 o 
  -3   5   2        2.37      0.18 o 
  -2   5   2       17.92      0.59 o 
  -1   5   2       84.61      2.99 o 
   0   5   2        8.45      0.40 o 
   1   5   2       13.57      0.54 o 
   2   5   2        2.08      0.20 o 
   3   5   2        3.39      0.27 o 
   4   5   2        0.96      0.17 o 
   5   5   2        5.68      0.39 o 
   6   5   2        0.09      0.09 o 
   7   5   2       14.03      1.03 o 
  -6   6   2        4.81      0.28 o 
  -5   6   2        0.35      0.12 o 
  -4   6   2        5.17      0.51 o 
  -3   6   2        2.23      0.25 o 
  -2   6   2        0.09      0.10 o 
  -1   6   2        8.03      0.43 o 
   0   6   2       10.60      0.51 o 
   1   6   2        3.31      0.29 o 
   2   6   2        7.90      0.43 o 
   3   6   2        1.64      0.22 o 
   4   6   2        0.77      0.18 o 
   5   6   2        4.81      0.36 o 
 -11   1   3       14.94      0.48 o 
 -10   1   3        2.64      0.18 o 
  -9   1   3        0.15      0.06 o 
  -8   1   3       18.87      0.62 o 
  -7   1   3        3.94      0.29 o 
  -6   1   3        1.19      0.16 o 
  -5   1   3       51.99      1.49 o 
  -4   1   3        1.71      0.15 o 
  -3   1   3      163.71      4.36 o 
  -2   1   3       20.56      0.56 o 
  -1   1   3      347.18      9.27 o 
   0   1   3       17.80      0.52 o 
   1   1   3      784.88     21.29 o 
   2   1   3      464.62     13.08 o 
   3   1   3       42.94      1.17 o 
   4   1   3      215.70      5.78 o 
   5   1   3        1.83      0.15 o 
   6   1   3       24.50      0.79 o 
   7   1   3        8.49      0.36 o 
   8   1   3       92.45      3.37 o 
   9   1   3       28.66      1.63 o 
  10   1   3        9.36      0.53 o 
  11   1   3       12.67      0.59 o 
 -11   2   3        1.31      0.13 o 
 -10   2   3       52.92      1.66 o 
  -9   2   3        0.79      0.10 o 
  -8   2   3        7.41      0.29 o 
  -7   2   3       22.77      0.98 o 
  -6   2   3       62.63      2.29 o 
  -5   2   3        4.53      0.27 o 
  -4   2   3       81.03      2.27 o 
  -3   2   3      305.98      8.87 o 
  -2   2   3        9.82      0.39 o 
  -1   2   3      171.98      6.33 o 
   0   2   3        0.05      0.04 o 
   1   2   3      356.25     11.20 o 
   2   2   3       17.42      0.56 o 
   3   2   3      106.01      2.97 o 
   4   2   3       57.54      1.58 o 
   5   2   3       25.03      0.84 o 
   6   2   3       14.03      0.71 o 
   7   2   3        5.32      0.26 o 
   8   2   3        5.20      0.24 o 
   9   2   3        5.29      0.30 o 
  10   2   3        8.73      0.36 o 
 -10   3   3        3.82      0.19 o 
  -9   3   3       13.56      0.44 o 
  -8   3   3        7.48      0.34 o 
  -7   3   3        2.43      0.15 o 
  -6   3   3        1.49      0.17 o 
  -5   3   3        6.34      0.47 o 
  -4   3   3       23.91      1.02 o 
  -3   3   3        3.55      0.26 o 
  -2   3   3        1.35      0.20 o 
  -1   3   3       13.84      0.62 o 
   0   3   3       87.72      4.56 o 
   1   3   3        0.08      0.07 o 
   2   3   3        4.91      0.33 o 
   3   3   3      101.02      3.37 o 
   4   3   3        1.47      0.21 o 
   5   3   3        5.41      0.26 o 
   6   3   3        0.80      0.12 o 
   7   3   3       15.84      0.53 o 
   8   3   3        0.73      0.10 o 
   9   3   3       15.65      0.59 o 
  10   3   3        4.04      0.25 o 
  -9   4   3       22.52      0.69 o 
  -8   4   3       16.73      0.62 o 
  -7   4   3        0.66      0.09 o 
  -6   4   3        7.41      0.32 o 
  -5   4   3       27.70      1.10 o 
  -4   4   3       61.39      2.22 o 
  -3   4   3       61.91      2.04 o 
  -2   4   3       33.70      1.19 o 
  -1   4   3        0.08      0.10 o 
   0   4   3        4.09      0.78 o 
   1   4   3       15.90      1.57 o 
   2   4   3       60.13      2.21 o 
   3   4   3       20.35      0.86 o 
   4   4   3        3.09      0.18 o 
   5   4   3        1.42      0.14 o 
   6   4   3        0.25      0.11 o 
   7   4   3        1.30      0.14 o 
   8   4   3        2.84      0.20 o 
   9   4   3        0.07      0.07 o 
  -8   5   3        0.07      0.06 o 
  -7   5   3        3.56      0.21 o 
  -6   5   3        1.30      0.12 o 
  -5   5   3        3.45      0.26 o 
  -4   5   3        2.56      0.19 o 
  -3   5   3        4.54      0.24 o 
  -2   5   3        3.51      0.16 o 
  -1   5   3        1.20      0.11 o 
   0   5   3        1.22      0.11 o 
   1   5   3        0.81      0.09 o 
   2   5   3        1.58      0.15 o 
   3   5   3        0.10      0.09 o 
   4   5   3        3.86      0.50 o 
   5   5   3        1.22      0.18 o 
   6   5   3        0.59      0.22 o 
   7   5   3        1.39      0.15 o 
  -6   6   3        0.37      0.11 o 
  -5   6   3       21.72      0.78 o 
  -4   6   3       15.06      0.62 o 
  -3   6   3        0.98      0.18 o 
  -2   6   3       17.70      1.17 o 
  -1   6   3        0.11      0.11 o 
   0   6   3        4.77      0.33 o 
   1   6   3        0.81      0.17 o 
   2   6   3       15.85      0.68 o 
   3   6   3        0.65      0.17 o 
   4   6   3        0.88      0.15 o 
   5   6   3        2.28      0.22 o 
 -12   0   4       45.89      3.35 o 
 -11   0   4       10.10      0.46 o 
 -10   0   4        8.77      0.46 o 
  -9   0   4       55.44      1.66 o 
  -8   0   4        4.12      0.29 o 
  -7   0   4       41.33      1.83 o 
  -6   0   4        3.06      0.33 o 
  -5   0   4       18.99      0.81 o 
  -4   0   4      125.97      3.64 o 
  -3   0   4       88.65      3.11 o 
  -2   0   4     1985.98     58.90 o 
  -1   0   4      824.39     25.40 o 
   0   0   4       71.92      2.65 o 
   1   0   4     1767.34     56.01 o 
   2   0   4        8.23      0.37 o 
   3   0   4       21.95      0.75 o 
   4   0   4       40.46      1.28 o 
   5   0   4       12.54      0.51 o 
   6   0   4        1.49      0.22 o 
   7   0   4      278.73     15.33 o 
   8   0   4       71.23      2.57 o 
   9   0   4        5.52      0.60 o 
  10   0   4       15.61      1.15 o 
  11   0   4        0.09      0.11 o 
 -12   1   4        0.08      0.06 o 
 -11   1   4       38.17      1.13 o 
 -10   1   4        0.97      0.12 o 
  -9   1   4       10.62      0.33 o 
  -8   1   4       29.54      0.86 o 
  -7   1   4        0.32      0.15 o 
  -6   1   4       32.67      1.05 o 
  -5   1   4       94.34      2.64 o 
  -4   1   4       34.72      1.06 o 
  -3   1   4      233.45      5.99 o 
  -2   1   4      361.58      9.14 o 
  -1   1   4      253.02      7.88 o 
   0   1   4     1496.08     49.94 o 
   1   1   4       65.86      1.67 o 
   2   1   4        9.57      0.33 o 
   3   1   4       11.87      0.40 o 
   4   1   4        3.18      0.18 o 
   5   1   4       41.50      1.17 o 
   6   1   4       59.94      1.93 o 
   7   1   4       38.11      1.20 o 
   8   1   4       37.15      1.24 o 
   9   1   4        2.97      0.20 o 
  10   1   4       10.13      0.38 o 
  11   1   4        1.83      0.17 o 
 -11   2   4       11.40      0.36 o 
 -10   2   4       29.75      0.86 o 
  -9   2   4        0.35      0.08 o 
  -8   2   4       16.16      0.49 o 
  -7   2   4        3.52      0.24 o 
  -6   2   4        5.91      0.44 o 
  -5   2   4       28.40      1.03 o 
  -4   2   4       62.81      2.38 o 
  -3   2   4       28.11      0.81 o 
  -2   2   4       22.86      0.67 o 
  -1   2   4      230.88      6.59 o 
   0   2   4      182.69      6.78 o 
   1   2   4       20.01      0.80 o 
   2   2   4        1.08      0.13 o 
   3   2   4       94.57      2.63 o 
   4   2   4       16.01      0.55 o 
   5   2   4       63.96      2.46 o 
   6   2   4       51.55      1.93 o 
   7   2   4        0.57      0.09 o 
   8   2   4       15.14      0.65 o 
   9   2   4       37.33      1.51 o 
  10   2   4        1.63      0.16 o 
 -10   3   4       11.19      0.41 o 
  -9   3   4       22.82      0.79 o 
  -8   3   4        0.04      0.04 o 
  -7   3   4       78.06      2.34 o 
  -6   3   4        4.61      0.29 o 
  -5   3   4       11.64      0.78 o 
  -4   3   4      237.79      9.76 o 
  -3   3   4       45.85      1.80 o 
  -2   3   4        9.43      0.67 o 
  -1   3   4       56.90      2.58 o 
   0   3   4       56.72      2.48 o 
   1   3   4        8.10      0.47 o 
   2   3   4      232.37      8.16 o 
   3   3   4      109.46      3.87 o 
   4   3   4       55.59      2.32 o 
   5   3   4        4.39      0.25 o 
   6   3   4        0.30      0.07 o 
   7   3   4       15.56      0.75 o 
   8   3   4       11.72      0.45 o 
   9   3   4        7.04      0.53 o 
  10   3   4        3.35      0.71 o 
 -10   4   4        0.33      0.26 o 
  -9   4   4        0.27      0.09 o 
  -8   4   4       11.18      0.56 o 
  -7   4   4        2.26      0.14 o 
  -6   4   4       43.64      2.04 o 
  -5   4   4       24.60      1.12 o 
  -4   4   4        1.23      0.14 o 
  -3   4   4       31.68      1.15 o 
  -2   4   4        0.51      0.12 o 
  -1   4   4        0.44      0.12 o 
   0   4   4       14.39      0.61 o 
   1   4   4        3.63      0.26 o 
   2   4   4       61.66      3.56 o 
   3   4   4       41.67      1.68 o 
   4   4   4        1.73      0.14 o 
   5   4   4       29.06      0.87 o 
   6   4   4        6.61      0.35 o 
   7   4   4        2.57      0.22 o 
   8   4   4        2.77      0.22 o 
  -8   5   4        0.07      0.06 o 
  -7   5   4        1.63      0.19 o 
  -6   5   4       39.43      1.46 o 
  -5   5   4       71.37      2.19 o 
  -4   5   4        0.47      0.09 o 
  -3   5   4       10.34      0.33 o 
  -2   5   4        3.70      0.17 o 
  -1   5   4        4.98      0.33 o 
   0   5   4       25.94      0.80 o 
   1   5   4       99.29      2.95 o 
   2   5   4        3.24      0.17 o 
   3   5   4        0.05      0.05 o 
   4   5   4       26.21      1.53 o 
   5   5   4        4.18      0.26 o 
   6   5   4       17.96      0.85 o 
   7   5   4        2.70      0.20 o 
  -6   6   4        3.44      0.23 o 
  -5   6   4        3.08      0.22 o 
  -4   6   4        3.66      0.30 o 
  -3   6   4        1.46      0.17 o 
  -2   6   4        0.09      0.09 o 
  -1   6   4        2.21      0.20 o 
   0   6   4        0.81      0.14 o 
   1   6   4        5.74      0.54 o 
   2   6   4        8.12      0.44 o 
   3   6   4        1.26      0.16 o 
   4   6   4        0.09      0.08 o 
   5   6   4        1.99      0.21 o 
 -12   1   5       20.37      0.60 o 
 -11   1   5        2.14      0.13 o 
 -10   1   5        9.56      0.31 o 
  -9   1   5        3.32      0.16 o 
  -8   1   5       22.71      0.64 o 
  -7   1   5        2.17      0.27 o 
  -6   1   5       96.79      3.17 o 
  -5   1   5       31.20      0.97 o 
  -4   1   5        0.08      0.05 o 
  -3   1   5      217.39      5.49 o 
  -2   1   5       21.36      0.66 o 
  -1   1   5        1.02      0.12 o 
   0   1   5       69.66      1.78 o 
   1   1   5      113.40      2.95 o 
   2   1   5       21.11      0.60 o 
   3   1   5        5.50      0.23 o 
   4   1   5       91.57      2.44 o 
   5   1   5        1.29      0.14 o 
   6   1   5       63.62      1.91 o 
   7   1   5       43.04      1.34 o 
   8   1   5        0.03      0.04 o 
   9   1   5        6.47      0.27 o 
  10   1   5        3.98      0.22 o 
 -11   2   5        2.29      0.14 o 
 -10   2   5        0.05      0.04 o 
  -9   2   5        6.28      0.23 o 
  -8   2   5       34.33      0.91 o 
  -7   2   5       10.22      0.53 o 
  -6   2   5        4.06      0.36 o 
  -5   2   5      184.38      6.82 o 
  -4   2   5        6.15      0.30 o 
  -3   2   5        2.73      0.20 o 
  -2   2   5        3.44      0.21 o 
  -1   2   5      485.84     15.64 o 
   0   2   5       47.94      1.81 o 
   1   2   5       93.28      3.02 o 
   2   2   5      156.00      4.36 o 
   3   2   5       63.71      1.77 o 
   4   2   5        0.55      0.12 o 
   5   2   5       16.35      0.70 o 
   6   2   5      105.23      3.75 o 
   7   2   5        0.88      0.10 o 
   8   2   5        7.81      0.54 o 
   9   2   5        3.59      0.21 o 
  10   2   5       10.60      0.44 o 
 -11   3   5        7.01      0.27 o 
 -10   3   5        0.08      0.06 o 
  -9   3   5        0.07      0.06 o 
  -8   3   5        0.92      0.10 o 
  -7   3   5       35.32      1.00 o 
  -6   3   5        0.60      0.12 o 
  -5   3   5        3.63      0.28 o 
  -4   3   5       30.50      1.39 o 
  -3   3   5       21.35      0.99 o 
  -2   3   5        6.35      0.38 o 
  -1   3   5        0.51      0.18 o 
   0   3   5       16.39      0.95 o 
   1   3   5       23.56      0.83 o 
   2   3   5        8.50      0.42 o 
   3   3   5        0.11      0.09 o 
   4   3   5        4.08      0.23 o 
   5   3   5       44.18      2.32 o 
   6   3   5        0.14      0.07 o 
   7   3   5        1.10      0.12 o 
   8   3   5       19.37      1.07 o 
   9   3   5        1.28      0.15 o 
 -10   4   5        1.09      0.25 o 
  -9   4   5        0.04      0.04 o 
  -8   4   5        2.76      0.26 o 
  -7   4   5       23.18      1.31 o 
  -6   4   5       39.84      1.28 o 
  -5   4   5       14.06      0.42 o 
  -4   4   5       11.89      0.65 o 
  -3   4   5        0.39      0.12 o 
  -2   4   5       37.04      1.13 o 
  -1   4   5       66.23      2.73 o 
   0   4   5       82.45      3.17 o 
   1   4   5       58.55      4.78 o 
   2   4   5       20.46      1.00 o 
   3   4   5        0.13      0.07 o 
   4   4   5       23.07      1.78 o 
   5   4   5       21.18      1.04 o 
   6   4   5       14.90      0.59 o 
   7   4   5       24.08      0.91 o 
   8   4   5        3.10      0.38 o 
  -8   5   5        1.37      0.12 o 
  -7   5   5        1.01      0.11 o 
  -6   5   5        0.07      0.06 o 
  -5   5   5        0.18      0.09 o 
  -4   5   5        0.07      0.05 o 
  -3   5   5        1.12      0.10 o 
  -2   5   5        4.50      0.34 o 
  -1   5   5        0.11      0.06 o 
   0   5   5        3.44      0.28 o 
   1   5   5        4.46      0.22 o 
   2   5   5        1.33      0.13 o 
   3   5   5        2.10      0.16 o 
   4   5   5        2.45      0.23 o 
   5   5   5        0.25      0.14 o 
   6   5   5        0.06      0.06 o 
   7   5   5        0.09      0.11 o 
  -6   6   5       10.26      0.44 o 
  -5   6   5        1.42      0.14 o 
  -4   6   5        6.34      0.28 o 
  -3   6   5        0.92      0.12 o 
  -2   6   5       10.78      0.59 o 
  -1   6   5        0.87      0.14 o 
   0   6   5       31.71      2.68 o 
   1   6   5       14.20      0.59 o 
   2   6   5        0.33      0.16 o 
   3   6   5        4.10      0.30 o 
   4   6   5        3.10      0.30 o 
 -12   0   6        4.28      0.35 o 
 -11   0   6        0.59      0.11 o 
 -10   0   6       12.74      0.58 o 
  -9   0   6       25.19      0.78 o 
  -8   0   6        0.06      0.07 o 
  -7   0   6      263.68     15.84 o 
  -6   0   6      170.31      6.70 o 
  -5   0   6      118.18      3.93 o 
  -4   0   6       45.45      1.58 o 
  -3   0   6       12.45      0.44 o 
  -2   0   6      175.39      5.41 o 
  -1   0   6      202.25      6.66 o 
   0   0   6     1018.51     38.93 o 
   1   0   6      216.57      7.65 o 
   2   0   6        4.19      0.23 o 
   3   0   6      606.29     19.00 o 
   4   0   6       13.91      0.59 o 
   5   0   6        7.02      0.43 o 
   6   0   6       45.29      2.31 o 
   7   0   6        1.32      0.12 o 
   8   0   6        5.22      0.30 o 
   9   0   6       28.41      1.76 o 
  10   0   6       19.08      0.78 o 
 -12   1   6        4.66      0.19 o 
 -11   1   6        0.24      0.07 o 
 -10   1   6        0.06      0.05 o 
  -9   1   6       22.85      0.83 o 
  -8   1   6        1.91      0.12 o 
  -7   1   6       19.65      0.62 o 
  -6   1   6      156.85      5.38 o 
  -5   1   6        3.94      0.24 o 
  -4   1   6      182.53      6.32 o 
  -3   1   6        0.33      0.06 o 
  -2   1   6        5.87      0.24 o 
  -1   1   6        0.50      0.09 o 
   0   1   6      318.70      8.70 o 
   1   1   6      212.44      5.52 o 
   2   1   6      427.92     11.63 o 
   3   1   6        4.81      0.22 o 
   4   1   6       42.19      1.21 o 
   5   1   6       85.03      2.57 o 
   6   1   6       22.05      0.74 o 
   7   1   6        1.01      0.09 o 
   8   1   6        4.56      0.21 o 
   9   1   6        8.59      0.33 o 
  10   1   6        8.50      0.35 o 
 -11   2   6        6.50      0.25 o 
 -10   2   6        0.06      0.07 o 
  -9   2   6       35.40      0.96 o 
  -8   2   6       58.24      1.53 o 
  -7   2   6        2.19      0.20 o 
  -6   2   6        1.11      0.14 o 
  -5   2   6       77.63      5.32 o 
  -4   2   6        5.59      0.33 o 
  -3   2   6      143.73      4.96 o 
  -2   2   6       69.63      2.24 o 
  -1   2   6       18.95      0.76 o 
   0   2   6        5.40      0.28 o 
   1   2   6      164.04      5.05 o 
   2   2   6       10.70      0.42 o 
   3   2   6       45.77      1.35 o 
   4   2   6        7.21      0.36 o 
   5   2   6       52.59      1.62 o 
   6   2   6        2.31      0.13 o 
   7   2   6        6.47      0.37 o 
   8   2   6        0.08      0.07 o 
   9   2   6        3.40      0.21 o 
  10   2   6        8.15      0.53 o 
 -11   3   6        3.04      0.34 o 
 -10   3   6       11.49      0.37 o 
  -9   3   6        0.82      0.11 o 
  -8   3   6       33.74      0.97 o 
  -7   3   6       16.20      0.45 o 
  -6   3   6        6.52      0.28 o 
  -5   3   6        5.09      0.32 o 
  -4   3   6        9.30      0.62 o 
  -3   3   6        0.12      0.11 o 
  -2   3   6      355.45     15.88 o 
  -1   3   6      103.61      6.24 o 
   0   3   6        0.12      0.09 o 
   1   3   6       48.29      1.94 o 
   2   3   6        2.72      0.28 o 
   3   3   6       21.54      1.26 o 
   4   3   6      115.56      5.21 o 
   5   3   6      100.01      3.75 o 
   6   3   6        0.19      0.09 o 
   7   3   6        7.40      0.39 o 
   8   3   6       15.48      0.55 o 
   9   3   6       17.30      0.62 o 
  -9   4   6        8.35      0.35 o 
  -8   4   6        4.87      0.21 o 
  -7   4   6        4.35      0.18 o 
  -6   4   6        1.79      0.11 o 
  -5   4   6        0.04      0.04 o 
  -4   4   6       29.87      1.26 o 
  -3   4   6       26.39      1.43 o 
  -2   4   6        4.13      0.24 o 
  -1   4   6       93.75      3.85 o 
   0   4   6        7.07      0.87 o 
   1   4   6        9.16      0.98 o 
   2   4   6        3.95      0.46 o 
   3   4   6        0.37      0.07 o 
   4   4   6       15.77      1.01 o 
   5   4   6       10.14      0.42 o 
   6   4   6        0.95      0.12 o 
   7   4   6       32.93      1.22 o 
   8   4   6        4.47      0.35 o 
  -8   5   6        0.53      0.11 o 
  -7   5   6        8.23      0.31 o 
  -6   5   6        7.17      0.31 o 
  -5   5   6        9.43      0.32 o 
  -4   5   6        5.41      0.31 o 
  -3   5   6       37.11      1.31 o 
  -2   5   6        0.05      0.06 o 
  -1   5   6       33.19      1.13 o 
   0   5   6       84.49      3.18 o 
   1   5   6        0.19      0.08 o 
   2   5   6        2.14      0.17 o 
   3   5   6       17.81      0.55 o 
   4   5   6       10.65      0.77 o 
   5   5   6        7.75      0.40 o 
   6   5   6       52.55      1.88 o 
  -6   6   6        1.02      0.11 o 
  -5   6   6        1.00      0.11 o 
  -4   6   6        1.84      0.15 o 
  -3   6   6        0.99      0.20 o 
  -2   6   6        0.06      0.07 o 
  -1   6   6       10.53      0.67 o 
   0   6   6        0.10      0.07 o 
   1   6   6        4.85      0.29 o 
   2   6   6        0.23      0.14 o 
   3   6   6        0.98      0.15 o 
   4   6   6        0.10      0.08 o 
 -12   1   7        1.67      0.11 o 
 -11   1   7        1.56      0.11 o 
 -10   1   7       49.05      1.34 o 
  -9   1   7       17.46      0.67 o 
  -8   1   7       56.03      1.71 o 
  -7   1   7       51.12      1.39 o 
  -6   1   7        2.64      0.34 o 
  -5   1   7        0.83      0.15 o 
  -4   1   7       84.92      3.05 o 
  -3   1   7      347.56      9.84 o 
  -2   1   7       33.86      1.04 o 
  -1   1   7      425.61     12.91 o 
   0   1   7       37.68      0.98 o 
   1   1   7       18.30      0.52 o 
   2   1   7       30.65      0.89 o 
   3   1   7       30.28      0.84 o 
   4   1   7        8.93      0.35 o 
   5   1   7        5.29      0.19 o 
   6   1   7       12.51      0.35 o 
   7   1   7        1.60      0.11 o 
   8   1   7        0.42      0.09 o 
   9   1   7       14.00      0.47 o 
  10   1   7        0.09      0.11 o 
 -11   2   7        8.62      0.29 o 
 -10   2   7        1.27      0.10 o 
  -9   2   7       10.15      0.32 o 
  -8   2   7        6.64      0.22 o 
  -7   2   7       19.52      0.88 o 
  -6   2   7        0.11      0.06 o 
  -5   2   7       21.24      1.17 o 
  -4   2   7        7.02      0.37 o 
  -3   2   7      169.50      8.86 o 
  -2   2   7       34.47      1.22 o 
  -1   2   7        1.24      0.19 o 
   0   2   7      144.78      4.33 o 
   1   2   7       86.49      2.44 o 
   2   2   7       58.51      1.66 o 
   3   2   7        3.89      0.27 o 
   4   2   7      156.21      4.98 o 
   5   2   7        4.53      0.20 o 
   6   2   7        1.10      0.10 o 
   7   2   7        3.98      0.18 o 
   8   2   7       37.30      1.83 o 
   9   2   7        1.91      0.19 o 
 -10   3   7        0.63      0.08 o 
  -9   3   7       20.52      0.71 o 
  -8   3   7       10.67      0.38 o 
  -7   3   7        0.06      0.04 o 
  -6   3   7        7.49      0.26 o 
  -5   3   7       16.64      0.83 o 
  -4   3   7        5.52      0.37 o 
  -3   3   7        4.09      0.34 o 
  -2   3   7       82.90      4.62 o 
  -1   3   7        1.69      0.34 o 
   0   3   7        0.96      0.29 o 
   1   3   7       20.53      1.15 o 
   2   3   7       30.32      1.38 o 
   3   3   7        2.30      0.15 o 
   4   3   7        0.41      0.08 o 
   5   3   7        5.17      0.29 o 
   6   3   7        5.54      0.30 o 
   7   3   7        3.71      0.19 o 
   8   3   7        0.12      0.09 o 
   9   3   7        0.55      0.13 o 
  -9   4   7        0.91      0.10 o 
  -8   4   7        3.16      0.16 o 
  -7   4   7        4.61      0.17 o 
  -6   4   7        0.03      0.03 o 
  -5   4   7        1.10      0.08 o 
  -4   4   7        9.72      0.35 o 
  -3   4   7       17.16      0.71 o 
  -2   4   7       40.99      1.58 o 
  -1   4   7       32.36      1.00 o 
   0   4   7        0.18      0.08 o 
   1   4   7        1.35      0.24 o 
   2   4   7       20.32      0.79 o 
   3   4   7       62.18      3.14 o 
   4   4   7       46.17      2.98 o 
   5   4   7       20.99      1.19 o 
   6   4   7        2.10      0.16 o 
   7   4   7        0.09      0.08 o 
   8   4   7        4.64      0.33 o 
  -8   5   7        5.12      0.23 o 
  -7   5   7        0.60      0.09 o 
  -6   5   7        2.82      0.15 o 
  -5   5   7        2.63      0.13 o 
  -4   5   7        0.06      0.04 o 
  -3   5   7        4.10      0.17 o 
  -2   5   7        0.21      0.06 o 
  -1   5   7        1.11      0.10 o 
   0   5   7        0.06      0.05 o 
   1   5   7        1.11      0.11 o 
   2   5   7        0.27      0.09 o 
   3   5   7        5.53      0.30 o 
   4   5   7        0.10      0.07 o 
   5   5   7        1.34      0.16 o 
   6   5   7        3.64      0.26 o 
  -5   6   7        1.94      0.15 o 
  -4   6   7       10.28      0.38 o 
  -3   6   7        0.83      0.10 o 
  -2   6   7        4.32      0.26 o 
  -1   6   7       10.15      0.68 o 
   0   6   7        0.25      0.09 o 
   1   6   7        0.36      0.09 o 
   2   6   7        6.38      0.31 o 
   3   6   7       18.65      0.76 o 
   4   6   7        1.20      0.16 o 
 -12   0   8        0.11      0.09 o 
 -11   0   8       92.10      3.32 o 
 -10   0   8       17.75      0.55 o 
  -9   0   8        4.68      0.20 o 
  -8   0   8       48.96      1.53 o 
  -7   0   8        0.35      0.10 o 
  -6   0   8        1.33      0.51 o 
  -5   0   8      286.04     13.93 o 
  -4   0   8      554.45     20.17 o 
  -3   0   8       21.55      0.78 o 
  -2   0   8      458.10     16.55 o 
  -1   0   8      498.41     15.52 o 
   0   0   8      295.33      9.21 o 
   1   0   8       72.03      2.18 o 
   2   0   8      103.59      3.43 o 
   3   0   8       11.03      0.45 o 
   4   0   8        1.04      0.15 o 
   5   0   8      152.97      4.56 o 
   6   0   8       17.08      0.51 o 
   7   0   8       48.29      1.92 o 
   8   0   8       30.86      1.04 o 
   9   0   8        0.09      0.10 o 
  10   0   8        0.66      0.17 o 
 -12   1   8       13.01      0.54 o 
 -11   1   8        1.41      0.10 o 
 -10   1   8       20.67      0.57 o 
  -9   1   8        4.81      0.19 o 
  -8   1   8        5.88      0.19 o 
  -7   1   8        0.06      0.05 o 
  -6   1   8        2.77      0.36 o 
  -5   1   8       16.78      0.67 o 
  -4   1   8      166.78      6.80 o 
  -3   1   8        8.38      0.37 o 
  -2   1   8      291.37      9.20 o 
  -1   1   8       97.75      2.89 o 
   0   1   8       28.85      0.82 o 
   1   1   8       94.59      2.58 o 
   2   1   8       48.26      1.42 o 
   3   1   8       39.64      1.08 o 
   4   1   8       30.35      0.92 o 
   5   1   8        1.40      0.09 o 
   6   1   8       45.61      1.18 o 
   7   1   8       51.47      1.72 o 
   8   1   8       21.71      0.95 o 
   9   1   8        1.77      0.18 o 
  10   1   8        1.38      0.18 o 
 -11   2   8        0.07      0.05 o 
 -10   2   8        9.44      0.30 o 
  -9   2   8       56.76      1.84 o 
  -8   2   8        6.73      0.24 o 
  -7   2   8       16.81      0.50 o 
  -6   2   8       13.25      0.47 o 
  -5   2   8        2.29      0.20 o 
  -4   2   8       91.35      3.49 o 
  -3   2   8      290.57     10.98 o 
  -2   2   8       29.03      1.54 o 
  -1   2   8       47.32      1.68 o 
   0   2   8        0.31      0.14 o 
   1   2   8        6.25      0.39 o 
   2   2   8       57.80      2.20 o 
   3   2   8      101.77      4.72 o 
   4   2   8        0.70      0.08 o 
   5   2   8       14.54      0.41 o 
   6   2   8        5.66      0.21 o 
   7   2   8        7.59      0.32 o 
   8   2   8        4.48      0.24 o 
   9   2   8        2.46      0.20 o 
 -10   3   8        6.11      0.23 o 
  -9   3   8        6.91      0.23 o 
  -8   3   8       21.73      0.61 o 
  -7   3   8        0.10      0.04 o 
  -6   3   8       39.66      1.24 o 
  -5   3   8        2.16      0.15 o 
  -4   3   8        0.24      0.07 o 
  -3   3   8       19.01      1.05 o 
  -2   3   8       26.13      0.92 o 
  -1   3   8        6.74      0.36 o 
   0   3   8      100.28      3.20 o 
   1   3   8       24.93      1.26 o 
   2   3   8        1.98      0.14 o 
   3   3   8      121.52      6.47 o 
   4   3   8       57.39      1.62 o 
   5   3   8        3.59      0.16 o 
   6   3   8        7.04      0.33 o 
   7   3   8       13.70      0.63 o 
   8   3   8        3.82      0.21 o 
  -9   4   8        4.41      0.23 o 
  -8   4   8        4.51      0.17 o 
  -7   4   8       26.66      0.73 o 
  -6   4   8        6.85      0.22 o 
  -5   4   8       25.15      0.85 o 
  -4   4   8        4.63      0.21 o 
  -3   4   8        0.62      0.08 o 
  -2   4   8        0.55      0.08 o 
  -1   4   8        8.83      0.55 o 
   0   4   8        5.89      0.48 o 
   1   4   8       65.28      3.65 o 
   2   4   8        5.71      0.22 o 
   3   4   8       22.06      1.32 o 
   4   4   8       24.46      1.18 o 
   5   4   8        0.08      0.06 o 
   6   4   8        0.07      0.06 o 
   7   4   8        0.06      0.06 o 
  -8   5   8        8.24      0.33 o 
  -7   5   8        0.07      0.08 o 
  -6   5   8       17.05      0.49 o 
  -5   5   8        6.26      0.35 o 
  -4   5   8        8.59      0.43 o 
  -3   5   8        0.52      0.07 o 
  -2   5   8        1.40      0.14 o 
  -1   5   8        1.01      0.10 o 
   0   5   8        7.50      0.29 o 
   1   5   8        9.40      0.32 o 
   2   5   8       81.98      3.15 o 
   3   5   8        1.88      0.14 o 
   4   5   8        2.31      0.24 o 
   5   5   8        8.50      0.61 o 
   6   5   8        0.48      0.14 o 
  -5   6   8       13.06      0.52 o 
  -4   6   8        1.33      0.11 o 
  -3   6   8        0.09      0.06 o 
  -2   6   8        2.32      0.17 o 
  -1   6   8        3.11      0.22 o 
   0   6   8        0.90      0.11 o 
   1   6   8       15.33      0.88 o 
   2   6   8        1.09      0.12 o 
   3   6   8        0.35      0.12 o 
 -11   1   9        6.37      0.23 o 
 -10   1   9       10.06      0.31 o 
  -9   1   9       17.16      0.52 o 
  -8   1   9       14.06      0.38 o 
  -7   1   9       10.21      0.34 o 
  -6   1   9       43.01      1.50 o 
  -5   1   9      253.14     10.60 o 
  -4   1   9       43.75      1.69 o 
  -3   1   9       61.87      1.98 o 
  -2   1   9       23.29      0.77 o 
  -1   1   9      174.41      6.83 o 
   0   1   9       37.34      1.10 o 
   1   1   9      194.26      5.57 o 
   2   1   9      181.58      5.03 o 
   3   1   9        1.52      0.14 o 
   4   1   9       21.73      0.73 o 
   5   1   9        2.16      0.10 o 
   6   1   9       37.56      1.05 o 
   7   1   9        0.05      0.04 o 
   8   1   9       10.44      0.39 o 
   9   1   9        2.05      0.16 o 
 -11   2   9        0.07      0.08 o 
 -10   2   9       13.76      0.41 o 
  -9   2   9        1.55      0.10 o 
  -8   2   9        1.36      0.09 o 
  -7   2   9       16.77      0.46 o 
  -6   2   9       29.93      1.29 o 
  -5   2   9        0.11      0.08 o 
  -4   2   9       14.76      0.56 o 
  -3   2   9       53.72      1.77 o 
  -2   2   9       17.03      0.73 o 
  -1   2   9        7.68      0.42 o 
   0   2   9       55.98      2.65 o 
   1   2   9        6.87      0.45 o 
   2   2   9       72.13      4.05 o 
   3   2   9        2.27      0.14 o 
   4   2   9       15.16      0.46 o 
   5   2   9       11.08      0.35 o 
   6   2   9       36.39      1.00 o 
   7   2   9       22.53      0.98 o 
   8   2   9        0.19      0.07 o 
   9   2   9       16.91      0.58 o 
 -10   3   9        1.09      0.10 o 
  -9   3   9        1.39      0.11 o 
  -8   3   9        5.39      0.19 o 
  -7   3   9        9.91      0.28 o 
  -6   3   9       32.31      0.92 o 
  -5   3   9        0.02      0.03 o 
  -4   3   9       37.70      1.24 o 
  -3   3   9        5.39      0.24 o 
  -2   3   9        8.77      0.36 o 
  -1   3   9        1.26      0.18 o 
   0   3   9       43.04      1.34 o 
   1   3   9        9.27      0.41 o 
   2   3   9        1.40      0.10 o 
   3   3   9       37.03      1.88 o 
   4   3   9        6.66      0.24 o 
   5   3   9        0.31      0.06 o 
   6   3   9        3.80      0.21 o 
   7   3   9       11.27      0.68 o 
   8   3   9        0.05      0.05 o 
  -9   4   9        1.91      0.15 o 
  -8   4   9        0.22      0.06 o 
  -7   4   9        5.48      0.20 o 
  -6   4   9        0.13      0.05 o 
  -5   4   9        0.04      0.05 o 
  -4   4   9        2.15      0.12 o 
  -3   4   9        0.61      0.06 o 
  -2   4   9        0.42      0.06 o 
  -1   4   9        1.41      0.10 o 
   0   4   9        6.87      0.40 o 
   1   4   9       13.47      0.59 o 
   2   4   9        7.95      0.38 o 
   3   4   9       10.97      0.43 o 
   4   4   9        1.29      0.11 o 
   5   4   9        8.82      0.52 o 
   6   4   9        8.96      0.33 o 
   7   4   9       12.21      0.56 o 
  -8   5   9        0.04      0.04 o 
  -7   5   9        0.06      0.05 o 
  -6   5   9        1.47      0.10 o 
  -5   5   9        2.91      0.14 o 
  -4   5   9        0.16      0.06 o 
  -3   5   9        4.60      0.28 o 
  -2   5   9        1.13      0.09 o 
  -1   5   9        7.81      0.27 o 
   0   5   9        0.11      0.06 o 
   1   5   9        1.00      0.14 o 
   2   5   9        7.15      0.27 o 
   3   5   9        0.35      0.08 o 
   4   5   9        0.09      0.06 o 
   5   5   9        0.47      0.09 o 
  -5   6   9        2.59      0.22 o 
  -4   6   9        0.14      0.08 o 
  -3   6   9        4.74      0.36 o 
  -2   6   9        3.26      0.25 o 
  -1   6   9        0.06      0.07 o 
   0   6   9        0.81      0.13 o 
   1   6   9       13.57      0.74 o 
   2   6   9        0.41      0.11 o 
 -11   0  10        8.32      0.34 o 
 -10   0  10       12.40      0.48 o 
  -9   0  10       53.00      1.50 o 
  -8   0  10        6.81      0.24 o 
  -7   0  10        1.45      0.15 o 
  -6   0  10      255.38     18.25 o 
  -5   0  10       89.73      6.30 o 
  -4   0  10        1.78      0.20 o 
  -3   0  10        4.20      0.34 o 
  -2   0  10      191.92      6.81 o 
  -1   0  10        3.03      0.19 o 
   0   0  10      402.35     14.21 o 
   1   0  10      679.48     24.39 o 
   2   0  10       34.33      1.05 o 
   3   0  10        1.32      0.14 o 
   4   0  10        4.61      0.20 o 
   5   0  10       75.44      2.61 o 
   6   0  10       37.42      1.13 o 
   7   0  10       66.45      1.94 o 
   8   0  10        0.95      0.11 o 
   9   0  10       15.12      0.63 o 
 -11   1  10        3.85      0.18 o 
 -10   1  10        6.38      0.22 o 
  -9   1  10        1.23      0.09 o 
  -8   1  10       36.69      0.96 o 
  -7   1  10       29.04      0.93 o 
  -6   1  10       48.32      1.98 o 
  -5   1  10       25.43      0.82 o 
  -4   1  10        0.04      0.04 o 
  -3   1  10        3.80      0.22 o 
  -2   1  10       33.19      1.29 o 
  -1   1  10        0.12      0.08 o 
   0   1  10      146.57      5.08 o 
   1   1  10       74.80      1.99 o 
   2   1  10       42.89      1.26 o 
   3   1  10       87.26      2.57 o 
   4   1  10        0.29      0.05 o 
   5   1  10        0.78      0.06 o 
   6   1  10        0.33      0.05 o 
   7   1  10        3.71      0.15 o 
   8   1  10       20.04      0.59 o 
   9   1  10        9.96      0.35 o 
 -11   2  10        1.03      0.10 o 
 -10   2  10        0.78      0.08 o 
  -9   2  10        5.40      0.20 o 
  -8   2  10       11.41      0.32 o 
  -7   2  10       78.82      2.02 o 
  -6   2  10        9.11      0.36 o 
  -5   2  10        0.06      0.07 o 
  -4   2  10       31.10      1.43 o 
  -3   2  10       11.98      0.46 o 
  -2   2  10       94.07      3.06 o 
  -1   2  10      191.03      6.38 o 
   0   2  10       26.77      0.89 o 
   1   2  10        4.65      0.18 o 
   2   2  10       74.40      2.89 o 
   3   2  10       11.35      0.34 o 
   4   2  10       42.40      1.12 o 
   5   2  10       42.36      1.16 o 
   6   2  10        1.62      0.10 o 
   7   2  10        0.98      0.09 o 
   8   2  10       16.96      0.81 o 
 -10   3  10        8.03      0.27 o 
  -9   3  10        5.34      0.19 o 
  -8   3  10        9.82      0.34 o 
  -7   3  10       11.02      0.36 o 
  -6   3  10        0.52      0.05 o 
  -5   3  10        6.60      0.32 o 
  -4   3  10       67.27      2.53 o 
  -3   3  10       22.51      0.68 o 
  -2   3  10       24.44      0.69 o 
  -1   3  10       33.97      0.90 o 
   0   3  10        1.28      0.09 o 
   1   3  10        0.66      0.08 o 
   2   3  10        2.53      0.13 o 
   3   3  10        0.33      0.09 o 
   4   3  10       10.42      0.41 o 
   5   3  10       42.67      1.75 o 
   6   3  10       36.68      1.91 o 
   7   3  10        1.95      0.13 o 
   8   3  10        2.76      0.18 o 
  -9   4  10        0.62      0.08 o 
  -8   4  10        0.38      0.07 o 
  -7   4  10        0.21      0.05 o 
  -6   4  10        1.81      0.10 o 
  -5   4  10       24.34      0.88 o 
  -4   4  10        2.99      0.13 o 
  -3   4  10       40.77      1.11 o 
  -2   4  10       26.56      0.72 o 
  -1   4  10        0.02      0.02 o 
   0   4  10       17.66      0.83 o 
   1   4  10        0.03      0.03 o 
   2   4  10        1.81      0.19 o 
   3   4  10       12.07      0.78 o 
   4   4  10        1.56      0.27 o 
   5   4  10       18.31      1.04 o 
   6   4  10       21.01      1.44 o 
   7   4  10        0.34      0.11 o 
  -7   5  10        5.80      0.33 o 
  -6   5  10       15.01      0.60 o 
  -5   5  10        3.57      0.24 o 
  -4   5  10       13.00      0.46 o 
  -3   5  10        4.40      0.27 o 
  -2   5  10        3.43      0.20 o 
  -1   5  10       16.12      0.83 o 
   0   5  10        0.31      0.09 o 
   1   5  10        2.68      0.18 o 
   2   5  10        4.15      0.23 o 
   3   5  10        0.08      0.06 o 
   4   5  10       17.76      0.95 o 
   5   5  10        0.25      0.10 o 
  -4   6  10        0.23      0.09 o 
  -3   6  10        3.31      0.22 o 
  -2   6  10        0.07      0.06 o 
  -1   6  10        0.55      0.11 o 
   0   6  10       13.78      1.80 o 
   1   6  10        8.07      0.35 o 
   2   6  10        0.05      0.06 o 
 -11   1  11        4.31      0.19 o 
 -10   1  11        2.03      0.12 o 
  -9   1  11        6.79      0.24 o 
  -8   1  11        1.73      0.09 o 
  -7   1  11       46.37      1.25 o 
  -6   1  11        3.97      0.19 o 
  -5   1  11        0.09      0.07 o 
  -4   1  11        1.90      0.15 o 
  -3   1  11      164.39      4.86 o 
  -2   1  11       81.19      3.13 o 
  -1   1  11       71.40      2.00 o 
   0   1  11      202.37      5.94 o 
   1   1  11        0.04      0.04 o 
   2   1  11        1.77      0.09 o 
   3   1  11       13.87      0.42 o 
   4   1  11      131.46      3.52 o 
   5   1  11       30.55      0.89 o 
   6   1  11       34.79      1.02 o 
   7   1  11       18.00      0.56 o 
   8   1  11        6.61      0.27 o 
 -11   2  11        2.31      0.14 o 
 -10   2  11       12.57      0.40 o 
  -9   2  11        0.04      0.04 o 
  -8   2  11       20.67      0.54 o 
  -7   2  11       22.65      0.65 o 
  -6   2  11        0.26      0.06 o 
  -5   2  11       39.41      1.60 o 
  -4   2  11        7.59      0.36 o 
  -3   2  11       23.96      0.83 o 
  -2   2  11       13.78      0.52 o 
  -1   2  11       76.28      2.30 o 
   0   2  11        1.38      0.15 o 
   1   2  11        9.30      0.42 o 
   2   2  11       32.51      1.23 o 
   3   2  11        9.59      0.29 o 
   4   2  11        1.34      0.10 o 
   5   2  11       11.71      0.37 o 
   6   2  11        6.35      0.23 o 
   7   2  11       11.21      0.42 o 
   8   2  11        0.08      0.06 o 
 -10   3  11        0.04      0.03 o 
  -9   3  11        1.16      0.09 o 
  -8   3  11        6.17      0.22 o 
  -7   3  11        0.17      0.06 o 
  -6   3  11        4.27      0.17 o 
  -5   3  11        0.62      0.06 o 
  -4   3  11       21.66      0.71 o 
  -3   3  11        1.39      0.17 o 
  -2   3  11       21.81      0.69 o 
  -1   3  11       44.34      1.30 o 
   0   3  11        1.57      0.13 o 
   1   3  11       16.51      0.42 o 
   2   3  11        0.21      0.04 o 
   3   3  11       17.17      0.51 o 
   4   3  11        0.48      0.07 o 
   5   3  11       23.19      0.98 o 
   6   3  11        1.88      0.16 o 
   7   3  11        0.04      0.05 o 
  -9   4  11        6.09      0.25 o 
  -8   4  11       23.41      0.67 o 
  -7   4  11       14.33      0.42 o 
  -6   4  11        6.79      0.23 o 
  -5   4  11        0.33      0.07 o 
  -4   4  11        0.11      0.05 o 
  -3   4  11        4.40      0.19 o 
  -2   4  11       20.38      0.54 o 
  -1   4  11        3.39      0.14 o 
   0   4  11        0.68      0.06 o 
   1   4  11        1.58      0.09 o 
   2   4  11        0.22      0.06 o 
   3   4  11        0.09      0.07 o 
   4   4  11        0.46      0.09 o 
   5   4  11        3.30      0.22 o 
   6   4  11        1.96      0.16 o 
  -7   5  11        9.50      0.35 o 
  -6   5  11        0.54      0.11 o 
  -5   5  11        0.06      0.05 o 
  -4   5  11        1.45      0.12 o 
  -3   5  11        1.54      0.12 o 
  -2   5  11        0.66      0.09 o 
  -1   5  11        1.56      0.23 o 
   0   5  11        4.24      0.44 o 
   1   5  11        1.19      0.12 o 
   2   5  11        0.37      0.09 o 
   3   5  11        0.07      0.06 o 
   4   5  11        9.16      0.37 o 
  -3   6  11        0.42      0.09 o 
  -2   6  11        7.69      0.48 o 
  -1   6  11        0.06      0.07 o 
   0   6  11        1.54      0.20 o 
   1   6  11        0.16      0.11 o 
 -11   0  12        2.55      0.25 o 
 -10   0  12       11.87      0.40 o 
  -9   0  12        0.05      0.05 o 
  -8   0  12        3.31      0.15 o 
  -7   0  12        5.65      0.24 o 
  -6   0  12        0.07      0.08 o 
  -5   0  12       45.11      1.65 o 
  -4   0  12      245.32      8.79 o 
  -3   0  12      145.52      5.41 o 
  -2   0  12       17.38      0.82 o 
  -1   0  12      112.05      4.25 o 
   0   0  12       13.98      0.60 o 
   1   0  12        5.93      0.34 o 
   2   0  12       77.08      3.57 o 
   3   0  12      297.00      9.58 o 
   4   0  12        2.85      0.15 o 
   5   0  12       18.03      0.74 o 
   6   0  12      103.17      3.13 o 
   7   0  12       19.80      0.59 o 
   8   0  12       27.35      1.28 o 
 -11   1  12       14.22      0.50 o 
 -10   1  12        3.97      0.22 o 
  -9   1  12        0.10      0.05 o 
  -8   1  12        1.78      0.09 o 
  -7   1  12        2.88      0.12 o 
  -6   1  12       41.38      1.12 o 
  -5   1  12       24.74      0.85 o 
  -4   1  12       81.76      3.36 o 
  -3   1  12       54.97      1.57 o 
  -2   1  12        9.64      0.37 o 
  -1   1  12       86.82      2.55 o 
   0   1  12        0.15      0.07 o 
   1   1  12        1.96      0.16 o 
   2   1  12       25.68      0.89 o 
   3   1  12       10.92      0.29 o 
   4   1  12       11.85      0.39 o 
   5   1  12       57.57      1.69 o 
   6   1  12        0.67      0.07 o 
   7   1  12       16.70      0.59 o 
   8   1  12        4.62      0.26 o 
 -11   2  12        2.67      0.22 o 
 -10   2  12        5.49      0.22 o 
  -9   2  12        3.66      0.16 o 
  -8   2  12        8.10      0.25 o 
  -7   2  12        7.89      0.30 o 
  -6   2  12        8.85      0.28 o 
  -5   2  12       24.88      0.90 o 
  -4   2  12        0.59      0.17 o 
  -3   2  12        2.19      0.22 o 
  -2   2  12      111.89      3.53 o 
  -1   2  12       35.37      1.11 o 
   0   2  12       17.81      0.63 o 
   1   2  12       15.16      0.47 o 
   2   2  12        0.38      0.08 o 
   3   2  12       23.15      0.59 o 
   4   2  12      106.67      3.11 o 
   5   2  12       23.61      0.76 o 
   6   2  12        3.50      0.16 o 
   7   2  12        0.33      0.07 o 
   8   2  12        0.04      0.04 o 
 -10   3  12        0.04      0.04 o 
  -9   3  12       43.11      1.19 o 
  -8   3  12       51.41      1.41 o 
  -7   3  12        1.24      0.09 o 
  -6   3  12        0.48      0.06 o 
  -5   3  12        0.89      0.07 o 
  -4   3  12       12.91      0.36 o 
  -3   3  12       46.52      1.29 o 
  -2   3  12       90.98      2.68 o 
  -1   3  12        0.23      0.07 o 
   0   3  12        7.15      0.26 o 
   1   3  12       36.60      1.06 o 
   2   3  12        4.08      0.15 o 
   3   3  12       35.99      1.16 o 
   4   3  12        0.04      0.05 o 
   5   3  12        0.75      0.08 o 
   6   3  12        1.49      0.12 o 
   7   3  12        3.66      0.26 o 
  -9   4  12        6.49      0.24 o 
  -8   4  12       17.97      0.53 o 
  -7   4  12        3.70      0.16 o 
  -6   4  12       11.90      0.41 o 
  -5   4  12        2.09      0.15 o 
  -4   4  12        0.40      0.06 o 
  -3   4  12        3.04      0.14 o 
  -2   4  12        0.10      0.05 o 
  -1   4  12       23.47      1.26 o 
   0   4  12       24.29      0.88 o 
   1   4  12        1.69      0.15 o 
   2   4  12       39.13      2.09 o 
   3   4  12        1.95      0.10 o 
   4   4  12        0.20      0.06 o 
   5   4  12        0.73      0.08 o 
   6   4  12        0.35      0.07 o 
  -7   5  12       26.17      0.87 o 
  -6   5  12        0.24      0.09 o 
  -5   5  12       12.49      0.44 o 
  -4   5  12        7.93      0.31 o 
  -3   5  12       13.37      0.45 o 
  -2   5  12        0.96      0.12 o 
  -1   5  12       14.96      0.90 o 
   0   5  12        9.98      0.43 o 
   1   5  12       27.49      1.11 o 
   2   5  12        0.99      0.14 o 
   3   5  12        1.92      0.19 o 
   4   5  12        2.51      0.22 o 
  -2   6  12        0.64      0.15 o 
  -1   6  12        0.09      0.09 o 
 -11   1  13        0.44      0.09 o 
 -10   1  13       11.89      0.42 o 
  -9   1  13        0.31      0.06 o 
  -8   1  13        0.03      0.03 o 
  -7   1  13        9.37      0.26 o 
  -6   1  13        4.99      0.18 o 
  -5   1  13        9.17      0.37 o 
  -4   1  13       15.88      0.52 o 
  -3   1  13        0.83      0.11 o 
  -2   1  13       32.47      0.98 o 
  -1   1  13        5.92      0.27 o 
   0   1  13       26.93      0.82 o 
   1   1  13        7.15      0.28 o 
   2   1  13      125.10      3.77 o 
   3   1  13       37.15      0.98 o 
   4   1  13        6.27      0.19 o 
   5   1  13       17.88      0.56 o 
   6   1  13       14.92      0.42 o 
   7   1  13       17.37      0.61 o 
   8   1  13       11.73      0.54 o 
 -10   2  13       12.34      0.38 o 
  -9   2  13       32.41      0.87 o 
  -8   2  13        2.18      0.11 o 
  -7   2  13        5.19      0.17 o 
  -6   2  13        0.32      0.05 o 
  -5   2  13       75.89      2.77 o 
  -4   2  13        3.60      0.23 o 
  -3   2  13       55.76      1.86 o 
  -2   2  13       31.85      1.33 o 
  -1   2  13       13.22      0.49 o 
   0   2  13       10.70      0.36 o 
   1   2  13       28.40      0.78 o 
   2   2  13       37.02      1.03 o 
   3   2  13        3.15      0.13 o 
   4   2  13       28.99      0.75 o 
   5   2  13        0.05      0.06 o 
   6   2  13        7.79      0.31 o 
   7   2  13        4.42      0.34 o 
 -10   3  13        0.19      0.07 o 
  -9   3  13        7.44      0.25 o 
  -8   3  13        1.60      0.10 o 
  -7   3  13        7.14      0.28 o 
  -6   3  13        6.70      0.30 o 
  -5   3  13        0.03      0.03 o 
  -4   3  13        1.31      0.11 o 
  -3   3  13       10.39      0.32 o 
  -2   3  13        4.13      0.30 o 
  -1   3  13        1.30      0.12 o 
   0   3  13        0.07      0.05 o 
   1   3  13       29.59      1.03 o 
   2   3  13        0.12      0.05 o 
   3   3  13       13.24      0.51 o 
   4   3  13       14.67      0.54 o 
   5   3  13        4.87      0.20 o 
   6   3  13        0.65      0.10 o 
  -8   4  13       11.70      0.37 o 
  -7   4  13        0.06      0.05 o 
  -6   4  13       14.45      0.44 o 
  -5   4  13       15.42      0.44 o 
  -4   4  13       30.19      0.81 o 
  -3   4  13       34.94      1.01 o 
  -2   4  13       12.22      0.61 o 
  -1   4  13        0.38      0.07 o 
   0   4  13        7.30      0.33 o 
   1   4  13        9.41      0.44 o 
   2   4  13       13.39      0.58 o 
   3   4  13       15.02      0.68 o 
   4   4  13        0.62      0.12 o 
   5   4  13        0.08      0.09 o 
  -6   5  13        0.53      0.10 o 
  -5   5  13        4.83      0.40 o 
  -4   5  13        0.65      0.10 o 
  -3   5  13        0.40      0.08 o 
  -2   5  13        6.69      0.37 o 
  -1   5  13        0.08      0.07 o 
   0   5  13        1.21      0.16 o 
   1   5  13        0.35      0.12 o 
   2   5  13        1.72      0.21 o 
   3   5  13        0.46      0.12 o 
 -11   0  14       38.02      1.57 o 
 -10   0  14        1.01      0.18 o 
  -9   0  14        2.21      0.17 o 
  -8   0  14       46.97      1.45 o 
  -7   0  14       10.67      0.32 o 
  -6   0  14       27.41      0.76 o 
  -5   0  14        0.76      0.14 o 
  -4   0  14        2.06      0.19 o 
  -3   0  14       18.92      0.78 o 
  -2   0  14       58.76      2.05 o 
  -1   0  14       50.46      1.89 o 
   0   0  14       53.71      2.53 o 
   1   0  14       85.88      3.11 o 
   2   0  14       97.82      3.60 o 
   3   0  14        4.11      0.20 o 
   4   0  14        0.16      0.05 o 
   5   0  14       16.33      0.53 o 
   6   0  14        4.90      0.24 o 
   7   0  14       13.62      0.91 o 
 -11   1  14        6.72      0.26 o 
 -10   1  14       19.33      0.62 o 
  -9   1  14       14.58      0.42 o 
  -8   1  14        0.62      0.08 o 
  -7   1  14       15.74      0.43 o 
  -6   1  14       22.81      0.88 o 
  -5   1  14       27.76      0.80 o 
  -4   1  14       17.80      0.58 o 
  -3   1  14        0.30      0.08 o 
  -2   1  14       19.09      0.63 o 
  -1   1  14       46.96      1.33 o 
   0   1  14        8.72      0.34 o 
   1   1  14      127.40      3.75 o 
   2   1  14        3.24      0.12 o 
   3   1  14        0.66      0.06 o 
   4   1  14        2.52      0.13 o 
   5   1  14        0.25      0.04 o 
   6   1  14        0.04      0.03 o 
   7   1  14       26.18      1.37 o 
 -10   2  14       14.55      0.48 o 
  -9   2  14        5.43      0.20 o 
  -8   2  14       12.18      0.35 o 
  -7   2  14        3.52      0.14 o 
  -6   2  14        6.63      0.21 o 
  -5   2  14        0.74      0.12 o 
  -4   2  14       23.87      0.76 o 
  -3   2  14        1.16      0.15 o 
  -2   2  14       14.67      0.51 o 
  -1   2  14        1.29      0.14 o 
   0   2  14       60.63      1.66 o 
   1   2  14        6.84      0.24 o 
   2   2  14        1.53      0.12 o 
   3   2  14        8.52      0.29 o 
   4   2  14       11.92      0.35 o 
   5   2  14        6.71      0.24 o 
   6   2  14       37.58      1.27 o 
   7   2  14        7.49      0.44 o 
  -9   3  14        6.58      0.23 o 
  -8   3  14        1.39      0.10 o 
  -7   3  14       23.06      0.64 o 
  -6   3  14       57.25      1.55 o 
  -5   3  14        0.92      0.07 o 
  -4   3  14       33.45      0.90 o 
  -3   3  14       76.25      2.07 o 
  -2   3  14        5.26      0.19 o 
  -1   3  14       28.43      0.90 o 
   0   3  14       29.91      0.82 o 
   1   3  14       15.78      0.51 o 
   2   3  14        8.91      0.36 o 
   3   3  14       53.32      1.63 o 
   4   3  14        0.06      0.05 o 
   5   3  14       33.03      1.08 o 
   6   3  14        0.07      0.06 o 
  -8   4  14        0.06      0.07 o 
  -7   4  14        3.33      0.18 o 
  -6   4  14       14.36      0.58 o 
  -5   4  14        7.21      0.24 o 
  -4   4  14       23.72      0.65 o 
  -3   4  14        6.36      0.22 o 
  -2   4  14       10.13      0.45 o 
  -1   4  14        4.01      0.29 o 
   0   4  14        0.19      0.06 o 
   1   4  14        2.17      0.16 o 
   2   4  14        8.78      0.51 o 
   3   4  14        3.54      0.23 o 
   4   4  14       25.25      1.16 o 
  -6   5  14        2.44      0.18 o 
  -5   5  14       50.49      1.90 o 
  -4   5  14       13.76      1.24 o 
  -3   5  14        1.99      0.15 o 
  -2   5  14        2.38      0.26 o 
  -1   5  14        2.24      0.20 o 
   0   5  14       17.66      0.65 o 
   1   5  14       26.13      0.93 o 
   2   5  14       23.16      0.80 o 
 -10   1  15        0.04      0.04 o 
  -9   1  15        0.51      0.08 o 
  -8   1  15       16.76      0.47 o 
  -7   1  15       13.99      0.45 o 
  -6   1  15        3.84      0.20 o 
  -5   1  15       43.43      1.20 o 
  -4   1  15        0.17      0.07 o 
  -3   1  15        0.07      0.06 o 
  -2   1  15       12.07      0.40 o 
  -1   1  15       11.16      0.37 o 
   0   1  15        3.85      0.20 o 
   1   1  15        4.28      0.19 o 
   2   1  15        5.51      0.20 o 
   3   1  15        3.13      0.13 o 
   4   1  15        9.59      0.30 o 
   5   1  15       19.15      0.55 o 
   6   1  15        2.10      0.13 o 
   7   1  15       25.12      1.01 o 
 -10   2  15        0.04      0.04 o 
  -9   2  15        0.52      0.08 o 
  -8   2  15        0.15      0.07 o 
  -7   2  15       42.26      1.32 o 
  -6   2  15        2.97      0.14 o 
  -5   2  15       12.76      0.43 o 
  -4   2  15       37.75      1.09 o 
  -3   2  15       31.07      0.89 o 
  -2   2  15        2.58      0.16 o 
  -1   2  15       13.18      0.59 o 
   0   2  15      102.45      3.16 o 
   1   2  15        0.99      0.09 o 
   2   2  15       13.38      0.52 o 
   3   2  15        1.36      0.13 o 
   4   2  15       29.13      0.92 o 
   5   2  15        0.05      0.04 o 
   6   2  15       17.88      0.64 o 
  -9   3  15        2.70      0.14 o 
  -8   3  15        0.39      0.08 o 
  -7   3  15        5.17      0.20 o 
  -6   3  15       13.19      0.38 o 
  -5   3  15        2.37      0.11 o 
  -4   3  15        6.48      0.25 o 
  -3   3  15        1.82      0.13 o 
  -2   3  15       12.49      0.40 o 
  -1   3  15        6.64      0.25 o 
   0   3  15        0.21      0.07 o 
   1   3  15        0.85      0.11 o 
   2   3  15        5.42      0.30 o 
   3   3  15        5.10      0.23 o 
   4   3  15        0.05      0.04 o 
   5   3  15        0.87      0.09 o 
  -8   4  15        3.20      0.18 o 
  -7   4  15       13.25      0.42 o 
  -6   4  15       23.64      0.76 o 
  -5   4  15       14.11      0.55 o 
  -4   4  15        0.87      0.08 o 
  -3   4  15        0.05      0.05 o 
  -2   4  15       11.81      0.54 o 
  -1   4  15       43.53      2.68 o 
   0   4  15       28.34      1.50 o 
   1   4  15       20.35      0.96 o 
   2   4  15        6.27      0.39 o 
   3   4  15        0.04      0.04 o 
   4   4  15        6.49      0.48 o 
  -5   5  15        0.13      0.08 o 
  -4   5  15        0.22      0.08 o 
  -3   5  15        0.05      0.06 o 
  -2   5  15        0.11      0.11 o 
  -1   5  15        1.59      0.17 o 
   0   5  15        2.17      0.20 o 
   1   5  15        0.18      0.10 o 
 -10   0  16        3.07      0.24 o 
  -9   0  16       24.06      0.84 o 
  -8   0  16       12.63      0.48 o 
  -7   0  16        7.42      0.30 o 
  -6   0  16      139.55      4.60 o 
  -5   0  16        0.05      0.04 o 
  -4   0  16       61.43      2.12 o 
  -3   0  16       14.92      0.64 o 
  -2   0  16       12.67      0.49 o 
  -1   0  16       24.00      0.84 o 
   0   0  16       11.12      0.47 o 
   1   0  16       12.59      0.46 o 
   2   0  16       36.76      1.22 o 
   3   0  16       11.05      0.40 o 
   4   0  16       49.56      2.16 o 
   5   0  16       16.16      0.63 o 
   6   0  16        2.37      0.23 o 
 -10   1  16        0.96      0.12 o 
  -9   1  16        2.61      0.15 o 
  -8   1  16        9.41      0.33 o 
  -7   1  16        6.16      0.25 o 
  -6   1  16        0.54      0.10 o 
  -5   1  16       59.22      1.81 o 
  -4   1  16       24.05      0.66 o 
  -3   1  16       34.28      0.96 o 
  -2   1  16        1.13      0.12 o 
  -1   1  16        6.68      0.27 o 
   0   1  16        3.95      0.18 o 
   1   1  16       23.87      0.67 o 
   2   1  16        0.39      0.07 o 
   3   1  16       59.11      1.63 o 
   4   1  16        3.26      0.16 o 
   5   1  16        0.06      0.05 o 
   6   1  16       28.87      0.89 o 
 -10   2  16        0.71      0.10 o 
  -9   2  16       10.45      0.43 o 
  -8   2  16       39.87      1.19 o 
  -7   2  16       12.91      0.40 o 
  -6   2  16        0.29      0.10 o 
  -5   2  16        3.62      0.21 o 
  -4   2  16       11.99      0.48 o 
  -3   2  16       15.78      0.50 o 
  -2   2  16       39.59      1.21 o 
  -1   2  16        0.06      0.05 o 
   0   2  16        2.82      0.15 o 
   1   2  16        6.49      0.26 o 
   2   2  16       14.22      0.50 o 
   3   2  16        2.04      0.12 o 
   4   2  16        2.46      0.14 o 
   5   2  16       12.73      0.51 o 
   6   2  16        9.19      0.39 o 
  -9   3  16        3.56      0.20 o 
  -8   3  16       18.57      0.60 o 
  -7   3  16       23.12      0.70 o 
  -6   3  16        1.82      0.12 o 
  -5   3  16        0.08      0.09 o 
  -4   3  16        4.40      0.21 o 
  -3   3  16        0.06      0.05 o 
  -2   3  16       34.90      0.99 o 
  -1   3  16      121.29      3.69 o 
   0   3  16        1.23      0.11 o 
   1   3  16        0.36      0.08 o 
   2   3  16        4.20      0.18 o 
   3   3  16        9.49      0.55 o 
   4   3  16       26.48      1.49 o 
   5   3  16       38.01      2.14 o 
  -7   4  16       10.44      0.42 o 
  -6   4  16        0.55      0.07 o 
  -5   4  16        0.05      0.06 o 
  -4   4  16        1.98      0.12 o 
  -3   4  16        4.69      0.19 o 
  -2   4  16       16.94      1.03 o 
  -1   4  16        4.85      0.37 o 
   0   4  16       18.78      1.01 o 
   1   4  16       14.56      0.79 o 
   2   4  16        0.06      0.05 o 
   3   4  16        2.89      0.62 o 
  -4   5  16        0.05      0.05 o 
  -3   5  16       19.38      0.77 o 
  -2   5  16       15.24      1.25 o 
  -1   5  16        0.21      0.10 o 
   0   5  16       28.73      0.98 o 
 -10   1  17       16.03      0.57 o 
  -9   1  17       39.33      1.25 o 
  -8   1  17        7.46      0.29 o 
  -7   1  17       24.63      0.74 o 
  -6   1  17        1.22      0.13 o 
  -5   1  17       17.87      0.52 o 
  -4   1  17        4.95      0.19 o 
  -3   1  17       64.98      1.74 o 
  -2   1  17       33.50      0.93 o 
  -1   1  17        1.94      0.14 o 
   0   1  17       21.16      0.74 o 
   1   1  17        3.90      0.19 o 
   2   1  17        4.60      0.19 o 
   3   1  17        1.37      0.10 o 
   4   1  17        8.95      0.31 o 
   5   1  17        0.10      0.06 o 
  -9   2  17        9.29      0.36 o 
  -8   2  17        2.31      0.16 o 
  -7   2  17        2.11      0.15 o 
  -6   2  17       10.28      0.49 o 
  -5   2  17        8.38      0.34 o 
  -4   2  17        7.97      0.33 o 
  -3   2  17        1.22      0.12 o 
  -2   2  17       59.28      1.75 o 
  -1   2  17        0.07      0.05 o 
   0   2  17        0.06      0.07 o 
   1   2  17        4.69      0.25 o 
   2   2  17       49.94      1.50 o 
   3   2  17        7.29      0.34 o 
   4   2  17        5.68      0.25 o 
   5   2  17       28.21      0.94 o 
  -8   3  17       17.87      0.60 o 
  -7   3  17        0.19      0.07 o 
  -6   3  17        0.59      0.10 o 
  -5   3  17        0.08      0.07 o 
  -4   3  17       16.36      0.53 o 
  -3   3  17        1.31      0.11 o 
  -2   3  17        4.88      0.24 o 
  -1   3  17       12.79      0.66 o 
   0   3  17        5.74      0.25 o 
   1   3  17        1.51      0.18 o 
   2   3  17        0.27      0.06 o 
   3   3  17        8.07      0.41 o 
   4   3  17        3.47      0.21 o 
  -6   4  17        0.11      0.06 o 
  -5   4  17        2.45      0.15 o 
  -4   4  17        4.80      0.22 o 
  -3   4  17       12.21      0.57 o 
  -2   4  17       12.21      0.98 o 
  -1   4  17       11.36      0.77 o 
   0   4  17        0.76      0.16 o 
   1   4  17        4.79      0.27 o 
   2   4  17        7.17      0.57 o 
  -9   0  18        0.30      0.27 o 
  -8   0  18        2.27      0.47 o 
  -7   0  18        8.49      0.34 o 
  -6   0  18       16.50      0.56 o 
  -5   0  18       29.14      0.91 o 
  -4   0  18      147.91      5.04 o 
  -3   0  18       36.87      1.10 o 
  -2   0  18        5.43      0.27 o 
  -1   0  18       65.01      2.07 o 
   0   0  18        0.56      0.11 o 
   1   0  18       90.14      3.26 o 
   2   0  18        5.33      0.31 o 
   3   0  18       10.26      0.39 o 
   4   0  18        0.10      0.07 o 
   5   0  18        2.08      0.19 o 
  -9   1  18        7.29      0.32 o 
  -8   1  18       10.98      0.41 o 
  -7   1  18        0.21      0.08 o 
  -6   1  18        0.63      0.10 o 
  -5   1  18        0.54      0.08 o 
  -4   1  18        1.15      0.10 o 
  -3   1  18       43.44      1.20 o 
  -2   1  18        9.45      0.33 o 
  -1   1  18       15.83      0.51 o 
   0   1  18       26.86      0.90 o 
   1   1  18        4.62      0.19 o 
   2   1  18       21.62      0.64 o 
   3   1  18        3.21      0.15 o 
   4   1  18        0.48      0.08 o 
   5   1  18        5.96      0.29 o 
  -9   2  18       15.75      0.55 o 
  -8   2  18       14.54      0.54 o 
  -7   2  18        4.85      0.31 o 
  -6   2  18       20.90      0.73 o 
  -5   2  18        5.43      0.33 o 
  -4   2  18        8.71      0.36 o 
  -3   2  18       47.53      1.43 o 
  -2   2  18       30.92      0.94 o 
  -1   2  18        6.14      0.24 o 
   0   2  18       12.17      0.55 o 
   1   2  18        0.13      0.07 o 
   2   2  18        2.51      0.17 o 
   3   2  18       21.80      0.76 o 
   4   2  18        6.04      0.39 o 
  -8   3  18        0.04      0.04 o 
  -7   3  18       10.39      0.47 o 
  -6   3  18        8.67      0.33 o 
  -5   3  18       14.34      0.49 o 
  -4   3  18        2.81      0.18 o 
  -3   3  18        3.88      0.19 o 
  -2   3  18       10.23      0.36 o 
  -1   3  18        1.24      0.12 o 
   0   3  18        4.98      0.24 o 
   1   3  18       38.12      1.65 o 
   2   3  18        1.89      0.13 o 
   3   3  18        2.15      0.16 o 
  -5   4  18       18.03      0.57 o 
  -4   4  18        2.45      0.16 o 
  -3   4  18        4.81      0.38 o 
  -2   4  18        1.32      0.12 o 
  -1   4  18        0.03      0.03 o 
   0   4  18        2.80      0.21 o 
   1   4  18        0.89      0.11 o 
  -9   1  19        2.84      0.35 o 
  -8   1  19        0.06      0.07 o 
  -7   1  19       28.48      0.88 o 
  -6   1  19       12.58      0.46 o 
  -5   1  19       45.14      1.35 o 
  -4   1  19       59.30      1.63 o 
  -3   1  19        0.26      0.08 o 
  -2   1  19        1.81      0.14 o 
  -1   1  19       10.37      0.38 o 
   0   1  19       53.82      1.74 o 
   1   1  19       12.52      0.50 o 
   2   1  19       36.20      1.06 o 
   3   1  19        7.84      0.38 o 
   4   1  19        1.56      0.13 o 
  -8   2  19        3.92      0.30 o 
  -7   2  19        0.27      0.08 o 
  -6   2  19        2.77      0.22 o 
  -5   2  19       12.30      0.47 o 
  -4   2  19        6.97      0.32 o 
  -3   2  19        0.28      0.09 o 
  -2   2  19        9.21      0.31 o 
  -1   2  19        4.42      0.21 o 
   0   2  19       13.41      0.47 o 
   1   2  19        6.41      0.37 o 
   2   2  19        0.08      0.06 o 
   3   2  19       15.18      0.50 o 
  -7   3  19        0.10      0.07 o 
  -6   3  19       16.94      0.53 o 
  -5   3  19        6.43      0.29 o 
  -4   3  19        0.08      0.09 o 
  -3   3  19       11.72      0.45 o 
  -2   3  19        1.54      0.18 o 
  -1   3  19        4.15      0.23 o 
   0   3  19        0.40      0.09 o 
   1   3  19       15.93      0.66 o 
   2   3  19        0.36      0.08 o 
  -4   4  19        0.05      0.06 o 
  -3   4  19        0.43      0.08 o 
  -2   4  19        0.33      0.09 o 
  -1   4  19        0.68      0.10 o 
  -8   0  20       44.36      1.91 o 
  -7   0  20        0.54      0.14 o 
  -6   0  20       10.58      0.41 o 
  -5   0  20      110.74      3.79 o 
  -4   0  20        0.11      0.12 o 
  -3   0  20       11.18      0.46 o 
  -2   0  20       18.35      1.00 o 
  -1   0  20       47.63      1.59 o 
   0   0  20       10.63      0.48 o 
   1   0  20       97.59      3.88 o 
   2   0  20       20.06      0.72 o 
   3   0  20       36.90      1.29 o 
  -8   1  20        0.90      0.21 o 
  -7   1  20        4.86      0.24 o 
  -6   1  20       30.32      0.94 o 
  -5   1  20        0.60      0.09 o 
  -4   1  20       13.61      0.44 o 
  -3   1  20        2.02      0.14 o 
  -2   1  20        0.94      0.12 o 
  -1   1  20        3.20      0.20 o 
   0   1  20        3.38      0.20 o 
   1   1  20        5.72      0.26 o 
   2   1  20       26.83      0.87 o 
   3   1  20        0.45      0.07 o 
  -7   2  20       24.63      0.80 o 
  -6   2  20       23.43      1.14 o 
  -5   2  20        0.07      0.06 o 
  -4   2  20        0.17      0.10 o 
  -3   2  20        3.83      0.25 o 
  -2   2  20        7.65      0.30 o 
  -1   2  20       53.11      1.60 o 
   0   2  20       28.08      0.86 o 
   1   2  20        0.52      0.10 o 
   2   2  20        2.14      0.17 o 
  -6   3  20        0.96      0.11 o 
  -5   3  20        0.24      0.10 o 
  -4   3  20        6.54      0.30 o 
  -3   3  20        4.87      0.28 o 
  -2   3  20       17.06      0.70 o 
  -1   3  20        0.25      0.09 o 
   0   3  20       13.80      0.50 o 
   1   3  20        0.32      0.11 o 
  -7   1  21        3.31      0.25 o 
  -6   1  21       14.03      0.49 o 
  -5   1  21        1.04      0.12 o 
  -4   1  21        1.45      0.13 o 
  -3   1  21        9.62      0.41 o 
  -2   1  21       66.64      2.12 o 
  -1   1  21       15.16      0.56 o 
   0   1  21       18.47      0.63 o 
   1   1  21       10.83      0.42 o 
   2   1  21       10.02      0.42 o 
  -6   2  21        1.35      0.18 o 
  -5   2  21        0.11      0.09 o 
  -4   2  21        4.93      0.28 o 
  -3   2  21       12.51      0.42 o 
  -2   2  21        0.57      0.10 o 
  -1   2  21        1.19      0.12 o 
   0   2  21       14.70      0.50 o 
   1   2  21        2.64      0.19 o 
  -4   3  21        1.65      0.16 o 
  -3   3  21        7.48      0.35 o 
  -2   3  21        0.04      0.05 o 
  -1   3  21       14.68      0.52 o 
  -7   0  22        0.35      0.18 o 
  -6   0  22        3.28      0.22 o 
  -5   0  22        0.11      0.09 o 
  -4   0  22        1.35      0.18 o 
  -3   0  22      109.23      4.27 o 
  -2   0  22        4.71      0.29 o 
  -1   0  22        0.73      0.16 o 
   0   0  22       17.72      0.78 o 
   1   0  22        4.36      0.39 o 
  -6   1  22        1.44      0.17 o 
  -5   1  22        1.54      0.15 o 
  -4   1  22       24.75      0.79 o 
  -3   1  22        2.36      0.18 o 
  -2   1  22       12.86      0.48 o 
  -1   1  22       14.47      0.53 o 
   0   1  22        4.72      0.22 o 
   1   1  22        3.25      0.19 o 
  -5   2  22       11.36      0.52 o 
  -4   2  22        4.78      0.24 o 
  -3   2  22        0.09      0.10 o 
  -2   2  22       11.01      0.40 o 
  -1   2  22       21.90      0.72 o 
   0   2  22        0.43      0.10 o 
  -5   1  23        0.13      0.09 o 
  -4   1  23       10.55      0.43 o 
  -3   1  23        2.14      0.18 o 
  -2   1  23        0.09      0.10 o 
  -1   1  23        1.79      0.19 o 
_refine_diff_density_max 1.747557E-01
_refine_diff_density_min -2.874571E-01

# start Validation Reply Form
_vrf_PLAT355_ELMAM2_withoutURATIO_oxa10_05
;
PROBLEM: Long   O-H (X0.82,N0.98A)  O1       - H1       .       1.08 Ang.  
RESPONSE: This is a very strong hydrogen bond and this is the reason why
the O-H bond is so long.
;
_vrf_PLAT417_ELMAM2_withoutURATIO_oxa10_05
;
PROBLEM: Short Inter D-H..H-D
RESPONSE: This is a very strong hydrogen bond and this is the reason why
the distance is so short.
;
# end Validation Reply Form
