# Supplementary material for: On the accuracy and precision of X-ray and neutron diffraction results as a function of resolution and the electron density model
Source: IUCrJ. 2020 Aug 25;7(Pt 5):920–33. doi: 10.1107/S2052252520010441 (PMC7467170; doi:10.1107/S2052252520010441)
Supplement: Supplementary file 2 [file m-07-00920-sup2.zip › cif_deposition/ELMAM2_withoutURATIO_oxa10_06.cif]

data_ELMAM2_withoutURATIO_oxa10_06  
_audit_creation_method             'MoPro12'     
_chemical_formula_moiety               'C2 H2 O4, 2(H2 O1)'
_chemical_formula_sum                  'C2 H6 O6'
_chemical_formula_weight               126.07
_chemical_absolute_configuration     '-'

_symmetry_cell_setting               monoclinic   
_symmetry_space_group_name_H-M         'P 21/c'
_symmetry_space_group_name_Hall        '-P 2ybc'

loop_
_atom_type_symbol                      
_atom_type_description                 
_atom_type_scat_dispersion_real        
_atom_type_scat_dispersion_imag        
_atom_type_scat_source                 
 'C' 'C'    0.0033   0.0016
'Su & Coppens. Acta. Cryst. (1997) A53, 749-762. '                    
 'H' 'H'    0.0000   0.0000
'Su & Coppens. Acta. Cryst. (1997) A53, 749-762. '                    
 'O' 'O'    0.0106   0.0060
'Su & Coppens. Acta. Cryst. (1997) A53, 749-762. '                    

loop_
_symmetry_equiv_pos_as_xyz           
'x, y, z'
'-x, y+1/2, -z+1/2'
'-x, -y, -z'
'x, -y-1/2, z-1/2'
_cell_length_a                    6.0947(2)
_cell_length_b                    3.49490(10)
_cell_length_c                    11.8491(4)
_cell_angle_alpha                 90.00
_cell_angle_beta                  103.9380(10)
_cell_angle_gamma                 90.00
_cell_volume                      244.959(13)
_cell_formula_units_Z                2
_cell_measurement_reflns_used     6404
_cell_measurement_temperature     100(1)
_cell_measurement_theta_max       36.31
_cell_measurement_theta_min       3.44
_exptl_crystal_density_diffrn     1.709
_exptl_crystal_F_000              132 
_exptl_absorpt_coefficient_mu     0.181 
_exptl_crystal_description        unspecified
_exptl_crystal_size_max              0.254
_exptl_crystal_size_mid              0.199  
_exptl_crystal_size_min              0.184                
_exptl_crystal_colour             colourless
_exptl_absorpt_correction_type    multi-scan
_exptl_absorpt_process_details
;
 Absorption correction done by SORTAV
 Blessing, R. H.: (1995) Acta Cryst. A51, 33-38
;
_exptl_absorpt_correction_T_min    0.882
_exptl_absorpt_correction_T_max    1.095
_exptl_special_details               
;
?
;
_diffrn_reflns_av_R_equivalents   0.0000
_diffrn_reflns_av_unetI/netI      0.0337
_diffrn_reflns_limit_h_max        9
_diffrn_reflns_limit_h_min        -10
_diffrn_reflns_limit_k_max        5
_diffrn_reflns_limit_k_min        0
_diffrn_reflns_limit_l_max        19
_diffrn_reflns_limit_l_min        0
_diffrn_reflns_number             1190
_diffrn_reflns_theta_full         26.00
_diffrn_reflns_theta_max          36.32
_diffrn_reflns_theta_min          3.44
_diffrn_ambient_temperature       100(1)
_diffrn_measured_fraction_theta_full 1.000
_diffrn_measured_fraction_theta_max 1.000
_diffrn_measurement_device_type   'Bruker APEX-II CCD'
_diffrn_measurement_method        '\f and \w scans'
_diffrn_radiation_monochromator   'graphite'
_diffrn_radiation_type            MoK\a
_diffrn_radiation_wavelength      0.71073
_diffrn_source                    'fine-focus sealed tube'
_diffrn_standards_number          0
_reflns_number_gt                 1107
_reflns_number_total              1190
_reflns_threshold_expression      >2sigma(I)
_computing_structure_refinement      'MoPro (J. Appl. Cryst. 2005, 38, 38-54)'
_iucr_refine_instructions_details  
; 
# ! MoPro 12.6 19/01/2017 17:15:31 F:\Oxalic_acid\Oxa_ELMAM2\Final_Refinement_06\10\mopro_elmam2_06_01.par 
# ! reflections hkl file : F:\Oxalic_acid\Oxa_ELMAM2\Final_Refinement_06\10\sortav_freeformat.hkl refin. vs. F^1 
# ! atomic table file : C:\Users\user\Desktop\Programy_Krys\MoPro\MoProSuite\LibMoPro\mopro.tab 
# ! wave functions file : C:\Users\user\Desktop\Programy_Krys\MoPro\MoProSuite\LibMoPro\WAVEF_Su_Coppens_relativistic 
# ! RF factor = 2.011 % RI factor = 3.723% 
# ! wR2F factor = 2.592 % wR2I factor = 5.162% 
# ! g.o.f.(F**1) = 1.280 Nvar= 49 Nref= 1190 Nfree= 0 0.08<sinT/l< 0.83 
#  
# WSIG 1.00000 ! weighting scheme 
#  ! SPACE GROUP P ? 
#  
# CELL 6.0947 3.4949 11.8491 90.0000 103.9381 90.0000 0.71073 
# ZERR 0.0000 0.0000 0.0000 0.0000 0.0000 0.0000 
#  
# SYMM 2 P CENTRO 
#  X , Y, Z 
#  -X , 1/2+Y, 1/2-Z 
#  
# EQUIV 56551 
#  
# SCALE 1 9.984070 
#  
# FMULT 1.00000 
#  
# UOVER 0.00000 0.00000 0.00000 0.00000 0.00000 0.00000 ANI 
#  
# SOLVT 0.00000 50.00000 
#  
# EXTIN 0.00000 GAUSSIAN ISOT TYP1 ! G*10^4 
#  
#  
# DUMMY 2 
# DUMY 0.39896 0.58093 0.36381 D1 0 ! atom # 8 
# DUMY 0.42794 0.53146 0.40201 D2 0 ! atom # 9 
#  
# KAPPA 7 
#  1.001632 1.113461 ! # 1 1 TES O1 1x 
#  1.013147 1.000000 ! # 2 1 TES C1 1x 
#  1.003017 1.109004 ! # 3 1 TES O2 1x 
#  1.023969 0.927043 ! # 4 1 TES O3 1x 
#  1.043006 1.200000 ! # 5 1 TES H2 1x 
#  1.043006 1.200000 ! # 6 1 TES H3 1x 
#  1.119673 1.200000 ! # 7 1 TES H1 1x 
#  
# ATOMS 7 
#  
# ATOM 1 O1 TES 1 0.065309 0.444163 0.150170 1.0000 1 O 
#  XY C1 H1 HEX K1 V0 M0 Q0 
# UANI 0.012706 0.017175 0.007827 -.003774 0.001676 0.000600 
#  6.05220 0. -.054 -.087 0. 0.104 0. 0. -.028 0.042 
#  0. -.015 -.026 0. 0. 0.065 0.022 
#  0.011 0. 0. 0.004 0.003 0. 0. 0.015 0.015 
#  
# ATOM 2 C1 TES 1 0.096908 0.558810 0.052028 1.0000 1 C 
#  XY O2 O1 HEX K2 V0 M0 Q0 
# UANI 0.008372 0.010484 0.007427 -.001944 0.000718 0.000039 
#  3.98080 0. 0.081 -.046 0. -.248 0. 0. 0.097 0.050 
#  0. 0.022 -.006 0. 0. 0.294 0.021 
#  0.014 0. 0. 0.014 -.001 0. 0. -.058 0.018 
#  
# ATOM 3 O2 TES 1 0.257552 0.742517 0.036289 1.0000 1 O 
#  ZY C1 O1 HEX K3 V0 M0 Q0 
# UANI 0.010476 0.017574 0.008346 -.005853 0.000461 0.000819 
#  6.09000 0. 0. 0. -.068 0.029 0. 0. -.153 0. 
#  0.028 0. 0. 0.017 0. 0. 0. 
#  -.012 0. 0. 0.011 0. 0. 0. -.003 0. 
#  
# ATOM 4 O3 TES 1 0.369956 0.631142 0.321486 1.0000 1 O 
# bZY H2 H3 HEX K4 V0 M0 Q0 
# UANI 0.010220 0.017297 0.008717 0.001708 0.000116 -.001146 
#  5.64460 0. 0. 0. -.163 -.014 0. 0. 0.132 0. 
#  -.039 0. 0. -.061 0. 0. 0. 
#  -.018 0. 0. -.027 0. 0. 0. 0.004 0. 
#  
# ATOM 5 H2 TES 1 0.311562 0.690731 0.385805 1.0000 1 H 
#  ZY O3 H3 HEX K5 V0 M0 Q0 
# UISO 0.027288 
#  1.13780 0. 0. 0. 0.273 0.140 0. 0. 0. 0. 
#  0.034 0. 0. 0. 0. 0. 0. 
#  -.010 0. 0. 0. 0. 0. 0. 0. 0. 
#  
# ATOM 6 H3 TES 1 0.486872 0.458473 0.349243 1.0000 1 H 
#  ZY O3 H2 HEX K6 V0 M0 Q0 
# UISO 0.024118 
#  1.13780 0. 0. 0. 0.273 0.140 0. 0. 0. 0. 
#  0.034 0. 0. 0. 0. 0. 0. 
#  -.010 0. 0. 0. 0. 0. 0. 0. 0. 
#  
# ATOM 7 H1 TES 1 0.200797 0.520892 0.218376 1.0000 1 H 
#  ZY O1 C1 HEX K7 V0 M0 Q0 
# UISO 0.044990 
#  0.95670 0. 0. 0. 0.207 0.095 0. 0. 0. 0. 
#  0.017 0. 0. 0. 0. 0. 0. 
#  -.028 0. 0. 0. 0. 0. 0. 0. 0. 
#  
# ANHAR 0 3 ! number_of_anharmonic_atoms max_order 
# ! 1 ! atom number 
# ! 0.00E+00 0.00E+00 0.00E+00 0.00E+00 0.00E+00 0.00E+00 0.00E+00 0.00E+00 
# ! 0.00E+00 0.00E+00 
#  
#  
# STOP 
; 
_refine_special_details              
;
  TAAM refinement with ELMAM2 databank.
  Uses aspherical atomic scattering factors computed 
  from multipolar model
  (Hansen & Coppens, Acta Cryst. A, 1978, 34, 909-921)
  parametrized using ELMAM2 databank
  (Domagala, et al., Acta Cryst. A, 2012, 68, 337-351)
  and MoPro software
  (Jelsch, et al., J. Appl. Cryst. 2005, 38, 38-54)
 Refinement of F^1^ against reflections.
 The threshold expression of F^2^ > 2sigma(F^2^) is
 used for calculating R-factors(gt) and is not
 relevant to the choice of reflections for refinement.
 R-factors based on F^2^ are statistically about twice
 as large as those based on F, and R-factors based on
 ALL data will be even larger.
;
_refine_ls_structure_factor_coef     F  
_refine_ls_matrix_type                full
_refine_ls_weighting_scheme          sigma
_refine_ls_weighting_details         ?
_atom_sites_solution_primary      direct 
_atom_sites_solution_secondary    difmap 
_atom_sites_solution_hydrogens    geom   
_refine_ls_hydrogen_treatment    refall
_refine_ls_extinction_method        'none'              
_refine_ls_abs_structure_details     ?
_refine_ls_abs_structure_Flack       ?
_refine_ls_number_reflns              1190
_refine_ls_number_parameters            49
_refine_ls_number_restraints             0
# R-factors: R(F)  &  wR2(I) 
_refine_ls_R_factor_all              0.0201
_refine_ls_R_factor_gt               0.0187
_refine_ls_wR_factor_ref             0.0259
_refine_ls_wR_factor_gt              0.0257
_refine_ls_goodness_of_fit_ref       1.280
_refine_ls_restrained_S_all          0.000
_refine_ls_shift/su_max              0.000
_refine_ls_shift/su_mean             0.000

###  to get diff_density_max min & rms : 
###  run MoPro  : WRIT FOUR   to create FOURier file 
###  run VMoPro : FOUR  FastFourierTransform   to get a 3D grid (Xplor format) on whole unit-cell
###             & GRID  STAT   to get max min rms statistics


loop_
_atom_site_type_symbol      
_atom_site_label            
_atom_site_fract_x          
_atom_site_fract_y          
_atom_site_fract_z          
_atom_site_U_iso_or_equiv   
_atom_site_adp_type         
_atom_site_occupancy        
_atom_site_calc_flag        
_atom_site_refinement_flag_posn  
_atom_site_refinement_flag_adp  
_atom_site_disorder_assembly
_atom_site_disorder_group   
O  O1 0.06531(4) 0.44416(8) 0.15017(2) 0.0127(1) Uani 1 d . . . .
C  C1 0.09691(4) 0.55881(9) 0.05203(2) 0.0090(1) Uani 1 d . . . .
O  O2 0.25755(4) 0.74252(8) 0.03629(2) 0.0124(1) Uani 1 d . . . .
O  O3 0.36996(4) 0.63114(8) 0.32149(2) 0.0124(1) Uani 1 d . . . .
H  H2 0.312(1) 0.691(2) 0.3858(7) 0.027(2) Uiso 1 d U . . .
H  H3 0.487(1) 0.458(2) 0.3492(6) 0.024(2) Uiso 1 d U . . .
H  H1 0.201(2) 0.521(3) 0.2184(8) 0.045(3) Uiso 1 d U . . .

loop_ 
_atom_site_aniso_label 
_atom_site_aniso_U_11 
_atom_site_aniso_U_22 
_atom_site_aniso_U_33 
_atom_site_aniso_U_12 
_atom_site_aniso_U_13 
_atom_site_aniso_U_23 
O1 0.0127(1) 0.0172(1) 0.00783(9) -0.00377(7) 0.00168(6) 0.00060(6)  
C1 0.0084(1) 0.0105(1) 0.00743(10) -0.00194(7) 0.00072(7) 0.000039(7)  
O2 0.01048(10) 0.0176(1) 0.00835(9) -0.00585(7) 0.00046(6) 0.00082(6)  
O3 0.01022(10) 0.0173(1) 0.00872(9) 0.00171(7) 0.00012(6) -0.00115(6)  

loop_
_geom_bond_atom_site_label_1         
_geom_bond_atom_site_label_2         
_geom_bond_distance                  
_geom_bond_site_symmetry_2           
_geom_bond_publ_flag                 
O1 C1 1.2876(3) . ? 
O1 H1 1.042(10) . ? 
C1 O2 1.2221(3) . ? 
O3 H3 0.931(8) . ? 
O3 H2 0.939(8) . ? 

loop_
_geom_angle_atom_site_label_1        
_geom_angle_atom_site_label_2        
_geom_angle_atom_site_label_3        
_geom_angle                          
_geom_angle_site_symmetry_1          
_geom_angle_site_symmetry_3          
_geom_angle_publ_flag                
O1 C1 O2 126.94(3) . . ? 
C1 O1 H1 110.9(6) . . ? 
H2 O3 H3 105.3(6) . . ? 

loop_
_geom_torsion_atom_site_label_1      
_geom_torsion_atom_site_label_2      
_geom_torsion_atom_site_label_3      
_geom_torsion_atom_site_label_4      
_geom_torsion                        
_geom_torsion_site_symmetry_1        
_geom_torsion_site_symmetry_2        
_geom_torsion_site_symmetry_3        
_geom_torsion_site_symmetry_4        
_geom_torsion_publ_flag              
O2 C1 O1 H1 -1.9(6) . . . . ? 

loop_ 
 _refln_index_h 
 _refln_index_k 
 _refln_index_l 
 _refln_F_squared_meas 
 _refln_F_squared_sigma 
 _refln_observed_status 
   1   0   0      355.32      9.14 o 
   2   0   0       23.52      0.76 o 
   3   0   0      378.80     12.02 o 
   4   0   0       44.62      2.19 o 
   5   0   0       64.18      2.12 o 
   6   0   0      235.42      8.28 o 
   7   0   0      117.96      4.35 o 
   8   0   0       27.67      1.60 o 
   9   0   0       19.47      0.93 o 
   1   1   0     1472.03     38.79 o 
   2   1   0      372.58      9.45 o 
   3   1   0      108.01      2.75 o 
   4   1   0        2.45      0.17 o 
   5   1   0        0.36      0.09 o 
   6   1   0        0.62      0.10 o 
   7   1   0       88.42      2.82 o 
   8   1   0        0.10      0.11 o 
   9   1   0       34.65      1.12 o 
   0   2   0       13.17      0.71 o 
   1   2   0      313.72      9.41 o 
   2   2   0      519.18     14.93 o 
   3   2   0        2.08      0.18 o 
   4   2   0      117.24      3.15 o 
   5   2   0       25.88      0.77 o 
   6   2   0        0.07      0.06 o 
   7   2   0       37.44      1.18 o 
   8   2   0       42.10      1.34 o 
   9   2   0        1.85      0.15 o 
   1   3   0       19.12      0.83 o 
   2   3   0       13.27      0.55 o 
   3   3   0       73.87      2.59 o 
   4   3   0        6.30      0.35 o 
   5   3   0      125.64      4.22 o 
   6   3   0        0.08      0.10 o 
   7   3   0        0.61      0.11 o 
   8   3   0       18.48      1.02 o 
   0   4   0        3.37      0.76 o 
   1   4   0       18.74      1.30 o 
   2   4   0       14.23      1.29 o 
   3   4   0        6.77      0.49 o 
   4   4   0       68.29      3.21 o 
   5   4   0        9.75      0.45 o 
   6   4   0       17.42      0.98 o 
   7   4   0       10.65      0.88 o 
   1   5   0        4.99      0.31 o 
   2   5   0       13.11      0.66 o 
   3   5   0       18.50      0.79 o 
   4   5   0        0.07      0.06 o 
   5   5   0        5.89      0.41 o 
  -9   1   1        0.56      0.08 o 
  -8   1   1       30.84      1.02 o 
  -7   1   1       18.78      0.68 o 
  -6   1   1        1.35      0.15 o 
  -5   1   1       57.89      1.60 o 
  -4   1   1       90.88      2.43 o 
  -3   1   1      322.19      8.26 o 
  -2   1   1      184.02      4.47 o 
  -1   1   1     2589.09     76.70 o 
   0   1   1      441.04     13.80 o 
   1   1   1       38.39      1.03 o 
   2   1   1       66.61      1.69 o 
   3   1   1      432.73     11.64 o 
   4   1   1      151.35      3.98 o 
   5   1   1      110.72      2.98 o 
   6   1   1      186.92      6.68 o 
   7   1   1        1.15      0.15 o 
   8   1   1        0.43      0.11 o 
   9   1   1        0.11      0.08 o 
  -9   2   1        4.99      0.22 o 
  -8   2   1       40.12      1.17 o 
  -7   2   1        0.10      0.11 o 
  -6   2   1       72.35      2.18 o 
  -5   2   1        9.58      0.36 o 
  -4   2   1       53.70      1.50 o 
  -3   2   1       84.78      2.26 o 
  -2   2   1      147.63      4.64 o 
  -1   2   1      138.46      3.90 o 
   0   2   1       71.32      2.02 o 
   1   2   1      263.63      8.39 o 
   2   2   1        1.63      0.16 o 
   3   2   1        8.09      0.32 o 
   4   2   1       76.28      2.19 o 
   5   2   1       26.82      0.81 o 
   6   2   1       10.05      0.38 o 
   7   2   1       11.49      0.48 o 
   8   2   1       22.52      1.01 o 
   9   2   1        3.82      0.22 o 
  -8   3   1        0.22      0.11 o 
  -7   3   1        2.17      0.17 o 
  -6   3   1       13.93      0.73 o 
  -5   3   1       21.50      0.87 o 
  -4   3   1        5.29      0.30 o 
  -3   3   1        4.19      0.30 o 
  -2   3   1      141.12      5.03 o 
  -1   3   1        0.05      0.05 o 
   0   3   1       49.61      1.83 o 
   1   3   1       30.58      1.32 o 
   2   3   1       29.98      1.51 o 
   3   3   1        2.10      0.21 o 
   4   3   1       40.28      1.44 o 
   5   3   1       29.57      1.07 o 
   6   3   1        0.10      0.12 o 
   7   3   1       28.92      1.29 o 
   8   3   1        0.19      0.10 o 
  -7   4   1       21.97      0.80 o 
  -6   4   1        8.64      0.53 o 
  -5   4   1        3.34      0.29 o 
  -4   4   1        0.09      0.09 o 
  -3   4   1       22.41      1.86 o 
  -2   4   1       19.23      1.70 o 
  -1   4   1        5.81      0.85 o 
   0   4   1       13.02      1.29 o 
   1   4   1        0.16      0.16 o 
   2   4   1        0.09      0.10 o 
   3   4   1        0.21      0.15 o 
   4   4   1        0.43      0.19 o 
   5   4   1        5.43      0.31 o 
   6   4   1        0.08      0.08 o 
   7   4   1        1.60      0.20 o 
  -5   5   1        2.90      0.24 o 
  -4   5   1        0.06      0.06 o 
  -3   5   1        0.11      0.08 o 
  -2   5   1        0.50      0.11 o 
  -1   5   1       10.68      0.48 o 
   0   5   1        0.04      0.05 o 
   1   5   1        0.18      0.17 o 
   2   5   1        4.46      0.30 o 
   3   5   1        9.68      0.70 o 
   4   5   1        2.46      0.28 o 
 -10   0   2        0.04      0.04 o 
  -9   0   2        4.18      0.22 o 
  -8   0   2        3.70      0.27 o 
  -7   0   2       14.00      0.79 o 
  -6   0   2      187.16      6.38 o 
  -5   0   2       89.36      2.68 o 
  -4   0   2      943.59     33.55 o 
  -3   0   2       14.51      0.51 o 
  -2   0   2      609.79     16.53 o 
  -1   0   2      747.51     20.98 o 
   0   0   2      141.78      4.35 o 
   1   0   2       10.09      0.39 o 
   2   0   2     3150.83     89.03 o 
   3   0   2      180.93      5.06 o 
   4   0   2        0.06      0.06 o 
   5   0   2      672.55     20.85 o 
   6   0   2       29.89      1.05 o 
   7   0   2       37.40      1.41 o 
   8   0   2       17.15      0.69 o 
   9   0   2       50.69      3.38 o 
  -9   1   2        1.40      0.11 o 
  -8   1   2        0.03      0.04 o 
  -7   1   2       85.17      2.79 o 
  -6   1   2        6.72      0.31 o 
  -5   1   2      258.34      7.41 o 
  -4   1   2       56.97      1.52 o 
  -3   1   2       34.05      0.91 o 
  -2   1   2      561.22     14.22 o 
  -1   1   2      155.51      4.26 o 
   0   1   2       87.58      2.70 o 
   1   1   2      430.07     11.66 o 
   2   1   2        2.63      0.15 o 
   3   1   2      445.32     12.17 o 
   4   1   2      186.26      5.15 o 
   5   1   2       59.08      1.58 o 
   6   1   2       62.58      1.77 o 
   7   1   2        0.16      0.09 o 
   8   1   2        2.15      0.17 o 
   9   1   2        5.29      0.31 o 
  -9   2   2        0.06      0.05 o 
  -8   2   2       16.39      0.92 o 
  -7   2   2        0.40      0.14 o 
  -6   2   2       41.90      1.41 o 
  -5   2   2        0.64      0.11 o 
  -4   2   2       12.74      0.46 o 
  -3   2   2      180.45      4.85 o 
  -2   2   2      484.05     13.85 o 
  -1   2   2        7.91      0.32 o 
   0   2   2      127.88      4.21 o 
   1   2   2        0.10      0.07 o 
   2   2   2        3.05      0.20 o 
   3   2   2      273.07      7.70 o 
   4   2   2      298.00      8.50 o 
   5   2   2        3.62      0.20 o 
   6   2   2        0.04      0.04 o 
   7   2   2        6.49      0.39 o 
   8   2   2        0.18      0.10 o 
  -8   3   2        8.58      0.32 o 
  -7   3   2        2.06      0.14 o 
  -6   3   2       11.93      0.93 o 
  -5   3   2        0.06      0.07 o 
  -4   3   2       14.06      0.57 o 
  -3   3   2      261.31      8.20 o 
  -2   3   2       67.80      2.56 o 
  -1   3   2       31.32      1.06 o 
   0   3   2      114.34      4.33 o 
   1   3   2       46.17      1.50 o 
   2   3   2       93.12      3.74 o 
   3   3   2       21.54      0.82 o 
   4   3   2        1.00      0.18 o 
   5   3   2        5.68      0.35 o 
   6   3   2        0.57      0.13 o 
   7   3   2       24.43      1.11 o 
   8   3   2       10.28      0.39 o 
  -7   4   2        7.13      0.32 o 
  -6   4   2        0.04      0.04 o 
  -5   4   2        0.05      0.05 o 
  -4   4   2        5.91      0.46 o 
  -3   4   2       12.00      0.94 o 
  -2   4   2       63.34      4.47 o 
  -1   4   2       10.76      1.18 o 
   0   4   2       64.13      4.37 o 
   1   4   2       56.86      3.94 o 
   2   4   2        2.36      0.36 o 
   3   4   2        2.48      0.23 o 
   4   4   2        0.55      0.13 o 
   5   4   2        0.09      0.08 o 
   6   4   2       27.48      1.05 o 
  -5   5   2        4.56      0.29 o 
  -4   5   2       23.42      0.81 o 
  -3   5   2        2.33      0.19 o 
  -2   5   2       17.59      0.60 o 
  -1   5   2       82.90      3.13 o 
   0   5   2        8.22      0.41 o 
   1   5   2       13.34      0.56 o 
   2   5   2        2.03      0.22 o 
   3   5   2        3.29      0.29 o 
   4   5   2        0.91      0.19 o 
  -9   1   3        0.14      0.06 o 
  -8   1   3       18.35      0.60 o 
  -7   1   3        3.85      0.27 o 
  -6   1   3        1.17      0.14 o 
  -5   1   3       51.12      1.43 o 
  -4   1   3        1.69      0.14 o 
  -3   1   3      162.15      4.28 o 
  -2   1   3       20.33      0.56 o 
  -1   1   3      342.77      9.10 o 
   0   1   3       17.59      0.53 o 
   1   1   3      776.39     20.95 o 
   2   1   3      459.08     13.08 o 
   3   1   3       42.40      1.14 o 
   4   1   3      212.82      5.62 o 
   5   1   3        1.81      0.14 o 
   6   1   3       24.21      0.76 o 
   7   1   3        8.38      0.35 o 
   8   1   3       91.95      3.47 o 
   9   1   3       28.18      1.65 o 
  -9   2   3        0.74      0.11 o 
  -8   2   3        7.26      0.29 o 
  -7   2   3       22.25      0.94 o 
  -6   2   3       61.34      2.17 o 
  -5   2   3        4.45      0.25 o 
  -4   2   3       79.88      2.19 o 
  -3   2   3      302.74      8.48 o 
  -2   2   3        9.75      0.38 o 
  -1   2   3      171.20      6.26 o 
   0   2   3        0.05      0.04 o 
   1   2   3      352.96     10.75 o 
   2   2   3       17.20      0.55 o 
   3   2   3      104.34      2.89 o 
   4   2   3       56.66      1.52 o 
   5   2   3       24.76      0.86 o 
   6   2   3       13.81      0.71 o 
   7   2   3        5.43      0.25 o 
   8   2   3        5.07      0.25 o 
  -8   3   3        7.26      0.33 o 
  -7   3   3        2.37      0.14 o 
  -6   3   3        1.45      0.16 o 
  -5   3   3        6.24      0.44 o 
  -4   3   3       23.60      1.01 o 
  -3   3   3        3.52      0.25 o 
  -2   3   3        1.35      0.19 o 
  -1   3   3       13.78      0.59 o 
   0   3   3       86.66      4.36 o 
   1   3   3        0.08      0.07 o 
   2   3   3        4.85      0.31 o 
   3   3   3       99.75      3.30 o 
   4   3   3        1.44      0.20 o 
   5   3   3        5.27      0.25 o 
   6   3   3        0.78      0.12 o 
   7   3   3       15.55      0.52 o 
  -7   4   3        0.63      0.10 o 
  -6   4   3        7.27      0.30 o 
  -5   4   3       27.26      1.10 o 
  -4   4   3       59.38      2.59 o 
  -3   4   3       60.14      2.15 o 
  -2   4   3       32.19      1.11 o 
  -1   4   3        0.08      0.09 o 
   0   4   3        4.04      0.73 o 
   1   4   3       15.68      1.48 o 
   2   4   3       58.61      1.90 o 
   3   4   3       19.83      0.75 o 
   4   4   3        3.02      0.18 o 
   5   4   3        1.36      0.15 o 
   6   4   3        0.23      0.12 o 
  -5   5   3        3.37      0.27 o 
  -4   5   3        2.48      0.21 o 
  -3   5   3        4.45      0.26 o 
  -2   5   3        3.40      0.17 o 
  -1   5   3        1.16      0.13 o 
   0   5   3        1.16      0.11 o 
   1   5   3        0.78      0.10 o 
   2   5   3        1.54      0.16 o 
   3   5   3        0.10      0.09 o 
   4   5   3        3.83      0.46 o 
 -10   0   4        8.47      0.50 o 
  -9   0   4       53.78      1.70 o 
  -8   0   4        4.01      0.28 o 
  -7   0   4       40.11      1.70 o 
  -6   0   4        2.99      0.30 o 
  -5   0   4       18.64      0.77 o 
  -4   0   4      124.12      3.82 o 
  -3   0   4       88.00      2.98 o 
  -2   0   4     1957.01     58.85 o 
  -1   0   4      812.83     26.70 o 
   0   0   4       71.08      2.60 o 
   1   0   4     1754.24     51.64 o 
   2   0   4        8.11      0.37 o 
   3   0   4       21.73      0.73 o 
   4   0   4       40.05      1.23 o 
   5   0   4       12.42      0.48 o 
   6   0   4        1.48      0.21 o 
   7   0   4      276.57     14.45 o 
   8   0   4       70.97      2.63 o 
   9   0   4        5.46      0.58 o 
 -10   1   4        1.21      0.61 o 
  -9   1   4       10.32      0.34 o 
  -8   1   4       28.53      0.85 o 
  -7   1   4        0.31      0.14 o 
  -6   1   4       32.00      1.01 o 
  -5   1   4       92.54      2.54 o 
  -4   1   4       34.36      1.04 o 
  -3   1   4      230.73      5.84 o 
  -2   1   4      358.02      9.00 o 
  -1   1   4      250.39      7.64 o 
   0   1   4     1477.15     49.38 o 
   1   1   4       64.97      1.65 o 
   2   1   4        9.45      0.33 o 
   3   1   4       11.71      0.39 o 
   4   1   4        3.13      0.17 o 
   5   1   4       41.16      1.14 o 
   6   1   4       59.49      1.95 o 
   7   1   4       37.72      1.14 o 
   8   1   4       36.76      1.21 o 
   9   1   4        2.89      0.23 o 
  -9   2   4        0.31      0.09 o 
  -8   2   4       15.77      0.49 o 
  -7   2   4        3.39      0.23 o 
  -6   2   4        5.78      0.41 o 
  -5   2   4       27.84      0.97 o 
  -4   2   4       62.15      2.35 o 
  -3   2   4       27.78      0.81 o 
  -2   2   4       22.49      0.65 o 
  -1   2   4      229.61      6.57 o 
   0   2   4      181.61      6.65 o 
   1   2   4       19.82      0.74 o 
   2   2   4        1.11      0.12 o 
   3   2   4       93.36      2.54 o 
   4   2   4       15.73      0.52 o 
   5   2   4       62.90      2.39 o 
   6   2   4       50.52      1.83 o 
   7   2   4        0.55      0.09 o 
   8   2   4       14.73      0.70 o 
  -8   3   4        0.04      0.04 o 
  -7   3   4       76.29      2.19 o 
  -6   3   4        4.43      0.30 o 
  -5   3   4       10.77      0.60 o 
  -4   3   4      236.50      9.48 o 
  -3   3   4       45.21      1.59 o 
  -2   3   4        9.36      0.63 o 
  -1   3   4       56.20      2.20 o 
   0   3   4       56.32      2.40 o 
   1   3   4        8.00      0.45 o 
   2   3   4      230.30      7.85 o 
   3   3   4      108.97      3.54 o 
   4   3   4       54.39      2.20 o 
   5   3   4        4.28      0.23 o 
   6   3   4        0.29      0.08 o 
   7   3   4       15.24      0.76 o 
  -7   4   4        2.21      0.16 o 
  -6   4   4       43.01      2.05 o 
  -5   4   4       24.08      1.17 o 
  -4   4   4        1.14      0.13 o 
  -3   4   4       30.53      1.52 o 
  -2   4   4        0.50      0.11 o 
  -1   4   4        0.43      0.11 o 
   0   4   4       13.89      0.54 o 
   1   4   4        3.50      0.25 o 
   2   4   4       60.30      3.10 o 
   3   4   4       41.44      1.67 o 
   4   4   4        1.71      0.13 o 
   5   4   4       28.40      0.88 o 
   6   4   4        6.45      0.40 o 
  -5   5   4       70.08      2.47 o 
  -4   5   4        0.45      0.10 o 
  -3   5   4       10.08      0.34 o 
  -2   5   4        3.61      0.17 o 
  -1   5   4        4.84      0.30 o 
   0   5   4       25.17      0.74 o 
   1   5   4       97.33      3.09 o 
   2   5   4        3.16      0.18 o 
   3   5   4        0.05      0.05 o 
   4   5   4       25.64      1.40 o 
 -10   1   5        9.18      0.34 o 
  -9   1   5        3.24      0.16 o 
  -8   1   5       22.10      0.63 o 
  -7   1   5        2.11      0.25 o 
  -6   1   5       94.95      3.00 o 
  -5   1   5       30.64      0.92 o 
  -4   1   5        0.08      0.05 o 
  -3   1   5      215.67      5.44 o 
  -2   1   5       21.07      0.66 o 
  -1   1   5        1.01      0.12 o 
   0   1   5       68.62      1.77 o 
   1   1   5      112.02      2.96 o 
   2   1   5       20.81      0.58 o 
   3   1   5        5.42      0.22 o 
   4   1   5       90.72      2.38 o 
   5   1   5        1.28      0.13 o 
   6   1   5       62.62      1.89 o 
   7   1   5       42.68      1.31 o 
   8   1   5        0.04      0.04 o 
  -9   2   5        6.11      0.24 o 
  -8   2   5       33.67      0.92 o 
  -7   2   5        9.87      0.56 o 
  -6   2   5        3.96      0.33 o 
  -5   2   5      181.39      6.53 o 
  -4   2   5        6.05      0.28 o 
  -3   2   5        2.69      0.18 o 
  -2   2   5        3.41      0.20 o 
  -1   2   5      481.33     15.10 o 
   0   2   5       47.66      1.77 o 
   1   2   5       91.81      2.96 o 
   2   2   5      153.46      4.21 o 
   3   2   5       62.65      1.73 o 
   4   2   5        0.54      0.11 o 
   5   2   5       16.01      0.67 o 
   6   2   5      103.48      3.61 o 
   7   2   5        0.83      0.09 o 
   8   2   5        7.62      0.53 o 
  -8   3   5        0.90      0.11 o 
  -7   3   5       34.17      0.95 o 
  -6   3   5        0.58      0.12 o 
  -5   3   5        3.49      0.27 o 
  -4   3   5       30.18      1.32 o 
  -3   3   5       21.33      0.94 o 
  -2   3   5        6.29      0.36 o 
  -1   3   5        0.51      0.17 o 
   0   3   5       16.15      0.90 o 
   1   3   5       23.26      0.78 o 
   2   3   5        8.37      0.40 o 
   3   3   5        0.10      0.09 o 
   4   3   5        4.00      0.21 o 
   5   3   5       43.36      2.13 o 
   6   3   5        0.14      0.07 o 
   7   3   5        1.04      0.14 o 
  -7   4   5       22.57      1.33 o 
  -6   4   5       38.76      1.34 o 
  -5   4   5       13.72      0.45 o 
  -4   4   5       11.52      0.73 o 
  -3   4   5        0.38      0.11 o 
  -2   4   5       35.65      1.06 o 
  -1   4   5       64.27      2.18 o 
   0   4   5       80.55      2.69 o 
   1   4   5       57.01      4.46 o 
   2   4   5       19.96      0.91 o 
   3   4   5        0.13      0.07 o 
   4   4   5       22.66      1.57 o 
   5   4   5       20.70      0.84 o 
   6   4   5       14.52      0.66 o 
  -5   5   5        0.16      0.10 o 
  -4   5   5        0.07      0.06 o 
  -3   5   5        1.07      0.11 o 
  -2   5   5        4.35      0.35 o 
  -1   5   5        0.10      0.06 o 
   0   5   5        3.36      0.27 o 
   1   5   5        4.37      0.23 o 
   2   5   5        1.26      0.14 o 
   3   5   5        2.02      0.18 o 
 -10   0   6       12.24      0.70 o 
  -9   0   6       24.41      0.78 o 
  -8   0   6        0.06      0.07 o 
  -7   0   6      256.09     15.40 o 
  -6   0   6      166.34      6.31 o 
  -5   0   6      115.86      3.74 o 
  -4   0   6       45.06      1.61 o 
  -3   0   6       12.37      0.44 o 
  -2   0   6      172.80      5.33 o 
  -1   0   6      199.31      6.48 o 
   0   0   6     1006.29     37.69 o 
   1   0   6      213.66      7.30 o 
   2   0   6        4.13      0.22 o 
   3   0   6      598.55     19.42 o 
   4   0   6       13.76      0.56 o 
   5   0   6        6.97      0.42 o 
   6   0   6       44.24      1.74 o 
   7   0   6        1.29      0.12 o 
   8   0   6        5.20      0.32 o 
  -9   1   6       22.45      0.71 o 
  -8   1   6        1.86      0.11 o 
  -7   1   6       19.08      0.59 o 
  -6   1   6      153.06      5.10 o 
  -5   1   6        3.89      0.23 o 
  -4   1   6      179.31      6.12 o 
  -3   1   6        0.33      0.06 o 
  -2   1   6        5.81      0.24 o 
  -1   1   6        0.50      0.09 o 
   0   1   6      314.80      9.04 o 
   1   1   6      209.35      5.43 o 
   2   1   6      421.01     11.55 o 
   3   1   6        4.74      0.21 o 
   4   1   6       41.54      1.16 o 
   5   1   6       84.19      2.45 o 
   6   1   6       21.71      0.64 o 
   7   1   6        0.99      0.09 o 
   8   1   6        4.47      0.23 o 
  -9   2   6       34.11      0.97 o 
  -8   2   6       56.44      1.50 o 
  -7   2   6        2.11      0.19 o 
  -6   2   6        1.07      0.13 o 
  -5   2   6       76.25      5.46 o 
  -4   2   6        5.52      0.31 o 
  -3   2   6      141.72      4.83 o 
  -2   2   6       69.81      2.73 o 
  -1   2   6       18.73      0.75 o 
   0   2   6        5.31      0.27 o 
   1   2   6      161.10      4.95 o 
   2   2   6       10.52      0.40 o 
   3   2   6       45.05      1.30 o 
   4   2   6        7.06      0.34 o 
   5   2   6       51.73      1.53 o 
   6   2   6        2.27      0.13 o 
   7   2   6        6.39      0.34 o 
   8   2   6        0.08      0.07 o 
  -8   3   6       32.30      0.92 o 
  -7   3   6       15.68      0.44 o 
  -6   3   6        6.33      0.27 o 
  -5   3   6        4.90      0.33 o 
  -4   3   6        9.20      0.58 o 
  -3   3   6        0.11      0.10 o 
  -2   3   6      354.29     16.98 o 
  -1   3   6      103.06      5.92 o 
   0   3   6        0.11      0.09 o 
   1   3   6       47.29      1.81 o 
   2   3   6        2.67      0.26 o 
   3   3   6       21.40      1.20 o 
   4   3   6      113.13      5.10 o 
   5   3   6       98.42      3.54 o 
   6   3   6        0.20      0.09 o 
   7   3   6        7.26      0.39 o 
  -7   4   6        4.22      0.20 o 
  -6   4   6        1.72      0.12 o 
  -5   4   6        0.04      0.04 o 
  -4   4   6       29.06      1.28 o 
  -3   4   6       25.41      1.53 o 
  -2   4   6        3.95      0.22 o 
  -1   4   6       91.00      3.13 o 
   0   4   6        6.87      0.80 o 
   1   4   6        9.04      0.90 o 
   2   4   6        3.88      0.44 o 
   3   4   6        0.36      0.07 o 
   4   4   6       15.55      0.92 o 
   5   4   6        9.92      0.49 o 
  -4   5   6        5.21      0.33 o 
  -3   5   6       36.12      1.53 o 
  -2   5   6        0.05      0.06 o 
  -1   5   6       31.90      0.93 o 
   0   5   6       81.98      2.88 o 
   1   5   6        0.18      0.08 o 
   2   5   6        2.07      0.18 o 
   3   5   6       17.12      0.58 o 
  -9   1   7       16.89      0.67 o 
  -8   1   7       54.23      1.66 o 
  -7   1   7       49.62      1.34 o 
  -6   1   7        2.59      0.31 o 
  -5   1   7        0.82      0.14 o 
  -4   1   7       83.31      3.08 o 
  -3   1   7      343.23      9.77 o 
  -2   1   7       33.50      1.04 o 
  -1   1   7      420.71     13.07 o 
   0   1   7       37.25      0.97 o 
   1   1   7       18.15      0.50 o 
   2   1   7       30.22      0.86 o 
   3   1   7       29.87      0.82 o 
   4   1   7        8.80      0.33 o 
   5   1   7        5.21      0.18 o 
   6   1   7       12.35      0.34 o 
   7   1   7        1.55      0.11 o 
   8   1   7        0.40      0.10 o 
  -9   2   7        9.80      0.31 o 
  -8   2   7        6.42      0.22 o 
  -7   2   7       18.96      0.85 o 
  -6   2   7        0.11      0.06 o 
  -5   2   7       20.80      1.19 o 
  -4   2   7        6.95      0.35 o 
  -3   2   7      167.63      8.59 o 
  -2   2   7       34.09      1.17 o 
  -1   2   7        1.22      0.18 o 
   0   2   7      142.23      4.15 o 
   1   2   7       84.98      2.48 o 
   2   2   7       57.57      1.67 o 
   3   2   7        3.80      0.25 o 
   4   2   7      154.24      4.85 o 
   5   2   7        4.44      0.20 o 
   6   2   7        1.06      0.10 o 
   7   2   7        3.87      0.20 o 
  -8   3   7       10.28      0.38 o 
  -7   3   7        0.06      0.04 o 
  -6   3   7        7.23      0.26 o 
  -5   3   7       16.07      0.86 o 
  -4   3   7        5.36      0.33 o 
  -3   3   7        4.02      0.32 o 
  -2   3   7       82.27      4.38 o 
  -1   3   7        1.67      0.31 o 
   0   3   7        0.94      0.27 o 
   1   3   7       20.10      1.07 o 
   2   3   7       29.55      1.38 o 
   3   3   7        2.26      0.14 o 
   4   3   7        0.41      0.08 o 
   5   3   7        5.05      0.28 o 
   6   3   7        5.38      0.29 o 
  -7   4   7        4.43      0.19 o 
  -6   4   7        0.03      0.03 o 
  -5   4   7        1.07      0.08 o 
  -4   4   7        9.46      0.37 o 
  -3   4   7       16.51      0.78 o 
  -2   4   7       39.54      1.40 o 
  -1   4   7       31.26      0.96 o 
   0   4   7        0.19      0.08 o 
   1   4   7        1.36      0.22 o 
   2   4   7       20.06      0.83 o 
   3   4   7       61.26      3.08 o 
   4   4   7       45.33      2.81 o 
   5   4   7       20.51      1.08 o 
  -4   5   7        0.05      0.05 o 
  -3   5   7        3.98      0.19 o 
  -2   5   7        0.20      0.07 o 
  -1   5   7        1.06      0.10 o 
   0   5   7        0.06      0.05 o 
   1   5   7        1.06      0.12 o 
   2   5   7        0.25      0.10 o 
 -10   0   8       17.02      0.57 o 
  -9   0   8        4.52      0.21 o 
  -8   0   8       47.56      1.52 o 
  -7   0   8        0.37      0.10 o 
  -6   0   8        1.32      0.47 o 
  -5   0   8      281.08     13.25 o 
  -4   0   8      545.94     18.78 o 
  -3   0   8       21.16      0.75 o 
  -2   0   8      451.11     16.40 o 
  -1   0   8      491.28     15.25 o 
   0   0   8      291.38      9.76 o 
   1   0   8       70.60      2.16 o 
   2   0   8      102.44      3.26 o 
   3   0   8       10.94      0.43 o 
   4   0   8        1.02      0.14 o 
   5   0   8      151.64      4.87 o 
   6   0   8       16.91      0.51 o 
   7   0   8       47.61      1.84 o 
   8   0   8       30.59      1.26 o 
  -9   1   8        4.63      0.19 o 
  -8   1   8        5.72      0.18 o 
  -7   1   8        0.08      0.05 o 
  -6   1   8        2.71      0.36 o 
  -5   1   8       16.45      0.63 o 
  -4   1   8      165.86      6.33 o 
  -3   1   8        8.27      0.35 o 
  -2   1   8      286.10      9.28 o 
  -1   1   8       97.18      2.96 o 
   0   1   8       28.51      0.80 o 
   1   1   8       92.96      2.56 o 
   2   1   8       47.39      1.41 o 
   3   1   8       39.16      1.04 o 
   4   1   8       29.96      0.90 o 
   5   1   8        1.39      0.09 o 
   6   1   8       45.01      1.16 o 
   7   1   8       50.45      1.69 o 
  -9   2   8       54.70      1.80 o 
  -8   2   8        6.48      0.24 o 
  -7   2   8       16.20      0.47 o 
  -6   2   8       12.79      0.44 o 
  -5   2   8        2.22      0.18 o 
  -4   2   8       89.75      3.29 o 
  -3   2   8      286.90     11.00 o 
  -2   2   8       28.73      1.54 o 
  -1   2   8       46.74      1.67 o 
   0   2   8        0.31      0.13 o 
   1   2   8        6.15      0.39 o 
   2   2   8       56.74      2.22 o 
   3   2   8       99.75      4.73 o 
   4   2   8        0.70      0.07 o 
   5   2   8       14.29      0.41 o 
   6   2   8        5.54      0.21 o 
   7   2   8        7.39      0.31 o 
  -8   3   8       20.88      0.59 o 
  -7   3   8        0.10      0.05 o 
  -6   3   8       38.42      1.21 o 
  -5   3   8        2.07      0.14 o 
  -4   3   8        0.24      0.06 o 
  -3   3   8       18.36      1.01 o 
  -2   3   8       25.36      0.82 o 
  -1   3   8        6.57      0.33 o 
   0   3   8       98.67      3.10 o 
   1   3   8       24.23      1.30 o 
   2   3   8        1.92      0.13 o 
   3   3   8      118.37      6.39 o 
   4   3   8       56.61      1.75 o 
   5   3   8        3.51      0.16 o 
   6   3   8        6.86      0.33 o 
  -6   4   8        6.59      0.23 o 
  -5   4   8       24.42      0.86 o 
  -4   4   8        4.50      0.21 o 
  -3   4   8        0.61      0.08 o 
  -2   4   8        0.54      0.08 o 
  -1   4   8        8.56      0.48 o 
   0   4   8        5.83      0.44 o 
   1   4   8       64.38      3.60 o 
   2   4   8        5.62      0.22 o 
   3   4   8       21.80      1.30 o 
   4   4   8       24.03      1.07 o 
  -4   5   8        8.23      0.45 o 
  -3   5   8        0.49      0.08 o 
  -2   5   8        1.36      0.13 o 
  -1   5   8        0.95      0.11 o 
   0   5   8        7.15      0.29 o 
   1   5   8        9.07      0.34 o 
   2   5   8       79.20      3.07 o 
  -9   1   9       16.57      0.56 o 
  -8   1   9       13.65      0.37 o 
  -7   1   9        9.89      0.32 o 
  -6   1   9       41.69      1.54 o 
  -5   1   9      247.99     10.85 o 
  -4   1   9       43.46      1.58 o 
  -3   1   9       61.37      1.87 o 
  -2   1   9       22.89      0.76 o 
  -1   1   9      171.87      7.28 o 
   0   1   9       36.88      1.15 o 
   1   1   9      191.06      5.53 o 
   2   1   9      178.74      4.94 o 
   3   1   9        1.50      0.13 o 
   4   1   9       21.24      0.67 o 
   5   1   9        2.12      0.10 o 
   6   1   9       36.95      1.07 o 
   7   1   9        0.05      0.04 o 
  -9   2   9        1.47      0.11 o 
  -8   2   9        1.29      0.09 o 
  -7   2   9       16.28      0.47 o 
  -6   2   9       28.81      1.35 o 
  -5   2   9        0.11      0.08 o 
  -4   2   9       14.27      0.48 o 
  -3   2   9       52.85      1.73 o 
  -2   2   9       16.82      0.72 o 
  -1   2   9        7.60      0.41 o 
   0   2   9       55.21      2.62 o 
   1   2   9        6.74      0.41 o 
   2   2   9       70.26      3.95 o 
   3   2   9        2.21      0.13 o 
   4   2   9       14.85      0.47 o 
   5   2   9       10.85      0.36 o 
   6   2   9       35.56      1.01 o 
  -8   3   9        5.17      0.20 o 
  -7   3   9        9.47      0.28 o 
  -6   3   9       31.31      0.92 o 
  -5   3   9        0.02      0.02 o 
  -4   3   9       36.25      1.13 o 
  -3   3   9        5.22      0.22 o 
  -2   3   9        8.47      0.34 o 
  -1   3   9        1.23      0.17 o 
   0   3   9       42.10      1.42 o 
   1   3   9        9.32      0.33 o 
   2   3   9        1.37      0.10 o 
   3   3   9       36.14      1.61 o 
   4   3   9        6.53      0.24 o 
   5   3   9        0.30      0.07 o 
   6   3   9        3.68      0.21 o 
  -6   4   9        0.12      0.05 o 
  -5   4   9        0.05      0.05 o 
  -4   4   9        2.08      0.12 o 
  -3   4   9        0.59      0.06 o 
  -2   4   9        0.41      0.06 o 
  -1   4   9        1.39      0.10 o 
   0   4   9        6.74      0.41 o 
   1   4   9       13.21      0.60 o 
   2   4   9        7.82      0.38 o 
   3   4   9       10.76      0.41 o 
   4   4   9        1.21      0.12 o 
  -3   5   9        4.44      0.28 o 
  -2   5   9        1.07      0.10 o 
  -1   5   9        7.54      0.29 o 
   0   5   9        0.10      0.07 o 
   1   5   9        0.95      0.15 o 
  -9   0  10       51.37      1.55 o 
  -8   0  10        6.63      0.24 o 
  -7   0  10        1.40      0.14 o 
  -6   0  10      247.60     20.33 o 
  -5   0  10       86.01      3.14 o 
  -4   0  10        1.78      0.19 o 
  -3   0  10        4.13      0.32 o 
  -2   0  10      188.92      6.91 o 
  -1   0  10        3.00      0.18 o 
   0   0  10      394.83     15.16 o 
   1   0  10      667.41     25.04 o 
   2   0  10       33.83      1.01 o 
   3   0  10        1.30      0.13 o 
   4   0  10        4.53      0.19 o 
   5   0  10       74.60      2.67 o 
   6   0  10       36.39      1.29 o 
   7   0  10       65.14      2.00 o 
  -9   1  10        1.18      0.09 o 
  -8   1  10       35.69      0.94 o 
  -7   1  10       28.06      0.99 o 
  -6   1  10       47.09      1.33 o 
  -5   1  10       24.82      0.77 o 
  -4   1  10        0.04      0.04 o 
  -3   1  10        3.73      0.20 o 
  -2   1  10       32.71      1.41 o 
  -1   1  10        0.11      0.07 o 
   0   1  10      143.97      5.13 o 
   1   1  10       73.63      1.98 o 
   2   1  10       42.15      1.24 o 
   3   1  10       85.67      2.55 o 
   4   1  10        0.29      0.04 o 
   5   1  10        0.76      0.06 o 
   6   1  10        0.33      0.05 o 
   7   1  10        3.67      0.17 o 
  -9   2  10        5.10      0.20 o 
  -8   2  10       11.00      0.32 o 
  -7   2  10       76.19      1.97 o 
  -6   2  10        8.73      0.37 o 
  -5   2  10        0.05      0.06 o 
  -4   2  10       30.64      1.27 o 
  -3   2  10       11.74      0.44 o 
  -2   2  10       92.42      2.92 o 
  -1   2  10      189.06      6.17 o 
   0   2  10       26.36      0.84 o 
   1   2  10        4.51      0.17 o 
   2   2  10       72.50      2.94 o 
   3   2  10       11.09      0.35 o 
   4   2  10       41.69      1.12 o 
   5   2  10       41.65      1.14 o 
   6   2  10        1.57      0.11 o 
  -8   3  10        9.41      0.35 o 
  -7   3  10       10.59      0.38 o 
  -6   3  10        0.50      0.05 o 
  -5   3  10        6.37      0.32 o 
  -4   3  10       64.80      2.35 o 
  -3   3  10       21.75      0.65 o 
  -2   3  10       23.60      0.66 o 
  -1   3  10       32.99      0.86 o 
   0   3  10        1.24      0.08 o 
   1   3  10        0.66      0.09 o 
   2   3  10        2.46      0.12 o 
   3   3  10        0.33      0.09 o 
   4   3  10       10.19      0.41 o 
   5   3  10       41.60      1.72 o 
  -6   4  10        1.74      0.11 o 
  -5   4  10       23.49      0.95 o 
  -4   4  10        2.90      0.14 o 
  -3   4  10       39.62      1.08 o 
  -2   4  10       25.88      0.68 o 
  -1   4  10        0.02      0.02 o 
   0   4  10       17.41      0.90 o 
   1   4  10        0.03      0.03 o 
   2   4  10        1.77      0.20 o 
   3   4  10       11.68      0.80 o 
  -2   5  10        3.31      0.21 o 
  -1   5  10       15.43      0.74 o 
  -9   1  11        6.56      0.24 o 
  -8   1  11        1.68      0.09 o 
  -7   1  11       45.00      1.28 o 
  -6   1  11        3.80      0.18 o 
  -5   1  11        0.09      0.07 o 
  -4   1  11        1.85      0.14 o 
  -3   1  11      161.79      4.92 o 
  -2   1  11       79.69      3.17 o 
  -1   1  11       70.08      2.07 o 
   0   1  11      198.55      6.00 o 
   1   1  11        0.04      0.04 o 
   2   1  11        1.72      0.08 o 
   3   1  11       13.60      0.43 o 
   4   1  11      128.97      3.53 o 
   5   1  11       29.94      0.89 o 
   6   1  11       33.93      1.02 o 
  -8   2  11       19.88      0.53 o 
  -7   2  11       21.90      0.66 o 
  -6   2  11        0.25      0.06 o 
  -5   2  11       38.25      1.56 o 
  -4   2  11        7.42      0.34 o 
  -3   2  11       23.37      0.78 o 
  -2   2  11       13.53      0.49 o 
  -1   2  11       74.95      2.20 o 
   0   2  11        1.35      0.14 o 
   1   2  11        9.12      0.40 o 
   2   2  11       31.64      1.20 o 
   3   2  11        9.38      0.28 o 
   4   2  11        1.29      0.10 o 
   5   2  11       11.44      0.38 o 
   6   2  11        6.16      0.23 o 
  -7   3  11        0.16      0.06 o 
  -6   3  11        4.12      0.17 o 
  -5   3  11        0.61      0.06 o 
  -4   3  11       20.90      0.64 o 
  -3   3  11        1.37      0.16 o 
  -2   3  11       21.29      0.66 o 
  -1   3  11       43.46      1.26 o 
   0   3  11        1.54      0.13 o 
   1   3  11       16.00      0.41 o 
   2   3  11        0.21      0.04 o 
   3   3  11       16.75      0.53 o 
   4   3  11        0.47      0.07 o 
   5   3  11       22.45      0.98 o 
  -5   4  11        0.32      0.08 o 
  -4   4  11        0.10      0.05 o 
  -3   4  11        4.25      0.17 o 
  -2   4  11       19.62      0.53 o 
  -1   4  11        3.31      0.14 o 
   0   4  11        0.67      0.07 o 
   1   4  11        1.53      0.10 o 
   2   4  11        0.21      0.07 o 
   3   4  11        0.08      0.07 o 
  -9   0  12        0.05      0.05 o 
  -8   0  12        3.23      0.16 o 
  -7   0  12        5.49      0.24 o 
  -6   0  12        0.03      0.04 o 
  -5   0  12       44.18      1.71 o 
  -4   0  12      241.24      8.48 o 
  -3   0  12      142.91      5.39 o 
  -2   0  12       16.99      0.76 o 
  -1   0  12      109.99      4.03 o 
   0   0  12       13.70      0.56 o 
   1   0  12        5.79      0.31 o 
   2   0  12       74.99      3.40 o 
   3   0  12      291.32     10.07 o 
   4   0  12        2.79      0.14 o 
   5   0  12       17.61      0.71 o 
   6   0  12       99.19      3.20 o 
  -9   1  12        0.09      0.05 o 
  -8   1  12        1.72      0.10 o 
  -7   1  12        2.80      0.12 o 
  -6   1  12       39.67      1.12 o 
  -5   1  12       24.09      0.88 o 
  -4   1  12       79.84      3.46 o 
  -3   1  12       54.01      1.51 o 
  -2   1  12        9.49      0.34 o 
  -1   1  12       84.99      2.58 o 
   0   1  12        0.15      0.06 o 
   1   1  12        1.92      0.15 o 
   2   1  12       25.04      0.83 o 
   3   1  12       10.63      0.29 o 
   4   1  12       11.57      0.38 o 
   5   1  12       56.30      1.71 o 
   6   1  12        0.65      0.08 o 
  -8   2  12        7.80      0.26 o 
  -7   2  12        7.63      0.30 o 
  -6   2  12        8.55      0.28 o 
  -5   2  12       24.18      0.86 o 
  -4   2  12        0.56      0.18 o 
  -3   2  12        2.13      0.21 o 
  -2   2  12      109.56      3.91 o 
  -1   2  12       34.87      1.07 o 
   0   2  12       17.46      0.64 o 
   1   2  12       14.80      0.45 o 
   2   2  12        0.37      0.07 o 
   3   2  12       22.62      0.58 o 
   4   2  12      104.32      3.10 o 
   5   2  12       23.01      0.76 o 
  -7   3  12        1.16      0.10 o 
  -6   3  12        0.46      0.07 o 
  -5   3  12        0.85      0.07 o 
  -4   3  12       12.44      0.36 o 
  -3   3  12       45.47      1.30 o 
  -2   3  12       88.83      2.60 o 
  -1   3  12        0.23      0.07 o 
   0   3  12        6.99      0.25 o 
   1   3  12       35.83      1.08 o 
   2   3  12        3.99      0.16 o 
   3   3  12       34.90      1.16 o 
   4   3  12        0.05      0.06 o 
  -5   4  12        1.96      0.14 o 
  -4   4  12        0.38      0.07 o 
  -3   4  12        2.94      0.15 o 
  -2   4  12        0.10      0.05 o 
  -1   4  12       22.99      1.27 o 
   0   4  12       23.55      0.92 o 
   1   4  12        1.65      0.14 o 
   2   4  12       38.00      2.11 o 
  -8   1  13        0.03      0.03 o 
  -7   1  13        9.09      0.26 o 
  -6   1  13        4.79      0.17 o 
  -5   1  13        8.95      0.36 o 
  -4   1  13       15.54      0.49 o 
  -3   1  13        0.82      0.10 o 
  -2   1  13       31.94      0.94 o 
  -1   1  13        5.79      0.26 o 
   0   1  13       26.33      0.82 o 
   1   1  13        6.97      0.27 o 
   2   1  13      122.30      3.72 o 
   3   1  13       36.30      0.97 o 
   4   1  13        6.10      0.19 o 
   5   1  13       17.36      0.54 o 
  -8   2  13        2.10      0.12 o 
  -7   2  13        5.03      0.18 o 
  -6   2  13        0.30      0.05 o 
  -5   2  13       74.10      2.75 o 
  -4   2  13        3.50      0.22 o 
  -3   2  13       54.69      1.81 o 
  -2   2  13       31.34      1.31 o 
  -1   2  13       13.01      0.47 o 
   0   2  13       10.48      0.35 o 
   1   2  13       27.70      0.76 o 
   2   2  13       36.60      1.04 o 
   3   2  13        3.08      0.13 o 
   4   2  13       28.93      0.80 o 
  -7   3  13        6.85      0.28 o 
  -6   3  13        6.45      0.32 o 
  -5   3  13        0.03      0.03 o 
  -4   3  13        1.26      0.11 o 
  -3   3  13       10.16      0.32 o 
  -2   3  13        4.04      0.30 o 
  -1   3  13        1.27      0.12 o 
   0   3  13        0.07      0.05 o 
   1   3  13       28.79      1.03 o 
   2   3  13        0.12      0.05 o 
   3   3  13       12.93      0.51 o 
  -4   4  13       29.14      0.83 o 
  -3   4  13       33.85      1.03 o 
  -2   4  13       11.86      0.58 o 
  -1   4  13        0.36      0.08 o 
   0   4  13        7.15      0.33 o 
   1   4  13        9.15      0.44 o 
  -8   0  14       45.74      1.45 o 
  -7   0  14       10.33      0.33 o 
  -6   0  14       26.45      0.74 o 
  -5   0  14        0.74      0.13 o 
  -4   0  14        1.99      0.18 o 
  -3   0  14       18.53      0.75 o 
  -2   0  14       57.50      1.96 o 
  -1   0  14       49.22      1.98 o 
   0   0  14       52.34      2.52 o 
   1   0  14       83.77      3.08 o 
   2   0  14       95.27      3.48 o 
   3   0  14        4.02      0.20 o 
   4   0  14        0.16      0.05 o 
   5   0  14       15.80      0.60 o 
  -8   1  14        0.60      0.08 o 
  -7   1  14       15.21      0.43 o 
  -6   1  14       22.29      0.85 o 
  -5   1  14       27.05      0.77 o 
  -4   1  14       17.38      0.58 o 
  -3   1  14        0.29      0.08 o 
  -2   1  14       18.69      0.60 o 
  -1   1  14       46.19      1.49 o 
   0   1  14        8.51      0.33 o 
   1   1  14      124.02      3.63 o 
   2   1  14        3.15      0.12 o 
   3   1  14        0.64      0.06 o 
   4   1  14        2.44      0.13 o 
   5   1  14        0.25      0.06 o 
  -7   2  14        3.40      0.15 o 
  -6   2  14        6.38      0.21 o 
  -5   2  14        0.73      0.11 o 
  -4   2  14       23.39      0.75 o 
  -3   2  14        1.13      0.15 o 
  -2   2  14       14.39      0.50 o 
  -1   2  14        1.26      0.13 o 
   0   2  14       59.19      1.62 o 
   1   2  14        6.70      0.24 o 
   2   2  14        1.49      0.12 o 
   3   2  14        8.38      0.28 o 
   4   2  14       11.62      0.37 o 
  -6   3  14       54.78      1.78 o 
  -5   3  14        0.87      0.08 o 
  -4   3  14       32.80      0.90 o 
  -3   3  14       74.71      2.07 o 
  -2   3  14        5.16      0.19 o 
  -1   3  14       27.69      0.90 o 
   0   3  14       29.17      0.81 o 
   1   3  14       15.30      0.51 o 
   2   3  14        8.69      0.37 o 
   3   3  14       51.75      1.72 o 
  -3   4  14        6.15      0.23 o 
  -2   4  14        9.72      0.43 o 
  -1   4  14        3.90      0.28 o 
  -8   1  15       16.12      0.49 o 
  -7   1  15       13.49      0.47 o 
  -6   1  15        3.72      0.20 o 
  -5   1  15       42.38      1.17 o 
  -4   1  15        0.17      0.06 o 
  -3   1  15        0.07      0.05 o 
  -2   1  15       11.81      0.39 o 
  -1   1  15       10.90      0.36 o 
   0   1  15        3.74      0.19 o 
   1   1  15        4.17      0.20 o 
   2   1  15        5.36      0.20 o 
   3   1  15        3.05      0.12 o 
   4   1  15        9.33      0.31 o 
  -7   2  15       40.49      1.32 o 
  -6   2  15        2.84      0.14 o 
  -5   2  15       12.40      0.44 o 
  -4   2  15       36.83      1.08 o 
  -3   2  15       30.37      0.88 o 
  -2   2  15        2.52      0.16 o 
  -1   2  15       12.80      0.55 o 
   0   2  15      100.00      3.11 o 
   1   2  15        0.94      0.10 o 
   2   2  15       12.95      0.47 o 
   3   2  15        1.33      0.11 o 
  -5   3  15        2.24      0.12 o 
  -4   3  15        6.29      0.26 o 
  -3   3  15        1.73      0.14 o 
  -2   3  15       12.19      0.40 o 
  -1   3  15        6.47      0.26 o 
   0   3  15        0.21      0.07 o 
   1   3  15        0.81      0.12 o 
   2   3  15        5.24      0.32 o 
  -7   0  16        7.19      0.32 o 
  -6   0  16      136.14      4.59 o 
  -5   0  16        0.05      0.05 o 
  -4   0  16       60.10      2.13 o 
  -3   0  16       14.63      0.64 o 
  -2   0  16       12.42      0.48 o 
  -1   0  16       23.40      0.82 o 
   0   0  16       10.82      0.46 o 
   1   0  16       12.23      0.46 o 
   2   0  16       35.67      1.23 o 
   3   0  16       10.79      0.42 o 
  -7   1  16        5.96      0.27 o 
  -6   1  16        0.51      0.10 o 
  -5   1  16       57.94      1.77 o 
  -4   1  16       23.59      0.65 o 
  -3   1  16       33.56      0.96 o 
  -2   1  16        1.11      0.11 o 
  -1   1  16        6.51      0.27 o 
   0   1  16        3.84      0.19 o 
   1   1  16       23.23      0.67 o 
   2   1  16        0.38      0.07 o 
   3   1  16       57.47      1.64 o 
  -6   2  16        0.27      0.12 o 
  -5   2  16        3.52      0.23 o 
  -4   2  16       11.69      0.45 o 
  -3   2  16       15.43      0.51 o 
  -2   2  16       38.73      1.19 o 
  -1   2  16        0.06      0.05 o 
   0   2  16        2.73      0.15 o 
   1   2  16        6.16      0.27 o 
   2   2  16       13.70      0.51 o 
  -4   3  16        4.26      0.24 o 
  -3   3  16        0.06      0.05 o 
  -2   3  16       33.94      1.01 o 
  -1   3  16      117.67      3.70 o 
   0   3  16        1.16      0.13 o 
  -6   1  17        1.13      0.14 o 
  -5   1  17       17.42      0.52 o 
  -4   1  17        4.84      0.20 o 
  -3   1  17       63.59      1.72 o 
  -2   1  17       32.81      0.93 o 
  -1   1  17        1.85      0.14 o 
   0   1  17       20.58      0.73 o 
   1   1  17        3.76      0.19 o 
   2   1  17        4.46      0.21 o 
  -5   2  17        8.15      0.37 o 
  -4   2  17        7.79      0.35 o 
  -3   2  17        1.15      0.13 o 
  -2   2  17       57.78      1.75 o 
  -1   2  17        0.06      0.05 o 
   0   2  17        0.07      0.07 o 
   1   2  17        4.53      0.27 o 
  -6   0  18       16.10      0.59 o 
  -5   0  18       28.48      0.94 o 
  -4   0  18      144.50      5.05 o 
  -3   0  18       36.03      1.11 o 
  -2   0  18        5.30      0.29 o 
  -1   0  18       63.10      2.07 o 
   0   0  18        0.52      0.12 o 
   1   0  18       86.62      3.28 o 
  -5   1  18        0.50      0.09 o 
  -4   1  18        1.09      0.11 o 
  -3   1  18       42.31      1.20 o 
  -2   1  18        9.21      0.33 o 
  -1   1  18       15.43      0.52 o 
   0   1  18       25.91      0.87 o 
   1   1  18        4.54      0.21 o 
  -4   2  18        8.48      0.40 o 
  -3   2  18       46.30      1.47 o 
  -2   2  18       30.05      0.97 o 
  -1   2  18        5.94      0.26 o 
   0   2  18       12.09      0.97 o 
  -4   1  19       57.67      1.65 o 
  -3   1  19        0.23      0.09 o 
  -2   1  19        1.68      0.16 o 
  -1   1  19       10.11      0.41 o 
_refine_diff_density_max 2.370498E-01
_refine_diff_density_min -2.270407E-01

# start Validation Reply Form
_vrf_PLAT417_ELMAM2_withoutURATIO_oxa10_06
;
PROBLEM: Short Inter D-H..H-D
RESPONSE: This is a very strong hydrogen bond and this is the reason why
the distance is so short.
;
# end Validation Reply Form
