# Supplementary material for: On the accuracy and precision of X-ray and neutron diffraction results as a function of resolution and the electron density model
Source: IUCrJ. 2020 Aug 25;7(Pt 5):920–33. doi: 10.1107/S2052252520010441 (PMC7467170; doi:10.1107/S2052252520010441)
Supplement: Supplementary file 2 [file m-07-00920-sup2.zip › cif_deposition/ELMAM2_withoutURATIO_oxa10_07.cif]

data_ELMAM2_withoutURATIO_oxa10_07  
_audit_creation_method             'MoPro12'     
_chemical_formula_moiety               'C2 H2 O4, 2(H2 O1)'
_chemical_formula_sum                  'C2 H6 O6'
_chemical_formula_weight               126.07
_chemical_absolute_configuration     '-'

_symmetry_cell_setting               monoclinic   
_symmetry_space_group_name_H-M         'P 21/c'
_symmetry_space_group_name_Hall        '-P 2ybc'

loop_
_atom_type_symbol                      
_atom_type_description                 
_atom_type_scat_dispersion_real        
_atom_type_scat_dispersion_imag        
_atom_type_scat_source                 
 'C' 'C'    0.0033   0.0016
'Su & Coppens. Acta. Cryst. (1997) A53, 749-762. '                    
 'H' 'H'    0.0000   0.0000
'Su & Coppens. Acta. Cryst. (1997) A53, 749-762. '                    
 'O' 'O'    0.0106   0.0060
'Su & Coppens. Acta. Cryst. (1997) A53, 749-762. '                    

loop_
_symmetry_equiv_pos_as_xyz           
'x, y, z'
'-x, y+1/2, -z+1/2'
'-x, -y, -z'
'x, -y-1/2, z-1/2'
_cell_length_a                    6.0947(2)
_cell_length_b                    3.49500(10)
_cell_length_c                    11.8480(4)
_cell_angle_alpha                 90.00
_cell_angle_beta                  103.937(2)
_cell_angle_gamma                 90.00
_cell_volume                      244.944(13)
_cell_formula_units_Z                2
_cell_measurement_reflns_used     4658
_cell_measurement_temperature     100(1)
_cell_measurement_theta_max       30.49
_cell_measurement_theta_min       3.44
_exptl_crystal_density_diffrn     1.709
_exptl_crystal_F_000              132 
_exptl_absorpt_coefficient_mu     0.181 
_exptl_crystal_description        unspecified
_exptl_crystal_size_max              0.254
_exptl_crystal_size_mid              0.199  
_exptl_crystal_size_min              0.184                
_exptl_crystal_colour             colourless
_exptl_absorpt_correction_type    multi-scan
_exptl_absorpt_process_details
;
 Absorption correction done by SORTAV
 Blessing, R. H.: (1995) Acta Cryst. A51, 33-38
;
_exptl_absorpt_correction_T_min    0.882
_exptl_absorpt_correction_T_max    1.095
_exptl_special_details               
;
?
;
_diffrn_reflns_av_R_equivalents   0.0000
_diffrn_reflns_av_unetI/netI      0.0329
_diffrn_reflns_limit_h_max        8
_diffrn_reflns_limit_h_min        -8
_diffrn_reflns_limit_k_max        4
_diffrn_reflns_limit_k_min        0
_diffrn_reflns_limit_l_max        16
_diffrn_reflns_limit_l_min        0
_diffrn_reflns_number             740
_diffrn_reflns_theta_full         26.00
_diffrn_reflns_theta_max          30.49
_diffrn_reflns_theta_min          3.44
_diffrn_ambient_temperature       100(1)
_diffrn_measured_fraction_theta_full 1.000
_diffrn_measured_fraction_theta_max 1.000
_diffrn_measurement_device_type   'Bruker APEX-II CCD'
_diffrn_measurement_method        '\f and \w scans'
_diffrn_radiation_monochromator   'graphite'
_diffrn_radiation_type            MoK\a
_diffrn_radiation_wavelength      0.71073
_diffrn_source                    'fine-focus sealed tube'
_diffrn_standards_number          0
_reflns_number_gt                 700
_reflns_number_total              740
_reflns_threshold_expression      >2sigma(I)
_computing_data_collection           ? 
_computing_cell_refinement           ? 
_computing_data_reduction            ? 
_computing_structure_solution        ? 
_computing_structure_refinement      'MoPro (J. Appl. Cryst. 2005, 38, 38-54)'
_computing_molecular_graphics        ? 
_computing_publication_material      ? 
_iucr_refine_instructions_details  
; 
# ! MoPro 12.6 19/01/2017 17:37:06 F:\Oxalic_acid\Oxa_ELMAM2\Final_Refinement_07\10\mopro_elmam2_07_01.par 
# ! reflections hkl file : F:\Oxalic_acid\Oxa_ELMAM2\Final_Refinement_07\10\sortav_freeformat.hkl refin. vs. F^1 
# ! atomic table file : C:\Users\user\Desktop\Programy_Krys\MoPro\MoProSuite\LibMoPro\mopro.tab 
# ! wave functions file : C:\Users\user\Desktop\Programy_Krys\MoPro\MoProSuite\LibMoPro\WAVEF_Su_Coppens_relativistic 
# ! RF factor = 1.801 % RI factor = 3.586% 
# ! wR2F factor = 2.403 % wR2I factor = 4.765% 
# ! g.o.f.(F**1) = 1.270 Nvar= 49 Nref= 740 Nfree= 0 0.08<sinT/l< 0.71 
#  
# WSIG 1.00000 ! weighting scheme 
#  ! SPACE GROUP P ? 
#  
# CELL 6.0947 3.4950 11.8480 90.0000 103.9370 90.0000 0.71073 
# ZERR 0.0000 0.0000 0.0000 0.0000 0.0000 0.0000 
#  
# SYMM 2 P CENTRO 
#  X , Y, Z 
#  -X , 1/2+Y, 1/2-Z 
#  
# EQUIV 56551 
#  
# SCALE 1 9.960592 
#  
# FMULT 1.00000 
#  
# UOVER 0.00000 0.00000 0.00000 0.00000 0.00000 0.00000 ANI 
#  
# SOLVT 0.00000 50.00000 
#  
# EXTIN 0.00000 GAUSSIAN ISOT TYP1 ! G*10^4 
#  
#  
# DUMMY 2 
# DUMY 0.39896 0.58093 0.36381 D1 0 ! atom # 8 
# DUMY 0.42794 0.53146 0.40201 D2 0 ! atom # 9 
#  
# KAPPA 7 
#  1.001632 1.113461 ! # 1 1 TES O1 1x 
#  1.013147 1.000000 ! # 2 1 TES C1 1x 
#  1.003017 1.109004 ! # 3 1 TES O2 1x 
#  1.023969 0.927043 ! # 4 1 TES O3 1x 
#  1.043006 1.200000 ! # 5 1 TES H2 1x 
#  1.043006 1.200000 ! # 6 1 TES H3 1x 
#  1.119673 1.200000 ! # 7 1 TES H1 1x 
#  
# ATOMS 7 
#  
# ATOM 1 O1 TES 1 0.065406 0.444301 0.150147 1.0000 1 O 
#  XY C1 H1 HEX K1 V0 M0 Q0 
# UANI 0.012621 0.016827 0.008529 -.003374 0.001680 0.000341 
#  6.05220 0. -.054 -.087 0. 0.104 0. 0. -.028 0.042 
#  0. -.015 -.026 0. 0. 0.065 0.022 
#  0.011 0. 0. 0.004 0.003 0. 0. 0.015 0.015 
#  
# ATOM 2 C1 TES 1 0.096866 0.558655 0.052080 1.0000 1 C 
#  XY O2 O1 HEX K2 V0 M0 Q0 
# UANI 0.008090 0.010462 0.007887 -.002031 0.000459 -.000298 
#  3.98080 0. 0.081 -.046 0. -.248 0. 0. 0.097 0.050 
#  0. 0.022 -.006 0. 0. 0.294 0.021 
#  0.014 0. 0. 0.014 -.001 0. 0. -.058 0.018 
#  
# ATOM 3 O2 TES 1 0.257480 0.742499 0.036271 1.0000 1 O 
#  ZY C1 O1 HEX K3 V0 M0 Q0 
# UANI 0.010639 0.018157 0.008113 -.006196 0.000456 0.000929 
#  6.09000 0. 0. 0. -.068 0.029 0. 0. -.153 0. 
#  0.028 0. 0. 0.017 0. 0. 0. 
#  -.012 0. 0. 0.011 0. 0. 0. -.003 0. 
#  
# ATOM 4 O3 TES 1 0.370001 0.631102 0.321542 1.0000 1 O 
# bZY H2 H3 HEX K4 V0 M0 Q0 
# UANI 0.010409 0.017519 0.008745 0.001478 0.000103 -.001243 
#  5.64460 0. 0. 0. -.163 -.014 0. 0. 0.132 0. 
#  -.039 0. 0. -.061 0. 0. 0. 
#  -.018 0. 0. -.027 0. 0. 0. 0.004 0. 
#  
# ATOM 5 H2 TES 1 0.312263 0.691070 0.386556 1.0000 1 H 
#  ZY O3 H3 HEX K5 V0 M0 Q0 
# UISO 0.026638 
#  1.13780 0. 0. 0. 0.273 0.140 0. 0. 0. 0. 
#  0.034 0. 0. 0. 0. 0. 0. 
#  -.010 0. 0. 0. 0. 0. 0. 0. 0. 
#  
# ATOM 6 H3 TES 1 0.487221 0.457119 0.349299 1.0000 1 H 
#  ZY O3 H2 HEX K6 V0 M0 Q0 
# UISO 0.025585 
#  1.13780 0. 0. 0. 0.273 0.140 0. 0. 0. 0. 
#  0.034 0. 0. 0. 0. 0. 0. 
#  -.010 0. 0. 0. 0. 0. 0. 0. 0. 
#  
# ATOM 7 H1 TES 1 0.201749 0.521472 0.219102 1.0000 1 H 
#  ZY O1 C1 HEX K7 V0 M0 Q0 
# UISO 0.047386 
#  0.95670 0. 0. 0. 0.207 0.095 0. 0. 0. 0. 
#  0.017 0. 0. 0. 0. 0. 0. 
#  -.028 0. 0. 0. 0. 0. 0. 0. 0. 
#  
# ANHAR 0 3 ! number_of_anharmonic_atoms max_order 
# ! 1 ! atom number 
# ! 0.00E+00 0.00E+00 0.00E+00 0.00E+00 0.00E+00 0.00E+00 0.00E+00 0.00E+00 
# ! 0.00E+00 0.00E+00 
#  
#  
# STOP 
; 
_refine_special_details              
;
  TAAM refinement with ELMAM2 databank.
  Uses aspherical atomic scattering factors computed 
  from multipolar model
  (Hansen & Coppens, Acta Cryst. A, 1978, 34, 909-921)
  parametrized using ELMAM2 databank
  (Domagala, et al., Acta Cryst. A, 2012, 68, 337-351)
  and MoPro software
  (Jelsch, et al., J. Appl. Cryst. 2005, 38, 38-54)
 Refinement of F^1^ against reflections.
 The threshold expression of F^2^ > 2sigma(F^2^) is
 used for calculating R-factors(gt) and is not
 relevant to the choice of reflections for refinement.
 R-factors based on F^2^ are statistically about twice
 as large as those based on F, and R-factors based on
 ALL data will be even larger.
;
_refine_ls_structure_factor_coef     F  
_refine_ls_matrix_type                full
_refine_ls_weighting_scheme          sigma
_atom_sites_solution_primary      direct 
_atom_sites_solution_secondary    difmap 
_atom_sites_solution_hydrogens    geom   
_refine_ls_hydrogen_treatment    refall
_refine_ls_extinction_method        'none'              
_refine_ls_number_reflns               740
_refine_ls_number_parameters            49
_refine_ls_number_restraints             0
# R-factors: R(F)  &  wR2(I) 
_refine_ls_R_factor_all              0.0180
_refine_ls_R_factor_gt               0.0171
_refine_ls_wR_factor_ref             0.0240
_refine_ls_wR_factor_gt              0.0239
_refine_ls_goodness_of_fit_ref       1.270
_refine_ls_restrained_S_all          0.000
_refine_ls_shift/su_max              0.000
_refine_ls_shift/su_mean             0.000

###  to get diff_density_max min & rms : 
###  run MoPro  : WRIT FOUR   to create FOURier file 
###  run VMoPro : FOUR  FastFourierTransform   to get a 3D grid (Xplor format) on whole unit-cell
###             & GRID  STAT   to get max min rms statistics


loop_
_atom_site_type_symbol      
_atom_site_label            
_atom_site_fract_x          
_atom_site_fract_y          
_atom_site_fract_z          
_atom_site_U_iso_or_equiv   
_atom_site_adp_type         
_atom_site_occupancy        
_atom_site_calc_flag        
_atom_site_refinement_flag_posn  
_atom_site_refinement_flag_adp  
_atom_site_disorder_assembly
_atom_site_disorder_group   
O  O1 0.06541(5) 0.4443(1) 0.15015(2) 0.0128(2) Uani 1 d . . . .
C  C1 0.09687(6) 0.5587(1) 0.05208(3) 0.0091(2) Uani 1 d . . . .
O  O2 0.25748(5) 0.7425(1) 0.03627(2) 0.0126(2) Uani 1 d . . . .
O  O3 0.37000(5) 0.6311(1) 0.32154(2) 0.0126(2) Uani 1 d . . . .
H  H2 0.312(1) 0.691(2) 0.3866(7) 0.027(2) Uiso 1 d U . . .
H  H3 0.487(1) 0.457(3) 0.3493(6) 0.026(2) Uiso 1 d U . . .
H  H1 0.202(2) 0.521(3) 0.2191(9) 0.047(3) Uiso 1 d U . . .

loop_ 
_atom_site_aniso_label 
_atom_site_aniso_U_11 
_atom_site_aniso_U_22 
_atom_site_aniso_U_33 
_atom_site_aniso_U_12 
_atom_site_aniso_U_13 
_atom_site_aniso_U_23 
O1 0.0126(2) 0.0168(2) 0.0085(1) -0.0034(1) 0.0017(1) 0.00034(9)  
C1 0.0081(2) 0.0105(2) 0.0079(2) -0.0020(1) 0.0005(1) -0.0003(1)  
O2 0.0106(2) 0.0182(2) 0.0081(1) -0.0062(1) 0.00046(10) 0.00093(9)  
O3 0.0104(2) 0.0175(2) 0.0087(1) 0.0015(1) 0.00010(10) -0.00124(10)  

_geom_special_details                
;                                    
;                                    

loop_
_geom_bond_atom_site_label_1         
_geom_bond_atom_site_label_2         
_geom_bond_distance                  
_geom_bond_site_symmetry_2           
_geom_bond_publ_flag                 
O1 C1 1.2860(4) . ? 
O1 H1 1.05(1) . ? 
C1 O2 1.2225(5) . ? 
O3 H3 0.935(8) . ? 
O3 H2 0.944(9) . ? 

loop_
_geom_angle_atom_site_label_1        
_geom_angle_atom_site_label_2        
_geom_angle_atom_site_label_3        
_geom_angle                          
_geom_angle_site_symmetry_1          
_geom_angle_site_symmetry_3          
_geom_angle_publ_flag                
O1 C1 O2 126.94(4) . . ? 
C1 O1 H1 111.1(6) . . ? 
H2 O3 H3 105.1(6) . . ? 

loop_
_geom_torsion_atom_site_label_1      
_geom_torsion_atom_site_label_2      
_geom_torsion_atom_site_label_3      
_geom_torsion_atom_site_label_4      
_geom_torsion                        
_geom_torsion_site_symmetry_1        
_geom_torsion_site_symmetry_2        
_geom_torsion_site_symmetry_3        
_geom_torsion_site_symmetry_4        
_geom_torsion_publ_flag              
O2 C1 O1 H1 -1.9(6) . . . . ?  

loop_ 
 _refln_index_h 
 _refln_index_k 
 _refln_index_l 
 _refln_F_squared_meas 
 _refln_F_squared_sigma 
 _refln_observed_status 
   1   0   0      350.45      9.10 o 
   2   0   0       23.19      0.74 o 
   3   0   0      372.26     11.59 o 
   4   0   0       43.68      2.05 o 
   5   0   0       62.91      2.04 o 
   6   0   0      229.60      7.78 o 
   7   0   0      115.98      4.20 o 
   8   0   0       27.18      1.62 o 
   1   1   0     1433.52     37.17 o 
   2   1   0      362.40      9.05 o 
   3   1   0      105.72      2.68 o 
   4   1   0        2.39      0.16 o 
   5   1   0        0.36      0.08 o 
   6   1   0        0.61      0.10 o 
   7   1   0       86.37      2.75 o 
   8   1   0        0.12      0.13 o 
   0   2   0       12.85      0.66 o 
   1   2   0      305.97      8.71 o 
   2   2   0      505.54     14.62 o 
   3   2   0        2.03      0.16 o 
   4   2   0      114.87      3.09 o 
   5   2   0       25.29      0.74 o 
   6   2   0        0.07      0.06 o 
   7   2   0       36.57      1.20 o 
   1   3   0       18.68      0.79 o 
   2   3   0       12.93      0.53 o 
   3   3   0       72.05      2.47 o 
   4   3   0        6.17      0.34 o 
   5   3   0      123.34      4.22 o 
   6   3   0        0.09      0.11 o 
   0   4   0        3.26      0.74 o 
   1   4   0       18.38      1.27 o 
   2   4   0       13.95      1.34 o 
   3   4   0        6.59      0.50 o 
   4   4   0       66.72      3.23 o 
   5   4   0        9.45      0.51 o 
  -8   1   1       30.09      1.08 o 
  -7   1   1       18.34      0.70 o 
  -6   1   1        1.34      0.14 o 
  -5   1   1       56.45      1.52 o 
  -4   1   1       88.77      2.32 o 
  -3   1   1      315.16      7.97 o 
  -2   1   1      179.94      4.35 o 
  -1   1   1     2524.84     73.94 o 
   0   1   1      430.01     12.87 o 
   1   1   1       37.33      1.00 o 
   2   1   1       65.09      1.63 o 
   3   1   1      425.27     11.25 o 
   4   1   1      148.59      3.83 o 
   5   1   1      108.57      2.86 o 
   6   1   1      182.93      6.62 o 
   7   1   1        1.13      0.15 o 
   8   1   1        0.41      0.12 o 
  -7   2   1        0.11      0.12 o 
  -6   2   1       70.69      2.11 o 
  -5   2   1        9.37      0.34 o 
  -4   2   1       52.51      1.42 o 
  -3   2   1       82.70      2.15 o 
  -2   2   1      144.45      4.53 o 
  -1   2   1      134.97      3.66 o 
   0   2   1       69.07      1.92 o 
   1   2   1      257.69      8.30 o 
   2   2   1        1.59      0.15 o 
   3   2   1        7.90      0.30 o 
   4   2   1       74.65      2.14 o 
   5   2   1       26.20      0.79 o 
   6   2   1        9.83      0.38 o 
   7   2   1       11.16      0.48 o 
  -6   3   1       13.61      0.73 o 
  -5   3   1       21.05      0.91 o 
  -4   3   1        5.17      0.28 o 
  -3   3   1        4.10      0.28 o 
  -2   3   1      137.26      4.92 o 
  -1   3   1        0.05      0.05 o 
   0   3   1       48.53      1.73 o 
   1   3   1       29.81      1.29 o 
   2   3   1       29.26      1.40 o 
   3   3   1        2.06      0.19 o 
   4   3   1       39.48      1.47 o 
   5   3   1       29.01      1.07 o 
   6   3   1        0.12      0.13 o 
  -5   4   1        3.23      0.32 o 
  -4   4   1        0.10      0.10 o 
  -3   4   1       21.81      1.85 o 
  -2   4   1       18.89      1.69 o 
  -1   4   1        5.70      0.85 o 
   0   4   1       12.71      1.26 o 
   1   4   1        0.16      0.16 o 
   2   4   1        0.10      0.11 o 
   3   4   1        0.20      0.14 o 
   4   4   1        0.42      0.21 o 
  -8   0   2        3.61      0.29 o 
  -7   0   2       13.57      0.77 o 
  -6   0   2      181.50      6.25 o 
  -5   0   2       87.71      2.53 o 
  -4   0   2      924.00     32.12 o 
  -3   0   2       14.04      0.49 o 
  -2   0   2      598.61     16.11 o 
  -1   0   2      732.96     20.53 o 
   0   0   2      139.34      4.14 o 
   1   0   2        9.95      0.38 o 
   2   0   2     3104.51     86.31 o 
   3   0   2      178.19      4.88 o 
   4   0   2        0.06      0.05 o 
   5   0   2      661.00     20.68 o 
   6   0   2       29.37      1.01 o 
   7   0   2       36.69      1.40 o 
   8   0   2       16.78      0.98 o 
  -8   1   2        0.04      0.04 o 
  -7   1   2       82.72      2.68 o 
  -6   1   2        6.54      0.30 o 
  -5   1   2      251.65      7.02 o 
  -4   1   2       55.49      1.45 o 
  -3   1   2       33.18      0.87 o 
  -2   1   2      548.27     13.85 o 
  -1   1   2      151.43      4.09 o 
   0   1   2       85.23      2.56 o 
   1   1   2      419.13     11.19 o 
   2   1   2        2.58      0.14 o 
   3   1   2      436.55     11.79 o 
   4   1   2      182.84      4.93 o 
   5   1   2       58.04      1.52 o 
   6   1   2       61.36      1.72 o 
   7   1   2        0.15      0.09 o 
  -7   2   2        0.39      0.15 o 
  -6   2   2       40.75      1.45 o 
  -5   2   2        0.63      0.10 o 
  -4   2   2       12.43      0.43 o 
  -3   2   2      176.29      4.66 o 
  -2   2   2      472.93     13.59 o 
  -1   2   2        7.74      0.30 o 
   0   2   2      124.55      4.08 o 
   1   2   2        0.10      0.06 o 
   2   2   2        2.97      0.18 o 
   3   2   2      266.65      7.41 o 
   4   2   2      291.19      8.13 o 
   5   2   2        3.55      0.19 o 
   6   2   2        0.04      0.04 o 
   7   2   2        6.29      0.39 o 
  -6   3   2       11.65      0.96 o 
  -5   3   2        0.06      0.07 o 
  -4   3   2       13.76      0.55 o 
  -3   3   2      254.76      7.77 o 
  -2   3   2       65.94      2.51 o 
  -1   3   2       30.28      0.99 o 
   0   3   2      113.53      3.72 o 
   1   3   2       44.94      1.41 o 
   2   3   2       90.63      3.62 o 
   3   3   2       21.04      0.82 o 
   4   3   2        0.98      0.17 o 
   5   3   2        5.59      0.36 o 
   6   3   2        0.53      0.14 o 
  -5   4   2        0.05      0.05 o 
  -4   4   2        5.77      0.49 o 
  -3   4   2       11.76      0.96 o 
  -2   4   2       62.27      4.36 o 
  -1   4   2       10.50      1.16 o 
   0   4   2       62.53      4.17 o 
   1   4   2       55.59      3.80 o 
   2   4   2        2.28      0.37 o 
   3   4   2        2.39      0.21 o 
   4   4   2        0.52      0.15 o 
  -8   1   3       17.87      0.64 o 
  -7   1   3        3.74      0.27 o 
  -6   1   3        1.14      0.13 o 
  -5   1   3       49.86      1.36 o 
  -4   1   3        1.65      0.13 o 
  -3   1   3      158.20      4.13 o 
  -2   1   3       19.85      0.54 o 
  -1   1   3      333.34      8.66 o 
   0   1   3       17.11      0.51 o 
   1   1   3      757.48     20.24 o 
   2   1   3      449.52     12.59 o 
   3   1   3       41.59      1.10 o 
   4   1   3      208.58      5.41 o 
   5   1   3        1.79      0.13 o 
   6   1   3       23.74      0.76 o 
   7   1   3        8.22      0.37 o 
  -7   2   3       21.64      0.95 o 
  -6   2   3       59.64      2.22 o 
  -5   2   3        4.33      0.24 o 
  -4   2   3       77.57      2.08 o 
  -3   2   3      295.06      8.09 o 
  -2   2   3        9.53      0.35 o 
  -1   2   3      166.54      5.95 o 
   0   2   3        0.05      0.04 o 
   1   2   3      343.90     10.04 o 
   2   2   3       16.77      0.51 o 
   3   2   3      101.99      2.73 o 
   4   2   3       55.48      1.46 o 
   5   2   3       24.11      0.88 o 
   6   2   3       13.49      0.71 o 
   7   2   3        5.27      0.27 o 
  -6   3   3        1.44      0.18 o 
  -5   3   3        6.08      0.44 o 
  -4   3   3       22.98      0.95 o 
  -3   3   3        3.43      0.23 o 
  -2   3   3        1.32      0.17 o 
  -1   3   3       13.43      0.55 o 
   0   3   3       84.58      4.25 o 
   1   3   3        0.08      0.06 o 
   2   3   3        4.72      0.29 o 
   3   3   3       97.74      3.32 o 
   4   3   3        1.41      0.20 o 
   5   3   3        5.18      0.26 o 
   6   3   3        0.75      0.13 o 
  -5   4   3       26.61      1.21 o 
  -4   4   3       58.58      2.37 o 
  -3   4   3       59.45      2.01 o 
  -2   4   3       32.43      1.21 o 
  -1   4   3        0.08      0.09 o 
   0   4   3        3.94      0.73 o 
   1   4   3       15.26      1.47 o 
   2   4   3       56.83      1.89 o 
   3   4   3       19.40      0.81 o 
   4   4   3        2.97      0.21 o 
  -8   0   4        3.91      0.30 o 
  -7   0   4       38.77      1.62 o 
  -6   0   4        2.91      0.28 o 
  -5   0   4       18.23      0.71 o 
  -4   0   4      121.67      3.63 o 
  -3   0   4       86.28      2.88 o 
  -2   0   4     1926.06     57.65 o 
  -1   0   4      795.77     26.66 o 
   0   0   4       69.53      2.51 o 
   1   0   4     1702.25     56.05 o 
   2   0   4        7.97      0.35 o 
   3   0   4       21.41      0.69 o 
   4   0   4       39.25      1.17 o 
   5   0   4       12.23      0.46 o 
   6   0   4        1.48      0.21 o 
   7   0   4      270.29     14.07 o 
  -8   1   4       27.64      0.86 o 
  -7   1   4        0.30      0.14 o 
  -6   1   4       31.12      0.97 o 
  -5   1   4       90.10      2.41 o 
  -4   1   4       33.63      0.96 o 
  -3   1   4      225.23      5.63 o 
  -2   1   4      348.13      8.71 o 
  -1   1   4      243.85      7.41 o 
   0   1   4     1443.46     45.27 o 
   1   1   4       63.65      1.60 o 
   2   1   4        9.24      0.31 o 
   3   1   4       11.50      0.37 o 
   4   1   4        3.07      0.15 o 
   5   1   4       40.34      1.14 o 
   6   1   4       58.25      1.98 o 
   7   1   4       37.30      1.17 o 
  -7   2   4        3.34      0.24 o 
  -6   2   4        5.59      0.40 o 
  -5   2   4       27.09      0.91 o 
  -4   2   4       61.71      1.88 o 
  -3   2   4       27.03      0.78 o 
  -2   2   4       22.03      0.63 o 
  -1   2   4      223.44      6.26 o 
   0   2   4      176.69      6.37 o 
   1   2   4       19.33      0.71 o 
   2   2   4        1.05      0.11 o 
   3   2   4       90.90      2.41 o 
   4   2   4       15.33      0.50 o 
   5   2   4       61.49      2.44 o 
   6   2   4       49.48      1.90 o 
  -6   3   4        4.40      0.29 o 
  -5   3   4       11.15      0.82 o 
  -4   3   4      231.38      9.24 o 
  -3   3   4       43.97      1.43 o 
  -2   3   4        9.14      0.62 o 
  -1   3   4       54.98      2.17 o 
   0   3   4       54.93      2.42 o 
   1   3   4        7.76      0.42 o 
   2   3   4      224.04      7.41 o 
   3   3   4      105.27      3.51 o 
   4   3   4       53.30      2.34 o 
   5   3   4        4.25      0.24 o 
  -5   4   4       23.58      1.20 o 
  -4   4   4        1.16      0.15 o 
  -3   4   4       30.01      1.45 o 
  -2   4   4        0.52      0.12 o 
  -1   4   4        0.44      0.12 o 
   0   4   4       13.79      0.59 o 
   1   4   4        3.48      0.26 o 
   2   4   4       58.62      3.60 o 
   3   4   4       39.25      1.55 o 
   4   4   4        1.67      0.15 o 
  -8   1   5       21.50      0.65 o 
  -7   1   5        2.07      0.25 o 
  -6   1   5       92.42      2.84 o 
  -5   1   5       29.91      0.87 o 
  -4   1   5        0.08      0.04 o 
  -3   1   5      211.15      5.27 o 
  -2   1   5       20.56      0.63 o 
  -1   1   5        0.99      0.11 o 
   0   1   5       68.15      1.70 o 
   1   1   5      109.79      2.85 o 
   2   1   5       20.38      0.56 o 
   3   1   5        5.32      0.21 o 
   4   1   5       88.60      2.28 o 
   5   1   5        1.26      0.13 o 
   6   1   5       61.62      1.98 o 
   7   1   5       40.89      1.31 o 
  -7   2   5        9.81      0.50 o 
  -6   2   5        3.84      0.33 o 
  -5   2   5      177.25      6.21 o 
  -4   2   5        5.94      0.26 o 
  -3   2   5        2.64      0.17 o 
  -2   2   5        3.32      0.18 o 
  -1   2   5      468.70     14.53 o 
   0   2   5       46.45      1.70 o 
   1   2   5       89.49      2.85 o 
   2   2   5      149.37      4.09 o 
   3   2   5       60.96      1.68 o 
   4   2   5        0.53      0.11 o 
   5   2   5       15.96      0.73 o 
   6   2   5      101.17      3.71 o 
  -6   3   5        0.57      0.13 o 
  -5   3   5        3.43      0.27 o 
  -4   3   5       29.49      1.26 o 
  -3   3   5       20.91      0.89 o 
  -2   3   5        6.12      0.33 o 
  -1   3   5        0.51      0.16 o 
   0   3   5       15.74      0.89 o 
   1   3   5       22.62      0.80 o 
   2   3   5        8.20      0.38 o 
   3   3   5        0.10      0.08 o 
   4   3   5        3.95      0.22 o 
   5   3   5       42.34      2.22 o 
  -5   4   5       13.41      0.46 o 
  -4   4   5       11.30      0.72 o 
  -3   4   5        0.37      0.11 o 
  -2   4   5       35.27      1.20 o 
  -1   4   5       63.47      2.37 o 
   0   4   5       79.52      2.64 o 
   1   4   5       55.93      4.55 o 
   2   4   5       19.70      1.10 o 
   3   4   5        0.12      0.08 o 
  -8   0   6        0.08      0.09 o 
  -7   0   6      249.05     14.59 o 
  -6   0   6      162.72      5.97 o 
  -5   0   6      113.85      3.54 o 
  -4   0   6       44.45      1.47 o 
  -3   0   6       12.11      0.41 o 
  -2   0   6      169.60      5.12 o 
  -1   0   6      193.59      5.96 o 
   0   0   6      983.15     36.64 o 
   1   0   6      210.02      7.17 o 
   2   0   6        4.07      0.21 o 
   3   0   6      587.19     19.27 o 
   4   0   6       13.45      0.54 o 
   5   0   6        6.86      0.44 o 
   6   0   6       43.66      1.56 o 
   7   0   6        1.23      0.14 o 
  -8   1   6        1.82      0.12 o 
  -7   1   6       18.83      0.63 o 
  -6   1   6      149.55      4.87 o 
  -5   1   6        3.83      0.22 o 
  -4   1   6      175.51      5.84 o 
  -3   1   6        0.33      0.05 o 
  -2   1   6        5.69      0.22 o 
  -1   1   6        0.49      0.08 o 
   0   1   6      307.32      8.71 o 
   1   1   6      205.33      5.23 o 
   2   1   6      412.18     11.29 o 
   3   1   6        4.63      0.19 o 
   4   1   6       40.56      1.13 o 
   5   1   6       82.09      2.39 o 
   6   1   6       21.49      0.62 o 
  -7   2   6        2.09      0.21 o 
  -6   2   6        1.06      0.14 o 
  -5   2   6       75.72      4.54 o 
  -4   2   6        5.45      0.29 o 
  -3   2   6      139.37      4.53 o 
  -2   2   6       68.55      2.71 o 
  -1   2   6       18.31      0.73 o 
   0   2   6        5.18      0.24 o 
   1   2   6      157.22      4.73 o 
   2   2   6       10.24      0.37 o 
   3   2   6       43.70      1.28 o 
   4   2   6        6.89      0.33 o 
   5   2   6       50.86      1.70 o 
   6   2   6        2.25      0.14 o 
  -6   3   6        6.11      0.29 o 
  -5   3   6        4.80      0.30 o 
  -4   3   6        8.99      0.57 o 
  -3   3   6        0.11      0.10 o 
  -2   3   6      346.38     16.57 o 
  -1   3   6      100.82      5.86 o 
   0   3   6        0.11      0.08 o 
   1   3   6       46.35      1.72 o 
   2   3   6        2.61      0.25 o 
   3   3   6       20.75      1.38 o 
   4   3   6      110.12      5.20 o 
   5   3   6       95.87      3.59 o 
  -4   4   6       28.79      1.43 o 
  -3   4   6       24.91      1.55 o 
  -2   4   6        3.89      0.22 o 
  -1   4   6       89.35      3.29 o 
   0   4   6        6.81      0.79 o 
   1   4   6        8.77      1.04 o 
   2   4   6        3.81      0.46 o 
   3   4   6        0.35      0.08 o 
  -8   1   7       53.06      1.79 o 
  -7   1   7       49.05      1.38 o 
  -6   1   7        2.57      0.30 o 
  -5   1   7        0.81      0.13 o 
  -4   1   7       82.16      2.81 o 
  -3   1   7      335.84      9.43 o 
  -2   1   7       32.66      0.97 o 
  -1   1   7      410.67     12.48 o 
   0   1   7       36.34      0.92 o 
   1   1   7       17.79      0.49 o 
   2   1   7       29.64      0.80 o 
   3   1   7       29.10      0.81 o 
   4   1   7        8.62      0.32 o 
   5   1   7        5.15      0.19 o 
   6   1   7       12.25      0.36 o 
  -7   2   7       18.72      0.73 o 
  -6   2   7        0.11      0.06 o 
  -5   2   7       20.78      1.05 o 
  -4   2   7        6.85      0.33 o 
  -3   2   7      164.70      8.24 o 
  -2   2   7       33.40      1.10 o 
  -1   2   7        1.20      0.17 o 
   0   2   7      138.82      3.93 o 
   1   2   7       82.99      2.26 o 
   2   2   7       55.87      1.66 o 
   3   2   7        3.69      0.24 o 
   4   2   7      150.59      4.66 o 
   5   2   7        4.42      0.20 o 
   6   2   7        1.03      0.11 o 
  -6   3   7        7.00      0.27 o 
  -5   3   7       15.64      0.82 o 
  -4   3   7        5.23      0.31 o 
  -3   3   7        3.99      0.31 o 
  -2   3   7       80.29      4.09 o 
  -1   3   7        1.65      0.29 o 
   0   3   7        0.92      0.25 o 
   1   3   7       19.70      1.02 o 
   2   3   7       29.02      1.27 o 
   3   3   7        2.25      0.15 o 
   4   3   7        0.41      0.09 o 
  -4   4   7        9.19      0.37 o 
  -3   4   7       16.17      0.78 o 
  -2   4   7       38.75      1.32 o 
  -1   4   7       30.65      0.99 o 
   0   4   7        0.18      0.08 o 
   1   4   7        1.28      0.26 o 
   2   4   7       19.57      0.94 o 
  -8   0   8       46.26      1.67 o 
  -7   0   8        0.39      0.11 o 
  -6   0   8        1.31      0.46 o 
  -5   0   8      276.63     12.50 o 
  -4   0   8      536.26     18.51 o 
  -3   0   8       20.90      0.70 o 
  -2   0   8      443.53     15.05 o 
  -1   0   8      479.99     14.79 o 
   0   0   8      285.94      9.41 o 
   1   0   8       69.27      2.10 o 
   2   0   8      100.23      3.27 o 
   3   0   8       10.55      0.42 o 
   4   0   8        1.00      0.13 o 
   5   0   8      149.34      4.87 o 
   6   0   8       16.74      0.54 o 
  -8   1   8        5.56      0.20 o 
  -7   1   8        0.08      0.06 o 
  -6   1   8        2.71      0.33 o 
  -5   1   8       16.20      0.60 o 
  -4   1   8      163.15      6.01 o 
  -3   1   8        8.12      0.32 o 
  -2   1   8      280.59      8.58 o 
  -1   1   8       94.74      2.84 o 
   0   1   8       27.86      0.76 o 
   1   1   8       91.20      2.52 o 
   2   1   8       46.35      1.40 o 
   3   1   8       38.20      1.00 o 
   4   1   8       29.42      0.93 o 
   5   1   8        1.37      0.09 o 
   6   1   8       44.42      1.17 o 
  -7   2   8       15.73      0.49 o 
  -6   2   8       12.50      0.41 o 
  -5   2   8        2.21      0.17 o 
  -4   2   8       87.25      2.88 o 
  -3   2   8      282.79     10.39 o 
  -2   2   8       28.15      1.47 o 
  -1   2   8       45.72      1.66 o 
   0   2   8        0.31      0.12 o 
   1   2   8        5.99      0.37 o 
   2   2   8       55.02      2.22 o 
   3   2   8       97.16      4.53 o 
   4   2   8        0.69      0.08 o 
   5   2   8       14.14      0.42 o 
  -6   3   8       36.98      1.22 o 
  -5   3   8        2.02      0.15 o 
  -4   3   8        0.23      0.06 o 
  -3   3   8       17.59      0.60 o 
  -2   3   8       24.93      0.79 o 
  -1   3   8        6.45      0.32 o 
   0   3   8       96.80      3.28 o 
   1   3   8       23.96      1.19 o 
   2   3   8        1.90      0.13 o 
   3   3   8      116.24      6.59 o 
   4   3   8       55.26      1.85 o 
  -4   4   8        4.35      0.20 o 
  -3   4   8        0.58      0.09 o 
  -2   4   8        0.51      0.09 o 
  -1   4   8        8.34      0.51 o 
   0   4   8        5.63      0.44 o 
   1   4   8       62.19      3.96 o 
   2   4   8        5.53      0.24 o 
  -8   1   9       13.32      0.40 o 
  -7   1   9        9.73      0.34 o 
  -6   1   9       41.21      1.40 o 
  -5   1   9      245.69      9.61 o 
  -4   1   9       42.60      1.45 o 
  -3   1   9       59.66      1.77 o 
  -2   1   9       22.40      0.70 o 
  -1   1   9      168.69      6.40 o 
   0   1   9       36.12      1.07 o 
   1   1   9      187.00      5.42 o 
   2   1   9      174.26      5.14 o 
   3   1   9        1.47      0.12 o 
   4   1   9       21.35      0.74 o 
   5   1   9        2.08      0.11 o 
  -7   2   9       15.92      0.47 o 
  -6   2   9       28.38      1.32 o 
  -5   2   9        0.10      0.07 o 
  -4   2   9       13.98      0.46 o 
  -3   2   9       52.09      1.64 o 
  -2   2   9       16.58      0.68 o 
  -1   2   9        7.42      0.43 o 
   0   2   9       53.87      2.51 o 
   1   2   9        6.56      0.39 o 
   2   2   9       69.17      3.54 o 
   3   2   9        2.18      0.14 o 
   4   2   9       14.58      0.49 o 
   5   2   9       10.68      0.36 o 
  -6   3   9       30.30      0.93 o 
  -5   3   9        0.02      0.03 o 
  -4   3   9       35.21      1.03 o 
  -3   3   9        5.10      0.22 o 
  -2   3   9        8.28      0.34 o 
  -1   3   9        1.18      0.17 o 
   0   3   9       41.77      1.47 o 
   1   3   9        9.17      0.34 o 
   2   3   9        1.37      0.10 o 
   3   3   9       33.78      1.17 o 
  -3   4   9        0.55      0.07 o 
  -2   4   9        0.39      0.07 o 
  -1   4   9        1.37      0.11 o 
   0   4   9        6.57      0.41 o 
   1   4   9       12.80      0.63 o 
  -8   0  10        6.49      0.27 o 
  -7   0  10        1.39      0.16 o 
  -6   0  10      248.44     15.23 o 
  -5   0  10       87.71      5.22 o 
  -4   0  10        1.73      0.18 o 
  -3   0  10        4.07      0.29 o 
  -2   0  10      185.86      5.99 o 
  -1   0  10        2.96      0.17 o 
   0   0  10      390.02     14.26 o 
   1   0  10      655.99     23.13 o 
   2   0  10       33.13      0.99 o 
   3   0  10        1.29      0.13 o 
   4   0  10        4.45      0.20 o 
   5   0  10       73.36      2.66 o 
  -7   1  10       27.45      0.99 o 
  -6   1  10       46.38      1.62 o 
  -5   1  10       24.56      0.76 o 
  -4   1  10        0.04      0.04 o 
  -3   1  10        3.66      0.19 o 
  -2   1  10       32.66      1.18 o 
  -1   1  10        0.11      0.07 o 
   0   1  10      141.11      4.77 o 
   1   1  10       72.27      1.87 o 
   2   1  10       41.40      1.25 o 
   3   1  10       84.05      2.57 o 
   4   1  10        0.28      0.05 o 
   5   1  10        0.73      0.07 o 
  -7   2  10       73.39      2.04 o 
  -6   2  10        8.55      0.39 o 
  -5   2  10        0.05      0.06 o 
  -4   2  10       29.70      1.51 o 
  -3   2  10       11.57      0.42 o 
  -2   2  10       91.32      2.82 o 
  -1   2  10      183.35      6.11 o 
   0   2  10       26.14      0.82 o 
   1   2  10        4.41      0.16 o 
   2   2  10       71.35      2.76 o 
   3   2  10       10.85      0.36 o 
   4   2  10       40.81      1.19 o 
  -5   3  10        6.14      0.29 o 
  -4   3  10       63.01      2.07 o 
  -3   3  10       21.16      0.62 o 
  -2   3  10       22.98      0.66 o 
  -1   3  10       32.39      0.86 o 
   0   3  10        1.20      0.08 o 
   1   3  10        0.63      0.08 o 
   2   3  10        2.43      0.14 o 
   3   3  10        0.32      0.08 o 
  -2   4  10       25.23      0.72 o 
  -1   4  10        0.05      0.06 o 
  -7   1  11       43.90      1.25 o 
  -6   1  11        3.73      0.19 o 
  -5   1  11        0.09      0.07 o 
  -4   1  11        1.83      0.14 o 
  -3   1  11      159.18      4.53 o 
  -2   1  11       79.02      2.93 o 
  -1   1  11       69.42      2.02 o 
   0   1  11      195.71      5.57 o 
   1   1  11        0.04      0.03 o 
   2   1  11        1.64      0.09 o 
   3   1  11       13.30      0.44 o 
   4   1  11      126.36      3.55 o 
  -6   2  11        0.25      0.07 o 
  -5   2  11       37.67      1.34 o 
  -4   2  11        7.34      0.34 o 
  -3   2  11       23.15      0.78 o 
  -2   2  11       13.46      0.48 o 
  -1   2  11       74.51      2.18 o 
   0   2  11        1.31      0.14 o 
   1   2  11        8.95      0.39 o 
   2   2  11       30.96      1.15 o 
   3   2  11        9.21      0.29 o 
   4   2  11        1.24      0.11 o 
  -5   3  11        0.57      0.07 o 
  -4   3  11       20.34      0.62 o 
  -3   3  11        1.36      0.17 o 
  -2   3  11       21.10      0.69 o 
  -1   3  11       42.99      1.24 o 
   0   3  11        1.48      0.13 o 
   1   3  11       15.79      0.44 o 
   2   3  11        0.20      0.05 o 
  -7   0  12        5.38      0.26 o 
  -6   0  12        0.07      0.07 o 
  -5   0  12       43.86      1.49 o 
  -4   0  12      240.14      9.06 o 
  -3   0  12      142.03      4.91 o 
  -2   0  12       16.90      0.74 o 
  -1   0  12      109.52      3.93 o 
   0   0  12       13.54      0.54 o 
   1   0  12        5.74      0.30 o 
   2   0  12       74.10      3.41 o 
   3   0  12      286.27     10.28 o 
   4   0  12        2.72      0.16 o 
  -7   1  12        2.71      0.14 o 
  -6   1  12       38.80      1.10 o 
  -5   1  12       23.94      0.83 o 
  -4   1  12       79.69      3.16 o 
  -3   1  12       53.70      1.49 o 
  -2   1  12        9.41      0.34 o 
  -1   1  12       84.27      2.48 o 
   0   1  12        0.15      0.06 o 
   1   1  12        1.88      0.14 o 
   2   1  12       24.75      0.86 o 
   3   1  12       10.38      0.30 o 
   4   1  12       11.31      0.38 o 
  -6   2  12        8.37      0.29 o 
  -5   2  12       24.07      0.91 o 
  -4   2  12        0.55      0.16 o 
  -3   2  12        2.11      0.21 o 
  -2   2  12      108.78      3.62 o 
  -1   2  12       34.56      1.07 o 
   0   2  12       17.28      0.66 o 
   1   2  12       14.58      0.45 o 
   2   2  12        0.34      0.08 o 
   3   2  12       22.12      0.60 o 
  -4   3  12       12.21      0.39 o 
  -3   3  12       44.67      1.31 o 
  -2   3  12       87.81      2.67 o 
  -1   3  12        0.22      0.07 o 
   0   3  12        6.88      0.27 o 
   1   3  12       35.02      1.12 o 
  -6   1  13        4.71      0.19 o 
  -5   1  13        8.87      0.37 o 
  -4   1  13       15.52      0.50 o 
  -3   1  13        0.80      0.10 o 
  -2   1  13       31.91      0.94 o 
  -1   1  13        5.74      0.26 o 
   0   1  13       26.08      0.80 o 
   1   1  13        6.87      0.28 o 
   2   1  13      120.08      3.69 o 
   3   1  13       35.54      0.97 o 
  -5   2  13       73.29      2.72 o 
  -4   2  13        3.48      0.24 o 
  -3   2  13       54.17      1.72 o 
  -2   2  13       31.12      1.29 o 
  -1   2  13       12.91      0.48 o 
   0   2  13       10.31      0.34 o 
   1   2  13       27.12      0.79 o 
   2   2  13       35.66      1.07 o 
  -3   3  13       10.02      0.35 o 
  -2   3  13        4.00      0.29 o 
  -1   3  13        1.21      0.13 o 
   0   3  13        0.06      0.05 o 
  -6   0  14       26.15      0.79 o 
  -5   0  14        0.69      0.14 o 
  -4   0  14        1.98      0.19 o 
  -3   0  14       18.41      0.75 o 
  -2   0  14       57.10      1.97 o 
  -1   0  14       48.87      1.82 o 
   0   0  14       51.78      2.37 o 
   1   0  14       82.31      3.25 o 
   2   0  14       93.14      3.58 o 
   3   0  14        3.89      0.23 o 
  -6   1  14       22.00      0.77 o 
  -5   1  14       26.78      0.81 o 
  -4   1  14       17.27      0.55 o 
  -3   1  14        0.29      0.08 o 
  -2   1  14       18.60      0.61 o 
  -1   1  14       45.72      1.29 o 
   0   1  14        8.46      0.34 o 
   1   1  14      121.60      3.65 o 
   2   1  14        3.09      0.13 o 
  -5   2  14        0.68      0.12 o 
  -4   2  14       23.25      0.80 o 
  -3   2  14        1.08      0.16 o 
  -2   2  14       14.37      0.53 o 
  -1   2  14        1.22      0.14 o 
   0   2  14       58.42      1.65 o 
   1   2  14        6.55      0.26 o 
  -5   1  15       41.85      1.22 o 
  -4   1  15        0.16      0.07 o 
  -3   1  15        0.07      0.06 o 
  -2   1  15       11.73      0.40 o 
  -1   1  15       10.82      0.38 o 
   0   1  15        3.70      0.21 o 
   1   1  15        4.07      0.21 o 
  -3   2  15       30.10      0.94 o 
  -2   2  15        2.49      0.17 o 
  -1   2  15       12.74      0.52 o 
   0   2  15       98.26      3.04 o 
  -4   0  16       59.01      1.98 o 
  -3   0  16       14.48      0.60 o 
  -2   0  16       12.27      0.49 o 
  -1   0  16       23.13      0.88 o 
   0   0  16       10.64      0.51 o 
  -4   1  16       23.43      0.69 o 
  -3   1  16       33.51      0.96 o 
  -2   1  16        1.04      0.11 o 
  -1   1  16        6.46      0.27 o 
   0   1  16        3.78      0.21 o 
_refine_diff_density_max 1.313259E-01
_refine_diff_density_min -1.799363E-01

# start Validation Reply Form
_vrf_PLAT417_ELMAM2_withoutURATIO_oxa10_07
;
PROBLEM: Short Inter D-H..H-D
RESPONSE: This is a very strong hydrogen bond and this is the reason why
the distance is so short.
;
# end Validation Reply Form
