# Supplementary material for: On the accuracy and precision of X-ray and neutron diffraction results as a function of resolution and the electron density model
Source: IUCrJ. 2020 Aug 25;7(Pt 5):920–33. doi: 10.1107/S2052252520010441 (PMC7467170; doi:10.1107/S2052252520010441)
Supplement: Supplementary file 2 [file m-07-00920-sup2.zip › cif_deposition/ELMAM2_withoutURATIO_oxa10_08.cif]

data_ELMAM2_withoutURATIO_oxa10_08  
_audit_creation_method             'MoPro12'     
_chemical_formula_moiety               'C2 H2 O4, 2(H2 O1)'
_chemical_formula_sum                  'C2 H6 O6'
_chemical_formula_weight               126.07
_chemical_absolute_configuration     '-'

_symmetry_cell_setting               monoclinic   
_symmetry_space_group_name_H-M         'P 21/c'
_symmetry_space_group_name_Hall        '-P 2ybc'

loop_
_atom_type_symbol                      
_atom_type_description                 
_atom_type_scat_dispersion_real        
_atom_type_scat_dispersion_imag        
_atom_type_scat_source                 
 'C' 'C'    0.0033   0.0016
'Su & Coppens. Acta. Cryst. (1997) A53, 749-762. '                    
 'H' 'H'    0.0000   0.0000
'Su & Coppens. Acta. Cryst. (1997) A53, 749-762. '                    
 'O' 'O'    0.0106   0.0060
'Su & Coppens. Acta. Cryst. (1997) A53, 749-762. '                    

loop_
_symmetry_equiv_pos_as_xyz           
'x, y, z'
'-x, y+1/2, -z+1/2'
'-x, -y, -z'
'x, -y-1/2, z-1/2'
_cell_length_a                    6.0954(2)
_cell_length_b                    3.4953(2)
_cell_length_c                    11.8467(5)
_cell_angle_alpha                 90.00
_cell_angle_beta                  103.936(2)
_cell_angle_gamma                 90.00
_cell_volume                      244.968(19)
_cell_formula_units_Z                2
_cell_measurement_reflns_used     3600
_cell_measurement_temperature     100(1)
_cell_measurement_theta_max       26.39
_cell_measurement_theta_min       3.44
_exptl_crystal_density_diffrn     1.709
_exptl_crystal_F_000              132 
_exptl_absorpt_coefficient_mu     0.181 
_exptl_crystal_description        unspecified
_exptl_crystal_size_max              0.254
_exptl_crystal_size_mid              0.199  
_exptl_crystal_size_min              0.184                
_exptl_crystal_colour             colourless
_exptl_absorpt_correction_type    multi-scan
_exptl_absorpt_process_details
;
 Absorption correction done by SORTAV
 Blessing, R. H.: (1995) Acta Cryst. A51, 33-38
;
_exptl_absorpt_correction_T_min    0.882
_exptl_absorpt_correction_T_max    1.095
_exptl_special_details               
;
?
;
_diffrn_reflns_av_R_equivalents   0.0000
_diffrn_reflns_av_unetI/netI      0.0318
_diffrn_reflns_limit_h_max        7
_diffrn_reflns_limit_h_min        -7
_diffrn_reflns_limit_k_max        4
_diffrn_reflns_limit_k_min        0
_diffrn_reflns_limit_l_max        14
_diffrn_reflns_limit_l_min        0
_diffrn_reflns_number             508
_diffrn_reflns_theta_full         26.00
_diffrn_reflns_theta_max          26.39
_diffrn_reflns_theta_min          3.44
_diffrn_ambient_temperature       100(1)
_diffrn_measured_fraction_theta_full 1.000
_diffrn_measured_fraction_theta_max 1.000
_diffrn_measurement_device_type   'Bruker APEX-II CCD'
_diffrn_measurement_method        '\f and \w scans'
_diffrn_radiation_monochromator   'graphite'
_diffrn_radiation_type            MoK\a
_diffrn_radiation_wavelength      0.71073
_diffrn_source                    'fine-focus sealed tube'
_diffrn_standards_number          0
_reflns_number_gt                 486
_reflns_number_total              508
_reflns_threshold_expression      >2sigma(I)
_computing_structure_refinement      'MoPro (J. Appl. Cryst. 2005, 38, 38-54)'
_iucr_refine_instructions_details  
; 
# ! MoPro 12.6 20/01/2017 16:33:23 F:\Oxalic_acid\Oxa_ELMAM2\Preparation\prepare_inputs\10\mopro_elmam2_08_01.par 
# ! reflections hkl file : F:\Oxalic_acid\Oxa_ELMAM2\Preparation\prepare_inputs\10\sortav_freeformat.hkl refin. vs. F^1 
# ! atomic table file : C:\Users\user\Desktop\Programy_Krys\MoPro\MoProSuite\LibMoPro\mopro.tab 
# ! wave functions file : C:\Users\user\Desktop\Programy_Krys\MoPro\MoProSuite\LibMoPro\WAVEF_Su_Coppens_relativistic 
# ! RF factor = 1.599 % RI factor = 3.498% 
# ! wR2F factor = 2.138 % wR2I factor = 4.286% 
# ! g.o.f.(F**1) = 1.208 Nvar= 49 Nref= 508 Nfree= 0 0.08<sinT/l< 0.63 
#  
# WSIG 1.00000 ! weighting scheme 
#  ! SPACE GROUP P ? 
#  
# CELL 6.0954 3.4953 11.8467 90.0000 103.9360 90.0000 0.71073 
# ZERR 0.0000 0.0000 0.0000 0.0000 0.0000 0.0000 
#  
# SYMM 2 P CENTRO 
#  X , Y, Z 
#  -X , 1/2+Y, 1/2-Z 
#  
# EQUIV 56551 
#  
# SCALE 1 9.963876 
#  
# FMULT 1.00000 
#  
# UOVER 0.00000 0.00000 0.00000 0.00000 0.00000 0.00000 ANI 
#  
# SOLVT 0.00000 50.00000 
#  
# EXTIN 0.00000 GAUSSIAN ISOT TYP1 ! G*10^4 
#  
#  
# DUMMY 2 
# DUMY 0.39896 0.58093 0.36381 D1 0 ! atom # 8 
# DUMY 0.42794 0.53146 0.40201 D2 0 ! atom # 9 
#  
# KAPPA 7 
#  1.001632 1.113461 ! # 1 1 TES O1 1x 
#  1.013147 1.000000 ! # 2 1 TES C1 1x 
#  1.003017 1.109004 ! # 3 1 TES O2 1x 
#  1.023969 0.927043 ! # 4 1 TES O3 1x 
#  1.043006 1.200000 ! # 5 1 TES H2 1x 
#  1.043006 1.200000 ! # 6 1 TES H3 1x 
#  1.119673 1.200000 ! # 7 1 TES H1 1x 
#  
# ATOMS 7 
#  
# ATOM 1 O1 TES 1 0.065476 0.444494 0.150076 1.0000 1 O 
#  XY C1 H1 HEX K1 V0 M0 Q0 
# UANI 0.012408 0.016683 0.009476 -.003101 0.001879 0.000449 
#  6.05220 0. -.054 -.087 0. 0.104 0. 0. -.028 0.042 
#  0. -.015 -.026 0. 0. 0.065 0.022 
#  0.011 0. 0. 0.004 0.003 0. 0. 0.015 0.015 
#  
# ATOM 2 C1 TES 1 0.096811 0.558489 0.052126 1.0000 1 C 
#  XY O2 O1 HEX K2 V0 M0 Q0 
# UANI 0.007594 0.010875 0.008788 -.002233 -.000002 -.000775 
#  3.98080 0. 0.081 -.046 0. -.248 0. 0. 0.097 0.050 
#  0. 0.022 -.006 0. 0. 0.294 0.021 
#  0.014 0. 0. 0.014 -.001 0. 0. -.058 0.018 
#  
# ATOM 3 O2 TES 1 0.257472 0.742387 0.036285 1.0000 1 O 
#  ZY C1 O1 HEX K3 V0 M0 Q0 
# UANI 0.010235 0.018490 0.008505 -.006369 0.000047 0.000913 
#  6.09000 0. 0. 0. -.068 0.029 0. 0. -.153 0. 
#  0.028 0. 0. 0.017 0. 0. 0. 
#  -.012 0. 0. 0.011 0. 0. 0. -.003 0. 
#  
# ATOM 4 O3 TES 1 0.370032 0.631138 0.321575 1.0000 1 O 
# bZY H2 H3 HEX K4 V0 M0 Q0 
# UANI 0.010236 0.017549 0.009367 0.001376 0.000104 -.001295 
#  5.64460 0. 0. 0. -.163 -.014 0. 0. 0.132 0. 
#  -.039 0. 0. -.061 0. 0. 0. 
#  -.018 0. 0. -.027 0. 0. 0. 0.004 0. 
#  
# ATOM 5 H2 TES 1 0.311426 0.691408 0.386803 1.0000 1 H 
#  ZY O3 H3 HEX K5 V0 M0 Q0 
# UISO 0.026999 
#  1.13780 0. 0. 0. 0.273 0.140 0. 0. 0. 0. 
#  0.034 0. 0. 0. 0. 0. 0. 
#  -.010 0. 0. 0. 0. 0. 0. 0. 0. 
#  
# ATOM 6 H3 TES 1 0.486288 0.456315 0.349619 1.0000 1 H 
#  ZY O3 H2 HEX K6 V0 M0 Q0 
# UISO 0.027767 
#  1.13780 0. 0. 0. 0.273 0.140 0. 0. 0. 0. 
#  0.034 0. 0. 0. 0. 0. 0. 
#  -.010 0. 0. 0. 0. 0. 0. 0. 0. 
#  
# ATOM 7 H1 TES 1 0.203293 0.522157 0.220193 1.0000 1 H 
#  ZY O1 C1 HEX K7 V0 M0 Q0 
# UISO 0.049395 
#  0.95670 0. 0. 0. 0.207 0.095 0. 0. 0. 0. 
#  0.017 0. 0. 0. 0. 0. 0. 
#  -.028 0. 0. 0. 0. 0. 0. 0. 0. 
#  
# ANHAR 0 3 ! number_of_anharmonic_atoms max_order 
# ! 1 ! atom number 
# ! 0.00E+00 0.00E+00 0.00E+00 0.00E+00 0.00E+00 0.00E+00 0.00E+00 0.00E+00 
# ! 0.00E+00 0.00E+00 
#  
#  
# STOP 
; 
_refine_special_details              
;
  TAAM refinement with ELMAM2 databank.
  Uses aspherical atomic scattering factors computed 
  from multipolar model
  (Hansen & Coppens, Acta Cryst. A, 1978, 34, 909-921)
  parametrized using ELMAM2 databank
  (Domagala, et al., Acta Cryst. A, 2012, 68, 337-351)
  and MoPro software
  (Jelsch, et al., J. Appl. Cryst. 2005, 38, 38-54)
 Refinement of F^1^ against reflections.
 The threshold expression of F^2^ > 2sigma(F^2^) is
 used for calculating R-factors(gt) and is not
 relevant to the choice of reflections for refinement.
 R-factors based on F^2^ are statistically about twice
 as large as those based on F, and R-factors based on
 ALL data will be even larger.
;
_refine_ls_structure_factor_coef     F  
_refine_ls_matrix_type                full
_refine_ls_weighting_scheme          sigma
_atom_sites_solution_primary      direct 
_atom_sites_solution_secondary    difmap 
_atom_sites_solution_hydrogens    geom   
_refine_ls_hydrogen_treatment    refall
_refine_ls_extinction_method        'none'              
_refine_ls_number_reflns               508
_refine_ls_number_parameters            49
_refine_ls_number_restraints             0
# R-factors: R(F)  &  wR2(I) 
_refine_ls_R_factor_all              0.0160
_refine_ls_R_factor_gt               0.0154
_refine_ls_wR_factor_ref             0.0214
_refine_ls_wR_factor_gt              0.0213
_refine_ls_goodness_of_fit_ref       1.208
_refine_ls_restrained_S_all          0.000
_refine_ls_shift/su_max              0.000
_refine_ls_shift/su_mean             0.000

###  to get diff_density_max min & rms : 
###  run MoPro  : WRIT FOUR   to create FOURier file 
###  run VMoPro : FOUR  FastFourierTransform   to get a 3D grid (Xplor format) on whole unit-cell
###             & GRID  STAT   to get max min rms statistics


loop_
_atom_site_type_symbol      
_atom_site_label            
_atom_site_fract_x          
_atom_site_fract_y          
_atom_site_fract_z          
_atom_site_U_iso_or_equiv   
_atom_site_adp_type         
_atom_site_occupancy        
_atom_site_calc_flag        
_atom_site_refinement_flag_posn  
_atom_site_refinement_flag_adp  
_atom_site_disorder_assembly
_atom_site_disorder_group   
O  O1 0.06548(6) 0.4445(1) 0.15008(3) 0.0130(3) Uani 1 d . . . .
C  C1 0.09681(7) 0.5585(2) 0.05213(4) 0.0094(3) Uani 1 d . . . .
O  O2 0.25747(5) 0.7424(1) 0.03629(3) 0.0128(3) Uani 1 d . . . .
O  O3 0.37003(6) 0.6311(1) 0.32158(3) 0.0128(3) Uani 1 d . . . .
H  H2 0.311(1) 0.691(2) 0.3868(8) 0.027(2) Uiso 1 d U . . .
H  H3 0.486(1) 0.456(3) 0.3496(6) 0.028(2) Uiso 1 d U . . .
H  H1 0.203(2) 0.522(3) 0.2202(8) 0.049(3) Uiso 1 d U . . .

loop_ 
_atom_site_aniso_label 
_atom_site_aniso_U_11 
_atom_site_aniso_U_22 
_atom_site_aniso_U_33 
_atom_site_aniso_U_12 
_atom_site_aniso_U_13 
_atom_site_aniso_U_23 
O1 0.0124(2) 0.0167(3) 0.0095(2) -0.0031(1) 0.0019(2) 0.0004(1)  
C1 0.0076(3) 0.0109(3) 0.0088(3) -0.0022(2) 0.00000(19) -0.0008(2)  
O2 0.0102(2) 0.0185(3) 0.0085(2) -0.0064(1) 0.00005(14) 0.0009(1)  
O3 0.0102(2) 0.0175(3) 0.0094(2) 0.0014(1) 0.00010(15) -0.0013(1)  

_geom_special_details                
;                                    
;                                    

loop_
_geom_bond_atom_site_label_1         
_geom_bond_atom_site_label_2         
_geom_bond_distance                  
_geom_bond_site_symmetry_2           
_geom_bond_publ_flag                 
O1 C1 1.2839(6) . ? 
O1 H1 1.06(1) . ? 
C1 O2 1.2231(6) . ? 
O3 H3 0.934(9) . ? 
O3 H2 0.950(9) . ? 

loop_
_geom_angle_atom_site_label_1        
_geom_angle_atom_site_label_2        
_geom_angle_atom_site_label_3        
_geom_angle                          
_geom_angle_site_symmetry_1          
_geom_angle_site_symmetry_3          
_geom_angle_publ_flag                
O1 C1 O2 126.92(5) . . ? 
C1 O1 H1 111.4(5) . . ? 
H2 O3 H3 104.9(6) . . ? 

loop_
_geom_torsion_atom_site_label_1      
_geom_torsion_atom_site_label_2      
_geom_torsion_atom_site_label_3      
_geom_torsion_atom_site_label_4      
_geom_torsion                        
_geom_torsion_site_symmetry_1        
_geom_torsion_site_symmetry_2        
_geom_torsion_site_symmetry_3        
_geom_torsion_site_symmetry_4        
_geom_torsion_publ_flag              
O2 C1 O1 H1 -1.9(5) . . . . ?  

loop_ 
 _refln_index_h 
 _refln_index_k 
 _refln_index_l 
 _refln_F_squared_meas 
 _refln_F_squared_sigma 
 _refln_observed_status 
   1   0   0      347.13      8.91 o 
   2   0   0       22.87      0.71 o 
   3   0   0      367.26     11.19 o 
   4   0   0       42.54      1.81 o 
   5   0   0       61.81      2.08 o 
   6   0   0      225.30      7.29 o 
   7   0   0      111.61      3.94 o 
   1   1   0     1406.79     36.35 o 
   2   1   0      358.69      8.94 o 
   3   1   0      103.84      2.61 o 
   4   1   0        2.37      0.15 o 
   5   1   0        0.35      0.08 o 
   6   1   0        0.60      0.10 o 
   7   1   0       84.93      2.65 o 
   0   2   0       12.57      0.62 o 
   1   2   0      300.72      8.08 o 
   2   2   0      494.52     14.12 o 
   3   2   0        1.99      0.16 o 
   4   2   0      113.02      3.01 o 
   5   2   0       24.84      0.73 o 
   6   2   0        0.07      0.06 o 
   1   3   0       18.41      0.76 o 
   2   3   0       12.70      0.50 o 
   3   3   0       70.64      2.27 o 
   4   3   0        6.06      0.34 o 
   5   3   0      121.20      3.97 o 
   0   4   0        3.21      0.77 o 
   1   4   0       18.26      1.41 o 
   2   4   0       13.84      1.47 o 
  -7   1   1       17.92      0.67 o 
  -6   1   1        1.30      0.14 o 
  -5   1   1       55.28      1.47 o 
  -4   1   1       86.96      2.23 o 
  -3   1   1      309.22      7.71 o 
  -2   1   1      176.73      4.24 o 
  -1   1   1     2475.76     71.80 o 
   0   1   1      422.31     12.47 o 
   1   1   1       36.52      0.96 o 
   2   1   1       63.86      1.58 o 
   3   1   1      416.78     10.81 o 
   4   1   1      146.37      3.71 o 
   5   1   1      106.99      2.78 o 
   6   1   1      180.67      6.56 o 
   7   1   1        1.08      0.16 o 
  -6   2   1       69.55      2.05 o 
  -5   2   1        9.18      0.34 o 
  -4   2   1       51.52      1.38 o 
  -3   2   1       81.09      2.08 o 
  -2   2   1      141.73      4.31 o 
  -1   2   1      133.16      3.54 o 
   0   2   1       68.20      1.85 o 
   1   2   1      253.73      7.93 o 
   2   2   1        1.55      0.14 o 
   3   2   1        7.74      0.29 o 
   4   2   1       73.30      2.09 o 
   5   2   1       25.72      0.77 o 
   6   2   1        9.61      0.38 o 
  -5   3   1       20.53      0.88 o 
  -4   3   1        5.05      0.29 o 
  -3   3   1        4.04      0.26 o 
  -2   3   1      134.49      4.76 o 
  -1   3   1        0.05      0.05 o 
   0   3   1       47.95      1.59 o 
   1   3   1       29.48      1.23 o 
   2   3   1       28.85      1.26 o 
   3   3   1        2.01      0.19 o 
   4   3   1       38.77      1.44 o 
   5   3   1       28.53      1.06 o 
  -3   4   1       21.78      1.67 o 
  -2   4   1       18.89      1.73 o 
  -1   4   1        5.71      0.89 o 
   0   4   1       12.66      1.30 o 
   1   4   1        0.16      0.16 o 
   2   4   1        0.09      0.11 o 
  -7   0   2       13.32      0.78 o 
  -6   0   2      179.18      5.65 o 
  -5   0   2       86.10      2.43 o 
  -4   0   2      904.47     30.74 o 
  -3   0   2       14.06      0.46 o 
  -2   0   2      589.67     15.63 o 
  -1   0   2      715.01     19.65 o 
   0   0   2      136.72      3.91 o 
   1   0   2        9.79      0.36 o 
   2   0   2     3052.44     84.59 o 
   3   0   2      176.03      4.72 o 
   4   0   2        0.06      0.05 o 
   5   0   2      651.56     20.12 o 
   6   0   2       29.00      1.04 o 
   7   0   2       35.96      1.38 o 
  -7   1   2       80.99      2.56 o 
  -6   1   2        6.40      0.30 o 
  -5   1   2      246.45      6.67 o 
  -4   1   2       54.17      1.40 o 
  -3   1   2       32.55      0.84 o 
  -2   1   2      538.19     13.43 o 
  -1   1   2      148.13      3.96 o 
   0   1   2       83.59      2.41 o 
   1   1   2      409.95     10.71 o 
   2   1   2        2.53      0.13 o 
   3   1   2      428.77     11.32 o 
   4   1   2      180.38      4.76 o 
   5   1   2       57.20      1.49 o 
   6   1   2       60.25      1.71 o 
  -6   2   2       40.02      1.43 o 
  -5   2   2        0.63      0.11 o 
  -4   2   2       12.15      0.42 o 
  -3   2   2      172.76      4.40 o 
  -2   2   2      462.89     13.01 o 
  -1   2   2        7.69      0.29 o 
   0   2   2      122.41      3.96 o 
   1   2   2        0.10      0.06 o 
   2   2   2        2.91      0.18 o 
   3   2   2      261.10      7.00 o 
   4   2   2      285.98      7.78 o 
   5   2   2        3.51      0.20 o 
   6   2   2        0.04      0.04 o 
  -5   3   2        0.06      0.07 o 
  -4   3   2       13.53      0.55 o 
  -3   3   2      248.78      7.31 o 
  -2   3   2       64.72      2.40 o 
  -1   3   2       30.06      1.00 o 
   0   3   2      109.03      3.88 o 
   1   3   2       44.44      1.37 o 
   2   3   2       89.14      3.34 o 
   3   3   2       20.69      0.78 o 
   4   3   2        0.96      0.18 o 
   5   3   2        5.48      0.37 o 
  -3   4   2       11.61      0.99 o 
  -2   4   2       61.89      4.25 o 
  -1   4   2       10.50      1.21 o 
   0   4   2       62.15      4.05 o 
   1   4   2       55.28      3.71 o 
   2   4   2        2.23      0.38 o 
  -7   1   3        3.59      0.27 o 
  -6   1   3        1.11      0.14 o 
  -5   1   3       48.79      1.32 o 
  -4   1   3        1.60      0.13 o 
  -3   1   3      154.89      3.93 o 
  -2   1   3       19.44      0.52 o 
  -1   1   3      325.22      8.20 o 
   0   1   3       16.70      0.48 o 
   1   1   3      741.91     19.65 o 
   2   1   3      441.43     12.28 o 
   3   1   3       40.83      1.06 o 
   4   1   3      205.15      5.36 o 
   5   1   3        1.75      0.13 o 
   6   1   3       23.42      0.76 o 
  -6   2   3       58.71      2.38 o 
  -5   2   3        4.23      0.24 o 
  -4   2   3       75.78      2.09 o 
  -3   2   3      288.72      7.80 o 
  -2   2   3        9.32      0.34 o 
  -1   2   3      163.52      5.71 o 
   0   2   3        0.05      0.04 o 
   1   2   3      339.89      9.35 o 
   2   2   3       16.50      0.50 o 
   3   2   3       99.98      2.63 o 
   4   2   3       54.34      1.42 o 
   5   2   3       23.62      0.81 o 
   6   2   3       13.08      0.68 o 
  -5   3   3        5.92      0.45 o 
  -4   3   3       22.43      0.91 o 
  -3   3   3        3.36      0.23 o 
  -2   3   3        1.30      0.17 o 
  -1   3   3       13.23      0.54 o 
   0   3   3       83.67      3.92 o 
   1   3   3        0.08      0.06 o 
   2   3   3        4.66      0.29 o 
   3   3   3       96.08      3.22 o 
   4   3   3        1.38      0.21 o 
  -2   4   3       30.22      1.23 o 
  -1   4   3        0.08      0.10 o 
   0   4   3        3.91      0.77 o 
   1   4   3       15.08      1.50 o 
   2   4   3       55.89      2.17 o 
  -7   0   4       37.93      1.59 o 
  -6   0   4        2.87      0.28 o 
  -5   0   4       17.83      0.70 o 
  -4   0   4      119.64      3.49 o 
  -3   0   4       84.76      2.70 o 
  -2   0   4     1895.98     56.62 o 
  -1   0   4      781.69     26.11 o 
   0   0   4       67.49      2.49 o 
   1   0   4     1662.46     55.77 o 
   2   0   4        7.82      0.33 o 
   3   0   4       21.05      0.67 o 
   4   0   4       38.29      1.13 o 
   5   0   4       12.05      0.47 o 
   6   0   4        1.43      0.22 o 
  -7   1   4        0.28      0.14 o 
  -6   1   4       30.40      0.96 o 
  -5   1   4       87.88      2.35 o 
  -4   1   4       33.01      0.87 o 
  -3   1   4      220.69      5.45 o 
  -2   1   4      342.80      8.51 o 
  -1   1   4      239.70      6.86 o 
   0   1   4     1417.89     43.30 o 
   1   1   4       62.11      1.54 o 
   2   1   4        9.03      0.30 o 
   3   1   4       11.28      0.35 o 
   4   1   4        3.02      0.15 o 
   5   1   4       39.29      1.07 o 
   6   1   4       57.66      1.92 o 
  -6   2   4        5.46      0.41 o 
  -5   2   4       26.40      0.89 o 
  -4   2   4       60.94      1.72 o 
  -3   2   4       26.34      0.74 o 
  -2   2   4       21.57      0.62 o 
  -1   2   4      219.47      6.02 o 
   0   2   4      173.67      5.93 o 
   1   2   4       19.04      0.66 o 
   2   2   4        1.07      0.10 o 
   3   2   4       89.39      2.34 o 
   4   2   4       15.02      0.49 o 
   5   2   4       60.29      2.56 o 
  -5   3   4       10.94      0.91 o 
  -4   3   4      227.13      9.69 o 
  -3   3   4       43.04      1.33 o 
  -2   3   4        9.03      0.61 o 
  -1   3   4       54.74      2.49 o 
   0   3   4       54.22      2.23 o 
   1   3   4        7.65      0.41 o 
   2   3   4      221.76      7.06 o 
   3   3   4      104.58      3.25 o 
   4   3   4       52.18      2.62 o 
  -2   4   4        0.47      0.12 o 
  -1   4   4        0.40      0.12 o 
   0   4   4       13.51      0.60 o 
   1   4   4        3.45      0.27 o 
  -7   1   5        1.99      0.25 o 
  -6   1   5       89.97      2.72 o 
  -5   1   5       29.31      0.85 o 
  -4   1   5        0.07      0.04 o 
  -3   1   5      206.82      5.08 o 
  -2   1   5       20.14      0.61 o 
  -1   1   5        0.97      0.10 o 
   0   1   5       65.97      1.63 o 
   1   1   5      108.03      2.77 o 
   2   1   5       19.92      0.54 o 
   3   1   5        5.21      0.20 o 
   4   1   5       86.63      2.21 o 
   5   1   5        1.23      0.13 o 
   6   1   5       62.45      2.00 o 
  -6   2   5        3.75      0.34 o 
  -5   2   5      173.30      5.87 o 
  -4   2   5        5.82      0.26 o 
  -3   2   5        2.59      0.16 o 
  -2   2   5        3.25      0.17 o 
  -1   2   5      459.89     13.95 o 
   0   2   5       45.85      1.59 o 
   1   2   5       87.96      2.78 o 
   2   2   5      146.33      3.94 o 
   3   2   5       59.70      1.67 o 
   4   2   5        0.52      0.11 o 
   5   2   5       15.52      0.81 o 
  -5   3   5        3.25      0.27 o 
  -4   3   5       28.97      1.25 o 
  -3   3   5       20.74      0.89 o 
  -2   3   5        5.98      0.33 o 
  -1   3   5        0.49      0.16 o 
   0   3   5       15.46      0.78 o 
   1   3   5       22.43      0.73 o 
   2   3   5        8.08      0.38 o 
   3   3   5        0.10      0.09 o 
   4   3   5        3.98      0.24 o 
  -2   4   5       33.93      1.38 o 
  -1   4   5       61.24      2.38 o 
   0   4   5       77.37      3.34 o 
   1   4   5       50.32      3.00 o 
  -7   0   6      243.50     13.37 o 
  -6   0   6      159.47      5.64 o 
  -5   0   6      111.74      3.42 o 
  -4   0   6       43.94      1.39 o 
  -3   0   6       11.89      0.41 o 
  -2   0   6      166.96      4.96 o 
  -1   0   6      189.56      5.64 o 
   0   0   6      953.73     34.26 o 
   1   0   6      205.93      6.91 o 
   2   0   6        4.00      0.20 o 
   3   0   6      575.41     18.65 o 
   4   0   6       13.13      0.52 o 
   5   0   6        6.74      0.45 o 
   6   0   6       44.93      1.60 o 
  -7   1   6       18.41      0.66 o 
  -6   1   6      147.37      4.66 o 
  -5   1   6        3.80      0.21 o 
  -4   1   6      173.53      5.49 o 
  -3   1   6        0.32      0.05 o 
  -2   1   6        5.60      0.21 o 
  -1   1   6        0.48      0.08 o 
   0   1   6      300.54      8.51 o 
   1   1   6      201.04      5.02 o 
   2   1   6      402.81     11.09 o 
   3   1   6        4.51      0.19 o 
   4   1   6       39.73      1.15 o 
   5   1   6       80.81      2.54 o 
  -6   2   6        1.01      0.14 o 
  -5   2   6       75.53      3.69 o 
  -4   2   6        5.40      0.29 o 
  -3   2   6      136.62      4.65 o 
  -2   2   6       67.75      2.71 o 
  -1   2   6       18.09      0.68 o 
   0   2   6        5.07      0.24 o 
   1   2   6      154.28      4.59 o 
   2   2   6       10.04      0.36 o 
   3   2   6       42.77      1.25 o 
   4   2   6        6.67      0.35 o 
   5   2   6       49.83      1.99 o 
  -5   3   6        4.58      0.31 o 
  -4   3   6        8.82      0.58 o 
  -3   3   6        0.11      0.10 o 
  -2   3   6      345.44     15.71 o 
  -1   3   6       99.89      5.00 o 
   0   3   6        0.11      0.08 o 
   1   3   6       45.64      1.69 o 
   2   3   6        2.54      0.26 o 
   3   3   6       20.22      1.66 o 
  -7   1   7       47.76      1.49 o 
  -6   1   7        2.48      0.31 o 
  -5   1   7        0.80      0.13 o 
  -4   1   7       81.37      2.67 o 
  -3   1   7      330.38      9.17 o 
  -2   1   7       32.06      0.96 o 
  -1   1   7      401.80     12.10 o 
   0   1   7       35.66      0.90 o 
   1   1   7       17.32      0.49 o 
   2   1   7       28.83      0.78 o 
   3   1   7       28.22      0.83 o 
   4   1   7        8.38      0.32 o 
   5   1   7        5.14      0.19 o 
  -6   2   7        0.10      0.06 o 
  -5   2   7       20.77      0.91 o 
  -4   2   7        6.78      0.33 o 
  -3   2   7      162.62      7.90 o 
  -2   2   7       33.02      1.07 o 
  -1   2   7        1.18      0.16 o 
   0   2   7      136.36      3.80 o 
   1   2   7       81.38      2.26 o 
   2   2   7       54.40      1.61 o 
   3   2   7        3.58      0.24 o 
   4   2   7      148.01      4.50 o 
  -4   3   7        5.06      0.29 o 
  -3   3   7        3.91      0.31 o 
  -2   3   7       79.50      3.92 o 
  -1   3   7        1.60      0.30 o 
   0   3   7        0.91      0.26 o 
   1   3   7       19.51      1.03 o 
   2   3   7       28.17      1.40 o 
   3   3   7        2.23      0.17 o 
  -7   0   8        0.32      0.10 o 
  -6   0   8        1.27      0.47 o 
  -5   0   8      256.85     12.06 o 
  -4   0   8      528.40     18.05 o 
  -3   0   8       20.44      0.68 o 
  -2   0   8      434.38     14.36 o 
  -1   0   8      467.20     14.27 o 
   0   0   8      278.99      8.76 o 
   1   0   8       67.96      1.98 o 
   2   0   8       97.46      3.07 o 
   3   0   8       10.46      0.40 o 
   4   0   8        1.01      0.14 o 
   5   0   8      147.65      5.19 o 
  -6   1   8        2.72      0.30 o 
  -5   1   8       16.09      0.60 o 
  -4   1   8      162.00      5.83 o 
  -3   1   8        7.98      0.32 o 
  -2   1   8      275.48      8.33 o 
  -1   1   8       92.75      2.78 o 
   0   1   8       27.00      0.78 o 
   1   1   8       88.79      2.40 o 
   2   1   8       45.05      1.35 o 
   3   1   8       37.18      0.98 o 
   4   1   8       28.68      0.91 o 
   5   1   8        1.12      0.24 o 
  -6   2   8       12.29      0.43 o 
  -5   2   8        2.20      0.17 o 
  -4   2   8       85.49      2.76 o 
  -3   2   8      278.97      9.98 o 
  -2   2   8       27.72      1.41 o 
  -1   2   8       44.91      1.56 o 
   0   2   8        0.30      0.11 o 
   1   2   8        5.83      0.34 o 
   2   2   8       53.58      2.21 o 
   3   2   8       96.50      4.30 o 
   4   2   8        0.66      0.08 o 
  -4   3   8        0.21      0.06 o 
  -3   3   8       17.09      0.61 o 
  -2   3   8       24.18      0.80 o 
  -1   3   8        6.22      0.32 o 
   0   3   8       95.16      3.69 o 
   1   3   8       23.19      1.45 o 
   2   3   8        1.89      0.17 o 
  -6   1   9       40.84      1.42 o 
  -5   1   9      243.80      9.33 o 
  -4   1   9       42.24      1.36 o 
  -3   1   9       58.56      1.77 o 
  -2   1   9       21.89      0.71 o 
  -1   1   9      164.05      5.83 o 
   0   1   9       35.27      1.04 o 
   1   1   9      182.35      5.13 o 
   2   1   9      168.41      5.03 o 
   3   1   9        1.42      0.13 o 
   4   1   9       20.86      0.72 o 
  -5   2   9        0.10      0.07 o 
  -4   2   9       13.68      0.47 o 
  -3   2   9       51.11      1.59 o 
  -2   2   9       16.26      0.66 o 
  -1   2   9        7.29      0.43 o 
   0   2   9       52.68      2.27 o 
   1   2   9        6.38      0.39 o 
   2   2   9       67.87      3.42 o 
   3   2   9        2.09      0.14 o 
  -4   3   9       34.56      1.03 o 
  -3   3   9        4.92      0.22 o 
  -2   3   9        8.03      0.35 o 
  -1   3   9        1.14      0.17 o 
   0   3   9       41.06      1.60 o 
   1   3   9        8.78      0.34 o 
  -6   0  10      250.82     13.63 o 
  -5   0  10       87.77      5.03 o 
  -4   0  10        1.71      0.18 o 
  -3   0  10        3.97      0.29 o 
  -2   0  10      180.57      5.62 o 
  -1   0  10        2.90      0.17 o 
   0   0  10      384.05     13.61 o 
   1   0  10      643.64     21.68 o 
   2   0  10       32.20      0.99 o 
   3   0  10        1.25      0.13 o 
   4   0  10        4.41      0.21 o 
  -6   1  10       45.46      1.60 o 
  -5   1  10       24.28      0.77 o 
  -4   1  10        0.04      0.04 o 
  -3   1  10        3.57      0.19 o 
  -2   1  10       31.67      1.05 o 
  -1   1  10        0.11      0.07 o 
   0   1  10      137.07      4.43 o 
   1   1  10       70.37      1.80 o 
   2   1  10       40.35      1.20 o 
   3   1  10       82.08      2.43 o 
  -5   2  10        0.06      0.07 o 
  -4   2  10       29.27      1.35 o 
  -3   2  10       11.34      0.42 o 
  -2   2  10       89.10      2.72 o 
  -1   2  10      180.01      5.54 o 
   0   2  10       25.17      0.80 o 
   1   2  10        4.45      0.24 o 
   2   2  10       68.93      2.73 o 
   3   2  10       10.59      0.43 o 
  -3   3  10       20.45      0.63 o 
  -2   3  10       22.21      0.68 o 
  -1   3  10       31.22      0.87 o 
   0   3  10        1.19      0.09 o 
  -6   1  11        3.59      0.19 o 
  -5   1  11        0.09      0.07 o 
  -4   1  11        1.77      0.14 o 
  -3   1  11      154.89      4.34 o 
  -2   1  11       76.74      2.71 o 
  -1   1  11       67.54      1.87 o 
   0   1  11      191.01      5.47 o 
   1   1  11        0.04      0.04 o 
   2   1  11        1.62      0.10 o 
   3   1  11       13.03      0.44 o 
  -4   2  11        7.20      0.35 o 
  -3   2  11       22.55      0.77 o 
  -2   2  11       13.08      0.48 o 
  -1   2  11       71.68      2.11 o 
   0   2  11        1.26      0.14 o 
   1   2  11        8.61      0.39 o 
   2   2  11       29.90      1.15 o 
  -5   0  12       42.79      1.57 o 
  -4   0  12      232.61      8.07 o 
  -3   0  12      137.49      4.69 o 
  -2   0  12       16.25      0.72 o 
  -1   0  12      106.41      3.79 o 
   0   0  12       13.19      0.54 o 
   1   0  12        5.64      0.31 o 
   2   0  12       72.37      3.64 o 
  -5   1  12       23.53      0.83 o 
  -4   1  12       77.35      2.99 o 
  -3   1  12       51.98      1.45 o 
  -2   1  12        9.10      0.33 o 
  -1   1  12       81.42      2.38 o 
   0   1  12        0.14      0.06 o 
   1   1  12        1.82      0.15 o 
   2   1  12       23.89      0.81 o 
  -4   2  12        0.52      0.17 o 
  -3   2  12        2.04      0.22 o 
  -2   2  12      106.00      3.32 o 
  -1   2  12       33.11      1.04 o 
   0   2  12       16.66      0.60 o 
   1   2  12       14.02      0.46 o 
  -4   1  13       15.08      0.50 o 
  -3   1  13        0.76      0.11 o 
  -2   1  13       30.59      0.92 o 
  -1   1  13        5.54      0.26 o 
   0   1  13       25.18      0.84 o 
   1   1  13        6.72      0.28 o 
  -2   2  13       30.10      1.13 o 
  -1   2  13       12.40      0.48 o 
  -4   0  14        1.92      0.24 o 
  -3   0  14       17.68      0.75 o 
  -2   0  14       54.58      1.92 o 
  -1   0  14       47.18      1.75 o 
   0   0  14       49.85      2.48 o 
  -3   1  14        0.28      0.09 o 
  -2   1  14       17.81      0.61 o 
  -1   1  14       44.08      1.53 o 
   0   1  14        8.27      0.70 o 
_refine_diff_density_max 1.048257E-01
_refine_diff_density_min -1.336406E-01

# start Validation Reply Form
_vrf_PLAT417_ELMAM2_withoutURATIO_oxa10_08
;
PROBLEM: Short Inter D-H..H-D
RESPONSE: This is a very strong hydrogen bond and this is the reason why
the distance is so short.
;
# end Validation Reply Form
