# Supplementary material for: On the accuracy and precision of X-ray and neutron diffraction results as a function of resolution and the electron density model
Source: IUCrJ. 2020 Aug 25;7(Pt 5):920–33. doi: 10.1107/S2052252520010441 (PMC7467170; doi:10.1107/S2052252520010441)
Supplement: Supplementary file 2 [file m-07-00920-sup2.zip › cif_deposition/ELMAM2_withoutURATIO_oxa10_12.cif]

data_ELMAM2_withoutURATIO_oxa10_12  
_audit_creation_method             'MoPro12'     
_chemical_formula_moiety               'C2 H2 O4, 2(H2 O1)'
_chemical_formula_sum                  'C2 H6 O6'
_chemical_formula_weight               126.07
_chemical_absolute_configuration     '-'

_symmetry_cell_setting               monoclinic   
_symmetry_space_group_name_H-M         'P 21/c'
_symmetry_space_group_name_Hall        '-P 2ybc'

loop_
_atom_type_symbol                      
_atom_type_description                 
_atom_type_scat_dispersion_real        
_atom_type_scat_dispersion_imag        
_atom_type_scat_source                 
 'C' 'C'    0.0033   0.0016
'Su & Coppens. Acta. Cryst. (1997) A53, 749-762. '                    
 'H' 'H'    0.0000   0.0000
'Su & Coppens. Acta. Cryst. (1997) A53, 749-762. '                    
 'O' 'O'    0.0106   0.0060
'Su & Coppens. Acta. Cryst. (1997) A53, 749-762. '                    

loop_
_symmetry_equiv_pos_as_xyz           
'x, y, z'
'-x, y+1/2, -z+1/2'
'-x, -y, -z'
'x, -y-1/2, z-1/2'
_cell_length_a                    6.0954(2)
_cell_length_b                    3.49480(10)
_cell_length_c                    11.8499(3)
_cell_angle_alpha                 90.00
_cell_angle_beta                  103.9380(10)
_cell_angle_gamma                 90.00
_cell_volume                      244.997(12)
_cell_formula_units_Z                2
_cell_measurement_temperature     100(1)
_cell_measurement_reflns_used        9662
_cell_measurement_theta_min          3.4438
_cell_measurement_theta_max          59.8647
_exptl_crystal_density_diffrn     1.709
_exptl_crystal_F_000              132 
_exptl_absorpt_coefficient_mu     0.181 
_exptl_crystal_description        unspecified
_exptl_crystal_size_max              0.254
_exptl_crystal_size_mid              0.199  
_exptl_crystal_size_min              0.184                
_exptl_crystal_colour             colourless
_exptl_absorpt_correction_type    multi-scan
_exptl_absorpt_process_details
;
 Absorption correction done by SORTAV
 Blessing, R. H.: (1995) Acta Cryst. A51, 33-38
;
_exptl_absorpt_correction_T_min    0.882
_exptl_absorpt_correction_T_max    1.095
_exptl_special_details               
;
?
;
_diffrn_reflns_av_R_equivalents   0.0000
_diffrn_reflns_av_unetI/netI      0.0343
_diffrn_reflns_limit_h_max        14
_diffrn_reflns_limit_h_min        -14
_diffrn_reflns_limit_k_max        8
_diffrn_reflns_limit_k_min        0
_diffrn_reflns_limit_l_max        27
_diffrn_reflns_limit_l_min        0
_diffrn_reflns_number             3422
_diffrn_reflns_theta_full         26.00
_diffrn_reflns_theta_max          58.52
_diffrn_reflns_theta_min          3.44
_diffrn_ambient_temperature       100(1)
_diffrn_measured_fraction_theta_full 1.000
_diffrn_measured_fraction_theta_max 0.963
_diffrn_measurement_device_type   'Bruker APEX-II CCD'
_diffrn_measurement_method        '\f and \w scans'
_diffrn_radiation_monochromator   'graphite'
_diffrn_radiation_type            MoK\a
_diffrn_radiation_wavelength      0.71073
_diffrn_source                    'fine-focus sealed tube'
_diffrn_standards_number          0
_reflns_number_gt                 2877
_reflns_number_total              3422
_reflns_threshold_expression      >2sigma(I)
_computing_structure_refinement      'MoPro (J. Appl. Cryst. 2005, 38, 38-54)'
_iucr_refine_instructions_details  
; 
# ! MoPro 12.6 20/01/2017 16:46:41 F:\Oxalic_acid\Oxa_ELMAM2\Final_Refinement_12\10\mopro_elmam2_12_01.par 
# ! reflections hkl file : F:\Oxalic_acid\Oxa_ELMAM2\Final_Refinement_12\10\sortav_freeformat.hkl refin. vs. F^1 
# ! atomic table file : C:\Users\user\Desktop\Programy_Krys\MoPro\MoProSuite\LibMoPro\mopro.tab 
# ! wave functions file : C:\Users\user\Desktop\Programy_Krys\MoPro\MoProSuite\LibMoPro\WAVEF_Su_Coppens_relativistic 
# ! RF factor = 2.892 % RI factor = 3.666% 
# ! wR2F factor = 3.024 % wR2I factor = 5.966% 
# ! g.o.f.(F**1) = 1.281 Nvar= 49 Nref= 3422 Nfree= 0 0.08<sinT/l< 1.20 
#  
# WSIG 1.00000 ! weighting scheme 
#  ! SPACE GROUP P ? 
#  
# CELL 6.0954 3.4948 11.8499 90.0000 103.9381 90.0000 0.71073 
# ZERR 0.0000 0.0000 0.0000 0.0000 0.0000 0.0000 
#  
# SYMM 2 P CENTRO 
#  X , Y, Z 
#  -X , 1/2+Y, 1/2-Z 
#  
# EQUIV 56551 
#  
# SCALE 1 10.108747 
#  
# FMULT 1.00000 
#  
# UOVER 0.00000 0.00000 0.00000 0.00000 0.00000 0.00000 ANI 
#  
# SOLVT 0.00000 50.00000 
#  
# EXTIN 0.00000 GAUSSIAN ISOT TYP1 ! G*10^4 
#  
#  
# DUMMY 2 
# DUMY 0.39896 0.58093 0.36381 D1 0 ! atom # 8 
# DUMY 0.42794 0.53146 0.40201 D2 0 ! atom # 9 
#  
# KAPPA 7 
#  1.001632 1.113461 ! # 1 1 TES O1 1x 
#  1.013147 1.000000 ! # 2 1 TES C1 1x 
#  1.003017 1.109004 ! # 3 1 TES O2 1x 
#  1.023969 0.927043 ! # 4 1 TES O3 1x 
#  1.043006 1.200000 ! # 5 1 TES H2 1x 
#  1.043006 1.200000 ! # 6 1 TES H3 1x 
#  1.119673 1.200000 ! # 7 1 TES H1 1x 
#  
# ATOMS 7 
#  
# ATOM 1 O1 TES 1 0.065212 0.444131 0.150131 1.0000 1 O 
#  XY C1 H1 HEX K1 V0 M0 Q0 
# UANI 0.012889 0.017987 0.007621 -.004162 0.001778 0.000646 
#  6.05220 0. -.054 -.087 0. 0.104 0. 0. -.028 0.042 
#  0. -.015 -.026 0. 0. 0.065 0.022 
#  0.011 0. 0. 0.004 0.003 0. 0. 0.015 0.015 
#  
# ATOM 2 C1 TES 1 0.096911 0.558741 0.052026 1.0000 1 C 
#  XY O2 O1 HEX K2 V0 M0 Q0 
# UANI 0.008933 0.010937 0.007465 -.001803 0.001161 0.000038 
#  3.98080 0. 0.081 -.046 0. -.248 0. 0. 0.097 0.050 
#  0. 0.022 -.006 0. 0. 0.294 0.021 
#  0.014 0. 0. 0.014 -.001 0. 0. -.058 0.018 
#  
# ATOM 3 O2 TES 1 0.257588 0.742481 0.036279 1.0000 1 O 
#  ZY C1 O1 HEX K3 V0 M0 Q0 
# UANI 0.010895 0.017857 0.008791 -.005670 0.000993 0.000749 
#  6.09000 0. 0. 0. -.068 0.029 0. 0. -.153 0. 
#  0.028 0. 0. 0.017 0. 0. 0. 
#  -.012 0. 0. 0.011 0. 0. 0. -.003 0. 
#  
# ATOM 4 O3 TES 1 0.369951 0.631165 0.321457 1.0000 1 O 
# bZY H2 H3 HEX K4 V0 M0 Q0 
# UANI 0.010564 0.017616 0.008814 0.001879 0.000595 -.001106 
#  5.64460 0. 0. 0. -.163 -.014 0. 0. 0.132 0. 
#  -.039 0. 0. -.061 0. 0. 0. 
#  -.018 0. 0. -.027 0. 0. 0. 0.004 0. 
#  
# ATOM 5 H2 TES 1 0.312229 0.689033 0.385890 1.0000 1 H 
#  ZY O3 H3 HEX K5 V0 M0 Q0 
# UISO 0.027916 
#  1.13780 0. 0. 0. 0.273 0.140 0. 0. 0. 0. 
#  0.034 0. 0. 0. 0. 0. 0. 
#  -.010 0. 0. 0. 0. 0. 0. 0. 0. 
#  
# ATOM 6 H3 TES 1 0.486618 0.457649 0.349586 1.0000 1 H 
#  ZY O3 H2 HEX K6 V0 M0 Q0 
# UISO 0.024601 
#  1.13780 0. 0. 0. 0.273 0.140 0. 0. 0. 0. 
#  0.034 0. 0. 0. 0. 0. 0. 
#  -.010 0. 0. 0. 0. 0. 0. 0. 0. 
#  
# ATOM 7 H1 TES 1 0.200052 0.518432 0.216691 1.0000 1 H 
#  ZY O1 C1 HEX K7 V0 M0 Q0 
# UISO 0.045325 
#  0.95670 0. 0. 0. 0.207 0.095 0. 0. 0. 0. 
#  0.017 0. 0. 0. 0. 0. 0. 
#  -.028 0. 0. 0. 0. 0. 0. 0. 0. 
#  
# ANHAR 0 3 ! number_of_anharmonic_atoms max_order 
# ! 1 ! atom number 
# ! 0.00E+00 0.00E+00 0.00E+00 0.00E+00 0.00E+00 0.00E+00 0.00E+00 0.00E+00 
# ! 0.00E+00 0.00E+00 
#  
#  
# STOP 
; 
_refine_special_details              
;
  TAAM refinement with ELMAM2 databank.
  Uses aspherical atomic scattering factors computed 
  from multipolar model
  (Hansen & Coppens, Acta Cryst. A, 1978, 34, 909-921)
  parametrized using ELMAM2 databank
  (Domagala, et al., Acta Cryst. A, 2012, 68, 337-351)
  and MoPro software
  (Jelsch, et al., J. Appl. Cryst. 2005, 38, 38-54)
 Refinement of F^1^ against reflections.
 The threshold expression of F^2^ > 2sigma(F^2^) is
 used for calculating R-factors(gt) and is not
 relevant to the choice of reflections for refinement.
 R-factors based on F^2^ are statistically about twice
 as large as those based on F, and R-factors based on
 ALL data will be even larger.
;
_refine_ls_structure_factor_coef     F  
_refine_ls_matrix_type                full
_refine_ls_weighting_scheme          sigma
_atom_sites_solution_primary      direct 
_atom_sites_solution_secondary    difmap 
_atom_sites_solution_hydrogens    geom   
_refine_ls_hydrogen_treatment    refall
_refine_ls_extinction_method        'none'              
_refine_ls_number_reflns              3422
_refine_ls_number_parameters            49
_refine_ls_number_restraints             0
# R-factors: R(F)  &  wR2(I) 
_refine_ls_R_factor_all              0.0289
_refine_ls_R_factor_gt               0.0235
_refine_ls_wR_factor_ref             0.0302
_refine_ls_wR_factor_gt              0.0296
_refine_ls_goodness_of_fit_ref       1.281
_refine_ls_restrained_S_all          0.000
_refine_ls_shift/su_max              0.001
_refine_ls_shift/su_mean             0.000

###  to get diff_density_max min & rms : 
###  run MoPro  : WRIT FOUR   to create FOURier file 
###  run VMoPro : FOUR  FastFourierTransform   to get a 3D grid (Xplor format) on whole unit-cell
###             & GRID  STAT   to get max min rms statistics


loop_
_atom_site_type_symbol      
_atom_site_label            
_atom_site_fract_x          
_atom_site_fract_y          
_atom_site_fract_z          
_atom_site_U_iso_or_equiv   
_atom_site_adp_type         
_atom_site_occupancy        
_atom_site_calc_flag        
_atom_site_refinement_flag_posn  
_atom_site_refinement_flag_adp  
_atom_site_disorder_assembly
_atom_site_disorder_group   
O  O1 0.06521(3) 0.44413(5) 0.15013(1) 0.01295(6) Uani 1 d . . . .
C  C1 0.09691(3) 0.55874(5) 0.05203(1) 0.00925(5) Uani 1 d . . . .
O  O2 0.25759(2) 0.74248(5) 0.03628(1) 0.01275(6) Uani 1 d . . . .
O  O3 0.36995(2) 0.63116(5) 0.32146(1) 0.01263(6) Uani 1 d . . . .
H  H2 0.312(1) 0.689(2) 0.3859(6) 0.028(2) Uiso 1 d U . . .
H  H3 0.487(1) 0.458(2) 0.3496(5) 0.025(1) Uiso 1 d U . . .
H  H1 0.200(2) 0.518(3) 0.2167(8) 0.045(2) Uiso 1 d U . . .

loop_ 
_atom_site_aniso_label 
_atom_site_aniso_U_11 
_atom_site_aniso_U_22 
_atom_site_aniso_U_33 
_atom_site_aniso_U_12 
_atom_site_aniso_U_13 
_atom_site_aniso_U_23 
O1 0.01289(4) 0.01799(6) 0.00762(4) -0.00416(4) 0.00178(3) 0.00065(4)  
C1 0.00893(4) 0.01094(5) 0.00747(4) -0.00180(4) 0.00116(3) 0.00004(4)  
O2 0.01090(4) 0.01786(6) 0.00879(4) -0.00567(4) 0.00099(3) 0.00075(4)  
O3 0.01056(4) 0.01762(6) 0.00881(4) 0.00188(4) 0.00060(3) -0.00111(4)  

_geom_special_details                
;                                    
;                                    

loop_
_geom_bond_atom_site_label_1         
_geom_bond_atom_site_label_2         
_geom_bond_distance                  
_geom_bond_site_symmetry_2           
_geom_bond_publ_flag                 
O1 C1 1.2874(2) . ? 
O1 H1 1.026(9) . ? 
C1 O2 1.2225(2) . ? 
O3 H3 0.933(7) . ? 
O3 H2 0.937(8) . ? 

loop_
_geom_angle_atom_site_label_1        
_geom_angle_atom_site_label_2        
_geom_angle_atom_site_label_3        
_geom_angle                          
_geom_angle_site_symmetry_1          
_geom_angle_site_symmetry_3          
_geom_angle_publ_flag                
O1 C1 O2 126.96(2) . . ? 
C1 O1 H1 110.4(5) . . ? 
H2 O3 H3 104.6(5) . . ? 

loop_
_geom_torsion_atom_site_label_1      
_geom_torsion_atom_site_label_2      
_geom_torsion_atom_site_label_3      
_geom_torsion_atom_site_label_4      
_geom_torsion                        
_geom_torsion_site_symmetry_1        
_geom_torsion_site_symmetry_2        
_geom_torsion_site_symmetry_3        
_geom_torsion_site_symmetry_4        
_geom_torsion_publ_flag              
O2 C1 O1 H1 -2.5(5) . . . . ? 

loop_ 
 _refln_index_h 
 _refln_index_k 
 _refln_index_l 
 _refln_F_squared_meas 
 _refln_F_squared_sigma 
 _refln_observed_status 
   1   0   0      366.32      9.44 o 
   2   0   0       24.28      0.76 o 
   3   0   0      391.73     12.69 o 
   4   0   0       46.02      2.22 o 
   5   0   0       63.69      2.29 o 
   6   0   0      224.47      7.04 o 
   7   0   0      111.07      3.68 o 
   8   0   0       28.22      2.18 o 
   9   0   0       18.28      0.64 o 
  10   0   0        7.55      0.66 o 
  11   0   0       34.52      1.16 o 
  12   0   0        1.41      0.15 o 
  13   0   0        0.17      0.09 o 
  14   0   0        0.10      0.09 o 
   1   1   0     1523.50     41.15 o 
   2   1   0      383.75      9.29 o 
   3   1   0      109.97      2.92 o 
   4   1   0        2.51      0.15 o 
   5   1   0        0.35      0.08 o 
   6   1   0        0.61      0.09 o 
   7   1   0       85.22      2.43 o 
   8   1   0        0.08      0.09 o 
   9   1   0       32.52      1.01 o 
  10   1   0        9.61      0.35 o 
  11   1   0        0.07      0.05 o 
  12   1   0        8.39      0.28 o 
  13   1   0        1.28      0.11 o 
  14   1   0        0.22      0.09 o 
   0   2   0       13.38      0.61 o 
   1   2   0      313.92      8.87 o 
   2   2   0      527.88     13.76 o 
   3   2   0        2.13      0.15 o 
   4   2   0      116.06      2.99 o 
   5   2   0       24.97      0.71 o 
   6   2   0        0.06      0.06 o 
   7   2   0       35.73      1.07 o 
   8   2   0       38.90      0.99 o 
   9   2   0        1.86      0.11 o 
  10   2   0        9.58      0.29 o 
  11   2   0        0.07      0.06 o 
  12   2   0        0.54      0.12 o 
  13   2   0        0.82      0.12 o 
   1   3   0       18.65      0.83 o 
   2   3   0       12.75      0.49 o 
   3   3   0       73.61      2.17 o 
   4   3   0        6.07      0.34 o 
   5   3   0      119.60      3.93 o 
   6   3   0        0.08      0.09 o 
   7   3   0        0.60      0.09 o 
   8   3   0       17.36      0.53 o 
   9   3   0        2.19      0.15 o 
  10   3   0        0.80      0.09 o 
  11   3   0       19.99      0.63 o 
  12   3   0        4.26      0.40 o 
  13   3   0        0.06      0.06 o 
   0   4   0        3.00      0.63 o 
   1   4   0       18.09      1.33 o 
   2   4   0       13.50      1.13 o 
   3   4   0        6.17      0.49 o 
   4   4   0       64.75      2.40 o 
   5   4   0        9.15      0.36 o 
   6   4   0       16.56      0.72 o 
   7   4   0       10.42      0.86 o 
   8   4   0        0.03      0.04 o 
   9   4   0        0.07      0.08 o 
  10   4   0        2.76      0.18 o 
  11   4   0        1.45      0.13 o 
  12   4   0        4.23      0.23 o 
   1   5   0        4.70      0.24 o 
   2   5   0       12.25      0.65 o 
   3   5   0       16.95      0.52 o 
   4   5   0        0.07      0.07 o 
   5   5   0        5.70      0.27 o 
   6   5   0       28.92      1.03 o 
   7   5   0       13.74      0.63 o 
   8   5   0        1.40      0.16 o 
   9   5   0        0.04      0.05 o 
  10   5   0        2.34      0.16 o 
  11   5   0        0.07      0.06 o 
   0   6   0       18.98      0.79 o 
   1   6   0        6.80      0.30 o 
   2   6   0        0.70      0.12 o 
   3   6   0        0.12      0.13 o 
   4   6   0        0.98      0.19 o 
   5   6   0        7.34      0.32 o 
   6   6   0       12.68      0.44 o 
   7   6   0        0.61      0.13 o 
   8   6   0        0.17      0.10 o 
   9   6   0        0.06      0.05 o 
   1   7   0        1.78      0.99 o 
   2   7   0        1.28      0.16 o 
   3   7   0        1.41      0.16 o 
   4   7   0        0.36      0.15 o 
   5   7   0        1.80      0.26 o 
   6   7   0        2.03      0.18 o 
   7   7   0        0.04      0.04 o 
   0   8   0        0.07      0.08 o 
   1   8   0        4.82      0.33 o 
   2   8   0        2.79      0.20 o 
   3   8   0        0.45      0.16 o 
   4   8   0        0.82      0.16 o 
 -14   1   1        0.03      0.04 o 
 -13   1   1        2.83      0.13 o 
 -12   1   1        1.87      0.12 o 
 -11   1   1        0.32      0.08 o 
 -10   1   1        3.55      0.15 o 
  -9   1   1        0.53      0.06 o 
  -8   1   1       28.62      0.86 o 
  -7   1   1       17.76      0.61 o 
  -6   1   1        1.30      0.14 o 
  -5   1   1       58.24      1.59 o 
  -4   1   1       91.99      2.47 o 
  -3   1   1      340.83      8.83 o 
  -2   1   1      188.59      4.49 o 
  -1   1   1     2710.62     83.28 o 
   0   1   1      460.26     14.42 o 
   1   1   1       41.00      1.05 o 
   2   1   1       69.04      1.70 o 
   3   1   1      439.35     11.09 o 
   4   1   1      157.24      4.30 o 
   5   1   1      108.06      2.82 o 
   6   1   1      187.58      5.62 o 
   7   1   1        1.16      0.13 o 
   8   1   1        0.43      0.16 o 
   9   1   1        0.11      0.06 o 
  10   1   1       34.51      0.97 o 
  11   1   1        4.04      0.18 o 
  12   1   1        3.41      0.16 o 
  13   1   1        2.02      0.19 o 
 -13   2   1        4.11      0.23 o 
 -12   2   1       13.03      0.43 o 
 -11   2   1        2.83      0.13 o 
 -10   2   1        0.53      0.07 o 
  -9   2   1        5.02      0.22 o 
  -8   2   1       37.63      0.96 o 
  -7   2   1        0.08      0.09 o 
  -6   2   1       70.12      1.92 o 
  -5   2   1        9.40      0.36 o 
  -4   2   1       53.73      1.46 o 
  -3   2   1       85.87      2.18 o 
  -2   2   1      150.36      3.96 o 
  -1   2   1      137.96      3.60 o 
   0   2   1       73.40      2.08 o 
   1   2   1      267.18      7.70 o 
   2   2   1        1.72      0.14 o 
   3   2   1        8.05      0.30 o 
   4   2   1       74.77      2.09 o 
   5   2   1       26.35      0.75 o 
   6   2   1        9.56      0.34 o 
   7   2   1       11.33      0.48 o 
   8   2   1       22.80      0.64 o 
   9   2   1        3.75      0.18 o 
  10   2   1        1.70      0.13 o 
  11   2   1       12.52      0.53 o 
  12   2   1        0.05      0.06 o 
  13   2   1        2.95      0.17 o 
 -13   3   1        1.63      0.12 o 
 -12   3   1        1.74      0.11 o 
 -11   3   1        1.14      0.10 o 
 -10   3   1        2.80      0.14 o 
  -9   3   1        3.05      0.23 o 
  -8   3   1        0.28      0.08 o 
  -7   3   1        2.05      0.14 o 
  -6   3   1       12.55      0.59 o 
  -5   3   1       19.97      0.81 o 
  -4   3   1        5.15      0.26 o 
  -3   3   1        4.13      0.27 o 
  -2   3   1      137.71      4.86 o 
  -1   3   1        0.06      0.05 o 
   0   3   1       48.42      1.76 o 
   1   3   1       30.21      1.24 o 
   2   3   1       28.78      1.22 o 
   3   3   1        2.16      0.19 o 
   4   3   1       38.12      1.33 o 
   5   3   1       27.43      0.96 o 
   6   3   1        0.09      0.10 o 
   7   3   1       27.01      0.75 o 
   8   3   1        0.21      0.08 o 
   9   3   1        6.68      0.24 o 
  10   3   1        1.45      0.15 o 
  11   3   1        2.20      0.19 o 
  12   3   1        0.26      0.09 o 
  13   3   1        0.04      0.05 o 
 -12   4   1        0.52      0.09 o 
 -11   4   1        1.40      0.12 o 
 -10   4   1        0.05      0.05 o 
  -9   4   1       12.60      0.40 o 
  -8   4   1       21.86      0.66 o 
  -7   4   1       21.31      0.59 o 
  -6   4   1        7.81      0.31 o 
  -5   4   1        3.36      0.28 o 
  -4   4   1        0.07      0.07 o 
  -3   4   1       20.87      1.87 o 
  -2   4   1       18.11      1.34 o 
  -1   4   1        5.57      0.74 o 
   0   4   1       12.32      1.05 o 
   1   4   1        0.18      0.18 o 
   2   4   1        0.09      0.10 o 
   3   4   1        0.19      0.14 o 
   4   4   1        0.45      0.16 o 
   5   4   1        5.22      0.25 o 
   6   4   1        0.05      0.05 o 
   7   4   1        1.61      0.13 o 
   8   4   1        2.31      0.30 o 
   9   4   1        2.63      0.17 o 
  10   4   1        5.62      0.44 o 
  11   4   1        3.55      0.19 o 
  12   4   1        2.06      0.19 o 
 -11   5   1        0.19      0.08 o 
 -10   5   1        0.07      0.06 o 
  -9   5   1        1.68      0.16 o 
  -8   5   1        5.31      0.24 o 
  -7   5   1        3.68      0.20 o 
  -6   5   1        0.07      0.08 o 
  -5   5   1        2.73      0.18 o 
  -4   5   1        0.05      0.04 o 
  -3   5   1        0.10      0.06 o 
  -2   5   1        0.47      0.07 o 
  -1   5   1       10.23      0.36 o 
   0   5   1        0.03      0.03 o 
   1   5   1        0.18      0.17 o 
   2   5   1        4.21      0.22 o 
   3   5   1        9.41      0.33 o 
   4   5   1        2.37      0.19 o 
   5   5   1        0.13      0.09 o 
   6   5   1        4.36      0.47 o 
   7   5   1        0.10      0.07 o 
   8   5   1        0.17      0.10 o 
   9   5   1        0.91      0.15 o 
  10   5   1        2.94      0.18 o 
  11   5   1        0.09      0.07 o 
 -10   6   1        3.59      0.46 o 
  -9   6   1        1.85      0.18 o 
  -8   6   1        0.28      0.11 o 
  -7   6   1       16.73      0.74 o 
  -6   6   1        1.95      0.16 o 
  -5   6   1        0.04      0.04 o 
  -4   6   1        0.19      0.18 o 
  -3   6   1        9.24      0.51 o 
  -2   6   1        0.64      0.22 o 
  -1   6   1        2.16      0.18 o 
   0   6   1        7.14      0.31 o 
   1   6   1        6.00      0.39 o 
   2   6   1        0.55      0.13 o 
   3   6   1        0.87      0.13 o 
   4   6   1        4.23      0.37 o 
   5   6   1        4.99      0.26 o 
   6   6   1        2.50      0.17 o 
   7   6   1        0.09      0.07 o 
   8   6   1        0.55      0.11 o 
   9   6   1        1.66      0.16 o 
  -7   7   1        0.25      0.09 o 
  -6   7   1        5.89      0.50 o 
  -5   7   1        0.10      0.08 o 
  -4   7   1        0.06      0.07 o 
  -3   7   1        0.64      0.13 o 
  -2   7   1        6.74      0.31 o 
  -1   7   1        1.58      0.19 o 
   0   7   1        9.13      0.45 o 
   1   7   1        1.58      0.17 o 
   2   7   1        2.75      0.27 o 
   3   7   1        0.03      0.04 o 
   4   7   1        5.47      0.49 o 
   5   7   1        9.70      0.37 o 
   6   7   1        0.56      0.10 o 
   7   7   1        0.74      0.11 o 
  -4   8   1        0.06      0.06 o 
  -3   8   1        0.10      0.08 o 
  -2   8   1        0.22      0.11 o 
  -1   8   1        0.08      0.07 o 
   0   8   1        0.10      0.11 o 
   1   8   1        0.32      0.12 o 
   2   8   1        0.07      0.07 o 
   3   8   1        0.08      0.07 o 
   4   8   1        0.61      0.11 o 
 -14   0   2       15.31      0.84 o 
 -13   0   2        0.09      0.10 o 
 -12   0   2        8.48      0.47 o 
 -11   0   2        3.56      0.25 o 
 -10   0   2        0.04      0.05 o 
  -9   0   2        3.97      0.18 o 
  -8   0   2        3.54      0.22 o 
  -7   0   2       13.72      0.76 o 
  -6   0   2      182.32      5.42 o 
  -5   0   2       89.51      2.54 o 
  -4   0   2      991.60     26.99 o 
  -3   0   2       14.81      0.57 o 
  -2   0   2      625.74     17.09 o 
  -1   0   2      770.48     20.48 o 
   0   0   2      146.52      5.31 o 
   1   0   2       10.24      0.35 o 
   2   0   2     3331.43     85.71 o 
   3   0   2      186.14      5.71 o 
   4   0   2        0.06      0.06 o 
   5   0   2      658.05     19.94 o 
   6   0   2       29.13      1.21 o 
   7   0   2       35.57      1.35 o 
   8   0   2       16.26      0.58 o 
   9   0   2       48.08      4.51 o 
  10   0   2        2.95      0.57 o 
  11   0   2       24.65      0.87 o 
  12   0   2       20.83      0.69 o 
  13   0   2       12.08      0.78 o 
 -14   1   2        0.05      0.06 o 
 -13   1   2       13.59      0.51 o 
 -12   1   2        0.90      0.10 o 
 -11   1   2        5.98      0.21 o 
 -10   1   2        0.52      0.06 o 
  -9   1   2        1.35      0.08 o 
  -8   1   2        0.03      0.03 o 
  -7   1   2       82.48      2.36 o 
  -6   1   2        6.59      0.28 o 
  -5   1   2      259.03      7.19 o 
  -4   1   2       59.30      1.53 o 
  -3   1   2       35.19      0.94 o 
  -2   1   2      577.58     13.66 o 
  -1   1   2      159.94      4.25 o 
   0   1   2       89.31      2.53 o 
   1   1   2      442.11     12.25 o 
   2   1   2        2.73      0.13 o 
   3   1   2      447.80     11.01 o 
   4   1   2      186.70      4.85 o 
   5   1   2       59.42      1.54 o 
   6   1   2       60.89      1.64 o 
   7   1   2        0.15      0.08 o 
   8   1   2        2.15      0.14 o 
   9   1   2        5.02      0.38 o 
  10   1   2        0.06      0.06 o 
  11   1   2        8.61      0.39 o 
  12   1   2        7.76      0.40 o 
  13   1   2        1.09      0.13 o 
 -14   2   2        0.20      0.12 o 
 -13   2   2        0.06      0.05 o 
 -12   2   2        5.07      0.23 o 
 -11   2   2        0.30      0.06 o 
 -10   2   2       10.58      0.31 o 
  -9   2   2        0.05      0.04 o 
  -8   2   2       15.25      0.77 o 
  -7   2   2        0.40      0.12 o 
  -6   2   2       41.60      1.25 o 
  -5   2   2        0.62      0.10 o 
  -4   2   2       12.88      0.44 o 
  -3   2   2      185.48      4.87 o 
  -2   2   2      480.27     13.25 o 
  -1   2   2        7.91      0.29 o 
   0   2   2      130.07      3.41 o 
   1   2   2        0.11      0.06 o 
   2   2   2        3.09      0.17 o 
   3   2   2      275.26      7.32 o 
   4   2   2      293.28      7.78 o 
   5   2   2        3.55      0.18 o 
   6   2   2        0.04      0.04 o 
   7   2   2        6.04      0.33 o 
   8   2   2        0.25      0.10 o 
   9   2   2       35.42      1.31 o 
  10   2   2       29.17      0.81 o 
  11   2   2        0.03      0.03 o 
  12   2   2        0.06      0.07 o 
  13   2   2        2.32      0.22 o 
 -13   3   2        0.46      0.09 o 
 -12   3   2        0.37      0.07 o 
 -11   3   2        3.07      0.15 o 
 -10   3   2        7.95      0.45 o 
  -9   3   2       85.39      2.26 o 
  -8   3   2        8.18      0.28 o 
  -7   3   2        1.98      0.11 o 
  -6   3   2       10.65      0.58 o 
  -5   3   2        0.06      0.06 o 
  -4   3   2       13.16      0.52 o 
  -3   3   2      256.36      7.31 o 
  -2   3   2       67.96      2.05 o 
  -1   3   2       31.16      1.12 o 
   0   3   2      118.54      3.81 o 
   1   3   2       45.38      1.34 o 
   2   3   2       90.29      3.29 o 
   3   3   2       20.40      0.72 o 
   4   3   2        0.94      0.15 o 
   5   3   2        5.54      0.30 o 
   6   3   2        0.65      0.11 o 
   7   3   2       23.02      1.12 o 
   8   3   2        9.80      0.30 o 
   9   3   2        2.74      0.15 o 
  10   3   2       19.62      0.57 o 
  11   3   2        1.50      0.17 o 
  12   3   2        0.11      0.07 o 
 -12   4   2        0.97      0.09 o 
 -11   4   2        2.75      0.14 o 
 -10   4   2       11.34      0.43 o 
  -9   4   2        3.76      0.21 o 
  -8   4   2       20.41      0.63 o 
  -7   4   2        6.86      0.23 o 
  -6   4   2        0.02      0.03 o 
  -5   4   2        0.04      0.04 o 
  -4   4   2        5.21      0.39 o 
  -3   4   2       11.22      0.60 o 
  -2   4   2       59.62      3.30 o 
  -1   4   2       10.22      0.96 o 
   0   4   2       60.64      3.29 o 
   1   4   2       54.44      3.00 o 
   2   4   2        2.20      0.30 o 
   3   4   2        2.39      0.27 o 
   4   4   2        0.54      0.11 o 
   5   4   2        0.10      0.07 o 
   6   4   2       27.74      2.49 o 
   7   4   2        1.57      0.11 o 
   8   4   2       14.77      0.46 o 
   9   4   2       14.02      0.43 o 
  10   4   2        0.05      0.05 o 
  11   4   2        3.07      0.21 o 
  12   4   2        0.04      0.04 o 
 -11   5   2        6.69      0.26 o 
 -10   5   2        7.19      0.25 o 
  -9   5   2        0.04      0.04 o 
  -8   5   2       28.66      0.80 o 
  -7   5   2       20.15      0.90 o 
  -6   5   2        0.67      0.13 o 
  -5   5   2        4.36      0.22 o 
  -4   5   2       22.26      0.60 o 
  -3   5   2        2.22      0.14 o 
  -2   5   2       16.62      0.49 o 
  -1   5   2       78.27      2.38 o 
   0   5   2        7.82      0.31 o 
   1   5   2       12.63      0.42 o 
   2   5   2        1.90      0.16 o 
   3   5   2        3.14      0.24 o 
   4   5   2        0.90      0.13 o 
   5   5   2        5.28      0.26 o 
   6   5   2        0.07      0.07 o 
   7   5   2       12.75      0.45 o 
   8   5   2        7.36      0.28 o 
   9   5   2        4.52      0.20 o 
  10   5   2        0.46      0.15 o 
  11   5   2        1.62      0.18 o 
 -10   6   2        2.42      0.16 o 
  -9   6   2        0.32      0.09 o 
  -8   6   2        0.72      0.10 o 
  -7   6   2        3.21      0.22 o 
  -6   6   2        4.21      0.20 o 
  -5   6   2        0.31      0.08 o 
  -4   6   2        4.56      0.23 o 
  -3   6   2        1.94      0.17 o 
  -2   6   2        0.07      0.07 o 
  -1   6   2        7.44      0.31 o 
   0   6   2        9.84      0.37 o 
   1   6   2        3.03      0.21 o 
   2   6   2        7.23      0.31 o 
   3   6   2        1.50      0.18 o 
   4   6   2        0.68      0.12 o 
   5   6   2        4.34      0.25 o 
   6   6   2        4.91      0.33 o 
   7   6   2        2.55      0.18 o 
   8   6   2        4.99      0.26 o 
   9   6   2        0.15      0.08 o 
  -8   7   2        1.55      0.13 o 
  -7   7   2        0.29      0.09 o 
  -6   7   2        0.16      0.09 o 
  -5   7   2        1.09      0.12 o 
  -4   7   2        4.62      0.59 o 
  -3   7   2        6.59      0.33 o 
  -2   7   2        0.21      0.11 o 
  -1   7   2        0.11      0.13 o 
   0   7   2        0.09      0.11 o 
   1   7   2        0.64      0.36 o 
   2   7   2        0.48      0.12 o 
   3   7   2        4.26      0.25 o 
   4   7   2        1.03      0.14 o 
   5   7   2        1.77      0.17 o 
   6   7   2        0.58      0.16 o 
   7   7   2        0.04      0.04 o 
  -4   8   2        0.24      0.09 o 
  -3   8   2        4.23      0.23 o 
  -2   8   2        2.06      0.20 o 
  -1   8   2        0.97      0.14 o 
   0   8   2        0.42      0.12 o 
   1   8   2        0.12      0.09 o 
   2   8   2        0.09      0.08 o 
   3   8   2        3.52      0.21 o 
 -14   1   3        0.27      0.07 o 
 -13   1   3        0.28      0.12 o 
 -12   1   3        0.09      0.06 o 
 -11   1   3       13.90      0.41 o 
 -10   1   3        2.45      0.15 o 
  -9   1   3        0.13      0.05 o 
  -8   1   3       17.64      0.52 o 
  -7   1   3        3.83      0.23 o 
  -6   1   3        1.12      0.13 o 
  -5   1   3       50.95      1.44 o 
  -4   1   3        1.72      0.13 o 
  -3   1   3      169.48      4.15 o 
  -2   1   3       20.72      0.53 o 
  -1   1   3      347.97      9.15 o 
   0   1   3       18.08      0.50 o 
   1   1   3      802.56     21.66 o 
   2   1   3      467.38     13.25 o 
   3   1   3       42.60      1.12 o 
   4   1   3      212.26      5.37 o 
   5   1   3        1.78      0.12 o 
   6   1   3       22.81      0.71 o 
   7   1   3        8.09      0.45 o 
   8   1   3       85.42      2.45 o 
   9   1   3       26.86      1.93 o 
  10   1   3        8.86      0.33 o 
  11   1   3       11.50      0.40 o 
  12   1   3        3.20      0.25 o 
  13   1   3        2.57      0.16 o 
 -14   2   3        3.01      0.18 o 
 -13   2   3        0.98      0.09 o 
 -12   2   3        0.05      0.06 o 
 -11   2   3        1.22      0.12 o 
 -10   2   3       49.47      1.38 o 
  -9   2   3        0.76      0.07 o 
  -8   2   3        7.05      0.24 o 
  -7   2   3       20.85      0.82 o 
  -6   2   3       59.05      1.82 o 
  -5   2   3        4.36      0.23 o 
  -4   2   3       81.91      2.25 o 
  -3   2   3      302.63      8.93 o 
  -2   2   3        9.73      0.34 o 
  -1   2   3      169.38      6.40 o 
   0   2   3        0.05      0.04 o 
   1   2   3      370.57     10.88 o 
   2   2   3       17.94      0.57 o 
   3   2   3      103.39      2.86 o 
   4   2   3       54.89      1.42 o 
   5   2   3       24.14      0.72 o 
   6   2   3       13.02      0.47 o 
   7   2   3        5.14      0.22 o 
   8   2   3        4.94      0.20 o 
   9   2   3        4.98      0.21 o 
  10   2   3        8.07      0.28 o 
  11   2   3        0.87      0.11 o 
  12   2   3        2.61      0.23 o 
  13   2   3        4.77      0.23 o 
 -13   3   3        0.06      0.07 o 
 -12   3   3        3.36      0.15 o 
 -11   3   3        0.35      0.07 o 
 -10   3   3        3.50      0.16 o 
  -9   3   3       13.11      0.37 o 
  -8   3   3        7.37      0.24 o 
  -7   3   3        2.24      0.19 o 
  -6   3   3        1.22      0.21 o 
  -5   3   3        5.93      0.37 o 
  -4   3   3       22.23      0.88 o 
  -3   3   3        3.39      0.21 o 
  -2   3   3        1.34      0.16 o 
  -1   3   3       13.50      0.52 o 
   0   3   3       87.47      3.26 o 
   1   3   3        0.08      0.07 o 
   2   3   3        4.78      0.27 o 
   3   3   3       95.58      2.82 o 
   4   3   3        1.40      0.17 o 
   5   3   3        5.28      0.24 o 
   6   3   3        0.76      0.09 o 
   7   3   3       14.79      0.42 o 
   8   3   3        0.73      0.10 o 
   9   3   3       14.41      0.57 o 
  10   3   3        3.82      0.24 o 
  11   3   3        1.44      0.33 o 
  12   3   3        2.56      0.20 o 
 -12   4   3        1.89      0.14 o 
 -11   4   3        5.61      0.22 o 
 -10   4   3        6.12      0.26 o 
  -9   4   3       21.11      0.86 o 
  -8   4   3       16.26      0.44 o 
  -7   4   3        0.63      0.07 o 
  -6   4   3        7.04      0.29 o 
  -5   4   3       25.75      0.83 o 
  -4   4   3       57.16      2.24 o 
  -3   4   3       58.38      1.64 o 
  -2   4   3       30.32      1.93 o 
  -1   4   3        0.08      0.09 o 
   0   4   3        3.83      0.64 o 
   1   4   3       14.85      1.19 o 
   2   4   3       57.83      2.75 o 
   3   4   3       17.68      0.74 o 
   4   4   3        2.94      0.20 o 
   5   4   3        1.31      0.11 o 
   6   4   3        0.25      0.08 o 
   7   4   3        1.22      0.10 o 
   8   4   3        2.64      0.15 o 
   9   4   3        0.06      0.06 o 
  10   4   3        1.50      0.14 o 
  11   4   3        0.12      0.09 o 
  12   4   3        0.06      0.06 o 
 -11   5   3        0.04      0.04 o 
 -10   5   3        0.04      0.04 o 
  -9   5   3        0.14      0.07 o 
  -8   5   3        0.05      0.04 o 
  -7   5   3        3.33      0.23 o 
  -6   5   3        1.25      0.09 o 
  -5   5   3        3.42      0.17 o 
  -4   5   3        2.35      0.15 o 
  -3   5   3        4.22      0.19 o 
  -2   5   3        3.32      0.23 o 
  -1   5   3        1.12      0.10 o 
   0   5   3        1.17      0.10 o 
   1   5   3        0.81      0.09 o 
   2   5   3        1.49      0.11 o 
   3   5   3        0.07      0.06 o 
   4   5   3        3.60      0.38 o 
   5   5   3        1.10      0.16 o 
   6   5   3        0.54      0.19 o 
   7   5   3        1.29      0.11 o 
   8   5   3        4.20      0.21 o 
   9   5   3        1.66      0.14 o 
  10   5   3        0.42      0.10 o 
 -10   6   3        1.13      0.11 o 
  -9   6   3        4.17      0.20 o 
  -8   6   3        0.51      0.08 o 
  -7   6   3        0.05      0.06 o 
  -6   6   3        0.38      0.08 o 
  -5   6   3       19.64      0.55 o 
  -4   6   3       13.32      0.45 o 
  -3   6   3        0.88      0.13 o 
  -2   6   3       16.36      0.81 o 
  -1   6   3        0.09      0.09 o 
   0   6   3        4.43      0.24 o 
   1   6   3        0.73      0.12 o 
   2   6   3       14.50      0.48 o 
   3   6   3        0.62      0.12 o 
   4   6   3        0.81      0.13 o 
   5   6   3        2.14      0.15 o 
   6   6   3        5.94      0.33 o 
   7   6   3        0.22      0.08 o 
   8   6   3        1.26      0.11 o 
   9   6   3        1.13      0.10 o 
  -8   7   3        0.34      0.11 o 
  -7   7   3        0.30      0.09 o 
  -6   7   3        0.29      0.09 o 
  -5   7   3        0.72      0.11 o 
  -4   7   3        5.22      0.27 o 
  -3   7   3        0.39      0.12 o 
  -2   7   3        0.18      0.11 o 
  -1   7   3        3.71      0.23 o 
   0   7   3        0.65      0.28 o 
   1   7   3        0.46      0.16 o 
   2   7   3        2.38      0.20 o 
   3   7   3        5.71      0.28 o 
   4   7   3        0.11      0.11 o 
   5   7   3        2.29      0.19 o 
   6   7   3        0.09      0.07 o 
   7   7   3        5.69      0.27 o 
  -4   8   3        0.08      0.10 o 
  -3   8   3        0.85      0.11 o 
  -2   8   3        0.10      0.08 o 
  -1   8   3        0.09      0.11 o 
   0   8   3        0.04      0.05 o 
   1   8   3        0.06      0.07 o 
   2   8   3        0.06      0.06 o 
   3   8   3        0.08      0.07 o 
 -14   0   4        0.08      0.07 o 
 -13   0   4        0.13      0.10 o 
 -12   0   4       42.11      2.65 o 
 -11   0   4        9.73      0.35 o 
 -10   0   4        8.58      0.32 o 
  -9   0   4       51.64      1.28 o 
  -8   0   4        3.79      0.23 o 
  -7   0   4       40.81      1.67 o 
  -6   0   4        2.88      0.27 o 
  -5   0   4       18.72      0.69 o 
  -4   0   4      127.89      3.74 o 
  -3   0   4       92.70      2.62 o 
  -2   0   4     2034.78     57.85 o 
  -1   0   4      859.55     23.61 o 
   0   0   4       76.21      2.01 o 
   1   0   4     1743.53     65.61 o 
   2   0   4        8.42      0.33 o 
   3   0   4       21.70      0.68 o 
   4   0   4       38.67      1.17 o 
   5   0   4       11.95      0.49 o 
   6   0   4        1.46      0.21 o 
   7   0   4      256.25     11.55 o 
   8   0   4       64.65      2.01 o 
   9   0   4        4.99      0.31 o 
  10   0   4       14.35      0.50 o 
  11   0   4        0.07      0.08 o 
  12   0   4        7.64      0.48 o 
  13   0   4        8.92      0.56 o 
 -14   1   4        0.06      0.05 o 
 -13   1   4        1.17      0.11 o 
 -12   1   4        0.07      0.05 o 
 -11   1   4       35.67      1.03 o 
 -10   1   4        0.90      0.11 o 
  -9   1   4        9.97      0.28 o 
  -8   1   4       27.61      0.96 o 
  -7   1   4        0.34      0.13 o 
  -6   1   4       31.92      1.06 o 
  -5   1   4       92.32      2.53 o 
  -4   1   4       35.32      0.99 o 
  -3   1   4      238.26      5.94 o 
  -2   1   4      367.77      9.10 o 
  -1   1   4      261.81      7.52 o 
   0   1   4     1527.58     53.88 o 
   1   1   4       66.69      1.63 o 
   2   1   4        9.60      0.30 o 
   3   1   4       11.68      0.36 o 
   4   1   4        3.13      0.15 o 
   5   1   4       40.18      1.10 o 
   6   1   4       55.89      1.57 o 
   7   1   4       38.39      1.77 o 
   8   1   4       34.45      0.93 o 
   9   1   4        2.81      0.16 o 
  10   1   4        9.37      0.30 o 
  11   1   4        1.72      0.15 o 
  12   1   4        0.44      0.16 o 
  13   1   4        0.99      0.14 o 
 -14   2   4        2.18      0.14 o 
 -13   2   4        0.86      0.11 o 
 -12   2   4        0.07      0.05 o 
 -11   2   4       10.71      0.30 o 
 -10   2   4       28.09      0.70 o 
  -9   2   4        0.34      0.07 o 
  -8   2   4       15.20      0.46 o 
  -7   2   4        3.34      0.20 o 
  -6   2   4        5.65      0.35 o 
  -5   2   4       28.20      0.93 o 
  -4   2   4       64.50      1.76 o 
  -3   2   4       28.12      0.75 o 
  -2   2   4       22.81      0.62 o 
  -1   2   4      228.83      6.05 o 
   0   2   4      179.50      5.66 o 
   1   2   4       19.68      0.68 o 
   2   2   4        1.10      0.11 o 
   3   2   4       92.14      2.50 o 
   4   2   4       15.12      0.50 o 
   5   2   4       59.97      1.70 o 
   6   2   4       46.49      1.25 o 
   7   2   4        0.56      0.08 o 
   8   2   4       14.43      0.52 o 
   9   2   4       35.88      1.03 o 
  10   2   4        1.55      0.12 o 
  11   2   4        6.93      0.30 o 
  12   2   4        3.88      0.21 o 
  13   2   4        0.12      0.12 o 
 -13   3   4        4.54      0.18 o 
 -12   3   4        0.08      0.06 o 
 -11   3   4        4.65      0.26 o 
 -10   3   4       10.55      0.38 o 
  -9   3   4       22.27      0.58 o 
  -8   3   4        0.03      0.03 o 
  -7   3   4       74.19      1.99 o 
  -6   3   4        4.22      0.29 o 
  -5   3   4       11.63      0.64 o 
  -4   3   4      227.52      8.47 o 
  -3   3   4       43.02      1.63 o 
  -2   3   4        9.02      0.58 o 
  -1   3   4       55.47      2.04 o 
   0   3   4       54.97      1.99 o 
   1   3   4        8.43      0.47 o 
   2   3   4      227.94      7.91 o 
   3   3   4      105.63      3.14 o 
   4   3   4       47.02      1.61 o 
   5   3   4        4.31      0.23 o 
   6   3   4        0.28      0.06 o 
   7   3   4       14.27      0.45 o 
   8   3   4       11.13      0.49 o 
   9   3   4        6.57      0.44 o 
  10   3   4        3.17      0.19 o 
  11   3   4        3.35      0.22 o 
  12   3   4        4.86      0.25 o 
 -12   4   4        1.51      0.10 o 
 -11   4   4        0.10      0.06 o 
 -10   4   4        0.34      0.06 o 
  -9   4   4        0.25      0.06 o 
  -8   4   4       11.01      0.32 o 
  -7   4   4        2.06      0.13 o 
  -6   4   4       41.73      1.12 o 
  -5   4   4       22.97      1.18 o 
  -4   4   4        0.82      0.28 o 
  -3   4   4       30.02      0.87 o 
  -2   4   4        0.51      0.11 o 
  -1   4   4        0.39      0.10 o 
   0   4   4       13.93      0.98 o 
   1   4   4        3.44      0.28 o 
   2   4   4       52.92      2.27 o 
   3   4   4       36.08      1.29 o 
   4   4   4        1.60      0.16 o 
   5   4   4       27.27      1.21 o 
   6   4   4        6.20      0.27 o 
   7   4   4        2.40      0.22 o 
   8   4   4        2.41      0.23 o 
   9   4   4        0.06      0.06 o 
  10   4   4        3.43      0.24 o 
  11   4   4        6.72      0.29 o 
 -11   5   4        3.26      0.21 o 
 -10   5   4        2.37      0.13 o 
  -9   5   4        0.17      0.06 o 
  -8   5   4        0.06      0.05 o 
  -7   5   4        1.55      0.15 o 
  -6   5   4       37.42      1.06 o 
  -5   5   4       67.07      1.84 o 
  -4   5   4        0.44      0.07 o 
  -3   5   4        9.72      0.27 o 
  -2   5   4        3.47      0.14 o 
  -1   5   4        4.87      0.21 o 
   0   5   4       25.02      0.64 o 
   1   5   4       94.28      2.34 o 
   2   5   4        3.03      0.19 o 
   3   5   4        0.05      0.05 o 
   4   5   4       25.31      0.72 o 
   5   5   4        3.84      0.19 o 
   6   5   4       16.29      0.52 o 
   7   5   4        2.51      0.18 o 
   8   5   4        1.00      0.11 o 
   9   5   4        1.26      0.13 o 
  10   5   4        1.69      0.13 o 
 -10   6   4        0.20      0.07 o 
  -9   6   4        0.29      0.07 o 
  -8   6   4        0.70      0.07 o 
  -7   6   4        0.70      0.08 o 
  -6   6   4        3.20      0.18 o 
  -5   6   4        2.85      0.18 o 
  -4   6   4        3.34      0.26 o 
  -3   6   4        1.39      0.12 o 
  -2   6   4        0.04      0.04 o 
  -1   6   4        2.10      0.15 o 
   0   6   4        0.77      0.10 o 
   1   6   4        5.51      0.24 o 
   2   6   4        7.38      0.31 o 
   3   6   4        1.11      0.13 o 
   4   6   4        0.07      0.06 o 
   5   6   4        1.86      0.14 o 
   6   6   4        0.23      0.14 o 
   7   6   4        4.12      0.18 o 
   8   6   4        3.09      0.16 o 
   9   6   4        0.27      0.08 o 
  -8   7   4        0.75      0.46 o 
  -7   7   4        0.71      0.21 o 
  -6   7   4        0.41      0.08 o 
  -5   7   4        0.28      0.08 o 
  -4   7   4        2.99      0.18 o 
  -3   7   4        5.08      0.23 o 
  -2   7   4        1.63      0.14 o 
  -1   7   4        3.82      0.34 o 
   0   7   4        0.06      0.05 o 
   1   7   4        1.99      0.18 o 
   2   7   4        5.02      0.27 o 
   3   7   4        0.93      0.13 o 
   4   7   4        0.21      0.09 o 
   5   7   4        1.61      0.16 o 
   6   7   4        0.15      0.07 o 
   7   7   4        0.26      0.11 o 
  -4   8   4        0.22      0.19 o 
  -3   8   4        0.55      0.10 o 
  -2   8   4        2.84      0.16 o 
  -1   8   4        1.08      0.13 o 
   0   8   4        0.33      0.09 o 
   1   8   4        0.24      0.11 o 
   2   8   4        1.53      0.19 o 
   3   8   4        0.75      0.25 o 
 -14   1   5        0.36      0.10 o 
 -13   1   5        9.99      0.36 o 
 -12   1   5       18.94      0.49 o 
 -11   1   5        2.12      0.11 o 
 -10   1   5        9.02      0.26 o 
  -9   1   5        3.16      0.13 o 
  -8   1   5       21.30      0.57 o 
  -7   1   5        2.17      0.22 o 
  -6   1   5       94.86      2.74 o 
  -5   1   5       30.14      0.92 o 
  -4   1   5        0.07      0.04 o 
  -3   1   5      216.76      5.49 o 
  -2   1   5       21.57      0.68 o 
  -1   1   5        1.05      0.09 o 
   0   1   5       72.63      1.80 o 
   1   1   5      114.78      3.09 o 
   2   1   5       21.20      0.58 o 
   3   1   5        5.49      0.21 o 
   4   1   5       88.99      2.23 o 
   5   1   5        1.24      0.12 o 
   6   1   5       61.71      1.60 o 
   7   1   5       40.00      1.02 o 
   8   1   5        0.03      0.03 o 
   9   1   5        6.19      0.22 o 
  10   1   5        3.84      0.17 o 
  11   1   5       12.74      0.39 o 
  12   1   5        3.76      0.19 o 
  13   1   5       10.77      0.71 o 
 -14   2   5        1.27      0.14 o 
 -13   2   5        1.35      0.10 o 
 -12   2   5        7.88      0.27 o 
 -11   2   5        2.18      0.11 o 
 -10   2   5        0.04      0.03 o 
  -9   2   5        5.98      0.20 o 
  -8   2   5       32.48      0.99 o 
  -7   2   5        9.59      0.47 o 
  -6   2   5        3.84      0.29 o 
  -5   2   5      177.98      5.68 o 
  -4   2   5        5.95      0.26 o 
  -3   2   5        2.80      0.17 o 
  -2   2   5        3.54      0.19 o 
  -1   2   5      489.18     14.66 o 
   0   2   5       51.03      1.51 o 
   1   2   5       94.97      2.70 o 
   2   2   5      157.00      4.60 o 
   3   2   5       61.65      1.69 o 
   4   2   5        0.57      0.10 o 
   5   2   5       15.02      0.58 o 
   6   2   5       96.16      2.73 o 
   7   2   5        0.83      0.10 o 
   8   2   5        8.06      0.31 o 
   9   2   5        3.45      0.16 o 
  10   2   5        9.82      0.32 o 
  11   2   5        0.06      0.06 o 
  12   2   5        2.50      0.20 o 
 -13   3   5        2.33      0.17 o 
 -12   3   5        0.06      0.07 o 
 -11   3   5        6.62      0.21 o 
 -10   3   5        0.08      0.05 o 
  -9   3   5        0.07      0.05 o 
  -8   3   5        0.92      0.08 o 
  -7   3   5       33.59      0.83 o 
  -6   3   5        0.54      0.11 o 
  -5   3   5        3.43      0.25 o 
  -4   3   5       28.39      1.09 o 
  -3   3   5       20.29      1.17 o 
  -2   3   5        6.26      0.33 o 
  -1   3   5        0.52      0.15 o 
   0   3   5       15.98      0.72 o 
   1   3   5       23.25      0.75 o 
   2   3   5        8.04      0.38 o 
   3   3   5        0.10      0.08 o 
   4   3   5        3.96      0.19 o 
   5   3   5       39.19      1.40 o 
   6   3   5        0.14      0.06 o 
   7   3   5        1.05      0.10 o 
   8   3   5       18.15      0.68 o 
   9   3   5        1.21      0.12 o 
  10   3   5        0.19      0.13 o 
  11   3   5        0.67      0.14 o 
  12   3   5        3.91      0.35 o 
 -12   4   5        2.35      0.13 o 
 -11   4   5        0.20      0.06 o 
 -10   4   5        1.18      0.09 o 
  -9   4   5        0.02      0.03 o 
  -8   4   5        2.67      0.32 o 
  -7   4   5       24.00      0.66 o 
  -6   4   5       36.76      0.92 o 
  -5   4   5       13.26      0.36 o 
  -4   4   5       11.30      0.54 o 
  -3   4   5        0.38      0.11 o 
  -2   4   5       34.99      1.55 o 
  -1   4   5       62.68      4.25 o 
   0   4   5       78.52      4.80 o 
   1   4   5       55.21      6.15 o 
   2   4   5       19.82      1.39 o 
   3   4   5        0.16      0.07 o 
   4   4   5       19.76      0.56 o 
   5   4   5       20.94      1.22 o 
   6   4   5       14.01      0.44 o 
   7   4   5       22.42      0.65 o 
   8   4   5        2.90      0.44 o 
   9   4   5        0.28      0.15 o 
  10   4   5        1.15      0.19 o 
  11   4   5        0.50      0.12 o 
 -11   5   5        0.48      0.07 o 
 -10   5   5        3.28      0.16 o 
  -9   5   5        0.03      0.03 o 
  -8   5   5        1.30      0.09 o 
  -7   5   5        0.98      0.08 o 
  -6   5   5        0.06      0.05 o 
  -5   5   5        0.10      0.07 o 
  -4   5   5        0.07      0.05 o 
  -3   5   5        1.08      0.08 o 
  -2   5   5        4.32      0.33 o 
  -1   5   5        0.11      0.05 o 
   0   5   5        3.38      0.23 o 
   1   5   5        4.39      0.18 o 
   2   5   5        1.28      0.11 o 
   3   5   5        1.96      0.13 o 
   4   5   5        2.23      0.17 o 
   5   5   5        0.23      0.13 o 
   6   5   5        0.05      0.05 o 
   7   5   5        0.09      0.11 o 
   8   5   5        0.06      0.05 o 
   9   5   5        1.01      0.22 o 
  10   5   5        0.88      0.11 o 
 -10   6   5        1.13      0.12 o 
  -9   6   5        3.53      0.16 o 
  -8   6   5        0.05      0.06 o 
  -7   6   5        1.11      0.09 o 
  -6   6   5        9.37      0.31 o 
  -5   6   5        1.35      0.14 o 
  -4   6   5        5.84      0.21 o 
  -3   6   5        0.88      0.11 o 
  -2   6   5       10.09      0.33 o 
  -1   6   5        0.81      0.10 o 
   0   6   5       29.56      1.87 o 
   1   6   5       13.14      0.40 o 
   2   6   5        0.31      0.14 o 
   3   6   5        3.38      0.22 o 
   4   6   5        2.81      0.23 o 
   5   6   5        8.55      0.30 o 
   6   6   5        1.24      0.12 o 
   7   6   5        4.29      0.36 o 
   8   6   5        0.07      0.06 o 
  -8   7   5        0.08      0.09 o 
  -7   7   5        2.57      0.20 o 
  -6   7   5        0.48      0.09 o 
  -5   7   5        0.03      0.03 o 
  -4   7   5        0.05      0.05 o 
  -3   7   5        1.51      0.16 o 
  -2   7   5        0.33      0.09 o 
  -1   7   5        0.31      0.11 o 
   0   7   5        0.81      0.11 o 
   1   7   5        4.16      0.63 o 
   2   7   5        0.06      0.06 o 
   3   7   5        0.10      0.10 o 
   4   7   5        1.05      0.11 o 
   5   7   5        0.72      0.35 o 
   6   7   5        0.56      0.08 o 
  -3   8   5        0.05      0.06 o 
  -2   8   5        0.06      0.07 o 
  -1   8   5        0.50      0.24 o 
   0   8   5        0.07      0.07 o 
   1   8   5        0.06      0.07 o 
   2   8   5        0.17      0.16 o 
 -14   0   6        2.26      0.20 o 
 -13   0   6       34.26      1.03 o 
 -12   0   6        3.73      0.22 o 
 -11   0   6        0.54      0.08 o 
 -10   0   6       12.16      0.48 o 
  -9   0   6       23.65      0.63 o 
  -8   0   6        0.05      0.06 o 
  -7   0   6      257.37     11.42 o 
  -6   0   6      167.53      6.12 o 
  -5   0   6      113.90      3.53 o 
  -4   0   6       45.96      1.48 o 
  -3   0   6       13.05      0.43 o 
  -2   0   6      178.67      4.96 o 
  -1   0   6      206.04      7.71 o 
   0   0   6     1049.97     28.74 o 
   1   0   6      216.75      8.11 o 
   2   0   6        4.11      0.19 o 
   3   0   6      597.63     17.17 o 
   4   0   6       13.61      0.52 o 
   5   0   6        6.65      0.42 o 
   6   0   6       41.71      1.33 o 
   7   0   6        1.30      0.10 o 
   8   0   6        4.98      0.25 o 
   9   0   6       26.85      0.80 o 
  10   0   6       17.51      0.75 o 
  11   0   6        2.38      0.20 o 
  12   0   6       18.20      0.62 o 
  13   0   6        8.51      0.45 o 
 -14   1   6        3.67      0.16 o 
 -13   1   6        0.03      0.03 o 
 -12   1   6        4.34      0.15 o 
 -11   1   6        0.23      0.05 o 
 -10   1   6        0.06      0.04 o 
  -9   1   6       22.34      0.57 o 
  -8   1   6        1.80      0.10 o 
  -7   1   6       18.87      0.58 o 
  -6   1   6      154.24      4.57 o 
  -5   1   6        3.90      0.23 o 
  -4   1   6      185.93      5.24 o 
  -3   1   6        0.33      0.05 o 
  -2   1   6        5.92      0.21 o 
  -1   1   6        0.49      0.08 o 
   0   1   6      325.81      8.49 o 
   1   1   6      215.51      5.62 o 
   2   1   6      427.72     12.21 o 
   3   1   6        4.77      0.19 o 
   4   1   6       40.39      1.09 o 
   5   1   6       80.42      2.17 o 
   6   1   6       20.82      0.58 o 
   7   1   6        0.96      0.07 o 
   8   1   6        4.34      0.17 o 
   9   1   6        8.30      0.27 o 
  10   1   6        7.88      0.27 o 
  11   1   6        3.65      0.25 o 
  12   1   6       12.13      0.38 o 
  13   1   6        2.40      0.23 o 
 -14   2   6        8.50      0.30 o 
 -13   2   6        0.46      0.06 o 
 -12   2   6        0.32      0.06 o 
 -11   2   6        6.15      0.22 o 
 -10   2   6        0.04      0.05 o 
  -9   2   6       34.23      0.87 o 
  -8   2   6       54.86      1.32 o 
  -7   2   6        2.13      0.18 o 
  -6   2   6        0.93      0.21 o 
  -5   2   6       79.77      2.73 o 
  -4   2   6        5.54      0.27 o 
  -3   2   6      138.98      5.46 o 
  -2   2   6       70.20      2.08 o 
  -1   2   6       18.93      0.78 o 
   0   2   6        5.47      0.26 o 
   1   2   6      165.75      4.47 o 
   2   2   6       10.93      0.39 o 
   3   2   6       45.19      1.40 o 
   4   2   6        7.03      0.35 o 
   5   2   6       50.72      1.84 o 
   6   2   6        2.25      0.11 o 
   7   2   6        6.41      0.27 o 
   8   2   6        0.10      0.07 o 
   9   2   6        3.17      0.20 o 
  10   2   6        7.54      0.42 o 
  11   2   6       18.04      0.60 o 
  12   2   6        0.87      0.11 o 
 -13   3   6        4.14      0.16 o 
 -12   3   6        0.94      0.08 o 
 -11   3   6        2.81      0.14 o 
 -10   3   6       10.90      0.31 o 
  -9   3   6        0.80      0.10 o 
  -8   3   6       33.31      0.83 o 
  -7   3   6       15.49      0.40 o 
  -6   3   6        6.22      0.27 o 
  -5   3   6        4.54      0.23 o 
  -4   3   6        8.63      0.49 o 
  -3   3   6        0.11      0.10 o 
  -2   3   6      361.35     16.78 o 
  -1   3   6      107.70      4.29 o 
   0   3   6        0.11      0.09 o 
   1   3   6       47.30      1.64 o 
   2   3   6        2.66      0.23 o 
   3   3   6       20.44      1.69 o 
   4   3   6      105.68      3.54 o 
   5   3   6       90.74      2.34 o 
   6   3   6        0.08      0.06 o 
   7   3   6        6.91      0.24 o 
   8   3   6       14.70      0.43 o 
   9   3   6       15.79      0.53 o 
  10   3   6       14.21      0.81 o 
  11   3   6        2.30      0.16 o 
  12   3   6        0.55      0.11 o 
 -12   4   6        5.29      0.21 o 
 -11   4   6        6.78      0.21 o 
 -10   4   6        3.57      0.14 o 
  -9   4   6        8.18      0.26 o 
  -8   4   6        4.65      0.17 o 
  -7   4   6        4.19      0.17 o 
  -6   4   6        1.68      0.09 o 
  -5   4   6        0.04      0.04 o 
  -4   4   6       28.51      0.74 o 
  -3   4   6       25.28      1.04 o 
  -2   4   6        3.83      0.23 o 
  -1   4   6       89.33      5.99 o 
   0   4   6        6.57      1.10 o 
   1   4   6        9.74      0.57 o 
   2   4   6        3.10      0.25 o 
   3   4   6        0.36      0.06 o 
   4   4   6       13.88      0.79 o 
   5   4   6        9.69      0.30 o 
   6   4   6        0.86      0.15 o 
   7   4   6       30.46      1.06 o 
   8   4   6        4.13      0.25 o 
   9   4   6        5.56      0.46 o 
  10   4   6        0.98      0.14 o 
  11   4   6        0.43      0.12 o 
 -11   5   6        3.31      0.16 o 
 -10   5   6        5.92      0.24 o 
  -9   5   6        0.77      0.08 o 
  -8   5   6        0.50      0.10 o 
  -7   5   6        7.95      0.33 o 
  -6   5   6        6.92      0.23 o 
  -5   5   6        9.34      0.29 o 
  -4   5   6        4.98      0.22 o 
  -3   5   6       36.03      0.90 o 
  -2   5   6        0.02      0.03 o 
  -1   5   6       32.01      1.17 o 
   0   5   6       80.78      3.09 o 
   1   5   6        0.13      0.07 o 
   2   5   6        2.09      0.13 o 
   3   5   6       16.81      0.53 o 
   4   5   6       10.47      0.42 o 
   5   5   6        7.14      0.31 o 
   6   5   6       47.71      1.60 o 
   7   5   6        0.81      0.59 o 
   8   5   6        6.78      0.34 o 
   9   5   6        0.06      0.07 o 
  10   5   6        0.89      0.26 o 
 -10   6   6        0.93      0.11 o 
  -9   6   6        0.60      0.07 o 
  -8   6   6        0.33      0.06 o 
  -7   6   6        6.47      0.34 o 
  -6   6   6        0.95      0.08 o 
  -5   6   6        0.99      0.08 o 
  -4   6   6        1.68      0.17 o 
  -3   6   6        0.85      0.19 o 
  -2   6   6        0.06      0.07 o 
  -1   6   6       10.55      0.50 o 
   0   6   6        0.06      0.05 o 
   1   6   6        4.51      0.21 o 
   2   6   6        0.34      0.11 o 
   3   6   6        0.87      0.14 o 
   4   6   6        0.07      0.06 o 
   5   6   6        3.45      0.19 o 
   6   6   6        0.05      0.05 o 
   7   6   6        3.44      0.15 o 
   8   6   6        0.05      0.06 o 
  -7   7   6        0.84      0.11 o 
  -6   7   6        1.07      0.14 o 
  -5   7   6        0.07      0.06 o 
  -4   7   6        0.82      0.09 o 
  -3   7   6        0.84      0.15 o 
  -2   7   6        3.74      0.17 o 
  -1   7   6        4.23      0.19 o 
   0   7   6        0.10      0.08 o 
   1   7   6        0.04      0.05 o 
   2   7   6        2.27      0.14 o 
   3   7   6        0.68      0.11 o 
   4   7   6        7.21      0.26 o 
   5   7   6        0.45      0.13 o 
   6   7   6        0.13      0.08 o 
  -3   8   6        1.42      0.16 o 
  -2   8   6        0.71      0.25 o 
  -1   8   6        0.45      0.12 o 
   0   8   6        0.34      0.15 o 
   1   8   6        0.36      0.20 o 
   2   8   6        0.05      0.05 o 
 -14   1   7        7.47      0.27 o 
 -13   1   7        0.13      0.06 o 
 -12   1   7        1.60      0.09 o 
 -11   1   7        1.48      0.08 o 
 -10   1   7       46.58      1.14 o 
  -9   1   7       16.66      0.43 o 
  -8   1   7       52.12      1.29 o 
  -7   1   7       48.78      1.20 o 
  -6   1   7        2.34      0.32 o 
  -5   1   7        0.80      0.13 o 
  -4   1   7       84.58      2.83 o 
  -3   1   7      351.89     10.12 o 
  -2   1   7       34.04      1.11 o 
  -1   1   7      425.30     14.05 o 
   0   1   7       38.23      0.96 o 
   1   1   7       18.50      0.51 o 
   2   1   7       30.66      0.88 o 
   3   1   7       29.58      0.82 o 
   4   1   7        8.59      0.31 o 
   5   1   7        5.13      0.19 o 
   6   1   7       12.10      0.33 o 
   7   1   7        1.55      0.09 o 
   8   1   7        0.43      0.07 o 
   9   1   7       13.26      0.39 o 
  10   1   7        0.08      0.09 o 
  11   1   7        4.66      0.21 o 
  12   1   7        2.73      0.16 o 
 -14   2   7        0.15      0.06 o 
 -13   2   7        0.03      0.03 o 
 -12   2   7        3.32      0.13 o 
 -11   2   7        8.20      0.24 o 
 -10   2   7        1.24      0.08 o 
  -9   2   7        9.93      0.29 o 
  -8   2   7        6.42      0.20 o 
  -7   2   7       18.37      0.54 o 
  -6   2   7        0.11      0.06 o 
  -5   2   7       20.80      0.85 o 
  -4   2   7        6.84      0.31 o 
  -3   2   7      165.97      8.75 o 
  -2   2   7       34.48      1.21 o 
  -1   2   7        1.27      0.18 o 
   0   2   7      145.97      4.09 o 
   1   2   7       88.97      2.47 o 
   2   2   7       58.86      1.82 o 
   3   2   7        3.87      0.23 o 
   4   2   7      146.00      4.89 o 
   5   2   7        4.38      0.20 o 
   6   2   7        1.11      0.09 o 
   7   2   7        3.83      0.16 o 
   8   2   7       34.32      0.96 o 
   9   2   7        1.91      0.14 o 
  10   2   7        3.87      0.20 o 
  11   2   7       15.95      0.53 o 
  12   2   7        1.05      0.11 o 
 -13   3   7        2.30      0.11 o 
 -12   3   7        1.17      0.08 o 
 -11   3   7        3.80      0.15 o 
 -10   3   7        0.60      0.06 o 
  -9   3   7       20.72      0.54 o 
  -8   3   7       10.33      0.39 o 
  -7   3   7        0.06      0.04 o 
  -6   3   7        7.14      0.22 o 
  -5   3   7       16.49      0.58 o 
  -4   3   7        5.21      0.32 o 
  -3   3   7        3.94      0.32 o 
  -2   3   7       79.26      3.50 o 
  -1   3   7        1.74      0.28 o 
   0   3   7        0.91      0.23 o 
   1   3   7       20.21      1.10 o 
   2   3   7       28.47      1.92 o 
   3   3   7        2.23      0.17 o 
   4   3   7        0.38      0.07 o 
   5   3   7        5.09      0.33 o 
   6   3   7        5.46      0.27 o 
   7   3   7        3.51      0.16 o 
   8   3   7        0.12      0.07 o 
   9   3   7        0.54      0.09 o 
  10   3   7       11.54      0.41 o 
  11   3   7        0.06      0.06 o 
 -12   4   7        0.31      0.09 o 
 -11   4   7        0.43      0.07 o 
 -10   4   7        0.04      0.03 o 
  -9   4   7        0.88      0.07 o 
  -8   4   7        3.04      0.14 o 
  -7   4   7        4.42      0.15 o 
  -6   4   7        0.04      0.03 o 
  -5   4   7        1.06      0.07 o 
  -4   4   7        9.34      0.31 o 
  -3   4   7       16.49      0.46 o 
  -2   4   7       36.27      1.28 o 
  -1   4   7       29.21      0.98 o 
   0   4   7        0.16      0.07 o 
   1   4   7        1.05      0.17 o 
   2   4   7       18.48      0.54 o 
   3   4   7       55.78      2.41 o 
   4   4   7       42.76      1.09 o 
   5   4   7       18.94      0.76 o 
   6   4   7        1.95      0.12 o 
   7   4   7        0.08      0.06 o 
   8   4   7        4.29      0.23 o 
   9   4   7       19.62      0.59 o 
  10   4   7        7.29      0.67 o 
  11   4   7        0.98      0.26 o 
 -11   5   7        0.03      0.03 o 
 -10   5   7        0.05      0.04 o 
  -9   5   7        0.06      0.04 o 
  -8   5   7        4.78      0.18 o 
  -7   5   7        0.59      0.07 o 
  -6   5   7        2.72      0.12 o 
  -5   5   7        2.55      0.11 o 
  -4   5   7        0.04      0.03 o 
  -3   5   7        3.90      0.14 o 
  -2   5   7        0.19      0.05 o 
  -1   5   7        1.03      0.09 o 
   0   5   7        0.05      0.04 o 
   1   5   7        1.05      0.11 o 
   2   5   7        0.27      0.07 o 
   3   5   7        5.21      0.31 o 
   4   5   7        0.08      0.05 o 
   5   5   7        1.22      0.11 o 
   6   5   7        3.02      0.23 o 
   7   5   7        0.15      0.08 o 
   8   5   7        2.19      0.15 o 
   9   5   7        0.07      0.07 o 
 -10   6   7        0.35      0.08 o 
  -9   6   7        0.04      0.04 o 
  -8   6   7        1.22      0.09 o 
  -7   6   7        2.30      0.13 o 
  -6   6   7        0.81      0.08 o 
  -5   6   7        1.79      0.11 o 
  -4   6   7        9.49      0.29 o 
  -3   6   7        0.79      0.08 o 
  -2   6   7        4.03      0.17 o 
  -1   6   7       10.29      0.37 o 
   0   6   7        0.21      0.07 o 
   1   6   7        0.35      0.09 o 
   2   6   7        5.60      0.29 o 
   3   6   7       16.87      0.72 o 
   4   6   7        1.06      0.11 o 
   5   6   7       12.13      0.46 o 
   6   6   7        1.88      0.12 o 
   7   6   7        3.82      0.40 o 
   8   6   7        0.08      0.09 o 
  -7   7   7        0.43      0.09 o 
  -6   7   7        2.54      0.16 o 
  -5   7   7        2.41      0.17 o 
  -4   7   7        2.90      0.21 o 
  -3   7   7        0.27      0.13 o 
  -2   7   7        5.46      0.25 o 
  -1   7   7        0.20      0.14 o 
   0   7   7        0.04      0.05 o 
   1   7   7        0.06      0.06 o 
   2   7   7        3.33      0.23 o 
   3   7   7        0.04      0.05 o 
   4   7   7        0.56      0.13 o 
   5   7   7        0.86      0.11 o 
   6   7   7        2.02      0.19 o 
  -3   8   7        0.20      0.15 o 
  -2   8   7        0.41      0.22 o 
  -1   8   7        0.04      0.05 o 
   0   8   7        0.06      0.06 o 
   1   8   7        0.10      0.10 o 
 -14   0   8        0.58      0.10 o 
 -13   0   8        3.52      0.31 o 
 -12   0   8        0.10      0.08 o 
 -11   0   8       89.24      2.48 o 
 -10   0   8       16.94      0.55 o 
  -9   0   8        4.50      0.17 o 
  -8   0   8       46.92      1.23 o 
  -7   0   8        0.40      0.12 o 
  -6   0   8        1.26      0.42 o 
  -5   0   8      262.96     11.41 o 
  -4   0   8      548.33     17.67 o 
  -3   0   8       21.01      0.73 o 
  -2   0   8      454.68     12.62 o 
  -1   0   8      500.90     17.55 o 
   0   0   8      298.32      8.79 o 
   1   0   8       73.01      2.18 o 
   2   0   8      101.91      4.33 o 
   3   0   8       10.74      0.43 o 
   4   0   8        1.08      0.13 o 
   5   0   8      144.58      4.00 o 
   6   0   8       16.39      0.45 o 
   7   0   8       45.89      1.24 o 
   8   0   8       30.48      1.10 o 
   9   0   8        0.07      0.08 o 
  10   0   8        0.62      0.13 o 
  11   0   8        0.07      0.08 o 
  12   0   8        0.51      0.13 o 
 -14   1   8        0.81      0.08 o 
 -13   1   8        3.65      0.24 o 
 -12   1   8       12.09      0.39 o 
 -11   1   8        1.34      0.08 o 
 -10   1   8       19.75      0.49 o 
  -9   1   8        4.59      0.17 o 
  -8   1   8        5.68      0.18 o 
  -7   1   8        0.05      0.04 o 
  -6   1   8        2.94      0.32 o 
  -5   1   8       16.21      0.60 o 
  -4   1   8      166.97      5.92 o 
  -3   1   8        8.28      0.33 o 
  -2   1   8      298.05      8.58 o 
  -1   1   8       92.32      2.42 o 
   0   1   8       29.38      0.77 o 
   1   1   8       96.70      2.62 o 
   2   1   8       49.64      1.44 o 
   3   1   8       37.68      1.01 o 
   4   1   8       28.98      0.84 o 
   5   1   8        1.42      0.08 o 
   6   1   8       43.78      1.07 o 
   7   1   8       47.49      1.18 o 
   8   1   8       20.23      0.78 o 
   9   1   8        1.78      0.14 o 
  10   1   8        1.32      0.15 o 
  11   1   8        0.21      0.08 o 
  12   1   8        1.19      0.12 o 
 -14   2   8        0.99      0.08 o 
 -13   2   8        2.13      0.12 o 
 -12   2   8        4.71      0.17 o 
 -11   2   8        0.04      0.04 o 
 -10   2   8        8.97      0.26 o 
  -9   2   8       55.01      1.70 o 
  -8   2   8        6.45      0.20 o 
  -7   2   8       15.83      0.44 o 
  -6   2   8       12.86      0.37 o 
  -5   2   8        2.19      0.18 o 
  -4   2   8       87.49      2.79 o 
  -3   2   8      286.71     11.07 o 
  -2   2   8       28.44      1.54 o 
  -1   2   8       47.12      1.97 o 
   0   2   8        0.29      0.12 o 
   1   2   8        6.52      0.32 o 
   2   2   8       59.17      1.82 o 
   3   2   8      100.97      3.08 o 
   4   2   8        0.69      0.07 o 
   5   2   8       13.85      0.43 o 
   6   2   8        5.50      0.21 o 
   7   2   8        7.20      0.25 o 
   8   2   8        4.29      0.19 o 
   9   2   8        2.38      0.17 o 
  10   2   8        3.17      0.18 o 
  11   2   8        2.90      0.17 o 
  12   2   8        1.37      0.25 o 
 -13   3   8        0.07      0.05 o 
 -12   3   8        0.06      0.07 o 
 -11   3   8        0.04      0.04 o 
 -10   3   8        5.86      0.23 o 
  -9   3   8        6.63      0.20 o 
  -8   3   8       21.29      0.53 o 
  -7   3   8        0.11      0.04 o 
  -6   3   8       37.93      1.12 o 
  -5   3   8        2.06      0.13 o 
  -4   3   8        0.20      0.06 o 
  -3   3   8       17.88      0.56 o 
  -2   3   8       25.00      0.71 o 
  -1   3   8        6.37      0.29 o 
   0   3   8       98.99      2.94 o 
   1   3   8       22.86      0.77 o 
   2   3   8        1.69      0.17 o 
   3   3   8      116.93      7.71 o 
   4   3   8       54.23      1.32 o 
   5   3   8        3.42      0.17 o 
   6   3   8        6.20      0.24 o 
   7   3   8       12.84      0.59 o 
   8   3   8        3.65      0.16 o 
   9   3   8       16.33      0.48 o 
  10   3   8       24.04      0.97 o 
  11   3   8        1.36      0.12 o 
 -12   4   8        0.51      0.07 o 
 -11   4   8        0.12      0.05 o 
 -10   4   8        3.28      0.14 o 
  -9   4   8        4.30      0.17 o 
  -8   4   8        4.33      0.14 o 
  -7   4   8       25.94      0.67 o 
  -6   4   8        6.60      0.19 o 
  -5   4   8       25.26      0.64 o 
  -4   4   8        4.47      0.17 o 
  -3   4   8        0.61      0.07 o 
  -2   4   8        0.50      0.07 o 
  -1   4   8        8.91      0.63 o 
   0   4   8        5.19      0.31 o 
   1   4   8       56.89      1.78 o 
   2   4   8        5.44      0.30 o 
   3   4   8       21.24      1.77 o 
   4   4   8       23.05      1.46 o 
   5   4   8        0.06      0.05 o 
   6   4   8        0.06      0.05 o 
   7   4   8        0.05      0.05 o 
   8   4   8        0.12      0.07 o 
   9   4   8       12.70      0.42 o 
  10   4   8        0.42      0.23 o 
 -11   5   8        1.04      0.11 o 
 -10   5   8        0.22      0.06 o 
  -9   5   8        0.46      0.06 o 
  -8   5   8        7.73      0.26 o 
  -7   5   8        0.05      0.06 o 
  -6   5   8       16.37      0.43 o 
  -5   5   8        6.06      0.28 o 
  -4   5   8        8.13      0.35 o 
  -3   5   8        0.49      0.06 o 
  -2   5   8        1.34      0.10 o 
  -1   5   8        0.97      0.08 o 
   0   5   8        6.79      0.24 o 
   1   5   8        9.01      0.32 o 
   2   5   8       76.85      3.97 o 
   3   5   8        1.72      0.11 o 
   4   5   8        2.24      0.13 o 
   5   5   8        7.77      0.58 o 
   6   5   8        0.59      0.11 o 
   7   5   8        4.18      0.24 o 
   8   5   8       21.08      1.02 o 
   9   5   8        5.46      0.44 o 
 -10   6   8        1.93      0.16 o 
  -9   6   8        0.20      0.08 o 
  -8   6   8        0.40      0.10 o 
  -7   6   8        4.51      0.26 o 
  -6   6   8        0.45      0.10 o 
  -5   6   8       12.24      0.34 o 
  -4   6   8        1.21      0.11 o 
  -3   6   8        0.08      0.06 o 
  -2   6   8        2.16      0.12 o 
  -1   6   8        2.89      0.18 o 
   0   6   8        0.81      0.08 o 
   1   6   8       13.62      0.73 o 
   2   6   8        1.00      0.09 o 
   3   6   8        0.30      0.08 o 
   4   6   8        2.21      0.34 o 
   5   6   8        0.73      0.14 o 
   6   6   8        0.98      0.15 o 
   7   6   8        2.84      0.36 o 
   8   6   8        0.31      0.20 o 
  -7   7   8        0.06      0.07 o 
  -6   7   8        0.12      0.08 o 
  -5   7   8        0.05      0.06 o 
  -4   7   8        2.08      0.46 o 
  -3   7   8        0.17      0.11 o 
  -2   7   8        3.97      0.77 o 
  -1   7   8        0.41      0.15 o 
   0   7   8        0.97      0.27 o 
   1   7   8        0.08      0.08 o 
   2   7   8        0.53      0.12 o 
   3   7   8        1.51      0.22 o 
   4   7   8        4.17      0.39 o 
   5   7   8        0.06      0.06 o 
  -2   8   8        0.14      0.12 o 
  -1   8   8        0.72      0.21 o 
   0   8   8        0.06      0.07 o 
 -14   1   9        0.19      0.06 o 
 -13   1   9        0.05      0.06 o 
 -12   1   9       11.09      0.45 o 
 -11   1   9        6.09      0.21 o 
 -10   1   9        9.56      0.28 o 
  -9   1   9       16.85      0.44 o 
  -8   1   9       13.59      0.34 o 
  -7   1   9        9.74      0.28 o 
  -6   1   9       42.34      1.26 o 
  -5   1   9      251.49      7.69 o 
  -4   1   9       42.05      1.21 o 
  -3   1   9       61.53      1.96 o 
  -2   1   9       23.32      0.74 o 
  -1   1   9      176.04      7.54 o 
   0   1   9       38.18      1.03 o 
   1   1   9      201.14      5.49 o 
   2   1   9      182.54      5.16 o 
   3   1   9        1.51      0.12 o 
   4   1   9       20.63      0.55 o 
   5   1   9        2.10      0.09 o 
   6   1   9       35.57      0.97 o 
   7   1   9        0.05      0.04 o 
   8   1   9        9.73      0.30 o 
   9   1   9        1.92      0.12 o 
  10   1   9        1.27      0.11 o 
  11   1   9        1.31      0.12 o 
  12   1   9        0.38      0.18 o 
 -14   2   9        1.56      0.14 o 
 -13   2   9        1.34      0.09 o 
 -12   2   9        4.35      0.17 o 
 -11   2   9        0.05      0.06 o 
 -10   2   9       13.34      0.35 o 
  -9   2   9        1.47      0.08 o 
  -8   2   9        1.32      0.08 o 
  -7   2   9       16.00      0.42 o 
  -6   2   9       30.68      1.03 o 
  -5   2   9        0.10      0.07 o 
  -4   2   9       13.83      0.51 o 
  -3   2   9       50.67      1.82 o 
  -2   2   9       16.80      0.73 o 
  -1   2   9        8.20      0.42 o 
   0   2   9       58.11      1.86 o 
   1   2   9        6.79      0.42 o 
   2   2   9       68.42      5.52 o 
   3   2   9        2.24      0.13 o 
   4   2   9       15.19      0.41 o 
   5   2   9       10.64      0.38 o 
   6   2   9       34.84      0.85 o 
   7   2   9       20.84      0.55 o 
   8   2   9        0.17      0.06 o 
   9   2   9       15.88      0.45 o 
  10   2   9        0.54      0.09 o 
  11   2   9        0.82      0.10 o 
 -13   3   9        2.05      0.10 o 
 -12   3   9        0.03      0.03 o 
 -11   3   9        1.26      0.08 o 
 -10   3   9        1.06      0.07 o 
  -9   3   9        1.34      0.11 o 
  -8   3   9        5.23      0.16 o 
  -7   3   9        9.58      0.26 o 
  -6   3   9       31.22      0.76 o 
  -5   3   9        0.05      0.05 o 
  -4   3   9       36.52      0.98 o 
  -3   3   9        5.15      0.19 o 
  -2   3   9        8.31      0.30 o 
  -1   3   9        1.22      0.15 o 
   0   3   9       42.26      1.43 o 
   1   3   9        8.47      0.35 o 
   2   3   9        1.36      0.10 o 
   3   3   9       32.37      0.99 o 
   4   3   9        6.14      0.19 o 
   5   3   9        0.31      0.05 o 
   6   3   9        3.78      0.21 o 
   7   3   9       10.63      0.62 o 
   8   3   9        0.05      0.04 o 
   9   3   9        0.15      0.07 o 
  10   3   9        0.49      0.08 o 
  11   3   9        0.62      0.23 o 
 -12   4   9        1.34      0.10 o 
 -11   4   9        2.44      0.11 o 
 -10   4   9        3.27      0.15 o 
  -9   4   9        1.91      0.11 o 
  -8   4   9        0.21      0.05 o 
  -7   4   9        5.24      0.21 o 
  -6   4   9        0.12      0.04 o 
  -5   4   9        0.03      0.03 o 
  -4   4   9        2.07      0.10 o 
  -3   4   9        0.60      0.06 o 
  -2   4   9        0.39      0.05 o 
  -1   4   9        1.41      0.09 o 
   0   4   9        6.22      0.22 o 
   1   4   9       13.18      1.04 o 
   2   4   9        7.36      0.25 o 
   3   4   9        9.89      0.30 o 
   4   4   9        1.19      0.09 o 
   5   4   9        7.42      0.32 o 
   6   4   9        8.34      0.28 o 
   7   4   9       11.64      0.37 o 
   8   4   9       13.10      0.39 o 
   9   4   9        5.15      0.46 o 
  10   4   9        0.20      0.16 o 
 -11   5   9        0.03      0.03 o 
 -10   5   9        0.09      0.06 o 
  -9   5   9        3.54      0.16 o 
  -8   5   9        0.03      0.03 o 
  -7   5   9        0.05      0.04 o 
  -6   5   9        1.37      0.08 o 
  -5   5   9        2.78      0.12 o 
  -4   5   9        0.16      0.05 o 
  -3   5   9        4.37      0.22 o 
  -2   5   9        1.06      0.12 o 
  -1   5   9        7.54      0.26 o 
   0   5   9        0.09      0.06 o 
   1   5   9        1.05      0.13 o 
   2   5   9        6.69      0.51 o 
   3   5   9        0.32      0.06 o 
   4   5   9        0.06      0.05 o 
   5   5   9        0.36      0.09 o 
   6   5   9        1.56      0.17 o 
   7   5   9        0.16      0.17 o 
   8   5   9        2.65      0.46 o 
   9   5   9        0.13      0.13 o 
  -9   6   9        0.08      0.09 o 
  -8   6   9        0.39      0.10 o 
  -7   6   9        2.36      0.14 o 
  -6   6   9        0.04      0.04 o 
  -5   6   9        2.41      0.13 o 
  -4   6   9        0.13      0.07 o 
  -3   6   9        4.41      0.20 o 
  -2   6   9        3.04      0.19 o 
  -1   6   9        0.04      0.04 o 
   0   6   9        0.73      0.10 o 
   1   6   9       12.40      0.48 o 
   2   6   9        0.38      0.08 o 
   3   6   9        0.57      0.10 o 
   4   6   9        1.93      0.20 o 
   5   6   9        2.32      0.23 o 
   6   6   9        0.50      0.12 o 
   7   6   9        5.13      0.42 o 
  -7   7   9        0.26      0.10 o 
  -6   7   9        2.56      0.34 o 
  -5   7   9        2.15      0.35 o 
  -4   7   9        7.87      0.31 o 
  -3   7   9        0.14      0.10 o 
  -2   7   9        0.31      0.17 o 
  -1   7   9        0.16      0.14 o 
   0   7   9        7.65      0.76 o 
   1   7   9        5.02      0.44 o 
   2   7   9        0.27      0.19 o 
   3   7   9        2.01      0.32 o 
   4   7   9        0.09      0.10 o 
   5   7   9        0.60      0.22 o 
 -14   0  10        1.21      0.13 o 
 -13   0  10        0.47      0.13 o 
 -12   0  10        2.24      0.15 o 
 -11   0  10        7.91      0.29 o 
 -10   0  10       12.12      0.36 o 
  -9   0  10       51.71      1.29 o 
  -8   0  10        6.50      0.23 o 
  -7   0  10        1.34      0.14 o 
  -6   0  10      262.49     11.43 o 
  -5   0  10       92.56      5.96 o 
  -4   0  10        1.77      0.19 o 
  -3   0  10        4.00      0.36 o 
  -2   0  10      190.07      6.11 o 
  -1   0  10        2.99      0.17 o 
   0   0  10      414.59     12.55 o 
   1   0  10      703.09     22.46 o 
   2   0  10       32.97      0.95 o 
   3   0  10        1.32      0.12 o 
   4   0  10        4.37      0.17 o 
   5   0  10       73.57      1.85 o 
   6   0  10       36.34      1.18 o 
   7   0  10       62.87      1.57 o 
   8   0  10        0.89      0.12 o 
   9   0  10       14.16      0.47 o 
  10   0  10       11.35      0.40 o 
  11   0  10        0.91      0.14 o 
 -14   1  10        0.46      0.06 o 
 -13   1  10        3.25      0.13 o 
 -12   1  10        2.80      0.12 o 
 -11   1  10        3.68      0.15 o 
 -10   1  10        6.14      0.19 o 
  -9   1  10        1.18      0.07 o 
  -8   1  10       35.03      0.94 o 
  -7   1  10       27.92      0.74 o 
  -6   1  10       46.77      1.45 o 
  -5   1  10       25.57      0.81 o 
  -4   1  10        0.03      0.03 o 
  -3   1  10        3.80      0.19 o 
  -2   1  10       33.52      1.26 o 
  -1   1  10        0.08      0.06 o 
   0   1  10      154.96      4.22 o 
   1   1  10       75.88      1.91 o 
   2   1  10       42.28      1.39 o 
   3   1  10       82.84      2.43 o 
   4   1  10        0.29      0.04 o 
   5   1  10        0.77      0.06 o 
   6   1  10        0.31      0.04 o 
   7   1  10        3.64      0.13 o 
   8   1  10       18.69      0.49 o 
   9   1  10        9.37      0.28 o 
  10   1  10        5.20      0.19 o 
  11   1  10        5.29      0.28 o 
 -14   2  10        0.09      0.06 o 
 -13   2  10        3.86      0.22 o 
 -12   2  10        0.03      0.03 o 
 -11   2  10        0.99      0.07 o 
 -10   2  10        0.79      0.07 o 
  -9   2  10        5.21      0.17 o 
  -8   2  10       11.07      0.28 o 
  -7   2  10       75.64      1.79 o 
  -6   2  10        8.75      0.30 o 
  -5   2  10        0.06      0.07 o 
  -4   2  10       31.51      0.97 o 
  -3   2  10       12.22      0.44 o 
  -2   2  10       93.51      2.64 o 
  -1   2  10      188.89      5.90 o 
   0   2  10       26.31      0.76 o 
   1   2  10        4.62      0.23 o 
   2   2  10       69.60      4.01 o 
   3   2  10       10.97      0.40 o 
   4   2  10       41.24      0.99 o 
   5   2  10       41.39      1.11 o 
   6   2  10        1.56      0.08 o 
   7   2  10        0.94      0.07 o 
   8   2  10       16.06      0.70 o 
   9   2  10        1.98      0.12 o 
  10   2  10        6.17      0.53 o 
  11   2  10        1.04      0.35 o 
 -13   3  10        3.92      0.16 o 
 -12   3  10        0.05      0.04 o 
 -11   3  10       12.34      0.36 o 
 -10   3  10        7.75      0.22 o 
  -9   3  10        5.22      0.16 o 
  -8   3  10        9.55      0.32 o 
  -7   3  10       10.68      0.33 o 
  -6   3  10        0.50      0.04 o 
  -5   3  10        6.97      0.26 o 
  -4   3  10       63.42      1.62 o 
  -3   3  10       21.31      0.56 o 
  -2   3  10       23.29      0.59 o 
  -1   3  10       32.31      0.79 o 
   0   3  10        1.21      0.08 o 
   1   3  10        0.62      0.07 o 
   2   3  10        2.27      0.14 o 
   3   3  10        0.29      0.05 o 
   4   3  10        9.73      0.48 o 
   5   3  10       39.90      0.98 o 
   6   3  10       33.46      1.47 o 
   7   3  10        1.84      0.13 o 
   8   3  10        2.64      0.13 o 
   9   3  10        3.04      0.18 o 
  10   3  10        1.01      0.15 o 
 -12   4  10        0.06      0.05 o 
 -11   4  10        3.92      0.16 o 
 -10   4  10        7.41      0.23 o 
  -9   4  10        0.57      0.07 o 
  -8   4  10        0.37      0.05 o 
  -7   4  10        0.19      0.04 o 
  -6   4  10        1.69      0.09 o 
  -5   4  10       23.73      0.67 o 
  -4   4  10        2.93      0.12 o 
  -3   4  10       40.23      0.98 o 
  -2   4  10       25.20      0.64 o 
  -1   4  10        0.04      0.05 o 
   0   4  10       16.00      0.43 o 
   1   4  10        0.03      0.03 o 
   2   4  10        1.63      0.29 o 
   3   4  10       11.40      1.03 o 
   4   4  10        1.51      0.26 o 
   5   4  10       17.09      1.37 o 
   6   4  10       19.30      1.77 o 
   7   4  10        0.28      0.11 o 
   8   4  10        5.68      0.61 o 
   9   4  10        0.97      0.27 o 
  10   4  10        0.33      0.20 o 
 -11   5  10        0.21      0.09 o 
 -10   5  10        0.72      0.08 o 
  -9   5  10        1.08      0.13 o 
  -8   5  10        2.34      0.16 o 
  -7   5  10        5.51      0.29 o 
  -6   5  10       14.09      0.42 o 
  -5   5  10        3.44      0.18 o 
  -4   5  10       12.44      0.34 o 
  -3   5  10        4.25      0.17 o 
  -2   5  10        3.27      0.14 o 
  -1   5  10       15.69      0.56 o 
   0   5  10        0.26      0.07 o 
   1   5  10        2.46      0.18 o 
   2   5  10        3.90      0.18 o 
   3   5  10        0.08      0.06 o 
   4   5  10       16.93      0.98 o 
   5   5  10        0.20      0.08 o 
   6   5  10        0.29      0.21 o 
   7   5  10       21.68      1.15 o 
   8   5  10        0.71      0.25 o 
   9   5  10        0.14      0.13 o 
  -9   6  10        0.91      0.14 o 
  -8   6  10        0.03      0.04 o 
  -7   6  10        0.34      0.08 o 
  -6   6  10        5.11      0.21 o 
  -5   6  10        9.10      0.32 o 
  -4   6  10        0.20      0.07 o 
  -3   6  10        3.05      0.16 o 
  -2   6  10        0.06      0.05 o 
  -1   6  10        0.51      0.09 o 
   0   6  10       12.78      0.88 o 
   1   6  10        7.52      0.30 o 
   2   6  10        0.05      0.06 o 
   3   6  10        2.44      0.15 o 
   4   6  10        0.06      0.07 o 
   5   6  10        0.19      0.16 o 
   6   6  10        8.62      0.52 o 
   7   6  10        2.16      0.31 o 
  -7   7  10        0.08      0.08 o 
  -6   7  10        0.09      0.09 o 
  -5   7  10        1.72      0.30 o 
  -4   7  10        0.19      0.15 o 
  -3   7  10        0.15      0.14 o 
  -2   7  10        1.47      0.30 o 
   0   7  10        2.13      0.33 o 
   1   7  10        0.32      0.20 o 
   2   7  10        0.12      0.12 o 
   3   7  10        1.57      0.29 o 
   4   7  10        0.04      0.05 o 
 -14   1  11        0.29      0.07 o 
 -13   1  11        0.04      0.05 o 
 -12   1  11        0.98      0.07 o 
 -11   1  11        4.26      0.16 o 
 -10   1  11        1.94      0.10 o 
  -9   1  11        6.39      0.19 o 
  -8   1  11        1.65      0.08 o 
  -7   1  11       45.29      1.13 o 
  -6   1  11        3.80      0.16 o 
  -5   1  11        0.10      0.07 o 
  -4   1  11        1.93      0.13 o 
  -3   1  11      162.82      4.54 o 
  -2   1  11       83.70      2.56 o 
  -1   1  11       71.92      2.48 o 
   0   1  11      204.98      5.42 o 
   1   1  11        0.04      0.03 o 
   2   1  11        1.86      0.14 o 
   3   1  11       13.09      0.35 o 
   4   1  11      125.16      3.03 o 
   5   1  11       29.18      0.82 o 
   6   1  11       33.53      0.98 o 
   7   1  11       17.18      0.50 o 
   8   1  11        6.07      0.20 o 
   9   1  11        0.23      0.06 o 
  10   1  11        3.71      0.17 o 
  11   1  11        9.95      0.33 o 
 -14   2  11        5.23      0.24 o 
 -13   2  11        0.04      0.04 o 
 -12   2  11        8.63      0.24 o 
 -11   2  11        2.16      0.11 o 
 -10   2  11       12.60      0.36 o 
  -9   2  11        0.04      0.03 o 
  -8   2  11       20.24      0.49 o 
  -7   2  11       21.71      0.63 o 
  -6   2  11        0.26      0.06 o 
  -5   2  11       38.09      1.20 o 
  -4   2  11        7.49      0.36 o 
  -3   2  11       23.59      0.71 o 
  -2   2  11       13.45      0.44 o 
  -1   2  11       75.27      2.08 o 
   0   2  11        1.40      0.14 o 
   1   2  11        9.06      0.35 o 
   2   2  11       32.13      0.87 o 
   3   2  11        9.22      0.25 o 
   4   2  11        1.22      0.08 o 
   5   2  11       10.98      0.31 o 
   6   2  11        6.23      0.21 o 
   7   2  11       10.95      0.32 o 
   8   2  11        0.06      0.04 o 
   9   2  11        8.51      0.36 o 
  10   2  11        1.13      0.12 o 
  11   2  11        4.75      0.32 o 
 -13   3  11        0.14      0.07 o 
 -12   3  11        1.61      0.10 o 
 -11   3  11        4.04      0.17 o 
 -10   3  11        0.04      0.04 o 
  -9   3  11        1.11      0.08 o 
  -8   3  11        6.13      0.20 o 
  -7   3  11        0.16      0.06 o 
  -6   3  11        4.13      0.14 o 
  -5   3  11        0.59      0.06 o 
  -4   3  11       21.56      0.67 o 
  -3   3  11        1.34      0.15 o 
  -2   3  11       20.96      0.59 o 
  -1   3  11       42.82      1.08 o 
   0   3  11        1.57      0.12 o 
   1   3  11       15.92      0.41 o 
   2   3  11        0.20      0.04 o 
   3   3  11       15.98      0.46 o 
   4   3  11        0.45      0.06 o 
   5   3  11       22.19      1.07 o 
   6   3  11        1.95      0.13 o 
   7   3  11        0.03      0.04 o 
   8   3  11        5.62      0.23 o 
   9   3  11        3.66      0.22 o 
  10   3  11        0.84      0.30 o 
 -12   4  11        1.54      0.10 o 
 -11   4  11        0.14      0.06 o 
 -10   4  11        0.04      0.04 o 
  -9   4  11        5.97      0.20 o 
  -8   4  11       22.53      0.56 o 
  -7   4  11       13.83      0.36 o 
  -6   4  11        6.56      0.20 o 
  -5   4  11        0.31      0.06 o 
  -4   4  11        0.10      0.04 o 
  -3   4  11        4.28      0.20 o 
  -2   4  11       19.01      0.49 o 
  -1   4  11        3.18      0.12 o 
   0   4  11        0.65      0.08 o 
   1   4  11        1.48      0.08 o 
   2   4  11        0.13      0.06 o 
   3   4  11        0.08      0.07 o 
   4   4  11        0.42      0.07 o 
   5   4  11        2.84      0.18 o 
   6   4  11        1.85      0.16 o 
   7   4  11        0.05      0.06 o 
   8   4  11        0.14      0.08 o 
   9   4  11        0.19      0.16 o 
 -11   5  11        0.19      0.09 o 
 -10   5  11        0.99      0.11 o 
  -9   5  11        0.04      0.04 o 
  -8   5  11        0.04      0.04 o 
  -7   5  11        8.90      0.28 o 
  -6   5  11        0.50      0.10 o 
  -5   5  11        0.05      0.04 o 
  -4   5  11        1.38      0.09 o 
  -3   5  11        1.46      0.09 o 
  -2   5  11        0.58      0.07 o 
  -1   5  11        1.39      0.25 o 
   0   5  11        4.03      0.18 o 
   1   5  11        1.08      0.13 o 
   2   5  11        0.35      0.07 o 
   3   5  11        0.07      0.06 o 
   4   5  11        8.42      0.35 o 
   5   5  11        0.05      0.06 o 
   6   5  11        0.05      0.06 o 
   7   5  11        1.14      0.28 o 
   8   5  11        0.38      0.22 o 
  -9   6  11        7.23      0.25 o 
  -8   6  11        0.69      0.10 o 
  -7   6  11        1.78      0.15 o 
  -6   6  11        9.65      0.31 o 
  -5   6  11        0.89      0.10 o 
  -4   6  11        0.55      0.11 o 
  -3   6  11        0.33      0.10 o 
  -2   6  11        6.80      0.36 o 
  -1   6  11        0.06      0.06 o 
   0   6  11        1.38      0.14 o 
   1   6  11        0.12      0.09 o 
   2   6  11        4.07      0.48 o 
   3   6  11        2.97      0.19 o 
   4   6  11        0.09      0.09 o 
   5   6  11        0.12      0.12 o 
   6   6  11        5.58      0.42 o 
  -6   7  11        1.69      0.28 o 
  -5   7  11        3.19      0.35 o 
  -4   7  11        0.58      0.23 o 
  -3   7  11        0.71      0.24 o 
  -1   7  11        4.39      0.40 o 
   0   7  11        0.78      0.24 o 
   1   7  11        2.54      0.34 o 
   2   7  11        0.45      0.21 o 
   3   7  11        3.19      0.34 o 
   4   7  11        0.15      0.13 o 
 -14   0  12        0.92      0.23 o 
 -13   0  12       12.41      0.46 o 
 -12   0  12        8.48      0.29 o 
 -11   0  12        2.28      0.16 o 
 -10   0  12       11.41      0.36 o 
  -9   0  12        0.03      0.03 o 
  -8   0  12        3.15      0.13 o 
  -7   0  12        5.41      0.22 o 
  -6   0  12        0.06      0.05 o 
  -5   0  12       44.08      1.67 o 
  -4   0  12      232.36      9.31 o 
  -3   0  12      142.02      4.50 o 
  -2   0  12       17.33      0.70 o 
  -1   0  12      112.92      3.62 o 
   0   0  12       14.16      0.60 o 
   1   0  12        6.29      0.31 o 
   2   0  12       78.42      1.97 o 
   3   0  12      292.37     11.54 o 
   4   0  12        2.81      0.13 o 
   5   0  12       16.78      0.44 o 
   6   0  12       96.66      2.51 o 
   7   0  12       18.63      0.49 o 
   8   0  12       25.49      1.13 o 
   9   0  12        8.69      0.29 o 
  10   0  12       11.52      0.46 o 
 -14   1  12        1.48      0.17 o 
 -13   1  12        3.26      0.14 o 
 -12   1  12        6.80      0.27 o 
 -11   1  12       13.86      0.38 o 
 -10   1  12        3.83      0.21 o 
  -9   1  12        0.09      0.04 o 
  -8   1  12        1.67      0.09 o 
  -7   1  12        2.74      0.11 o 
  -6   1  12       39.55      1.00 o 
  -5   1  12       24.61      0.73 o 
  -4   1  12       81.00      2.66 o 
  -3   1  12       52.28      1.45 o 
  -2   1  12        9.50      0.34 o 
  -1   1  12       86.32      2.26 o 
   0   1  12        0.15      0.06 o 
   1   1  12        1.94      0.14 o 
   2   1  12       25.02      0.71 o 
   3   1  12       10.44      0.31 o 
   4   1  12       11.45      0.38 o 
   5   1  12       55.42      1.46 o 
   6   1  12        0.64      0.06 o 
   7   1  12       16.24      0.58 o 
   8   1  12        4.37      0.25 o 
   9   1  12        1.01      0.09 o 
  10   1  12        0.66      0.08 o 
 -13   2  12        1.00      0.08 o 
 -12   2  12        1.03      0.11 o 
 -11   2  12        2.52      0.18 o 
 -10   2  12        5.30      0.18 o 
  -9   2  12        3.57      0.14 o 
  -8   2  12        7.81      0.22 o 
  -7   2  12        7.60      0.28 o 
  -6   2  12        8.51      0.24 o 
  -5   2  12       24.28      0.74 o 
  -4   2  12        0.55      0.13 o 
  -3   2  12        2.17      0.19 o 
  -2   2  12      110.14      2.95 o 
  -1   2  12       34.40      0.95 o 
   0   2  12       17.78      0.54 o 
   1   2  12       14.76      0.41 o 
   2   2  12        0.36      0.07 o 
   3   2  12       22.57      0.53 o 
   4   2  12      102.99      3.03 o 
   5   2  12       23.26      0.60 o 
   6   2  12        3.35      0.14 o 
   7   2  12        0.31      0.06 o 
   8   2  12        0.05      0.05 o 
   9   2  12        6.51      0.27 o 
  10   2  12       15.33      1.04 o 
 -13   3  12        0.96      0.12 o 
 -12   3  12        0.35      0.08 o 
 -11   3  12        0.83      0.09 o 
 -10   3  12        0.04      0.03 o 
  -9   3  12       41.57      1.02 o 
  -8   3  12       50.17      1.22 o 
  -7   3  12        1.18      0.07 o 
  -6   3  12        0.44      0.05 o 
  -5   3  12        0.86      0.06 o 
  -4   3  12       12.41      0.37 o 
  -3   3  12       43.68      1.12 o 
  -2   3  12       87.31      2.28 o 
  -1   3  12        0.21      0.07 o 
   0   3  12        6.98      0.23 o 
   1   3  12       35.25      0.94 o 
   2   3  12        3.92      0.13 o 
   3   3  12       34.49      0.87 o 
   4   3  12        0.04      0.04 o 
   5   3  12        0.73      0.07 o 
   6   3  12        1.36      0.09 o 
   7   3  12        3.62      0.22 o 
   8   3  12        3.39      0.17 o 
   9   3  12        5.00      0.41 o 
  10   3  12        1.36      0.22 o 
 -12   4  12        0.03      0.03 o 
 -11   4  12        3.21      0.14 o 
 -10   4  12        0.05      0.06 o 
  -9   4  12        6.13      0.19 o 
  -8   4  12       17.32      0.44 o 
  -7   4  12        3.60      0.14 o 
  -6   4  12       11.80      0.34 o 
  -5   4  12        2.05      0.14 o 
  -4   4  12        0.38      0.06 o 
  -3   4  12        2.99      0.12 o 
  -2   4  12        0.09      0.05 o 
  -1   4  12       22.48      1.75 o 
   0   4  12       23.48      0.68 o 
   1   4  12        1.65      0.12 o 
   2   4  12       35.37      1.41 o 
   3   4  12        1.86      0.10 o 
   4   4  12        0.21      0.06 o 
   5   4  12        0.59      0.07 o 
   6   4  12        0.35      0.07 o 
   7   4  12        5.68      0.75 o 
   8   4  12        6.36      0.44 o 
   9   4  12        0.60      0.22 o 
 -11   5  12        0.78      0.09 o 
 -10   5  12       13.73      0.42 o 
  -9   5  12        3.17      0.16 o 
  -8   5  12        0.93      0.09 o 
  -7   5  12       25.06      0.72 o 
  -6   5  12        0.25      0.07 o 
  -5   5  12       12.08      0.37 o 
  -4   5  12        7.51      0.26 o 
  -3   5  12       12.87      0.38 o 
  -2   5  12        0.94      0.09 o 
  -1   5  12       15.03      0.71 o 
   0   5  12        9.55      0.47 o 
   1   5  12       26.30      0.98 o 
   2   5  12        0.94      0.11 o 
   3   5  12        1.95      0.18 o 
   4   5  12        2.16      0.19 o 
   5   5  12        0.09      0.08 o 
   6   5  12        0.53      0.11 o 
   7   5  12        1.62      0.29 o 
   8   5  12        0.85      0.22 o 
  -9   6  12        2.53      0.14 o 
  -8   6  12        0.05      0.05 o 
  -7   6  12        0.08      0.07 o 
  -6   6  12        4.35      0.19 o 
  -5   6  12        0.19      0.07 o 
  -4   6  12        4.48      0.44 o 
  -3   6  12        4.10      0.91 o 
  -2   6  12        0.65      0.11 o 
  -1   6  12        0.10      0.10 o 
   0   6  12        5.41      0.24 o 
   1   6  12        0.20      0.10 o 
   2   6  12        8.45      0.32 o 
   3   6  12        3.05      0.19 o 
   4   6  12        0.21      0.10 o 
   5   6  12        0.41      0.21 o 
   6   6  12        1.83      0.29 o 
  -6   7  12        0.65      0.20 o 
  -5   7  12        0.14      0.12 o 
  -4   7  12        0.15      0.13 o 
  -2   7  12        0.93      0.24 o 
  -1   7  12        0.16      0.14 o 
   0   7  12        0.11      0.11 o 
   1   7  12        0.04      0.05 o 
   2   7  12        0.05      0.06 o 
   3   7  12        0.84      0.22 o 
 -14   1  13        1.89      0.18 o 
 -13   1  13        0.56      0.09 o 
 -12   1  13        0.75      0.09 o 
 -11   1  13        0.42      0.07 o 
 -10   1  13       11.34      0.36 o 
  -9   1  13        0.30      0.05 o 
  -8   1  13        0.02      0.02 o 
  -7   1  13        8.90      0.26 o 
  -6   1  13        4.80      0.16 o 
  -5   1  13        9.00      0.34 o 
  -4   1  13       15.70      0.48 o 
  -3   1  13        0.73      0.11 o 
  -2   1  13       32.35      0.87 o 
  -1   1  13        5.78      0.24 o 
   0   1  13       26.42      0.71 o 
   1   1  13        6.91      0.28 o 
   2   1  13      120.98      2.99 o 
   3   1  13       35.94      0.99 o 
   4   1  13        5.98      0.18 o 
   5   1  13       17.04      0.47 o 
   6   1  13       14.46      0.37 o 
   7   1  13       16.65      0.56 o 
   8   1  13       10.76      0.35 o 
   9   1  13       25.27      0.80 o 
  10   1  13        1.71      0.31 o 
 -13   2  13        0.79      0.10 o 
 -12   2  13        4.89      0.17 o 
 -11   2  13        0.56      0.07 o 
 -10   2  13       11.69      0.32 o 
  -9   2  13       31.36      0.81 o 
  -8   2  13        2.12      0.11 o 
  -7   2  13        5.00      0.15 o 
  -6   2  13        0.30      0.04 o 
  -5   2  13       75.18      2.07 o 
  -4   2  13        3.56      0.20 o 
  -3   2  13       53.33      1.54 o 
  -2   2  13       31.25      0.90 o 
  -1   2  13       13.17      0.44 o 
   0   2  13       10.41      0.30 o 
   1   2  13       27.64      0.70 o 
   2   2  13       36.42      0.98 o 
   3   2  13        3.04      0.11 o 
   4   2  13       28.40      0.69 o 
   5   2  13        0.02      0.02 o 
   6   2  13        7.40      0.28 o 
   7   2  13        4.36      0.26 o 
   8   2  13        3.79      0.21 o 
   9   2  13        0.05      0.05 o 
  10   2  13        0.62      0.28 o 
 -13   3  13        0.04      0.04 o 
 -12   3  13        0.48      0.07 o 
 -11   3  13        2.51      0.15 o 
 -10   3  13        0.21      0.06 o 
  -9   3  13        7.16      0.21 o 
  -8   3  13        1.50      0.09 o 
  -7   3  13        7.01      0.25 o 
  -6   3  13        6.60      0.27 o 
  -5   3  13        0.02      0.02 o 
  -4   3  13        1.26      0.13 o 
  -3   3  13       10.07      0.29 o 
  -2   3  13        3.94      0.28 o 
  -1   3  13        1.22      0.09 o 
   0   3  13        0.07      0.04 o 
   1   3  13       27.72      0.73 o 
   2   3  13        0.12      0.05 o 
   3   3  13       12.88      0.50 o 
   4   3  13       14.11      0.62 o 
   5   3  13        4.60      0.17 o 
   6   3  13        0.60      0.08 o 
   7   3  13        1.63      0.12 o 
   8   3  13        7.06      0.27 o 
   9   3  13        0.20      0.12 o 
 -12   4  13        2.07      0.12 o 
 -11   4  13        5.64      0.20 o 
 -10   4  13        7.64      0.30 o 
  -9   4  13        7.48      0.24 o 
  -8   4  13       11.17      0.32 o 
  -7   4  13        0.05      0.04 o 
  -6   4  13       13.95      0.37 o 
  -5   4  13       14.97      0.38 o 
  -4   4  13       29.09      0.70 o 
  -3   4  13       34.27      1.35 o 
  -2   4  13       12.30      0.55 o 
  -1   4  13        0.40      0.09 o 
   0   4  13        6.74      0.25 o 
   1   4  13        9.04      0.61 o 
   2   4  13       12.82      0.69 o 
   3   4  13       14.55      0.49 o 
   4   4  13        0.57      0.11 o 
   5   4  13        0.05      0.06 o 
   6   4  13        0.05      0.05 o 
   7   4  13        0.26      0.09 o 
   8   4  13        0.28      0.18 o 
 -10   5  13        0.03      0.03 o 
  -9   5  13        0.34      0.06 o 
  -8   5  13        0.09      0.06 o 
  -7   5  13        0.15      0.07 o 
  -6   5  13        0.56      0.08 o 
  -5   5  13        4.49      0.22 o 
  -4   5  13        0.66      0.08 o 
  -3   5  13        0.39      0.07 o 
  -2   5  13        6.44      0.59 o 
  -1   5  13        0.08      0.08 o 
   0   5  13        1.17      0.12 o 
   1   5  13        0.35      0.09 o 
   2   5  13        1.41      0.17 o 
   3   5  13        0.43      0.09 o 
   4   5  13        0.05      0.05 o 
   5   5  13        0.37      0.10 o 
   6   5  13        1.90      0.35 o 
   7   5  13        0.06      0.07 o 
  -9   6  13        0.44      0.10 o 
  -8   6  13        1.29      0.18 o 
  -7   6  13        0.48      0.09 o 
  -6   6  13        0.93      0.11 o 
  -5   6  13        1.54      0.15 o 
  -4   6  13       19.68      2.77 o 
  -3   6  13        2.12      0.19 o 
  -2   6  13        0.15      0.13 o 
  -1   6  13        3.37      0.19 o 
   0   6  13        5.34      0.40 o 
   1   6  13        2.39      0.20 o 
   2   6  13        0.66      0.11 o 
   3   6  13        4.14      0.60 o 
   4   6  13        0.09      0.10 o 
   5   6  13        0.18      0.15 o 
  -5   7  13        0.11      0.10 o 
  -3   7  13        4.88      0.37 o 
  -2   7  13        0.11      0.10 o 
  -1   7  13        0.21      0.15 o 
   0   7  13        0.15      0.13 o 
   1   7  13        2.85      0.31 o 
   2   7  13        0.84      0.21 o 
 -14   0  14        0.05      0.06 o 
 -13   0  14        1.77      0.18 o 
 -12   0  14        5.96      0.30 o 
 -11   0  14       35.79      1.05 o 
 -10   0  14        1.00      0.15 o 
  -9   0  14        2.08      0.13 o 
  -8   0  14       45.55      1.17 o 
  -7   0  14       10.05      0.28 o 
  -6   0  14       25.63      0.65 o 
  -5   0  14        0.71      0.11 o 
  -4   0  14        1.97      0.16 o 
  -3   0  14       18.29      0.75 o 
  -2   0  14       58.06      1.68 o 
  -1   0  14       50.43      1.48 o 
   0   0  14       53.80      1.66 o 
   1   0  14       88.69      2.59 o 
   2   0  14      100.93      3.46 o 
   3   0  14        3.99      0.17 o 
   4   0  14        0.16      0.04 o 
   5   0  14       16.00      0.44 o 
   6   0  14        4.68      0.20 o 
   7   0  14       12.94      0.79 o 
   8   0  14       81.35      2.42 o 
   9   0  14        0.20      0.18 o 
  10   0  14        2.80      0.42 o 
 -13   1  14        0.04      0.04 o 
 -12   1  14        0.15      0.10 o 
 -11   1  14        6.47      0.23 o 
 -10   1  14       18.99      0.51 o 
  -9   1  14       14.25      0.38 o 
  -8   1  14        0.62      0.11 o 
  -7   1  14       15.17      0.39 o 
  -6   1  14       22.47      0.62 o 
  -5   1  14       26.87      0.70 o 
  -4   1  14       17.20      0.52 o 
  -3   1  14        0.30      0.07 o 
  -2   1  14       18.82      0.55 o 
  -1   1  14       46.39      1.28 o 
   0   1  14        8.71      0.30 o 
   1   1  14      127.47      3.37 o 
   2   1  14        3.09      0.12 o 
   3   1  14        0.65      0.05 o 
   4   1  14        2.45      0.12 o 
   5   1  14        0.23      0.05 o 
   6   1  14        0.03      0.03 o 
   7   1  14       26.05      0.83 o 
   8   1  14        0.07      0.08 o 
   9   1  14        9.48      0.39 o 
  10   1  14        5.24      0.51 o 
 -13   2  14        3.09      0.18 o 
 -12   2  14        0.43      0.08 o 
 -11   2  14        1.40      0.09 o 
 -10   2  14       13.85      0.47 o 
  -9   2  14        5.22      0.18 o 
  -8   2  14       11.79      0.30 o 
  -7   2  14        3.40      0.12 o 
  -6   2  14        6.40      0.19 o 
  -5   2  14        0.72      0.11 o 
  -4   2  14       22.66      0.66 o 
  -3   2  14        1.12      0.13 o 
  -2   2  14       14.41      0.44 o 
  -1   2  14        1.21      0.11 o 
   0   2  14       59.57      1.47 o 
   1   2  14        6.76      0.21 o 
   2   2  14        1.46      0.11 o 
   3   2  14        8.12      0.24 o 
   4   2  14       11.46      0.30 o 
   5   2  14        6.41      0.20 o 
   6   2  14       34.63      0.88 o 
   7   2  14        6.88      0.31 o 
   8   2  14        0.32      0.12 o 
   9   2  14        6.45      0.57 o 
 -13   3  14        6.97      0.68 o 
 -12   3  14        3.44      0.16 o 
 -11   3  14        0.37      0.08 o 
 -10   3  14        7.93      0.24 o 
  -9   3  14        6.28      0.19 o 
  -8   3  14        1.33      0.08 o 
  -7   3  14       22.56      0.56 o 
  -6   3  14       55.49      1.33 o 
  -5   3  14        0.90      0.06 o 
  -4   3  14       31.67      0.83 o 
  -3   3  14       72.47      1.81 o 
  -2   3  14        4.87      0.17 o 
  -1   3  14       27.14      0.72 o 
   0   3  14       28.67      0.73 o 
   1   3  14       15.21      0.45 o 
   2   3  14        8.58      0.37 o 
   3   3  14       51.74      1.31 o 
   4   3  14        0.06      0.04 o 
   5   3  14       30.20      0.78 o 
   6   3  14        0.07      0.05 o 
   7   3  14        0.29      0.07 o 
   8   3  14        5.82      0.94 o 
 -12   4  14        7.99      0.42 o 
 -11   4  14        0.04      0.05 o 
 -10   4  14        0.17      0.05 o 
  -9   4  14        0.31      0.08 o 
  -8   4  14        0.05      0.06 o 
  -7   4  14        3.30      0.16 o 
  -6   4  14       14.16      0.38 o 
  -5   4  14        6.94      0.20 o 
  -4   4  14       22.96      0.56 o 
  -3   4  14        6.13      0.20 o 
  -2   4  14        9.51      0.29 o 
  -1   4  14        3.52      0.18 o 
   0   4  14        0.21      0.06 o 
   1   4  14        2.05      0.15 o 
   2   4  14        7.68      0.27 o 
   3   4  14        3.33      0.27 o 
   4   4  14       23.89      1.16 o 
   5   4  14        2.91      0.41 o 
   6   4  14        3.63      0.17 o 
   7   4  14        7.83      0.27 o 
 -10   5  14        0.85      0.09 o 
  -9   5  14        0.16      0.07 o 
  -8   5  14        0.54      0.08 o 
  -7   5  14        1.29      0.11 o 
  -6   5  14        2.31      0.14 o 
  -5   5  14       48.74      1.43 o 
  -4   5  14       13.27      1.09 o 
  -3   5  14        1.84      0.11 o 
  -2   5  14        2.35      0.28 o 
  -1   5  14        2.12      0.19 o 
   0   5  14       16.66      0.89 o 
   1   5  14       24.45      1.24 o 
   2   5  14       21.93      0.76 o 
   3   5  14        1.95      0.23 o 
   4   5  14        0.10      0.07 o 
   5   5  14        3.28      0.19 o 
   6   5  14        9.19      0.47 o 
  -8   6  14        0.48      0.26 o 
  -7   6  14        0.09      0.07 o 
  -6   6  14        1.00      0.10 o 
  -5   6  14        0.03      0.04 o 
  -4   6  14        4.88      0.77 o 
  -3   6  14        0.15      0.13 o 
  -2   6  14        1.64      0.14 o 
  -1   6  14        0.10      0.10 o 
   0   6  14        0.31      0.16 o 
   1   6  14        0.75      0.11 o 
   2   6  14        4.82      0.48 o 
   3   6  14        0.61      0.13 o 
   4   6  14        1.73      0.27 o 
  -4   7  14        0.65      0.18 o 
  -3   7  14        1.61      0.25 o 
  -2   7  14        0.11      0.10 o 
  -1   7  14        4.12      0.32 o 
   0   7  14        0.85      0.21 o 
   1   7  14        0.09      0.09 o 
 -13   1  15        1.86      0.14 o 
 -12   1  15       14.28      0.42 o 
 -11   1  15        6.54      0.23 o 
 -10   1  15        0.03      0.03 o 
  -9   1  15        0.50      0.07 o 
  -8   1  15       15.97      0.40 o 
  -7   1  15       13.44      0.38 o 
  -6   1  15        3.71      0.19 o 
  -5   1  15       41.97      1.04 o 
  -4   1  15        0.13      0.06 o 
  -3   1  15        0.08      0.05 o 
  -2   1  15       11.84      0.37 o 
  -1   1  15       10.77      0.35 o 
   0   1  15        3.82      0.17 o 
   1   1  15        4.29      0.21 o 
   2   1  15        5.48      0.18 o 
   3   1  15        2.92      0.11 o 
   4   1  15        9.29      0.26 o 
   5   1  15       18.35      0.47 o 
   6   1  15        1.94      0.10 o 
   7   1  15       24.75      0.68 o 
   8   1  15        1.72      0.12 o 
   9   1  15        1.10      0.18 o 
 -13   2  15        0.46      0.09 o 
 -12   2  15        0.07      0.06 o 
 -11   2  15       10.56      0.34 o 
 -10   2  15        0.03      0.03 o 
  -9   2  15        0.50      0.06 o 
  -8   2  15        0.13      0.06 o 
  -7   2  15       41.00      1.12 o 
  -6   2  15        2.97      0.14 o 
  -5   2  15       12.37      0.37 o 
  -4   2  15       36.56      0.95 o 
  -3   2  15       29.70      0.78 o 
  -2   2  15        2.51      0.12 o 
  -1   2  15       12.30      0.37 o 
   0   2  15      101.08      2.46 o 
   1   2  15        0.93      0.08 o 
   2   2  15       12.92      0.47 o 
   3   2  15        1.31      0.12 o 
   4   2  15       28.08      0.82 o 
   5   2  15        0.04      0.04 o 
   6   2  15       16.69      0.49 o 
   7   2  15       12.34      0.76 o 
   8   2  15        2.76      0.21 o 
   9   2  15        2.47      0.40 o 
 -12   3  15        0.20      0.07 o 
 -11   3  15        0.05      0.05 o 
 -10   3  15        2.65      0.11 o 
  -9   3  15        2.54      0.11 o 
  -8   3  15        0.35      0.07 o 
  -7   3  15        4.98      0.17 o 
  -6   3  15       12.86      0.33 o 
  -5   3  15        2.27      0.12 o 
  -4   3  15        6.01      0.24 o 
  -3   3  15        1.71      0.11 o 
  -2   3  15       12.04      0.43 o 
  -1   3  15        6.47      0.21 o 
   0   3  15        0.21      0.07 o 
   1   3  15        0.85      0.10 o 
   2   3  15        5.35      0.27 o 
   3   3  15        4.90      0.24 o 
   4   3  15        0.04      0.04 o 
   5   3  15        0.82      0.08 o 
   6   3  15       13.75      0.90 o 
   7   3  15        0.24      0.11 o 
   8   3  15        1.17      0.32 o 
 -11   4  15        0.69      0.08 o 
 -10   4  15        0.03      0.03 o 
  -9   4  15        0.04      0.04 o 
  -8   4  15        2.98      0.13 o 
  -7   4  15       12.92      0.36 o 
  -6   4  15       22.63      0.60 o 
  -5   4  15       13.85      0.38 o 
  -4   4  15        0.85      0.07 o 
  -3   4  15        0.03      0.03 o 
  -2   4  15       10.09      0.43 o 
  -1   4  15       39.80      1.69 o 
   0   4  15       26.84      0.71 o 
   1   4  15       20.23      0.60 o 
   2   4  15        5.94      0.40 o 
   3   4  15        0.03      0.03 o 
   4   4  15        5.90      0.28 o 
   5   4  15       13.75      0.40 o 
   6   4  15        5.45      0.25 o 
   7   4  15        4.20      0.33 o 
 -10   5  15        0.05      0.05 o 
  -9   5  15        2.32      0.15 o 
  -8   5  15        0.70      0.09 o 
  -7   5  15        0.05      0.04 o 
  -6   5  15        1.36      0.22 o 
  -5   5  15        0.14      0.06 o 
  -4   5  15        0.22      0.06 o 
  -3   5  15        0.05      0.04 o 
  -2   5  15        0.13      0.13 o 
  -1   5  15        1.48      0.13 o 
   0   5  15        2.00      0.24 o 
   1   5  15        0.18      0.08 o 
   2   5  15        1.51      0.14 o 
   3   5  15        2.10      0.15 o 
   4   5  15        0.05      0.06 o 
   5   5  15        1.00      0.12 o 
  -8   6  15        4.70      0.35 o 
  -7   6  15        0.04      0.05 o 
  -6   6  15        3.81      0.18 o 
  -5   6  15        4.60      0.26 o 
  -4   6  15        0.08      0.08 o 
  -3   6  15        0.14      0.08 o 
  -2   6  15        6.14      0.63 o 
  -1   6  15        6.01      0.24 o 
   0   6  15        1.53      0.14 o 
   1   6  15       12.73      0.40 o 
   2   6  15        0.06      0.06 o 
   3   6  15        0.99      0.11 o 
  -2   7  15        0.53      0.16 o 
 -13   0  16       10.25      0.52 o 
 -12   0  16       18.95      0.62 o 
 -11   0  16        1.24      0.47 o 
 -10   0  16        2.96      0.18 o 
  -9   0  16       23.05      0.64 o 
  -8   0  16       11.97      0.43 o 
  -7   0  16        7.05      0.25 o 
  -6   0  16      137.06      3.77 o 
  -5   0  16        0.04      0.04 o 
  -4   0  16       57.92      1.58 o 
  -3   0  16       13.88      0.50 o 
  -2   0  16       12.42      0.40 o 
  -1   0  16       23.89      0.71 o 
   0   0  16       11.05      0.39 o 
   1   0  16       12.42      0.48 o 
   2   0  16       35.97      1.00 o 
   3   0  16       10.79      0.33 o 
   4   0  16       49.15      1.51 o 
   5   0  16       15.64      0.47 o 
   6   0  16        2.20      0.17 o 
   7   0  16        9.13      0.50 o 
   8   0  16        0.97      0.14 o 
   9   0  16        0.90      0.34 o 
 -13   1  16        4.24      0.20 o 
 -12   1  16        1.62      0.22 o 
 -11   1  16        2.78      0.16 o 
 -10   1  16        0.93      0.09 o 
  -9   1  16        2.46      0.13 o 
  -8   1  16        9.02      0.27 o 
  -7   1  16        6.01      0.21 o 
  -6   1  16        0.54      0.08 o 
  -5   1  16       56.87      1.65 o 
  -4   1  16       23.14      0.58 o 
  -3   1  16       33.10      0.85 o 
  -2   1  16        1.03      0.10 o 
  -1   1  16        6.60      0.21 o 
   0   1  16        3.90      0.16 o 
   1   1  16       23.74      0.64 o 
   2   1  16        0.38      0.06 o 
   3   1  16       57.44      1.39 o 
   4   1  16        3.16      0.16 o 
   5   1  16        0.05      0.04 o 
   6   1  16       27.95      0.75 o 
   7   1  16        0.09      0.07 o 
   8   1  16        0.70      0.11 o 
   9   1  16        2.27      0.40 o 
 -13   2  16        3.71      0.18 o 
 -12   2  16        0.18      0.07 o 
 -11   2  16        0.25      0.07 o 
 -10   2  16        0.66      0.08 o 
  -9   2  16       10.20      0.47 o 
  -8   2  16       38.29      1.01 o 
  -7   2  16       12.52      0.34 o 
  -6   2  16        0.27      0.08 o 
  -5   2  16        3.53      0.17 o 
  -4   2  16       11.45      0.48 o 
  -3   2  16       15.38      0.45 o 
  -2   2  16       38.46      0.98 o 
  -1   2  16        0.05      0.04 o 
   0   2  16        2.78      0.13 o 
   1   2  16        5.97      0.18 o 
   2   2  16       13.04      0.39 o 
   3   2  16        1.94      0.10 o 
   4   2  16        2.36      0.11 o 
   5   2  16       12.09      0.50 o 
   6   2  16        8.97      0.30 o 
   7   2  16        1.14      0.13 o 
   8   2  16        2.26      0.19 o 
 -12   3  16        1.60      0.13 o 
 -11   3  16        4.04      0.18 o 
 -10   3  16        0.18      0.06 o 
  -9   3  16        3.33      0.15 o 
  -8   3  16       17.97      0.49 o 
  -7   3  16       22.59      0.58 o 
  -6   3  16        1.76      0.10 o 
  -5   3  16        0.07      0.08 o 
  -4   3  16        4.08      0.18 o 
  -3   3  16        0.04      0.04 o 
  -2   3  16       33.77      0.84 o 
  -1   3  16      117.87      3.02 o 
   0   3  16        1.18      0.09 o 
   1   3  16        0.36      0.08 o 
   2   3  16        4.05      0.17 o 
   3   3  16        9.12      0.49 o 
   4   3  16       24.47      0.85 o 
   5   3  16       35.03      1.38 o 
   6   3  16        5.70      0.35 o 
   7   3  16        2.11      0.17 o 
 -11   4  16        0.67      0.14 o 
 -10   4  16       10.53      0.35 o 
  -9   4  16        0.06      0.07 o 
  -8   4  16        2.81      0.14 o 
  -7   4  16       10.23      0.34 o 
  -6   4  16        0.53      0.06 o 
  -5   4  16        0.05      0.05 o 
  -4   4  16        1.89      0.10 o 
  -3   4  16        4.63      0.18 o 
  -2   4  16       14.55      0.45 o 
  -1   4  16        4.10      0.23 o 
   0   4  16       16.88      0.51 o 
   1   4  16       12.60      0.48 o 
   2   4  16        0.05      0.04 o 
   3   4  16        2.25      0.20 o 
   4   4  16        0.20      0.10 o 
   5   4  16        1.74      0.22 o 
   6   4  16        4.90      0.24 o 
 -10   5  16        0.04      0.05 o 
  -9   5  16        8.98      0.49 o 
  -8   5  16        0.06      0.06 o 
  -7   5  16        0.23      0.07 o 
  -6   5  16        7.67      0.28 o 
  -5   5  16        0.74      0.08 o 
  -4   5  16        0.06      0.05 o 
  -3   5  16       18.33      0.49 o 
  -2   5  16       14.38      0.64 o 
  -1   5  16        0.17      0.09 o 
   0   5  16       26.67      1.75 o 
   1   5  16        7.98      0.47 o 
   2   5  16        8.15      0.28 o 
   3   5  16        4.63      0.48 o 
   4   5  16        9.14      0.51 o 
   5   5  16        2.94      0.30 o 
  -7   6  16        1.68      0.26 o 
  -6   6  16        1.48      0.25 o 
  -5   6  16        0.18      0.13 o 
  -4   6  16        0.93      0.11 o 
  -3   6  16        0.12      0.12 o 
  -2   6  16        0.53      0.21 o 
  -1   6  16        0.65      0.10 o 
   0   6  16        2.27      0.22 o 
   1   6  16        1.02      0.22 o 
   2   6  16        0.99      0.22 o 
 -13   1  17        1.98      0.19 o 
 -12   1  17        0.93      0.10 o 
 -11   1  17        0.17      0.08 o 
 -10   1  17       15.43      0.44 o 
  -9   1  17       37.96      1.04 o 
  -8   1  17        7.03      0.23 o 
  -7   1  17       24.07      0.63 o 
  -6   1  17        1.17      0.11 o 
  -5   1  17       17.31      0.46 o 
  -4   1  17        4.65      0.17 o 
  -3   1  17       62.55      1.52 o 
  -2   1  17       32.41      0.82 o 
  -1   1  17        1.88      0.12 o 
   0   1  17       20.69      0.69 o 
   1   1  17        3.70      0.20 o 
   2   1  17        4.44      0.17 o 
   3   1  17        1.31      0.08 o 
   4   1  17        8.62      0.26 o 
   5   1  17        0.10      0.06 o 
   6   1  17        0.42      0.08 o 
   7   1  17        3.44      0.16 o 
   8   1  17        0.24      0.09 o 
 -12   2  17        0.31      0.08 o 
 -11   2  17        0.59      0.08 o 
 -10   2  17        4.17      0.29 o 
  -9   2  17        8.92      0.29 o 
  -8   2  17        2.18      0.13 o 
  -7   2  17        1.99      0.13 o 
  -6   2  17       10.01      0.47 o 
  -5   2  17        8.10      0.28 o 
  -4   2  17        7.65      0.27 o 
  -3   2  17        1.19      0.10 o 
  -2   2  17       56.76      1.46 o 
  -1   2  17        0.07      0.05 o 
   0   2  17        0.03      0.03 o 
   1   2  17        4.62      0.19 o 
   2   2  17       48.70      1.24 o 
   3   2  17        7.04      0.30 o 
   4   2  17        5.42      0.29 o 
   5   2  17       27.14      1.11 o 
   6   2  17        1.38      0.12 o 
   7   2  17        0.04      0.05 o 
   8   2  17        0.96      0.31 o 
 -12   3  17        0.18      0.08 o 
 -11   3  17        4.78      0.24 o 
 -10   3  17        1.63      0.12 o 
  -9   3  17        0.06      0.05 o 
  -8   3  17       17.33      0.48 o 
  -7   3  17        0.19      0.06 o 
  -6   3  17        0.54      0.08 o 
  -5   3  17        0.09      0.07 o 
  -4   3  17       15.68      0.44 o 
  -3   3  17        1.21      0.09 o 
  -2   3  17        4.66      0.17 o 
  -1   3  17       12.16      0.49 o 
   0   3  17        5.33      0.23 o 
   1   3  17        1.41      0.12 o 
   2   3  17        0.24      0.05 o 
   3   3  17        8.04      0.26 o 
   4   3  17        3.60      0.18 o 
   5   3  17        0.08      0.07 o 
   6   3  17        0.63      0.12 o 
   7   3  17        0.49      0.25 o 
 -11   4  17        0.08      0.07 o 
 -10   4  17        0.73      0.10 o 
  -9   4  17        0.04      0.04 o 
  -8   4  17        0.04      0.04 o 
  -7   4  17        3.94      0.16 o 
  -6   4  17        0.09      0.06 o 
  -5   4  17        2.33      0.12 o 
  -4   4  17        4.64      0.18 o 
  -3   4  17       11.71      0.62 o 
  -2   4  17       10.96      0.37 o 
  -1   4  17       10.56      0.38 o 
   0   4  17        0.73      0.16 o 
   1   4  17        4.21      0.23 o 
   2   4  17        6.20      0.30 o 
   3   4  17       18.04      1.31 o 
   4   4  17       21.13      1.57 o 
   5   4  17        6.03      0.40 o 
   6   4  17        0.30      0.17 o 
  -9   5  17        0.08      0.08 o 
  -8   5  17        0.13      0.08 o 
  -7   5  17        2.38      0.16 o 
  -6   5  17        0.17      0.09 o 
  -5   5  17        0.58      0.09 o 
  -4   5  17        1.91      0.19 o 
  -3   5  17        1.00      0.13 o 
  -2   5  17        0.62      0.18 o 
  -1   5  17        0.56      0.19 o 
   0   5  17        0.20      0.14 o 
   1   5  17        0.28      0.17 o 
   2   5  17        0.15      0.12 o 
   3   5  17        0.06      0.06 o 
   4   5  17        1.65      0.25 o 
  -5   6  17        0.70      0.19 o 
  -4   6  17        0.26      0.16 o 
  -3   6  17        7.18      0.40 o 
  -2   6  17        0.09      0.09 o 
  -1   6  17        2.18      0.26 o 
   0   6  17        0.66      0.20 o 
   1   6  17        1.85      0.25 o 
 -13   0  18        1.40      0.24 o 
 -12   0  18        0.61      0.21 o 
 -11   0  18       12.91      0.60 o 
 -10   0  18       64.80      1.77 o 
  -9   0  18        0.31      0.29 o 
  -8   0  18        2.19      0.34 o 
  -7   0  18        8.09      0.28 o 
  -6   0  18       15.78      0.48 o 
  -5   0  18       27.92      0.75 o 
  -4   0  18      141.48      4.00 o 
  -3   0  18       35.63      0.93 o 
  -2   0  18        5.21      0.23 o 
  -1   0  18       63.91      1.70 o 
   0   0  18        0.58      0.10 o 
   1   0  18       87.78      2.46 o 
   2   0  18        5.20      0.31 o 
   3   0  18        9.85      0.32 o 
   4   0  18        0.08      0.07 o 
   5   0  18        2.05      0.16 o 
   6   0  18       12.17      0.43 o 
   7   0  18       16.93      1.87 o 
   8   0  18        0.10      0.11 o 
 -13   1  18        0.83      0.46 o 
 -12   1  18        0.05      0.05 o 
 -11   1  18        9.82      0.38 o 
 -10   1  18        2.32      0.20 o 
  -9   1  18        7.03      0.25 o 
  -8   1  18       10.71      0.36 o 
  -7   1  18        0.23      0.07 o 
  -6   1  18        0.68      0.09 o 
  -5   1  18        0.53      0.07 o 
  -4   1  18        1.08      0.08 o 
  -3   1  18       42.23      1.05 o 
  -2   1  18        9.08      0.28 o 
  -1   1  18       15.61      0.45 o 
   0   1  18       26.06      0.71 o 
   1   1  18        4.48      0.16 o 
   2   1  18       20.93      0.54 o 
   3   1  18        3.09      0.12 o 
   4   1  18        0.46      0.08 o 
   5   1  18        5.68      0.25 o 
   6   1  18        3.31      0.15 o 
   7   1  18        0.44      0.08 o 
   8   1  18       19.84      0.94 o 
 -12   2  18        5.57      0.23 o 
 -11   2  18        2.67      0.29 o 
 -10   2  18        0.57      0.10 o 
  -9   2  18       14.70      0.45 o 
  -8   2  18       13.97      0.54 o 
  -7   2  18        4.69      0.28 o 
  -6   2  18       20.54      0.61 o 
  -5   2  18        5.28      0.31 o 
  -4   2  18        8.40      0.29 o 
  -3   2  18       45.98      1.18 o 
  -2   2  18       30.05      0.79 o 
  -1   2  18        5.92      0.20 o 
   0   2  18       11.95      0.41 o 
   1   2  18        0.11      0.06 o 
   2   2  18        2.42      0.13 o 
   3   2  18       21.69      0.60 o 
   4   2  18        5.89      0.28 o 
   5   2  18        2.91      0.37 o 
   6   2  18        0.67      0.12 o 
   7   2  18        4.17      0.88 o 
 -11   3  18        0.11      0.10 o 
 -10   3  18        0.40      0.09 o 
  -9   3  18        3.13      0.15 o 
  -8   3  18        0.04      0.04 o 
  -7   3  18        9.95      0.52 o 
  -6   3  18        8.35      0.25 o 
  -5   3  18       13.61      0.39 o 
  -4   3  18        2.63      0.14 o 
  -3   3  18        3.83      0.17 o 
  -2   3  18        9.72      0.29 o 
  -1   3  18        1.23      0.10 o 
   0   3  18        4.83      0.20 o 
   1   3  18       38.33      1.13 o 
   2   3  18        1.81      0.11 o 
   3   3  18        2.06      0.17 o 
   4   3  18       33.24      0.96 o 
   5   3  18        0.05      0.06 o 
   6   3  18        8.82      0.53 o 
 -10   4  18        0.06      0.07 o 
  -9   4  18        0.35      0.11 o 
  -8   4  18        4.78      0.19 o 
  -7   4  18        0.03      0.03 o 
  -6   4  18        6.65      0.24 o 
  -5   4  18       17.29      0.46 o 
  -4   4  18        2.27      0.13 o 
  -3   4  18        4.63      0.35 o 
  -2   4  18        1.21      0.13 o 
  -1   4  18        0.05      0.05 o 
   0   4  18        2.94      0.17 o 
   1   4  18        0.82      0.09 o 
   2   4  18       13.88      0.54 o 
   3   4  18        9.20      0.42 o 
   4   4  18        0.13      0.12 o 
   5   4  18        9.22      0.46 o 
  -9   5  18        0.17      0.13 o 
  -8   5  18        0.05      0.05 o 
  -7   5  18        3.64      0.19 o 
  -6   5  18        1.33      0.13 o 
  -5   5  18        1.38      0.30 o 
  -4   5  18       12.14      0.42 o 
  -3   5  18        1.14      0.21 o 
  -2   5  18        0.13      0.11 o 
  -1   5  18        0.05      0.06 o 
   0   5  18        1.02      0.21 o 
   1   5  18        0.07      0.08 o 
   2   5  18       18.07      0.62 o 
   3   5  18       16.57      0.59 o 
  -3   6  18        0.12      0.10 o 
  -2   6  18        0.04      0.05 o 
  -1   6  18        0.52      0.18 o 
 -12   1  19        1.53      0.13 o 
 -11   1  19       12.42      0.45 o 
 -10   1  19        2.04      0.16 o 
  -9   1  19        2.73      0.30 o 
  -8   1  19        0.06      0.07 o 
  -7   1  19       27.51      0.71 o 
  -6   1  19       12.38      0.40 o 
  -5   1  19       44.67      1.13 o 
  -4   1  19       57.65      1.44 o 
  -3   1  19        0.22      0.06 o 
  -2   1  19        1.81      0.13 o 
  -1   1  19       10.10      0.32 o 
   0   1  19       52.72      1.58 o 
   1   1  19       11.58      0.33 o 
   2   1  19       35.05      0.89 o 
   3   1  19        7.52      0.33 o 
   4   1  19        1.46      0.10 o 
   5   1  19        0.79      0.09 o 
   6   1  19        6.15      0.23 o 
   7   1  19        4.75      0.25 o 
 -12   2  19        3.43      0.21 o 
 -11   2  19        0.58      0.17 o 
 -10   2  19        0.04      0.04 o 
  -9   2  19        4.03      0.17 o 
  -8   2  19        4.07      0.21 o 
  -7   2  19        0.27      0.08 o 
  -6   2  19        2.80      0.19 o 
  -5   2  19       11.79      0.37 o 
  -4   2  19        6.65      0.30 o 
  -3   2  19        0.29      0.08 o 
  -2   2  19        8.76      0.28 o 
  -1   2  19        4.21      0.18 o 
   0   2  19       12.91      0.40 o 
   1   2  19        6.09      0.37 o 
   2   2  19        0.08      0.06 o 
   3   2  19       14.48      0.40 o 
   4   2  19        2.96      0.16 o 
   5   2  19        3.02      0.28 o 
   6   2  19        0.08      0.06 o 
   7   2  19       15.12      0.79 o 
 -11   3  19        0.06      0.07 o 
 -10   3  19        0.92      0.11 o 
  -9   3  19        0.07      0.08 o 
  -8   3  19        1.04      0.10 o 
  -7   3  19        0.08      0.06 o 
  -6   3  19       16.34      0.43 o 
  -5   3  19        6.27      0.24 o 
  -4   3  19        0.07      0.08 o 
  -3   3  19       11.28      0.35 o 
  -2   3  19        1.38      0.16 o 
  -1   3  19        3.91      0.17 o 
   0   3  19        0.40      0.10 o 
   1   3  19       15.32      0.59 o 
   2   3  19        0.36      0.08 o 
   3   3  19        0.82      0.11 o 
   4   3  19        2.42      0.18 o 
   5   3  19        4.24      0.53 o 
   6   3  19        0.16      0.12 o 
 -10   4  19        1.38      0.17 o 
  -9   4  19        0.61      0.09 o 
  -8   4  19        0.06      0.06 o 
  -7   4  19        0.69      0.09 o 
  -6   4  19        0.88      0.09 o 
  -5   4  19        0.33      0.07 o 
  -4   4  19        0.05      0.06 o 
  -3   4  19        0.36      0.14 o 
  -2   4  19        0.22      0.10 o 
  -1   4  19        0.62      0.08 o 
   0   4  19        3.83      0.23 o 
   1   4  19        4.84      0.48 o 
   2   4  19        3.58      0.23 o 
   3   4  19        1.06      0.20 o 
   4   4  19        0.12      0.11 o 
  -8   5  19        0.88      0.20 o 
  -7   5  19        0.69      0.19 o 
  -6   5  19        0.11      0.10 o 
  -5   5  19        1.15      0.14 o 
  -4   5  19        0.42      0.11 o 
  -3   5  19        0.04      0.04 o 
  -2   5  19        1.57      0.23 o 
  -1   5  19        0.32      0.16 o 
   0   5  19        2.23      0.26 o 
   1   5  19        0.54      0.18 o 
   2   5  19        1.21      0.22 o 
 -10   0  20        1.81      0.38 o 
  -9   0  20        0.72      0.15 o 
  -8   0  20       43.42      1.32 o 
  -7   0  20        0.52      0.11 o 
  -6   0  20       10.33      0.34 o 
  -5   0  20      107.71      2.92 o 
  -4   0  20        0.08      0.09 o 
  -3   0  20       10.78      0.37 o 
  -2   0  20       17.69      0.93 o 
  -1   0  20       45.67      1.31 o 
   0   0  20       10.25      0.38 o 
   1   0  20       95.71      2.85 o 
   2   0  20       19.14      0.64 o 
   3   0  20       34.99      0.95 o 
   4   0  20        0.06      0.06 o 
   5   0  20        1.82      0.16 o 
   6   0  20       23.50      0.72 o 
   7   0  20        4.01      0.47 o 
 -12   1  20        4.28      0.33 o 
 -11   1  20        0.23      0.15 o 
 -10   1  20        0.08      0.09 o 
  -9   1  20        4.39      0.30 o 
  -8   1  20        0.88      0.20 o 
  -7   1  20        4.50      0.20 o 
  -6   1  20       29.30      0.89 o 
  -5   1  20        0.58      0.07 o 
  -4   1  20       13.25      0.38 o 
  -3   1  20        1.91      0.12 o 
  -2   1  20        0.91      0.11 o 
  -1   1  20        3.04      0.16 o 
   0   1  20        3.27      0.16 o 
   1   1  20        5.51      0.25 o 
   2   1  20       25.24      0.68 o 
   3   1  20        0.40      0.06 o 
   4   1  20       16.84      0.46 o 
   5   1  20        1.38      0.16 o 
   6   1  20        0.06      0.05 o 
 -11   2  20        0.46      0.11 o 
 -10   2  20        0.18      0.13 o 
  -9   2  20        0.56      0.11 o 
  -8   2  20        0.42      0.09 o 
  -7   2  20       24.29      0.65 o 
  -6   2  20       22.44      1.05 o 
  -5   2  20        0.06      0.05 o 
  -4   2  20        0.24      0.09 o 
  -3   2  20        3.69      0.22 o 
  -2   2  20        7.21      0.29 o 
  -1   2  20       50.60      1.30 o 
   0   2  20       26.81      0.71 o 
   1   2  20        0.48      0.09 o 
   2   2  20        2.01      0.15 o 
   3   2  20        6.24      0.30 o 
   4   2  20        3.26      0.16 o 
   5   2  20       18.22      0.52 o 
   6   2  20        2.90      0.20 o 
 -11   3  20        0.05      0.06 o 
 -10   3  20        7.24      0.26 o 
  -9   3  20        0.08      0.08 o 
  -8   3  20        8.05      0.28 o 
  -7   3  20        2.52      0.14 o 
  -6   3  20        0.96      0.11 o 
  -5   3  20        0.23      0.08 o 
  -4   3  20        6.27      0.27 o 
  -3   3  20        4.65      0.25 o 
  -2   3  20       16.09      0.47 o 
  -1   3  20        0.26      0.07 o 
   0   3  20       12.93      0.38 o 
   1   3  20        0.31      0.10 o 
   2   3  20        0.27      0.07 o 
   3   3  20        0.46      0.08 o 
   4   3  20        0.04      0.04 o 
   5   3  20        0.39      0.27 o 
  -9   4  20        5.86      0.39 o 
  -8   4  20        0.21      0.10 o 
  -7   4  20        0.23      0.07 o 
  -6   4  20        0.06      0.06 o 
  -5   4  20        0.06      0.05 o 
  -4   4  20        4.51      0.18 o 
  -3   4  20        9.42      0.35 o 
  -2   4  20        2.68      0.20 o 
  -1   4  20        9.89      1.05 o 
   0   4  20        4.68      0.65 o 
   1   4  20        2.79      0.52 o 
   2   4  20        0.20      0.17 o 
   3   4  20        0.07      0.07 o 
  -6   5  20        2.15      0.25 o 
  -5   5  20        2.46      0.25 o 
  -4   5  20        0.16      0.12 o 
  -3   5  20        2.79      0.26 o 
  -2   5  20        5.17      0.32 o 
  -1   5  20        0.04      0.05 o 
   0   5  20        2.89      0.27 o 
   1   5  20        2.25      0.25 o 
 -11   1  21        0.08      0.10 o 
 -10   1  21        0.42      0.16 o 
  -9   1  21        7.23      0.45 o 
  -8   1  21        4.52      0.21 o 
  -7   1  21        2.50      0.23 o 
  -6   1  21       13.40      0.43 o 
  -5   1  21        0.98      0.10 o 
  -4   1  21        1.42      0.11 o 
  -3   1  21        9.50      0.33 o 
  -2   1  21       63.63      1.71 o 
  -1   1  21       14.39      0.44 o 
   0   1  21       17.64      0.50 o 
   1   1  21       10.57      0.36 o 
   2   1  21        9.42      0.39 o 
   3   1  21        4.35      0.16 o 
   4   1  21       13.77      0.45 o 
   5   1  21       23.79      0.68 o 
   6   1  21        1.91      0.39 o 
 -11   2  21        3.64      0.31 o 
 -10   2  21        0.96      0.42 o 
  -9   2  21        7.32      0.28 o 
  -8   2  21        0.06      0.07 o 
  -7   2  21       12.64      0.38 o 
  -6   2  21        1.34      0.14 o 
  -5   2  21        0.09      0.08 o 
  -4   2  21        4.70      0.27 o 
  -3   2  21       11.88      0.34 o 
  -2   2  21        0.55      0.08 o 
  -1   2  21        1.12      0.10 o 
   0   2  21       13.79      0.42 o 
   1   2  21        2.45      0.14 o 
   2   2  21        0.05      0.06 o 
   3   2  21        5.48      0.39 o 
   4   2  21        2.45      0.14 o 
   5   2  21        2.81      0.19 o 
 -10   3  21        3.12      0.29 o 
  -9   3  21        0.39      0.14 o 
  -8   3  21        0.06      0.05 o 
  -7   3  21        3.13      0.15 o 
  -6   3  21        0.47      0.11 o 
  -5   3  21        0.92      0.11 o 
  -4   3  21        1.53      0.12 o 
  -3   3  21        7.09      0.27 o 
  -2   3  21        0.04      0.04 o 
  -1   3  21       13.97      0.41 o 
   0   3  21        2.74      0.16 o 
   1   3  21        1.22      0.12 o 
   2   3  21        1.78      0.20 o 
   3   3  21        4.51      0.23 o 
   4   3  21        3.32      0.24 o 
  -9   4  21        0.43      0.20 o 
  -8   4  21        7.12      0.28 o 
  -7   4  21        7.35      0.47 o 
  -6   4  21        1.42      0.11 o 
  -5   4  21        0.21      0.07 o 
  -4   4  21        0.18      0.08 o 
  -3   4  21        0.80      0.12 o 
  -2   4  21        2.26      0.19 o 
  -1   4  21        2.36      0.19 o 
   0   4  21        0.03      0.04 o 
   1   4  21        0.09      0.08 o 
   2   4  21        0.31      0.09 o 
  -4   5  21        0.06      0.06 o 
  -3   5  21        0.09      0.09 o 
  -2   5  21        1.36      0.21 o 
  -1   5  21        0.10      0.09 o 
  -9   0  22        6.88      0.60 o 
  -8   0  22        0.16      0.16 o 
  -7   0  22        0.39      0.14 o 
  -6   0  22        3.28      0.18 o 
  -5   0  22        0.13      0.08 o 
  -4   0  22        1.24      0.17 o 
  -3   0  22      103.32      3.35 o 
  -2   0  22        4.47      0.25 o 
  -1   0  22        0.72      0.13 o 
   0   0  22       16.88      0.66 o 
   1   0  22        4.05      0.30 o 
   2   0  22       15.11      1.09 o 
   3   0  22       36.84      1.28 o 
   4   0  22       28.55      1.56 o 
   5   0  22        0.78      0.12 o 
 -10   1  22       11.23      0.85 o 
  -9   1  22        0.10      0.11 o 
  -8   1  22        0.12      0.12 o 
  -7   1  22        1.41      0.17 o 
  -6   1  22        1.50      0.15 o 
  -5   1  22        1.52      0.14 o 
  -4   1  22       23.87      0.64 o 
  -3   1  22        2.28      0.14 o 
  -2   1  22       12.33      0.39 o 
  -1   1  22       13.64      0.44 o 
   0   1  22        4.44      0.17 o 
   1   1  22        3.06      0.14 o 
   2   1  22        0.66      0.09 o 
   3   1  22        0.76      0.09 o 
   4   1  22        4.49      0.19 o 
   5   1  22        0.16      0.07 o 
 -11   2  22        1.75      0.26 o 
 -10   2  22        0.11      0.11 o 
  -9   2  22        2.98      0.44 o 
  -8   2  22        0.14      0.09 o 
  -7   2  22        4.55      0.27 o 
  -6   2  22        0.06      0.07 o 
  -5   2  22       10.88      0.39 o 
  -4   2  22        4.55      0.19 o 
  -3   2  22        0.06      0.07 o 
  -2   2  22       10.34      0.36 o 
  -1   2  22       20.68      0.56 o 
   0   2  22        0.38      0.08 o 
   1   2  22       11.77      0.44 o 
   2   2  22        3.12      0.14 o 
   3   2  22        1.86      0.13 o 
   4   2  22       13.73      0.47 o 
   5   2  22       13.06      0.74 o 
 -10   3  22        0.84      0.22 o 
  -9   3  22        2.33      0.18 o 
  -8   3  22       24.75      0.72 o 
  -7   3  22        2.91      0.19 o 
  -6   3  22        5.03      0.23 o 
  -5   3  22        0.25      0.09 o 
  -4   3  22        1.17      0.13 o 
  -3   3  22       10.18      0.54 o 
  -2   3  22       11.72      0.50 o 
  -1   3  22        5.50      0.23 o 
   0   3  22        4.62      0.23 o 
   1   3  22        0.05      0.05 o 
   2   3  22        5.72      0.25 o 
   3   3  22        6.78      0.91 o 
  -8   4  22        0.26      0.17 o 
  -7   4  22        9.73      0.37 o 
  -6   4  22        0.53      0.09 o 
  -5   4  22        2.44      0.13 o 
  -4   4  22        2.94      0.23 o 
  -3   4  22        0.08      0.10 o 
  -2   4  22        0.17      0.12 o 
  -1   4  22        1.08      0.23 o 
   0   4  22        1.55      0.14 o 
   1   4  22        7.86      1.29 o 
 -10   1  23        0.37      0.21 o 
  -9   1  23        1.87      0.40 o 
  -8   1  23        1.02      0.16 o 
  -7   1  23        1.23      0.17 o 
  -6   1  23        2.04      0.19 o 
  -5   1  23        0.17      0.09 o 
  -4   1  23        9.80      0.35 o 
  -3   1  23        2.06      0.14 o 
  -2   1  23        0.08      0.09 o 
  -1   1  23        1.68      0.17 o 
   0   1  23       11.01      0.63 o 
   1   1  23        8.08      0.30 o 
   2   1  23        7.35      0.26 o 
   3   1  23       22.68      0.59 o 
   4   1  23        0.66      0.12 o 
 -10   2  23        0.68      0.20 o 
  -9   2  23        8.09      0.41 o 
  -8   2  23        2.84      0.24 o 
  -7   2  23        3.85      0.25 o 
  -6   2  23        0.50      0.12 o 
  -5   2  23        7.85      0.27 o 
  -4   2  23       20.23      0.78 o 
  -3   2  23        0.11      0.07 o 
  -2   2  23       11.57      0.36 o 
  -1   2  23        0.06      0.07 o 
   0   2  23        3.89      0.19 o 
   1   2  23        0.45      0.09 o 
   2   2  23       12.36      0.39 o 
   3   2  23        1.12      0.11 o 
   4   2  23        0.37      0.25 o 
  -9   3  23        0.13      0.13 o 
  -8   3  23        3.16      0.19 o 
  -7   3  23        0.07      0.06 o 
  -6   3  23        0.99      0.12 o 
  -5   3  23        4.42      0.24 o 
  -4   3  23        0.38      0.10 o 
  -3   3  23        0.04      0.04 o 
  -2   3  23        1.27      0.17 o 
  -1   3  23        2.25      0.18 o 
   0   3  23        0.12      0.08 o 
   1   3  23        2.54      0.19 o 
   2   3  23        5.65      0.55 o 
  -7   4  23        0.19      0.19 o 
  -6   4  23        3.52      0.49 o 
  -5   4  23        8.71      0.42 o 
  -4   4  23        5.20      0.38 o 
  -3   4  23        7.51      0.32 o 
  -2   4  23        3.27      0.22 o 
  -1   4  23        0.06      0.07 o 
  -8   0  24        0.52      0.31 o 
  -6   0  24       13.04      0.91 o 
  -5   0  24        0.19      0.14 o 
  -4   0  24        1.66      0.15 o 
  -3   0  24        0.07      0.07 o 
  -2   0  24        0.07      0.08 o 
  -1   0  24       23.39      0.76 o 
   0   0  24        1.23      0.20 o 
   1   0  24        1.12      0.20 o 
   2   0  24       32.75      2.34 o 
   3   0  24        1.68      0.19 o 
 -10   1  24        4.97      0.53 o 
  -9   1  24        0.59      0.17 o 
  -8   1  24       10.02      0.45 o 
  -7   1  24        0.54      0.14 o 
  -6   1  24        0.43      0.12 o 
  -5   1  24       15.58      0.55 o 
  -4   1  24        2.78      0.21 o 
  -3   1  24        0.29      0.09 o 
  -2   1  24        2.51      0.18 o 
  -1   1  24        0.59      0.12 o 
   0   1  24        4.29      0.24 o 
   1   1  24       14.65      0.63 o 
   2   1  24        8.15      0.32 o 
   3   1  24        4.91      0.20 o 
  -9   2  24        3.68      0.51 o 
  -8   2  24        0.19      0.09 o 
  -7   2  24        5.12      0.23 o 
  -6   2  24        0.21      0.10 o 
  -5   2  24        1.72      0.15 o 
  -4   2  24        2.57      0.16 o 
  -3   2  24        3.09      0.29 o 
  -2   2  24        0.39      0.08 o 
  -1   2  24        0.44      0.08 o 
   0   2  24        8.26      0.43 o 
   1   2  24        9.88      1.01 o 
   2   2  24        0.05      0.05 o 
   3   2  24        0.30      0.22 o 
  -8   3  24        0.16      0.15 o 
  -7   3  24        2.27      0.19 o 
  -6   3  24       18.42      0.64 o 
  -5   3  24        9.52      0.48 o 
  -4   3  24        0.07      0.07 o 
  -3   3  24       11.59      0.59 o 
  -2   3  24        1.70      0.22 o 
  -1   3  24       14.26      0.58 o 
   0   3  24        7.81      0.41 o 
   1   3  24        4.30      0.65 o 
  -6   4  24        0.25      0.23 o 
  -5   4  24        5.62      0.57 o 
  -4   4  24        0.12      0.13 o 
  -3   4  24        4.11      0.52 o 
  -2   4  24        5.52      0.57 o 
  -1   4  24        0.16      0.17 o 
  -9   1  25        0.45      0.30 o 
  -8   1  25        0.17      0.16 o 
  -7   1  25        7.69      0.62 o 
  -6   1  25        1.11      0.21 o 
  -5   1  25        1.03      0.14 o 
  -4   1  25        4.94      0.25 o 
  -3   1  25        1.65      0.17 o 
  -2   1  25        0.46      0.12 o 
  -1   1  25        1.40      0.11 o 
   0   1  25        0.83      0.21 o 
   1   1  25        2.12      0.24 o 
   2   1  25        0.09      0.07 o 
  -8   2  25        0.88      0.25 o 
  -7   2  25        2.57      0.19 o 
  -6   2  25       12.29      0.44 o 
  -5   2  25        0.06      0.06 o 
  -4   2  25        3.29      0.25 o 
  -3   2  25        0.07      0.06 o 
  -2   2  25       16.59      0.59 o 
  -1   2  25        0.42      0.10 o 
   0   2  25        8.36      0.33 o 
   1   2  25        9.55      1.34 o 
  -7   3  25        0.16      0.17 o 
  -6   3  25        1.89      0.42 o 
  -5   3  25        1.12      0.15 o 
  -4   3  25        0.67      0.12 o 
  -3   3  25        2.29      0.18 o 
  -2   3  25        0.12      0.08 o 
  -1   3  25        0.85      0.18 o 
  -5   0  26       14.99      0.81 o 
  -4   0  26       10.81      0.71 o 
  -3   0  26        4.45      0.50 o 
  -2   0  26        3.85      0.48 o 
  -1   0  26        6.55      0.58 o 
   0   0  26        1.76      0.38 o 
   1   0  26        0.75      0.31 o 
  -6   1  26        1.23      0.36 o 
  -5   1  26        3.12      0.19 o 
  -4   1  26        2.86      0.24 o 
  -3   1  26       19.01      0.72 o 
  -2   1  26        1.80      0.23 o 
  -1   1  26        0.35      0.09 o 
   0   1  26        2.07      0.39 o 
   1   1  26        0.38      0.26 o 
  -6   2  26        0.17      0.17 o 
  -5   2  26        0.15      0.10 o 
  -4   2  26        1.46      0.17 o 
  -3   2  26        0.10      0.12 o 
  -2   2  26        7.60      0.63 o 
  -1   2  26        2.05      0.18 o 
   0   2  26        1.04      0.35 o 
  -5   3  26        0.62      0.36 o 
  -4   3  26        1.01      0.39 o 
  -3   3  26        2.00      0.44 o 
  -2   3  26        1.85      0.46 o 
  -5   1  27        2.44      0.43 o 
  -4   1  27        5.57      0.74 o 
  -3   1  27        2.61      0.25 o 
  -2   1  27       12.22      0.52 o 
  -1   1  27        0.49      0.29 o 
  -6   2  27        0.22      0.21 o 
  -5   2  27        0.51      0.33 o 
  -4   2  27        7.84      0.65 o 
  -3   2  27        1.34      0.42 o 
  -2   2  27        1.88      0.45 o 
_refine_diff_density_max 3.691977E-01
_refine_diff_density_min -3.224299E-01

# start Validation Reply Form
_vrf_PLAT417_ELMAM2_withoutURATIO_oxa10_12
;
PROBLEM: Short Inter D-H..H-D
RESPONSE: This is a very strong hydrogen bond and this is the reason why
the distance is so short.
;
# end Validation Reply Form
