# Supplementary material for: On the accuracy and precision of X-ray and neutron diffraction results as a function of resolution and the electron density model
Source: IUCrJ. 2020 Aug 25;7(Pt 5):920–33. doi: 10.1107/S2052252520010441 (PMC7467170; doi:10.1107/S2052252520010441)
Supplement: Supplementary file 2 [file m-07-00920-sup2.zip › cif_deposition/ELMAM2_withoutURATIO_oxa11_05.cif]

data_ELMAM2_withoutURATIO_oxa11_05  
_audit_creation_method             'MoPro12'     
_chemical_formula_moiety               'C2 H2 O4, 2(H2 O1)'
_chemical_formula_sum                  'C2 H6 O6'
_chemical_formula_weight               126.07
_chemical_absolute_configuration     '-'

_symmetry_cell_setting               monoclinic   
_symmetry_space_group_name_H-M         'P 21/c'
_symmetry_space_group_name_Hall        '-P 2ybc'

loop_
_atom_type_symbol                      
_atom_type_description                 
_atom_type_scat_dispersion_real        
_atom_type_scat_dispersion_imag        
_atom_type_scat_source                 
 'C' 'C'    0.0033   0.0016
'Su & Coppens. Acta. Cryst. (1997) A53, 749-762. '                    
 'H' 'H'    0.0000   0.0000
'Su & Coppens. Acta. Cryst. (1997) A53, 749-762. '                    
 'O' 'O'    0.0106   0.0060
'Su & Coppens. Acta. Cryst. (1997) A53, 749-762. '                    

loop_
_symmetry_equiv_pos_as_xyz           
'x, y, z'
'-x, y+1/2, -z+1/2'
'-x, -y, -z'
'x, -y-1/2, z-1/2'
_cell_length_a                6.0947(4) 
_cell_length_b                3.4934(2) 
_cell_length_c                11.8417(7) 
_cell_angle_alpha             90.00 
_cell_angle_beta              103.934(2) 
_cell_angle_gamma             90.00 
_cell_volume                   244.71(3) 
_cell_formula_units_Z                2
_cell_measurement_reflns_used     4261
_cell_measurement_temperature     100(1)
_cell_measurement_theta_max       45.14
_cell_measurement_theta_min       3.44
_exptl_crystal_density_diffrn     1.709 
_exptl_crystal_F_000              132 
_exptl_absorpt_coefficient_mu     0.181 
_exptl_crystal_description        unspecified
_exptl_crystal_size_max                 0.192
_exptl_crystal_size_mid                 0.172
_exptl_crystal_size_min                 0.122
_exptl_crystal_colour             colourless
_exptl_absorpt_correction_type    multi-scan
_exptl_absorpt_process_details
;
 Absorption correction done by SORTAV
 Blessing, R. H.: (1995) Acta Cryst. A51, 33-38
;
_exptl_absorpt_correction_T_min    0.942
_exptl_absorpt_correction_T_max    1.001
_exptl_special_details               
;
?
;
_diffrn_reflns_av_R_equivalents   0.0000
_diffrn_reflns_av_unetI/netI      0.0328
_diffrn_reflns_limit_h_max        9
_diffrn_reflns_limit_h_min        -10
_diffrn_reflns_limit_k_max        6
_diffrn_reflns_limit_k_min        0
_diffrn_reflns_limit_l_max        23
_diffrn_reflns_limit_l_min        0
_diffrn_reflns_number             1691
_diffrn_reflns_theta_full         26.00
_diffrn_reflns_theta_max          45.31
_diffrn_reflns_theta_min          3.44
_diffrn_ambient_temperature       100(1)
_diffrn_measured_fraction_theta_full 1.000
_diffrn_measured_fraction_theta_max 0.829
_diffrn_measurement_device_type   'Bruker APEX-II CCD'
_diffrn_measurement_method        '\f and \w scans'
_diffrn_radiation_monochromator   'graphite'
_diffrn_radiation_type            MoK\a
_diffrn_radiation_wavelength      0.71073
_diffrn_source                    'fine-focus sealed tube'
_diffrn_standards_number          0
_reflns_number_gt                 1440
_reflns_number_total              1691
_reflns_threshold_expression      >2sigma(I)
_computing_structure_refinement      'MoPro (J. Appl. Cryst. 2005, 38, 38-54)'
_iucr_refine_instructions_details  
; 
# ! MoPro 12.6 19/01/2017 15:38:36 F:\Oxalic_acid\Oxa_ELMAM2\Final_Refinement_05\11\mopro_elmam2_01.par 
# ! reflections hkl file : F:\Oxalic_acid\Oxa_ELMAM2\Final_Refinement_05\11\sortav_freeformat.hkl refin. vs. F^1 
# ! atomic table file : C:\Users\user\Desktop\Programy_Krys\MoPro\MoProSuite\LibMoPro\mopro.tab 
# ! wave functions file : C:\Users\user\Desktop\Programy_Krys\MoPro\MoProSuite\LibMoPro\WAVEF_Su_Coppens_relativistic 
# ! RF factor = 2.243 % RI factor = 2.671% 
# ! wR2F factor = 2.130 % wR2I factor = 4.219% 
# ! g.o.f.(F**1) = 0.971 Nvar= 49 Nref= 1691 Nfree= 0 0.08<sinT/l< 1.00 
#  
# WSIG 1.00000 ! weighting scheme 
#  ! SPACE GROUP P ? 
#  
# CELL 6.0947 3.4934 11.8417 90.0000 103.9340 90.0000 0.71073 
# ZERR 0.0004 0.0002 0.0007 0.0000 0.0020 0.0000 
#  
# SYMM 2 P CENTRO 
#  X , Y, Z 
#  -X , 1/2+Y, 1/2-Z 
#  
# EQUIV 56551 
#  
# SCALE 1 7.238415 
#  
# FMULT 1.00000 
#  
# UOVER 0.00000 0.00000 0.00000 0.00000 0.00000 0.00000 ANI 
#  
# SOLVT 0.00000 50.00000 
#  
# EXTIN 0.00000 GAUSSIAN ISOT TYP1 ! G*10^4 
#  
#  
# DUMMY 0 
#  
# KAPPA 6 
#  0.997420 0.887700 ! # 1 1 MOL O1 1x 
#  0.991080 0.921460 ! # 2 1 MOL C1 1x 
#  0.992980 0.894140 ! # 3 1 MOL O2 1x 
#  0.984730 0.963620 ! # 4 1 MOL O3 1x 
#  1.161560 1.499840 ! # 5 1 MOL H2 2x 
#  1.155900 1.498650 ! # 6 1 MOL H1 1x 
#  
# ATOMS 7 
#  
# ATOM 1 O1 MOL 1 0.064925 0.443825 0.150181 1.0000 1 O 
# bXY C1 H1 OCT K1 V0 M0 Q0 
# UANI 0.012356 0.017557 0.007047 -.004259 0.001662 0.000713 
#  6.07118 0. -.071 0.013 0. 0.008 0. 0. 0.017 0.021 
#  0. -.011 -.023 0. 0. -.068 0. 
#  
# ATOM 2 C1 MOL 1 0.096978 0.558759 0.051967 1.0000 1 C 
# bXY O1 O2 OCT K2 V0 M0 Q0 
# UANI 0.008760 0.010339 0.007162 -.001730 0.001419 0.000284 
#  4.04799 0. 0.034 0. 0. -.320 0. 0. -.087 0. 
#  0. -.001 0. 0. 0. -.390 0. 
#  
# ATOM 3 O2 MOL 1 0.257730 0.742886 0.036280 1.0000 1 O 
#  XY C1 O1 OCT K3 V0 M0 Q0 
# UANI 0.010265 0.016483 0.009103 -.005064 0.001167 0.000716 
#  6.11627 0. -.078 -.003 0. -.082 0. 0. -.061 0.002 
#  0. -.002 0.002 0. 0. 0.039 -.008 
#  
# ATOM 4 O3 MOL 1 0.369918 0.631465 0.321379 1.0000 1 O 
# bXY H3 H2 OCT K4 V0 M0 Q0 
# UANI 0.009948 0.016921 0.008620 0.002167 0.000751 -.001033 
#  6.32858 0. -.082 0. 0. 0.049 0. 0. 0.021 0. 
#  0. -.039 0. 0. 0. -.079 0. 
#  
# ATOM 5 H2 MOL 1 0.311805 0.687578 0.388951 1.0000 1 H 
#  ZX O3 H3 QUA K5 V0 M0 Q0 
# UISO 0.026850 
#  0.82473 0. 0. 0. 0.120 0.102 0. 0. 0. 0. 
#  
# ATOM 6 H3 MOL 1 0.489730 0.450766 0.351114 1.0000 1 H 
#  ZX O3 H2 QUA K5 V0 M0 Q0 
# UISO 0.030517 
#  0.82473 0. 0. 0. 0.120 0.102 0. 0. 0. 0. 
#  
# ATOM 7 H1 MOL 1 0.202111 0.523472 0.221870 1.0000 1 H 
#  ZX O1 C1 QUA K6 V0 M0 Q0 
# UISO 0.034300 
#  0.78652 0. 0. 0. 0.131 0.096 0. 0. 0. 0. 
#  
# ANHAR 0 3 ! number_of_anharmonic_atoms max_order 
# ! 1 ! atom number 
# ! 0.00E+00 0.00E+00 0.00E+00 0.00E+00 0.00E+00 0.00E+00 0.00E+00 0.00E+00 
# ! 0.00E+00 0.00E+00 
#  
#  
# STOP 
; 
_refine_special_details              
;
  TAAM refinement with ELMAM2 databank.
  Uses aspherical atomic scattering factors computed 
  from multipolar model
  (Hansen & Coppens, Acta Cryst. A, 1978, 34, 909-921)
  parametrized using ELMAM2 databank
  (Domagala, et al., Acta Cryst. A, 2012, 68, 337-351)
  and MoPro software
  (Jelsch, et al., J. Appl. Cryst. 2005, 38, 38-54)
 Refinement of F^1^ against reflections.
 The threshold expression of F^2^ > 2sigma(F^2^) is
 used for calculating R-factors(gt) and is not
 relevant to the choice of reflections for refinement.
 R-factors based on F^2^ are statistically about twice
 as large as those based on F, and R-factors based on
 ALL data will be even larger.
;
_refine_ls_structure_factor_coef     F  
_refine_ls_matrix_type                full
_refine_ls_weighting_scheme          sigma
_atom_sites_solution_primary      direct 
_atom_sites_solution_secondary    difmap 
_atom_sites_solution_hydrogens    geom   
_refine_ls_hydrogen_treatment    refall
_refine_ls_extinction_method        'none'              
_refine_ls_number_reflns              1691
_refine_ls_number_parameters            49
_refine_ls_number_restraints             0
# R-factors: R(F)  &  wR2(I) 
_refine_ls_R_factor_all              0.0224
_refine_ls_R_factor_gt               0.0176
_refine_ls_wR_factor_ref             0.0213
_refine_ls_wR_factor_gt              0.0207
_refine_ls_goodness_of_fit_ref       0.971
_refine_ls_restrained_S_all          0.000
_refine_ls_shift/su_max              0.001
_refine_ls_shift/su_mean             0.000

###  to get diff_density_max min & rms : 
###  run MoPro  : WRIT FOUR   to create FOURier file 
###  run VMoPro : FOUR  FastFourierTransform   to get a 3D grid (Xplor format) on whole unit-cell
###             & GRID  STAT   to get max min rms statistics


loop_
_atom_site_type_symbol      
_atom_site_label            
_atom_site_fract_x          
_atom_site_fract_y          
_atom_site_fract_z          
_atom_site_U_iso_or_equiv   
_atom_site_adp_type         
_atom_site_occupancy        
_atom_site_calc_flag        
_atom_site_refinement_flag_posn  
_atom_site_refinement_flag_adp  
_atom_site_disorder_assembly
_atom_site_disorder_group   
O  O1 0.06492(3) 0.44382(6) 0.15018(2) 0.01243(8) Uani 1 d . . . .
C  C1 0.09698(4) 0.55876(6) 0.05197(2) 0.00884(7) Uani 1 d . . . .
O  O2 0.25773(3) 0.74289(5) 0.03628(2) 0.01215(7) Uani 1 d . . . .
O  O3 0.36992(3) 0.63146(6) 0.32138(2) 0.01208(7) Uani 1 d . . . .
H  H2 0.312(1) 0.688(2) 0.3890(6) 0.027(1) Uiso 1 d U . . .
H  H3 0.490(1) 0.451(2) 0.3511(5) 0.031(1) Uiso 1 d U . . .
H  H1 0.202(1) 0.523(2) 0.2219(6) 0.034(2) Uiso 1 d U . . .

loop_ 
_atom_site_aniso_label 
_atom_site_aniso_U_11 
_atom_site_aniso_U_22 
_atom_site_aniso_U_33 
_atom_site_aniso_U_12 
_atom_site_aniso_U_13 
_atom_site_aniso_U_23 
O1 0.01236(9) 0.01756(8) 0.00705(7) -0.00426(6) 0.00166(5) 0.00071(6)  
C1 0.00876(9) 0.01034(7) 0.00716(8) -0.00173(6) 0.00142(6) 0.00028(6)  
O2 0.01026(8) 0.01648(7) 0.00910(7) -0.00506(5) 0.00117(6) 0.00072(6)  
O3 0.00995(8) 0.01692(7) 0.00862(7) 0.00217(6) 0.00075(5) -0.00103(6)                                     

loop_
_geom_bond_atom_site_label_1         
_geom_bond_atom_site_label_2         
_geom_bond_distance                  
_geom_bond_site_symmetry_2           
_geom_bond_publ_flag                 
O1 C1 1.2890(3) . ? 
O1 H1 1.075(8) . ? 
C1 O2 1.2230(3) . ? 
O3 H3 0.965(8) . ? 
O3 H2 0.970(8) . ? 

loop_
_geom_angle_atom_site_label_1        
_geom_angle_atom_site_label_2        
_geom_angle_atom_site_label_3        
_geom_angle                          
_geom_angle_site_symmetry_1          
_geom_angle_site_symmetry_3          
_geom_angle_publ_flag                
O1 C1 O2 127.01(2) . . ? 
C1 O1 H1 112.0(4) . . ? 
H2 O3 H3 103.0(5) . . ? 

loop_
_geom_torsion_atom_site_label_1      
_geom_torsion_atom_site_label_2      
_geom_torsion_atom_site_label_3      
_geom_torsion_atom_site_label_4      
_geom_torsion                        
_geom_torsion_site_symmetry_1        
_geom_torsion_site_symmetry_2        
_geom_torsion_site_symmetry_3        
_geom_torsion_site_symmetry_4        
_geom_torsion_publ_flag              
O2 C1 O1 H1 -1.3(4) . . . . ? 

loop_ 
 _refln_index_h 
 _refln_index_k 
 _refln_index_l 
 _refln_F_squared_meas 
 _refln_F_squared_sigma 
 _refln_observed_status 
   1   0   0      376.71     13.41 o 
   2   0   0       23.68      0.78 o 
   3   0   0      409.58     14.12 o 
   4   0   0       45.33      2.05 o 
   5   0   0       62.01      3.16 o 
   6   0   0      233.45      8.11 o 
   7   0   0      116.78      3.84 o 
   8   0   0       28.40      1.99 o 
   1   1   0     1515.97     34.86 o 
   2   1   0      369.41      8.54 o 
   3   1   0      112.68      2.81 o 
   4   1   0        2.29      0.15 o 
   5   1   0        0.51      0.08 o 
   6   1   0        0.45      0.10 o 
   7   1   0       85.29      2.30 o 
   8   1   0        0.09      0.11 o 
   0   2   0       13.33      0.52 o 
   1   2   0      316.01      7.76 o 
   2   2   0      519.92     12.25 o 
   3   2   0        2.05      0.11 o 
   4   2   0      120.56      2.80 o 
   5   2   0       25.14      0.64 o 
   6   2   0        0.08      0.06 o 
   7   2   0       36.75      1.58 o 
   8   2   0       46.89      1.53 o 
   1   3   0       19.75      0.52 o 
   2   3   0       13.24      0.38 o 
   3   3   0       72.09      1.68 o 
   4   3   0        6.08      0.22 o 
   5   3   0      125.47      3.26 o 
   6   3   0        0.05      0.05 o 
   7   3   0        0.62      0.20 o 
   8   3   0       18.72      1.04 o 
   0   4   0        3.12      0.20 o 
   1   4   0       19.25      0.58 o 
   2   4   0       13.78      0.40 o 
   3   4   0        6.69      0.28 o 
   4   4   0       71.46      1.90 o 
   5   4   0        9.68      0.36 o 
   6   4   0       18.67      0.77 o 
   7   4   0       10.49      0.84 o 
   8   4   0        0.14      0.16 o 
   1   5   0        4.48      0.20 o 
   2   5   0       13.26      0.41 o 
   3   5   0       19.08      0.73 o 
   4   5   0        0.21      0.11 o 
   5   5   0        5.54      0.46 o 
   6   5   0       30.44      0.95 o 
   7   5   0       16.70      1.09 o 
   8   5   0        0.94      0.49 o 
   0   6   0       19.89      1.13 o 
   1   6   0        7.28      0.34 o 
   2   6   0        1.20      0.15 o 
   3   6   0        0.10      0.11 o 
   4   6   0        0.90      0.17 o 
   5   6   0        8.72      0.45 o 
   6   6   0       14.28      0.91 o 
  -8   1   1       30.38      1.62 o 
  -7   1   1       18.16      0.82 o 
  -6   1   1        1.34      0.11 o 
  -5   1   1       56.52      1.43 o 
  -4   1   1       92.71      2.23 o 
  -3   1   1      332.00      8.37 o 
  -2   1   1      188.90      4.36 o 
  -1   1   1     2744.95     68.62 o 
   0   1   1      439.55     10.04 o 
   1   1   1       37.72      1.00 o 
   2   1   1       66.72      1.66 o 
   3   1   1      440.71     10.31 o 
   4   1   1      154.57      3.62 o 
   5   1   1      106.66      2.74 o 
   6   1   1      190.03      5.96 o 
   7   1   1        1.30      0.21 o 
   8   1   1        0.34      0.15 o 
  -8   2   1       42.56      1.43 o 
  -7   2   1        0.07      0.07 o 
  -6   2   1       70.04      1.86 o 
  -5   2   1        9.66      0.30 o 
  -4   2   1       53.23      1.26 o 
  -3   2   1       86.51      2.31 o 
  -2   2   1      153.59      3.72 o 
  -1   2   1      135.40      3.25 o 
   0   2   1       72.19      1.72 o 
   1   2   1      265.95      6.80 o 
   2   2   1        1.87      0.17 o 
   3   2   1        8.09      0.28 o 
   4   2   1       75.13      1.74 o 
   5   2   1       26.37      0.67 o 
   6   2   1       10.29      0.42 o 
   7   2   1       11.20      0.51 o 
   8   2   1       21.68      1.06 o 
  -8   3   1        0.18      0.18 o 
  -7   3   1        2.01      0.19 o 
  -6   3   1       13.91      0.43 o 
  -5   3   1       20.51      0.55 o 
  -4   3   1        5.05      0.19 o 
  -3   3   1        3.99      0.16 o 
  -2   3   1      145.08      3.37 o 
  -1   3   1        0.14      0.06 o 
   0   3   1       52.91      1.26 o 
   1   3   1       32.17      0.84 o 
   2   3   1       30.63      0.77 o 
   3   3   1        2.44      0.14 o 
   4   3   1       37.86      1.05 o 
   5   3   1       28.02      0.80 o 
   6   3   1        0.08      0.09 o 
   7   3   1       28.23      0.91 o 
   8   3   1        0.28      0.25 o 
   9   3   1        7.56      0.81 o 
  -8   4   1       26.55      1.29 o 
  -7   4   1       24.58      0.77 o 
  -6   4   1        8.58      0.35 o 
  -5   4   1        3.45      0.19 o 
  -4   4   1        0.19      0.08 o 
  -3   4   1       22.49      0.62 o 
  -2   4   1       17.61      0.52 o 
  -1   4   1        6.60      0.24 o 
   0   4   1       13.09      0.40 o 
   1   4   1        0.57      0.08 o 
   2   4   1        0.04      0.04 o 
   3   4   1        0.13      0.07 o 
   4   4   1        0.61      0.09 o 
   5   4   1        5.18      0.27 o 
   6   4   1        0.06      0.07 o 
   7   4   1        1.36      0.43 o 
   8   4   1        1.97      0.52 o 
   9   4   1        3.26      0.62 o 
  -8   5   1        5.45      0.79 o 
  -7   5   1        4.88      0.57 o 
  -6   5   1        0.08      0.08 o 
  -5   5   1        2.58      0.22 o 
  -4   5   1        0.10      0.12 o 
  -3   5   1        0.28      0.10 o 
  -2   5   1        0.44      0.11 o 
  -1   5   1       11.43      0.49 o 
   0   5   1        0.08      0.06 o 
   1   5   1        0.13      0.08 o 
   2   5   1        4.03      0.27 o 
   3   5   1        9.92      0.39 o 
   4   5   1        1.95      0.18 o 
   5   5   1        0.14      0.14 o 
   6   5   1        4.34      0.39 o 
   7   5   1        0.23      0.22 o 
   8   5   1        0.26      0.25 o 
  -6   6   1        1.89      0.40 o 
  -5   6   1        0.09      0.09 o 
  -4   6   1        0.08      0.08 o 
  -3   6   1        9.95      0.39 o 
  -2   6   1        0.55      0.13 o 
  -1   6   1        2.57      0.22 o 
   0   6   1        6.72      0.34 o 
   1   6   1        6.69      0.31 o 
   2   6   1        0.48      0.13 o 
   3   6   1        0.81      0.16 o 
   4   6   1        3.98      0.27 o 
   5   6   1        5.08      0.49 o 
  -8   0   2        3.43      0.87 o 
  -7   0   2       13.97      1.35 o 
  -6   0   2      183.89     10.99 o 
  -5   0   2       93.13      3.08 o 
  -4   0   2      985.26     23.37 o 
  -3   0   2       13.38      0.53 o 
  -2   0   2      606.62     14.23 o 
  -1   0   2      744.16     36.94 o 
   0   0   2      145.47      5.45 o 
   1   0   2       10.81      0.37 o 
   2   0   2     3756.83     72.42 o 
   3   0   2      197.69      6.39 o 
   4   0   2        0.07      0.06 o 
   5   0   2      681.05     23.56 o 
   6   0   2       30.32      0.89 o 
   7   0   2       37.34      1.11 o 
   8   0   2       15.35      1.55 o 
  -8   1   2        0.10      0.10 o 
  -7   1   2       90.74      2.75 o 
  -6   1   2        6.49      0.23 o 
  -5   1   2      255.80      5.99 o 
  -4   1   2       58.49      1.39 o 
  -3   1   2       33.97      0.92 o 
  -2   1   2      572.64     14.45 o 
  -1   1   2      149.96      4.18 o 
   0   1   2       87.23      2.07 o 
   1   1   2      428.66     10.00 o 
   2   1   2        2.52      0.16 o 
   3   1   2      449.22     11.09 o 
   4   1   2      186.89      4.42 o 
   5   1   2       59.29      1.48 o 
   6   1   2       62.81      1.70 o 
   7   1   2        0.12      0.09 o 
   8   1   2        1.94      0.46 o 
  -8   2   2       15.58      0.98 o 
  -7   2   2        0.41      0.10 o 
  -6   2   2       41.51      1.03 o 
  -5   2   2        0.54      0.09 o 
  -4   2   2       13.16      0.36 o 
  -3   2   2      179.15      4.17 o 
  -2   2   2      484.16     11.69 o 
  -1   2   2        8.04      0.27 o 
   0   2   2      132.36      3.74 o 
   1   2   2        0.04      0.04 o 
   2   2   2        2.93      0.16 o 
   3   2   2      280.85      7.22 o 
   4   2   2      300.08      7.28 o 
   5   2   2        3.50      0.18 o 
   6   2   2        0.07      0.06 o 
   7   2   2        6.49      0.46 o 
   8   2   2        0.16      0.17 o 
   9   2   2       39.08      1.54 o 
  -8   3   2        9.92      0.51 o 
  -7   3   2        2.00      0.17 o 
  -6   3   2       12.29      0.37 o 
  -5   3   2        0.09      0.06 o 
  -4   3   2       13.94      0.42 o 
  -3   3   2      256.63      6.08 o 
  -2   3   2       68.38      1.69 o 
  -1   3   2       33.21      0.87 o 
   0   3   2      117.85      2.75 o 
   1   3   2       49.53      1.25 o 
   2   3   2       93.65      2.20 o 
   3   3   2       22.05      0.58 o 
   4   3   2        0.90      0.10 o 
   5   3   2        5.83      0.26 o 
   6   3   2        0.65      0.14 o 
   7   3   2       25.11      1.12 o 
   8   3   2        9.96      0.83 o 
   9   3   2        2.00      0.52 o 
  -8   4   2       23.65      0.92 o 
  -7   4   2        7.01      0.44 o 
  -6   4   2        0.07      0.07 o 
  -5   4   2        0.04      0.04 o 
  -4   4   2        5.66      0.27 o 
  -3   4   2       11.54      0.35 o 
  -2   4   2       63.87      1.54 o 
  -1   4   2       10.12      0.32 o 
   0   4   2       61.14      1.90 o 
   1   4   2       59.94      1.65 o 
   2   4   2        1.93      0.14 o 
   3   4   2        2.28      0.15 o 
   4   4   2        0.59      0.11 o 
   5   4   2        0.07      0.07 o 
   6   4   2       30.61      1.24 o 
   7   4   2        1.61      0.46 o 
   8   4   2       16.27      1.06 o 
   9   4   2       16.74      1.11 o 
  -7   5   2       22.59      1.15 o 
  -6   5   2        0.87      0.17 o 
  -5   5   2        4.42      0.34 o 
  -4   5   2       25.74      0.73 o 
  -3   5   2        2.58      0.23 o 
  -2   5   2       17.44      0.62 o 
  -1   5   2       78.16      2.17 o 
   0   5   2        7.87      0.30 o 
   1   5   2       13.71      0.46 o 
   2   5   2        2.13      0.18 o 
   3   5   2        3.23      0.22 o 
   4   5   2        1.05      0.16 o 
   5   5   2        5.25      0.92 o 
   6   5   2        0.35      0.29 o 
   7   5   2       13.54      1.01 o 
  -6   6   2        4.55      0.34 o 
  -5   6   2        0.32      0.16 o 
  -4   6   2        5.47      0.31 o 
  -3   6   2        2.03      0.24 o 
  -2   6   2        0.15      0.11 o 
  -1   6   2        7.62      0.33 o 
   0   6   2       11.74      0.42 o 
   1   6   2        3.21      0.24 o 
   2   6   2        8.62      0.35 o 
   3   6   2        1.82      0.23 o 
   4   6   2        0.43      0.17 o 
   5   6   2        5.33      0.42 o 
  -8   1   3       19.63      1.30 o 
  -7   1   3        3.62      0.26 o 
  -6   1   3        1.45      0.12 o 
  -5   1   3       51.88      1.23 o 
  -4   1   3        1.55      0.13 o 
  -3   1   3      165.49      4.27 o 
  -2   1   3       20.22      0.55 o 
  -1   1   3      333.83      7.76 o 
   0   1   3       17.58      0.51 o 
   1   1   3      800.56     21.42 o 
   2   1   3      466.45     11.79 o 
   3   1   3       42.33      1.09 o 
   4   1   3      208.24      5.24 o 
   5   1   3        1.88      0.15 o 
   6   1   3       22.89      0.76 o 
   7   1   3        7.83      0.36 o 
   8   1   3       87.99      2.54 o 
  -8   2   3        6.52      0.82 o 
  -7   2   3       23.51      1.09 o 
  -6   2   3       62.95      1.98 o 
  -5   2   3        4.50      0.21 o 
  -4   2   3       80.62      1.94 o 
  -3   2   3      305.08      7.13 o 
  -2   2   3       10.10      0.38 o 
  -1   2   3      172.29      4.35 o 
   0   2   3        0.04      0.04 o 
   1   2   3      354.33      9.03 o 
   2   2   3       17.58      0.50 o 
   3   2   3      103.71      2.57 o 
   4   2   3       55.88      1.68 o 
   5   2   3       24.58      0.75 o 
   6   2   3       14.04      0.51 o 
   7   2   3        4.86      0.35 o 
   8   2   3        5.08      0.65 o 
   9   2   3        5.56      0.72 o 
  -8   3   3        7.82      0.44 o 
  -7   3   3        2.53      0.18 o 
  -6   3   3        1.20      0.14 o 
  -5   3   3        6.79      0.28 o 
  -4   3   3       23.94      0.61 o 
  -3   3   3        3.58      0.17 o 
  -2   3   3        1.48      0.12 o 
  -1   3   3       14.52      0.47 o 
   0   3   3       89.13      2.06 o 
   1   3   3        0.04      0.04 o 
   2   3   3        4.82      0.19 o 
   3   3   3      101.60      2.83 o 
   4   3   3        1.42      0.13 o 
   5   3   3        4.70      0.26 o 
   6   3   3        0.69      0.16 o 
   7   3   3       17.42      0.95 o 
   8   3   3        0.50      0.34 o 
   9   3   3       16.54      1.08 o 
  -8   4   3       17.41      1.02 o 
  -7   4   3        0.67      0.14 o 
  -6   4   3        8.05      0.61 o 
  -5   4   3       26.23      0.79 o 
  -4   4   3       65.07      1.88 o 
  -3   4   3       61.11      1.50 o 
  -2   4   3       34.98      0.87 o 
  -1   4   3        0.04      0.04 o 
   0   4   3        4.17      0.19 o 
   1   4   3       15.59      0.49 o 
   2   4   3       58.29      1.42 o 
   3   4   3       19.55      0.70 o 
   4   4   3        2.92      0.25 o 
   5   4   3        1.61      0.39 o 
   6   4   3        0.28      0.24 o 
   7   4   3        1.44      0.46 o 
   8   4   3        3.05      0.60 o 
   9   4   3        0.22      0.22 o 
  -8   5   3        0.18      0.21 o 
  -7   5   3        3.30      0.47 o 
  -6   5   3        1.35      0.27 o 
  -5   5   3        3.68      0.23 o 
  -4   5   3        2.67      0.18 o 
  -3   5   3        4.67      0.28 o 
  -2   5   3        3.51      0.21 o 
  -1   5   3        1.34      0.18 o 
   0   5   3        1.05      0.21 o 
   1   5   3        0.71      0.12 o 
   2   5   3        1.57      0.16 o 
   3   5   3        0.10      0.09 o 
   4   5   3        4.18      0.93 o 
   5   5   3        1.81      0.42 o 
   6   5   3        0.49      0.34 o 
   7   5   3        1.64      0.52 o 
  -6   6   3        0.49      0.19 o 
  -5   6   3       22.59      0.77 o 
  -4   6   3       15.47      0.72 o 
  -3   6   3        0.77      0.24 o 
  -2   6   3       17.44      0.55 o 
  -1   6   3        0.13      0.10 o 
   0   6   3        3.98      0.31 o 
   1   6   3        0.38      0.13 o 
   2   6   3       14.94      0.54 o 
   3   6   3        0.54      0.16 o 
   4   6   3        0.62      0.21 o 
   5   6   3        2.31      0.34 o 
  -8   0   4        3.41      0.88 o 
  -7   0   4       41.30      1.54 o 
  -6   0   4        2.94      0.31 o 
  -5   0   4       17.00      0.73 o 
  -4   0   4      129.97      3.37 o 
  -3   0   4       85.64      4.79 o 
  -2   0   4     1930.68     76.17 o 
  -1   0   4      834.44     41.57 o 
   0   0   4       66.99      1.67 o 
   1   0   4     1826.84     56.13 o 
   2   0   4        8.76      0.46 o 
   3   0   4       21.25      0.82 o 
   4   0   4       37.30      1.32 o 
   5   0   4       11.99      0.47 o 
   6   0   4        1.54      0.30 o 
   7   0   4      281.85      8.35 o 
  -8   1   4       29.90      1.15 o 
  -7   1   4        0.45      0.13 o 
  -6   1   4       32.55      1.14 o 
  -5   1   4       93.15      2.45 o 
  -4   1   4       34.69      0.86 o 
  -3   1   4      233.69      6.21 o 
  -2   1   4      356.39      8.40 o 
  -1   1   4      240.46      5.59 o 
   0   1   4     1519.68     34.45 o 
   1   1   4       66.11      1.71 o 
   2   1   4        9.34      0.31 o 
   3   1   4       12.18      0.43 o 
   4   1   4        3.09      0.16 o 
   5   1   4       40.07      1.08 o 
   6   1   4       56.78      2.03 o 
   7   1   4       36.19      1.05 o 
   8   1   4       36.90      1.38 o 
  -8   2   4       15.92      0.57 o 
  -7   2   4        3.30      0.23 o 
  -6   2   4        5.52      0.24 o 
  -5   2   4       29.30      0.75 o 
  -4   2   4       64.40      1.80 o 
  -3   2   4       27.35      0.72 o 
  -2   2   4       23.18      0.67 o 
  -1   2   4      229.66      5.88 o 
   0   2   4      183.96      5.11 o 
   1   2   4       19.65      0.64 o 
   2   2   4        1.13      0.13 o 
   3   2   4       94.19      2.71 o 
   4   2   4       16.16      0.60 o 
   5   2   4       61.78      1.84 o 
   6   2   4       48.43      1.32 o 
   7   2   4        0.56      0.16 o 
   8   2   4       16.21      0.97 o 
   9   2   4       39.19      1.56 o 
  -9   3   4       21.62      1.39 o 
  -8   3   4        0.09      0.10 o 
  -7   3   4       81.24      2.77 o 
  -6   3   4        4.80      0.21 o 
  -5   3   4       12.35      0.36 o 
  -4   3   4      250.78      6.08 o 
  -3   3   4       47.06      1.15 o 
  -2   3   4        9.76      0.31 o 
  -1   3   4       58.96      1.51 o 
   0   3   4       59.96      1.44 o 
   1   3   4        8.57      0.28 o 
   2   3   4      225.60      6.44 o 
   3   3   4      110.57      2.66 o 
   4   3   4       50.66      1.36 o 
   5   3   4        3.83      0.30 o 
   6   3   4        0.17      0.12 o 
   7   3   4       16.31      0.93 o 
   8   3   4       11.43      0.90 o 
   9   3   4        7.89      0.85 o 
  -9   4   4        0.32      0.30 o 
  -8   4   4       12.11      0.56 o 
  -7   4   4        1.73      0.25 o 
  -6   4   4       45.92      1.33 o 
  -5   4   4       26.23      0.85 o 
  -4   4   4        0.87      0.10 o 
  -3   4   4       30.89      0.84 o 
  -2   4   4        0.39      0.08 o 
  -1   4   4        0.36      0.08 o 
   0   4   4       13.16      0.45 o 
   1   4   4        3.25      0.17 o 
   2   4   4       56.14      1.38 o 
   3   4   4       39.33      1.05 o 
   4   4   4        1.44      0.16 o 
   6   4   4        7.48      0.70 o 
   7   4   4        2.87      0.56 o 
   8   4   4        3.15      0.60 o 
   9   4   4        0.22      0.22 o 
  -8   5   4        0.24      0.20 o 
  -7   5   4        1.83      0.27 o 
  -6   5   4       42.48      1.40 o 
  -5   5   4       72.48      1.86 o 
  -4   5   4        0.42      0.17 o 
  -3   5   4       10.99      0.38 o 
  -2   5   4        3.83      0.29 o 
  -1   5   4        5.04      0.33 o 
   0   5   4       26.51      1.05 o 
   1   5   4      100.45      2.76 o 
   2   5   4        2.49      0.22 o 
   3   5   4        0.09      0.11 o 
   4   5   4       24.45      1.43 o 
   5   5   4        4.09      0.62 o 
   6   5   4       18.60      1.10 o 
   7   5   4        3.06      0.59 o 
  -6   6   4        3.57      0.36 o 
  -5   6   4        2.85      0.26 o 
  -4   6   4        3.63      0.36 o 
  -3   6   4        1.18      0.28 o 
  -2   6   4        0.24      0.15 o 
  -1   6   4        1.77      0.30 o 
   0   6   4        0.96      0.29 o 
   1   6   4        5.85      0.33 o 
   2   6   4        7.94      0.42 o 
   3   6   4        1.64      0.35 o 
   4   6   4        0.19      0.19 o 
   5   6   4        1.91      0.34 o 
  -8   1   5       23.22      1.21 o 
  -7   1   5        2.19      0.20 o 
  -6   1   5       95.55      2.37 o 
  -5   1   5       30.72      0.88 o 
  -4   1   5        0.03      0.03 o 
  -3   1   5      214.35      5.18 o 
  -2   1   5       20.18      0.66 o 
  -1   1   5        0.86      0.11 o 
   0   1   5       69.65      1.72 o 
   1   1   5      113.73      3.02 o 
   2   1   5       20.32      0.64 o 
   3   1   5        5.11      0.22 o 
   4   1   5       88.62      2.19 o 
   5   1   5        1.15      0.14 o 
   6   1   5       60.77      1.58 o 
   7   1   5       41.78      1.31 o 
   8   1   5        0.12      0.14 o 
  -8   2   5       35.26      0.95 o 
  -7   2   5       10.41      0.40 o 
  -6   2   5        4.71      0.26 o 
  -5   2   5      182.19      4.33 o 
  -4   2   5        6.26      0.26 o 
  -3   2   5        2.66      0.14 o 
  -2   2   5        3.31      0.20 o 
  -1   2   5      488.06     11.55 o 
   0   2   5       49.01      1.25 o 
   1   2   5       89.48      2.24 o 
   2   2   5      154.32      3.76 o 
   3   2   5       64.38      2.11 o 
   4   2   5        0.39      0.13 o 
   5   2   5       15.48      0.55 o 
   6   2   5      100.00      2.66 o 
   7   2   5        0.92      0.22 o 
   8   2   5        7.93      0.77 o 
   9   2   5        2.95      0.55 o 
  -9   3   5        0.13      0.15 o 
  -8   3   5        0.82      0.17 o 
  -7   3   5       35.53      1.36 o 
  -6   3   5        0.65      0.11 o 
  -5   3   5        3.90      0.22 o 
  -4   3   5       29.49      0.76 o 
  -3   3   5       22.90      0.61 o 
  -2   3   5        6.81      0.23 o 
  -1   3   5        0.85      0.09 o 
   0   3   5       16.26      0.43 o 
   1   3   5       22.66      0.59 o 
   2   3   5        8.42      0.29 o 
   3   3   5        0.18      0.08 o 
   4   3   5        3.88      0.32 o 
   5   3   5       44.31      1.80 o 
   6   3   5        0.35      0.30 o 
   7   3   5        1.30      0.42 o 
   8   3   5       20.20      1.13 o 
   9   3   5        1.19      0.49 o 
  -9   4   5        0.10      0.11 o 
  -8   4   5        3.74      0.32 o 
  -7   4   5       23.51      1.07 o 
  -6   4   5       43.39      1.15 o 
  -5   4   5       14.35      0.44 o 
  -4   4   5       12.17      0.46 o 
  -3   4   5        0.33      0.08 o 
  -2   4   5       36.02      0.94 o 
  -1   4   5       63.90      1.55 o 
   0   4   5       81.75      2.23 o 
   1   4   5       54.02      1.32 o 
   2   4   5       19.96      0.71 o 
   3   4   5        0.14      0.09 o 
   4   4   5       19.90      1.18 o 
   6   4   5       16.65      0.96 o 
   7   4   5       23.34      1.18 o 
   8   4   5        2.75      0.57 o 
  -8   5   5        0.78      0.35 o 
  -7   5   5        0.63      0.51 o 
  -6   5   5        0.08      0.10 o 
  -5   5   5        0.10      0.09 o 
  -4   5   5        0.09      0.10 o 
  -3   5   5        1.21      0.17 o 
  -2   5   5        4.47      0.27 o 
  -1   5   5        0.26      0.11 o 
   0   5   5        3.34      0.21 o 
   1   5   5        4.44      0.33 o 
   2   5   5        1.35      0.20 o 
   3   5   5        2.36      0.32 o 
   7   5   5        0.18      0.19 o 
  -6   6   5       10.87      0.69 o 
  -5   6   5        1.09      0.48 o 
  -4   6   5        6.27      0.44 o 
  -3   6   5        0.60      0.26 o 
  -2   6   5       10.69      0.48 o 
  -1   6   5        1.14      0.20 o 
   0   6   5       32.19      1.00 o 
   1   6   5       13.31      0.91 o 
   2   6   5        0.21      0.22 o 
   3   6   5        4.03      0.47 o 
   4   6   5        2.09      0.75 o 
  -8   0   6        0.14      0.16 o 
  -7   0   6      253.63      8.51 o 
  -6   0   6      168.44      4.02 o 
  -5   0   6      119.24      3.63 o 
  -4   0   6       45.03      2.31 o 
  -3   0   6       11.82      0.86 o 
  -2   0   6      166.03      4.01 o 
  -1   0   6      189.33      4.89 o 
   0   0   6      997.42     34.63 o 
   1   0   6      218.64      6.71 o 
   2   0   6        4.20      0.54 o 
   3   0   6      583.63     14.07 o 
   4   0   6       12.66      0.46 o 
   5   0   6        6.22      0.37 o 
   6   0   6       44.51      1.69 o 
   7   0   6        0.54      0.35 o 
  -8   1   6        1.63      0.27 o 
  -7   1   6       19.94      0.59 o 
  -6   1   6      153.26      3.65 o 
  -5   1   6        4.00      0.19 o 
  -4   1   6      178.74      4.26 o 
  -3   1   6        0.24      0.10 o 
  -2   1   6        5.58      0.28 o 
  -1   1   6        0.59      0.10 o 
   0   1   6      304.03      7.26 o 
   1   1   6      214.33      5.27 o 
   2   1   6      413.07     10.81 o 
   3   1   6        4.89      0.24 o 
   4   1   6       40.83      1.19 o 
   5   1   6       83.68      2.03 o 
   6   1   6       21.70      0.63 o 
   7   1   6        1.11      0.19 o 
   8   1   6        4.38      0.62 o 
  -9   2   6       36.31      1.56 o 
  -8   2   6       61.51      1.77 o 
  -7   2   6        2.04      0.18 o 
  -6   2   6        0.96      0.14 o 
  -5   2   6       81.76      2.14 o 
  -4   2   6        6.07      0.38 o 
  -3   2   6      142.18      3.38 o 
  -2   2   6       71.63      1.73 o 
  -1   2   6       18.62      0.53 o 
   0   2   6        5.46      0.25 o 
   1   2   6      161.84      3.93 o 
   2   2   6       10.27      0.40 o 
   3   2   6       46.72      1.38 o 
   4   2   6        7.11      0.33 o 
   5   2   6       49.62      1.45 o 
   6   2   6        2.06      0.24 o 
   7   2   6        6.11      0.64 o 
   8   2   6        0.15      0.16 o 
   9   2   6        3.40      0.63 o 
 -10   3   6        9.42      1.07 o 
  -9   3   6        1.01      0.16 o 
  -8   3   6       35.62      1.15 o 
  -7   3   6       17.60      0.82 o 
  -6   3   6        6.78      0.36 o 
  -5   3   6        4.52      0.40 o 
  -4   3   6        8.90      0.32 o 
  -3   3   6        0.07      0.05 o 
  -2   3   6      380.11      9.09 o 
  -1   3   6      110.46      2.77 o 
   0   3   6        0.13      0.06 o 
   1   3   6       46.29      1.16 o 
   2   3   6        2.22      0.37 o 
   3   3   6       20.91      1.23 o 
   4   3   6      111.03      3.14 o 
   5   3   6       94.71      3.09 o 
   6   3   6        0.36      0.25 o 
   7   3   6        7.30      0.71 o 
   8   3   6       15.61      1.02 o 
   9   3   6       18.23      1.14 o 
  -9   4   6        8.36      0.41 o 
  -8   4   6        4.55      0.45 o 
  -7   4   6        4.94      0.43 o 
  -6   4   6        2.21      0.22 o 
  -5   4   6        0.06      0.06 o 
  -4   4   6       31.74      0.94 o 
  -3   4   6       26.85      0.83 o 
  -2   4   6        4.51      0.29 o 
  -1   4   6       87.54      2.14 o 
   0   4   6        6.86      0.32 o 
   1   4   6        8.91      0.30 o 
   2   4   6        3.74      0.34 o 
   3   4   6        0.48      0.14 o 
   4   4   6       14.79      1.74 o 
   6   4   6        0.53      0.34 o 
   7   4   6       36.47      1.45 o 
   8   4   6        3.99      0.67 o 
  -8   5   6        0.44      0.20 o 
  -7   5   6        8.19      0.85 o 
  -6   5   6        7.25      0.43 o 
  -5   5   6       10.58      0.48 o 
  -4   5   6        5.91      0.39 o 
  -3   5   6       41.84      1.22 o 
  -2   5   6        0.06      0.07 o 
  -1   5   6       34.66      1.05 o 
   0   5   6       84.05      2.18 o 
   1   5   6        0.11      0.12 o 
   2   5   6        1.17      0.93 o 
   3   5   6       17.58      0.78 o 
   4   5   6        9.74      1.17 o 
   6   5   6       55.31      2.00 o 
  -6   6   6        0.82      0.22 o 
  -5   6   6        0.80      0.26 o 
  -4   6   6        2.27      0.52 o 
  -3   6   6        0.56      0.24 o 
  -2   6   6        0.13      0.15 o 
  -1   6   6       11.64      0.60 o 
   0   6   6        0.17      0.15 o 
   1   6   6        4.07      0.38 o 
   2   6   6        0.31      0.30 o 
   3   6   6        1.60      0.69 o 
   4   6   6        0.12      0.15 o 
  -8   1   7       58.72      1.65 o 
  -7   1   7       55.00      1.38 o 
  -6   1   7        2.67      0.15 o 
  -5   1   7        1.00      0.09 o 
  -4   1   7       89.27      2.15 o 
  -3   1   7      341.89      8.56 o 
  -2   1   7       33.41      0.95 o 
  -1   1   7      408.30      9.73 o 
   0   1   7       35.17      1.02 o 
   1   1   7       18.30      0.55 o 
   2   1   7       29.58      0.81 o 
   3   1   7       29.98      0.89 o 
   4   1   7        7.86      0.34 o 
   5   1   7        5.10      0.23 o 
   6   1   7       12.27      0.42 o 
   7   1   7        1.36      0.25 o 
   8   1   7        0.21      0.21 o 
   9   1   7       14.54      1.04 o 
  -9   2   7       10.83      0.86 o 
  -8   2   7        6.96      0.37 o 
  -7   2   7       19.81      0.57 o 
  -6   2   7        0.13      0.08 o 
  -5   2   7       22.98      0.81 o 
  -4   2   7        7.11      0.38 o 
  -3   2   7      168.44      4.12 o 
  -2   2   7       33.95      0.84 o 
  -1   2   7        1.44      0.10 o 
   0   2   7      138.81      3.41 o 
   1   2   7       81.26      1.97 o 
   2   2   7       56.56      1.44 o 
   3   2   7        3.97      0.21 o 
   4   2   7      154.47      5.27 o 
   5   2   7        3.98      0.34 o 
   6   2   7        1.05      0.16 o 
   7   2   7        3.15      0.53 o 
   8   2   7       34.51      1.43 o 
   9   2   7        0.93      0.46 o 
 -10   3   7        0.21      0.22 o 
  -9   3   7       21.31      0.87 o 
  -8   3   7       11.19      0.45 o 
  -7   3   7        0.15      0.13 o 
  -6   3   7        8.19      0.52 o 
  -5   3   7       16.42      0.61 o 
  -4   3   7        5.74      0.28 o 
  -3   3   7        4.43      0.21 o 
  -2   3   7       86.18      2.60 o 
  -1   3   7        1.79      0.12 o 
   0   3   7        1.10      0.11 o 
   1   3   7       19.90      0.67 o 
   2   3   7       30.58      1.83 o 
   3   3   7        1.86      0.29 o 
   4   3   7        0.31      0.15 o 
   5   3   7        4.83      0.58 o 
   6   3   7        5.10      0.59 o 
   7   3   7        3.98      0.61 o 
   8   3   7        0.15      0.16 o 
   9   3   7        0.94      0.46 o 
  -9   4   7        1.09      0.19 o 
  -8   4   7        2.95      0.24 o 
  -7   4   7        4.14      0.31 o 
  -6   4   7        0.12      0.10 o 
  -5   4   7        1.09      0.20 o 
  -4   4   7       10.37      0.39 o 
  -3   4   7       18.31      0.53 o 
  -2   4   7       40.45      1.07 o 
  -1   4   7       31.13      1.00 o 
   0   4   7        0.06      0.06 o 
   1   4   7        1.43      0.21 o 
   2   4   7       20.39      0.83 o 
   3   4   7       54.55      2.17 o 
   7   4   7        0.16      0.18 o 
   8   4   7        5.16      0.75 o 
  -8   5   7        4.59      0.45 o 
  -7   5   7        0.67      0.18 o 
  -6   5   7        2.81      0.29 o 
  -5   5   7        2.43      0.25 o 
  -4   5   7        0.09      0.09 o 
  -3   5   7        3.90      0.54 o 
  -2   5   7        0.22      0.15 o 
  -1   5   7        1.12      0.21 o 
   0   5   7        0.08      0.09 o 
   1   5   7        1.03      0.29 o 
   2   5   7        0.30      0.20 o 
   3   5   7        5.65      0.92 o 
   4   5   7        0.15      0.18 o 
  -5   6   7        1.64      0.21 o 
  -4   6   7        9.46      0.55 o 
  -3   6   7        0.90      0.31 o 
  -2   6   7        4.59      0.51 o 
  -1   6   7        9.63      0.95 o 
   0   6   7        0.23      0.18 o 
   1   6   7        0.19      0.18 o 
   2   6   7        5.92      0.57 o 
   3   6   7       18.14      1.44 o 
   4   6   7        0.52      0.44 o 
  -7   0   8        0.18      0.12 o 
  -6   0   8        0.96      0.23 o 
  -5   0   8      284.45      8.52 o 
  -4   0   8      579.29     13.79 o 
  -3   0   8       22.13      0.69 o 
  -2   0   8      445.97     20.09 o 
  -1   0   8      490.18     12.85 o 
   0   0   8      290.25      8.39 o 
   1   0   8       70.55      2.51 o 
   2   0   8      104.07      3.37 o 
   3   0   8       10.92      0.43 o 
   4   0   8        0.61      0.18 o 
   5   0   8      148.20      3.90 o 
   6   0   8       16.03      0.80 o 
   7   0   8       43.26      1.50 o 
   8   0   8       29.12      1.32 o 
  -8   1   8        6.45      0.29 o 
  -7   1   8        0.05      0.05 o 
  -6   1   8        3.07      0.16 o 
  -5   1   8       17.70      0.47 o 
  -4   1   8      175.90      4.07 o 
  -3   1   8        8.22      0.25 o 
  -2   1   8      280.66      6.58 o 
  -1   1   8       90.31      2.18 o 
   0   1   8       26.84      0.76 o 
   1   1   8       91.72      2.28 o 
   2   1   8       46.45      1.23 o 
   3   1   8       38.02      1.32 o 
   4   1   8       28.27      1.07 o 
   5   1   8        1.44      0.14 o 
   6   1   8       43.54      1.15 o 
   7   1   8       47.25      1.56 o 
   8   1   8       21.43      1.16 o 
   9   1   8        1.84      0.51 o 
  -9   2   8       56.67      1.58 o 
  -8   2   8        7.09      0.34 o 
  -7   2   8       18.12      0.54 o 
  -6   2   8       14.01      0.43 o 
  -5   2   8        1.93      0.23 o 
  -4   2   8       82.84      2.22 o 
  -3   2   8      291.84      7.05 o 
  -2   2   8       28.25      0.70 o 
  -1   2   8       46.55      1.10 o 
   0   2   8        0.41      0.07 o 
   1   2   8        5.98      0.26 o 
   2   2   8       55.29      1.59 o 
   3   2   8      103.20      2.98 o 
   4   2   8        0.59      0.15 o 
   5   2   8       15.07      0.85 o 
   6   2   8        5.43      0.59 o 
   7   2   8        7.48      0.72 o 
   8   2   8        5.03      0.70 o 
   9   2   8        2.04      0.54 o 
 -10   3   8        6.50      1.02 o 
  -9   3   8        6.35      0.45 o 
  -8   3   8       24.53      0.76 o 
  -7   3   8        0.09      0.10 o 
  -6   3   8       42.29      1.18 o 
  -5   3   8        2.12      0.19 o 
  -4   3   8        0.24      0.11 o 
  -3   3   8       18.90      0.53 o 
  -2   3   8       26.87      0.71 o 
  -1   3   8        6.77      0.28 o 
   0   3   8      103.12      2.55 o 
   1   3   8       26.66      1.01 o 
   2   3   8        1.44      0.26 o 
   3   3   8      115.94      5.25 o 
   4   3   8       53.58      1.90 o 
   6   3   8        7.17      0.68 o 
   7   3   8       13.37      0.92 o 
   8   3   8        5.10      0.73 o 
  -9   4   8        4.31      0.39 o 
  -8   4   8        4.94      0.48 o 
  -7   4   8       27.45      1.22 o 
  -6   4   8        6.67      0.39 o 
  -5   4   8       27.38      2.08 o 
  -4   4   8        4.90      0.44 o 
  -3   4   8        0.64      0.13 o 
  -2   4   8        0.56      0.11 o 
  -1   4   8        8.72      0.33 o 
   0   4   8        5.77      0.34 o 
   1   4   8       64.38      2.16 o 
   2   4   8        4.88      0.54 o 
   3   4   8       21.56      1.87 o 
   7   4   8        0.08      0.10 o 
  -8   5   8        8.81      0.45 o 
  -7   5   8        0.12      0.14 o 
  -6   5   8       18.67      0.72 o 
  -5   5   8        6.07      0.61 o 
  -4   5   8        9.25      0.41 o 
  -3   5   8        0.57      0.14 o 
  -2   5   8        1.20      0.28 o 
  -1   5   8        0.93      0.20 o 
   0   5   8        7.29      0.46 o 
   1   5   8        9.31      0.55 o 
   2   5   8       81.38      3.18 o 
   3   5   8        1.37      0.58 o 
   4   5   8        2.20      0.71 o 
  -5   6   8       13.51      0.59 o 
  -4   6   8        1.34      0.24 o 
  -3   6   8        0.15      0.14 o 
  -2   6   8        2.13      0.31 o 
  -1   6   8        2.60      0.43 o 
   0   6   8        0.79      0.55 o 
   1   6   8       15.34      1.38 o 
   2   6   8        0.96      0.59 o 
   3   6   8        0.46      0.39 o 
  -9   1   9       17.86      0.99 o 
  -8   1   9       15.25      0.51 o 
  -7   1   9       10.93      0.45 o 
  -6   1   9       45.02      1.12 o 
  -5   1   9      273.35      6.41 o 
  -4   1   9       45.56      1.23 o 
  -3   1   9       60.31      1.41 o 
  -2   1   9       22.57      0.57 o 
  -1   1   9      171.37      4.11 o 
   0   1   9       37.02      0.93 o 
   1   1   9      188.64      5.03 o 
   2   1   9      181.10      4.51 o 
   3   1   9        1.49      0.14 o 
   4   1   9       21.44      0.75 o 
   5   1   9        1.97      0.24 o 
   6   1   9       34.78      1.27 o 
   7   1   9        0.05      0.07 o 
   8   1   9        9.46      0.88 o 
   9   1   9        1.21      0.51 o 
  -9   2   9        1.61      0.22 o 
  -8   2   9        1.66      0.21 o 
  -7   2   9       17.11      0.63 o 
  -6   2   9       33.23      0.92 o 
  -5   2   9        0.06      0.06 o 
  -4   2   9       14.13      0.44 o 
  -3   2   9       53.27      1.33 o 
  -2   2   9       17.18      0.47 o 
  -1   2   9        8.15      0.25 o 
   0   2   9       55.97      1.35 o 
   1   2   9        7.51      0.29 o 
   2   2   9       78.11      2.08 o 
   3   2   9        2.15      0.18 o 
   4   2   9       15.83      0.64 o 
   5   2   9       11.02      0.51 o 
   6   2   9       34.62      1.26 o 
   7   2   9       22.39      1.13 o 
   8   2   9        0.26      0.25 o 
   9   2   9       16.71      1.12 o 
 -10   3   9        0.97      0.24 o 
  -9   3   9        1.18      0.27 o 
  -8   3   9        6.68      0.37 o 
  -7   3   9       10.50      0.41 o 
  -6   3   9       34.00      0.99 o 
  -5   3   9        0.09      0.10 o 
  -4   3   9       38.75      1.34 o 
  -3   3   9        5.10      0.29 o 
  -2   3   9        8.14      0.28 o 
  -1   3   9        1.19      0.11 o 
   0   3   9       43.54      1.56 o 
   1   3   9       10.38      0.56 o 
   2   3   9        1.41      0.26 o 
   3   3   9       34.72      1.93 o 
   4   3   9        6.18      0.65 o 
   7   3   9       10.38      0.86 o 
   8   3   9        0.15      0.17 o 
  -9   4   9        1.38      0.21 o 
  -8   4   9        0.09      0.09 o 
  -7   4   9        5.90      0.32 o 
  -6   4   9        0.12      0.10 o 
  -5   4   9        0.11      0.12 o 
  -4   4   9        2.45      0.21 o 
  -3   4   9        0.67      0.11 o 
  -2   4   9        0.11      0.08 o 
  -1   4   9        1.31      0.31 o 
   0   4   9        6.40      0.44 o 
   1   4   9       12.94      0.51 o 
   2   4   9        6.04      0.78 o 
   7   4   9       13.10      0.96 o 
  -8   5   9        0.18      0.20 o 
  -7   5   9        0.14      0.16 o 
  -6   5   9        1.33      0.24 o 
  -5   5   9        2.53      0.52 o 
  -4   5   9        0.22      0.15 o 
  -3   5   9        4.66      0.30 o 
  -2   5   9        0.46      0.19 o 
  -1   5   9        8.56      0.46 o 
   0   5   9        0.17      0.15 o 
   1   5   9        1.19      0.54 o 
   2   5   9        6.98      0.95 o 
   3   5   9        0.28      0.27 o 
   4   5   9        0.16      0.18 o 
   5   5   9        0.68      0.51 o 
  -5   6   9        2.39      0.40 o 
  -4   6   9        0.22      0.17 o 
  -3   6   9        4.67      0.43 o 
  -2   6   9        2.93      0.34 o 
  -1   6   9        0.15      0.17 o 
   0   6   9        0.49      0.28 o 
   1   6   9       13.21      1.27 o 
   2   6   9        0.25      0.27 o 
  -8   0  10        6.93      0.63 o 
  -7   0  10        1.42      0.16 o 
  -6   0  10      298.31      7.57 o 
  -5   0  10      103.48      2.49 o 
  -4   0  10        1.83      0.16 o 
  -3   0  10        4.15      0.25 o 
  -2   0  10      184.76      4.52 o 
  -1   0  10        3.34      0.30 o 
   0   0  10      401.19      9.92 o 
   1   0  10      652.51     23.96 o 
   2   0  10       34.61      1.20 o 
   3   0  10        1.16      0.19 o 
   4   0  10        4.54      0.33 o 
   5   0  10       72.75      2.41 o 
   6   0  10       34.62      1.18 o 
   7   0  10       61.55      2.02 o 
   8   0  10        0.45      0.35 o 
  -9   1  10        1.17      0.40 o 
  -8   1  10       38.41      1.05 o 
  -7   1  10       30.32      1.26 o 
  -6   1  10       51.01      1.22 o 
  -5   1  10       26.89      0.76 o 
  -4   1  10        0.03      0.03 o 
  -3   1  10        3.74      0.15 o 
  -2   1  10       31.78      0.79 o 
  -1   1  10        0.04      0.04 o 
   0   1  10      146.68      3.46 o 
   1   1  10       72.32      1.73 o 
   2   1  10       43.37      1.14 o 
   3   1  10       85.17      2.31 o 
   4   1  10        0.23      0.10 o 
   5   1  10        0.69      0.13 o 
   6   1  10        0.25      0.26 o 
   7   1  10        3.68      0.60 o 
   8   1  10       20.52      1.18 o 
   9   1  10       10.06      0.94 o 
 -10   2  10        0.76      0.46 o 
  -9   2  10        5.42      0.36 o 
  -8   2  10       12.12      0.48 o 
  -7   2  10       81.98      2.06 o 
  -6   2  10        9.71      0.47 o 
  -5   2  10        0.09      0.10 o 
  -4   2  10       31.66      0.87 o 
  -3   2  10       11.48      0.37 o 
  -2   2  10       90.93      2.15 o 
  -1   2  10      187.37      4.39 o 
   0   2  10       25.77      0.69 o 
   1   2  10        4.62      0.24 o 
   2   2  10       77.17      2.34 o 
   3   2  10       11.69      0.49 o 
   4   2  10       42.57      1.27 o 
   5   2  10       40.65      2.61 o 
   6   2  10        1.56      0.43 o 
   7   2  10        0.44      0.32 o 
   8   2  10       15.35      1.06 o 
 -10   3  10        8.26      0.50 o 
  -9   3  10        5.67      0.41 o 
  -8   3  10       10.62      0.44 o 
  -7   3  10       12.10      0.51 o 
  -6   3  10        0.47      0.18 o 
  -5   3  10        6.73      0.33 o 
  -4   3  10       67.84      1.70 o 
  -3   3  10       20.67      0.57 o 
  -2   3  10       23.28      0.71 o 
  -1   3  10       33.66      1.19 o 
   0   3  10        1.37      0.17 o 
   1   3  10        0.96      0.25 o 
   2   3  10        2.37      0.54 o 
   3   3  10        0.29      0.19 o 
   7   3  10        1.61      0.50 o 
   8   3  10        3.01      0.63 o 
  -9   4  10        0.53      0.18 o 
  -8   4  10        0.40      0.22 o 
  -7   4  10        0.12      0.11 o 
  -6   4  10        1.87      0.23 o 
  -5   4  10       26.43      0.84 o 
  -4   4  10        3.17      0.23 o 
  -3   4  10       41.35      1.20 o 
  -2   4  10       25.87      0.88 o 
  -1   4  10        0.08      0.09 o 
   0   4  10       17.51      0.69 o 
   1   4  10        0.21      0.17 o 
   2   4  10        1.96      0.53 o 
   7   4  10        0.31      0.28 o 
  -7   5  10        5.95      0.43 o 
  -6   5  10       16.21      0.67 o 
  -5   5  10        4.02      0.39 o 
  -4   5  10       14.46      0.54 o 
  -3   5  10        4.54      0.35 o 
  -2   5  10        3.36      0.40 o 
  -1   5  10       17.41      0.71 o 
   0   5  10        0.29      0.20 o 
   1   5  10        2.17      0.64 o 
   2   5  10        3.77      0.79 o 
   3   5  10        0.24      0.25 o 
   4   5  10       15.26      1.30 o 
   5   5  10        0.17      0.20 o 
  -4   6  10        0.17      0.15 o 
  -3   6  10        3.41      0.38 o 
  -2   6  10        0.24      0.19 o 
  -1   6  10        0.34      0.31 o 
   0   6  10       13.41      0.81 o 
   1   6  10        7.75      1.13 o 
   2   6  10        0.13      0.16 o 
  -9   1  11        5.68      0.68 o 
  -8   1  11        1.74      0.18 o 
  -7   1  11       47.85      1.21 o 
  -6   1  11        4.32      0.18 o 
  -5   1  11        0.15      0.07 o 
  -4   1  11        1.75      0.13 o 
  -3   1  11      159.26      3.74 o 
  -2   1  11       83.06      1.95 o 
  -1   1  11       72.73      1.75 o 
   0   1  11      205.91      4.93 o 
   1   1  11        0.03      0.03 o 
   2   1  11        1.63      0.17 o 
   3   1  11       13.81      0.49 o 
   4   1  11      128.08      3.29 o 
   5   1  11       29.71      1.10 o 
   6   1  11       31.77      1.33 o 
   7   1  11       16.75      1.04 o 
   8   1  11        7.07      0.83 o 
 -10   2  11       13.50      1.02 o 
  -9   2  11        0.07      0.08 o 
  -8   2  11       21.05      1.07 o 
  -7   2  11       22.71      0.91 o 
  -6   2  11        0.07      0.07 o 
  -5   2  11       41.54      1.12 o 
  -4   2  11        8.25      0.35 o 
  -3   2  11       24.37      0.66 o 
  -2   2  11       13.88      0.43 o 
  -1   2  11       74.22      1.77 o 
   0   2  11        1.42      0.16 o 
   1   2  11        8.89      0.35 o 
   2   2  11       32.66      1.17 o 
   3   2  11        9.83      0.41 o 
   4   2  11        0.96      0.16 o 
   6   2  11        6.44      0.70 o 
   7   2  11        9.86      0.86 o 
   8   2  11        0.20      0.21 o 
 -10   3  11        0.12      0.12 o 
  -9   3  11        1.05      0.23 o 
  -8   3  11        6.88      0.46 o 
  -7   3  11        0.20      0.19 o 
  -6   3  11        4.09      0.59 o 
  -5   3  11        0.63      0.14 o 
  -4   3  11       22.57      1.05 o 
  -3   3  11        1.41      0.15 o 
  -2   3  11       20.72      0.83 o 
  -1   3  11       44.73      1.14 o 
   0   3  11        1.49      0.22 o 
   1   3  11       15.84      0.85 o 
   2   3  11        0.32      0.20 o 
   7   3  11        0.27      0.25 o 
  -9   4  11        5.84      0.37 o 
  -8   4  11       24.51      0.79 o 
  -7   4  11       15.71      0.66 o 
  -6   4  11        7.35      0.42 o 
  -5   4  11        0.30      0.16 o 
  -4   4  11        0.28      0.12 o 
  -3   4  11        3.82      0.31 o 
  -2   4  11       19.51      0.61 o 
  -1   4  11        3.62      0.34 o 
   0   4  11        0.43      0.32 o 
   1   4  11        1.10      0.48 o 
   2   4  11        0.33      0.29 o 
  -7   5  11        9.73      0.46 o 
  -6   5  11        0.36      0.24 o 
  -5   5  11        0.09      0.10 o 
  -4   5  11        1.48      0.20 o 
  -3   5  11        1.36      0.19 o 
  -2   5  11        0.59      0.30 o 
  -1   5  11        1.21      0.28 o 
   0   5  11        4.31      0.81 o 
   1   5  11        1.23      0.61 o 
   2   5  11        0.24      0.25 o 
   3   5  11        0.20      0.22 o 
   4   5  11        7.67      1.06 o 
  -3   6  11        0.22      0.18 o 
  -2   6  11        7.66      0.65 o 
  -1   6  11        0.14      0.17 o 
   0   6  11        0.88      0.57 o 
   1   6  11        0.31      0.32 o 
  -8   0  12        3.18      0.52 o 
  -7   0  12        5.77      0.34 o 
  -6   0  12        0.09      0.09 o 
  -5   0  12       45.51      1.17 o 
  -4   0  12      242.19      6.44 o 
  -3   0  12      145.70      3.67 o 
  -2   0  12       17.39      0.58 o 
  -1   0  12      108.99      2.73 o 
   0   0  12       14.15      0.70 o 
   1   0  12        5.71      0.50 o 
   2   0  12       78.50      3.58 o 
   3   0  12      282.80      7.81 o 
   4   0  12        2.70      0.24 o 
   5   0  12       16.85      0.93 o 
   6   0  12       91.57      2.87 o 
   7   0  12       18.74      1.11 o 
  -9   1  12        0.16      0.16 o 
  -8   1  12        1.73      0.21 o 
  -7   1  12        2.73      0.30 o 
  -6   1  12       43.71      1.22 o 
  -5   1  12       26.04      0.68 o 
  -4   1  12       83.27      1.97 o 
  -3   1  12       54.19      1.30 o 
  -2   1  12        9.21      0.34 o 
  -1   1  12       88.79      2.13 o 
   0   1  12        0.25      0.13 o 
   1   1  12        1.92      0.14 o 
   2   1  12       25.73      0.74 o 
   3   1  12       12.23      0.44 o 
   4   1  12       11.79      0.45 o 
   5   1  12       55.57      1.82 o 
   6   1  12        0.79      0.20 o 
   7   1  12       15.21      1.01 o 
   8   1  12        4.53      0.71 o 
 -10   2  12        5.47      0.80 o 
  -9   2  12        3.29      0.53 o 
  -8   2  12        8.37      0.53 o 
  -7   2  12        8.00      0.36 o 
  -6   2  12        9.44      0.39 o 
  -5   2  12       25.56      0.76 o 
  -4   2  12        0.78      0.12 o 
  -3   2  12        2.24      0.17 o 
  -2   2  12      109.28      2.68 o 
  -1   2  12       34.71      0.90 o 
   0   2  12       16.94      0.48 o 
   1   2  12       15.78      0.73 o 
   2   2  12        0.38      0.13 o 
   3   2  12       21.40      0.70 o 
   7   2  12        0.62      0.39 o 
   8   2  12        0.28      0.27 o 
 -10   3  12        0.15      0.17 o 
  -9   3  12       45.27      1.42 o 
  -8   3  12       55.40      1.56 o 
  -7   3  12        0.48      0.20 o 
  -6   3  12        0.33      0.18 o 
  -5   3  12        0.49      0.24 o 
  -4   3  12       13.32      0.68 o 
  -3   3  12       45.52      1.18 o 
  -2   3  12       90.71      2.25 o 
  -1   3  12        0.07      0.07 o 
   0   3  12        5.70      0.88 o 
   1   3  12       34.24      3.21 o 
   2   3  12        5.67      1.26 o 
   7   3  12        3.71      0.64 o 
  -9   4  12        6.19      0.64 o 
  -8   4  12       18.71      0.66 o 
  -7   4  12        4.39      0.35 o 
  -6   4  12       13.16      0.56 o 
  -5   4  12        1.89      0.23 o 
  -4   4  12        0.22      0.14 o 
  -3   4  12        3.32      0.25 o 
  -2   4  12        0.11      0.10 o 
  -1   4  12       23.33      1.29 o 
   0   4  12       25.00      1.32 o 
   1   4  12        1.92      0.55 o 
   2   4  12       37.97      1.67 o 
   3   4  12        2.21      0.62 o 
  -7   5  12       28.89      1.05 o 
  -6   5  12        0.30      0.22 o 
  -5   5  12       11.86      0.56 o 
  -4   5  12        8.63      0.47 o 
  -3   5  12       13.32      0.73 o 
  -2   5  12        0.51      0.25 o 
  -1   5  12       15.47      1.43 o 
   0   5  12        9.37      1.03 o 
   1   5  12       24.82      1.51 o 
   2   5  12        0.83      0.50 o 
   3   5  12        1.09      0.59 o 
   4   5  12        1.94      0.66 o 
  -2   6  12        0.25      0.22 o 
  -1   6  12        0.24      0.27 o 
  -9   1  13        0.45      0.17 o 
  -8   1  13        0.10      0.12 o 
  -7   1  13       10.01      0.40 o 
  -6   1  13        5.13      0.22 o 
  -5   1  13        8.97      0.36 o 
  -4   1  13       15.67      0.45 o 
  -3   1  13        0.75      0.09 o 
  -2   1  13       31.93      0.85 o 
  -1   1  13        5.72      0.24 o 
   0   1  13       26.46      0.76 o 
   1   1  13        7.17      0.34 o 
   2   1  13      119.09      3.59 o 
   3   1  13       36.41      1.03 o 
   4   1  13        6.23      0.92 o 
   5   1  13       16.73      0.70 o 
   6   1  13       12.77      0.80 o 
   7   1  13       16.27      1.07 o 
   8   1  13       12.91      1.02 o 
 -10   2  13       11.42      0.97 o 
  -9   2  13       32.97      1.23 o 
  -8   2  13        2.04      0.24 o 
  -7   2  13        4.52      0.30 o 
  -6   2  13        0.23      0.14 o 
  -5   2  13       77.39      1.94 o 
  -4   2  13        3.17      0.20 o 
  -3   2  13       56.46      1.41 o 
  -2   2  13       32.46      0.83 o 
  -1   2  13       12.82      0.49 o 
   0   2  13       10.58      0.35 o 
   1   2  13       27.47      0.83 o 
   2   2  13       35.87      1.05 o 
   3   2  13        2.94      0.29 o 
   6   2  13        6.34      0.75 o 
   7   2  13        5.17      0.74 o 
 -10   3  13        0.32      0.21 o 
  -9   3  13        6.58      0.45 o 
  -8   3  13        1.47      0.21 o 
  -7   3  13        8.33      0.48 o 
  -6   3  13        7.36      0.43 o 
  -5   3  13        0.09      0.09 o 
  -4   3  13        0.61      0.31 o 
  -3   3  13       10.51      0.40 o 
  -2   3  13        4.26      0.33 o 
  -1   3  13        1.35      0.20 o 
   0   3  13        0.35      0.32 o 
   1   3  13       32.09      2.25 o 
  -8   4  13       11.95      0.50 o 
  -7   4  13        0.14      0.16 o 
  -6   4  13       13.84      0.59 o 
  -5   4  13       16.55      0.88 o 
  -4   4  13       31.68      0.97 o 
  -3   4  13       35.78      1.05 o 
  -2   4  13       11.45      0.70 o 
  -6   5  13        0.52      0.25 o 
  -5   5  13        3.97      0.35 o 
  -4   5  13        0.33      0.23 o 
  -3   5  13        0.41      0.36 o 
  -2   5  13        5.25      0.87 o 
  -9   0  14        1.80      0.51 o 
  -8   0  14       46.09      2.56 o 
  -7   0  14       11.03      0.43 o 
  -6   0  14       26.60      0.95 o 
  -5   0  14        0.52      0.12 o 
  -4   0  14        1.74      0.16 o 
  -3   0  14       17.34      0.65 o 
  -2   0  14       58.05      1.57 o 
  -1   0  14       49.73      1.36 o 
   0   0  14       51.75      5.14 o 
   1   0  14       84.46      3.23 o 
   2   0  14       95.55      3.35 o 
   3   0  14        3.89      0.43 o 
   4   0  14        0.14      0.14 o 
   5   0  14       15.80      0.96 o 
   6   0  14        4.20      0.66 o 
   7   0  14       11.99      0.97 o 
 -10   1  14       19.12      1.17 o 
  -9   1  14       15.03      0.91 o 
  -8   1  14        0.60      0.16 o 
  -7   1  14       15.78      0.47 o 
  -6   1  14       23.89      0.63 o 
  -5   1  14       27.77      0.74 o 
  -4   1  14       18.01      0.51 o 
  -3   1  14        0.18      0.10 o 
  -2   1  14       19.67      0.57 o 
  -1   1  14       46.94      1.38 o 
   0   1  14        9.10      0.35 o 
   1   1  14      130.15      3.33 o 
   2   1  14        3.24      0.27 o 
   3   1  14        0.91      0.21 o 
   4   1  14        2.30      0.49 o 
   5   1  14        0.16      0.14 o 
   6   1  14        0.11      0.11 o 
   7   1  14       22.62      1.25 o 
 -10   2  14       15.04      0.99 o 
  -9   2  14        5.01      0.39 o 
  -8   2  14       11.49      0.89 o 
  -7   2  14        3.40      0.42 o 
  -6   2  14        6.70      0.85 o 
  -5   2  14        0.62      0.12 o 
  -4   2  14       23.86      0.70 o 
  -3   2  14        0.62      0.25 o 
  -2   2  14       14.09      0.61 o 
  -1   2  14        1.18      0.15 o 
   0   2  14       57.57      1.60 o 
   1   2  14        6.27      0.34 o 
   2   2  14        1.62      0.32 o 
   3   2  14        7.33      0.70 o 
   6   2  14       36.10      1.45 o 
   7   2  14        6.78      0.82 o 
  -9   3  14        5.91      0.47 o 
  -8   3  14        0.76      0.34 o 
  -7   3  14       24.82      1.36 o 
  -6   3  14       60.84      1.82 o 
  -5   3  14        0.86      0.28 o 
  -4   3  14       33.36      1.00 o 
  -3   3  14       75.59      2.57 o 
  -2   3  14        4.74      0.39 o 
  -1   3  14       26.47      1.84 o 
  -8   4  14        0.14      0.16 o 
  -7   4  14        3.86      0.48 o 
  -6   4  14       15.31      0.70 o 
  -5   4  14        8.38      0.44 o 
  -4   4  14       24.75      0.92 o 
  -3   4  14        6.43      0.41 o 
  -6   5  14        1.61      0.54 o 
  -5   5  14       57.24      2.06 o 
  -4   5  14       14.65      0.63 o 
  -3   5  14        1.79      0.72 o 
 -10   1  15        0.14      0.17 o 
  -9   1  15        0.43      0.19 o 
  -8   1  15       17.16      0.84 o 
  -7   1  15       14.08      0.74 o 
  -6   1  15        3.75      0.24 o 
  -5   1  15       42.39      1.08 o 
  -4   1  15        0.15      0.09 o 
  -3   1  15        0.14      0.10 o 
  -2   1  15       12.66      0.46 o 
  -1   1  15       11.19      0.37 o 
   0   1  15        3.77      0.21 o 
   1   1  15        3.80      0.25 o 
   2   1  15        5.31      0.84 o 
   3   1  15        3.24      0.52 o 
   4   1  15        9.26      0.80 o 
   5   1  15       18.48      0.69 o 
   6   1  15        1.50      0.37 o 
   7   1  15       22.85      1.27 o 
 -10   2  15        0.24      0.18 o 
  -9   2  15        0.69      0.22 o 
  -8   2  15        0.12      0.13 o 
  -7   2  15       43.57      1.26 o 
  -6   2  15        2.68      0.35 o 
  -5   2  15       13.27      0.77 o 
  -4   2  15       38.70      1.05 o 
  -3   2  15       29.74      1.32 o 
  -2   2  15        2.10      0.19 o 
  -1   2  15       12.97      0.44 o 
   0   2  15       99.55      3.58 o 
   1   2  15        0.71      0.19 o 
   2   2  15       13.33      0.87 o 
   3   2  15        1.25      0.43 o 
   6   2  15       16.25      1.04 o 
  -9   3  15        1.79      0.31 o 
  -8   3  15        0.67      0.24 o 
  -7   3  15        4.53      0.40 o 
  -6   3  15       14.29      0.63 o 
  -5   3  15        2.31      0.27 o 
  -4   3  15        6.28      0.34 o 
  -3   3  15        1.64      0.22 o 
  -2   3  15       12.35      0.59 o 
  -8   4  15        2.77      0.33 o 
  -7   4  15       13.70      1.18 o 
  -6   4  15       23.46      0.85 o 
  -5   4  15       14.48      0.60 o 
  -4   4  15        0.83      0.29 o 
  -3   4  15        0.15      0.13 o 
  -5   5  15        0.18      0.20 o 
  -4   5  15        0.41      0.24 o 
  -9   0  16       22.28      1.23 o 
  -8   0  16       12.48      1.04 o 
  -7   0  16        7.52      0.43 o 
  -6   0  16      136.45      3.66 o 
  -5   0  16        0.13      0.10 o 
  -4   0  16       59.05      2.11 o 
  -3   0  16       14.86      1.00 o 
  -2   0  16       12.37      0.72 o 
  -1   0  16       22.08      2.27 o 
   0   0  16       11.34      0.75 o 
   2   0  16       38.49      1.29 o 
   3   0  16       11.88      0.80 o 
   4   0  16       47.79      1.62 o 
   5   0  16       14.58      0.99 o 
   6   0  16        2.47      0.59 o 
 -10   1  16        0.48      0.36 o 
  -9   1  16        2.20      0.49 o 
  -8   1  16        8.73      0.44 o 
  -7   1  16        6.33      0.27 o 
  -6   1  16        0.33      0.22 o 
  -5   1  16       59.28      1.51 o 
  -4   1  16       23.06      0.77 o 
  -3   1  16       32.98      1.01 o 
  -2   1  16        1.01      0.13 o 
  -1   1  16        6.48      0.32 o 
   0   1  16        3.70      0.24 o 
   1   1  16       25.17      0.92 o 
   2   1  16        0.13      0.14 o 
   3   1  16       57.21      1.85 o 
   4   1  16        3.64      0.60 o 
   5   1  16        0.12      0.12 o 
   6   1  16       25.87      1.30 o 
 -10   2  16        0.74      0.28 o 
  -9   2  16       10.94      0.59 o 
  -8   2  16       39.71      1.41 o 
  -7   2  16       13.00      0.84 o 
  -6   2  16        0.16      0.14 o 
  -5   2  16        3.64      0.34 o 
  -4   2  16       10.67      0.41 o 
  -3   2  16       15.94      0.57 o 
  -2   2  16       38.93      2.68 o 
  -1   2  16        0.11      0.09 o 
   0   2  16        3.06      0.52 o 
   1   2  16        6.04      0.66 o 
   2   2  16       14.13      0.91 o 
   3   2  16        1.85      0.49 o 
   6   2  16        8.55      0.87 o 
  -9   3  16        2.90      0.33 o 
  -8   3  16       18.74      0.75 o 
  -7   3  16       24.22      1.08 o 
  -6   3  16        1.97      0.28 o 
  -5   3  16        0.09      0.09 o 
  -4   3  16        4.02      0.33 o 
  -3   3  16        0.10      0.12 o 
  -2   3  16       34.79      1.18 o 
  -7   4  16       10.88      0.56 o 
  -6   4  16        0.44      0.22 o 
  -5   4  16        0.13      0.15 o 
  -4   4  16        1.53      0.27 o 
  -3   4  16        4.08      0.44 o 
  -4   5  16        0.16      0.19 o 
 -10   1  17       16.43      1.13 o 
  -9   1  17       38.47      1.43 o 
  -8   1  17        6.78      0.51 o 
  -7   1  17       23.32      1.63 o 
  -6   1  17        0.94      0.19 o 
  -5   1  17       17.52      0.77 o 
  -4   1  17        5.04      0.37 o 
  -3   1  17       61.14      2.47 o 
  -2   1  17       32.47      0.96 o 
  -1   1  17        1.56      0.31 o 
   0   1  17       21.07      1.01 o 
   1   1  17        4.16      0.57 o 
   2   1  17        4.17      0.61 o 
   3   1  17        1.45      0.47 o 
   4   1  17        8.48      0.47 o 
   5   1  17        0.13      0.12 o 
  -9   2  17        8.80      0.62 o 
  -8   2  17        1.80      0.30 o 
  -7   2  17        1.79      0.24 o 
  -6   2  17       10.10      1.02 o 
  -5   2  17        8.79      0.45 o 
  -4   2  17        8.22      0.41 o 
  -3   2  17        1.16      0.22 o 
  -2   2  17       58.59      1.93 o 
  -1   2  17        0.06      0.07 o 
   0   2  17        0.15      0.15 o 
   1   2  17        4.26      0.63 o 
   2   2  17       49.73      1.73 o 
  -8   3  17       19.00      0.77 o 
  -7   3  17        0.27      0.25 o 
  -6   3  17        0.51      0.28 o 
  -5   3  17        0.16      0.14 o 
  -4   3  17       15.53      0.76 o 
  -3   3  17        1.14      0.27 o 
  -2   3  17        4.99      0.44 o 
  -6   4  17        0.16      0.18 o 
  -5   4  17        2.43      0.33 o 
  -4   4  17        5.11      0.51 o 
  -9   0  18        0.17      0.19 o 
  -8   0  18        2.57      0.36 o 
  -7   0  18        7.70      1.01 o 
  -6   0  18       16.85      1.40 o 
  -5   0  18       29.29      1.09 o 
  -4   0  18      141.19      4.42 o 
  -3   0  18       35.28      1.87 o 
   1   0  18       92.68      2.71 o 
   2   0  18        4.75      0.64 o 
   3   0  18       10.15      0.83 o 
   4   0  18        0.23      0.23 o 
   5   0  18        1.10      0.50 o 
  -9   1  18        6.14      0.85 o 
  -8   1  18       11.12      0.91 o 
  -7   1  18        0.24      0.14 o 
  -6   1  18        0.78      0.15 o 
  -5   1  18        0.25      0.21 o 
  -4   1  18        1.11      0.19 o 
  -3   1  18       42.17      1.21 o 
  -2   1  18        9.04      0.41 o 
  -1   1  18       16.68      0.71 o 
   0   1  18       26.05      1.17 o 
   1   1  18        4.24      0.62 o 
   2   1  18       21.92      1.14 o 
   3   1  18        2.82      0.58 o 
   4   1  18        0.24      0.24 o 
   5   1  18        5.43      0.45 o 
  -9   2  18       15.38      0.68 o 
  -8   2  18       14.61      0.64 o 
  -7   2  18        5.06      0.53 o 
  -6   2  18       19.98      0.92 o 
  -5   2  18        5.25      0.50 o 
  -4   2  18        8.53      0.43 o 
  -3   2  18       46.63      1.61 o 
  -2   2  18       30.42      0.94 o 
  -1   2  18        6.06      0.36 o 
   0   2  18       11.71      0.88 o 
   1   2  18        0.24      0.23 o 
   2   2  18        2.51      0.57 o 
  -8   3  18        0.28      0.19 o 
  -7   3  18        9.83      0.69 o 
  -6   3  18        9.24      0.78 o 
  -5   3  18       12.96      0.74 o 
  -4   3  18        2.97      0.40 o 
  -3   3  18        3.46      0.59 o 
  -5   4  18       16.47      1.43 o 
  -4   4  18        1.51      0.36 o 
  -9   1  19        2.85      0.33 o 
  -8   1  19        0.14      0.16 o 
  -7   1  19       28.33      0.87 o 
  -6   1  19       12.55      0.48 o 
  -5   1  19       44.85      1.35 o 
  -4   1  19       55.59      1.60 o 
  -3   1  19        0.21      0.14 o 
  -2   1  19        1.87      0.23 o 
  -1   1  19       11.12      0.82 o 
   0   1  19       50.37      1.71 o 
   1   1  19       12.37      0.91 o 
   2   1  19       36.42      1.49 o 
   3   1  19        8.05      0.84 o 
   4   1  19        0.99      0.26 o 
  -8   2  19        3.35      0.54 o 
  -7   2  19        0.21      0.23 o 
  -6   2  19        2.52      1.06 o 
  -5   2  19       11.66      1.24 o 
  -4   2  19        5.96      0.42 o 
  -3   2  19        0.34      0.18 o 
  -2   2  19        8.85      0.44 o 
  -1   2  19        4.77      0.69 o 
   0   2  19       13.65      0.96 o 
   1   2  19        6.66      0.79 o 
   2   2  19        0.27      0.26 o 
  -7   3  19        0.22      0.20 o 
  -6   3  19       16.80      1.28 o 
  -5   3  19        6.09      1.02 o 
  -4   3  19        0.19      0.17 o 
  -3   3  19       11.84      0.69 o 
  -4   4  19        0.19      0.18 o 
  -8   0  20       45.82      1.69 o 
  -7   0  20        0.66      0.26 o 
  -6   0  20       11.35      0.53 o 
  -5   0  20      109.46      3.59 o 
  -3   0  20       10.61      0.79 o 
  -2   0  20       19.16      1.00 o 
  -1   0  20       49.10      1.61 o 
   1   0  20       98.92      3.24 o 
   2   0  20       18.52      1.08 o 
   3   0  20       38.54      1.57 o 
  -8   1  20        1.10      0.49 o 
  -7   1  20        4.65      0.33 o 
  -6   1  20       30.44      1.50 o 
  -5   1  20        0.54      0.20 o 
  -4   1  20       12.84      0.61 o 
  -3   1  20        2.40      0.27 o 
  -2   1  20        0.90      0.39 o 
  -1   1  20        2.99      0.57 o 
   0   1  20        3.14      0.61 o 
   1   1  20        6.12      0.74 o 
   2   1  20       28.30      1.35 o 
   3   1  20        0.31      0.27 o 
  -7   2  20       23.81      1.42 o 
  -6   2  20       23.39      1.09 o 
  -5   2  20        0.27      0.22 o 
  -4   2  20        0.09      0.10 o 
  -3   2  20        3.47      0.32 o 
  -2   2  20        7.51      0.43 o 
  -1   2  20       53.08      1.95 o 
   0   2  20       26.93      1.32 o 
   1   2  20        0.75      0.41 o 
  -6   3  20        0.96      0.59 o 
  -5   3  20        0.30      0.24 o 
  -4   3  20        6.85      0.62 o 
  -3   3  20        5.10      0.53 o 
  -7   1  21        3.61      0.30 o 
  -6   1  21       14.26      0.55 o 
  -5   1  21        0.40      0.27 o 
  -4   1  21        1.43      0.49 o 
  -3   1  21        9.29      0.63 o 
  -2   1  21       60.41      2.13 o 
  -1   1  21       14.80      1.00 o 
   0   1  21       16.44      1.07 o 
   1   1  21       10.26      0.91 o 
   2   1  21       10.35      0.91 o 
  -6   2  21        0.96      0.36 o 
  -5   2  21        0.28      0.32 o 
  -4   2  21        5.12      1.01 o 
  -3   2  21       11.76      0.56 o 
  -2   2  21        0.51      0.21 o 
  -1   2  21        0.86      0.45 o 
   0   2  21       13.60      1.03 o 
  -4   3  21        1.06      0.63 o 
  -7   0  22        0.14      0.16 o 
  -6   0  22        3.85      0.67 o 
  -5   0  22        0.22      0.22 o 
  -4   0  22        1.17      0.47 o 
  -3   0  22      106.76      3.64 o 
   0   0  22       17.37      1.06 o 
   1   0  22        4.83      0.71 o 
  -6   1  22        1.42      0.29 o 
  -5   1  22        1.24      0.26 o 
  -4   1  22       24.29      1.28 o 
  -3   1  22        2.18      0.57 o 
  -2   1  22       12.18      0.96 o 
  -1   1  22       13.25      1.01 o 
   0   1  22        4.53      0.72 o 
   1   1  22        2.98      0.64 o 
  -5   2  22       10.37      1.21 o 
  -4   2  22        3.77      0.50 o 
  -3   2  22        0.28      0.31 o 
  -5   1  23        0.12      0.14 o 
  -4   1  23       10.31      0.92 o 
  -3   1  23        2.29      0.57 o 
  -2   1  23        0.18      0.20 o 
  -1   1  23        1.73      0.54 o 
_refine_diff_density_max 1.665497E-01
_refine_diff_density_min -2.048197E-01

# start Validation Reply Form
_vrf_PLAT417_ELMAM2_withoutURATIO_oxa11_05
;
PROBLEM: Short Inter D-H..H-D
RESPONSE: This is a very strong hydrogen bond and this is the reason why
the distance is so short.
;
# end Validation Reply Form
