# Supplementary material for: On the accuracy and precision of X-ray and neutron diffraction results as a function of resolution and the electron density model
Source: IUCrJ. 2020 Aug 25;7(Pt 5):920–33. doi: 10.1107/S2052252520010441 (PMC7467170; doi:10.1107/S2052252520010441)
Supplement: Supplementary file 2 [file m-07-00920-sup2.zip › cif_deposition/ELMAM2_withoutURATIO_oxa11_06.cif]

data_ELMAM2_withoutURATIO_oxa11_06  
_audit_creation_method             'MoPro12'     
_chemical_formula_moiety               'C2 H2 O4, 2(H2 O1)'
_chemical_formula_sum                  'C2 H6 O6'
_chemical_formula_weight               126.07
_chemical_absolute_configuration     '-'

_symmetry_cell_setting               monoclinic   
_symmetry_space_group_name_H-M         'P 21/c'
_symmetry_space_group_name_Hall        '-P 2ybc'

loop_
_atom_type_symbol                      
_atom_type_description                 
_atom_type_scat_dispersion_real        
_atom_type_scat_dispersion_imag        
_atom_type_scat_source                 
 'C' 'C'    0.0033   0.0016
'Su & Coppens. Acta. Cryst. (1997) A53, 749-762. '                    
 'H' 'H'    0.0000   0.0000
'Su & Coppens. Acta. Cryst. (1997) A53, 749-762. '                    
 'O' 'O'    0.0106   0.0060
'Su & Coppens. Acta. Cryst. (1997) A53, 749-762. '                    

loop_
_symmetry_equiv_pos_as_xyz           
'x, y, z'
'-x, y+1/2, -z+1/2'
'-x, -y, -z'
'x, -y-1/2, z-1/2'
_cell_length_a                    6.0941(2)
_cell_length_b                    3.49310(10)
_cell_length_c                    11.8410(4)
_cell_angle_alpha                 90.00
_cell_angle_beta                  103.933(2)
_cell_angle_gamma                 90.00
_cell_volume                      244.647(13)
_cell_formula_units_Z                2
_cell_measurement_reflns_used     3794
_cell_measurement_temperature     100(1)
_cell_measurement_theta_max       36.28
_cell_measurement_theta_min       3.44
_exptl_crystal_density_diffrn     1.709 
_exptl_crystal_F_000              132 
_exptl_absorpt_coefficient_mu     0.181 
_exptl_crystal_description        unspecified
_exptl_crystal_size_max                 0.192
_exptl_crystal_size_mid                 0.172
_exptl_crystal_size_min                 0.122
_exptl_crystal_colour             colourless
_exptl_absorpt_correction_type    multi-scan
_exptl_absorpt_process_details
;
 Absorption correction done by SORTAV
 Blessing, R. H.: (1995) Acta Cryst. A51, 33-38
;
_exptl_absorpt_correction_T_min    0.942
_exptl_absorpt_correction_T_max    1.001
_exptl_special_details               
;
?
;
_diffrn_reflns_av_R_equivalents   0.0000
_diffrn_reflns_av_unetI/netI      0.0301
_diffrn_reflns_limit_h_max        8
_diffrn_reflns_limit_h_min        -9
_diffrn_reflns_limit_k_max        5
_diffrn_reflns_limit_k_min        0
_diffrn_reflns_limit_l_max        19
_diffrn_reflns_limit_l_min        0
_diffrn_reflns_number             1104
_diffrn_reflns_theta_full         26.00
_diffrn_reflns_theta_max          36.33
_diffrn_reflns_theta_min          3.44
_diffrn_ambient_temperature       100(1)
_diffrn_measured_fraction_theta_full 1.000
_diffrn_measured_fraction_theta_max 0.929
_diffrn_measurement_device_type   'Bruker APEX-II CCD'
_diffrn_measurement_method        '\f and \w scans'
_diffrn_radiation_monochromator   'graphite'
_diffrn_radiation_type            MoK\a
_diffrn_radiation_wavelength      0.71073
_diffrn_source                    'fine-focus sealed tube'
_diffrn_standards_number          0
_reflns_number_gt                 997
_reflns_number_total              1104
_reflns_threshold_expression      >2sigma(I)
_computing_structure_refinement      'MoPro (J. Appl. Cryst. 2005, 38, 38-54)'
_iucr_refine_instructions_details  
; 
# ! MoPro 12.6 19/01/2017 17:16:26 F:\Oxalic_acid\Oxa_ELMAM2\Final_Refinement_06\11\mopro_elmam2_06_01.par 
# ! reflections hkl file : F:\Oxalic_acid\Oxa_ELMAM2\Final_Refinement_06\11\sortav_freeformat.hkl refin. vs. F^1 
# ! atomic table file : C:\Users\user\Desktop\Programy_Krys\MoPro\MoProSuite\LibMoPro\mopro.tab 
# ! wave functions file : C:\Users\user\Desktop\Programy_Krys\MoPro\MoProSuite\LibMoPro\WAVEF_Su_Coppens_relativistic 
# ! RF factor = 1.881 % RI factor = 2.792% 
# ! wR2F factor = 2.249 % wR2I factor = 4.509% 
# ! g.o.f.(F**1) = 1.200 Nvar= 49 Nref= 1104 Nfree= 0 0.08<sinT/l< 0.83 
#  
# WSIG 1.00000 ! weighting scheme 
#  ! SPACE GROUP P ? 
#  
# CELL 6.0941 3.4931 11.8410 90.0000 103.9331 90.0000 0.71073 
# ZERR 0.0000 0.0000 0.0000 0.0000 0.0000 0.0000 
#  
# SYMM 2 P CENTRO 
#  X , Y, Z 
#  -X , 1/2+Y, 1/2-Z 
#  
# EQUIV 56551 
#  
# SCALE 1 7.221674 
#  
# FMULT 1.00000 
#  
# UOVER 0.00000 0.00000 0.00000 0.00000 0.00000 0.00000 ANI 
#  
# SOLVT 0.00000 50.00000 
#  
# EXTIN 0.00000 GAUSSIAN ISOT TYP1 ! G*10^4 
#  
#  
# DUMMY 2 
# DUMY 0.39896 0.58093 0.36381 D1 0 ! atom # 8 
# DUMY 0.42794 0.53146 0.40201 D2 0 ! atom # 9 
#  
# KAPPA 7 
#  1.001632 1.113461 ! # 1 1 TES O1 1x 
#  1.013147 1.000000 ! # 2 1 TES C1 1x 
#  1.003017 1.109004 ! # 3 1 TES O2 1x 
#  1.023969 0.927043 ! # 4 1 TES O3 1x 
#  1.043006 1.200000 ! # 5 1 TES H2 1x 
#  1.043006 1.200000 ! # 6 1 TES H3 1x 
#  1.119673 1.200000 ! # 7 1 TES H1 1x 
#  
# ATOMS 7 
#  
# ATOM 1 O1 TES 1 0.065330 0.444221 0.150155 1.0000 1 O 
#  XY C1 H1 HEX K1 V0 M0 Q0 
# UANI 0.012477 0.016437 0.008373 -.003472 0.002283 0.000496 
#  6.05220 0. -.054 -.087 0. 0.104 0. 0. -.028 0.042 
#  0. -.015 -.026 0. 0. 0.065 0.022 
#  0.011 0. 0. 0.004 0.003 0. 0. 0.015 0.015 
#  
# ATOM 2 C1 TES 1 0.096891 0.558689 0.052073 1.0000 1 C 
#  XY O2 O1 HEX K2 V0 M0 Q0 
# UANI 0.008135 0.010248 0.007775 -.002129 0.001182 -.000120 
#  3.98080 0. 0.081 -.046 0. -.248 0. 0. 0.097 0.050 
#  0. 0.022 -.006 0. 0. 0.294 0.021 
#  0.014 0. 0. 0.014 -.001 0. 0. -.058 0.018 
#  
# ATOM 3 O2 TES 1 0.257509 0.742661 0.036287 1.0000 1 O 
#  ZY C1 O1 HEX K3 V0 M0 Q0 
# UANI 0.010198 0.017549 0.008302 -.005879 0.000870 0.000952 
#  6.09000 0. 0. 0. -.068 0.029 0. 0. -.153 0. 
#  0.028 0. 0. 0.017 0. 0. 0. 
#  -.012 0. 0. 0.011 0. 0. 0. -.003 0. 
#  
# ATOM 4 O3 TES 1 0.369982 0.631240 0.321526 1.0000 1 O 
# bZY H2 H3 HEX K4 V0 M0 Q0 
# UANI 0.010268 0.016905 0.008920 0.001581 0.000627 -.001119 
#  5.64460 0. 0. 0. -.163 -.014 0. 0. 0.132 0. 
#  -.039 0. 0. -.061 0. 0. 0. 
#  -.018 0. 0. -.027 0. 0. 0. 0.004 0. 
#  
# ATOM 5 H2 TES 1 0.310066 0.691056 0.385327 1.0000 1 H 
#  ZY O3 H3 HEX K5 V0 M0 Q0 
# UISO 0.026539 
#  1.13780 0. 0. 0. 0.273 0.140 0. 0. 0. 0. 
#  0.034 0. 0. 0. 0. 0. 0. 
#  -.010 0. 0. 0. 0. 0. 0. 0. 0. 
#  
# ATOM 6 H3 TES 1 0.486572 0.456274 0.348521 1.0000 1 H 
#  ZY O3 H2 HEX K6 V0 M0 Q0 
# UISO 0.026340 
#  1.13780 0. 0. 0. 0.273 0.140 0. 0. 0. 0. 
#  0.034 0. 0. 0. 0. 0. 0. 
#  -.010 0. 0. 0. 0. 0. 0. 0. 0. 
#  
# ATOM 7 H1 TES 1 0.196998 0.519728 0.218534 1.0000 1 H 
#  ZY O1 C1 HEX K7 V0 M0 Q0 
# UISO 0.044109 
#  0.95670 0. 0. 0. 0.207 0.095 0. 0. 0. 0. 
#  0.017 0. 0. 0. 0. 0. 0. 
#  -.028 0. 0. 0. 0. 0. 0. 0. 0. 
#  
# ANHAR 0 3 ! number_of_anharmonic_atoms max_order 
# ! 1 ! atom number 
# ! 0.00E+00 0.00E+00 0.00E+00 0.00E+00 0.00E+00 0.00E+00 0.00E+00 0.00E+00 
# ! 0.00E+00 0.00E+00 
#  
#  
# STOP 
; 
_refine_special_details              
;
  TAAM refinement with ELMAM2 databank.
  Uses aspherical atomic scattering factors computed 
  from multipolar model
  (Hansen & Coppens, Acta Cryst. A, 1978, 34, 909-921)
  parametrized using ELMAM2 databank
  (Domagala, et al., Acta Cryst. A, 2012, 68, 337-351)
  and MoPro software
  (Jelsch, et al., J. Appl. Cryst. 2005, 38, 38-54)
 Refinement of F^1^ against reflections.
 The threshold expression of F^2^ > 2sigma(F^2^) is
 used for calculating R-factors(gt) and is not
 relevant to the choice of reflections for refinement.
 R-factors based on F^2^ are statistically about twice
 as large as those based on F, and R-factors based on
 ALL data will be even larger.
;
_refine_ls_structure_factor_coef     F  
_refine_ls_matrix_type                full
_refine_ls_weighting_scheme          sigma
_refine_ls_weighting_details         ?
_atom_sites_solution_primary      direct 
_atom_sites_solution_secondary    difmap 
_atom_sites_solution_hydrogens    geom   
_refine_ls_hydrogen_treatment    refall
_refine_ls_extinction_method        'none'              
_refine_ls_abs_structure_details     ?
_refine_ls_abs_structure_Flack       ?
_refine_ls_number_reflns              1104
_refine_ls_number_parameters            49
_refine_ls_number_restraints             0
# R-factors: R(F)  &  wR2(I) 
_refine_ls_R_factor_all              0.0188
_refine_ls_R_factor_gt               0.0163
_refine_ls_wR_factor_ref             0.0225
_refine_ls_wR_factor_gt              0.0221
_refine_ls_goodness_of_fit_ref       1.200
_refine_ls_restrained_S_all          0.000
_refine_ls_shift/su_max              0.001
_refine_ls_shift/su_mean             0.000

###  to get diff_density_max min & rms : 
###  run MoPro  : WRIT FOUR   to create FOURier file 
###  run VMoPro : FOUR  FastFourierTransform   to get a 3D grid (Xplor format) on whole unit-cell
###             & GRID  STAT   to get max min rms statistics


loop_
_atom_site_type_symbol      
_atom_site_label            
_atom_site_fract_x          
_atom_site_fract_y          
_atom_site_fract_z          
_atom_site_U_iso_or_equiv   
_atom_site_adp_type         
_atom_site_occupancy        
_atom_site_calc_flag        
_atom_site_refinement_flag_posn  
_atom_site_refinement_flag_adp  
_atom_site_disorder_assembly
_atom_site_disorder_group   
O  O1 0.06533(4) 0.44422(7) 0.15016(2) 0.0125(1) Uani 1 d . . . .
C  C1 0.09689(5) 0.55869(8) 0.05207(3) 0.0088(1) Uani 1 d . . . .
O  O2 0.25751(4) 0.74266(7) 0.03629(2) 0.0122(1) Uani 1 d . . . .
O  O3 0.36998(4) 0.63124(8) 0.32153(2) 0.0123(1) Uani 1 d . . . .
H  H2 0.310(1) 0.691(2) 0.3853(7) 0.027(1) Uiso 1 d U . . .
H  H3 0.487(1) 0.456(2) 0.3485(6) 0.026(2) Uiso 1 d U . . .
H  H1 0.197(2) 0.520(3) 0.2185(8) 0.044(2) Uiso 1 d U . . .

loop_ 
_atom_site_aniso_label 
_atom_site_aniso_U_11 
_atom_site_aniso_U_22 
_atom_site_aniso_U_33 
_atom_site_aniso_U_12 
_atom_site_aniso_U_13 
_atom_site_aniso_U_23 
O1 0.0125(1) 0.0164(1) 0.0084(1) -0.00347(8) 0.00228(8) 0.00050(8)  
C1 0.0081(1) 0.0102(1) 0.0078(1) -0.00213(8) 0.00118(9) -0.00012(9)  
O2 0.0102(1) 0.0175(1) 0.0083(1) -0.00588(8) 0.00087(8) 0.00095(8)  
O3 0.0103(1) 0.0169(1) 0.0089(1) 0.00158(8) 0.00063(8) -0.00112(9)  

loop_
_geom_bond_atom_site_label_1         
_geom_bond_atom_site_label_2         
_geom_bond_distance                  
_geom_bond_site_symmetry_2           
_geom_bond_publ_flag                 
O1 C1 1.2858(4) . ? 
O1 H1 1.028(9) . ? 
C1 O2 1.2223(4) . ? 
O3 H3 0.933(7) . ? 
O3 H2 0.938(8) . ? 

loop_
_geom_angle_atom_site_label_1        
_geom_angle_atom_site_label_2        
_geom_angle_atom_site_label_3        
_geom_angle                          
_geom_angle_site_symmetry_1          
_geom_angle_site_symmetry_3          
_geom_angle_publ_flag                
O1 C1 O2 126.95(3) . . ? 
C1 O1 H1 111.9(5) . . ? 
H2 O3 H3 106.4(6) . . ? 

loop_
_geom_torsion_atom_site_label_1      
_geom_torsion_atom_site_label_2      
_geom_torsion_atom_site_label_3      
_geom_torsion_atom_site_label_4      
_geom_torsion                        
_geom_torsion_site_symmetry_1        
_geom_torsion_site_symmetry_2        
_geom_torsion_site_symmetry_3        
_geom_torsion_site_symmetry_4        
_geom_torsion_publ_flag              
O2 C1 O1 H1 -1.5(5) . . . . ? 

loop_ 
 _refln_index_h 
 _refln_index_k 
 _refln_index_l 
 _refln_F_squared_meas 
 _refln_F_squared_sigma 
 _refln_observed_status 
   1   0   0      372.46     12.92 o 
   2   0   0       23.42      0.77 o 
   3   0   0      404.67     14.22 o 
   4   0   0       44.82      2.03 o 
   5   0   0       61.50      3.04 o 
   6   0   0      231.01      7.87 o 
   7   0   0      115.57      3.80 o 
   8   0   0       28.12      1.97 o 
   1   1   0     1497.73     34.93 o 
   2   1   0      364.92      8.47 o 
   3   1   0      111.34      2.78 o 
   4   1   0        2.32      0.14 o 
   5   1   0        0.50      0.07 o 
   6   1   0        0.44      0.10 o 
   7   1   0       84.29      2.27 o 
   8   1   0        0.09      0.11 o 
   0   2   0       13.19      0.52 o 
   1   2   0      312.34      7.57 o 
   2   2   0      513.61     12.48 o 
   3   2   0        2.02      0.11 o 
   4   2   0      119.03      2.75 o 
   5   2   0       24.80      0.63 o 
   6   2   0        0.08      0.06 o 
   7   2   0       36.33      1.53 o 
   8   2   0       45.76      1.52 o 
   1   3   0       19.54      0.51 o 
   2   3   0       13.05      0.37 o 
   3   3   0       71.17      1.65 o 
   4   3   0        6.01      0.21 o 
   5   3   0      123.75      3.19 o 
   6   3   0        0.05      0.05 o 
   7   3   0        0.61      0.21 o 
   8   3   0       18.07      1.02 o 
   0   4   0        3.13      0.19 o 
   1   4   0       19.00      0.56 o 
   2   4   0       13.58      0.39 o 
   3   4   0        6.60      0.28 o 
   4   4   0       70.16      1.81 o 
   5   4   0        9.46      0.34 o 
   6   4   0       18.21      0.80 o 
   7   4   0       10.31      0.83 o 
   1   5   0        4.36      0.20 o 
   2   5   0       12.98      0.41 o 
   3   5   0       18.53      0.65 o 
   4   5   0        0.20      0.12 o 
   5   5   0        5.25      0.44 o 
  -8   1   1       30.08      1.62 o 
  -7   1   1       17.95      0.82 o 
  -6   1   1        1.34      0.11 o 
  -5   1   1       55.93      1.41 o 
  -4   1   1       91.64      2.20 o 
  -3   1   1      328.13      8.23 o 
  -2   1   1      186.55      4.31 o 
  -1   1   1     2714.42     67.49 o 
   0   1   1      434.55     10.09 o 
   1   1   1       37.25      0.98 o 
   2   1   1       66.01      1.63 o 
   3   1   1      435.59     10.42 o 
   4   1   1      153.16      3.59 o 
   5   1   1      105.43      2.66 o 
   6   1   1      188.60      5.61 o 
   7   1   1        1.31      0.21 o 
   8   1   1        0.34      0.16 o 
  -8   2   1       41.65      1.41 o 
  -7   2   1        0.07      0.07 o 
  -6   2   1       69.27      1.84 o 
  -5   2   1        9.54      0.29 o 
  -4   2   1       52.63      1.24 o 
  -3   2   1       85.57      2.23 o 
  -2   2   1      151.65      3.66 o 
  -1   2   1      133.86      3.21 o 
   0   2   1       71.43      1.71 o 
   1   2   1      262.94      6.71 o 
   2   2   1        1.84      0.16 o 
   3   2   1        7.99      0.27 o 
   4   2   1       74.20      1.73 o 
   5   2   1       26.03      0.65 o 
   6   2   1       10.18      0.41 o 
   7   2   1       11.06      0.50 o 
   8   2   1       21.31      1.04 o 
  -8   3   1        0.18      0.18 o 
  -7   3   1        2.02      0.19 o 
  -6   3   1       13.71      0.42 o 
  -5   3   1       20.25      0.54 o 
  -4   3   1        4.93      0.20 o 
  -3   3   1        3.95      0.15 o 
  -2   3   1      143.47      3.33 o 
  -1   3   1        0.14      0.06 o 
   0   3   1       52.18      1.23 o 
   1   3   1       31.77      0.83 o 
   2   3   1       30.19      0.75 o 
   3   3   1        2.43      0.14 o 
   4   3   1       37.40      1.05 o 
   5   3   1       27.64      0.76 o 
   6   3   1        0.08      0.09 o 
   7   3   1       27.77      0.92 o 
   8   3   1        0.28      0.25 o 
  -7   4   1       23.96      0.80 o 
  -6   4   1        8.32      0.35 o 
  -5   4   1        3.40      0.19 o 
  -4   4   1        0.17      0.08 o 
  -3   4   1       22.15      0.61 o 
  -2   4   1       17.63      0.51 o 
  -1   4   1        6.53      0.23 o 
   0   4   1       12.94      0.40 o 
   1   4   1        0.56      0.08 o 
   2   4   1        0.04      0.04 o 
   3   4   1        0.13      0.07 o 
   4   4   1        0.61      0.09 o 
   5   4   1        5.09      0.27 o 
   6   4   1        0.06      0.07 o 
   7   4   1        1.37      0.43 o 
  -5   5   1        2.49      0.23 o 
  -4   5   1        0.09      0.11 o 
  -3   5   1        0.28      0.10 o 
  -2   5   1        0.43      0.11 o 
  -1   5   1       11.21      0.46 o 
   0   5   1        0.06      0.05 o 
   1   5   1        0.12      0.08 o 
   2   5   1        3.96      0.27 o 
   3   5   1        9.61      0.36 o 
   4   5   1        1.88      0.18 o 
  -8   0   2        3.38      0.86 o 
  -7   0   2       13.81      1.34 o 
  -6   0   2      181.77     10.80 o 
  -5   0   2       92.06      3.07 o 
  -4   0   2      974.26     24.31 o 
  -3   0   2       13.23      0.52 o 
  -2   0   2      600.55     14.82 o 
  -1   0   2      737.02     38.13 o 
   0   0   2      143.79      5.16 o 
   1   0   2       10.71      0.38 o 
   2   0   2     3719.18     71.70 o 
   3   0   2      195.56      6.46 o 
   4   0   2        0.07      0.06 o 
   5   0   2      673.38     23.42 o 
   6   0   2       30.14      0.87 o 
   7   0   2       36.94      1.09 o 
   8   0   2       15.20      1.53 o 
  -8   1   2        0.09      0.10 o 
  -7   1   2       89.74      2.72 o 
  -6   1   2        6.42      0.22 o 
  -5   1   2      252.93      5.91 o 
  -4   1   2       57.70      1.37 o 
  -3   1   2       33.57      0.91 o 
  -2   1   2      565.80     14.29 o 
  -1   1   2      148.39      4.13 o 
   0   1   2       86.21      2.07 o 
   1   1   2      423.55     10.07 o 
   2   1   2        2.49      0.16 o 
   3   1   2      442.85     10.75 o 
   4   1   2      185.36      4.40 o 
   5   1   2       58.67      1.45 o 
   6   1   2       62.18      1.68 o 
   7   1   2        0.12      0.09 o 
   8   1   2        1.93      0.47 o 
  -8   2   2       15.41      1.00 o 
  -7   2   2        0.42      0.10 o 
  -6   2   2       40.98      1.02 o 
  -5   2   2        0.52      0.10 o 
  -4   2   2       13.01      0.35 o 
  -3   2   2      177.12      4.10 o 
  -2   2   2      478.64     11.65 o 
  -1   2   2        7.95      0.27 o 
   0   2   2      130.86      3.68 o 
   1   2   2        0.04      0.04 o 
   2   2   2        2.88      0.15 o 
   3   2   2      277.54      7.10 o 
   4   2   2      296.47      7.18 o 
   5   2   2        3.43      0.17 o 
   6   2   2        0.06      0.06 o 
   7   2   2        6.49      0.43 o 
   8   2   2        0.17      0.17 o 
  -8   3   2        9.69      0.54 o 
  -7   3   2        1.99      0.17 o 
  -6   3   2       12.11      0.37 o 
  -5   3   2        0.09      0.06 o 
  -4   3   2       13.73      0.43 o 
  -3   3   2      255.34      6.13 o 
  -2   3   2       67.43      1.67 o 
  -1   3   2       32.73      0.83 o 
   0   3   2      116.46      2.67 o 
   1   3   2       48.94      1.23 o 
   2   3   2       92.34      2.16 o 
   3   3   2       21.77      0.57 o 
   4   3   2        0.89      0.10 o 
   5   3   2        5.76      0.25 o 
   6   3   2        0.64      0.14 o 
   7   3   2       24.60      1.10 o 
   8   3   2        9.62      0.81 o 
  -7   4   2        6.90      0.41 o 
  -6   4   2        0.07      0.07 o 
  -5   4   2        0.04      0.04 o 
  -4   4   2        5.53      0.26 o 
  -3   4   2       11.36      0.34 o 
  -2   4   2       63.04      1.51 o 
  -1   4   2       10.00      0.31 o 
   0   4   2       60.40      1.87 o 
   1   4   2       59.22      1.61 o 
   2   4   2        1.92      0.13 o 
   3   4   2        2.29      0.15 o 
   4   4   2        0.59      0.11 o 
   5   4   2        0.08      0.07 o 
   6   4   2       29.73      1.21 o 
  -5   5   2        4.34      0.36 o 
  -4   5   2       24.97      0.75 o 
  -3   5   2        2.50      0.23 o 
  -2   5   2       17.07      0.57 o 
  -1   5   2       76.50      2.10 o 
   0   5   2        7.75      0.30 o 
   1   5   2       13.45      0.44 o 
   2   5   2        2.08      0.18 o 
   3   5   2        3.16      0.23 o 
   4   5   2        1.00      0.16 o 
  -8   1   3       19.42      1.29 o 
  -7   1   3        3.56      0.25 o 
  -6   1   3        1.44      0.12 o 
  -5   1   3       51.20      1.21 o 
  -4   1   3        1.52      0.12 o 
  -3   1   3      163.56      4.22 o 
  -2   1   3       19.99      0.55 o 
  -1   1   3      329.86      7.67 o 
   0   1   3       17.38      0.52 o 
   1   1   3      791.86     20.98 o 
   2   1   3      461.34     11.68 o 
   3   1   3       41.88      1.08 o 
   4   1   3      206.36      5.17 o 
   5   1   3        1.77      0.14 o 
   6   1   3       22.77      0.75 o 
   7   1   3        7.74      0.36 o 
   8   1   3       86.46      2.56 o 
  -8   2   3        6.61      1.15 o 
  -7   2   3       23.25      1.03 o 
  -6   2   3       62.19      1.99 o 
  -5   2   3        4.42      0.21 o 
  -4   2   3       79.51      1.92 o 
  -3   2   3      301.30      7.08 o 
  -2   2   3       10.00      0.38 o 
  -1   2   3      170.35      4.24 o 
   0   2   3        0.04      0.04 o 
   1   2   3      350.22      8.88 o 
   2   2   3       17.37      0.49 o 
   3   2   3      102.51      2.56 o 
   4   2   3       55.16      1.70 o 
   5   2   3       24.34      0.74 o 
   6   2   3       13.84      0.48 o 
   7   2   3        4.76      0.35 o 
   8   2   3        5.02      0.63 o 
  -8   3   3        7.71      0.47 o 
  -7   3   3        2.52      0.18 o 
  -6   3   3        1.18      0.14 o 
  -5   3   3        6.69      0.28 o 
  -4   3   3       23.53      0.59 o 
  -3   3   3        3.54      0.16 o 
  -2   3   3        1.47      0.11 o 
  -1   3   3       14.31      0.46 o 
   0   3   3       88.09      2.03 o 
   1   3   3        0.04      0.04 o 
   2   3   3        4.76      0.18 o 
   3   3   3      100.15      2.78 o 
   4   3   3        1.41      0.13 o 
   5   3   3        4.67      0.26 o 
   6   3   3        0.69      0.16 o 
   7   3   3       16.91      0.92 o 
  -7   4   3        0.64      0.15 o 
  -6   4   3        7.87      0.58 o 
  -5   4   3       25.69      0.76 o 
  -4   4   3       64.02      1.78 o 
  -3   4   3       60.32      1.48 o 
  -2   4   3       34.61      0.86 o 
  -1   4   3        0.04      0.04 o 
   0   4   3        4.12      0.19 o 
   1   4   3       15.41      0.47 o 
   2   4   3       57.55      1.40 o 
   3   4   3       19.23      0.68 o 
   4   4   3        2.95      0.26 o 
   5   4   3        1.53      0.38 o 
   6   4   3        0.26      0.22 o 
  -5   5   3        3.60      0.26 o 
  -4   5   3        2.58      0.19 o 
  -3   5   3        4.61      0.27 o 
  -2   5   3        3.42      0.22 o 
  -1   5   3        1.31      0.18 o 
   0   5   3        1.04      0.20 o 
   1   5   3        0.69      0.13 o 
   2   5   3        1.51      0.16 o 
   3   5   3        0.10      0.09 o 
   4   5   3        4.10      0.74 o 
  -8   0   4        3.36      0.87 o 
  -7   0   4       40.84      1.50 o 
  -6   0   4        2.93      0.31 o 
  -5   0   4       16.85      0.70 o 
  -4   0   4      128.60      3.32 o 
  -3   0   4       84.79      4.61 o 
  -2   0   4     1913.28     70.91 o 
  -1   0   4      824.24     42.25 o 
   0   0   4       66.16      1.67 o 
   1   0   4     1807.89     55.54 o 
   2   0   4        8.67      0.46 o 
   3   0   4       21.03      0.80 o 
   4   0   4       36.97      1.27 o 
   5   0   4       11.89      0.46 o 
   6   0   4        1.52      0.30 o 
   7   0   4      278.38      8.40 o 
  -8   1   4       29.57      1.15 o 
  -7   1   4        0.45      0.14 o 
  -6   1   4       32.18      1.13 o 
  -5   1   4       92.04      2.43 o 
  -4   1   4       34.24      0.85 o 
  -3   1   4      231.07      6.13 o 
  -2   1   4      352.28      8.32 o 
  -1   1   4      237.59      5.53 o 
   0   1   4     1501.63     34.78 o 
   1   1   4       65.37      1.67 o 
   2   1   4        9.24      0.31 o 
   3   1   4       12.05      0.42 o 
   4   1   4        3.05      0.15 o 
   5   1   4       39.65      1.07 o 
   6   1   4       56.07      2.06 o 
   7   1   4       35.77      1.05 o 
   8   1   4       36.19      1.35 o 
  -8   2   4       15.79      0.57 o 
  -7   2   4        3.26      0.22 o 
  -6   2   4        5.41      0.23 o 
  -5   2   4       28.85      0.73 o 
  -4   2   4       63.54      1.75 o 
  -3   2   4       27.01      0.70 o 
  -2   2   4       22.94      0.65 o 
  -1   2   4      227.16      5.73 o 
   0   2   4      181.75      5.11 o 
   1   2   4       19.43      0.62 o 
   2   2   4        1.12      0.13 o 
   3   2   4       93.13      2.68 o 
   4   2   4       16.00      0.60 o 
   5   2   4       60.99      1.86 o 
   6   2   4       47.60      1.37 o 
   7   2   4        0.55      0.17 o 
   8   2   4       15.85      0.95 o 
  -8   3   4        0.10      0.11 o 
  -7   3   4       80.02      2.67 o 
  -6   3   4        4.76      0.21 o 
  -5   3   4       12.16      0.36 o 
  -4   3   4      247.46      6.00 o 
  -3   3   4       46.48      1.16 o 
  -2   3   4        9.63      0.30 o 
  -1   3   4       58.08      1.48 o 
   0   3   4       59.19      1.39 o 
   1   3   4        8.48      0.27 o 
   2   3   4      222.51      6.31 o 
   3   3   4      108.92      2.62 o 
   4   3   4       49.99      1.33 o 
   5   3   4        3.78      0.30 o 
   6   3   4        0.17      0.12 o 
   7   3   4       15.60      0.90 o 
  -7   4   4        1.69      0.25 o 
  -6   4   4       44.98      1.49 o 
  -5   4   4       25.76      0.79 o 
  -4   4   4        0.87      0.10 o 
  -3   4   4       30.56      0.84 o 
  -2   4   4        0.39      0.08 o 
  -1   4   4        0.36      0.08 o 
   0   4   4       13.03      0.45 o 
   1   4   4        3.17      0.16 o 
   2   4   4       55.41      1.36 o 
   3   4   4       39.27      1.04 o 
   4   4   4        1.44      0.16 o 
   6   4   4        7.04      0.66 o 
  -5   5   4       70.07      1.87 o 
  -4   5   4        0.38      0.17 o 
  -3   5   4       10.94      0.41 o 
  -2   5   4        3.76      0.29 o 
  -1   5   4        4.97      0.28 o 
   0   5   4       25.96      1.05 o 
   1   5   4       98.34      2.73 o 
   2   5   4        2.40      0.22 o 
   3   5   4        0.10      0.11 o 
   4   5   4       23.88      1.41 o 
  -8   1   5       22.95      1.18 o 
  -7   1   5        2.09      0.18 o 
  -6   1   5       94.39      2.38 o 
  -5   1   5       30.32      0.86 o 
  -4   1   5        0.03      0.03 o 
  -3   1   5      211.83      5.11 o 
  -2   1   5       19.95      0.66 o 
  -1   1   5        0.85      0.11 o 
   0   1   5       68.79      1.70 o 
   1   1   5      112.53      2.99 o 
   2   1   5       20.10      0.63 o 
   3   1   5        5.05      0.21 o 
   4   1   5       87.78      2.16 o 
   5   1   5        1.14      0.14 o 
   6   1   5       59.76      1.53 o 
   7   1   5       41.25      1.29 o 
   8   1   5        0.13      0.14 o 
  -8   2   5       34.71      0.95 o 
  -7   2   5       10.37      0.39 o 
  -6   2   5        4.64      0.26 o 
  -5   2   5      179.62      4.26 o 
  -4   2   5        6.19      0.25 o 
  -3   2   5        2.61      0.14 o 
  -2   2   5        3.27      0.19 o 
  -1   2   5      482.60     11.79 o 
   0   2   5       48.41      1.23 o 
   1   2   5       88.41      2.20 o 
   2   2   5      152.53      3.70 o 
   3   2   5       63.68      2.08 o 
   4   2   5        0.38      0.13 o 
   5   2   5       15.32      0.53 o 
   6   2   5       98.38      2.65 o 
   7   2   5        0.90      0.23 o 
   8   2   5        7.68      0.74 o 
  -8   3   5        0.83      0.19 o 
  -7   3   5       34.88      1.30 o 
  -6   3   5        0.65      0.11 o 
  -5   3   5        3.83      0.21 o 
  -4   3   5       29.05      0.75 o 
  -3   3   5       22.61      0.59 o 
  -2   3   5        6.72      0.22 o 
  -1   3   5        0.84      0.10 o 
   0   3   5       16.05      0.42 o 
   1   3   5       22.44      0.58 o 
   2   3   5        8.33      0.29 o 
   3   3   5        0.18      0.08 o 
   4   3   5        3.85      0.31 o 
   5   3   5       43.83      1.77 o 
   6   3   5        0.34      0.29 o 
   7   3   5        1.24      0.41 o 
  -7   4   5       22.93      1.08 o 
  -6   4   5       42.60      1.26 o 
  -5   4   5       14.04      0.44 o 
  -4   4   5       12.01      0.46 o 
  -3   4   5        0.33      0.08 o 
  -2   4   5       35.61      0.94 o 
  -1   4   5       63.15      1.52 o 
   0   4   5       80.93      2.22 o 
   1   4   5       53.30      1.30 o 
   2   4   5       19.72      0.71 o 
   3   4   5        0.14      0.09 o 
   4   4   5       19.70      1.12 o 
   6   4   5       15.81      0.91 o 
  -5   5   5        0.12      0.10 o 
  -4   5   5        0.10      0.11 o 
  -3   5   5        1.17      0.18 o 
  -2   5   5        4.46      0.29 o 
  -1   5   5        0.25      0.11 o 
   0   5   5        3.31      0.22 o 
   1   5   5        4.31      0.32 o 
   2   5   5        1.31      0.20 o 
   3   5   5        2.30      0.34 o 
  -8   0   6        0.14      0.16 o 
  -7   0   6      250.10      9.07 o 
  -6   0   6      166.58      3.97 o 
  -5   0   6      118.32      3.43 o 
  -4   0   6       44.52      2.27 o 
  -3   0   6       11.68      0.85 o 
  -2   0   6      163.94      3.95 o 
  -1   0   6      187.00      4.83 o 
   0   0   6      984.03     33.42 o 
   1   0   6      215.84      6.55 o 
   2   0   6        4.15      0.53 o 
   3   0   6      579.52     14.59 o 
   4   0   6       12.56      0.45 o 
   5   0   6        6.13      0.37 o 
   6   0   6       43.95      1.71 o 
   7   0   6        0.53      0.34 o 
  -8   1   6        1.62      0.27 o 
  -7   1   6       19.68      0.58 o 
  -6   1   6      151.58      3.59 o 
  -5   1   6        3.94      0.19 o 
  -4   1   6      176.78      4.14 o 
  -3   1   6        0.24      0.10 o 
  -2   1   6        5.52      0.28 o 
  -1   1   6        0.58      0.10 o 
   0   1   6      300.26      7.15 o 
   1   1   6      211.82      5.21 o 
   2   1   6      408.95     10.63 o 
   3   1   6        4.83      0.23 o 
   4   1   6       40.46      1.16 o 
   5   1   6       82.77      2.00 o 
   6   1   6       21.34      0.62 o 
   7   1   6        1.10      0.20 o 
   8   1   6        4.24      0.61 o 
  -9   2   6       35.89      1.55 o 
  -8   2   6       60.34      1.93 o 
  -7   2   6        2.01      0.19 o 
  -6   2   6        0.94      0.14 o 
  -5   2   6       80.63      2.09 o 
  -4   2   6        6.01      0.38 o 
  -3   2   6      140.70      3.33 o 
  -2   2   6       70.85      1.70 o 
  -1   2   6       18.42      0.52 o 
   0   2   6        5.40      0.25 o 
   1   2   6      159.95      3.87 o 
   2   2   6       10.15      0.39 o 
   3   2   6       46.19      1.36 o 
   4   2   6        7.03      0.32 o 
   5   2   6       49.09      1.43 o 
   6   2   6        2.03      0.24 o 
   7   2   6        6.06      0.62 o 
   8   2   6        0.15      0.16 o 
  -8   3   6       34.84      1.52 o 
  -7   3   6       17.25      0.75 o 
  -6   3   6        6.75      0.33 o 
  -5   3   6        4.43      0.40 o 
  -4   3   6        8.75      0.30 o 
  -3   3   6        0.07      0.05 o 
  -2   3   6      375.15      9.23 o 
  -1   3   6      108.99      2.70 o 
   0   3   6        0.13      0.06 o 
   1   3   6       45.67      1.15 o 
   2   3   6        2.16      0.34 o 
   3   3   6       20.67      1.23 o 
   4   3   6      109.86      3.12 o 
   5   3   6       93.84      3.05 o 
   6   3   6        0.32      0.24 o 
   7   3   6        7.01      0.68 o 
  -7   4   6        4.49      0.51 o 
  -6   4   6        2.16      0.24 o 
  -5   4   6        0.06      0.06 o 
  -4   4   6       31.30      0.93 o 
  -3   4   6       26.47      0.82 o 
  -2   4   6        4.41      0.30 o 
  -1   4   6       86.50      2.12 o 
   0   4   6        6.75      0.33 o 
   1   4   6        8.81      0.30 o 
   2   4   6        3.68      0.33 o 
   3   4   6        0.49      0.14 o 
   4   4   6       14.61      1.72 o 
  -4   5   6        5.89      0.42 o 
  -3   5   6       40.96      1.18 o 
  -2   5   6        0.07      0.07 o 
  -1   5   6       33.97      1.02 o 
   0   5   6       82.05      2.18 o 
   1   5   6        0.06      0.07 o 
   2   5   6        1.15      0.91 o 
   3   5   6       17.05      0.83 o 
  -8   1   7       58.16      1.65 o 
  -7   1   7       54.26      1.40 o 
  -6   1   7        2.63      0.15 o 
  -5   1   7        1.00      0.09 o 
  -4   1   7       87.28      2.05 o 
  -3   1   7      338.50      8.15 o 
  -2   1   7       33.01      0.94 o 
  -1   1   7      403.42      9.77 o 
   0   1   7       34.75      1.01 o 
   1   1   7       18.08      0.54 o 
   2   1   7       29.28      0.80 o 
   3   1   7       29.67      0.88 o 
   4   1   7        7.81      0.34 o 
   5   1   7        5.05      0.22 o 
   6   1   7       12.08      0.41 o 
   7   1   7        1.36      0.26 o 
   8   1   7        0.21      0.21 o 
  -9   2   7       10.57      0.85 o 
  -8   2   7        6.85      0.38 o 
  -7   2   7       19.54      0.57 o 
  -6   2   7        0.12      0.08 o 
  -5   2   7       22.73      0.78 o 
  -4   2   7        7.05      0.37 o 
  -3   2   7      166.37      4.06 o 
  -2   2   7       33.52      0.82 o 
  -1   2   7        1.43      0.10 o 
   0   2   7      137.13      3.35 o 
   1   2   7       80.29      1.94 o 
   2   2   7       56.01      1.41 o 
   3   2   7        3.93      0.20 o 
   4   2   7      152.79      5.17 o 
   5   2   7        3.95      0.34 o 
   6   2   7        1.03      0.16 o 
   7   2   7        3.05      0.52 o 
  -8   3   7       10.92      0.46 o 
  -7   3   7        0.13      0.11 o 
  -6   3   7        8.04      0.51 o 
  -5   3   7       16.24      0.60 o 
  -4   3   7        5.69      0.27 o 
  -3   3   7        4.33      0.22 o 
  -2   3   7       85.09      2.52 o 
  -1   3   7        1.76      0.11 o 
   0   3   7        1.09      0.10 o 
   1   3   7       19.63      0.65 o 
   2   3   7       30.22      1.81 o 
   3   3   7        1.84      0.29 o 
   4   3   7        0.31      0.15 o 
   5   3   7        4.79      0.59 o 
   6   3   7        4.99      0.55 o 
  -7   4   7        3.95      0.34 o 
  -6   4   7        0.11      0.10 o 
  -5   4   7        1.07      0.20 o 
  -4   4   7       10.22      0.39 o 
  -3   4   7       18.07      0.52 o 
  -2   4   7       40.06      1.10 o 
  -1   4   7       30.76      0.98 o 
   0   4   7        0.07      0.06 o 
   1   4   7        1.42      0.22 o 
   2   4   7       20.21      0.85 o 
   3   4   7       53.95      2.21 o 
  -4   5   7        0.09      0.10 o 
  -3   5   7        3.81      0.58 o 
  -2   5   7        0.20      0.15 o 
  -1   5   7        1.09      0.22 o 
   0   5   7        0.08      0.08 o 
   1   5   7        0.99      0.32 o 
   2   5   7        0.30      0.21 o 
  -7   0   8        0.18      0.12 o 
  -6   0   8        0.94      0.23 o 
  -5   0   8      283.04      8.28 o 
  -4   0   8      568.65     14.11 o 
  -3   0   8       21.90      0.68 o 
  -2   0   8      440.19     20.42 o 
  -1   0   8      484.05     13.69 o 
   0   0   8      286.75      8.18 o 
   1   0   8       69.68      2.47 o 
   2   0   8      102.83      3.31 o 
   3   0   8       10.79      0.41 o 
   4   0   8        0.60      0.18 o 
   5   0   8      145.88      3.86 o 
   6   0   8       15.75      0.81 o 
   7   0   8       42.34      1.48 o 
   8   0   8       28.38      1.30 o 
  -8   1   8        6.45      0.30 o 
  -7   1   8        0.06      0.05 o 
  -6   1   8        3.08      0.15 o 
  -5   1   8       17.44      0.48 o 
  -4   1   8      173.46      4.00 o 
  -3   1   8        8.11      0.25 o 
  -2   1   8      278.25      6.48 o 
  -1   1   8       89.09      2.14 o 
   0   1   8       26.49      0.74 o 
   1   1   8       90.52      2.26 o 
   2   1   8       45.94      1.21 o 
   3   1   8       37.63      1.30 o 
   4   1   8       27.99      1.05 o 
   5   1   8        1.44      0.14 o 
   6   1   8       42.80      1.14 o 
   7   1   8       46.26      1.60 o 
  -9   2   8       55.01      1.61 o 
  -8   2   8        6.96      0.36 o 
  -7   2   8       17.84      0.53 o 
  -6   2   8       13.76      0.42 o 
  -5   2   8        1.86      0.22 o 
  -4   2   8       82.24      2.14 o 
  -3   2   8      288.69      6.97 o 
  -2   2   8       27.87      0.69 o 
  -1   2   8       46.02      1.09 o 
   0   2   8        0.41      0.07 o 
   1   2   8        5.90      0.25 o 
   2   2   8       54.72      1.54 o 
   3   2   8      102.28      2.89 o 
   4   2   8        0.59      0.15 o 
   5   2   8       14.90      0.84 o 
   6   2   8        5.28      0.56 o 
   7   2   8        7.30      0.69 o 
  -8   3   8       23.89      0.78 o 
  -7   3   8        0.09      0.10 o 
  -6   3   8       42.52      1.29 o 
  -5   3   8        2.12      0.25 o 
  -4   3   8        0.24      0.11 o 
  -3   3   8       18.65      0.52 o 
  -2   3   8       26.56      0.69 o 
  -1   3   8        6.68      0.28 o 
   0   3   8      102.26      2.47 o 
   1   3   8       26.36      1.00 o 
   2   3   8        1.43      0.25 o 
   3   3   8      114.68      5.10 o 
   4   3   8       53.03      1.87 o 
   6   3   8        6.77      0.63 o 
  -6   4   8        6.52      0.40 o 
  -5   4   8       26.95      1.69 o 
  -4   4   8        4.68      0.45 o 
  -3   4   8        0.63      0.13 o 
  -2   4   8        0.56      0.11 o 
  -1   4   8        8.63      0.32 o 
   0   4   8        5.70      0.35 o 
   1   4   8       63.57      2.12 o 
   2   4   8        4.81      0.55 o 
   3   4   8       21.32      1.85 o 
  -4   5   8        9.02      0.43 o 
  -3   5   8        0.50      0.15 o 
  -2   5   8        1.16      0.27 o 
  -1   5   8        0.91      0.21 o 
   0   5   8        7.17      0.49 o 
   1   5   8        8.99      0.59 o 
   2   5   8       79.45      3.39 o 
  -9   1   9       17.57      0.98 o 
  -8   1   9       14.98      0.51 o 
  -7   1   9       10.78      0.44 o 
  -6   1   9       44.55      1.11 o 
  -5   1   9      269.15      6.31 o 
  -4   1   9       44.99      1.21 o 
  -3   1   9       59.52      1.39 o 
  -2   1   9       22.25      0.56 o 
  -1   1   9      168.60      4.01 o 
   0   1   9       36.39      0.91 o 
   1   1   9      187.20      4.63 o 
   2   1   9      178.62      4.43 o 
   3   1   9        1.48      0.14 o 
   4   1   9       21.23      0.74 o 
   5   1   9        1.97      0.24 o 
   6   1   9       34.10      1.35 o 
   7   1   9        0.05      0.07 o 
  -9   2   9        1.50      0.23 o 
  -8   2   9        1.60      0.24 o 
  -7   2   9       16.85      0.62 o 
  -6   2   9       32.69      0.95 o 
  -5   2   9        0.06      0.05 o 
  -4   2   9       13.91      0.43 o 
  -3   2   9       52.85      1.30 o 
  -2   2   9       16.99      0.46 o 
  -1   2   9        8.03      0.24 o 
   0   2   9       55.18      1.32 o 
   1   2   9        7.44      0.28 o 
   2   2   9       77.23      2.05 o 
   3   2   9        2.15      0.18 o 
   4   2   9       15.66      0.63 o 
   5   2   9       10.89      0.51 o 
   6   2   9       33.26      1.22 o 
  -8   3   9        6.52      0.37 o 
  -7   3   9       10.20      0.42 o 
  -6   3   9       33.29      1.00 o 
  -5   3   9        0.09      0.10 o 
  -4   3   9       38.10      1.37 o 
  -3   3   9        4.97      0.31 o 
  -2   3   9        8.04      0.27 o 
  -1   3   9        1.18      0.10 o 
   0   3   9       43.07      1.55 o 
   1   3   9       10.26      0.54 o 
   2   3   9        1.40      0.26 o 
   3   3   9       34.34      1.88 o 
   4   3   9        6.13      0.67 o 
  -6   4   9        0.14      0.11 o 
  -5   4   9        0.10      0.12 o 
  -4   4   9        2.38      0.20 o 
  -3   4   9        0.66      0.11 o 
  -2   4   9        0.11      0.08 o 
  -1   4   9        1.29      0.31 o 
   0   4   9        6.26      0.41 o 
   1   4   9       12.73      0.51 o 
   2   4   9        6.01      0.77 o 
  -3   5   9        4.34      0.34 o 
  -2   5   9        0.44      0.21 o 
  -1   5   9        8.37      0.49 o 
   0   5   9        0.18      0.16 o 
   1   5   9        1.13      0.56 o 
  -8   0  10        6.81      0.62 o 
  -7   0  10        1.41      0.17 o 
  -6   0  10      297.69      8.33 o 
  -5   0  10      102.36      2.45 o 
  -4   0  10        1.79      0.15 o 
  -3   0  10        4.11      0.24 o 
  -2   0  10      182.79      4.44 o 
  -1   0  10        3.19      0.33 o 
   0   0  10      396.93     10.26 o 
   1   0  10      644.10     23.54 o 
   2   0  10       34.18      1.16 o 
   3   0  10        1.15      0.19 o 
   4   0  10        4.51      0.32 o 
   5   0  10       71.59      2.50 o 
   6   0  10       33.93      1.20 o 
   7   0  10       60.02      2.15 o 
  -9   1  10        1.13      0.39 o 
  -8   1  10       37.83      1.05 o 
  -7   1  10       29.83      1.20 o 
  -6   1  10       50.38      1.20 o 
  -5   1  10       26.57      0.75 o 
  -4   1  10        0.03      0.03 o 
  -3   1  10        3.65      0.15 o 
  -2   1  10       31.38      0.78 o 
  -1   1  10        0.03      0.03 o 
   0   1  10      144.32      3.39 o 
   1   1  10       71.14      1.69 o 
   2   1  10       42.78      1.11 o 
   3   1  10       84.10      2.29 o 
   4   1  10        0.22      0.10 o 
   5   1  10        0.68      0.13 o 
   6   1  10        0.24      0.25 o 
   7   1  10        3.55      0.59 o 
  -9   2  10        5.21      0.38 o 
  -8   2  10       11.79      0.50 o 
  -7   2  10       80.79      2.05 o 
  -6   2  10        9.54      0.44 o 
  -5   2  10        0.08      0.09 o 
  -4   2  10       31.21      0.86 o 
  -3   2  10       11.34      0.37 o 
  -2   2  10       89.88      2.12 o 
  -1   2  10      185.28      4.33 o 
   0   2  10       25.40      0.68 o 
   1   2  10        4.60      0.23 o 
   2   2  10       76.31      2.27 o 
   3   2  10       11.52      0.48 o 
   4   2  10       42.08      1.25 o 
   5   2  10       40.17      2.58 o 
   6   2  10        1.42      0.40 o 
  -8   3  10       10.31      0.47 o 
  -7   3  10       11.72      0.50 o 
  -6   3  10        0.45      0.17 o 
  -5   3  10        6.64      0.32 o 
  -4   3  10       66.68      1.67 o 
  -3   3  10       20.37      0.56 o 
  -2   3  10       23.02      0.68 o 
  -1   3  10       33.30      1.10 o 
   0   3  10        1.37      0.17 o 
   1   3  10        0.93      0.25 o 
   2   3  10        2.35      0.54 o 
   3   3  10        0.29      0.19 o 
  -6   4  10        1.77      0.24 o 
  -5   4  10       25.59      0.85 o 
  -4   4  10        3.10      0.23 o 
  -3   4  10       40.55      1.20 o 
  -2   4  10       25.30      0.86 o 
  -1   4  10        0.09      0.10 o 
   0   4  10       17.11      0.70 o 
   1   4  10        0.21      0.17 o 
   2   4  10        1.99      0.53 o 
  -2   5  10        3.28      0.37 o 
  -1   5  10       16.98      0.74 o 
  -9   1  11        5.57      0.66 o 
  -8   1  11        1.66      0.19 o 
  -7   1  11       47.03      1.19 o 
  -6   1  11        4.24      0.18 o 
  -5   1  11        0.14      0.07 o 
  -4   1  11        1.75      0.13 o 
  -3   1  11      157.41      3.66 o 
  -2   1  11       82.37      1.97 o 
  -1   1  11       71.73      1.71 o 
   0   1  11      202.93      4.85 o 
   1   1  11        0.03      0.03 o 
   2   1  11        1.64      0.16 o 
   3   1  11       13.66      0.47 o 
   4   1  11      126.08      3.26 o 
   5   1  11       28.12      1.14 o 
   6   1  11       30.82      1.08 o 
  -8   2  11       20.42      1.08 o 
  -7   2  11       22.24      0.88 o 
  -6   2  11        0.07      0.07 o 
  -5   2  11       40.91      1.10 o 
  -4   2  11        8.16      0.34 o 
  -3   2  11       24.11      0.65 o 
  -2   2  11       13.71      0.41 o 
  -1   2  11       73.34      1.74 o 
   0   2  11        1.42      0.15 o 
   1   2  11        8.81      0.34 o 
   2   2  11       32.22      1.19 o 
   3   2  11        9.68      0.41 o 
   4   2  11        0.97      0.16 o 
   6   2  11        6.09      0.65 o 
  -7   3  11        0.19      0.18 o 
  -6   3  11        4.06      0.60 o 
  -5   3  11        0.59      0.14 o 
  -4   3  11       22.09      1.11 o 
  -3   3  11        1.37      0.15 o 
  -2   3  11       20.53      0.79 o 
  -1   3  11       44.09      1.13 o 
   0   3  11        1.48      0.22 o 
   1   3  11       15.67      0.84 o 
   2   3  11        0.32      0.20 o 
  -5   4  11        0.28      0.16 o 
  -4   4  11        0.29      0.13 o 
  -3   4  11        3.74      0.26 o 
  -2   4  11       19.20      0.59 o 
  -1   4  11        3.62      0.35 o 
   0   4  11        0.42      0.32 o 
   1   4  11        1.09      0.48 o 
   2   4  11        0.30      0.27 o 
  -8   0  12        3.16      0.51 o 
  -7   0  12        5.67      0.35 o 
  -6   0  12        0.08      0.09 o 
  -5   0  12       45.07      1.16 o 
  -4   0  12      239.40      6.38 o 
  -3   0  12      144.85      3.63 o 
  -2   0  12       17.24      0.56 o 
  -1   0  12      107.92      2.69 o 
   0   0  12       13.92      0.67 o 
   1   0  12        5.56      0.46 o 
   2   0  12       77.45      3.59 o 
   3   0  12      277.28      7.79 o 
   4   0  12        2.63      0.24 o 
   5   0  12       16.35      0.90 o 
   6   0  12       90.07      3.06 o 
  -9   1  12        0.15      0.16 o 
  -8   1  12        1.66      0.21 o 
  -7   1  12        2.67      0.27 o 
  -6   1  12       43.08      1.26 o 
  -5   1  12       25.77      0.67 o 
  -4   1  12       82.46      1.94 o 
  -3   1  12       53.53      1.29 o 
  -2   1  12        9.14      0.34 o 
  -1   1  12       87.39      2.09 o 
   0   1  12        0.26      0.13 o 
   1   1  12        1.91      0.14 o 
   2   1  12       25.36      0.73 o 
   3   1  12       12.04      0.43 o 
   4   1  12       11.58      0.45 o 
   5   1  12       55.44      1.83 o 
   6   1  12        0.72      0.21 o 
  -8   2  12        8.18      0.51 o 
  -7   2  12        7.84      0.35 o 
  -6   2  12        9.26      0.39 o 
  -5   2  12       25.12      0.74 o 
  -4   2  12        0.77      0.11 o 
  -3   2  12        2.24      0.17 o 
  -2   2  12      108.11      2.67 o 
  -1   2  12       34.32      0.89 o 
   0   2  12       16.72      0.47 o 
   1   2  12       15.57      0.71 o 
   2   2  12        0.38      0.13 o 
   3   2  12       21.04      0.70 o 
  -7   3  12        0.52      0.21 o 
  -6   3  12        0.29      0.17 o 
  -5   3  12        0.43      0.22 o 
  -4   3  12       13.04      0.64 o 
  -3   3  12       44.74      1.17 o 
  -2   3  12       89.23      2.24 o 
  -1   3  12        0.07      0.07 o 
   0   3  12        5.79      0.96 o 
   1   3  12       33.83      3.26 o 
   2   3  12        5.63      1.25 o 
  -5   4  12        1.75      0.24 o 
  -4   4  12        0.22      0.14 o 
  -3   4  12        3.21      0.26 o 
  -2   4  12        0.13      0.11 o 
  -1   4  12       23.07      1.27 o 
   0   4  12       24.78      1.30 o 
   1   4  12        1.97      0.56 o 
   2   4  12       37.56      1.71 o 
  -8   1  13        0.11      0.13 o 
  -7   1  13        9.83      0.42 o 
  -6   1  13        5.00      0.22 o 
  -5   1  13        8.81      0.36 o 
  -4   1  13       15.47      0.44 o 
  -3   1  13        0.74      0.08 o 
  -2   1  13       31.46      0.83 o 
  -1   1  13        5.60      0.23 o 
   0   1  13       26.05      0.74 o 
   1   1  13        6.95      0.33 o 
   2   1  13      117.11      3.55 o 
   3   1  13       35.78      1.02 o 
   4   1  13        6.12      0.90 o 
   5   1  13       16.23      0.63 o 
  -8   2  13        1.90      0.25 o 
  -7   2  13        4.62      0.31 o 
  -6   2  13        0.22      0.14 o 
  -5   2  13       75.61      1.91 o 
  -4   2  13        3.19      0.20 o 
  -3   2  13       55.57      1.39 o 
  -2   2  13       32.08      0.84 o 
  -1   2  13       12.64      0.50 o 
   0   2  13       10.39      0.34 o 
   1   2  13       27.11      0.82 o 
   2   2  13       35.43      1.05 o 
   3   2  13        2.91      0.30 o 
  -7   3  13        8.11      0.51 o 
  -6   3  13        7.08      0.45 o 
  -5   3  13        0.10      0.10 o 
  -4   3  13        0.58      0.30 o 
  -3   3  13       10.33      0.39 o 
  -2   3  13        4.05      0.35 o 
  -1   3  13        1.31      0.20 o 
   0   3  13        0.35      0.32 o 
   1   3  13       31.74      2.23 o 
  -4   4  13       30.73      1.00 o 
  -3   4  13       34.78      1.07 o 
  -2   4  13       11.14      0.76 o 
  -8   0  14       45.14      2.51 o 
  -7   0  14       10.80      0.43 o 
  -6   0  14       26.25      0.95 o 
  -5   0  14        0.52      0.12 o 
  -4   0  14        1.70      0.16 o 
  -3   0  14       17.08      0.63 o 
  -2   0  14       57.44      1.54 o 
  -1   0  14       49.37      1.34 o 
   0   0  14       51.15      5.05 o 
   1   0  14       83.40      3.22 o 
   2   0  14       94.33      3.35 o 
   3   0  14        3.80      0.40 o 
   4   0  14        0.14      0.14 o 
   5   0  14       15.44      0.95 o 
  -8   1  14        0.57      0.17 o 
  -7   1  14       15.45      0.47 o 
  -6   1  14       23.44      0.63 o 
  -5   1  14       27.32      0.73 o 
  -4   1  14       17.72      0.50 o 
  -3   1  14        0.18      0.10 o 
  -2   1  14       19.37      0.56 o 
  -1   1  14       46.35      1.38 o 
   0   1  14        8.95      0.37 o 
   1   1  14      128.07      3.30 o 
   2   1  14        3.21      0.27 o 
   3   1  14        0.89      0.21 o 
   4   1  14        2.26      0.49 o 
   5   1  14        0.17      0.15 o 
  -7   2  14        3.16      0.41 o 
  -6   2  14        6.47      0.86 o 
  -5   2  14        0.60      0.12 o 
  -4   2  14       23.30      0.75 o 
  -3   2  14        0.61      0.25 o 
  -2   2  14       13.84      0.61 o 
  -1   2  14        1.16      0.14 o 
   0   2  14       56.64      1.58 o 
   1   2  14        6.16      0.34 o 
   2   2  14        1.62      0.32 o 
   3   2  14        7.20      0.69 o 
  -6   3  14       59.06      1.87 o 
  -5   3  14        0.79      0.29 o 
  -4   3  14       32.61      0.99 o 
  -3   3  14       73.57      2.96 o 
  -2   3  14        4.59      0.38 o 
  -1   3  14       26.17      1.82 o 
  -3   4  14        6.30      0.44 o 
  -8   1  15       16.65      0.91 o 
  -7   1  15       13.83      0.70 o 
  -6   1  15        3.59      0.24 o 
  -5   1  15       41.63      1.07 o 
  -4   1  15        0.14      0.09 o 
  -3   1  15        0.15      0.10 o 
  -2   1  15       12.39      0.44 o 
  -1   1  15       11.00      0.37 o 
   0   1  15        3.60      0.20 o 
   1   1  15        3.79      0.25 o 
   2   1  15        5.22      0.83 o 
   3   1  15        3.15      0.52 o 
   4   1  15        9.14      0.79 o 
  -7   2  15       42.15      1.29 o 
  -6   2  15        2.55      0.36 o 
  -5   2  15       13.02      0.75 o 
  -4   2  15       37.91      1.04 o 
  -3   2  15       28.96      1.51 o 
  -2   2  15        2.07      0.19 o 
  -1   2  15       12.75      0.44 o 
   0   2  15       98.10      3.31 o 
   1   2  15        0.73      0.19 o 
   2   2  15       12.99      0.85 o 
   3   2  15        1.21      0.43 o 
  -5   3  15        2.23      0.28 o 
  -4   3  15        6.09      0.35 o 
  -3   3  15        1.55      0.23 o 
  -2   3  15       12.07      0.63 o 
  -7   0  16        7.44      0.42 o 
  -6   0  16      133.84      3.70 o 
  -5   0  16        0.12      0.10 o 
  -4   0  16       57.90      2.01 o 
  -3   0  16       14.60      0.95 o 
  -2   0  16       12.13      0.70 o 
  -1   0  16       21.82      2.21 o 
   0   0  16       11.20      0.76 o 
   2   0  16       37.45      1.26 o 
   3   0  16       11.42      0.77 o 
  -7   1  16        6.16      0.29 o 
  -6   1  16        0.39      0.18 o 
  -5   1  16       58.11      1.51 o 
  -4   1  16       22.54      0.77 o 
  -3   1  16       32.21      0.96 o 
  -2   1  16        0.98      0.13 o 
  -1   1  16        6.41      0.31 o 
   0   1  16        3.64      0.24 o 
   1   1  16       24.61      0.93 o 
   2   1  16        0.13      0.14 o 
   3   1  16       55.64      1.96 o 
  -6   2  16        0.15      0.14 o 
  -5   2  16        3.51      0.34 o 
  -4   2  16       10.49      0.42 o 
  -3   2  16       15.64      0.57 o 
  -2   2  16       38.17      2.48 o 
  -1   2  16        0.10      0.09 o 
   0   2  16        3.03      0.51 o 
   1   2  16        5.92      0.65 o 
   2   2  16       13.78      0.90 o 
  -4   3  16        4.05      0.50 o 
  -3   3  16        0.11      0.12 o 
  -2   3  16       33.99      1.23 o 
  -6   1  17        0.87      0.20 o 
  -5   1  17       17.12      0.80 o 
  -4   1  17        5.00      0.33 o 
  -3   1  17       59.53      2.23 o 
  -2   1  17       31.80      0.93 o 
  -1   1  17        1.49      0.30 o 
   0   1  17       20.62      1.00 o 
   1   1  17        4.04      0.56 o 
   2   1  17        4.08      0.60 o 
  -5   2  17        8.59      0.46 o 
  -4   2  17        8.06      0.43 o 
  -3   2  17        1.16      0.20 o 
  -2   2  17       57.42      1.91 o 
  -1   2  17        0.07      0.08 o 
   0   2  17        0.15      0.16 o 
   1   2  17        3.99      0.62 o 
  -6   0  18       16.80      1.62 o 
  -5   0  18       28.61      1.03 o 
  -4   0  18      138.22      4.55 o 
  -3   0  18       34.60      1.71 o 
  -5   1  18        0.25      0.21 o 
  -4   1  18        1.07      0.20 o 
  -3   1  18       41.37      1.23 o 
  -2   1  18        8.76      0.42 o 
  -1   1  18       16.24      0.63 o 
   0   1  18       25.53      1.15 o 
   1   1  18        4.18      0.61 o 
  -4   2  18        8.28      0.46 o 
  -3   2  18       45.88      1.52 o 
  -2   2  18       29.77      0.98 o 
  -1   2  18        5.91      0.38 o 
  -4   1  19       54.40      1.65 o 
  -3   1  19        0.20      0.15 o 
  -2   1  19        1.85      0.25 o 
  -1   1  19       10.83      0.81 o 
_refine_diff_density_max 2.723177E-01
_refine_diff_density_min -1.959015E-01

# start Validation Reply Form
_vrf_PLAT417_ELMAM2_withoutURATIO_oxa11_06
;
PROBLEM: Short Inter D-H..H-D
RESPONSE: This is a very strong hydrogen bond and this is the reason why
the distance is so short.
;
# end Validation Reply Form
