# Supplementary material for: On the accuracy and precision of X-ray and neutron diffraction results as a function of resolution and the electron density model
Source: IUCrJ. 2020 Aug 25;7(Pt 5):920–33. doi: 10.1107/S2052252520010441 (PMC7467170; doi:10.1107/S2052252520010441)
Supplement: Supplementary file 2 [file m-07-00920-sup2.zip › cif_deposition/ELMAM2_withoutURATIO_oxa11_07.cif]

data_ELMAM2_withoutURATIO_oxa11_07  
_audit_creation_method             'MoPro12'     
_chemical_formula_moiety               'C2 H2 O4, 2(H2 O1)'
_chemical_formula_sum                  'C2 H6 O6'
_chemical_formula_weight               126.07
_chemical_absolute_configuration     '-'

_symmetry_cell_setting               monoclinic   
_symmetry_space_group_name_H-M         'P 21/c'
_symmetry_space_group_name_Hall        '-P 2ybc'

loop_
_atom_type_symbol                      
_atom_type_description                 
_atom_type_scat_dispersion_real        
_atom_type_scat_dispersion_imag        
_atom_type_scat_source                 
 'C' 'C'    0.0033   0.0016
'Su & Coppens. Acta. Cryst. (1997) A53, 749-762. '                    
 'H' 'H'    0.0000   0.0000
'Su & Coppens. Acta. Cryst. (1997) A53, 749-762. '                    
 'O' 'O'    0.0106   0.0060
'Su & Coppens. Acta. Cryst. (1997) A53, 749-762. '                    

loop_
_symmetry_equiv_pos_as_xyz           
'x, y, z'
'-x, y+1/2, -z+1/2'
'-x, -y, -z'
'x, -y-1/2, z-1/2'
_cell_length_a                    6.0934(2)
_cell_length_b                    3.49290(10)
_cell_length_c                    11.8402(4)
_cell_angle_alpha                 90.00
_cell_angle_beta                  103.936(2)
_cell_angle_gamma                 90.00
_cell_volume                      244.585(13)
_cell_formula_units_Z                2
_cell_measurement_reflns_used     3298
_cell_measurement_temperature     100(1)
_cell_measurement_theta_max       30.51
_cell_measurement_theta_min       3.44
_exptl_crystal_density_diffrn     1.709 
_exptl_crystal_F_000              132 
_exptl_absorpt_coefficient_mu     0.181 
_exptl_crystal_description        unspecified
_exptl_crystal_size_max                 0.192
_exptl_crystal_size_mid                 0.172
_exptl_crystal_size_min                 0.122
_exptl_crystal_colour             colourless
_exptl_absorpt_correction_type    multi-scan
_exptl_absorpt_process_details
;
 Absorption correction done by SORTAV
 Blessing, R. H.: (1995) Acta Cryst. A51, 33-38
;
_exptl_absorpt_correction_T_min    0.942
_exptl_absorpt_correction_T_max    1.001
_exptl_special_details               
;
?
;
_diffrn_reflns_av_R_equivalents   0.0000
_diffrn_reflns_av_unetI/netI      0.0285
_diffrn_reflns_limit_h_max        8
_diffrn_reflns_limit_h_min        -8
_diffrn_reflns_limit_k_max        4
_diffrn_reflns_limit_k_min        0
_diffrn_reflns_limit_l_max        16
_diffrn_reflns_limit_l_min        0
_diffrn_reflns_number             739
_diffrn_reflns_theta_full         26.00
_diffrn_reflns_theta_max          30.51
_diffrn_reflns_theta_min          3.44
_diffrn_ambient_temperature       100(1)
_diffrn_measured_fraction_theta_full 1.000
_diffrn_measured_fraction_theta_max 0.999
_diffrn_measurement_device_type   'Bruker APEX-II CCD'
_diffrn_measurement_method        '\f and \w scans'
_diffrn_radiation_monochromator   'graphite'
_diffrn_radiation_type            MoK\a
_diffrn_radiation_wavelength      0.71073
_diffrn_source                    'fine-focus sealed tube'
_diffrn_standards_number          0
_reflns_number_gt                 696
_reflns_number_total              739
_reflns_threshold_expression      >2sigma(I)
_computing_data_collection           ? 
_computing_cell_refinement           ? 
_computing_data_reduction            ? 
_computing_structure_solution        ? 
_computing_structure_refinement      'MoPro (J. Appl. Cryst. 2005, 38, 38-54)'
_computing_molecular_graphics        ? 
_computing_publication_material      ? 
_iucr_refine_instructions_details  
; 
# ! MoPro 12.6 19/01/2017 17:37:13 F:\Oxalic_acid\Oxa_ELMAM2\Final_Refinement_07\11\mopro_elmam2_07_01.par 
# ! reflections hkl file : F:\Oxalic_acid\Oxa_ELMAM2\Final_Refinement_07\11\sortav_freeformat.hkl refin. vs. F^1 
# ! atomic table file : C:\Users\user\Desktop\Programy_Krys\MoPro\MoProSuite\LibMoPro\mopro.tab 
# ! wave functions file : C:\Users\user\Desktop\Programy_Krys\MoPro\MoProSuite\LibMoPro\WAVEF_Su_Coppens_relativistic 
# ! RF factor = 1.533 % RI factor = 2.636% 
# ! wR2F factor = 2.032 % wR2I factor = 4.079% 
# ! g.o.f.(F**1) = 1.239 Nvar= 49 Nref= 739 Nfree= 0 0.08<sinT/l< 0.71 
#  
# WSIG 1.00000 ! weighting scheme 
#  ! SPACE GROUP P ? 
#  
# CELL 6.0934 3.4929 11.8402 90.0000 103.9360 90.0000 0.71073 
# ZERR 0.0000 0.0000 0.0000 0.0000 0.0000 0.0000 
#  
# SYMM 2 P CENTRO 
#  X , Y, Z 
#  -X , 1/2+Y, 1/2-Z 
#  
# EQUIV 56551 
#  
# SCALE 1 7.242373 
#  
# FMULT 1.00000 
#  
# UOVER 0.00000 0.00000 0.00000 0.00000 0.00000 0.00000 ANI 
#  
# SOLVT 0.00000 50.00000 
#  
# EXTIN 0.00000 GAUSSIAN ISOT TYP1 ! G*10^4 
#  
#  
# DUMMY 2 
# DUMY 0.39896 0.58093 0.36381 D1 0 ! atom # 8 
# DUMY 0.42794 0.53146 0.40201 D2 0 ! atom # 9 
#  
# KAPPA 7 
#  1.001632 1.113461 ! # 1 1 TES O1 1x 
#  1.013147 1.000000 ! # 2 1 TES C1 1x 
#  1.003017 1.109004 ! # 3 1 TES O2 1x 
#  1.023969 0.927043 ! # 4 1 TES O3 1x 
#  1.043006 1.200000 ! # 5 1 TES H2 1x 
#  1.043006 1.200000 ! # 6 1 TES H3 1x 
#  1.119673 1.200000 ! # 7 1 TES H1 1x 
#  
# ATOMS 7 
#  
# ATOM 1 O1 TES 1 0.065392 0.444266 0.150141 1.0000 1 O 
#  XY C1 H1 HEX K1 V0 M0 Q0 
# UANI 0.012546 0.016339 0.008938 -.003316 0.002253 0.000384 
#  6.05220 0. -.054 -.087 0. 0.104 0. 0. -.028 0.042 
#  0. -.015 -.026 0. 0. 0.065 0.022 
#  0.011 0. 0. 0.004 0.003 0. 0. 0.015 0.015 
#  
# ATOM 2 C1 TES 1 0.096845 0.558640 0.052100 1.0000 1 C 
#  XY O2 O1 HEX K2 V0 M0 Q0 
# UANI 0.007988 0.010464 0.008313 -.002117 0.000972 -.000270 
#  3.98080 0. 0.081 -.046 0. -.248 0. 0. 0.097 0.050 
#  0. 0.022 -.006 0. 0. 0.294 0.021 
#  0.014 0. 0. 0.014 -.001 0. 0. -.058 0.018 
#  
# ATOM 3 O2 TES 1 0.257497 0.742622 0.036290 1.0000 1 O 
#  ZY C1 O1 HEX K3 V0 M0 Q0 
# UANI 0.010209 0.018080 0.008413 -.006003 0.000877 0.000954 
#  6.09000 0. 0. 0. -.068 0.029 0. 0. -.153 0. 
#  0.028 0. 0. 0.017 0. 0. 0. 
#  -.012 0. 0. 0.011 0. 0. 0. -.003 0. 
#  
# ATOM 4 O3 TES 1 0.369961 0.631239 0.321543 1.0000 1 O 
# bZY H2 H3 HEX K4 V0 M0 Q0 
# UANI 0.010329 0.017228 0.009150 0.001472 0.000549 -.001091 
#  5.64460 0. 0. 0. -.163 -.014 0. 0. 0.132 0. 
#  -.039 0. 0. -.061 0. 0. 0. 
#  -.018 0. 0. -.027 0. 0. 0. 0.004 0. 
#  
# ATOM 5 H2 TES 1 0.310498 0.690752 0.385992 1.0000 1 H 
#  ZY O3 H3 HEX K5 V0 M0 Q0 
# UISO 0.026984 
#  1.13780 0. 0. 0. 0.273 0.140 0. 0. 0. 0. 
#  0.034 0. 0. 0. 0. 0. 0. 
#  -.010 0. 0. 0. 0. 0. 0. 0. 0. 
#  
# ATOM 6 H3 TES 1 0.487077 0.456701 0.348795 1.0000 1 H 
#  ZY O3 H2 HEX K6 V0 M0 Q0 
# UISO 0.027593 
#  1.13780 0. 0. 0. 0.273 0.140 0. 0. 0. 0. 
#  0.034 0. 0. 0. 0. 0. 0. 
#  -.010 0. 0. 0. 0. 0. 0. 0. 0. 
#  
# ATOM 7 H1 TES 1 0.197734 0.520631 0.219006 1.0000 1 H 
#  ZY O1 C1 HEX K7 V0 M0 Q0 
# UISO 0.044682 
#  0.95670 0. 0. 0. 0.207 0.095 0. 0. 0. 0. 
#  0.017 0. 0. 0. 0. 0. 0. 
#  -.028 0. 0. 0. 0. 0. 0. 0. 0. 
#  
# ANHAR 0 3 ! number_of_anharmonic_atoms max_order 
# ! 1 ! atom number 
# ! 0.00E+00 0.00E+00 0.00E+00 0.00E+00 0.00E+00 0.00E+00 0.00E+00 0.00E+00 
# ! 0.00E+00 0.00E+00 
#  
#  
# STOP 
; 
_refine_special_details              
;
  TAAM refinement with ELMAM2 databank.
  Uses aspherical atomic scattering factors computed 
  from multipolar model
  (Hansen & Coppens, Acta Cryst. A, 1978, 34, 909-921)
  parametrized using ELMAM2 databank
  (Domagala, et al., Acta Cryst. A, 2012, 68, 337-351)
  and MoPro software
  (Jelsch, et al., J. Appl. Cryst. 2005, 38, 38-54)
 Refinement of F^1^ against reflections.
 The threshold expression of F^2^ > 2sigma(F^2^) is
 used for calculating R-factors(gt) and is not
 relevant to the choice of reflections for refinement.
 R-factors based on F^2^ are statistically about twice
 as large as those based on F, and R-factors based on
 ALL data will be even larger.
;
_refine_ls_structure_factor_coef     F  
_refine_ls_matrix_type                full
_refine_ls_weighting_scheme          sigma
_atom_sites_solution_primary      direct 
_atom_sites_solution_secondary    difmap 
_atom_sites_solution_hydrogens    geom   
_refine_ls_hydrogen_treatment    refall
_refine_ls_extinction_method        'none'              
_refine_ls_number_reflns               739
_refine_ls_number_parameters            49
_refine_ls_number_restraints             0
# R-factors: R(F)  &  wR2(I) 
_refine_ls_R_factor_all              0.0153
_refine_ls_R_factor_gt               0.0141
_refine_ls_wR_factor_ref             0.0203
_refine_ls_wR_factor_gt              0.0202
_refine_ls_goodness_of_fit_ref       1.239
_refine_ls_restrained_S_all          0.000
_refine_ls_shift/su_max              0.001
_refine_ls_shift/su_mean             0.000

###  to get diff_density_max min & rms : 
###  run MoPro  : WRIT FOUR   to create FOURier file 
###  run VMoPro : FOUR  FastFourierTransform   to get a 3D grid (Xplor format) on whole unit-cell
###             & GRID  STAT   to get max min rms statistics


loop_
_atom_site_type_symbol      
_atom_site_label            
_atom_site_fract_x          
_atom_site_fract_y          
_atom_site_fract_z          
_atom_site_U_iso_or_equiv   
_atom_site_adp_type         
_atom_site_occupancy        
_atom_site_calc_flag        
_atom_site_refinement_flag_posn  
_atom_site_refinement_flag_adp  
_atom_site_disorder_assembly
_atom_site_disorder_group   
O  O1 0.06539(5) 0.44427(8) 0.15014(2) 0.0127(2) Uani 1 d . . . .
C  C1 0.09685(6) 0.55864(10) 0.05210(3) 0.0091(2) Uani 1 d . . . .
O  O2 0.25750(5) 0.74262(8) 0.03629(2) 0.0125(1) Uani 1 d . . . .
O  O3 0.36996(5) 0.63124(9) 0.32154(2) 0.0125(2) Uani 1 d . . . .
H  H2 0.310(1) 0.691(2) 0.3860(7) 0.027(2) Uiso 1 d U . . .
H  H3 0.487(1) 0.457(2) 0.3488(6) 0.028(2) Uiso 1 d U . . .
H  H1 0.198(2) 0.521(3) 0.2190(8) 0.045(2) Uiso 1 d U . . .

loop_ 
_atom_site_aniso_label 
_atom_site_aniso_U_11 
_atom_site_aniso_U_22 
_atom_site_aniso_U_33 
_atom_site_aniso_U_12 
_atom_site_aniso_U_13 
_atom_site_aniso_U_23 
O1 0.0125(2) 0.0163(2) 0.0089(1) -0.00332(9) 0.0023(1) 0.00038(9)  
C1 0.0080(2) 0.0105(2) 0.0083(2) -0.0021(1) 0.0010(1) -0.0003(1)  
O2 0.0102(2) 0.0181(1) 0.0084(1) -0.00600(9) 0.0009(1) 0.00095(9)  
O3 0.0103(2) 0.0172(2) 0.0091(1) 0.00147(10) 0.0005(1) -0.0011(1)  

_geom_special_details                
;                                    
;                                    

loop_
_geom_bond_atom_site_label_1         
_geom_bond_atom_site_label_2         
_geom_bond_distance                  
_geom_bond_site_symmetry_2           
_geom_bond_publ_flag                 
O1 C1 1.2849(4) . ? 
O1 H1 1.034(10) . ? 
C1 O2 1.2225(4) . ? 
O3 H3 0.935(8) . ? 
O3 H2 0.943(8) . ? 

loop_
_geom_angle_atom_site_label_1        
_geom_angle_atom_site_label_2        
_geom_angle_atom_site_label_3        
_geom_angle                          
_geom_angle_site_symmetry_1          
_geom_angle_site_symmetry_3          
_geom_angle_publ_flag                
O1 C1 O2 126.94(4) . . ? 
C1 O1 H1 112.0(5) . . ? 
H2 O3 H3 105.9(6) . . ? 

loop_
_geom_torsion_atom_site_label_1      
_geom_torsion_atom_site_label_2      
_geom_torsion_atom_site_label_3      
_geom_torsion_atom_site_label_4      
_geom_torsion                        
_geom_torsion_site_symmetry_1        
_geom_torsion_site_symmetry_2        
_geom_torsion_site_symmetry_3        
_geom_torsion_site_symmetry_4        
_geom_torsion_publ_flag              
O2 C1 O1 H1 -1.4(5) . . . . ? 

loop_ 
 _refln_index_h 
 _refln_index_k 
 _refln_index_l 
 _refln_F_squared_meas 
 _refln_F_squared_sigma 
 _refln_observed_status 
   1   0   0      365.01     12.52 o 
   2   0   0       22.93      0.76 o 
   3   0   0      395.86     13.93 o 
   4   0   0       43.85      1.99 o 
   5   0   0       60.32      2.90 o 
   6   0   0      228.02      6.95 o 
   7   0   0      113.24      3.73 o 
   8   0   0       27.62      1.94 o 
   1   1   0     1465.09     34.47 o 
   2   1   0      356.85      8.28 o 
   3   1   0      108.92      2.71 o 
   4   1   0        2.26      0.14 o 
   5   1   0        0.49      0.07 o 
   6   1   0        0.43      0.09 o 
   7   1   0       82.65      2.24 o 
   8   1   0        0.09      0.11 o 
   0   2   0       12.89      0.51 o 
   1   2   0      305.97      7.42 o 
   2   2   0      502.29     12.35 o 
   3   2   0        1.97      0.11 o 
   4   2   0      116.70      2.70 o 
   5   2   0       24.36      0.61 o 
   6   2   0        0.08      0.06 o 
   7   2   0       35.54      1.52 o 
   1   3   0       19.13      0.50 o 
   2   3   0       12.79      0.36 o 
   3   3   0       69.58      1.62 o 
   4   3   0        5.89      0.21 o 
   5   3   0      121.01      3.09 o 
   6   3   0        0.05      0.05 o 
   0   4   0        3.05      0.19 o 
   1   4   0       18.55      0.54 o 
   2   4   0       13.26      0.38 o 
   3   4   0        6.41      0.27 o 
   4   4   0       68.27      1.80 o 
   5   4   0        9.15      0.34 o 
  -8   1   1       29.47      1.66 o 
  -7   1   1       17.59      0.80 o 
  -6   1   1        1.33      0.10 o 
  -5   1   1       54.79      1.38 o 
  -4   1   1       89.68      2.14 o 
  -3   1   1      320.56      8.02 o 
  -2   1   1      182.47      4.22 o 
  -1   1   1     2658.78     65.92 o 
   0   1   1      425.27      9.88 o 
   1   1   1       36.48      0.98 o 
   2   1   1       64.58      1.59 o 
   3   1   1      425.96     10.17 o 
   4   1   1      149.96      3.51 o 
   5   1   1      103.26      2.59 o 
   6   1   1      184.90      5.45 o 
   7   1   1        1.27      0.21 o 
   8   1   1        0.32      0.16 o 
  -7   2   1        0.07      0.06 o 
  -6   2   1       67.89      1.81 o 
  -5   2   1        9.34      0.28 o 
  -4   2   1       51.52      1.21 o 
  -3   2   1       83.81      2.17 o 
  -2   2   1      148.68      3.58 o 
  -1   2   1      130.98      3.14 o 
   0   2   1       70.00      1.67 o 
   1   2   1      257.32      6.47 o 
   2   2   1        1.79      0.16 o 
   3   2   1        7.82      0.27 o 
   4   2   1       72.77      1.70 o 
   5   2   1       25.56      0.64 o 
   6   2   1        9.95      0.40 o 
   7   2   1       10.83      0.49 o 
  -6   3   1       13.37      0.41 o 
  -5   3   1       19.81      0.53 o 
  -4   3   1        4.83      0.19 o 
  -3   3   1        3.86      0.15 o 
  -2   3   1      140.30      3.25 o 
  -1   3   1        0.14      0.06 o 
   0   3   1       51.08      1.22 o 
   1   3   1       31.10      0.81 o 
   2   3   1       29.58      0.73 o 
   3   3   1        2.37      0.13 o 
   4   3   1       36.59      1.02 o 
   5   3   1       27.00      0.75 o 
   6   3   1        0.08      0.09 o 
  -5   4   1        3.26      0.19 o 
  -4   4   1        0.17      0.08 o 
  -3   4   1       21.53      0.59 o 
  -2   4   1       16.98      0.50 o 
  -1   4   1        6.35      0.23 o 
   0   4   1       12.58      0.38 o 
   1   4   1        0.54      0.08 o 
   2   4   1        0.04      0.04 o 
   3   4   1        0.19      0.07 o 
   4   4   1        0.58      0.09 o 
  -8   0   2        3.31      0.84 o 
  -7   0   2       13.52      1.31 o 
  -6   0   2      178.09     10.58 o 
  -5   0   2       90.04      2.93 o 
  -4   0   2      952.94     24.22 o 
  -3   0   2       12.94      0.50 o 
  -2   0   2      586.89     14.76 o 
  -1   0   2      719.97     36.91 o 
   0   0   2      140.76      4.47 o 
   1   0   2       10.49      0.39 o 
   2   0   2     3641.01     70.74 o 
   3   0   2      191.61      6.16 o 
   4   0   2        0.07      0.06 o 
   5   0   2      659.26     22.46 o 
   6   0   2       29.56      0.85 o 
   7   0   2       36.15      1.08 o 
   8   0   2       14.85      1.50 o 
  -8   1   2        0.09      0.10 o 
  -7   1   2       87.87      2.66 o 
  -6   1   2        6.27      0.22 o 
  -5   1   2      247.75      5.77 o 
  -4   1   2       56.52      1.34 o 
  -3   1   2       32.86      0.89 o 
  -2   1   2      553.78     13.90 o 
  -1   1   2      145.36      4.06 o 
   0   1   2       84.46      2.04 o 
   1   1   2      414.79      9.86 o 
   2   1   2        2.43      0.16 o 
   3   1   2      435.32     10.82 o 
   4   1   2      181.34      4.33 o 
   5   1   2       57.52      1.42 o 
   6   1   2       61.01      1.59 o 
   7   1   2        0.12      0.09 o 
  -7   2   2        0.42      0.10 o 
  -6   2   2       40.23      1.00 o 
  -5   2   2        0.50      0.10 o 
  -4   2   2       12.75      0.35 o 
  -3   2   2      173.34      4.02 o 
  -2   2   2      468.61     11.52 o 
  -1   2   2        7.79      0.27 o 
   0   2   2      128.15      3.53 o 
   1   2   2        0.04      0.04 o 
   2   2   2        2.82      0.15 o 
   3   2   2      272.01      7.02 o 
   4   2   2      290.15      6.86 o 
   5   2   2        3.34      0.17 o 
   6   2   2        0.06      0.06 o 
   7   2   2        6.36      0.42 o 
  -6   3   2       11.79      0.36 o 
  -5   3   2        0.09      0.06 o 
  -4   3   2       13.46      0.41 o 
  -3   3   2      249.51      5.99 o 
  -2   3   2       66.14      1.63 o 
  -1   3   2       32.04      0.80 o 
   0   3   2      113.96      2.62 o 
   1   3   2       47.84      1.19 o 
   2   3   2       90.38      2.11 o 
   3   3   2       21.43      0.57 o 
   4   3   2        0.87      0.10 o 
   5   3   2        5.62      0.24 o 
   6   3   2        0.63      0.14 o 
  -5   4   2        0.04      0.04 o 
  -4   4   2        5.39      0.26 o 
  -3   4   2       11.08      0.34 o 
  -2   4   2       61.37      1.47 o 
  -1   4   2        9.76      0.30 o 
   0   4   2       58.84      1.78 o 
   1   4   2       57.71      1.56 o 
   2   4   2        1.85      0.13 o 
   3   4   2        2.22      0.14 o 
   4   4   2        0.57      0.10 o 
  -8   1   3       19.04      1.27 o 
  -7   1   3        3.50      0.24 o 
  -6   1   3        1.41      0.11 o 
  -5   1   3       50.16      1.19 o 
  -4   1   3        1.48      0.12 o 
  -3   1   3      159.90      4.18 o 
  -2   1   3       19.54      0.54 o 
  -1   1   3      323.43      7.53 o 
   0   1   3       17.01      0.51 o 
   1   1   3      776.40     20.51 o 
   2   1   3      451.04     11.36 o 
   3   1   3       40.99      1.05 o 
   4   1   3      202.12      5.08 o 
   5   1   3        1.78      0.14 o 
   6   1   3       22.29      0.73 o 
   7   1   3        7.58      0.36 o 
  -7   2   3       22.74      1.01 o 
  -6   2   3       60.84      1.95 o 
  -5   2   3        4.33      0.21 o 
  -4   2   3       77.93      1.85 o 
  -3   2   3      294.70      6.97 o 
  -2   2   3        9.78      0.37 o 
  -1   2   3      166.75      4.13 o 
   0   2   3        0.04      0.04 o 
   1   2   3      342.78      8.73 o 
   2   2   3       17.02      0.48 o 
   3   2   3      100.46      2.47 o 
   4   2   3       54.07      1.65 o 
   5   2   3       23.84      0.72 o 
   6   2   3       13.56      0.47 o 
   7   2   3        4.65      0.35 o 
  -6   3   3        1.13      0.14 o 
  -5   3   3        6.55      0.26 o 
  -4   3   3       23.03      0.58 o 
  -3   3   3        3.47      0.15 o 
  -2   3   3        1.45      0.11 o 
  -1   3   3       13.97      0.45 o 
   0   3   3       86.24      1.99 o 
   1   3   3        0.04      0.04 o 
   2   3   3        4.67      0.18 o 
   3   3   3       98.18      2.78 o 
   4   3   3        1.38      0.12 o 
   5   3   3        4.55      0.26 o 
   6   3   3        0.67      0.16 o 
  -5   4   3       24.92      0.75 o 
  -4   4   3       62.32      1.70 o 
  -3   4   3       58.61      1.44 o 
  -2   4   3       33.70      0.84 o 
  -1   4   3        0.04      0.04 o 
   0   4   3        3.99      0.19 o 
   1   4   3       15.02      0.47 o 
   2   4   3       55.88      1.37 o 
   3   4   3       18.71      0.66 o 
   4   4   3        2.85      0.25 o 
  -8   0   4        3.29      0.85 o 
  -7   0   4       39.99      1.46 o 
  -6   0   4        2.86      0.31 o 
  -5   0   4       16.46      0.68 o 
  -4   0   4      125.71      3.24 o 
  -3   0   4       83.97      3.62 o 
  -2   0   4     1872.71     71.95 o 
  -1   0   4      806.65     41.60 o 
   0   0   4       64.77      1.65 o 
   1   0   4     1770.54     53.71 o 
   2   0   4        8.49      0.46 o 
   3   0   4       20.59      0.78 o 
   4   0   4       36.20      1.23 o 
   5   0   4       11.65      0.43 o 
   6   0   4        1.48      0.29 o 
   7   0   4      272.37      8.30 o 
  -8   1   4       29.02      1.15 o 
  -7   1   4        0.43      0.11 o 
  -6   1   4       31.56      1.10 o 
  -5   1   4       90.05      2.38 o 
  -4   1   4       33.54      0.83 o 
  -3   1   4      226.12      5.97 o 
  -2   1   4      344.21      8.12 o 
  -1   1   4      232.90      5.42 o 
   0   1   4     1470.99     34.36 o 
   1   1   4       64.06      1.63 o 
   2   1   4        9.03      0.30 o 
   3   1   4       11.79      0.41 o 
   4   1   4        2.98      0.14 o 
   5   1   4       38.89      1.04 o 
   6   1   4       54.91      2.01 o 
   7   1   4       35.05      1.04 o 
  -7   2   4        3.20      0.22 o 
  -6   2   4        5.29      0.22 o 
  -5   2   4       28.27      0.72 o 
  -4   2   4       62.23      1.72 o 
  -3   2   4       26.45      0.69 o 
  -2   2   4       22.41      0.64 o 
  -1   2   4      222.42      5.56 o 
   0   2   4      177.95      5.00 o 
   1   2   4       19.04      0.60 o 
   2   2   4        1.09      0.12 o 
   3   2   4       91.28      2.61 o 
   4   2   4       15.66      0.60 o 
   5   2   4       59.61      1.82 o 
   6   2   4       46.59      1.35 o 
  -6   3   4        4.64      0.20 o 
  -5   3   4       11.91      0.35 o 
  -4   3   4      241.34      5.86 o 
  -3   3   4       45.38      1.13 o 
  -2   3   4        9.40      0.29 o 
  -1   3   4       56.92      1.46 o 
   0   3   4       58.00      1.36 o 
   1   3   4        8.31      0.26 o 
   2   3   4      217.80      6.20 o 
   3   3   4      106.64      2.56 o 
   4   3   4       48.92      1.31 o 
   5   3   4        3.68      0.29 o 
  -5   4   4       24.92      0.71 o 
  -4   4   4        0.83      0.10 o 
  -3   4   4       29.72      0.80 o 
  -2   4   4        0.38      0.08 o 
  -1   4   4        0.34      0.07 o 
   0   4   4       12.70      0.44 o 
   1   4   4        3.08      0.16 o 
   2   4   4       53.78      1.32 o 
   3   4   4       38.18      1.00 o 
   4   4   4        1.38      0.16 o 
  -8   1   5       22.32      1.12 o 
  -7   1   5        2.04      0.17 o 
  -6   1   5       92.52      2.34 o 
  -5   1   5       29.66      0.85 o 
  -4   1   5        0.03      0.03 o 
  -3   1   5      207.02      4.98 o 
  -2   1   5       19.53      0.65 o 
  -1   1   5        0.83      0.11 o 
   0   1   5       67.35      1.67 o 
   1   1   5      110.19      2.93 o 
   2   1   5       19.69      0.61 o 
   3   1   5        4.95      0.21 o 
   4   1   5       86.13      2.11 o 
   5   1   5        1.11      0.14 o 
   6   1   5       58.59      1.48 o 
   7   1   5       40.38      1.25 o 
  -7   2   5       10.16      0.39 o 
  -6   2   5        4.52      0.25 o 
  -5   2   5      176.25      4.17 o 
  -4   2   5        6.05      0.24 o 
  -3   2   5        2.54      0.13 o 
  -2   2   5        3.21      0.18 o 
  -1   2   5      472.47     11.69 o 
   0   2   5       47.45      1.20 o 
   1   2   5       86.56      2.15 o 
   2   2   5      149.50      3.62 o 
   3   2   5       62.40      1.99 o 
   4   2   5        0.38      0.12 o 
   5   2   5       15.01      0.52 o 
   6   2   5       96.34      2.62 o 
  -6   3   5        0.62      0.11 o 
  -5   3   5        3.74      0.22 o 
  -4   3   5       28.47      0.73 o 
  -3   3   5       22.08      0.58 o 
  -2   3   5        6.55      0.22 o 
  -1   3   5        0.83      0.09 o 
   0   3   5       15.72      0.41 o 
   1   3   5       21.90      0.57 o 
   2   3   5        8.15      0.28 o 
   3   3   5        0.17      0.08 o 
   4   3   5        3.76      0.30 o 
   5   3   5       42.90      1.70 o 
  -5   4   5       13.61      0.43 o 
  -4   4   5       11.69      0.44 o 
  -3   4   5        0.32      0.08 o 
  -2   4   5       34.68      0.91 o 
  -1   4   5       61.41      1.48 o 
   0   4   5       78.68      2.21 o 
   1   4   5       51.67      1.27 o 
   2   4   5       19.18      0.63 o 
   3   4   5        0.14      0.09 o 
  -8   0   6        0.13      0.16 o 
  -7   0   6      244.39      8.82 o 
  -6   0   6      163.50      3.89 o 
  -5   0   6      116.04      3.32 o 
  -4   0   6       43.66      2.23 o 
  -3   0   6       11.43      0.83 o 
  -2   0   6      160.52      3.87 o 
  -1   0   6      183.13      4.74 o 
   0   0   6      964.09     32.38 o 
   1   0   6      209.99      5.84 o 
   2   0   6        4.06      0.52 o 
   3   0   6      568.67     14.54 o 
   4   0   6       12.28      0.44 o 
   5   0   6        6.02      0.36 o 
   6   0   6       43.03      1.68 o 
   7   0   6        0.52      0.33 o 
  -8   1   6        1.50      0.26 o 
  -7   1   6       19.26      0.58 o 
  -6   1   6      148.40      3.52 o 
  -5   1   6        3.86      0.18 o 
  -4   1   6      173.31      4.02 o 
  -3   1   6        0.26      0.12 o 
  -2   1   6        5.40      0.28 o 
  -1   1   6        0.56      0.09 o 
   0   1   6      293.78      6.99 o 
   1   1   6      207.28      5.04 o 
   2   1   6      400.12     10.39 o 
   3   1   6        4.74      0.23 o 
   4   1   6       39.62      1.12 o 
   5   1   6       80.49      2.01 o 
   6   1   6       20.91      0.61 o 
  -7   2   6        1.92      0.18 o 
  -6   2   6        0.91      0.13 o 
  -5   2   6       78.91      2.04 o 
  -4   2   6        5.90      0.37 o 
  -3   2   6      137.38      3.24 o 
  -2   2   6       69.28      1.66 o 
  -1   2   6       18.05      0.51 o 
   0   2   6        5.28      0.24 o 
   1   2   6      156.64      3.78 o 
   2   2   6        9.95      0.38 o 
   3   2   6       45.14      1.30 o 
   4   2   6        6.89      0.31 o 
   5   2   6       48.06      1.40 o 
   6   2   6        1.97      0.23 o 
  -6   3   6        6.55      0.32 o 
  -5   3   6        4.31      0.40 o 
  -4   3   6        8.54      0.30 o 
  -3   3   6        0.07      0.05 o 
  -2   3   6      368.10      9.05 o 
  -1   3   6      106.51      2.61 o 
   0   3   6        0.13      0.06 o 
   1   3   6       44.61      1.14 o 
   2   3   6        2.09      0.32 o 
   3   3   6       20.20      1.18 o 
   4   3   6      107.42      3.07 o 
   5   3   6       91.95      2.93 o 
  -4   4   6       30.44      0.88 o 
  -3   4   6       25.76      0.80 o 
  -2   4   6        4.28      0.29 o 
  -1   4   6       84.25      2.07 o 
   0   4   6        6.55      0.32 o 
   1   4   6        8.52      0.29 o 
   2   4   6        3.58      0.33 o 
   3   4   6        0.48      0.15 o 
  -8   1   7       56.59      1.63 o 
  -7   1   7       52.96      1.34 o 
  -6   1   7        2.56      0.15 o 
  -5   1   7        0.99      0.09 o 
  -4   1   7       85.91      2.00 o 
  -3   1   7      331.76      7.99 o 
  -2   1   7       32.32      0.92 o 
  -1   1   7      394.93      9.55 o 
   0   1   7       34.05      0.98 o 
   1   1   7       17.66      0.53 o 
   2   1   7       28.62      0.78 o 
   3   1   7       29.02      0.86 o 
   4   1   7        7.65      0.33 o 
   5   1   7        4.91      0.21 o 
   6   1   7       11.81      0.41 o 
  -7   2   7       19.01      0.56 o 
  -6   2   7        0.12      0.07 o 
  -5   2   7       22.17      0.76 o 
  -4   2   7        6.90      0.35 o 
  -3   2   7      162.88      3.94 o 
  -2   2   7       32.81      0.80 o 
  -1   2   7        1.40      0.10 o 
   0   2   7      134.29      3.27 o 
   1   2   7       78.68      1.89 o 
   2   2   7       54.87      1.38 o 
   3   2   7        3.85      0.20 o 
   4   2   7      149.45      5.08 o 
   5   2   7        3.86      0.34 o 
   6   2   7        1.00      0.17 o 
  -6   3   7        7.81      0.48 o 
  -5   3   7       15.88      0.59 o 
  -4   3   7        5.56      0.26 o 
  -3   3   7        4.21      0.21 o 
  -2   3   7       83.23      2.35 o 
  -1   3   7        1.73      0.11 o 
   0   3   7        1.06      0.10 o 
   1   3   7       19.14      0.63 o 
   2   3   7       29.63      1.77 o 
   3   3   7        1.80      0.28 o 
   4   3   7        0.30      0.15 o 
  -4   4   7        9.92      0.39 o 
  -3   4   7       17.64      0.51 o 
  -2   4   7       38.92      1.05 o 
  -1   4   7       29.87      0.89 o 
   0   4   7        0.07      0.06 o 
   1   4   7        1.37      0.22 o 
   2   4   7       19.69      0.77 o 
  -7   0   8        0.17      0.12 o 
  -6   0   8        0.92      0.22 o 
  -5   0   8      277.45      8.13 o 
  -4   0   8      562.04     14.21 o 
  -3   0   8       21.56      0.67 o 
  -2   0   8      430.33     19.66 o 
  -1   0   8      474.78     13.78 o 
   0   0   8      280.78      7.86 o 
   1   0   8       68.06      2.42 o 
   2   0   8      100.46      3.20 o 
   3   0   8       10.53      0.40 o 
   4   0   8        0.59      0.17 o 
   5   0   8      142.67      3.79 o 
   6   0   8       15.35      0.79 o 
  -8   1   8        6.29      0.29 o 
  -7   1   8        0.06      0.05 o 
  -6   1   8        2.98      0.15 o 
  -5   1   8       17.10      0.47 o 
  -4   1   8      170.18      3.92 o 
  -3   1   8        7.98      0.24 o 
  -2   1   8      272.32      6.84 o 
  -1   1   8       87.18      2.09 o 
   0   1   8       25.89      0.72 o 
   1   1   8       88.54      2.21 o 
   2   1   8       44.88      1.18 o 
   3   1   8       36.78      1.27 o 
   4   1   8       27.43      1.04 o 
   5   1   8        1.41      0.14 o 
   6   1   8       41.86      1.13 o 
  -7   2   8       17.35      0.53 o 
  -6   2   8       13.36      0.41 o 
  -5   2   8        1.82      0.21 o 
  -4   2   8       80.02      2.03 o 
  -3   2   8      282.37      6.80 o 
  -2   2   8       27.23      0.68 o 
  -1   2   8       45.06      1.06 o 
   0   2   8        0.40      0.06 o 
   1   2   8        5.78      0.24 o 
   2   2   8       53.57      1.50 o 
   3   2   8      100.16      2.84 o 
   4   2   8        0.58      0.15 o 
   5   2   8       14.59      0.81 o 
  -6   3   8       41.32      1.20 o 
  -5   3   8        2.02      0.25 o 
  -4   3   8        0.25      0.11 o 
  -3   3   8       18.20      0.50 o 
  -2   3   8       25.95      0.68 o 
  -1   3   8        6.55      0.28 o 
   0   3   8       99.99      2.41 o 
   1   3   8       25.81      1.00 o 
   2   3   8        1.39      0.25 o 
   3   3   8      112.21      4.89 o 
   4   3   8       51.86      1.85 o 
  -4   4   8        4.57      0.43 o 
  -3   4   8        0.61      0.13 o 
  -2   4   8        0.53      0.11 o 
  -1   4   8        8.40      0.31 o 
   0   4   8        5.53      0.36 o 
   1   4   8       61.67      1.94 o 
   2   4   8        4.70      0.55 o 
  -8   1   9       14.58      0.51 o 
  -7   1   9       10.49      0.42 o 
  -6   1   9       43.53      1.08 o 
  -5   1   9      264.12      6.19 o 
  -4   1   9       44.24      1.19 o 
  -3   1   9       58.49      1.36 o 
  -2   1   9       21.85      0.55 o 
  -1   1   9      165.38      3.87 o 
   0   1   9       35.71      0.89 o 
   1   1   9      183.39      4.31 o 
   2   1   9      174.51      4.31 o 
   3   1   9        1.44      0.13 o 
   4   1   9       20.73      0.72 o 
   5   1   9        1.91      0.23 o 
  -7   2   9       16.36      0.61 o 
  -6   2   9       31.79      0.94 o 
  -5   2   9        0.05      0.05 o 
  -4   2   9       13.60      0.42 o 
  -3   2   9       51.67      1.27 o 
  -2   2   9       16.63      0.45 o 
  -1   2   9        7.86      0.23 o 
   0   2   9       54.11      1.29 o 
   1   2   9        7.28      0.28 o 
   2   2   9       75.54      2.03 o 
   3   2   9        2.10      0.18 o 
   4   2   9       15.30      0.62 o 
   5   2   9       10.65      0.51 o 
  -6   3   9       32.38      0.97 o 
  -5   3   9        0.09      0.10 o 
  -4   3   9       37.17      1.33 o 
  -3   3   9        4.83      0.31 o 
  -2   3   9        7.83      0.27 o 
  -1   3   9        1.16      0.10 o 
   0   3   9       42.04      1.51 o 
   1   3   9       10.02      0.53 o 
   2   3   9        1.36      0.25 o 
   3   3   9       33.66      1.82 o 
  -3   4   9        0.62      0.11 o 
  -2   4   9        0.11      0.08 o 
  -1   4   9        1.24      0.29 o 
   0   4   9        6.09      0.40 o 
   1   4   9       12.35      0.51 o 
  -8   0  10        6.58      0.60 o 
  -7   0  10        1.35      0.16 o 
  -6   0  10      290.38      8.08 o 
  -5   0  10      100.51      2.41 o 
  -4   0  10        1.75      0.14 o 
  -3   0  10        4.07      0.24 o 
  -2   0  10      179.72      4.35 o 
  -1   0  10        3.12      0.33 o 
   0   0  10      390.70     10.11 o 
   1   0  10      628.77     22.75 o 
   2   0  10       33.37      1.12 o 
   3   0  10        1.11      0.18 o 
   4   0  10        4.41      0.32 o 
   5   0  10       69.98      2.45 o 
  -7   1  10       28.97      1.12 o 
  -6   1  10       49.28      1.18 o 
  -5   1  10       26.06      0.75 o 
  -4   1  10        0.03      0.03 o 
  -3   1  10        3.58      0.15 o 
  -2   1  10       30.85      0.78 o 
  -1   1  10        0.04      0.04 o 
   0   1  10      141.49      3.33 o 
   1   1  10       69.85      1.66 o 
   2   1  10       41.83      1.08 o 
   3   1  10       82.23      2.23 o 
   4   1  10        0.21      0.10 o 
   5   1  10        0.65      0.13 o 
  -7   2  10       78.14      2.01 o 
  -6   2  10        9.30      0.43 o 
  -5   2  10        0.04      0.04 o 
  -4   2  10       30.46      0.85 o 
  -3   2  10       11.04      0.36 o 
  -2   2  10       87.81      2.06 o 
  -1   2  10      181.26      4.23 o 
   0   2  10       24.87      0.67 o 
   1   2  10        4.50      0.22 o 
   2   2  10       74.76      2.20 o 
   3   2  10       11.26      0.46 o 
   4   2  10       41.30      1.18 o 
  -5   3  10        6.47      0.32 o 
  -4   3  10       64.87      1.64 o 
  -3   3  10       19.86      0.55 o 
  -2   3  10       22.45      0.66 o 
  -1   3  10       32.51      1.08 o 
   0   3  10        1.34      0.17 o 
   1   3  10        0.92      0.24 o 
   2   3  10        2.29      0.52 o 
   3   3  10        0.28      0.19 o 
  -2   4  10       23.56      1.29 o 
  -1   4  10        0.09      0.10 o 
  -7   1  11       45.70      1.17 o 
  -6   1  11        4.17      0.18 o 
  -5   1  11        0.14      0.07 o 
  -4   1  11        1.70      0.13 o 
  -3   1  11      154.52      3.68 o 
  -2   1  11       80.74      1.96 o 
  -1   1  11       70.18      1.67 o 
   0   1  11      198.90      4.75 o 
   1   1  11        0.03      0.03 o 
   2   1  11        1.60      0.15 o 
   3   1  11       13.35      0.46 o 
   4   1  11      123.19      3.20 o 
  -6   2  11        0.08      0.08 o 
  -5   2  11       39.76      1.08 o 
  -4   2  11        7.94      0.33 o 
  -3   2  11       23.50      0.63 o 
  -2   2  11       13.38      0.41 o 
  -1   2  11       71.75      1.70 o 
   0   2  11        1.38      0.15 o 
   1   2  11        8.61      0.33 o 
   2   2  11       31.57      1.16 o 
   3   2  11        9.48      0.40 o 
   4   2  11        0.95      0.16 o 
  -5   3  11        0.57      0.14 o 
  -4   3  11       21.48      1.06 o 
  -3   3  11        1.31      0.15 o 
  -2   3  11       20.07      0.76 o 
  -1   3  11       42.87      1.10 o 
   0   3  11        1.44      0.21 o 
   1   3  11       15.30      0.81 o 
   2   3  11        0.30      0.19 o 
  -7   0  12        5.53      0.33 o 
  -6   0  12        0.08      0.09 o 
  -5   0  12       44.00      1.13 o 
  -4   0  12      234.87      6.26 o 
  -3   0  12      142.05      3.55 o 
  -2   0  12       16.92      0.56 o 
  -1   0  12      105.82      2.63 o 
   0   0  12       13.72      0.69 o 
   1   0  12        5.44      0.44 o 
   2   0  12       75.63      3.42 o 
   3   0  12      270.29      7.66 o 
   4   0  12        2.56      0.24 o 
  -7   1  12        2.54      0.27 o 
  -6   1  12       42.18      1.24 o 
  -5   1  12       25.17      0.66 o 
  -4   1  12       80.55      1.90 o 
  -3   1  12       52.38      1.28 o 
  -2   1  12        8.94      0.34 o 
  -1   1  12       85.64      2.04 o 
   0   1  12        0.25      0.12 o 
   1   1  12        1.86      0.13 o 
   2   1  12       24.73      0.71 o 
   3   1  12       11.75      0.43 o 
   4   1  12       11.31      0.45 o 
  -6   2  12        9.01      0.39 o 
  -5   2  12       24.39      0.73 o 
  -4   2  12        0.73      0.11 o 
  -3   2  12        2.13      0.16 o 
  -2   2  12      105.63      2.64 o 
  -1   2  12       33.46      0.87 o 
   0   2  12       16.33      0.46 o 
   1   2  12       15.24      0.69 o 
   2   2  12        0.37      0.13 o 
   3   2  12       20.58      0.70 o 
  -4   3  12       12.68      0.62 o 
  -3   3  12       43.47      1.15 o 
  -2   3  12       87.19      2.24 o 
  -1   3  12        0.07      0.07 o 
   0   3  12        5.67      0.93 o 
   1   3  12       33.11      3.14 o 
  -6   1  13        4.90      0.20 o 
  -5   1  13        8.61      0.36 o 
  -4   1  13       15.08      0.43 o 
  -3   1  13        0.70      0.08 o 
  -2   1  13       30.73      0.81 o 
  -1   1  13        5.47      0.22 o 
   0   1  13       25.53      0.74 o 
   1   1  13        6.78      0.31 o 
   2   1  13      114.40      3.43 o 
   3   1  13       34.90      1.01 o 
  -5   2  13       73.66      1.87 o 
  -4   2  13        3.08      0.20 o 
  -3   2  13       54.20      1.36 o 
  -2   2  13       31.24      0.83 o 
  -1   2  13       12.33      0.48 o 
   0   2  13       10.15      0.33 o 
   1   2  13       26.45      0.81 o 
   2   2  13       34.55      1.04 o 
  -3   3  13       10.05      0.39 o 
  -2   3  13        3.95      0.34 o 
  -1   3  13        1.26      0.20 o 
   0   3  13        0.34      0.31 o 
  -6   0  14       25.55      0.93 o 
  -5   0  14        0.48      0.12 o 
  -4   0  14        1.63      0.16 o 
  -3   0  14       16.68      0.62 o 
  -2   0  14       56.21      1.51 o 
  -1   0  14       48.22      1.31 o 
   0   0  14       50.11      4.84 o 
   1   0  14       81.49      3.08 o 
   2   0  14       92.10      3.32 o 
   3   0  14        3.86      0.40 o 
  -6   1  14       22.80      0.62 o 
  -5   1  14       26.63      0.71 o 
  -4   1  14       17.30      0.49 o 
  -3   1  14        0.17      0.10 o 
  -2   1  14       18.89      0.55 o 
  -1   1  14       45.19      1.31 o 
   0   1  14        8.73      0.36 o 
   1   1  14      124.81      3.23 o 
   2   1  14        3.15      0.25 o 
  -5   2  14        0.57      0.12 o 
  -4   2  14       22.72      0.74 o 
  -3   2  14        0.59      0.24 o 
  -2   2  14       13.40      0.60 o 
  -1   2  14        1.12      0.13 o 
   0   2  14       54.99      1.55 o 
   1   2  14        5.99      0.34 o 
  -5   1  15       40.46      1.05 o 
  -4   1  15        0.12      0.08 o 
  -3   1  15        0.15      0.10 o 
  -2   1  15       12.08      0.42 o 
  -1   1  15       10.74      0.36 o 
   0   1  15        3.51      0.20 o 
   1   1  15        3.67      0.25 o 
  -3   2  15       28.12      1.44 o 
  -2   2  15        1.95      0.19 o 
  -1   2  15       12.44      0.44 o 
   0   2  15       95.35      2.94 o 
  -4   0  16       56.16      2.07 o 
  -3   0  16       14.24      0.92 o 
  -2   0  16       11.88      0.65 o 
  -1   0  16       21.39      2.13 o 
   0   0  16       10.94      0.76 o 
  -4   1  16       21.98      0.77 o 
  -3   1  16       31.29      0.91 o 
  -2   1  16        0.94      0.13 o 
  -1   1  16        6.30      0.32 o 
   0   1  16        3.53      0.24 o 
_refine_diff_density_max 1.474795E-01
_refine_diff_density_min -1.636699E-01

# start Validation Reply Form
_vrf_PLAT417_ELMAM2_withoutURATIO_oxa11_07
;
PROBLEM: Short Inter D-H..H-D
RESPONSE: This is a very strong hydrogen bond and this is the reason why
the distance is so short.
;
# end Validation Reply Form
