# Supplementary material for: On the accuracy and precision of X-ray and neutron diffraction results as a function of resolution and the electron density model
Source: IUCrJ. 2020 Aug 25;7(Pt 5):920–33. doi: 10.1107/S2052252520010441 (PMC7467170; doi:10.1107/S2052252520010441)
Supplement: Supplementary file 2 [file m-07-00920-sup2.zip › cif_deposition/ELMAM2_withoutURATIO_oxa11_08.cif]

data_ELMAM2_withoutURATIO_oxa11_08  
_audit_creation_method             'MoPro12'     
_chemical_formula_moiety               'C2 H2 O4, 2(H2 O1)'
_chemical_formula_sum                  'C2 H6 O6'
_chemical_formula_weight               126.07
_chemical_absolute_configuration     '-'

_symmetry_cell_setting               monoclinic   
_symmetry_space_group_name_H-M         'P 21/c'
_symmetry_space_group_name_Hall        '-P 2ybc'

loop_
_atom_type_symbol                      
_atom_type_description                 
_atom_type_scat_dispersion_real        
_atom_type_scat_dispersion_imag        
_atom_type_scat_source                 
 'C' 'C'    0.0033   0.0016
'Su & Coppens. Acta. Cryst. (1997) A53, 749-762. '                    
 'H' 'H'    0.0000   0.0000
'Su & Coppens. Acta. Cryst. (1997) A53, 749-762. '                    
 'O' 'O'    0.0106   0.0060
'Su & Coppens. Acta. Cryst. (1997) A53, 749-762. '                    

loop_
_symmetry_equiv_pos_as_xyz           
'x, y, z'
'-x, y+1/2, -z+1/2'
'-x, -y, -z'
'x, -y-1/2, z-1/2'
_cell_length_a                    6.0927(2)
_cell_length_b                    3.49270(10)
_cell_length_c                    11.8399(5)
_cell_angle_alpha                 90.00
_cell_angle_beta                  103.935(2)
_cell_angle_gamma                 90.00
_cell_volume                      244.538(15)
_cell_formula_units_Z                2
_cell_measurement_reflns_used     2584
_cell_measurement_temperature     100(1)
_cell_measurement_theta_max       26.35
_cell_measurement_theta_min       3.45
_exptl_crystal_density_diffrn     1.709 
_exptl_crystal_F_000              132 
_exptl_absorpt_coefficient_mu     0.181 
_exptl_crystal_description        unspecified
_exptl_crystal_size_max                 0.192
_exptl_crystal_size_mid                 0.172
_exptl_crystal_size_min                 0.122
_exptl_crystal_colour             colourless
_exptl_absorpt_correction_type    multi-scan
_exptl_absorpt_process_details
;
 Absorption correction done by SORTAV
 Blessing, R. H.: (1995) Acta Cryst. A51, 33-38
;
_exptl_absorpt_correction_T_min    0.942
_exptl_absorpt_correction_T_max    1.001
_exptl_special_details               
;
?
;
_diffrn_reflns_av_R_equivalents   0.0000
_diffrn_reflns_av_unetI/netI      0.0276
_diffrn_reflns_limit_h_max        7
_diffrn_reflns_limit_h_min        -7
_diffrn_reflns_limit_k_max        4
_diffrn_reflns_limit_k_min        0
_diffrn_reflns_limit_l_max        14
_diffrn_reflns_limit_l_min        0
_diffrn_reflns_number             505
_diffrn_reflns_theta_full         26.00
_diffrn_reflns_theta_max          26.35
_diffrn_reflns_theta_min          3.45
_diffrn_ambient_temperature       100(1)
_diffrn_measured_fraction_theta_full 1.000
_diffrn_measured_fraction_theta_max 1.000
_diffrn_measurement_device_type   'Bruker APEX-II CCD'
_diffrn_measurement_method        '\f and \w scans'
_diffrn_radiation_monochromator   'graphite'
_diffrn_radiation_type            MoK\a
_diffrn_radiation_wavelength      0.71073
_diffrn_source                    'fine-focus sealed tube'
_diffrn_standards_number          0
_reflns_number_gt                 485
_reflns_number_total              505
_reflns_threshold_expression      >2sigma(I)
_computing_structure_refinement      'MoPro (J. Appl. Cryst. 2005, 38, 38-54)'
_iucr_refine_instructions_details  
; 
# ! MoPro 12.6 20/01/2017 16:33:27 F:\Oxalic_acid\Oxa_ELMAM2\Preparation\prepare_inputs\11\mopro_elmam2_08_01.par 
# ! reflections hkl file : F:\Oxalic_acid\Oxa_ELMAM2\Preparation\prepare_inputs\11\sortav_freeformat.hkl refin. vs. F^1 
# ! atomic table file : C:\Users\user\Desktop\Programy_Krys\MoPro\MoProSuite\LibMoPro\mopro.tab 
# ! wave functions file : C:\Users\user\Desktop\Programy_Krys\MoPro\MoProSuite\LibMoPro\WAVEF_Su_Coppens_relativistic 
# ! RF factor = 1.333 % RI factor = 2.479% 
# ! wR2F factor = 1.882 % wR2I factor = 3.791% 
# ! g.o.f.(F**1) = 1.264 Nvar= 49 Nref= 505 Nfree= 0 0.08<sinT/l< 0.62 
#  
# WSIG 1.00000 ! weighting scheme 
#  ! SPACE GROUP P ? 
#  
# CELL 6.0927 3.4927 11.8399 90.0000 103.9350 90.0000 0.71073 
# ZERR 0.0000 0.0000 0.0000 0.0000 0.0000 0.0000 
#  
# SYMM 2 P CENTRO 
#  X , Y, Z 
#  -X , 1/2+Y, 1/2-Z 
#  
# EQUIV 56551 
#  
# SCALE 1 7.265776 
#  
# FMULT 1.00000 
#  
# UOVER 0.00000 0.00000 0.00000 0.00000 0.00000 0.00000 ANI 
#  
# SOLVT 0.00000 50.00000 
#  
# EXTIN 0.00000 GAUSSIAN ISOT TYP1 ! G*10^4 
#  
#  
# DUMMY 2 
# DUMY 0.39896 0.58093 0.36381 D1 0 ! atom # 8 
# DUMY 0.42794 0.53146 0.40201 D2 0 ! atom # 9 
#  
# KAPPA 7 
#  1.001632 1.113461 ! # 1 1 TES O1 1x 
#  1.013147 1.000000 ! # 2 1 TES C1 1x 
#  1.003017 1.109004 ! # 3 1 TES O2 1x 
#  1.023969 0.927043 ! # 4 1 TES O3 1x 
#  1.043006 1.200000 ! # 5 1 TES H2 1x 
#  1.043006 1.200000 ! # 6 1 TES H3 1x 
#  1.119673 1.200000 ! # 7 1 TES H1 1x 
#  
# ATOMS 7 
#  
# ATOM 1 O1 TES 1 0.065458 0.444393 0.150092 1.0000 1 O 
#  XY C1 H1 HEX K1 V0 M0 Q0 
# UANI 0.012709 0.016330 0.009564 -.003091 0.002354 0.000398 
#  6.05220 0. -.054 -.087 0. 0.104 0. 0. -.028 0.042 
#  0. -.015 -.026 0. 0. 0.065 0.022 
#  0.011 0. 0. 0.004 0.003 0. 0. 0.015 0.015 
#  
# ATOM 2 C1 TES 1 0.096834 0.558662 0.052151 1.0000 1 C 
#  XY O2 O1 HEX K2 V0 M0 Q0 
# UANI 0.007939 0.010597 0.008913 -.002366 0.000599 -.000428 
#  3.98080 0. 0.081 -.046 0. -.248 0. 0. 0.097 0.050 
#  0. 0.022 -.006 0. 0. 0.294 0.021 
#  0.014 0. 0. 0.014 -.001 0. 0. -.058 0.018 
#  
# ATOM 3 O2 TES 1 0.257451 0.742569 0.036287 1.0000 1 O 
#  ZY C1 O1 HEX K3 V0 M0 Q0 
# UANI 0.010182 0.018480 0.008644 -.006024 0.000737 0.000990 
#  6.09000 0. 0. 0. -.068 0.029 0. 0. -.153 0. 
#  0.028 0. 0. 0.017 0. 0. 0. 
#  -.012 0. 0. 0.011 0. 0. 0. -.003 0. 
#  
# ATOM 4 O3 TES 1 0.370003 0.631245 0.321538 1.0000 1 O 
# bZY H2 H3 HEX K4 V0 M0 Q0 
# UANI 0.010574 0.017364 0.009558 0.001383 0.000568 -.001113 
#  5.64460 0. 0. 0. -.163 -.014 0. 0. 0.132 0. 
#  -.039 0. 0. -.061 0. 0. 0. 
#  -.018 0. 0. -.027 0. 0. 0. 0.004 0. 
#  
# ATOM 5 H2 TES 1 0.310658 0.690966 0.386036 1.0000 1 H 
#  ZY O3 H3 HEX K5 V0 M0 Q0 
# UISO 0.027512 
#  1.13780 0. 0. 0. 0.273 0.140 0. 0. 0. 0. 
#  0.034 0. 0. 0. 0. 0. 0. 
#  -.010 0. 0. 0. 0. 0. 0. 0. 0. 
#  
# ATOM 6 H3 TES 1 0.487107 0.455920 0.349103 1.0000 1 H 
#  ZY O3 H2 HEX K6 V0 M0 Q0 
# UISO 0.029116 
#  1.13780 0. 0. 0. 0.273 0.140 0. 0. 0. 0. 
#  0.034 0. 0. 0. 0. 0. 0. 
#  -.010 0. 0. 0. 0. 0. 0. 0. 0. 
#  
# ATOM 7 H1 TES 1 0.198778 0.521624 0.219660 1.0000 1 H 
#  ZY O1 C1 HEX K7 V0 M0 Q0 
# UISO 0.045645 
#  0.95670 0. 0. 0. 0.207 0.095 0. 0. 0. 0. 
#  0.017 0. 0. 0. 0. 0. 0. 
#  -.028 0. 0. 0. 0. 0. 0. 0. 0. 
#  
# ANHAR 0 3 ! number_of_anharmonic_atoms max_order 
# ! 1 ! atom number 
# ! 0.00E+00 0.00E+00 0.00E+00 0.00E+00 0.00E+00 0.00E+00 0.00E+00 0.00E+00 
# ! 0.00E+00 0.00E+00 
#  
#  
# STOP 
; 
_refine_special_details              
;
  TAAM refinement with ELMAM2 databank.
  Uses aspherical atomic scattering factors computed 
  from multipolar model
  (Hansen & Coppens, Acta Cryst. A, 1978, 34, 909-921)
  parametrized using ELMAM2 databank
  (Domagala, et al., Acta Cryst. A, 2012, 68, 337-351)
  and MoPro software
  (Jelsch, et al., J. Appl. Cryst. 2005, 38, 38-54)
 Refinement of F^1^ against reflections.
 The threshold expression of F^2^ > 2sigma(F^2^) is
 used for calculating R-factors(gt) and is not
 relevant to the choice of reflections for refinement.
 R-factors based on F^2^ are statistically about twice
 as large as those based on F, and R-factors based on
 ALL data will be even larger.
;
_refine_ls_structure_factor_coef     F  
_refine_ls_matrix_type                full
_refine_ls_weighting_scheme          sigma
_atom_sites_solution_primary      direct 
_atom_sites_solution_secondary    difmap 
_atom_sites_solution_hydrogens    geom   
_refine_ls_hydrogen_treatment    refall
_refine_ls_extinction_method        'none'              
_refine_ls_number_reflns               505
_refine_ls_number_parameters            49
_refine_ls_number_restraints             0
# R-factors: R(F)  &  wR2(I) 
_refine_ls_R_factor_all              0.0133
_refine_ls_R_factor_gt               0.0128
_refine_ls_wR_factor_ref             0.0188
_refine_ls_wR_factor_gt              0.0188
_refine_ls_goodness_of_fit_ref       1.264
_refine_ls_restrained_S_all          0.000
_refine_ls_shift/su_max              0.000
_refine_ls_shift/su_mean             0.000

###  to get diff_density_max min & rms : 
###  run MoPro  : WRIT FOUR   to create FOURier file 
###  run VMoPro : FOUR  FastFourierTransform   to get a 3D grid (Xplor format) on whole unit-cell
###             & GRID  STAT   to get max min rms statistics


loop_
_atom_site_type_symbol      
_atom_site_label            
_atom_site_fract_x          
_atom_site_fract_y          
_atom_site_fract_z          
_atom_site_U_iso_or_equiv   
_atom_site_adp_type         
_atom_site_occupancy        
_atom_site_calc_flag        
_atom_site_refinement_flag_posn  
_atom_site_refinement_flag_adp  
_atom_site_disorder_assembly
_atom_site_disorder_group   
O  O1 0.06546(5) 0.44439(10) 0.15009(3) 0.0129(2) Uani 1 d . . . .
C  C1 0.09683(7) 0.5587(1) 0.05215(4) 0.0094(2) Uani 1 d . . . .
O  O2 0.25745(5) 0.74257(9) 0.03629(3) 0.0127(2) Uani 1 d . . . .
O  O3 0.37000(6) 0.6312(1) 0.32154(3) 0.0128(2) Uani 1 d . . . .
H  H2 0.311(1) 0.691(2) 0.3860(8) 0.028(2) Uiso 1 d U . . .
H  H3 0.487(1) 0.456(2) 0.3491(6) 0.029(2) Uiso 1 d U . . .
H  H1 0.199(2) 0.522(3) 0.2197(9) 0.046(2) Uiso 1 d U . . .

loop_ 
_atom_site_aniso_label 
_atom_site_aniso_U_11 
_atom_site_aniso_U_22 
_atom_site_aniso_U_33 
_atom_site_aniso_U_12 
_atom_site_aniso_U_13 
_atom_site_aniso_U_23 
O1 0.0127(2) 0.0163(2) 0.0096(2) -0.0031(1) 0.0024(1) 0.0004(1)  
C1 0.0079(2) 0.0106(2) 0.0089(3) -0.0024(1) 0.0006(2) -0.0004(1)  
O2 0.0102(2) 0.0185(2) 0.0086(2) -0.0060(1) 0.0007(1) 0.0010(1)  
O3 0.0106(2) 0.0174(2) 0.0096(2) 0.0014(1) 0.0006(1) -0.0011(1)  

_geom_special_details                
;                                    
;                                    

loop_
_geom_bond_atom_site_label_1         
_geom_bond_atom_site_label_2         
_geom_bond_distance                  
_geom_bond_site_symmetry_2           
_geom_bond_publ_flag                 
O1 C1 1.2835(6) . ? 
O1 H1 1.04(1) . ? 
C1 O2 1.2223(6) . ? 
O3 H3 0.937(9) . ? 
O3 H2 0.944(9) . ? 

loop_
_geom_angle_atom_site_label_1        
_geom_angle_atom_site_label_2        
_geom_angle_atom_site_label_3        
_geom_angle                          
_geom_angle_site_symmetry_1          
_geom_angle_site_symmetry_3          
_geom_angle_publ_flag                
O1 C1 O2 126.96(4) . . ? 
C1 O1 H1 112.1(6) . . ? 
H2 O3 H3 105.7(6) . . ? 

loop_
_geom_torsion_atom_site_label_1      
_geom_torsion_atom_site_label_2      
_geom_torsion_atom_site_label_3      
_geom_torsion_atom_site_label_4      
_geom_torsion                        
_geom_torsion_site_symmetry_1        
_geom_torsion_site_symmetry_2        
_geom_torsion_site_symmetry_3        
_geom_torsion_site_symmetry_4        
_geom_torsion_publ_flag              
O2 C1 O1 H1 -1.2(6) . . . . ?  

loop_ 
 _refln_index_h 
 _refln_index_k 
 _refln_index_l 
 _refln_F_squared_meas 
 _refln_F_squared_sigma 
 _refln_observed_status 
   1   0   0      359.16     12.02 o 
   2   0   0       22.46      0.73 o 
   3   0   0      388.33     13.28 o 
   4   0   0       42.92      1.92 o 
   5   0   0       59.13      2.70 o 
   6   0   0      223.61      6.22 o 
   7   0   0      110.10      3.68 o 
   1   1   0     1437.39     34.59 o 
   2   1   0      349.11      8.16 o 
   3   1   0      106.40      2.66 o 
   4   1   0        2.22      0.13 o 
   5   1   0        0.48      0.07 o 
   6   1   0        0.43      0.09 o 
   7   1   0       80.52      2.24 o 
   0   2   0       12.65      0.49 o 
   1   2   0      299.37      7.22 o 
   2   2   0      491.97     12.14 o 
   3   2   0        1.94      0.10 o 
   4   2   0      114.50      2.63 o 
   5   2   0       23.86      0.60 o 
   6   2   0        0.07      0.06 o 
   1   3   0       18.83      0.49 o 
   2   3   0       12.56      0.35 o 
   3   3   0       68.29      1.60 o 
   4   3   0        5.76      0.21 o 
   5   3   0      117.95      3.09 o 
   0   4   0        2.91      0.20 o 
   1   4   0       18.05      0.59 o 
   2   4   0       12.96      0.37 o 
  -7   1   1       17.19      0.78 o 
  -6   1   1        1.28      0.10 o 
  -5   1   1       53.73      1.36 o 
  -4   1   1       88.39      2.13 o 
  -3   1   1      314.09      7.89 o 
  -2   1   1      178.47      4.15 o 
  -1   1   1     2606.67     63.43 o 
   0   1   1      417.71      9.88 o 
   1   1   1       35.37      0.95 o 
   2   1   1       63.17      1.56 o 
   3   1   1      416.14      9.93 o 
   4   1   1      146.64      3.45 o 
   5   1   1      101.11      2.53 o 
   6   1   1      180.89      5.10 o 
   7   1   1        1.20      0.20 o 
  -6   2   1       66.28      1.73 o 
  -5   2   1        9.15      0.28 o 
  -4   2   1       50.54      1.18 o 
  -3   2   1       82.21      2.13 o 
  -2   2   1      145.69      3.54 o 
  -1   2   1      128.22      3.06 o 
   0   2   1       68.54      1.63 o 
   1   2   1      251.85      6.33 o 
   2   2   1        1.77      0.15 o 
   3   2   1        7.67      0.25 o 
   4   2   1       71.41      1.65 o 
   5   2   1       25.04      0.63 o 
   6   2   1        9.75      0.41 o 
  -5   3   1       19.32      0.53 o 
  -4   3   1        4.73      0.19 o 
  -3   3   1        3.79      0.14 o 
  -2   3   1      138.04      3.19 o 
  -1   3   1        0.14      0.06 o 
   0   3   1       50.23      1.21 o 
   1   3   1       30.55      0.82 o 
   2   3   1       29.03      0.73 o 
   3   3   1        2.30      0.13 o 
   4   3   1       35.75      0.98 o 
   5   3   1       26.46      0.77 o 
  -3   4   1       21.02      0.59 o 
  -2   4   1       16.55      0.47 o 
  -1   4   1        6.22      0.23 o 
   0   4   1       12.35      0.37 o 
   1   4   1        0.51      0.08 o 
   2   4   1        0.04      0.04 o 
  -7   0   2       13.23      1.29 o 
  -6   0   2      174.97      9.63 o 
  -5   0   2       88.22      2.90 o 
  -4   0   2      930.17     24.65 o 
  -3   0   2       12.67      0.49 o 
  -2   0   2      575.26     15.10 o 
  -1   0   2      732.14     38.55 o 
   0   0   2      134.90      4.47 o 
   1   0   2       10.30      0.40 o 
   2   0   2     3552.70     67.98 o 
   3   0   2      187.55      5.84 o 
   4   0   2        0.07      0.06 o 
   5   0   2      645.61     20.90 o 
   6   0   2       28.89      0.84 o 
   7   0   2       34.92      1.10 o 
  -7   1   2       86.06      2.66 o 
  -6   1   2        6.14      0.21 o 
  -5   1   2      243.11      5.64 o 
  -4   1   2       55.35      1.30 o 
  -3   1   2       32.18      0.86 o 
  -2   1   2      542.92     13.49 o 
  -1   1   2      142.55      4.08 o 
   0   1   2       82.84      2.03 o 
   1   1   2      406.46      9.80 o 
   2   1   2        2.38      0.15 o 
   3   1   2      426.40     10.79 o 
   4   1   2      177.53      4.21 o 
   5   1   2       56.23      1.38 o 
   6   1   2       59.53      1.55 o 
  -6   2   2       39.18      0.98 o 
  -5   2   2        0.48      0.09 o 
  -4   2   2       12.52      0.34 o 
  -3   2   2      170.14      3.91 o 
  -2   2   2      459.24     11.44 o 
  -1   2   2        7.74      0.28 o 
   0   2   2      125.41      3.44 o 
   1   2   2        0.04      0.03 o 
   2   2   2        2.77      0.14 o 
   3   2   2      266.74      6.82 o 
   4   2   2      286.19      6.81 o 
   5   2   2        3.28      0.17 o 
   6   2   2        0.06      0.06 o 
  -5   3   2        0.09      0.06 o 
  -4   3   2       13.18      0.40 o 
  -3   3   2      243.55      5.70 o 
  -2   3   2       64.96      1.59 o 
  -1   3   2       31.45      0.79 o 
   0   3   2      112.04      2.58 o 
   1   3   2       46.99      1.18 o 
   2   3   2       88.61      2.05 o 
   3   3   2       20.94      0.57 o 
   4   3   2        0.83      0.10 o 
   5   3   2        5.50      0.23 o 
  -3   4   2       10.82      0.33 o 
  -2   4   2       59.42      1.45 o 
  -1   4   2        9.52      0.31 o 
   0   4   2       57.57      1.75 o 
   1   4   2       56.45      1.53 o 
   2   4   2        1.76      0.14 o 
  -7   1   3        3.42      0.25 o 
  -6   1   3        1.36      0.11 o 
  -5   1   3       49.20      1.15 o 
  -4   1   3        1.45      0.11 o 
  -3   1   3      157.02      4.15 o 
  -2   1   3       19.23      0.55 o 
  -1   1   3      317.81      7.48 o 
   0   1   3       16.70      0.51 o 
   1   1   3      759.90     20.05 o 
   2   1   3      441.62     11.07 o 
   3   1   3       40.08      1.02 o 
   4   1   3      197.49      5.31 o 
   5   1   3        1.74      0.13 o 
   6   1   3       21.82      0.71 o 
  -6   2   3       59.32      1.90 o 
  -5   2   3        4.27      0.20 o 
  -4   2   3       76.52      1.83 o 
  -3   2   3      290.48      6.99 o 
  -2   2   3        9.61      0.35 o 
  -1   2   3      163.29      4.03 o 
   0   2   3        0.04      0.04 o 
   1   2   3      336.27      8.46 o 
   2   2   3       16.47      0.49 o 
   3   2   3       98.53      2.39 o 
   4   2   3       52.97      1.58 o 
   5   2   3       23.38      0.71 o 
   6   2   3       13.25      0.49 o 
  -5   3   3        6.41      0.26 o 
  -4   3   3       22.58      0.57 o 
  -3   3   3        3.41      0.15 o 
  -2   3   3        1.39      0.10 o 
  -1   3   3       13.75      0.44 o 
   0   3   3       84.79      1.94 o 
   1   3   3        0.04      0.03 o 
   2   3   3        4.55      0.17 o 
   3   3   3       95.84      2.64 o 
   4   3   3        1.32      0.13 o 
  -2   4   3       32.85      0.84 o 
  -1   4   3        0.04      0.04 o 
   0   4   3        3.90      0.18 o 
   1   4   3       14.63      0.45 o 
   2   4   3       54.33      1.36 o 
  -7   0   4       39.00      1.47 o 
  -6   0   4        2.81      0.31 o 
  -5   0   4       16.20      0.62 o 
  -4   0   4      122.95      3.12 o 
  -3   0   4       83.59      2.35 o 
  -2   0   4     1842.56     66.36 o 
  -1   0   4      793.80     40.07 o 
   0   0   4       63.46      1.65 o 
   1   0   4     1721.48     50.62 o 
   2   0   4        8.29      0.44 o 
   3   0   4       20.10      0.77 o 
   4   0   4       35.50      1.15 o 
   5   0   4       11.40      0.42 o 
   6   0   4        1.42      0.28 o 
  -7   1   4        0.43      0.14 o 
  -6   1   4       30.99      1.09 o 
  -5   1   4       88.48      2.29 o 
  -4   1   4       33.00      0.81 o 
  -3   1   4      222.23      5.79 o 
  -2   1   4      340.23      8.39 o 
  -1   1   4      228.98      5.37 o 
   0   1   4     1443.09     34.37 o 
   1   1   4       62.73      1.59 o 
   2   1   4        8.83      0.29 o 
   3   1   4       11.49      0.40 o 
   4   1   4        2.92      0.14 o 
   5   1   4       38.14      1.01 o 
   6   1   4       53.75      1.78 o 
  -6   2   4        5.14      0.23 o 
  -5   2   4       27.75      0.70 o 
  -4   2   4       61.10      1.73 o 
  -3   2   4       26.03      0.66 o 
  -2   2   4       21.99      0.61 o 
  -1   2   4      218.26      5.48 o 
   0   2   4      174.41      4.87 o 
   1   2   4       18.65      0.59 o 
   2   2   4        1.07      0.12 o 
   3   2   4       89.35      2.53 o 
   4   2   4       15.32      0.58 o 
   5   2   4       58.45      1.74 o 
  -5   3   4       11.65      0.35 o 
  -4   3   4      235.88      5.70 o 
  -3   3   4       44.45      1.08 o 
  -2   3   4        9.24      0.29 o 
  -1   3   4       55.89      1.42 o 
   0   3   4       56.98      1.34 o 
   1   3   4        8.16      0.26 o 
   2   3   4      212.79      5.75 o 
   3   3   4      104.16      2.50 o 
   4   3   4       47.87      1.31 o 
  -2   4   4        0.35      0.08 o 
  -1   4   4        0.32      0.08 o 
   0   4   4       12.39      0.42 o 
   1   4   4        2.95      0.16 o 
  -7   1   5        1.97      0.17 o 
  -6   1   5       90.79      2.30 o 
  -5   1   5       29.15      0.82 o 
  -4   1   5        0.04      0.03 o 
  -3   1   5      202.93      4.92 o 
  -2   1   5       19.22      0.63 o 
  -1   1   5        0.81      0.11 o 
   0   1   5       66.13      1.63 o 
   1   1   5      107.95      2.81 o 
   2   1   5       19.27      0.60 o 
   3   1   5        4.84      0.20 o 
   4   1   5       84.20      2.04 o 
   5   1   5        1.08      0.13 o 
   6   1   5       57.32      1.48 o 
  -6   2   5        4.38      0.26 o 
  -5   2   5      172.89      4.07 o 
  -4   2   5        5.94      0.23 o 
  -3   2   5        2.51      0.13 o 
  -2   2   5        3.15      0.18 o 
  -1   2   5      463.88     11.42 o 
   0   2   5       46.55      1.16 o 
   1   2   5       84.77      2.08 o 
   2   2   5      146.31      3.51 o 
   3   2   5       60.96      1.89 o 
   4   2   5        0.37      0.12 o 
   5   2   5       14.64      0.53 o 
  -5   3   5        3.66      0.23 o 
  -4   3   5       27.81      0.72 o 
  -3   3   5       21.66      0.56 o 
  -2   3   5        6.43      0.21 o 
  -1   3   5        0.79      0.09 o 
   0   3   5       15.40      0.40 o 
   1   3   5       21.45      0.55 o 
   2   3   5        7.97      0.27 o 
   3   3   5        0.16      0.08 o 
   4   3   5        3.66      0.33 o 
  -2   4   5       33.61      0.86 o 
  -1   4   5       59.72      1.47 o 
   0   4   5       76.42      2.07 o 
  -7   0   6      239.87      7.63 o 
  -6   0   6      160.22      3.79 o 
  -5   0   6      114.07      3.22 o 
  -4   0   6       42.98      2.15 o 
  -3   0   6       11.23      0.79 o 
  -2   0   6      157.69      3.81 o 
  -1   0   6      181.87      4.47 o 
   0   0   6      943.95     31.41 o 
   1   0   6      205.34      5.75 o 
   2   0   6        3.95      0.52 o 
   3   0   6      554.22     14.71 o 
   4   0   6       12.06      0.42 o 
   5   0   6        5.87      0.36 o 
   6   0   6       41.91      1.54 o 
  -7   1   6       18.73      0.56 o 
  -6   1   6      145.40      3.44 o 
  -5   1   6        3.78      0.18 o 
  -4   1   6      170.11      3.93 o 
  -3   1   6        0.25      0.12 o 
  -2   1   6        5.32      0.26 o 
  -1   1   6        0.55      0.09 o 
   0   1   6      288.30      6.85 o 
   1   1   6      203.28      4.96 o 
   2   1   6      391.52     10.11 o 
   3   1   6        4.63      0.21 o 
   4   1   6       38.75      1.10 o 
   5   1   6       78.44      1.97 o 
  -6   2   6        0.85      0.14 o 
  -5   2   6       77.02      1.99 o 
  -4   2   6        5.78      0.35 o 
  -3   2   6      134.62      3.15 o 
  -2   2   6       68.18      1.62 o 
  -1   2   6       17.73      0.49 o 
   0   2   6        5.19      0.23 o 
   1   2   6      153.64      3.67 o 
   2   2   6        9.74      0.36 o 
   3   2   6       44.12      1.27 o 
   4   2   6        6.72      0.31 o 
   5   2   6       46.97      1.42 o 
  -5   3   6        4.13      0.37 o 
  -4   3   6        8.37      0.29 o 
  -3   3   6        0.08      0.05 o 
  -2   3   6      360.32      8.78 o 
  -1   3   6      104.71      2.53 o 
   0   3   6        0.12      0.06 o 
   1   3   6       43.53      1.08 o 
   2   3   6        2.05      0.31 o 
   3   3   6       18.79      1.06 o 
  -7   1   7       51.51      1.36 o 
  -6   1   7        2.48      0.15 o 
  -5   1   7        0.97      0.09 o 
  -4   1   7       84.56      2.06 o 
  -3   1   7      326.36      7.89 o 
  -2   1   7       31.77      0.88 o 
  -1   1   7      387.51      9.44 o 
   0   1   7       33.57      0.91 o 
   1   1   7       17.36      0.51 o 
   2   1   7       28.06      0.75 o 
   3   1   7       28.38      0.87 o 
   4   1   7        7.48      0.32 o 
   5   1   7        4.81      0.22 o 
  -6   2   7        0.11      0.07 o 
  -5   2   7       21.49      0.74 o 
  -4   2   7        6.73      0.34 o 
  -3   2   7      160.10      3.95 o 
  -2   2   7       32.28      0.78 o 
  -1   2   7        1.37      0.09 o 
   0   2   7      131.86      3.18 o 
   1   2   7       77.13      1.84 o 
   2   2   7       53.93      1.34 o 
   3   2   7        3.81      0.21 o 
   4   2   7      146.04      4.98 o 
  -4   3   7        5.42      0.27 o 
  -3   3   7        4.10      0.20 o 
  -2   3   7       81.45      2.35 o 
  -1   3   7        1.65      0.11 o 
   0   3   7        1.03      0.10 o 
   1   3   7       18.74      0.62 o 
   2   3   7       29.02      1.69 o 
   3   3   7        1.76      0.30 o 
  -7   0   8        0.16      0.12 o 
  -6   0   8        0.88      0.22 o 
  -5   0   8      272.61      7.84 o 
  -4   0   8      551.72     14.46 o 
  -3   0   8       21.20      0.64 o 
  -2   0   8      424.43     19.93 o 
  -1   0   8      465.16     13.36 o 
   0   0   8      274.85      8.15 o 
   1   0   8       66.54      2.38 o 
   2   0   8       98.25      3.30 o 
   3   0   8       10.28      0.38 o 
   4   0   8        0.56      0.17 o 
   5   0   8      139.33      3.74 o 
  -6   1   8        2.92      0.15 o 
  -5   1   8       16.81      0.45 o 
  -4   1   8      167.39      3.84 o 
  -3   1   8        7.84      0.23 o 
  -2   1   8      268.67      6.53 o 
  -1   1   8       85.31      2.03 o 
   0   1   8       25.44      0.70 o 
   1   1   8       86.87      2.17 o 
   2   1   8       44.05      1.15 o 
   3   1   8       36.05      1.27 o 
   4   1   8       26.93      1.01 o 
  -6   2   8       12.95      0.42 o 
  -5   2   8        1.73      0.21 o 
  -4   2   8       78.07      1.96 o 
  -3   2   8      277.59      6.64 o 
  -2   2   8       26.82      0.67 o 
  -1   2   8       44.23      1.04 o 
   0   2   8        0.39      0.06 o 
   1   2   8        5.65      0.23 o 
   2   2   8       52.55      1.45 o 
   3   2   8       97.85      2.70 o 
   4   2   8        0.53      0.18 o 
  -4   3   8        0.22      0.11 o 
  -3   3   8       17.74      0.50 o 
  -2   3   8       25.32      0.66 o 
  -1   3   8        6.39      0.27 o 
   0   3   8       97.62      2.36 o 
   1   3   8       25.24      0.96 o 
   2   3   8        1.36      0.27 o 
  -6   1   9       42.55      1.05 o 
  -5   1   9      259.49      6.06 o 
  -4   1   9       43.39      1.17 o 
  -3   1   9       57.47      1.33 o 
  -2   1   9       21.48      0.53 o 
  -1   1   9      161.98      3.75 o 
   0   1   9       35.02      0.86 o 
   1   1   9      178.24      4.71 o 
   2   1   9      172.92      4.53 o 
   3   1   9        1.40      0.13 o 
   4   1   9       20.28      0.71 o 
  -5   2   9        0.05      0.05 o 
  -4   2   9       13.19      0.41 o 
  -3   2   9       50.69      1.25 o 
  -2   2   9       16.34      0.44 o 
  -1   2   9        7.70      0.23 o 
   0   2   9       53.03      1.26 o 
   1   2   9        7.13      0.27 o 
   2   2   9       73.89      1.92 o 
   3   2   9        1.99      0.18 o 
  -4   3   9       35.78      1.22 o 
  -3   3   9        4.73      0.31 o 
  -2   3   9        7.62      0.27 o 
  -1   3   9        1.11      0.10 o 
   0   3   9       40.92      1.46 o 
   1   3   9        9.80      0.56 o 
  -6   0  10      283.25      7.29 o 
  -5   0  10       98.49      2.35 o 
  -4   0  10        1.75      0.14 o 
  -3   0  10        3.98      0.22 o 
  -2   0  10      176.63      4.23 o 
  -1   0  10        3.05      0.33 o 
   0   0  10      383.48      9.79 o 
   1   0  10      615.46     21.71 o 
   2   0  10       32.69      1.09 o 
   3   0  10        1.07      0.18 o 
   4   0  10        4.25      0.33 o 
  -6   1  10       48.08      1.17 o 
  -5   1  10       25.53      0.72 o 
  -4   1  10        0.03      0.03 o 
  -3   1  10        3.52      0.14 o 
  -2   1  10       30.33      0.77 o 
  -1   1  10        0.04      0.03 o 
   0   1  10      138.86      3.26 o 
   1   1  10       68.50      1.62 o 
   2   1  10       40.99      1.06 o 
   3   1  10       80.42      2.18 o 
  -5   2  10        0.04      0.04 o 
  -4   2  10       29.50      0.79 o 
  -3   2  10       10.82      0.36 o 
  -2   2  10       85.93      2.01 o 
  -1   2  10      177.67      4.14 o 
   0   2  10       24.38      0.65 o 
   1   2  10        4.42      0.22 o 
   2   2  10       72.92      2.23 o 
   3   2  10       11.00      0.45 o 
  -3   3  10       19.31      0.56 o 
  -2   3  10       21.81      0.65 o 
  -1   3  10       31.54      1.02 o 
   0   3  10        1.25      0.16 o 
  -6   1  11        4.05      0.19 o 
  -5   1  11        0.13      0.07 o 
  -4   1  11        1.67      0.14 o 
  -3   1  11      151.62      3.67 o 
  -2   1  11       79.31      1.87 o 
  -1   1  11       68.87      1.63 o 
   0   1  11      194.93      4.63 o 
   1   1  11        0.03      0.03 o 
   2   1  11        1.53      0.19 o 
   3   1  11       13.07      0.47 o 
  -4   2  11        7.68      0.32 o 
  -3   2  11       22.90      0.62 o 
  -2   2  11       13.10      0.40 o 
  -1   2  11       70.25      1.67 o 
   0   2  11        1.33      0.15 o 
   1   2  11        8.41      0.34 o 
   2   2  11       30.62      1.18 o 
  -5   0  12       43.18      1.13 o 
  -4   0  12      230.85      6.11 o 
  -3   0  12      139.92      3.47 o 
  -2   0  12       16.65      0.55 o 
  -1   0  12      103.85      2.56 o 
   0   0  12       13.46      0.67 o 
   1   0  12        5.33      0.45 o 
   2   0  12       74.22      3.37 o 
  -5   1  12       24.61      0.66 o 
  -4   1  12       78.95      1.87 o 
  -3   1  12       51.41      1.26 o 
  -2   1  12        8.80      0.34 o 
  -1   1  12       83.87      2.00 o 
   0   1  12        0.24      0.12 o 
   1   1  12        1.81      0.14 o 
   2   1  12       24.21      0.72 o 
  -4   2  12        0.68      0.12 o 
  -3   2  12        2.06      0.17 o 
  -2   2  12      103.37      2.63 o 
  -1   2  12       32.69      0.88 o 
   0   2  12       15.94      0.47 o 
   1   2  12       14.90      0.65 o 
  -4   1  13       14.76      0.44 o 
  -3   1  13        0.69      0.08 o 
  -2   1  13       30.12      0.80 o 
  -1   1  13        5.34      0.23 o 
   0   1  13       24.90      0.71 o 
   1   1  13        6.64      0.33 o 
  -2   2  13       30.45      0.81 o 
  -1   2  13       12.02      0.46 o 
  -4   0  14        1.58      0.17 o 
  -3   0  14       16.40      0.60 o 
  -2   0  14       55.07      1.51 o 
  -1   0  14       47.39      1.32 o 
   0   0  14       49.30      4.73 o 
  -3   1  14        0.15      0.10 o 
  -2   1  14       18.47      0.56 o 
  -1   1  14       44.00      1.24 o 
_refine_diff_density_max 1.032165E-01
_refine_diff_density_min -1.474621E-01

# start Validation Reply Form
_vrf_PLAT417_ELMAM2_withoutURATIO_oxa11_08
;
PROBLEM: Short Inter D-H..H-D
RESPONSE: This is a very strong hydrogen bond and this is the reason why
the distance is so short.
;
# end Validation Reply Form
