# Supplementary material for: On the accuracy and precision of X-ray and neutron diffraction results as a function of resolution and the electron density model
Source: IUCrJ. 2020 Aug 25;7(Pt 5):920–33. doi: 10.1107/S2052252520010441 (PMC7467170; doi:10.1107/S2052252520010441)
Supplement: Supplementary file 2 [file m-07-00920-sup2.zip › cif_deposition/ELMAM2_withoutURATIO_oxa11_12.cif]

data_ELMAM2_withoutURATIO_oxa11_12  
_audit_creation_method             'MoPro12'     
_chemical_formula_moiety               'C2 H2 O4, 2(H2 O1)'
_chemical_formula_sum                  'C2 H6 O6'
_chemical_formula_weight               126.07
_chemical_absolute_configuration     '-'

_symmetry_cell_setting               monoclinic   
_symmetry_space_group_name_H-M         'P 21/c'
_symmetry_space_group_name_Hall        '-P 2ybc'

loop_
_atom_type_symbol                      
_atom_type_description                 
_atom_type_scat_dispersion_real        
_atom_type_scat_dispersion_imag        
_atom_type_scat_source                 
 'C' 'C'    0.0033   0.0016
'Su & Coppens. Acta. Cryst. (1997) A53, 749-762. '                    
 'H' 'H'    0.0000   0.0000
'Su & Coppens. Acta. Cryst. (1997) A53, 749-762. '                    
 'O' 'O'    0.0106   0.0060
'Su & Coppens. Acta. Cryst. (1997) A53, 749-762. '                    

loop_
_symmetry_equiv_pos_as_xyz           
'x, y, z'
'-x, y+1/2, -z+1/2'
'-x, -y, -z'
'x, -y-1/2, z-1/2'
_cell_length_a                    6.0924(4)
_cell_length_b                    3.4919(2)
_cell_length_c                    11.8409(7)
_cell_angle_alpha                 90.00
_cell_angle_beta                  103.836(2)
_cell_angle_gamma                 90.00
_cell_volume                      244.59(3)
_cell_formula_units_Z                2
_cell_measurement_temperature     100(1)
_cell_measurement_reflns_used        4573
_cell_measurement_theta_min          3.4417
_cell_measurement_theta_max          45.426
_exptl_crystal_density_diffrn     1.709 
_exptl_crystal_F_000              132 
_exptl_absorpt_coefficient_mu     0.181 
_exptl_crystal_description        unspecified
_exptl_crystal_size_max                 0.192
_exptl_crystal_size_mid                 0.172
_exptl_crystal_size_min                 0.122
_exptl_crystal_colour             colourless
_exptl_absorpt_correction_type    multi-scan
_exptl_absorpt_process_details
;
 Absorption correction done by SORTAV
 Blessing, R. H.: (1995) Acta Cryst. A51, 33-38
;
_exptl_absorpt_correction_T_min    0.942
_exptl_absorpt_correction_T_max    1.001
_exptl_special_details               
;
?
;
_diffrn_reflns_av_R_equivalents   0.0000
_diffrn_reflns_av_unetI/netI      0.0315
_diffrn_reflns_limit_h_max        9
_diffrn_reflns_limit_h_min        -10
_diffrn_reflns_limit_k_max        7
_diffrn_reflns_limit_k_min        0
_diffrn_reflns_limit_l_max        23
_diffrn_reflns_limit_l_min        0
_diffrn_reflns_number             1759
_diffrn_reflns_theta_full         26.00
_diffrn_reflns_theta_max          45.52
_diffrn_reflns_theta_min          3.44
_diffrn_ambient_temperature       100(1)
_diffrn_measured_fraction_theta_full 1.000
_diffrn_measured_fraction_theta_max 0.854
_diffrn_measurement_device_type   'Bruker APEX-II CCD'
_diffrn_measurement_method        '\f and \w scans'
_diffrn_radiation_monochromator   'graphite'
_diffrn_radiation_type            MoK\a
_diffrn_radiation_wavelength      0.71073
_diffrn_source                    'fine-focus sealed tube'
_diffrn_standards_number          0
_reflns_number_gt                 1496
_reflns_number_total              1759
_reflns_threshold_expression      >2sigma(I)
_computing_structure_refinement      'MoPro (J. Appl. Cryst. 2005, 38, 38-54)'
_iucr_refine_instructions_details  
; 
# ! MoPro 12.6 25/01/2017 15:46:09 F:\Oxalic_acid\Oxa_ELMAM2\Final_Refinement_12\11\mopro_elmam2_12_01.par 
# ! reflections hkl file : F:\Oxalic_acid\Oxa_ELMAM2\Final_Refinement_12\11\sortav_freeformat.hkl refin. vs. F^1 
# ! atomic table file : C:\Users\user\Desktop\Programy_Krys\MoPro\MoProSuite\LibMoPro\mopro.tab 
# ! wave functions file : C:\Users\user\Desktop\Programy_Krys\MoPro\MoProSuite\LibMoPro\WAVEF_Su_Coppens_relativistic 
# ! RF factor = 2.734 % RI factor = 3.535% 
# ! wR2F factor = 2.778 % wR2I factor = 5.557% 
# ! g.o.f.(F**1) = 1.295 Nvar= 49 Nref= 1759 Nfree= 0 0.08<sinT/l< 1.00 
#  
# WSIG 1.00000 ! weighting scheme 
#  ! SPACE GROUP P ? 
#  
# CELL 6.0924 3.4919 11.8409 90.0000 103.8360 90.0000 0.71073 
# ZERR 0.0000 0.0000 0.0000 0.0000 0.0000 0.0000 
#  
# SYMM 2 P CENTRO 
#  X , Y, Z 
#  -X , 1/2+Y, 1/2-Z 
#  
# EQUIV 56551 
#  
# SCALE 1 7.352294 
#  
# FMULT 1.00000 
#  
# UOVER 0.00000 0.00000 0.00000 0.00000 0.00000 0.00000 ANI 
#  
# SOLVT 0.00000 50.00000 
#  
# EXTIN 0.00000 GAUSSIAN ISOT TYP1 ! G*10^4 
#  
#  
# DUMMY 2 
# DUMY 0.39896 0.58093 0.36381 D1 0 ! atom # 8 
# DUMY 0.42794 0.53146 0.40201 D2 0 ! atom # 9 
#  
# KAPPA 7 
#  1.001632 1.113461 ! # 1 1 TES O1 1x 
#  1.013147 1.000000 ! # 2 1 TES C1 1x 
#  1.003017 1.109004 ! # 3 1 TES O2 1x 
#  1.023969 0.927043 ! # 4 1 TES O3 1x 
#  1.043006 1.200000 ! # 5 1 TES H2 1x 
#  1.043006 1.200000 ! # 6 1 TES H3 1x 
#  1.119673 1.200000 ! # 7 1 TES H1 1x 
#  
# ATOMS 7 
#  
# ATOM 1 O1 TES 1 0.065291 0.444233 0.150157 1.0000 1 O 
#  XY C1 H1 HEX K1 V0 M0 Q0 
# UANI 0.013335 0.017926 0.008758 -.003660 0.002158 0.000511 
#  6.05220 0. -.054 -.087 0. 0.104 0. 0. -.028 0.042 
#  0. -.015 -.026 0. 0. 0.065 0.022 
#  0.011 0. 0. 0.004 0.003 0. 0. 0.015 0.015 
#  
# ATOM 2 C1 TES 1 0.096908 0.558697 0.052051 1.0000 1 C 
#  XY O2 O1 HEX K2 V0 M0 Q0 
# UANI 0.009215 0.011291 0.008346 -.001930 0.001307 -.000024 
#  3.98080 0. 0.081 -.046 0. -.248 0. 0. 0.097 0.050 
#  0. 0.022 -.006 0. 0. 0.294 0.021 
#  0.014 0. 0. 0.014 -.001 0. 0. -.058 0.018 
#  
# ATOM 3 O2 TES 1 0.257545 0.742651 0.036291 1.0000 1 O 
#  ZY C1 O1 HEX K3 V0 M0 Q0 
# UANI 0.011183 0.018473 0.009250 -.005694 0.000967 0.000803 
#  6.09000 0. 0. 0. -.068 0.029 0. 0. -.153 0. 
#  0.028 0. 0. 0.017 0. 0. 0. 
#  -.012 0. 0. 0.011 0. 0. 0. -.003 0. 
#  
# ATOM 4 O3 TES 1 0.370036 0.631228 0.321516 1.0000 1 O 
# bZY H2 H3 HEX K4 V0 M0 Q0 
# UANI 0.011166 0.017948 0.009665 0.001638 0.000702 -.001053 
#  5.64460 0. 0. 0. -.163 -.014 0. 0. 0.132 0. 
#  -.039 0. 0. -.061 0. 0. 0. 
#  -.018 0. 0. -.027 0. 0. 0. 0.004 0. 
#  
# ATOM 5 H2 TES 1 0.310595 0.689459 0.385112 1.0000 1 H 
#  ZY O3 H3 HEX K5 V0 M0 Q0 
# UISO 0.027339 
#  1.13780 0. 0. 0. 0.273 0.140 0. 0. 0. 0. 
#  0.034 0. 0. 0. 0. 0. 0. 
#  -.010 0. 0. 0. 0. 0. 0. 0. 0. 
#  
# ATOM 6 H3 TES 1 0.487976 0.454908 0.348300 1.0000 1 H 
#  ZY O3 H2 HEX K6 V0 M0 Q0 
# UISO 0.027663 
#  1.13780 0. 0. 0. 0.273 0.140 0. 0. 0. 0. 
#  0.034 0. 0. 0. 0. 0. 0. 
#  -.010 0. 0. 0. 0. 0. 0. 0. 0. 
#  
# ATOM 7 H1 TES 1 0.194827 0.519998 0.217872 1.0000 1 H 
#  ZY O1 C1 HEX K7 V0 M0 Q0 
# UISO 0.043532 
#  0.95670 0. 0. 0. 0.207 0.095 0. 0. 0. 0. 
#  0.017 0. 0. 0. 0. 0. 0. 
#  -.028 0. 0. 0. 0. 0. 0. 0. 0. 
#  
# ANHAR 0 3 ! number_of_anharmonic_atoms max_order 
# ! 1 ! atom number 
# ! 0.00E+00 0.00E+00 0.00E+00 0.00E+00 0.00E+00 0.00E+00 0.00E+00 0.00E+00 
# ! 0.00E+00 0.00E+00 
#  
#  
# STOP 
; 
_refine_special_details              
;
  TAAM refinement with ELMAM2 databank.
  Uses aspherical atomic scattering factors computed 
  from multipolar model
  (Hansen & Coppens, Acta Cryst. A, 1978, 34, 909-921)
  parametrized using ELMAM2 databank
  (Domagala, et al., Acta Cryst. A, 2012, 68, 337-351)
  and MoPro software
  (Jelsch, et al., J. Appl. Cryst. 2005, 38, 38-54)
 Refinement of F^1^ against reflections.
 The threshold expression of F^2^ > 2sigma(F^2^) is
 used for calculating R-factors(gt) and is not
 relevant to the choice of reflections for refinement.
 R-factors based on F^2^ are statistically about twice
 as large as those based on F, and R-factors based on
 ALL data will be even larger.
;
_refine_ls_structure_factor_coef     F  
_refine_ls_matrix_type                full
_refine_ls_weighting_scheme          sigma
_atom_sites_solution_primary      direct 
_atom_sites_solution_secondary    difmap 
_atom_sites_solution_hydrogens    geom   
_refine_ls_hydrogen_treatment    refall
_refine_ls_extinction_method        'none'              
_refine_ls_number_reflns              1759
_refine_ls_number_parameters            49
_refine_ls_number_restraints             0
# R-factors: R(F)  &  wR2(I) 
_refine_ls_R_factor_all              0.0273
_refine_ls_R_factor_gt               0.0222
_refine_ls_wR_factor_ref             0.0278
_refine_ls_wR_factor_gt              0.0273
_refine_ls_goodness_of_fit_ref       1.295
_refine_ls_restrained_S_all          0.000
_refine_ls_shift/su_max              0.000
_refine_ls_shift/su_mean             0.000

###  to get diff_density_max min & rms : 
###  run MoPro  : WRIT FOUR   to create FOURier file 
###  run VMoPro : FOUR  FastFourierTransform   to get a 3D grid (Xplor format) on whole unit-cell
###             & GRID  STAT   to get max min rms statistics


loop_
_atom_site_type_symbol      
_atom_site_label            
_atom_site_fract_x          
_atom_site_fract_y          
_atom_site_fract_z          
_atom_site_U_iso_or_equiv   
_atom_site_adp_type         
_atom_site_occupancy        
_atom_site_calc_flag        
_atom_site_refinement_flag_posn  
_atom_site_refinement_flag_adp  
_atom_site_disorder_assembly
_atom_site_disorder_group   
O  O1 0.06529(4) 0.44423(7) 0.15016(2) 0.01342(10) Uani 1 d . . . .
C  C1 0.09691(5) 0.55870(7) 0.05205(2) 0.00975(9) Uani 1 d . . . .
O  O2 0.25755(4) 0.74265(7) 0.03629(2) 0.01322(9) Uani 1 d . . . .
O  O3 0.37004(4) 0.63123(7) 0.32152(2) 0.01323(9) Uani 1 d . . . .
H  H2 0.311(1) 0.689(2) 0.3851(7) 0.027(2) Uiso 1 d U . . .
H  H3 0.488(1) 0.455(2) 0.3483(6) 0.028(2) Uiso 1 d U . . .
H  H1 0.195(2) 0.520(3) 0.2179(8) 0.044(2) Uiso 1 d U . . .

loop_ 
_atom_site_aniso_label 
_atom_site_aniso_U_11 
_atom_site_aniso_U_22 
_atom_site_aniso_U_33 
_atom_site_aniso_U_12 
_atom_site_aniso_U_13 
_atom_site_aniso_U_23 
O1 0.0133(1) 0.01793(10) 0.00876(8) -0.00366(7) 0.00216(7) 0.00051(7)  
C1 0.0092(1) 0.01129(9) 0.00835(9) -0.00193(7) 0.00131(7) -0.000024(8)  
O2 0.0112(1) 0.01847(9) 0.00925(8) -0.00569(7) 0.00097(7) 0.00080(7)  
O3 0.0112(1) 0.01795(9) 0.00967(8) 0.00164(7) 0.00070(6) -0.00105(7)  

_geom_special_details                
;                                    
;                                    

loop_
_geom_bond_atom_site_label_1         
_geom_bond_atom_site_label_2         
_geom_bond_distance                  
_geom_bond_site_symmetry_2           
_geom_bond_publ_flag                 
O1 C1 1.2858(3) . ? 
O1 H1 1.02(1) . ? 
C1 O2 1.2217(4) . ? 
O3 H2 0.933(8) . ? 
O3 H3 0.942(8) . ? 

loop_
_geom_angle_atom_site_label_1        
_geom_angle_atom_site_label_2        
_geom_angle_atom_site_label_3        
_geom_angle                          
_geom_angle_site_symmetry_1          
_geom_angle_site_symmetry_3          
_geom_angle_publ_flag                
O1 C1 O2 126.87(3) . . ? 
C1 O1 H1 112.1(6) . . ? 
H2 O3 H3 106.4(6) . . ? 

loop_
_geom_torsion_atom_site_label_1      
_geom_torsion_atom_site_label_2      
_geom_torsion_atom_site_label_3      
_geom_torsion_atom_site_label_4      
_geom_torsion                        
_geom_torsion_site_symmetry_1        
_geom_torsion_site_symmetry_2        
_geom_torsion_site_symmetry_3        
_geom_torsion_site_symmetry_4        
_geom_torsion_publ_flag              
O2 C1 O1 H1 -1.1(6) . . . . ? 

loop_ 
 _refln_index_h 
 _refln_index_k 
 _refln_index_l 
 _refln_F_squared_meas 
 _refln_F_squared_sigma 
 _refln_observed_status 
   1   0   0      362.07      8.46 o 
   2   0   0       22.69      0.82 o 
   3   0   0      406.92     15.03 o 
   4   0   0       45.09      2.07 o 
   5   0   0       64.54      3.28 o 
   6   0   0      242.46      7.64 o 
   7   0   0      112.59      5.23 o 
   8   0   0       27.88      1.94 o 
   1   1   0     1515.05     34.46 o 
   2   1   0      365.85      8.47 o 
   3   1   0      111.97      2.89 o 
   4   1   0        2.23      0.15 o 
   5   1   0        0.50      0.08 o 
   6   1   0        0.40      0.10 o 
   7   1   0       81.68      2.32 o 
   8   1   0        0.09      0.11 o 
   0   2   0       13.11      0.53 o 
   1   2   0      307.83      7.21 o 
   2   2   0      504.17     11.84 o 
   3   2   0        1.99      0.13 o 
   4   2   0      115.32      2.67 o 
   5   2   0       23.91      0.60 o 
   6   2   0        0.08      0.06 o 
   7   2   0       35.83      1.06 o 
   8   2   0       43.06      1.41 o 
   1   3   0       18.65      0.48 o 
   2   3   0       12.61      0.34 o 
   3   3   0       68.87      1.60 o 
   4   3   0        5.68      0.22 o 
   5   3   0      117.70      3.24 o 
   6   3   0        0.07      0.06 o 
   7   3   0        0.56      0.16 o 
   8   3   0       16.64      0.94 o 
   0   4   0        2.92      0.19 o 
   1   4   0       18.38      0.51 o 
   2   4   0       12.99      0.40 o 
   3   4   0        6.58      0.23 o 
   4   4   0       66.61      1.93 o 
   5   4   0        8.87      0.34 o 
   6   4   0       16.82      0.88 o 
   7   4   0        9.39      0.75 o 
   8   4   0        0.15      0.16 o 
   1   5   0        4.09      0.18 o 
   2   5   0       11.99      0.36 o 
   3   5   0       17.16      0.52 o 
   4   5   0        0.19      0.10 o 
   5   5   0        4.75      0.25 o 
   6   5   0       25.34      0.83 o 
   7   5   0       13.65      0.93 o 
   8   5   0        0.71      0.43 o 
   0   6   0       17.07      0.60 o 
   1   6   0        6.20      0.25 o 
   2   6   0        1.03      0.13 o 
   3   6   0        0.10      0.11 o 
   4   6   0        0.77      0.14 o 
   5   6   0        7.01      0.39 o 
   6   6   0       11.82      1.04 o 
  -8   1   1       28.73      1.47 o 
  -7   1   1       17.14      0.97 o 
  -6   1   1        1.30      0.10 o 
  -5   1   1       54.11      1.50 o 
  -4   1   1       89.67      2.22 o 
  -3   1   1      333.39      7.82 o 
  -2   1   1      187.32      4.32 o 
  -1   1   1     2693.35     61.68 o 
   0   1   1      439.85     10.63 o 
   1   1   1       37.24      1.15 o 
   2   1   1       66.00      1.77 o 
   3   1   1      437.73     10.75 o 
   4   1   1      155.33      3.77 o 
   5   1   1      100.52      2.49 o 
   6   1   1      188.67      5.52 o 
   7   1   1        1.23      0.19 o 
   8   1   1        0.35      0.15 o 
  -8   2   1       38.99      1.32 o 
  -7   2   1        0.09      0.08 o 
  -6   2   1       63.98      1.63 o 
  -5   2   1        9.08      0.30 o 
  -4   2   1       51.20      1.23 o 
  -3   2   1       81.58      1.91 o 
  -2   2   1      151.14      3.71 o 
  -1   2   1      136.09      3.18 o 
   0   2   1       71.93      1.81 o 
   1   2   1      259.88      6.02 o 
   2   2   1        1.81      0.15 o 
   3   2   1        7.63      0.25 o 
   4   2   1       71.77      1.68 o 
   5   2   1       24.98      0.63 o 
   6   2   1        9.74      0.39 o 
   7   2   1       10.24      0.59 o 
   8   2   1       19.98      0.98 o 
  -8   3   1        0.18      0.18 o 
  -7   3   1        1.86      0.17 o 
  -6   3   1       13.00      0.41 o 
  -5   3   1       19.26      0.53 o 
  -4   3   1        4.71      0.21 o 
  -3   3   1        3.91      0.16 o 
  -2   3   1      140.56      3.27 o 
  -1   3   1        0.14      0.06 o 
   0   3   1       49.22      1.16 o 
   1   3   1       30.82      0.79 o 
   2   3   1       29.14      0.71 o 
   3   3   1        2.32      0.12 o 
   4   3   1       35.66      0.99 o 
   5   3   1       26.35      0.80 o 
   6   3   1        0.06      0.07 o 
   7   3   1       27.26      1.12 o 
   8   3   1        0.27      0.24 o 
   9   3   1        6.73      0.71 o 
  -8   4   1       22.94      1.15 o 
  -7   4   1       21.36      0.69 o 
  -6   4   1        7.57      0.30 o 
  -5   4   1        3.15      0.18 o 
  -4   4   1        0.14      0.07 o 
  -3   4   1       21.33      0.55 o 
  -2   4   1       16.77      0.54 o 
  -1   4   1        6.20      0.21 o 
   0   4   1       12.33      0.35 o 
   1   4   1        0.55      0.07 o 
   2   4   1        0.04      0.04 o 
   3   4   1        0.16      0.07 o 
   4   4   1        0.50      0.09 o 
   5   4   1        4.88      0.23 o 
   6   4   1        0.07      0.07 o 
   7   4   1        1.22      0.41 o 
   8   4   1        1.71      0.48 o 
   9   4   1        2.71      0.56 o 
  -8   5   1        4.26      0.64 o 
  -7   5   1        4.18      0.58 o 
  -6   5   1        0.09      0.10 o 
  -5   5   1        2.23      0.18 o 
  -4   5   1        0.08      0.10 o 
  -3   5   1        0.23      0.09 o 
  -2   5   1        0.43      0.10 o 
  -1   5   1       10.62      0.40 o 
   0   5   1        0.07      0.05 o 
   1   5   1        0.12      0.07 o 
   2   5   1        3.86      0.18 o 
   3   5   1        8.89      0.35 o 
   4   5   1        1.75      0.16 o 
   5   5   1        0.12      0.12 o 
   6   5   1        3.85      0.33 o 
   7   5   1        0.17      0.18 o 
   8   5   1        0.23      0.23 o 
  -6   6   1        1.52      0.38 o 
  -5   6   1        0.09      0.09 o 
  -4   6   1        0.11      0.09 o 
  -3   6   1        8.84      0.35 o 
  -2   6   1        0.54      0.11 o 
  -1   6   1        2.29      0.18 o 
   0   6   1        5.82      0.25 o 
   1   6   1        5.64      0.24 o 
   2   6   1        0.44      0.11 o 
   3   6   1        0.69      0.13 o 
   4   6   1        3.40      0.22 o 
   5   6   1        4.28      0.33 o 
   0   7   1        7.57      0.57 o 
  -8   0   2        3.37      0.87 o 
  -7   0   2       13.25      0.69 o 
  -6   0   2      177.69     16.70 o 
  -5   0   2       93.50      2.59 o 
  -4   0   2      977.00     23.32 o 
  -3   0   2       12.89      0.55 o 
  -2   0   2      601.01     16.04 o 
  -1   0   2      743.65     17.09 o 
   0   0   2      139.65      3.52 o 
   1   0   2       10.55      0.42 o 
   2   0   2     3684.73     91.11 o 
   3   0   2      194.69      4.90 o 
   4   0   2        0.07      0.06 o 
   5   0   2      685.09     17.54 o 
   6   0   2       29.12      0.84 o 
   7   0   2       35.41      1.04 o 
   8   0   2       14.62      1.52 o 
  -8   1   2        0.10      0.10 o 
  -7   1   2       89.71      2.98 o 
  -6   1   2        6.26      0.23 o 
  -5   1   2      240.06      5.63 o 
  -4   1   2       57.20      1.44 o 
  -3   1   2       33.58      0.94 o 
  -2   1   2      566.59     15.80 o 
  -1   1   2      147.13      3.37 o 
   0   1   2       87.08      2.32 o 
   1   1   2      426.80     11.13 o 
   2   1   2        2.49      0.17 o 
   3   1   2      445.38     11.10 o 
   4   1   2      183.99      4.36 o 
   5   1   2       57.48      1.54 o 
   6   1   2       60.62      1.73 o 
   7   1   2        0.08      0.08 o 
   8   1   2        1.84      0.39 o 
  -7   2   2        0.35      0.09 o 
  -6   2   2       39.12      0.97 o 
  -5   2   2        0.57      0.08 o 
  -4   2   2       12.42      0.35 o 
  -3   2   2      173.36      4.13 o 
  -2   2   2      475.12     11.65 o 
  -1   2   2        7.80      0.29 o 
   0   2   2      129.02      2.96 o 
   1   2   2        0.04      0.04 o 
   2   2   2        2.92      0.17 o 
   3   2   2      272.24      6.55 o 
   4   2   2      285.24      6.77 o 
   5   2   2        3.34      0.17 o 
   6   2   2        0.07      0.07 o 
   7   2   2        5.91      0.44 o 
   8   2   2        0.19      0.19 o 
  -8   3   2        8.98      0.73 o 
  -7   3   2        1.75      0.18 o 
  -6   3   2       11.33      0.39 o 
  -5   3   2        0.08      0.06 o 
  -4   3   2       13.13      0.42 o 
  -3   3   2      247.85      6.03 o 
  -2   3   2       66.93      1.88 o 
  -1   3   2       32.14      0.86 o 
   0   3   2      112.67      2.78 o 
   1   3   2       45.92      1.14 o 
   2   3   2       87.66      2.01 o 
   3   3   2       20.98      0.53 o 
   4   3   2        0.81      0.08 o 
   5   3   2        5.41      0.23 o 
   6   3   2        0.59      0.13 o 
   7   3   2       23.06      1.04 o 
   8   3   2        9.00      0.75 o 
   9   3   2        1.70      0.49 o 
  -8   4   2       20.42      1.08 o 
  -7   4   2        5.97      0.47 o 
  -6   4   2        0.05      0.05 o 
  -5   4   2        0.05      0.05 o 
  -4   4   2        5.18      0.22 o 
  -3   4   2       10.73      0.32 o 
  -2   4   2       60.52      1.45 o 
  -1   4   2        9.66      0.28 o 
   0   4   2       59.77      1.53 o 
   1   4   2       56.25      1.51 o 
   2   4   2        1.80      0.11 o 
   3   4   2        2.11      0.12 o 
   4   4   2        0.52      0.08 o 
   5   4   2        0.06      0.06 o 
   6   4   2       28.23      1.15 o 
   7   4   2        1.48      0.44 o 
   8   4   2       13.94      0.92 o 
   9   4   2       14.02      0.95 o 
  -7   5   2       18.78      0.65 o 
  -6   5   2        0.65      0.14 o 
  -5   5   2        3.83      0.26 o 
  -4   5   2       22.71      0.63 o 
  -3   5   2        2.32      0.20 o 
  -2   5   2       16.03      0.49 o 
  -1   5   2       74.05      1.78 o 
   0   5   2        7.49      0.25 o 
   1   5   2       12.71      0.37 o 
   2   5   2        2.09      0.14 o 
   3   5   2        3.10      0.17 o 
   4   5   2        0.89      0.13 o 
   5   5   2        5.09      0.82 o 
   6   5   2        0.29      0.25 o 
   7   5   2       11.46      0.87 o 
  -6   6   2        3.72      0.33 o 
  -5   6   2        0.25      0.16 o 
  -4   6   2        4.52      0.25 o 
  -3   6   2        1.78      0.21 o 
  -2   6   2        0.12      0.09 o 
  -1   6   2        6.56      0.26 o 
   0   6   2       10.06      0.34 o 
   1   6   2        2.80      0.20 o 
   2   6   2        7.29      0.29 o 
   3   6   2        1.47      0.25 o 
   4   6   2        0.27      0.18 o 
   5   6   2        4.32      0.33 o 
  -8   1   3       20.22      0.99 o 
  -7   1   3        3.36      0.24 o 
  -6   1   3        1.36      0.11 o 
  -5   1   3       49.91      1.19 o 
  -4   1   3        1.49      0.11 o 
  -3   1   3      161.72      4.83 o 
  -2   1   3       20.64      0.65 o 
  -1   1   3      331.48      7.66 o 
   0   1   3       17.78      0.55 o 
   1   1   3      792.24     24.39 o 
   2   1   3      451.04     10.66 o 
   3   1   3       41.89      1.12 o 
   4   1   3      202.78      5.36 o 
   5   1   3        1.77      0.13 o 
   6   1   3       22.04      0.70 o 
   7   1   3        7.47      0.35 o 
   8   1   3       81.64      2.38 o 
  -8   2   3        6.67      1.06 o 
  -7   2   3       20.90      0.89 o 
  -6   2   3       59.37      2.18 o 
  -5   2   3        4.28      0.20 o 
  -4   2   3       77.15      1.80 o 
  -3   2   3      303.39      7.20 o 
  -2   2   3        9.59      0.42 o 
  -1   2   3      168.95      4.39 o 
   0   2   3        0.04      0.04 o 
   1   2   3      350.44      9.57 o 
   2   2   3       17.01      0.50 o 
   3   2   3       97.26      2.55 o 
   4   2   3       51.90      1.35 o 
   5   2   3       23.22      0.65 o 
   6   2   3       12.97      0.51 o 
   7   2   3        4.37      0.31 o 
   8   2   3        4.67      0.60 o 
   9   2   3        4.98      0.65 o 
  -8   3   3        6.91      0.37 o 
  -7   3   3        2.27      0.16 o 
  -6   3   3        1.20      0.11 o 
  -5   3   3        6.38      0.23 o 
  -4   3   3       22.67      0.57 o 
  -3   3   3        3.51      0.16 o 
  -2   3   3        1.47      0.10 o 
  -1   3   3       13.79      0.49 o 
   0   3   3       83.99      1.94 o 
   1   3   3        0.04      0.04 o 
   2   3   3        4.53      0.18 o 
   3   3   3       95.02      2.55 o 
   4   3   3        1.38      0.11 o 
   5   3   3        4.29      0.26 o 
   6   3   3        0.63      0.16 o 
   7   3   3       15.98      0.88 o 
   8   3   3        0.46      0.33 o 
   9   3   3       14.28      0.95 o 
  -8   4   3       14.86      1.64 o 
  -7   4   3        0.60      0.12 o 
  -6   4   3        7.08      0.56 o 
  -5   4   3       23.57      0.82 o 
  -4   4   3       61.22      1.47 o 
  -3   4   3       57.80      1.38 o 
  -2   4   3       33.49      0.81 o 
  -1   4   3        0.04      0.04 o 
   0   4   3        3.93      0.18 o 
   1   4   3       14.48      0.44 o 
   2   4   3       55.87      1.32 o 
   3   4   3       18.65      0.50 o 
   4   4   3        2.76      0.18 o 
   5   4   3        1.52      0.38 o 
   6   4   3        0.26      0.22 o 
   7   4   3        1.14      0.44 o 
   8   4   3        2.77      0.56 o 
   9   4   3        0.26      0.25 o 
  -8   5   3        0.21      0.23 o 
  -7   5   3        2.85      0.57 o 
  -6   5   3        1.13      0.20 o 
  -5   5   3        3.21      0.20 o 
  -4   5   3        2.38      0.15 o 
  -3   5   3        4.24      0.24 o 
  -2   5   3        3.31      0.17 o 
  -1   5   3        1.20      0.14 o 
   0   5   3        1.16      0.11 o 
   1   5   3        0.67      0.09 o 
   2   5   3        1.38      0.12 o 
   3   5   3        0.09      0.07 o 
   4   5   3        3.80      0.24 o 
   5   5   3        1.34      0.43 o 
   6   5   3        0.46      0.33 o 
   7   5   3        1.43      0.49 o 
  -6   6   3        0.35      0.19 o 
  -5   6   3       18.43      1.17 o 
  -4   6   3       12.82      0.56 o 
  -3   6   3        0.63      0.21 o 
  -2   6   3       14.67      0.46 o 
  -1   6   3        0.07      0.07 o 
   0   6   3        3.47      0.22 o 
   1   6   3        0.33      0.11 o 
   2   6   3       12.92      0.41 o 
   3   6   3        0.41      0.13 o 
   4   6   3        0.51      0.18 o 
   5   6   3        1.94      0.29 o 
  -8   0   4        3.32      0.87 o 
  -7   0   4       39.04      2.18 o 
  -6   0   4        2.71      0.24 o 
  -5   0   4       16.26      0.91 o 
  -4   0   4      129.33      3.35 o 
  -3   0   4       88.28      2.50 o 
  -2   0   4     1854.56     47.15 o 
  -1   0   4      837.21     40.99 o 
   0   0   4       66.59      1.84 o 
   1   0   4     1819.20     52.53 o 
   2   0   4        8.78      0.48 o 
   3   0   4       21.12      0.82 o 
   4   0   4       36.17      1.57 o 
   5   0   4       11.56      0.51 o 
   6   0   4        1.69      0.19 o 
   7   0   4      266.11      7.95 o 
  -8   1   4       28.02      1.34 o 
  -7   1   4        0.38      0.13 o 
  -6   1   4       30.97      1.18 o 
  -5   1   4       89.95      2.55 o 
  -4   1   4       33.92      0.86 o 
  -3   1   4      227.59      5.51 o 
  -2   1   4      355.44      8.27 o 
  -1   1   4      237.13      5.52 o 
   0   1   4     1508.01     34.28 o 
   1   1   4       67.41      1.81 o 
   2   1   4        9.25      0.34 o 
   3   1   4       11.92      0.42 o 
   4   1   4        2.90      0.16 o 
   5   1   4       38.33      1.14 o 
   6   1   4       55.93      1.66 o 
   7   1   4       33.92      0.96 o 
   8   1   4       33.80      1.27 o 
  -8   2   4       14.36      0.51 o 
  -7   2   4        2.99      0.20 o 
  -6   2   4        5.17      0.23 o 
  -5   2   4       28.13      0.72 o 
  -4   2   4       62.52      1.73 o 
  -3   2   4       25.48      0.68 o 
  -2   2   4       22.75      0.61 o 
  -1   2   4      229.03      5.59 o 
   0   2   4      181.86      5.29 o 
   1   2   4       18.70      0.65 o 
   2   2   4        1.08      0.12 o 
   3   2   4       89.30      2.63 o 
   4   2   4       15.41      0.47 o 
   5   2   4       58.81      1.48 o 
   6   2   4       44.91      1.20 o 
   7   2   4        0.45      0.16 o 
   8   2   4       14.79      0.90 o 
   9   2   4       35.16      1.40 o 
  -9   3   4       19.55      1.27 o 
  -8   3   4        0.07      0.08 o 
  -7   3   4       75.14      2.10 o 
  -6   3   4        4.40      0.19 o 
  -5   3   4       11.53      0.33 o 
  -4   3   4      240.03      6.33 o 
  -3   3   4       45.08      1.11 o 
  -2   3   4        9.02      0.29 o 
  -1   3   4       55.52      1.51 o 
   0   3   4       56.20      1.46 o 
   1   3   4        8.12      0.26 o 
   2   3   4      210.87      5.05 o 
   3   3   4      104.55      2.43 o 
   4   3   4       48.33      1.23 o 
   5   3   4        3.67      0.21 o 
   6   3   4        0.17      0.13 o 
   7   3   4       14.67      0.86 o 
   8   3   4       10.31      0.81 o 
   9   3   4        6.94      0.75 o 
  -9   4   4        0.28      0.28 o 
  -8   4   4       10.39      0.51 o 
  -7   4   4        1.50      0.25 o 
  -6   4   4       41.10      1.59 o 
  -5   4   4       24.30      0.65 o 
  -4   4   4        0.78      0.10 o 
  -3   4   4       29.20      0.86 o 
  -2   4   4        0.41      0.07 o 
  -1   4   4        0.38      0.06 o 
   0   4   4       12.20      0.44 o 
   1   4   4        2.99      0.15 o 
   2   4   4       52.74      1.31 o 
   3   4   4       36.67      0.98 o 
   4   4   4        1.31      0.13 o 
   5   4   4       28.16      1.05 o 
   6   4   4        6.53      0.63 o 
   7   4   4        2.72      0.53 o 
   8   4   4        2.75      0.55 o 
   9   4   4        0.20      0.21 o 
  -8   5   4        0.18      0.16 o 
  -7   5   4        1.58      0.22 o 
  -6   5   4       36.05      1.55 o 
  -5   5   4       63.12      1.61 o 
  -4   5   4        0.38      0.16 o 
  -3   5   4        9.84      0.36 o 
  -2   5   4        3.43      0.25 o 
  -1   5   4        4.75      0.23 o 
   0   5   4       24.84      0.65 o 
   1   5   4       92.47      2.22 o 
   2   5   4        2.37      0.20 o 
   3   5   4        0.06      0.06 o 
   4   5   4       22.35      0.74 o 
   5   5   4        3.37      0.55 o 
   6   5   4       15.90      0.96 o 
   7   5   4        2.66      0.55 o 
  -6   6   4        2.82      0.29 o 
  -5   6   4        2.38      0.22 o 
  -4   6   4        3.36      0.33 o 
  -3   6   4        1.09      0.18 o 
  -2   6   4        0.12      0.09 o 
  -1   6   4        1.45      0.19 o 
   0   6   4        0.64      0.19 o 
   1   6   4        5.11      0.24 o 
   2   6   4        6.73      0.32 o 
   3   6   4        1.38      0.21 o 
   4   6   4        0.16      0.15 o 
   5   6   4        1.48      0.34 o 
  -8   1   5       22.53      1.07 o 
  -7   1   5        1.96      0.21 o 
  -6   1   5       90.39      2.35 o 
  -5   1   5       29.09      0.77 o 
  -4   1   5        0.04      0.04 o 
  -3   1   5      217.05      5.51 o 
  -2   1   5       20.60      0.59 o 
  -1   1   5        0.84      0.12 o 
   0   1   5       69.81      1.75 o 
   1   1   5      112.15      3.28 o 
   2   1   5       20.19      0.58 o 
   3   1   5        5.03      0.19 o 
   4   1   5       85.49      2.23 o 
   5   1   5        1.22      0.12 o 
   6   1   5       58.46      1.59 o 
   7   1   5       38.43      1.29 o 
   8   1   5        0.12      0.14 o 
  -8   2   5       31.95      0.85 o 
  -7   2   5        9.59      0.35 o 
  -6   2   5        4.37      0.24 o 
  -5   2   5      173.11      4.09 o 
  -4   2   5        6.18      0.22 o 
  -3   2   5        2.52      0.16 o 
  -2   2   5        3.18      0.16 o 
  -1   2   5      480.69     11.42 o 
   0   2   5       48.41      1.26 o 
   1   2   5       88.33      2.24 o 
   2   2   5      152.72      3.70 o 
   3   2   5       61.49      2.33 o 
   4   2   5        0.49      0.10 o 
   5   2   5       14.71      0.44 o 
   6   2   5       92.63      2.53 o 
   7   2   5        0.95      0.36 o 
   8   2   5        7.30      0.69 o 
   9   2   5        2.67      0.54 o 
  -9   3   5        0.11      0.13 o 
  -8   3   5        0.69      0.15 o 
  -7   3   5       32.07      1.49 o 
  -6   3   5        0.62      0.10 o 
  -5   3   5        3.54      0.19 o 
  -4   3   5       28.56      0.81 o 
  -3   3   5       22.27      0.57 o 
  -2   3   5        6.57      0.22 o 
  -1   3   5        0.82      0.08 o 
   0   3   5       15.45      0.40 o 
   1   3   5       21.34      0.55 o 
   2   3   5        7.98      0.27 o 
   3   3   5        0.11      0.08 o 
   4   3   5        3.44      0.21 o 
   5   3   5       39.70      1.12 o 
   6   3   5        0.55      0.30 o 
   7   3   5        1.28      0.41 o 
   8   3   5       17.93      1.02 o 
   9   3   5        1.14      0.47 o 
  -9   4   5        0.09      0.10 o 
  -8   4   5        3.16      0.26 o 
  -7   4   5       20.75      1.18 o 
  -6   4   5       39.85      1.11 o 
  -5   4   5       13.01      0.41 o 
  -4   4   5       11.52      0.34 o 
  -3   4   5        0.36      0.07 o 
  -2   4   5       34.62      1.00 o 
  -1   4   5       59.19      1.69 o 
   0   4   5       76.14      2.17 o 
   1   4   5       50.26      1.37 o 
   2   4   5       18.50      0.76 o 
   3   4   5        0.09      0.06 o 
   4   4   5       19.26      1.51 o 
   5   4   5       18.37      0.87 o 
   6   4   5       15.12      0.87 o 
   7   4   5       20.63      1.06 o 
   8   4   5        2.36      0.54 o 
  -8   5   5        0.53      0.24 o 
  -7   5   5        0.61      0.45 o 
  -6   5   5        0.08      0.09 o 
  -5   5   5        0.11      0.09 o 
  -4   5   5        0.07      0.09 o 
  -3   5   5        1.06      0.13 o 
  -2   5   5        4.22      0.25 o 
  -1   5   5        0.19      0.09 o 
   0   5   5        2.89      0.17 o 
   1   5   5        4.10      0.23 o 
   2   5   5        1.22      0.13 o 
   3   5   5        1.91      0.25 o 
   4   5   5        1.70      0.42 o 
   5   5   5        0.25      0.23 o 
   6   5   5        0.32      0.27 o 
   7   5   5        0.18      0.19 o 
  -6   6   5        8.23      1.21 o 
  -5   6   5        0.85      0.23 o 
  -4   6   5        5.29      0.47 o 
  -3   6   5        0.48      0.14 o 
  -2   6   5        9.14      0.34 o 
  -1   6   5        0.73      0.20 o 
   0   6   5       27.38      0.77 o 
   1   6   5       11.47      0.46 o 
   2   6   5        0.21      0.15 o 
   3   6   5        3.01      0.37 o 
   4   6   5        2.34      0.75 o 
   5   6   5        8.34      0.96 o 
  -8   0   6        0.17      0.19 o 
  -7   0   6      235.81      6.63 o 
  -6   0   6      158.35      3.74 o 
  -5   0   6      110.07      2.52 o 
  -4   0   6       42.38      1.15 o 
  -3   0   6       11.98      0.90 o 
  -2   0   6      164.87      3.97 o 
  -1   0   6      189.05      4.86 o 
   0   0   6      969.24     25.48 o 
   1   0   6      220.97      5.61 o 
   2   0   6        4.19      0.60 o 
   3   0   6      575.31     13.96 o 
   4   0   6       12.25      0.44 o 
   5   0   6        5.70      0.31 o 
   6   0   6       41.56      1.42 o 
   7   0   6        0.84      0.20 o 
  -8   1   6        1.35      0.19 o 
  -7   1   6       18.49      0.53 o 
  -6   1   6      144.98      3.43 o 
  -5   1   6        3.75      0.18 o 
  -4   1   6      176.43      4.10 o 
  -3   1   6        0.24      0.11 o 
  -2   1   6        5.36      0.21 o 
  -1   1   6        0.55      0.11 o 
   0   1   6      304.79      7.33 o 
   1   1   6      213.67      5.07 o 
   2   1   6      405.64     12.28 o 
   3   1   6        4.58      0.18 o 
   4   1   6       38.80      0.97 o 
   5   1   6       79.08      1.91 o 
   6   1   6       20.13      0.57 o 
   7   1   6        1.16      0.20 o 
   8   1   6        4.11      0.58 o 
  -8   2   6       55.38      1.93 o 
  -7   2   6        1.90      0.14 o 
  -6   2   6        0.86      0.13 o 
  -5   2   6       79.45      1.92 o 
  -4   2   6        5.80      0.24 o 
  -3   2   6      136.83      3.24 o 
  -2   2   6       69.44      1.66 o 
  -1   2   6       17.89      0.51 o 
   0   2   6        5.39      0.25 o 
   1   2   6      155.53      3.88 o 
   2   2   6        9.95      0.35 o 
   3   2   6       43.22      1.30 o 
   4   2   6        6.80      0.25 o 
   5   2   6       46.67      1.19 o 
   6   2   6        1.79      0.25 o 
   7   2   6        5.73      0.61 o 
   8   2   6        0.13      0.15 o 
   9   2   6        3.08      0.59 o 
 -10   3   6        8.25      0.96 o 
  -9   3   6        0.87      0.14 o 
  -8   3   6       31.09      0.87 o 
  -7   3   6       15.58      0.74 o 
  -6   3   6        6.22      0.32 o 
  -5   3   6        4.39      0.22 o 
  -4   3   6        8.47      0.28 o 
  -3   3   6        0.06      0.05 o 
  -2   3   6      368.06      8.81 o 
  -1   3   6      102.36      2.49 o 
   0   3   6        0.11      0.06 o 
   1   3   6       43.92      1.06 o 
   2   3   6        1.63      0.21 o 
   3   3   6       19.22      1.28 o 
   4   3   6      101.88      2.53 o 
   5   3   6       88.22      2.52 o 
   6   3   6        0.38      0.26 o 
   7   3   6        6.49      0.66 o 
   8   3   6       13.95      0.92 o 
   9   3   6       15.70      1.00 o 
  -9   4   6        7.02      0.40 o 
  -8   4   6        3.92      0.36 o 
  -7   4   6        4.18      0.40 o 
  -6   4   6        1.95      0.19 o 
  -5   4   6        0.04      0.04 o 
  -4   4   6       30.18      0.76 o 
  -3   4   6       25.67      0.78 o 
  -2   4   6        4.13      0.24 o 
  -1   4   6       80.96      2.18 o 
   0   4   6        6.44      0.24 o 
   1   4   6        8.25      0.31 o 
   2   4   6        3.24      0.24 o 
   3   4   6        0.30      0.12 o 
   4   4   6       13.45      0.68 o 
   5   4   6        8.90      0.64 o 
   6   4   6        0.48      0.32 o 
   7   4   6       32.00      1.30 o 
   8   4   6        3.54      0.62 o 
  -8   5   6        0.41      0.16 o 
  -7   5   6        7.05      0.71 o 
  -6   5   6        6.13      0.34 o 
  -5   5   6        9.16      0.47 o 
  -4   5   6        5.08      0.28 o 
  -3   5   6       36.95      0.96 o 
  -2   5   6        0.08      0.09 o 
  -1   5   6       32.35      1.22 o 
   0   5   6       76.62      1.85 o 
   1   5   6        0.14      0.10 o 
   2   5   6        1.44      0.46 o 
   3   5   6       15.83      0.52 o 
   4   5   6        9.25      0.57 o 
   5   5   6        6.40      0.64 o 
   6   5   6       47.07      1.70 o 
  -6   6   6        0.62      0.17 o 
  -5   6   6        0.69      0.19 o 
  -4   6   6        1.50      0.37 o 
  -3   6   6        0.70      0.25 o 
  -2   6   6        0.09      0.11 o 
  -1   6   6        9.63      0.38 o 
   0   6   6        0.16      0.11 o 
   1   6   6        3.75      0.29 o 
   2   6   6        0.16      0.13 o 
   3   6   6        0.68      0.44 o 
   4   6   6        0.07      0.09 o 
  -8   1   7       53.08      1.57 o 
  -7   1   7       50.67      1.26 o 
  -6   1   7        2.65      0.17 o 
  -5   1   7        0.84      0.08 o 
  -4   1   7       83.79      2.47 o 
  -3   1   7      326.29     10.89 o 
  -2   1   7       33.07      0.89 o 
  -1   1   7      406.09      9.80 o 
   0   1   7       34.76      1.02 o 
   1   1   7       17.52      0.48 o 
   2   1   7       28.07      0.79 o 
   3   1   7       27.96      0.71 o 
   4   1   7        7.65      0.32 o 
   5   1   7        4.78      0.22 o 
   6   1   7       11.29      0.37 o 
   7   1   7        1.32      0.40 o 
   8   1   7        0.21      0.21 o 
  -9   2   7        9.73      0.76 o 
  -8   2   7        6.30      0.34 o 
  -7   2   7       18.37      0.52 o 
  -6   2   7        0.12      0.07 o 
  -5   2   7       21.08      0.56 o 
  -4   2   7        6.90      0.26 o 
  -3   2   7      160.49      4.65 o 
  -2   2   7       31.82      0.84 o 
  -1   2   7        1.33      0.11 o 
   0   2   7      134.05      3.28 o 
   1   2   7       77.18      1.89 o 
   2   2   7       55.09      1.89 o 
   3   2   7        3.71      0.20 o 
   4   2   7      145.84      4.37 o 
   5   2   7        3.65      0.22 o 
   6   2   7        0.95      0.15 o 
   7   2   7        3.07      0.51 o 
   8   2   7       30.91      1.30 o 
   9   2   7        0.75      0.43 o 
 -10   3   7        0.20      0.21 o 
  -9   3   7       17.88      0.62 o 
  -8   3   7        9.83      0.37 o 
  -7   3   7        0.08      0.07 o 
  -6   3   7        7.56      0.37 o 
  -5   3   7       15.64      0.57 o 
  -4   3   7        5.49      0.21 o 
  -3   3   7        4.01      0.19 o 
  -2   3   7       84.24      2.08 o 
  -1   3   7        1.55      0.11 o 
   0   3   7        1.03      0.11 o 
   1   3   7       18.44      0.61 o 
   2   3   7       28.33      0.99 o 
   3   3   7        1.83      0.21 o 
   4   3   7        0.25      0.10 o 
   5   3   7        4.59      0.30 o 
   6   3   7        4.74      0.55 o 
   7   3   7        3.43      0.56 o 
   8   3   7        0.10      0.12 o 
   9   3   7        0.66      0.41 o 
  -9   4   7        0.91      0.16 o 
  -8   4   7        2.52      0.20 o 
  -7   4   7        3.60      0.25 o 
  -6   4   7        0.15      0.11 o 
  -5   4   7        0.90      0.13 o 
  -4   4   7        9.88      0.38 o 
  -3   4   7       17.12      0.55 o 
  -2   4   7       38.39      0.98 o 
  -1   4   7       28.47      0.98 o 
   0   4   7        0.11      0.08 o 
   1   4   7        1.42      0.19 o 
   2   4   7       18.38      0.73 o 
   3   4   7       49.34      2.57 o 
   4   4   7       38.91      1.11 o 
   5   4   7       19.23      0.89 o 
   6   4   7        1.90      0.44 o 
   7   4   7        0.16      0.18 o 
   8   4   7        3.97      0.63 o 
  -8   5   7        3.78      0.40 o 
  -7   5   7        0.64      0.15 o 
  -6   5   7        2.39      0.24 o 
  -5   5   7        2.06      0.21 o 
  -4   5   7        0.11      0.09 o 
  -3   5   7        3.90      0.36 o 
  -2   5   7        0.31      0.11 o 
  -1   5   7        0.96      0.18 o 
   0   5   7        0.08      0.08 o 
   1   5   7        0.91      0.22 o 
   2   5   7        0.25      0.17 o 
   3   5   7        4.75      0.31 o 
   4   5   7        0.15      0.16 o 
   5   5   7        0.80      0.39 o 
   6   5   7        2.93      0.53 o 
  -5   6   7        1.29      0.18 o 
  -4   6   7        8.15      0.40 o 
  -3   6   7        0.66      0.15 o 
  -2   6   7        3.76      0.38 o 
  -1   6   7        8.83      0.47 o 
   0   6   7        0.09      0.08 o 
   1   6   7        0.15      0.12 o 
   2   6   7        4.83      0.31 o 
   3   6   7       14.16      0.83 o 
   4   6   7        0.41      0.22 o 
  -7   0   8        0.18      0.12 o 
  -6   0   8        0.92      0.20 o 
  -5   0   8      270.57      8.61 o 
  -4   0   8      531.51     12.70 o 
  -3   0   8       20.37      0.89 o 
  -2   0   8      447.22     29.86 o 
  -1   0   8      493.14     13.02 o 
   0   0   8      290.71      8.95 o 
   1   0   8       72.03      2.17 o 
   2   0   8      102.67      2.49 o 
   3   0   8       10.53      0.41 o 
   4   0   8        0.58      0.18 o 
   5   0   8      140.17      3.68 o 
   6   0   8       14.61      0.55 o 
   7   0   8       39.80      1.38 o 
  -8   1   8        5.87      0.33 o 
  -7   1   8        0.05      0.05 o 
  -6   1   8        3.02      0.15 o 
  -5   1   8       17.09      0.45 o 
  -4   1   8      166.16      3.80 o 
  -3   1   8        7.80      0.24 o 
  -2   1   8      269.51      6.77 o 
  -1   1   8       88.06      2.13 o 
   0   1   8       26.09      0.75 o 
   1   1   8       89.25      2.69 o 
   2   1   8       44.87      1.18 o 
   3   1   8       36.03      0.89 o 
   4   1   8       27.70      0.74 o 
   5   1   8        1.36      0.13 o 
   6   1   8       40.23      1.05 o 
   7   1   8       43.58      1.45 o 
   8   1   8       19.29      1.05 o 
   9   1   8        1.48      0.49 o 
  -9   2   8       49.93      1.48 o 
  -8   2   8        6.36      0.37 o 
  -7   2   8       16.43      0.48 o 
  -6   2   8       13.17      0.41 o 
  -5   2   8        1.91      0.14 o 
  -4   2   8       80.02      1.98 o 
  -3   2   8      284.58      7.00 o 
  -2   2   8       26.59      0.73 o 
  -1   2   8       43.64      1.03 o 
   0   2   8        0.39      0.07 o 
   1   2   8        5.59      0.24 o 
   2   2   8       52.48      1.55 o 
   3   2   8       94.67      2.35 o 
   4   2   8        0.63      0.10 o 
   5   2   8       13.54      0.51 o 
   6   2   8        5.17      0.55 o 
   7   2   8        6.81      0.66 o 
   8   2   8        3.95      0.61 o 
   9   2   8        1.73      0.50 o 
 -10   3   8        5.51      0.88 o 
  -9   3   8        5.44      0.34 o 
  -8   3   8       21.48      0.65 o 
  -7   3   8        0.08      0.09 o 
  -6   3   8       38.61      1.25 o 
  -5   3   8        2.05      0.19 o 
  -4   3   8        0.30      0.07 o 
  -3   3   8       17.87      0.48 o 
  -2   3   8       25.29      0.70 o 
  -1   3   8        6.27      0.31 o 
   0   3   8       96.33      2.90 o 
   1   3   8       24.36      0.91 o 
   2   3   8        1.42      0.17 o 
   3   3   8      109.76      4.71 o 
   4   3   8       49.28      1.48 o 
   5   3   8        3.22      0.44 o 
   6   3   8        6.59      0.62 o 
   7   3   8       11.81      0.83 o 
   8   3   8        4.05      0.63 o 
  -9   4   8        3.56      0.38 o 
  -8   4   8        4.32      0.34 o 
  -7   4   8       23.77      1.26 o 
  -6   4   8        5.72      0.27 o 
  -5   4   8       23.92      0.72 o 
  -4   4   8        4.85      0.27 o 
  -3   4   8        0.55      0.11 o 
  -2   4   8        0.49      0.09 o 
  -1   4   8        8.10      0.36 o 
   0   4   8        5.21      0.24 o 
   1   4   8       55.58      1.61 o 
   2   4   8        4.71      0.35 o 
   4   4   8       19.60      0.79 o 
   5   4   8        0.17      0.17 o 
   6   4   8        0.15      0.17 o 
   7   4   8        0.07      0.09 o 
  -8   5   8        7.15      0.36 o 
  -7   5   8        0.12      0.13 o 
  -6   5   8       15.12      0.51 o 
  -5   5   8        5.16      0.27 o 
  -4   5   8        8.01      0.33 o 
  -3   5   8        0.51      0.10 o 
  -2   5   8        0.89      0.41 o 
  -1   5   8        0.84      0.17 o 
   0   5   8        6.58      0.40 o 
   1   5   8        8.39      0.47 o 
   2   5   8       71.36      2.72 o 
   3   5   8        1.57      0.20 o 
   4   5   8        1.52      0.27 o 
   5   5   8        6.94      0.66 o 
   6   5   8        0.40      0.32 o 
  -5   6   8       10.66      0.49 o 
  -4   6   8        1.10      0.20 o 
  -3   6   8        0.08      0.08 o 
  -2   6   8        1.74      0.18 o 
  -1   6   8        2.22      0.20 o 
   0   6   8        0.75      0.23 o 
   1   6   8       12.65      0.53 o 
   2   6   8        0.66      0.21 o 
   3   6   8        0.17      0.15 o 
  -9   1   9       15.85      0.90 o 
  -8   1   9       13.76      0.45 o 
  -7   1   9       10.07      0.37 o 
  -6   1   9       42.26      1.07 o 
  -5   1   9      258.42      6.06 o 
  -4   1   9       42.78      1.01 o 
  -3   1   9       56.43      1.32 o 
  -2   1   9       21.58      0.54 o 
  -1   1   9      167.26      4.28 o 
   0   1   9       35.56      0.90 o 
   1   1   9      182.05      4.53 o 
   2   1   9      172.11      4.28 o 
   3   1   9        1.46      0.11 o 
   4   1   9       20.54      0.62 o 
   5   1   9        1.83      0.21 o 
   6   1   9       31.53      0.88 o 
   7   1   9        0.06      0.07 o 
   8   1   9        8.57      0.78 o 
   9   1   9        1.01      0.47 o 
  -9   2   9        1.33      0.18 o 
  -8   2   9        1.46      0.16 o 
  -7   2   9       15.49      0.51 o 
  -6   2   9       30.41      0.95 o 
  -5   2   9        0.06      0.05 o 
  -4   2   9       13.19      0.43 o 
  -3   2   9       50.13      1.38 o 
  -2   2   9       16.19      0.44 o 
  -1   2   9        7.53      0.24 o 
   0   2   9       52.61      1.27 o 
   1   2   9        7.08      0.27 o 
   2   2   9       72.23      1.77 o 
   3   2   9        1.93      0.15 o 
   4   2   9       14.11      0.43 o 
   5   2   9        9.97      0.36 o 
   6   2   9       31.72      1.17 o 
   7   2   9       20.46      1.03 o 
   8   2   9        0.29      0.26 o 
   9   2   9       14.60      0.98 o 
 -10   3   9        0.68      0.24 o 
  -9   3   9        1.05      0.18 o 
  -8   3   9        5.72      0.28 o 
  -7   3   9        9.27      0.35 o 
  -6   3   9       30.59      0.87 o 
  -5   3   9        0.08      0.09 o 
  -4   3   9       36.27      1.21 o 
  -3   3   9        4.48      0.21 o 
  -2   3   9        7.58      0.26 o 
  -1   3   9        1.09      0.10 o 
   0   3   9       41.84      1.12 o 
   1   3   9        9.43      0.57 o 
   2   3   9        1.24      0.17 o 
   3   3   9       32.73      1.08 o 
   4   3   9        6.24      0.32 o 
   5   3   9        0.37      0.25 o 
   6   3   9        3.16      0.51 o 
   7   3   9        9.20      0.76 o 
   8   3   9        0.17      0.18 o 
  -9   4   9        1.14      0.18 o 
  -8   4   9        0.12      0.10 o 
  -7   4   9        5.25      0.31 o 
  -6   4   9        0.16      0.10 o 
  -5   4   9        0.08      0.10 o 
  -4   4   9        2.14      0.14 o 
  -3   4   9        0.60      0.09 o 
  -2   4   9        0.13      0.08 o 
  -1   4   9        1.18      0.21 o 
   0   4   9        5.72      0.45 o 
   1   4   9       11.95      0.52 o 
   2   4   9        5.63      0.72 o 
   4   4   9        0.89      0.30 o 
   5   4   9        7.15      0.62 o 
   6   4   9        7.35      0.68 o 
   7   4   9       11.22      0.84 o 
  -8   5   9        0.10      0.10 o 
  -7   5   9        0.07      0.07 o 
  -6   5   9        1.12      0.16 o 
  -5   5   9        2.21      0.37 o 
  -4   5   9        0.19      0.11 o 
  -3   5   9        4.08      0.27 o 
  -2   5   9        0.47      0.16 o 
  -1   5   9        7.72      0.39 o 
   0   5   9        0.17      0.14 o 
   1   5   9        0.93      0.42 o 
   2   5   9        6.01      0.80 o 
   3   5   9        0.26      0.25 o 
   4   5   9        0.10      0.11 o 
   5   5   9        0.40      0.27 o 
  -5   6   9        1.68      0.21 o 
  -4   6   9        0.16      0.12 o 
  -3   6   9        3.87      0.26 o 
  -2   6   9        2.57      0.22 o 
  -1   6   9        0.09      0.10 o 
   0   6   9        0.35      0.23 o 
   1   6   9       10.77      1.04 o 
   2   6   9        0.16      0.13 o 
   3   6   9        0.73      0.47 o 
  -8   0  10        6.38      0.58 o 
  -7   0  10        1.33      0.14 o 
  -6   0  10      279.94      7.23 o 
  -5   0  10       98.61      2.35 o 
  -4   0  10        1.71      0.15 o 
  -3   0  10        3.92      0.19 o 
  -2   0  10      178.26      4.57 o 
  -1   0  10        3.01      0.24 o 
   0   0  10      380.21     10.82 o 
   1   0  10      649.80     19.69 o 
   2   0  10       34.19      0.92 o 
   3   0  10        1.08      0.17 o 
   4   0  10        4.09      0.27 o 
   5   0  10       67.92      1.84 o 
   6   0  10       32.43      1.23 o 
   7   0  10       55.99      1.80 o 
   8   0  10        0.41      0.33 o 
  -9   1  10        1.04      0.38 o 
  -8   1  10       34.86      0.94 o 
  -7   1  10       27.85      1.14 o 
  -6   1  10       47.67      1.13 o 
  -5   1  10       25.32      0.65 o 
  -4   1  10        0.04      0.03 o 
  -3   1  10        3.64      0.18 o 
  -2   1  10       30.02      0.74 o 
  -1   1  10        0.03      0.03 o 
   0   1  10      140.44      3.27 o 
   1   1  10       69.08      1.63 o 
   2   1  10       41.28      1.10 o 
   3   1  10       82.47      2.05 o 
   4   1  10        0.27      0.08 o 
   5   1  10        0.65      0.12 o 
   6   1  10        0.26      0.26 o 
   7   1  10        3.26      0.56 o 
   8   1  10       18.22      1.05 o 
  -9   2  10        4.66      0.28 o 
  -8   2  10       10.84      0.42 o 
  -7   2  10       74.09      1.84 o 
  -6   2  10        9.00      0.35 o 
  -5   2  10        0.06      0.07 o 
  -4   2  10       28.32      0.75 o 
  -3   2  10       10.71      0.33 o 
  -2   2  10       85.70      2.01 o 
  -1   2  10      173.66      4.07 o 
   0   2  10       24.09      0.66 o 
   1   2  10        4.34      0.22 o 
   2   2  10       73.16      2.08 o 
   3   2  10       11.00      0.48 o 
   4   2  10       39.83      1.04 o 
   5   2  10       37.57      1.16 o 
   6   2  10        1.25      0.40 o 
   7   2  10        0.34      0.28 o 
   8   2  10       13.49      0.94 o 
 -10   3  10        6.84      0.39 o 
  -9   3  10        4.73      0.31 o 
  -8   3  10        9.07      0.37 o 
  -7   3  10       10.80      0.42 o 
  -6   3  10        0.49      0.12 o 
  -5   3  10        6.33      0.27 o 
  -4   3  10       60.62      1.59 o 
  -3   3  10       19.33      0.51 o 
  -2   3  10       22.57      0.63 o 
  -1   3  10       31.03      1.12 o 
   0   3  10        1.12      0.16 o 
   1   3  10        0.80      0.21 o 
   2   3  10        2.43      0.31 o 
   3   3  10        0.21      0.13 o 
   4   3  10        9.70      0.54 o 
   5   3  10       36.49      1.16 o 
   6   3  10       31.12      1.19 o 
   7   3  10        1.39      0.47 o 
   8   3  10        2.75      0.57 o 
  -9   4  10        0.46      0.16 o 
  -8   4  10        0.35      0.18 o 
  -7   4  10        0.11      0.09 o 
  -6   4  10        1.74      0.16 o 
  -5   4  10       23.71      0.65 o 
  -4   4  10        2.85      0.19 o 
  -3   4  10       37.50      1.24 o 
  -2   4  10       23.29      0.80 o 
  -1   4  10        0.08      0.09 o 
   0   4  10       16.13      0.61 o 
   1   4  10        0.19      0.15 o 
   2   4  10        1.68      0.50 o 
   4   4  10        1.43      0.34 o 
   5   4  10       13.12      0.77 o 
   6   4  10       18.10      0.95 o 
   7   4  10        0.20      0.21 o 
  -7   5  10        4.98      0.32 o 
  -6   5  10       13.38      0.52 o 
  -5   5  10        3.26      0.27 o 
  -4   5  10       11.98      0.45 o 
  -3   5  10        3.91      0.30 o 
  -2   5  10        2.85      0.35 o 
  -1   5  10       15.81      0.72 o 
   0   5  10        0.21      0.17 o 
   1   5  10        1.92      0.56 o 
   2   5  10        3.27      0.67 o 
   3   5  10        0.20      0.22 o 
   4   5  10       13.62      0.56 o 
   5   5  10        0.17      0.18 o 
  -4   6  10        0.09      0.09 o 
  -3   6  10        2.74      0.23 o 
  -2   6  10        0.19      0.16 o 
  -1   6  10        0.27      0.25 o 
   0   6  10       11.39      1.02 o 
   1   6  10        5.55      0.85 o 
   2   6  10        0.12      0.15 o 
  -9   1  11        5.20      0.60 o 
  -8   1  11        1.51      0.16 o 
  -7   1  11       44.39      1.11 o 
  -6   1  11        4.02      0.17 o 
  -5   1  11        0.17      0.06 o 
  -4   1  11        1.66      0.11 o 
  -3   1  11      153.28      3.56 o 
  -2   1  11       80.70      1.87 o 
  -1   1  11       69.96      1.65 o 
   0   1  11      197.51      4.67 o 
   1   1  11        0.08      0.09 o 
   2   1  11        1.58      0.15 o 
   3   1  11       13.12      0.38 o 
   4   1  11      118.69      2.91 o 
   5   1  11       26.83      1.29 o 
   6   1  11       28.96      1.76 o 
   7   1  11       15.25      0.95 o 
   8   1  11        6.21      0.73 o 
 -10   2  11       11.26      0.86 o 
  -9   2  11        0.09      0.11 o 
  -8   2  11       18.56      0.86 o 
  -7   2  11       20.87      0.89 o 
  -6   2  11        0.07      0.06 o 
  -5   2  11       37.99      0.96 o 
  -4   2  11        7.48      0.29 o 
  -3   2  11       22.90      0.63 o 
  -2   2  11       13.05      0.38 o 
  -1   2  11       69.40      1.66 o 
   0   2  11        1.36      0.14 o 
   1   2  11        8.27      0.32 o 
   2   2  11       30.35      0.82 o 
   3   2  11        9.06      0.33 o 
   4   2  11        1.01      0.16 o 
   5   2  11       10.68      0.68 o 
   6   2  11        5.59      0.61 o 
   7   2  11        8.95      0.76 o 
   8   2  11        0.19      0.21 o 
 -10   3  11        0.09      0.10 o 
  -9   3  11        0.86      0.19 o 
  -8   3  11        6.00      0.30 o 
  -7   3  11        0.18      0.17 o 
  -6   3  11        4.36      0.25 o 
  -5   3  11        0.50      0.09 o 
  -4   3  11       20.24      0.84 o 
  -3   3  11        1.22      0.13 o 
  -2   3  11       19.19      0.72 o 
  -1   3  11       40.98      1.06 o 
   0   3  11        1.37      0.20 o 
   1   3  11       14.50      0.86 o 
   2   3  11        0.27      0.14 o 
   4   3  11        0.20      0.17 o 
   5   3  11       20.32      0.89 o 
   6   3  11        1.33      0.43 o 
   7   3  11        0.26      0.24 o 
  -9   4  11        4.76      0.29 o 
  -8   4  11       20.63      0.71 o 
  -7   4  11       13.02      0.69 o 
  -6   4  11        6.31      0.29 o 
  -5   4  11        0.12      0.09 o 
  -4   4  11        0.25      0.11 o 
  -3   4  11        3.43      0.23 o 
  -2   4  11       18.21      0.59 o 
  -1   4  11        3.26      0.29 o 
   0   4  11        0.38      0.29 o 
   1   4  11        0.94      0.44 o 
   2   4  11        0.31      0.27 o 
   5   4  11        2.60      0.45 o 
   6   4  11        1.40      0.44 o 
  -7   5  11        8.04      0.40 o 
  -6   5  11        0.43      0.15 o 
  -5   5  11        0.09      0.08 o 
  -4   5  11        1.33      0.13 o 
  -3   5  11        1.18      0.16 o 
  -2   5  11        0.58      0.19 o 
  -1   5  11        1.11      0.24 o 
   0   5  11        3.76      0.70 o 
   1   5  11        1.19      0.54 o 
   2   5  11        0.18      0.20 o 
   3   5  11        0.16      0.19 o 
   4   5  11        6.98      0.41 o 
  -4   6  11        0.66      0.49 o 
  -3   6  11        0.19      0.16 o 
  -2   6  11        6.33      0.51 o 
  -1   6  11        0.11      0.13 o 
   0   6  11        0.63      0.44 o 
   1   6  11        0.27      0.27 o 
  -8   0  12        2.89      0.49 o 
  -7   0  12        5.47      0.26 o 
  -6   0  12        0.07      0.08 o 
  -5   0  12       42.73      1.09 o 
  -4   0  12      229.63      5.70 o 
  -3   0  12      142.54      3.56 o 
  -2   0  12       16.44      0.50 o 
  -1   0  12      103.59      2.83 o 
   0   0  12       13.57      0.56 o 
   1   0  12        5.91      0.47 o 
   2   0  12       77.10      1.97 o 
   3   0  12      266.74      7.70 o 
   4   0  12        2.52      0.22 o 
   5   0  12       15.62      0.86 o 
   6   0  12       83.74      2.60 o 
   7   0  12       16.59      1.00 o 
  -9   1  12        0.13      0.15 o 
  -8   1  12        1.59      0.18 o 
  -7   1  12        2.49      0.27 o 
  -6   1  12       40.29      1.07 o 
  -5   1  12       24.16      0.60 o 
  -4   1  12       78.28      1.81 o 
  -3   1  12       52.02      1.26 o 
  -2   1  12        8.80      0.29 o 
  -1   1  12       84.19      2.01 o 
   0   1  12        0.23      0.10 o 
   1   1  12        1.85      0.12 o 
   2   1  12       23.76      0.61 o 
   3   1  12       11.14      0.34 o 
   4   1  12       10.86      0.35 o 
   5   1  12       51.45      1.34 o 
   6   1  12        0.73      0.18 o 
   7   1  12       13.63      0.91 o 
   8   1  12        3.98      0.66 o 
 -10   2  12        4.32      0.63 o 
  -9   2  12        3.17      0.30 o 
  -8   2  12        7.27      0.49 o 
  -7   2  12        7.27      0.40 o 
  -6   2  12        8.64      0.30 o 
  -5   2  12       23.15      0.68 o 
  -4   2  12        0.72      0.10 o 
  -3   2  12        2.06      0.14 o 
  -2   2  12      104.69      2.48 o 
  -1   2  12       32.59      0.83 o 
   0   2  12       15.85      0.44 o 
   1   2  12       15.44      0.48 o 
   2   2  12        0.39      0.10 o 
   3   2  12       19.61      0.73 o 
   4   2  12       97.94      2.40 o 
   5   2  12       21.16      0.93 o 
   6   2  12        3.19      0.54 o 
   7   2  12        0.61      0.37 o 
   8   2  12        0.23      0.24 o 
 -10   3  12        0.13      0.14 o 
  -9   3  12       37.12      1.16 o 
  -8   3  12       46.99      1.31 o 
  -7   3  12        0.57      0.15 o 
  -6   3  12        0.26      0.11 o 
  -5   3  12        0.64      0.12 o 
  -4   3  12       12.24      0.43 o 
  -3   3  12       41.58      1.04 o 
  -2   3  12       82.73      2.15 o 
  -1   3  12        0.06      0.07 o 
   0   3  12        5.75      0.90 o 
   1   3  12       29.27      1.21 o 
   2   3  12        4.10      0.62 o 
   4   3  12        0.06      0.08 o 
   5   3  12        0.22      0.21 o 
   6   3  12        1.43      0.43 o 
   7   3  12        3.28      0.59 o 
  -9   4  12        5.23      0.48 o 
  -8   4  12       15.52      0.60 o 
  -7   4  12        3.37      0.30 o 
  -6   4  12       10.90      0.39 o 
  -5   4  12        1.59      0.15 o 
  -4   4  12        0.21      0.12 o 
  -3   4  12        2.93      0.22 o 
  -2   4  12        0.13      0.10 o 
  -1   4  12       21.49      1.20 o 
   1   4  12        1.76      0.49 o 
   2   4  12       34.36      1.51 o 
   3   4  12        1.89      0.56 o 
   5   4  12        0.33      0.27 o 
   6   4  12        0.16      0.17 o 
  -7   5  12       23.89      0.87 o 
  -6   5  12        0.24      0.15 o 
  -5   5  12        9.87      0.44 o 
  -4   5  12        7.02      0.43 o 
  -3   5  12       11.13      2.41 o 
  -2   5  12        0.44      0.21 o 
  -1   5  12       13.49      1.19 o 
   0   5  12        7.78      0.88 o 
   1   5  12       21.31      1.29 o 
   2   5  12        0.60      0.40 o 
   3   5  12        1.07      0.51 o 
   4   5  12        1.59      0.58 o 
  -2   6  12        0.16      0.16 o 
  -1   6  12        0.17      0.20 o 
  -9   1  13        0.28      0.16 o 
  -8   1  13        0.07      0.08 o 
  -7   1  13        8.94      0.47 o 
  -6   1  13        4.69      0.18 o 
  -5   1  13        8.48      0.33 o 
  -4   1  13       14.64      0.39 o 
  -3   1  13        0.70      0.08 o 
  -2   1  13       30.39      0.87 o 
  -1   1  13        5.38      0.21 o 
   0   1  13       25.26      0.66 o 
   1   1  13        6.58      0.27 o 
   2   1  13      114.42      2.80 o 
   3   1  13       34.27      0.88 o 
   4   1  13        5.77      0.35 o 
   5   1  13       15.30      0.73 o 
   6   1  13       11.56      0.91 o 
   7   1  13       14.48      0.95 o 
   8   1  13       11.29      0.89 o 
 -10   2  13        9.34      0.80 o 
  -9   2  13       28.37      0.89 o 
  -8   2  13        1.82      0.20 o 
  -7   2  13        4.29      0.26 o 
  -6   2  13        0.10      0.10 o 
  -5   2  13       69.40      1.71 o 
  -4   2  13        2.86      0.17 o 
  -3   2  13       51.98      1.26 o 
  -2   2  13       29.60      0.76 o 
  -1   2  13       12.12      0.43 o 
   0   2  13        9.90      0.37 o 
   1   2  13       26.03      0.85 o 
   2   2  13       32.62      0.94 o 
   3   2  13        2.66      0.25 o 
   4   2  13       26.61      0.95 o 
   5   2  13        0.29      0.23 o 
   6   2  13        5.60      0.64 o 
   7   2  13        3.89      0.61 o 
 -10   3  13        0.23      0.17 o 
  -9   3  13        5.42      0.35 o 
  -8   3  13        1.28      0.17 o 
  -7   3  13        6.79      0.49 o 
  -6   3  13        6.45      0.28 o 
  -5   3  13        0.10      0.08 o 
  -4   3  13        0.42      0.18 o 
  -3   3  13        9.52      0.32 o 
  -2   3  13        3.73      0.31 o 
  -1   3  13        0.90      0.51 o 
   0   3  13        0.30      0.29 o 
   1   3  13       27.94      2.01 o 
   4   3  13       13.29      0.69 o 
   5   3  13        3.27      0.51 o 
   6   3  13        0.39      0.30 o 
  -8   4  13        9.78      0.54 o 
  -7   4  13        0.12      0.13 o 
  -6   4  13       11.65      0.42 o 
  -5   4  13       13.96      0.58 o 
  -4   4  13       27.46      0.88 o 
  -3   4  13       31.25      0.95 o 
  -2   4  13       10.94      0.96 o 
   5   4  13        0.15      0.16 o 
  -6   5  13        0.41      0.16 o 
  -5   5  13        3.54      0.24 o 
  -4   5  13        0.41      0.22 o 
  -3   5  13        0.31      0.30 o 
  -2   5  13        4.22      0.77 o 
  -8   0  14       44.04      1.36 o 
  -7   0  14       10.09      0.40 o 
  -6   0  14       24.39      0.94 o 
  -5   0  14        0.48      0.11 o 
  -4   0  14        1.67      0.15 o 
  -3   0  14       17.27      0.52 o 
  -2   0  14       53.85      1.35 o 
  -1   0  14       46.41      1.17 o 
   0   0  14       54.65      1.55 o 
   1   0  14       78.02      2.64 o 
   2   0  14       87.40      3.03 o 
   3   0  14        3.74      0.30 o 
   4   0  14        0.14      0.15 o 
   5   0  14       14.62      0.88 o 
   6   0  14        3.47      0.60 o 
   7   0  14       10.53      0.86 o 
  -9   1  14       14.06      0.64 o 
  -8   1  14        0.53      0.14 o 
  -7   1  14       14.37      0.45 o 
  -6   1  14       21.88      0.60 o 
  -5   1  14       25.66      0.65 o 
  -4   1  14       16.62      0.44 o 
  -3   1  14        0.25      0.08 o 
  -2   1  14       18.45      0.51 o 
  -1   1  14       44.20      1.37 o 
   0   1  14        8.50      0.28 o 
   1   1  14      122.62      2.96 o 
   2   1  14        3.16      0.17 o 
   3   1  14        0.75      0.13 o 
   4   1  14        2.43      0.28 o 
   5   1  14        0.18      0.13 o 
   6   1  14        0.11      0.10 o 
   7   1  14       20.14      1.11 o 
 -10   2  14       12.88      0.92 o 
  -9   2  14        4.25      0.54 o 
  -8   2  14       10.11      0.65 o 
  -7   2  14        2.99      0.37 o 
  -6   2  14        5.73      0.28 o 
  -5   2  14        0.64      0.12 o 
  -4   2  14       21.08      0.62 o 
  -3   2  14        0.66      0.17 o 
  -2   2  14       13.35      0.45 o 
  -1   2  14        1.16      0.11 o 
   0   2  14       53.50      1.36 o 
   1   2  14        5.64      0.26 o 
   2   2  14        1.54      0.29 o 
   3   2  14        7.49      1.05 o 
   4   2  14        9.93      0.65 o 
   5   2  14        4.97      0.57 o 
   6   2  14       31.65      1.29 o 
   7   2  14        5.95      0.69 o 
  -9   3  14        4.99      0.49 o 
  -8   3  14        0.85      0.25 o 
  -7   3  14       21.10      0.69 o 
  -6   3  14       52.86      1.49 o 
  -5   3  14        0.68      0.12 o 
  -4   3  14       30.17      0.91 o 
  -3   3  14       67.57      2.66 o 
  -2   3  14        4.65      0.38 o 
   4   3  14        0.19      0.18 o 
   5   3  14       27.47      1.09 o 
   6   3  14        0.17      0.18 o 
  -8   4  14        0.14      0.16 o 
  -7   4  14        3.01      0.30 o 
  -6   4  14       12.79      0.46 o 
  -5   4  14        7.27      0.36 o 
  -4   4  14       21.46      0.69 o 
  -3   4  14        5.95      0.34 o 
  -6   5  14        1.92      0.22 o 
  -5   5  14       51.91      2.57 o 
  -4   5  14       12.35      0.57 o 
  -3   5  14        1.67      0.66 o 
 -10   1  15        0.14      0.16 o 
  -9   1  15        0.34      0.16 o 
  -8   1  15       14.75      0.58 o 
  -7   1  15       13.71      0.45 o 
  -6   1  15        3.39      0.24 o 
  -5   1  15       39.67      1.01 o 
  -4   1  15        0.12      0.07 o 
  -3   1  15        0.11      0.07 o 
  -2   1  15       11.58      0.49 o 
  -1   1  15       10.43      0.33 o 
   0   1  15        3.45      0.17 o 
   1   1  15        3.62      0.18 o 
   2   1  15        5.35      0.26 o 
   3   1  15        2.64      0.33 o 
   4   1  15        8.55      0.38 o 
   5   1  15       16.50      0.60 o 
   6   1  15        1.71      0.50 o 
   7   1  15       19.71      1.11 o 
 -10   2  15        0.13      0.12 o 
  -9   2  15        0.52      0.19 o 
  -8   2  15        0.09      0.10 o 
  -7   2  15       38.78      1.20 o 
  -6   2  15        2.60      0.21 o 
  -5   2  15       11.43      0.89 o 
  -4   2  15       34.84      0.92 o 
  -3   2  15       26.98      0.91 o 
  -2   2  15        2.11      0.19 o 
  -1   2  15       11.66      0.36 o 
   0   2  15       93.58      2.45 o 
   1   2  15        0.64      0.18 o 
   2   2  15       12.04      0.79 o 
   3   2  15        0.87      0.31 o 
   4   2  15       24.33      0.98 o 
   5   2  15        0.22      0.21 o 
   6   2  15       14.19      0.91 o 
  -9   3  15        1.53      0.26 o 
  -8   3  15        0.45      0.18 o 
  -7   3  15        4.26      0.30 o 
  -6   3  15       12.08      0.55 o 
  -5   3  15        2.00      0.23 o 
  -4   3  15        5.50      0.28 o 
  -3   3  15        1.47      0.24 o 
  -2   3  15       11.06      0.50 o 
   4   3  15        0.07      0.08 o 
   5   3  15        0.19      0.19 o 
  -8   4  15        2.27      0.23 o 
  -7   4  15       11.65      0.69 o 
  -6   4  15       19.91      0.62 o 
  -5   4  15       12.53      0.50 o 
  -4   4  15        0.66      0.29 o 
  -3   4  15        0.12      0.11 o 
  -5   5  15        0.11      0.11 o 
  -4   5  15        0.36      0.34 o 
  -9   0  16       19.21      1.07 o 
  -8   0  16       11.66      0.52 o 
  -7   0  16        6.74      0.40 o 
  -6   0  16      125.12      3.87 o 
  -5   0  16        0.12      0.09 o 
  -4   0  16       54.70      2.51 o 
  -3   0  16       13.59      0.79 o 
  -2   0  16       10.52      0.38 o 
  -1   0  16       22.44      1.72 o 
   0   0  16       10.29      0.42 o 
   1   0  16       12.90      0.70 o 
   2   0  16       35.64      1.20 o 
   3   0  16       10.96      0.75 o 
   4   0  16       43.45      1.48 o 
   5   0  16       13.00      0.88 o 
   6   0  16        2.32      0.54 o 
 -10   1  16        0.44      0.34 o 
  -9   1  16        1.70      0.26 o 
  -8   1  16        7.68      0.53 o 
  -7   1  16        5.66      0.23 o 
  -6   1  16        0.45      0.11 o 
  -5   1  16       54.80      1.39 o 
  -4   1  16       21.13      0.61 o 
  -3   1  16       30.45      0.81 o 
  -2   1  16        0.97      0.09 o 
  -1   1  16        5.80      0.23 o 
   0   1  16        3.40      0.15 o 
   1   1  16       24.01      0.65 o 
   2   1  16        0.27      0.25 o 
   3   1  16       54.23      4.67 o 
   4   1  16        3.08      0.31 o 
   5   1  16        0.10      0.10 o 
   6   1  16       22.87      1.15 o 
 -10   2  16        0.64      0.22 o 
  -9   2  16        9.11      0.44 o 
  -8   2  16       34.20      1.16 o 
  -7   2  16       11.02      0.49 o 
  -6   2  16        0.08      0.08 o 
  -5   2  16        3.17      0.19 o 
  -4   2  16        9.49      0.35 o 
  -3   2  16       14.26      0.49 o 
  -2   2  16       37.77      1.30 o 
  -1   2  16        0.10      0.09 o 
   0   2  16        2.76      0.48 o 
   1   2  16        5.60      0.60 o 
   2   2  16       12.56      0.83 o 
   3   2  16        1.43      0.35 o 
   4   2  16        1.87      0.41 o 
   5   2  16       10.95      0.79 o 
   6   2  16        7.37      0.74 o 
  -9   3  16        2.42      0.28 o 
  -8   3  16       16.11      0.63 o 
  -7   3  16       21.22      0.93 o 
  -6   3  16        1.66      0.17 o 
  -5   3  16        0.08      0.08 o 
  -4   3  16        3.38      0.33 o 
  -3   3  16        0.09      0.10 o 
  -2   3  16       30.88      1.01 o 
   4   3  16       21.40      0.92 o 
   5   3  16       29.06      1.15 o 
  -7   4  16        8.72      0.38 o 
  -6   4  16        0.30      0.14 o 
  -5   4  16        0.13      0.15 o 
  -4   4  16        1.31      0.22 o 
  -3   4  16        3.39      0.36 o 
 -10   1  17       13.37      0.95 o 
  -9   1  17       32.90      1.14 o 
  -8   1  17        5.93      0.39 o 
  -7   1  17       20.68      1.57 o 
  -6   1  17        0.81      0.16 o 
  -5   1  17       15.14      0.79 o 
  -4   1  17        4.43      0.34 o 
  -3   1  17       57.01      1.54 o 
  -2   1  17       29.64      0.80 o 
  -1   1  17        1.47      0.15 o 
   0   1  17       19.52      0.56 o 
   1   1  17        3.62      0.23 o 
   2   1  17        4.18      0.45 o 
   3   1  17        1.41      0.20 o 
   4   1  17        7.44      0.39 o 
   5   1  17        0.09      0.10 o 
  -9   2  17        7.11      0.50 o 
  -8   2  17        1.49      0.27 o 
  -7   2  17        1.56      0.20 o 
  -6   2  17        8.31      0.40 o 
  -5   2  17        7.19      0.36 o 
  -4   2  17        7.40      0.34 o 
  -3   2  17        1.03      0.19 o 
  -2   2  17       51.53      1.46 o 
  -1   2  17        0.08      0.09 o 
   0   2  17        0.17      0.17 o 
   1   2  17        3.64      0.55 o 
   2   2  17       44.62      1.55 o 
   3   2  17        5.97      0.55 o 
   4   2  17        4.18      0.55 o 
   5   2  17       22.05      1.07 o 
  -8   3  17       15.70      0.97 o 
  -7   3  17        0.14      0.12 o 
  -6   3  17        0.30      0.16 o 
  -5   3  17        0.11      0.10 o 
  -4   3  17       13.44      0.63 o 
  -3   3  17        1.08      0.23 o 
  -2   3  17        4.25      0.35 o 
   4   3  17        2.63      0.46 o 
  -6   4  17        0.06      0.07 o 
  -5   4  17        2.01      0.28 o 
  -4   4  17        4.23      0.40 o 
  -9   0  18        0.16      0.18 o 
  -8   0  18        2.19      0.32 o 
  -7   0  18        6.62      0.97 o 
  -6   0  18       14.96      1.43 o 
  -5   0  18       27.77      1.01 o 
  -4   0  18      129.68      5.50 o 
  -3   0  18       34.95      1.17 o 
  -2   0  18        4.77      0.53 o 
  -1   0  18       63.33      1.73 o 
   0   0  18        0.65      0.31 o 
   1   0  18       83.88      2.43 o 
   2   0  18        4.28      0.56 o 
   3   0  18        8.86      0.74 o 
   4   0  18        0.30      0.26 o 
   5   0  18        0.91      0.46 o 
  -9   1  18        5.42      0.74 o 
  -8   1  18        9.79      0.76 o 
  -7   1  18        0.26      0.13 o 
  -6   1  18        0.70      0.13 o 
  -5   1  18        0.15      0.11 o 
  -4   1  18        0.99      0.13 o 
  -3   1  18       37.52      1.39 o 
  -2   1  18        8.05      0.29 o 
  -1   1  18       14.57      0.45 o 
   0   1  18       25.28      2.20 o 
   1   1  18        4.29      0.37 o 
   2   1  18       20.80      1.40 o 
   3   1  18        2.68      0.26 o 
   4   1  18        0.25      0.20 o 
   5   1  18        4.32      0.37 o 
  -9   2  18       12.54      0.56 o 
  -8   2  18       12.41      0.53 o 
  -7   2  18        4.20      0.30 o 
  -6   2  18       17.01      0.60 o 
  -5   2  18        4.88      0.40 o 
  -4   2  18        7.41      0.28 o 
  -3   2  18       41.05      1.82 o 
  -2   2  18       27.00      0.81 o 
  -1   2  18        5.42      0.61 o 
   0   2  18       10.60      0.80 o 
   1   2  18        0.22      0.21 o 
   2   2  18        2.49      0.29 o 
   3   2  18       18.35      0.88 o 
   4   2  18        4.97      0.60 o 
  -8   3  18        0.21      0.16 o 
  -7   3  18        8.22      0.42 o 
  -6   3  18        7.44      0.51 o 
  -5   3  18       11.14      0.61 o 
  -4   3  18        2.51      0.51 o 
  -3   3  18        2.99      0.47 o 
  -5   4  18       13.91      0.88 o 
  -4   4  18        1.44      0.30 o 
  -9   1  19        2.46      0.28 o 
  -8   1  19        0.10      0.10 o 
  -7   1  19       24.71      0.75 o 
  -6   1  19       11.10      0.41 o 
  -5   1  19       39.81      1.07 o 
  -4   1  19       50.30      1.31 o 
  -3   1  19        0.14      0.10 o 
  -2   1  19        1.73      0.16 o 
  -1   1  19        9.00      0.93 o 
   0   1  19       47.31      2.92 o 
   1   1  19       11.42      0.45 o 
   2   1  19       32.13      0.97 o 
   3   1  19        7.08      0.40 o 
   4   1  19        0.96      0.23 o 
  -8   2  19        2.60      0.32 o 
  -7   2  19        0.32      0.27 o 
  -6   2  19        1.83      0.25 o 
  -5   2  19        9.60      0.44 o 
  -4   2  19        5.02      0.30 o 
  -3   2  19        0.34      0.16 o 
  -2   2  19        7.78      0.37 o 
  -1   2  19        3.98      0.60 o 
   0   2  19       12.03      0.86 o 
   1   2  19        5.91      0.68 o 
   2   2  19        0.17      0.17 o 
   3   2  19       13.45      0.80 o 
  -7   3  19        0.12      0.11 o 
  -6   3  19       13.52      0.99 o 
  -5   3  19        5.41      0.87 o 
  -4   3  19        0.15      0.14 o 
  -3   3  19        9.98      0.55 o 
  -4   4  19        0.14      0.16 o 
  -8   0  20       40.46      1.54 o 
  -7   0  20        0.69      0.26 o 
  -6   0  20       10.12      0.45 o 
  -5   0  20      101.79      3.44 o 
  -3   0  20        9.77      0.74 o 
  -2   0  20       17.78      0.95 o 
  -1   0  20       43.92      1.44 o 
   0   0  20        9.30      0.73 o 
   1   0  20       87.51      2.88 o 
   2   0  20       16.26      0.96 o 
   3   0  20       34.01      1.38 o 
  -8   1  20        0.89      0.49 o 
  -7   1  20        4.04      0.35 o 
  -6   1  20       26.84      1.48 o 
  -5   1  20        0.58      0.14 o 
  -4   1  20       11.43      0.50 o 
  -3   1  20        2.03      0.20 o 
  -2   1  20        0.83      0.38 o 
  -1   1  20        2.74      0.24 o 
   0   1  20        2.86      0.26 o 
   1   1  20        5.19      0.32 o 
   2   1  20       23.55      1.45 o 
   3   1  20        0.39      0.20 o 
  -7   2  20       21.14      0.77 o 
  -6   2  20       18.98      1.51 o 
  -5   2  20        0.13      0.13 o 
  -4   2  20        0.11      0.11 o 
  -3   2  20        3.02      0.27 o 
  -2   2  20        6.64      0.36 o 
  -1   2  20       46.94      1.70 o 
   0   2  20       23.79      1.19 o 
   1   2  20        0.49      0.35 o 
   2   2  20        1.55      0.42 o 
  -6   3  20        0.75      0.23 o 
  -5   3  20        0.25      0.20 o 
  -4   3  20        5.58      0.47 o 
  -3   3  20        4.39      0.43 o 
  -7   1  21        3.19      0.26 o 
  -6   1  21       12.53      0.48 o 
  -5   1  21        0.55      0.19 o 
  -4   1  21        1.25      0.29 o 
  -3   1  21        8.02      0.58 o 
  -2   1  21       55.50      2.92 o 
  -1   1  21       13.01      0.51 o 
   0   1  21       14.92      0.57 o 
   1   1  21        9.56      0.45 o 
   2   1  21        8.92      0.47 o 
  -6   2  21        0.96      0.22 o 
  -5   2  21        0.17      0.19 o 
  -4   2  21        4.14      0.42 o 
  -3   2  21        9.62      0.42 o 
  -2   2  21        0.50      0.19 o 
  -1   2  21        0.78      0.42 o 
   1   2  21        1.68      0.40 o 
  -4   3  21        1.11      0.50 o 
  -7   0  22        0.15      0.17 o 
  -6   0  22        3.58      0.61 o 
  -5   0  22        0.21      0.21 o 
  -4   0  22        0.91      0.44 o 
  -3   0  22       98.32      3.44 o 
  -2   0  22        3.81      0.59 o 
  -1   0  22        0.66      0.38 o 
   0   0  22       15.42      0.94 o 
   1   0  22        4.07      0.62 o 
  -6   1  22        1.29      0.28 o 
  -5   1  22        1.16      0.19 o 
  -4   1  22       21.68      0.96 o 
  -3   1  22        1.80      0.24 o 
  -2   1  22       11.06      0.67 o 
  -1   1  22       11.64      0.51 o 
   0   1  22        3.88      0.32 o 
   1   1  22        2.62      0.29 o 
  -5   2  22        9.22      0.46 o 
  -4   2  22        3.45      0.29 o 
  -3   2  22        0.14      0.15 o 
  -5   1  23        0.11      0.13 o 
  -4   1  23        8.96      0.47 o 
  -3   1  23        1.82      0.31 o 
  -2   1  23        0.12      0.14 o 
  -1   1  23        1.28      0.34 o 
_refine_diff_density_max 3.971074E-01
_refine_diff_density_min -2.511698E-01

# start Validation Reply Form
_vrf_PLAT417_ELMAM2_withoutURATIO_oxa11_12
;
PROBLEM: Short Inter D-H..H-D
RESPONSE: This is a very strong hydrogen bond and this is the reason why
the distance is so short.
;
# end Validation Reply Form
