# Supplementary material for: On the accuracy and precision of X-ray and neutron diffraction results as a function of resolution and the electron density model
Source: IUCrJ. 2020 Aug 25;7(Pt 5):920–33. doi: 10.1107/S2052252520010441 (PMC7467170; doi:10.1107/S2052252520010441)
Supplement: Supplementary file 2 [file m-07-00920-sup2.zip › cif_deposition/ELMAM2_withoutURATIO_oxa12_05.cif]

data_ELMAM2_withoutURATIO_oxa12_05  
_audit_creation_method             'MoPro12'     
_chemical_formula_moiety               'C2 H2 O4, 2(H2 O1)'
_chemical_formula_sum                  'C2 H6 O6'
_chemical_formula_weight               126.07
_chemical_absolute_configuration     '-'

_symmetry_cell_setting               monoclinic   
_symmetry_space_group_name_H-M         'P 21/c'
_symmetry_space_group_name_Hall        '-P 2ybc'

loop_
_atom_type_symbol                      
_atom_type_description                 
_atom_type_scat_dispersion_real        
_atom_type_scat_dispersion_imag        
_atom_type_scat_source                 
 'C' 'C'    0.0033   0.0016
'Su & Coppens. Acta. Cryst. (1997) A53, 749-762. '                    
 'H' 'H'    0.0000   0.0000
'Su & Coppens. Acta. Cryst. (1997) A53, 749-762. '                    
 'O' 'O'    0.0106   0.0060
'Su & Coppens. Acta. Cryst. (1997) A53, 749-762. '                    

loop_
_symmetry_equiv_pos_as_xyz           
'x, y, z'
'-x, y+1/2, -z+1/2'
'-x, -y, -z'
'x, -y-1/2, z-1/2'
_cell_length_a                6.0918(4) 
_cell_length_b                3.4917(2) 
_cell_length_c                11.8476(7) 
_cell_angle_alpha             90.00 
_cell_angle_beta              103.897(2) 
_cell_angle_gamma             90.00 
_cell_volume                   244.63(3) 
_cell_formula_units_Z                2
_cell_measurement_reflns_used     9871
_cell_measurement_temperature     100(1)
_cell_measurement_theta_max       45.33
_cell_measurement_theta_min       3.45
_exptl_crystal_density_diffrn     1.712 
_exptl_crystal_F_000              132 
_exptl_absorpt_coefficient_mu     0.181 
_exptl_crystal_description        unspecified
_exptl_crystal_size_max                 0.225
_exptl_crystal_size_mid                 0.212
_exptl_crystal_size_min                 0.100
_exptl_crystal_colour             colourless
_exptl_absorpt_correction_type    multi-scan
_exptl_absorpt_process_details
;
 Absorption correction done by SORTAV
 Blessing, R. H.: (1995) Acta Cryst. A51, 33-38
;
_exptl_absorpt_correction_T_min    0.958
_exptl_absorpt_correction_T_max    0.981
_exptl_special_details               
;
?
;
_diffrn_reflns_av_R_equivalents   0.0000
_diffrn_reflns_av_unetI/netI      0.0227
_diffrn_reflns_limit_h_max        11
_diffrn_reflns_limit_h_min        -12
_diffrn_reflns_limit_k_max        6
_diffrn_reflns_limit_k_min        0
_diffrn_reflns_limit_l_max        23
_diffrn_reflns_limit_l_min        0
_diffrn_reflns_number             2038
_diffrn_reflns_theta_full         26.00
_diffrn_reflns_theta_max          45.34
_diffrn_reflns_theta_min          3.45
_diffrn_ambient_temperature       100(1)
_diffrn_detector_area_resol_mean  ?
_diffrn_measured_fraction_theta_full 0.992
_diffrn_measured_fraction_theta_max 0.998
_diffrn_measurement_device_type   'Bruker APEX-II CCD'
_diffrn_measurement_method        '\f and \w scans'
_diffrn_radiation_monochromator   'graphite'
_diffrn_radiation_type            MoK\a
_diffrn_radiation_wavelength      0.71073
_diffrn_source                    'fine-focus sealed tube'
_diffrn_standards_number          0
_reflns_number_gt                 1971
_reflns_number_total              2038
_reflns_threshold_expression      >2sigma(I)
_computing_structure_refinement      'MoPro (J. Appl. Cryst. 2005, 38, 38-54)'
_iucr_refine_instructions_details  
; 
# ! MoPro 12.6 19/01/2017 15:39:00 F:\Oxalic_acid\Oxa_ELMAM2\Final_Refinement_05\12\mopro_elmam2_01.par 
# ! reflections hkl file : F:\Oxalic_acid\Oxa_ELMAM2\Final_Refinement_05\12\sortav_freeformat.hkl refin. vs. F^1 
# ! atomic table file : C:\Users\user\Desktop\Programy_Krys\MoPro\MoProSuite\LibMoPro\mopro.tab 
# ! wave functions file : C:\Users\user\Desktop\Programy_Krys\MoPro\MoProSuite\LibMoPro\WAVEF_Su_Coppens_relativistic 
# ! RF factor = 1.179 % RI factor = 2.508% 
# ! wR2F factor = 2.241 % wR2I factor = 4.161% 
# ! g.o.f.(F**1) = 1.713 Nvar= 49 Nref= 2038 Nfree= 0 0.08<sinT/l< 1.00 
#  
# WSIG 1.00000 ! weighting scheme 
#  ! SPACE GROUP P ? 
#  
# CELL 6.0918 3.4917 11.8476 90.0000 103.8971 90.0000 0.71073 
# ZERR 0.0004 0.0002 0.0007 0.0000 0.0020 0.0000 
#  
# SYMM 2 P CENTRO 
#  X , Y, Z 
#  -X , 1/2+Y, 1/2-Z 
#  
# EQUIV 56551 
#  
# SCALE 1 17.731009 
#  
# FMULT 1.00000 
#  
# UOVER 0.00000 0.00000 0.00000 0.00000 0.00000 0.00000 ANI 
#  
# SOLVT 0.00000 50.00000 
#  
# EXTIN 0.00000 GAUSSIAN ISOT TYP1 ! G*10^4 
#  
#  
# DUMMY 0 
#  
# KAPPA 6 
#  0.997420 0.887700 ! # 1 1 MOL O1 1x 
#  0.991080 0.921460 ! # 2 1 MOL C1 1x 
#  0.992980 0.894140 ! # 3 1 MOL O2 1x 
#  0.984730 0.963620 ! # 4 1 MOL O3 1x 
#  1.161560 1.499840 ! # 5 1 MOL H2 2x 
#  1.155900 1.498650 ! # 6 1 MOL H1 1x 
#  
# ATOMS 7 
#  
# ATOM 1 O1 MOL 1 0.064970 0.443890 0.150182 1.0000 1 O 
# bXY C1 H1 OCT K1 V0 M0 Q0 
# UANI 0.012075 0.017778 0.006716 -.004385 0.001456 0.000765 
#  6.07118 0. -.071 0.013 0. 0.008 0. 0. 0.017 0.021 
#  0. -.011 -.023 0. 0. -.068 0. 
#  
# ATOM 2 C1 MOL 1 0.096930 0.558788 0.051963 1.0000 1 C 
# bXY O1 O2 OCT K2 V0 M0 Q0 
# UANI 0.008467 0.010656 0.006857 -.001706 0.001236 0.000178 
#  4.04799 0. 0.034 0. 0. -.320 0. 0. -.087 0. 
#  0. -.001 0. 0. 0. -.390 0. 
#  
# ATOM 3 O2 MOL 1 0.257756 0.742874 0.036300 1.0000 1 O 
#  XY C1 O1 OCT K3 V0 M0 Q0 
# UANI 0.010162 0.016726 0.008821 -.005270 0.001145 0.000644 
#  6.11627 0. -.078 -.003 0. -.082 0. 0. -.061 0.002 
#  0. -.002 0.002 0. 0. 0.039 -.008 
#  
# ATOM 4 O3 MOL 1 0.369880 0.631415 0.321390 1.0000 1 O 
# bXY H3 H2 OCT K4 V0 M0 Q0 
# UANI 0.009677 0.017142 0.008330 0.002138 0.000641 -.001032 
#  6.32858 0. -.082 0. 0. 0.049 0. 0. 0.021 0. 
#  0. -.039 0. 0. 0. -.079 0. 
#  
# ATOM 5 H2 MOL 1 0.313468 0.694303 0.388599 1.0000 1 H 
#  ZX O3 H3 QUA K5 V0 M0 Q0 
# UISO 0.027260 
#  0.82473 0. 0. 0. 0.120 0.102 0. 0. 0. 0. 
#  
# ATOM 6 H3 MOL 1 0.490877 0.451021 0.351161 1.0000 1 H 
#  ZX O3 H2 QUA K5 V0 M0 Q0 
# UISO 0.027253 
#  0.82473 0. 0. 0. 0.120 0.102 0. 0. 0. 0. 
#  
# ATOM 7 H1 MOL 1 0.201686 0.511348 0.222068 1.0000 1 H 
#  ZX O1 C1 QUA K6 V0 M0 Q0 
# UISO 0.036407 
#  0.78652 0. 0. 0. 0.131 0.096 0. 0. 0. 0. 
#  
# ANHAR 0 3 ! number_of_anharmonic_atoms max_order 
# ! 1 ! atom number 
# ! 0.00E+00 0.00E+00 0.00E+00 0.00E+00 0.00E+00 0.00E+00 0.00E+00 0.00E+00 
# ! 0.00E+00 0.00E+00 
#  
#  
# STOP 
; 
_refine_special_details              
;
  TAAM refinement with ELMAM2 databank.
  Uses aspherical atomic scattering factors computed 
  from multipolar model
  (Hansen & Coppens, Acta Cryst. A, 1978, 34, 909-921)
  parametrized using ELMAM2 databank
  (Domagala, et al., Acta Cryst. A, 2012, 68, 337-351)
  and MoPro software
  (Jelsch, et al., J. Appl. Cryst. 2005, 38, 38-54)
 Refinement of F^1^ against reflections.
 The threshold expression of F^2^ > 2sigma(F^2^) is
 used for calculating R-factors(gt) and is not
 relevant to the choice of reflections for refinement.
 R-factors based on F^2^ are statistically about twice
 as large as those based on F, and R-factors based on
 ALL data will be even larger.
;
_refine_ls_structure_factor_coef     F  
_refine_ls_matrix_type                full
_refine_ls_weighting_scheme          sigma
_atom_sites_solution_primary      direct 
_atom_sites_solution_secondary    difmap 
_atom_sites_solution_hydrogens    geom   
_refine_ls_hydrogen_treatment    refall
_refine_ls_extinction_method        'none'              
_refine_ls_number_reflns              2038
_refine_ls_number_parameters            49
_refine_ls_number_restraints             0
# R-factors: R(F)  &  wR2(I) 
_refine_ls_R_factor_all              0.0118
_refine_ls_R_factor_gt               0.0113
_refine_ls_wR_factor_ref             0.0224
_refine_ls_wR_factor_gt              0.0223
_refine_ls_goodness_of_fit_ref       1.713
_refine_ls_restrained_S_all          0.000
_refine_ls_shift/su_max              0.001
_refine_ls_shift/su_mean             0.000

###  to get diff_density_max min & rms : 
###  run MoPro  : WRIT FOUR   to create FOURier file 
###  run VMoPro : FOUR  FastFourierTransform   to get a 3D grid (Xplor format) on whole unit-cell
###             & GRID  STAT   to get max min rms statistics


loop_
_atom_site_type_symbol      
_atom_site_label            
_atom_site_fract_x          
_atom_site_fract_y          
_atom_site_fract_z          
_atom_site_U_iso_or_equiv   
_atom_site_adp_type         
_atom_site_occupancy        
_atom_site_calc_flag        
_atom_site_refinement_flag_posn  
_atom_site_refinement_flag_adp  
_atom_site_disorder_assembly
_atom_site_disorder_group   
O  O1 0.06497(2) 0.44389(3) 0.150182(1) 0.01233(5) Uani 1 d . . . .
C  C1 0.09693(2) 0.55879(3) 0.051963(1) 0.00876(4) Uani 1 d . . . .
O  O2 0.25776(2) 0.74287(3) 0.036300(1) 0.01210(5) Uani 1 d . . . .
O  O3 0.36988(2) 0.63141(3) 0.321390(1) 0.01197(5) Uani 1 d . . . .
H  H2 0.3135(8) 0.694(1) 0.3886(5) 0.0273(9) Uiso 1 d U . . .
H  H3 0.4909(9) 0.451(2) 0.3512(4) 0.0273(9) Uiso 1 d U . . .
H  H1 0.202(1) 0.511(2) 0.2221(6) 0.036(1) Uiso 1 d U . . .

loop_ 
_atom_site_aniso_label 
_atom_site_aniso_U_11 
_atom_site_aniso_U_22 
_atom_site_aniso_U_33 
_atom_site_aniso_U_12 
_atom_site_aniso_U_13 
_atom_site_aniso_U_23 
O1 0.01208(4) 0.01778(5) 0.00672(4) -0.00439(3) 0.00146(3) 0.00076(2)  
C1 0.00847(4) 0.01066(4) 0.00686(4) -0.00171(3) 0.00124(3) 0.00018(2)  
O2 0.01016(4) 0.01673(5) 0.00882(4) -0.00527(3) 0.00115(3) 0.00064(3)  
O3 0.00968(4) 0.01714(5) 0.00833(4) 0.00214(3) 0.00064(3) -0.00103(3)                                    

loop_
_geom_bond_atom_site_label_1         
_geom_bond_atom_site_label_2         
_geom_bond_distance                  
_geom_bond_site_symmetry_2           
_geom_bond_publ_flag                 
O1 C1 1.2891(2) . ? 
O1 H1 1.065(7) . ? 
C1 O2 1.2226(2) . ? 
O3 H2 0.965(6) . ? 
O3 H3 0.969(6) . ? 

loop_
_geom_angle_atom_site_label_1        
_geom_angle_atom_site_label_2        
_geom_angle_atom_site_label_3        
_geom_angle                          
_geom_angle_site_symmetry_1          
_geom_angle_site_symmetry_3          
_geom_angle_publ_flag                
O1 C1 O2 126.93(1) . . ? 
C1 O1 H1 113.2(4) . . ? 
H2 O3 H3 103.8(4) . . ? 

loop_
_geom_torsion_atom_site_label_1      
_geom_torsion_atom_site_label_2      
_geom_torsion_atom_site_label_3      
_geom_torsion_atom_site_label_4      
_geom_torsion                        
_geom_torsion_site_symmetry_1        
_geom_torsion_site_symmetry_2        
_geom_torsion_site_symmetry_3        
_geom_torsion_site_symmetry_4        
_geom_torsion_publ_flag              
O2 C1 O1 H1 -3.3(4) . . . . ?   

loop_ 
 _refln_index_h 
 _refln_index_k 
 _refln_index_l 
 _refln_F_squared_meas 
 _refln_F_squared_sigma 
 _refln_observed_status 
   1   0   0      357.19      7.91 o 
   2   0   0       25.20      0.58 o 
   3   0   0      395.93      8.75 o 
   4   0   0       45.18      1.02 o 
   5   0   0       64.18      1.42 o 
   6   0   0      236.42      5.44 o 
   7   0   0      112.04      2.44 o 
   8   0   0       28.39      0.62 o 
   9   0   0       19.29      0.46 o 
  10   0   0        8.60      0.21 o 
  11   0   0       36.67      0.79 o 
   2   1   0      363.94      8.11 o 
   3   1   0      111.63      2.50 o 
   4   1   0        2.44      0.06 o 
   5   1   0        0.41      0.02 o 
   6   1   0        0.61      0.02 o 
   7   1   0       85.48      1.91 o 
   8   1   0        0.01      0.01 o 
   9   1   0       35.40      0.79 o 
  10   1   0       10.54      0.25 o 
  11   1   0        0.09      0.02 o 
   0   2   0       13.59      0.32 o 
   1   2   0      326.36      7.26 o 
   2   2   0      514.58     11.46 o 
   3   2   0        2.00      0.05 o 
   4   2   0      121.35      2.71 o 
   5   2   0       25.33      0.56 o 
   6   2   0        0.10      0.01 o 
   7   2   0       37.31      0.85 o 
   8   2   0       44.97      1.00 o 
   9   2   0        1.89      0.05 o 
  10   2   0       10.29      0.23 o 
  11   2   0        0.15      0.02 o 
   1   3   0       19.75      0.44 o 
   2   3   0       13.22      0.30 o 
   3   3   0       74.62      1.66 o 
   4   3   0        6.06      0.14 o 
   5   3   0      127.01      2.82 o 
   6   3   0        0.56      0.11 o 
   7   3   0        0.66      0.03 o 
   8   3   0       19.08      0.42 o 
   9   3   0        2.52      0.07 o 
  10   3   0        0.86      0.03 o 
   0   4   0        2.98      0.07 o 
   1   4   0       18.90      0.42 o 
   2   4   0       13.41      0.30 o 
   3   4   0        6.61      0.15 o 
   4   4   0       70.23      1.57 o 
   5   4   0        9.47      0.22 o 
   6   4   0       17.97      0.40 o 
   7   4   0       10.64      0.24 o 
   8   4   0        0.06      0.02 o 
   9   4   0        0.03      0.02 o 
   1   5   0        4.63      0.11 o 
   2   5   0       12.35      0.28 o 
   3   5   0       19.07      0.43 o 
   4   5   0        0.21      0.02 o 
   5   5   0        5.70      0.13 o 
   6   5   0       29.84      0.66 o 
   7   5   0       15.32      0.34 o 
   8   5   0        1.22      0.06 o 
   0   6   0       19.45      0.43 o 
   1   6   0        7.19      0.17 o 
   2   6   0        0.97      0.04 o 
   3   6   0        0.40      0.04 o 
   4   6   0        1.11      0.04 o 
   5   6   0        8.06      0.19 o 
   6   6   0       13.77      0.31 o 
 -11   1   1        0.22      0.02 o 
 -10   1   1        3.71      0.09 o 
  -9   1   1        0.49      0.02 o 
  -8   1   1       30.61      0.69 o 
  -7   1   1       18.87      0.42 o 
  -6   1   1        1.44      0.04 o 
  -5   1   1       57.69      1.28 o 
  -4   1   1       93.29      2.10 o 
  -3   1   1      323.82      7.32 o 
  -2   1   1      189.81      4.24 o 
   0   1   1      447.91     10.12 o 
   1   1   1       39.16      0.89 o 
   2   1   1       68.08      1.53 o 
   3   1   1      427.47     10.03 o 
   4   1   1      154.97      3.46 o 
   5   1   1      110.84      2.47 o 
   6   1   1      188.53      4.21 o 
   7   1   1        1.19      0.03 o 
   8   1   1        0.45      0.02 o 
   9   1   1        0.25      0.02 o 
  10   1   1       35.03      0.78 o 
  11   1   1        4.30      0.10 o 
 -11   2   1        3.10      0.08 o 
 -10   2   1        0.56      0.03 o 
  -9   2   1        5.23      0.12 o 
  -8   2   1       42.04      0.96 o 
  -7   2   1        0.03      0.01 o 
  -6   2   1       73.45      1.63 o 
  -5   2   1        9.67      0.22 o 
  -4   2   1       54.74      1.23 o 
  -3   2   1       86.62      1.92 o 
  -2   2   1      153.08      3.50 o 
  -1   2   1      143.47      3.19 o 
   0   2   1       75.30      1.67 o 
   1   2   1      270.40      6.02 o 
   2   2   1        1.81      0.05 o 
   3   2   1        8.10      0.18 o 
   4   2   1       76.99      1.72 o 
   5   2   1       26.00      0.58 o 
   6   2   1        9.87      0.22 o 
   7   2   1       11.38      0.26 o 
   8   2   1       22.59      0.52 o 
   9   2   1        3.83      0.09 o 
  10   2   1        1.83      0.06 o 
  11   2   1       13.37      0.32 o 
 -10   3   1        2.91      0.08 o 
  -9   3   1        3.07      0.08 o 
  -8   3   1        0.26      0.02 o 
  -7   3   1        2.16      0.06 o 
  -6   3   1       13.95      0.31 o 
  -5   3   1       20.71      0.46 o 
  -4   3   1        5.22      0.12 o 
  -3   3   1        4.05      0.09 o 
  -2   3   1      148.02      3.30 o 
  -1   3   1        0.12      0.01 o 
   0   3   1       53.01      1.17 o 
   1   3   1       32.40      0.72 o 
   2   3   1       30.55      0.68 o 
   3   3   1        2.17      0.05 o 
   4   3   1       38.05      0.85 o 
   5   3   1       27.94      0.63 o 
   6   3   1        0.06      0.01 o 
   7   3   1       29.87      0.66 o 
   8   3   1        0.22      0.03 o 
   9   3   1        7.12      0.17 o 
  10   3   1        1.53      0.05 o 
  -9   4   1       13.02      0.31 o 
  -8   4   1       22.93      0.51 o 
  -7   4   1       23.49      0.53 o 
  -6   4   1        8.44      0.19 o 
  -5   4   1        3.47      0.08 o 
  -4   4   1        0.19      0.02 o 
  -3   4   1       21.98      0.49 o 
  -2   4   1       17.29      0.38 o 
  -1   4   1        6.35      0.14 o 
   0   4   1       12.87      0.29 o 
   1   4   1        0.64      0.02 o 
   2   4   1        0.02      0.01 o 
   3   4   1        0.33      0.02 o 
   4   4   1        0.53      0.02 o 
   5   4   1        4.90      0.11 o 
   6   4   1        0.05      0.02 o 
   7   4   1        1.58      0.06 o 
   8   4   1        2.48      0.07 o 
   9   4   1        2.66      0.07 o 
  -8   5   1        5.38      0.13 o 
  -7   5   1        4.27      0.10 o 
  -6   5   1        0.03      0.02 o 
  -5   5   1        2.98      0.07 o 
  -4   5   1        0.06      0.01 o 
  -3   5   1        0.20      0.02 o 
  -2   5   1        0.36      0.02 o 
  -1   5   1       10.67      0.24 o 
   0   5   1        0.03      0.01 o 
   1   5   1        0.09      0.01 o 
   2   5   1        4.03      0.10 o 
   3   5   1        9.75      0.23 o 
   4   5   1        2.16      0.06 o 
   5   5   1        0.10      0.02 o 
   6   5   1        4.70      0.11 o 
   7   5   1        0.08      0.02 o 
   8   5   1        0.25      0.03 o 
  -6   6   1        2.04      0.07 o 
  -5   6   1        0.03      0.02 o 
  -4   6   1        0.19      0.02 o 
  -3   6   1        9.50      0.22 o 
  -2   6   1        0.70      0.03 o 
  -1   6   1        2.39      0.07 o 
   0   6   1        6.55      0.15 o 
   1   6   1        6.35      0.15 o 
   2   6   1        0.62      0.03 o 
   3   6   1        1.10      0.06 o 
   4   6   1        4.11      0.10 o 
   5   6   1        5.29      0.13 o 
 -12   0   2       10.13      0.23 o 
 -11   0   2        3.96      0.12 o 
 -10   0   2        0.01      0.01 o 
  -9   0   2        4.29      0.11 o 
  -8   0   2        3.69      0.10 o 
  -7   0   2       14.90      0.33 o 
  -6   0   2      185.66      4.13 o 
  -5   0   2       93.55      2.07 o 
  -4   0   2      944.11     20.82 o 
  -3   0   2       15.08      0.37 o 
  -2   0   2      600.95     14.76 o 
  -1   0   2      687.36     13.37 o 
   0   0   2      145.36      3.47 o 
   1   0   2       10.80      0.26 o 
   3   0   2      188.52      4.24 o 
   4   0   2        0.02      0.01 o 
   5   0   2      662.55     15.67 o 
   6   0   2       29.85      0.73 o 
   7   0   2       36.42      0.80 o 
   8   0   2       15.74      0.36 o 
   9   0   2       49.07      1.16 o 
  10   0   2        3.22      0.09 o 
  11   0   2       27.66      0.69 o 
 -11   1   2        6.34      0.16 o 
 -10   1   2        0.61      0.04 o 
  -9   1   2        1.48      0.04 o 
  -8   1   2        0.02      0.01 o 
  -7   1   2       90.84      2.01 o 
  -6   1   2        6.94      0.16 o 
  -5   1   2      259.08      5.80 o 
  -4   1   2       58.43      1.30 o 
  -3   1   2       33.86      0.78 o 
  -2   1   2      547.32     12.40 o 
  -1   1   2      155.37      3.57 o 
   0   1   2       90.23      2.16 o 
   1   1   2      417.98      9.52 o 
   2   1   2        2.75      0.10 o 
   3   1   2      433.45      9.83 o 
   4   1   2      186.85      4.18 o 
   5   1   2       59.53      1.33 o 
   6   1   2       62.24      1.39 o 
   7   1   2        0.18      0.01 o 
   8   1   2        2.22      0.07 o 
   9   1   2        5.06      0.12 o 
  10   1   2        0.02      0.01 o 
  11   1   2        9.15      0.21 o 
 -11   2   2        0.36      0.03 o 
 -10   2   2       12.00      0.27 o 
  -9   2   2        0.02      0.01 o 
  -8   2   2       17.34      0.39 o 
  -7   2   2        0.35      0.02 o 
  -6   2   2       41.66      0.92 o 
  -5   2   2        0.64      0.02 o 
  -4   2   2       13.21      0.30 o 
  -3   2   2      182.18      4.07 o 
  -2   2   2      485.28     10.89 o 
  -1   2   2        8.53      0.22 o 
   0   2   2      132.38      2.95 o 
   1   2   2        0.06      0.02 o 
   2   2   2        3.06      0.07 o 
   3   2   2      280.50      6.27 o 
   4   2   2      301.04      6.81 o 
   5   2   2        3.46      0.08 o 
   6   2   2        0.07      0.01 o 
   7   2   2        6.80      0.16 o 
   8   2   2        0.17      0.01 o 
   9   2   2       39.65      0.91 o 
  10   2   2       31.68      0.71 o 
  11   2   2        0.05      0.02 o 
 -10   3   2        8.96      0.21 o 
  -9   3   2       92.74      2.05 o 
  -8   3   2        9.16      0.21 o 
  -7   3   2        2.03      0.05 o 
  -6   3   2       12.33      0.28 o 
  -5   3   2        0.08      0.01 o 
  -4   3   2       14.18      0.32 o 
  -3   3   2      258.58      5.79 o 
  -2   3   2       69.90      1.55 o 
  -1   3   2       33.54      0.74 o 
   0   3   2      118.41      2.63 o 
   1   3   2       48.36      1.07 o 
   2   3   2       93.65      2.07 o 
   3   3   2       21.55      0.48 o 
   4   3   2        1.05      0.03 o 
   5   3   2        5.64      0.13 o 
   6   3   2        0.82      0.03 o 
   7   3   2       24.01      0.53 o 
   8   3   2       10.35      0.24 o 
   9   3   2        2.70      0.07 o 
  10   3   2       20.90      0.49 o 
  -9   4   2        4.03      0.11 o 
  -8   4   2       21.79      0.50 o 
  -7   4   2        7.27      0.17 o 
  -6   4   2        0.02      0.02 o 
  -5   4   2        0.01      0.01 o 
  -4   4   2        5.52      0.13 o 
  -3   4   2       11.36      0.25 o 
  -2   4   2       64.23      1.42 o 
  -1   4   2       10.21      0.23 o 
   0   4   2       60.41      1.34 o 
   1   4   2       59.10      1.30 o 
   2   4   2        2.12      0.05 o 
   3   4   2        2.41      0.06 o 
   4   4   2        0.60      0.02 o 
   5   4   2        0.10      0.01 o 
   6   4   2       28.01      0.63 o 
   7   4   2        1.89      0.06 o 
   8   4   2       15.80      0.37 o 
   9   4   2       14.68      0.34 o 
  -8   5   2       30.49      0.68 o 
  -7   5   2       21.90      0.49 o 
  -6   5   2        0.82      0.03 o 
  -5   5   2        4.53      0.11 o 
  -4   5   2       24.04      0.53 o 
  -3   5   2        2.53      0.06 o 
  -2   5   2       17.16      0.38 o 
  -1   5   2       77.32      1.70 o 
   0   5   2        7.91      0.18 o 
   1   5   2       13.35      0.30 o 
   2   5   2        2.03      0.05 o 
   3   5   2        3.36      0.08 o 
   4   5   2        0.97      0.03 o 
   5   5   2        5.40      0.13 o 
   6   5   2        0.22      0.02 o 
   7   5   2       14.13      0.32 o 
  -6   6   2        4.98      0.12 o 
  -5   6   2        0.43      0.03 o 
  -4   6   2        5.42      0.13 o 
  -3   6   2        2.11      0.07 o 
  -2   6   2        0.07      0.02 o 
  -1   6   2        7.51      0.17 o 
   0   6   2       10.93      0.25 o 
   1   6   2        3.25      0.08 o 
   2   6   2        8.00      0.19 o 
   3   6   2        1.45      0.06 o 
   4   6   2        0.62      0.03 o 
   5   6   2        4.80      0.12 o 
 -11   1   3       15.15      0.34 o 
 -10   1   3        2.41      0.07 o 
  -9   1   3        0.14      0.01 o 
  -8   1   3       20.05      0.45 o 
  -7   1   3        3.83      0.09 o 
  -6   1   3        1.31      0.03 o 
  -5   1   3       52.57      1.17 o 
  -4   1   3        1.61      0.04 o 
  -3   1   3      164.79      3.69 o 
  -2   1   3       20.76      0.51 o 
  -1   1   3      336.78      8.31 o 
   0   1   3       18.31      0.43 o 
   1   1   3      746.29     18.75 o 
   2   1   3      461.81     10.72 o 
   3   1   3       42.79      0.97 o 
   4   1   3      211.83      4.74 o 
   5   1   3        1.80      0.05 o 
   6   1   3       23.12      0.52 o 
   7   1   3        7.79      0.18 o 
   8   1   3       89.48      1.99 o 
   9   1   3       28.55      0.65 o 
  10   1   3        9.26      0.21 o 
  11   1   3       12.68      0.28 o 
 -11   2   3        1.47      0.05 o 
 -10   2   3       53.05      1.19 o 
  -9   2   3        0.74      0.03 o 
  -8   2   3        7.39      0.17 o 
  -7   2   3       23.67      0.53 o 
  -6   2   3       63.66      1.42 o 
  -5   2   3        4.45      0.10 o 
  -4   2   3       81.17      1.81 o 
  -3   2   3      304.88      6.81 o 
  -2   2   3        9.80      0.23 o 
  -1   2   3      174.75      3.91 o 
   0   2   3        0.05      0.01 o 
   1   2   3      354.45      7.90 o 
   2   2   3       17.45      0.39 o 
   3   2   3      105.04      2.33 o 
   4   2   3       56.69      1.26 o 
   5   2   3       24.85      0.55 o 
   6   2   3       14.39      0.32 o 
   7   2   3        5.10      0.12 o 
   8   2   3        5.35      0.13 o 
   9   2   3        5.65      0.14 o 
  10   2   3        8.69      0.24 o 
 -10   3   3        3.92      0.10 o 
  -9   3   3       14.13      0.32 o 
  -8   3   3        7.63      0.18 o 
  -7   3   3        2.37      0.06 o 
  -6   3   3        1.79      0.05 o 
  -5   3   3        6.31      0.15 o 
  -4   3   3       23.85      0.53 o 
  -3   3   3        5.98      0.15 o 
  -2   3   3        1.49      0.04 o 
  -1   3   3       14.08      0.31 o 
   0   3   3       89.64      1.99 o 
   1   3   3        0.08      0.01 o 
   2   3   3        4.65      0.11 o 
   3   3   3      102.29      2.27 o 
   4   3   3        1.48      0.04 o 
   5   3   3        4.77      0.11 o 
   6   3   3        0.89      0.03 o 
   7   3   3       16.52      0.37 o 
   8   3   3        0.65      0.03 o 
   9   3   3       15.95      0.37 o 
  10   3   3        4.36      0.11 o 
  -9   4   3       23.16      0.52 o 
  -8   4   3       17.09      0.38 o 
  -7   4   3        0.73      0.03 o 
  -6   4   3        7.52      0.18 o 
  -5   4   3       25.79      0.58 o 
  -4   4   3       63.38      1.41 o 
  -3   4   3       61.59      1.36 o 
  -2   4   3       34.72      0.77 o 
  -1   4   3        0.04      0.01 o 
   0   4   3        4.16      0.10 o 
   1   4   3       15.16      0.34 o 
   2   4   3       58.05      1.28 o 
   3   4   3       19.34      0.43 o 
   4   4   3        2.93      0.07 o 
   5   4   3        1.37      0.04 o 
   6   4   3        0.33      0.02 o 
   7   4   3        1.24      0.04 o 
   8   4   3        2.82      0.08 o 
   9   4   3        0.02      0.03 o 
  -8   5   3        0.03      0.02 o 
  -7   5   3        3.87      0.10 o 
  -6   5   3        1.29      0.04 o 
  -5   5   3        3.45      0.09 o 
  -4   5   3        2.45      0.06 o 
  -3   5   3        4.73      0.11 o 
  -2   5   3        3.54      0.08 o 
  -1   5   3        1.28      0.04 o 
   0   5   3        1.23      0.04 o 
   1   5   3        0.69      0.03 o 
   2   5   3        1.53      0.04 o 
   3   5   3        0.01      0.01 o 
   4   5   3        3.76      0.09 o 
   5   5   3        1.30      0.04 o 
   6   5   3        0.76      0.05 o 
   7   5   3        1.45      0.06 o 
  -6   6   3        0.58      0.03 o 
  -5   6   3       21.98      0.49 o 
  -4   6   3       14.79      0.34 o 
  -3   6   3        1.26      0.04 o 
  -2   6   3       17.47      0.39 o 
  -1   6   3        0.09      0.02 o 
   0   6   3        4.48      0.11 o 
   1   6   3        0.67      0.03 o 
   2   6   3       14.43      0.32 o 
   3   6   3        1.13      0.04 o 
   4   6   3        0.75      0.03 o 
   5   6   3        2.37      0.07 o 
 -12   0   4       47.24      1.05 o 
 -11   0   4       10.39      0.27 o 
 -10   0   4        9.32      0.21 o 
  -9   0   4       60.12      1.36 o 
  -8   0   4        4.45      0.11 o 
  -7   0   4       41.25      0.94 o 
  -6   0   4        2.98      0.07 o 
  -5   0   4       18.53      0.41 o 
  -4   0   4      124.60      2.76 o 
  -3   0   4       90.20      2.04 o 
  -1   0   4      778.27     31.88 o 
   0   0   4       70.46      1.63 o 
   1   0   4     1598.61     17.60 o 
   2   0   4        8.18      0.24 o 
   3   0   4       22.12      0.50 o 
   4   0   4       38.57      0.93 o 
   5   0   4       12.11      0.27 o 
   6   0   4        1.58      0.05 o 
   7   0   4      278.61      6.27 o 
   8   0   4       68.73      1.53 o 
   9   0   4        4.94      0.13 o 
  10   0   4       15.76      0.35 o 
  11   0   4        0.07      0.03 o 
 -12   1   4        0.08      0.02 o 
 -11   1   4       39.06      0.86 o 
 -10   1   4        0.82      0.03 o 
  -9   1   4       11.07      0.25 o 
  -8   1   4       30.79      0.69 o 
  -7   1   4        0.42      0.02 o 
  -6   1   4       32.87      0.74 o 
  -5   1   4       96.69      2.16 o 
  -4   1   4       34.74      0.77 o 
  -3   1   4      234.00      5.23 o 
  -2   1   4      356.95      7.93 o 
  -1   1   4      250.15      6.32 o 
   0   1   4     1348.32     25.71 o 
   1   1   4       66.16      1.49 o 
   2   1   4        9.30      0.24 o 
   3   1   4       11.83      0.27 o 
   4   1   4        3.03      0.07 o 
   5   1   4       40.41      0.91 o 
   6   1   4       56.84      1.26 o 
   7   1   4       36.66      0.82 o 
   8   1   4       34.97      0.77 o 
   9   1   4        2.76      0.08 o 
  10   1   4       10.46      0.24 o 
  11   1   4        1.93      0.06 o 
 -11   2   4       12.01      0.27 o 
 -10   2   4       30.64      0.70 o 
  -9   2   4        0.38      0.02 o 
  -8   2   4       16.92      0.38 o 
  -7   2   4        3.65      0.09 o 
  -6   2   4        5.72      0.13 o 
  -5   2   4       29.14      0.65 o 
  -4   2   4       64.40      1.43 o 
  -3   2   4       28.00      0.62 o 
  -2   2   4       23.40      0.52 o 
  -1   2   4      230.76      5.16 o 
   0   2   4      186.74      4.21 o 
   1   2   4       20.27      0.45 o 
   2   2   4        1.21      0.03 o 
   3   2   4       93.69      2.09 o 
   4   2   4       16.00      0.36 o 
   5   2   4       62.52      1.38 o 
   6   2   4       50.31      1.14 o 
   7   2   4        0.60      0.03 o 
   8   2   4       15.26      0.34 o 
   9   2   4       39.62      0.87 o 
  10   2   4        1.74      0.06 o 
 -10   3   4       11.47      0.26 o 
  -9   3   4       23.34      0.52 o 
  -8   3   4        0.01      0.01 o 
  -7   3   4       81.04      1.80 o 
  -6   3   4        4.85      0.11 o 
  -5   3   4       11.86      0.27 o 
  -4   3   4      248.50      5.57 o 
  -3   3   4       47.06      1.05 o 
  -2   3   4        9.46      0.21 o 
  -1   3   4       58.14      1.29 o 
   0   3   4       58.81      1.30 o 
   1   3   4        8.34      0.19 o 
   2   3   4      223.33      5.00 o 
   3   3   4      110.63      2.45 o 
   4   3   4       50.88      1.13 o 
   5   3   4        4.09      0.10 o 
   6   3   4        0.31      0.02 o 
   7   3   4       15.32      0.34 o 
   8   3   4       11.87      0.27 o 
   9   3   4        7.34      0.18 o 
  10   3   4        3.66      0.13 o 
  -9   4   4        0.33      0.02 o 
  -8   4   4       12.20      0.27 o 
  -7   4   4        2.32      0.06 o 
  -6   4   4       45.55      1.02 o 
  -5   4   4       25.73      0.57 o 
  -4   4   4        1.11      0.03 o 
  -3   4   4       30.88      0.69 o 
  -2   4   4        0.48      0.02 o 
  -1   4   4        0.44      0.02 o 
   0   4   4       12.89      0.29 o 
   1   4   4        3.09      0.08 o 
   2   4   4       57.13      1.28 o 
   3   4   4       40.70      0.90 o 
   4   4   4        1.71      0.05 o 
   5   4   4       27.49      0.61 o 
   6   4   4        6.82      0.16 o 
   7   4   4        2.81      0.08 o 
   8   4   4        2.68      0.08 o 
   9   4   4        0.07      0.06 o 
  -8   5   4        0.19      0.02 o 
  -7   5   4        2.00      0.06 o 
  -6   5   4       41.17      0.91 o 
  -5   5   4       71.57      1.58 o 
  -4   5   4        0.57      0.02 o 
  -3   5   4       10.18      0.23 o 
  -2   5   4        3.78      0.09 o 
  -1   5   4        5.23      0.12 o 
   0   5   4       25.92      0.57 o 
   1   5   4       98.35      2.17 o 
   2   5   4        3.10      0.08 o 
   3   5   4        0.10      0.01 o 
   4   5   4       24.99      0.55 o 
   5   5   4        3.79      0.10 o 
   6   5   4       16.98      0.38 o 
   7   5   4        2.87      0.09 o 
  -6   6   4        3.72      0.09 o 
  -5   6   4        3.22      0.08 o 
  -4   6   4        3.86      0.09 o 
  -3   6   4        1.49      0.05 o 
  -2   6   4        0.10      0.02 o 
  -1   6   4        1.92      0.06 o 
   0   6   4        0.79      0.03 o 
   1   6   4        5.85      0.14 o 
   2   6   4        8.01      0.19 o 
   3   6   4        1.34      0.04 o 
   4   6   4        0.16      0.02 o 
   5   6   4        1.90      0.07 o 
 -12   1   5       21.34      0.47 o 
 -11   1   5        2.25      0.06 o 
 -10   1   5       10.31      0.23 o 
  -9   1   5        3.20      0.08 o 
  -8   1   5       23.73      0.53 o 
  -7   1   5        2.31      0.06 o 
  -6   1   5       98.89      2.19 o 
  -5   1   5       31.58      0.71 o 
  -4   1   5        0.04      0.01 o 
  -3   1   5      213.28      4.81 o 
  -2   1   5       21.09      0.50 o 
  -1   1   5        1.12      0.05 o 
   0   1   5       71.42      1.65 o 
   1   1   5      115.05      2.57 o 
   2   1   5       20.45      0.46 o 
   3   1   5        5.29      0.13 o 
   4   1   5       91.89      2.06 o 
   5   1   5        1.27      0.03 o 
   6   1   5       61.47      1.37 o 
   7   1   5       42.34      0.96 o 
   8   1   5        0.02      0.01 o 
   9   1   5        6.66      0.16 o 
  10   1   5        3.97      0.10 o 
 -11   2   5        2.26      0.06 o 
 -10   2   5        0.04      0.02 o 
  -9   2   5        6.57      0.15 o 
  -8   2   5       35.89      0.79 o 
  -7   2   5       10.63      0.24 o 
  -6   2   5        4.57      0.11 o 
  -5   2   5      182.08      4.06 o 
  -4   2   5        6.14      0.14 o 
  -3   2   5        2.63      0.06 o 
  -2   2   5        3.40      0.09 o 
  -1   2   5      491.09     10.97 o 
   0   2   5       50.32      1.14 o 
   1   2   5       93.00      2.08 o 
   2   2   5      155.86      3.51 o 
   3   2   5       63.39      1.41 o 
   4   2   5        0.63      0.02 o 
   5   2   5       15.56      0.35 o 
   6   2   5      101.97      2.26 o 
   7   2   5        0.86      0.04 o 
   8   2   5        8.12      0.19 o 
   9   2   5        3.64      0.09 o 
  10   2   5       11.08      0.27 o 
 -11   3   5        7.43      0.17 o 
 -10   3   5        0.04      0.02 o 
  -9   3   5        0.02      0.01 o 
  -8   3   5        0.96      0.03 o 
  -7   3   5       36.77      0.81 o 
  -6   3   5        0.70      0.03 o 
  -5   3   5        3.87      0.09 o 
  -4   3   5       29.44      0.66 o 
  -3   3   5       22.48      0.50 o 
  -2   3   5        6.92      0.16 o 
  -1   3   5        0.81      0.02 o 
   0   3   5       16.43      0.37 o 
   1   3   5       22.65      0.51 o 
   2   3   5        8.21      0.19 o 
   3   3   5        0.18      0.01 o 
   4   3   5        3.78      0.09 o 
   5   3   5       43.13      0.96 o 
   6   3   5        0.16      0.02 o 
   7   3   5        1.09      0.04 o 
   8   3   5       19.54      0.44 o 
   9   3   5        1.52      0.06 o 
  -9   4   5        0.04      0.02 o 
  -8   4   5        3.37      0.09 o 
  -7   4   5       25.13      0.56 o 
  -6   4   5       42.25      0.93 o 
  -5   4   5       14.43      0.32 o 
  -4   4   5       12.03      0.27 o 
  -3   4   5        0.41      0.02 o 
  -2   4   5       36.70      0.82 o 
  -1   4   5       64.33      1.43 o 
   0   4   5       80.44      1.78 o 
   1   4   5       55.03      1.23 o 
   2   4   5       19.29      0.43 o 
   3   4   5        0.29      0.02 o 
   4   4   5       21.79      0.48 o 
   5   4   5       20.30      0.45 o 
   6   4   5       15.68      0.35 o 
   7   4   5       22.99      0.51 o 
   8   4   5        2.99      0.08 o 
  -8   5   5        1.62      0.05 o 
  -7   5   5        1.08      0.04 o 
  -6   5   5        0.03      0.01 o 
  -5   5   5        0.32      0.02 o 
  -4   5   5        0.07      0.01 o 
  -3   5   5        1.22      0.04 o 
  -2   5   5        4.38      0.10 o 
  -1   5   5        0.19      0.01 o 
   0   5   5        3.32      0.08 o 
   1   5   5        4.38      0.10 o 
   2   5   5        1.33      0.04 o 
   3   5   5        1.95      0.05 o 
   4   5   5        2.25      0.06 o 
   5   5   5        0.40      0.02 o 
   6   5   5        0.01      0.01 o 
   7   5   5        0.05      0.02 o 
  -6   6   5       10.82      0.24 o 
  -5   6   5        1.56      0.05 o 
  -4   6   5        6.37      0.15 o 
  -3   6   5        0.79      0.03 o 
  -2   6   5       10.34      0.23 o 
  -1   6   5        0.93      0.03 o 
   0   6   5       31.39      0.71 o 
   1   6   5       12.81      0.30 o 
   2   6   5        0.24      0.02 o 
   3   6   5        3.76      0.09 o 
   4   6   5        3.08      0.08 o 
 -12   0   6        5.65      0.25 o 
 -11   0   6        0.64      0.04 o 
 -10   0   6       13.43      0.30 o 
  -9   0   6       26.42      0.57 o 
  -8   0   6        0.04      0.02 o 
  -7   0   6      262.99      5.91 o 
  -6   0   6      168.17      3.74 o 
  -5   0   6      120.23      2.66 o 
  -4   0   6       46.74      1.03 o 
  -3   0   6       13.42      0.33 o 
  -2   0   6      173.43      3.94 o 
  -1   0   6      202.12      4.52 o 
   0   0   6      958.87     24.39 o 
   1   0   6      219.06      5.15 o 
   2   0   6        4.02      0.10 o 
   3   0   6      585.79     12.97 o 
   4   0   6       13.35      0.30 o 
   5   0   6        6.57      0.15 o 
   6   0   6       47.29      1.05 o 
   7   0   6        1.20      0.05 o 
   8   0   6        4.79      0.13 o 
   9   0   6       29.85      0.64 o 
  10   0   6       19.27      0.42 o 
 -12   1   6        5.00      0.12 o 
 -11   1   6        0.22      0.02 o 
 -10   1   6        0.10      0.01 o 
  -9   1   6       23.90      0.54 o 
  -8   1   6        1.85      0.05 o 
  -7   1   6       19.93      0.44 o 
  -6   1   6      158.98      3.54 o 
  -5   1   6        4.10      0.09 o 
  -4   1   6      182.77      4.10 o 
  -3   1   6        0.32      0.01 o 
  -2   1   6        5.66      0.14 o 
  -1   1   6        0.48      0.03 o 
   0   1   6      303.80      6.78 o 
   1   1   6      213.40      4.92 o 
   2   1   6      422.50      9.42 o 
   3   1   6        4.81      0.11 o 
   4   1   6       40.88      0.91 o 
   5   1   6       84.31      1.86 o 
   6   1   6       22.10      0.49 o 
   7   1   6        0.97      0.04 o 
   8   1   6        4.45      0.11 o 
   9   1   6        8.23      0.19 o 
  10   1   6        8.69      0.24 o 
 -11   2   6        6.75      0.16 o 
 -10   2   6        0.02      0.01 o 
  -9   2   6       36.78      0.81 o 
  -8   2   6       61.13      1.37 o 
  -7   2   6        2.22      0.06 o 
  -6   2   6        1.15      0.03 o 
  -5   2   6       84.64      1.89 o 
  -4   2   6        5.98      0.14 o 
  -3   2   6      141.36      3.16 o 
  -2   2   6       73.67      1.64 o 
  -1   2   6       19.17      0.43 o 
   0   2   6        5.35      0.12 o 
   1   2   6      164.25      3.67 o 
   2   2   6       10.73      0.24 o 
   3   2   6       46.15      1.04 o 
   4   2   6        7.19      0.16 o 
   5   2   6       50.43      1.15 o 
   6   2   6        2.32      0.06 o 
   7   2   6        6.24      0.15 o 
   8   2   6        0.03      0.02 o 
   9   2   6        3.32      0.11 o 
  10   2   6        8.34      0.23 o 
 -11   3   6        3.09      0.12 o 
 -10   3   6       12.10      0.28 o 
  -9   3   6        1.14      0.04 o 
  -8   3   6       35.83      0.79 o 
  -7   3   6       17.10      0.38 o 
  -6   3   6        7.06      0.16 o 
  -5   3   6        4.91      0.11 o 
  -4   3   6        8.47      0.19 o 
  -3   3   6        0.34      0.03 o 
  -2   3   6      376.08      8.42 o 
  -1   3   6      109.84      2.46 o 
   0   3   6        0.33      0.02 o 
   1   3   6       45.36      1.02 o 
   2   3   6        2.47      0.06 o 
   3   3   6       21.16      0.47 o 
   4   3   6      112.28      2.49 o 
   5   3   6       96.15      2.14 o 
   6   3   6        0.23      0.02 o 
   7   3   6        7.26      0.18 o 
   8   3   6       15.66      0.36 o 
   9   3   6       18.22      0.42 o 
  -9   4   6        8.88      0.22 o 
  -8   4   6        5.29      0.13 o 
  -7   4   6        4.72      0.11 o 
  -6   4   6        2.00      0.06 o 
  -5   4   6        0.01      0.01 o 
  -4   4   6       30.63      0.69 o 
  -3   4   6       26.96      0.61 o 
  -2   4   6        4.13      0.10 o 
  -1   4   6       86.70      1.93 o 
   0   4   6        6.76      0.16 o 
   1   4   6        8.54      0.19 o 
   2   4   6        3.77      0.09 o 
   3   4   6        0.31      0.02 o 
   4   4   6       14.44      0.32 o 
   5   4   6        9.41      0.21 o 
   6   4   6        0.86      0.04 o 
   7   4   6       33.56      0.73 o 
   8   4   6        4.15      0.11 o 
  -8   5   6        0.57      0.03 o 
  -7   5   6        9.03      0.21 o 
  -6   5   6        7.39      0.17 o 
  -5   5   6        9.72      0.22 o 
  -4   5   6        5.97      0.14 o 
  -3   5   6       39.70      0.88 o 
  -2   5   6        0.02      0.01 o 
  -1   5   6       34.20      0.75 o 
   0   5   6       79.96      1.77 o 
   1   5   6        0.17      0.02 o 
   2   5   6        2.01      0.06 o 
   3   5   6       16.94      0.38 o 
   4   5   6       10.59      0.24 o 
   5   5   6        7.13      0.17 o 
   6   5   6       51.19      1.19 o 
  -6   6   6        1.70      0.06 o 
  -5   6   6        0.97      0.04 o 
  -4   6   6        1.96      0.05 o 
  -3   6   6        1.04      0.04 o 
  -2   6   6        0.02      0.01 o 
  -1   6   6       10.56      0.24 o 
   0   6   6        0.21      0.02 o 
   1   6   6        4.28      0.11 o 
   2   6   6        0.33      0.02 o 
   3   6   6        0.86      0.04 o 
   4   6   6        0.09      0.02 o 
 -12   1   7        1.69      0.06 o 
 -11   1   7        1.67      0.06 o 
 -10   1   7       51.13      1.12 o 
  -9   1   7       18.34      0.41 o 
  -8   1   7       59.23      1.31 o 
  -7   1   7       55.12      1.22 o 
  -6   1   7        2.93      0.07 o 
  -5   1   7        1.02      0.03 o 
  -4   1   7       90.88      2.02 o 
  -3   1   7      348.84      7.81 o 
  -2   1   7       34.69      0.77 o 
  -1   1   7      412.04      9.31 o 
   0   1   7       36.84      0.83 o 
   1   1   7       18.73      0.43 o 
   2   1   7       30.82      0.69 o 
   3   1   7       29.80      0.67 o 
   4   1   7        8.51      0.19 o 
   5   1   7        5.29      0.13 o 
   6   1   7       12.59      0.29 o 
   7   1   7        1.47      0.05 o 
   8   1   7        0.33      0.02 o 
   9   1   7       14.31      0.32 o 
  10   1   7        0.01      0.01 o 
 -11   2   7        9.06      0.21 o 
 -10   2   7        1.49      0.05 o 
  -9   2   7       10.58      0.24 o 
  -8   2   7        6.82      0.16 o 
  -7   2   7       20.64      0.46 o 
  -6   2   7        0.24      0.01 o 
  -5   2   7       22.59      0.50 o 
  -4   2   7        7.21      0.16 o 
  -3   2   7      172.72      3.85 o 
  -2   2   7       34.86      0.78 o 
  -1   2   7        1.35      0.04 o 
   0   2   7      143.05      3.19 o 
   1   2   7       84.05      1.88 o 
   2   2   7       58.65      1.31 o 
   3   2   7        3.93      0.09 o 
   4   2   7      160.66      3.61 o 
   5   2   7        4.45      0.11 o 
   6   2   7        1.17      0.04 o 
   7   2   7        3.47      0.09 o 
   8   2   7       38.28      0.84 o 
   9   2   7        1.90      0.06 o 
 -10   3   7        0.67      0.03 o 
  -9   3   7       22.17      0.50 o 
  -8   3   7       11.31      0.26 o 
  -7   3   7        0.03      0.01 o 
  -6   3   7        8.14      0.19 o 
  -5   3   7       16.94      0.38 o 
  -4   3   7        5.51      0.13 o 
  -3   3   7        4.18      0.10 o 
  -2   3   7       84.91      1.91 o 
  -1   3   7        1.82      0.05 o 
   0   3   7        1.06      0.03 o 
   1   3   7       19.65      0.45 o 
   2   3   7       30.58      0.68 o 
   3   3   7        2.22      0.06 o 
   4   3   7        0.31      0.02 o 
   5   3   7        5.04      0.12 o 
   6   3   7        5.46      0.13 o 
   7   3   7        3.68      0.09 o 
   8   3   7        0.20      0.03 o 
   9   3   7        0.37      0.03 o 
  -9   4   7        1.08      0.04 o 
  -8   4   7        3.25      0.08 o 
  -7   4   7        4.69      0.12 o 
  -6   4   7        0.02      0.02 o 
  -5   4   7        1.15      0.03 o 
  -4   4   7       10.20      0.23 o 
  -3   4   7       17.76      0.40 o 
  -2   4   7       39.25      0.87 o 
  -1   4   7       30.27      0.67 o 
   0   4   7        0.18      0.02 o 
   1   4   7        1.38      0.04 o 
   2   4   7       19.34      0.43 o 
   3   4   7       58.37      1.29 o 
   4   4   7       42.93      0.94 o 
   5   4   7       20.46      0.45 o 
   6   4   7        2.11      0.07 o 
   7   4   7        0.10      0.03 o 
   8   4   7        4.91      0.12 o 
  -8   5   7        5.33      0.13 o 
  -7   5   7        0.65      0.03 o 
  -6   5   7        2.88      0.07 o 
  -5   5   7        2.69      0.07 o 
  -4   5   7        0.06      0.01 o 
  -3   5   7        4.41      0.11 o 
  -2   5   7        0.30      0.02 o 
  -1   5   7        1.13      0.04 o 
   0   5   7        0.02      0.02 o 
   1   5   7        1.06      0.04 o 
   2   5   7        0.27      0.02 o 
   3   5   7        4.98      0.12 o 
   4   5   7        0.15      0.02 o 
   5   5   7        1.43      0.05 o 
   6   5   7        3.22      0.12 o 
  -5   6   7        1.98      0.06 o 
  -4   6   7       10.77      0.24 o 
  -3   6   7        0.89      0.03 o 
  -2   6   7        4.04      0.10 o 
  -1   6   7       10.24      0.23 o 
   0   6   7        0.28      0.02 o 
   1   6   7        0.31      0.02 o 
   2   6   7        6.05      0.14 o 
   3   6   7       16.35      0.38 o 
   4   6   7        1.00      0.04 o 
 -12   0   8        0.21      0.04 o 
 -11   0   8       94.78      1.99 o 
 -10   0   8       18.74      0.45 o 
  -9   0   8        4.59      0.12 o 
  -8   0   8       52.09      1.13 o 
  -7   0   8        0.25      0.02 o 
  -6   0   8        1.11      0.04 o 
  -5   0   8      291.44      6.52 o 
  -4   0   8      575.58     12.81 o 
  -3   0   8       22.89      0.51 o 
  -2   0   8      450.74     10.22 o 
  -1   0   8      488.96     10.89 o 
   0   0   8      288.03      6.72 o 
   1   0   8       71.59      1.58 o 
   2   0   8      105.92      2.34 o 
   3   0   8       11.03      0.27 o 
   4   0   8        1.06      0.04 o 
   5   0   8      152.34      3.33 o 
   6   0   8       16.53      0.45 o 
   7   0   8       46.71      1.10 o 
   8   0   8       31.24      0.66 o 
   9   0   8        0.02      0.03 o 
  10   0   8        1.29      0.07 o 
 -12   1   8       13.39      0.39 o 
 -11   1   8        1.49      0.05 o 
 -10   1   8       21.54      0.48 o 
  -9   1   8        5.14      0.12 o 
  -8   1   8        6.26      0.14 o 
  -7   1   8        0.01      0.01 o 
  -6   1   8        3.12      0.07 o 
  -5   1   8       17.76      0.40 o 
  -4   1   8      179.11      4.00 o 
  -3   1   8        8.56      0.19 o 
  -2   1   8      290.79      6.50 o 
  -1   1   8       95.65      2.14 o 
   0   1   8       27.51      0.62 o 
   1   1   8       94.84      2.13 o 
   2   1   8       48.71      1.08 o 
   3   1   8       39.22      0.87 o 
   4   1   8       29.35      0.65 o 
   5   1   8        1.50      0.04 o 
   6   1   8       44.64      1.00 o 
   7   1   8       49.55      1.09 o 
   8   1   8       20.96      0.47 o 
   9   1   8        1.91      0.07 o 
  10   1   8        1.50      0.05 o 
 -11   2   8        0.01      0.01 o 
 -10   2   8        9.97      0.23 o 
  -9   2   8       59.91      1.32 o 
  -8   2   8        7.09      0.16 o 
  -7   2   8       17.79      0.40 o 
  -6   2   8       14.08      0.32 o 
  -5   2   8        2.02      0.05 o 
  -4   2   8       85.99      1.93 o 
  -3   2   8      292.68      6.57 o 
  -2   2   8       29.38      0.66 o 
  -1   2   8       47.86      1.07 o 
   0   2   8        0.49      0.02 o 
   1   2   8        6.05      0.14 o 
   2   2   8       57.56      1.29 o 
   3   2   8      107.39      2.39 o 
   4   2   8        0.84      0.05 o 
   5   2   8       14.70      0.33 o 
   6   2   8        5.62      0.14 o 
   7   2   8        7.71      0.19 o 
   8   2   8        4.74      0.12 o 
   9   2   8        2.42      0.07 o 
 -10   3   8        6.69      0.16 o 
  -9   3   8        7.18      0.17 o 
  -8   3   8       24.02      0.53 o 
  -7   3   8        0.06      0.01 o 
  -6   3   8       42.63      0.95 o 
  -5   3   8        2.38      0.06 o 
  -4   3   8        0.29      0.01 o 
  -3   3   8       18.70      0.42 o 
  -2   3   8       26.83      0.60 o 
  -1   3   8        6.73      0.15 o 
   0   3   8      102.46      2.31 o 
   1   3   8       26.15      0.58 o 
   2   3   8        1.74      0.05 o 
   3   3   8      121.10      2.68 o 
   4   3   8       57.93      1.31 o 
   5   3   8        3.59      0.09 o 
   6   3   8        6.68      0.16 o 
   7   3   8       13.62      0.32 o 
   8   3   8        4.19      0.11 o 
  -9   4   8        4.79      0.12 o 
  -8   4   8        4.81      0.11 o 
  -7   4   8       28.94      0.64 o 
  -6   4   8        7.42      0.17 o 
  -5   4   8       26.82      0.60 o 
  -4   4   8        4.77      0.11 o 
  -3   4   8        0.60      0.02 o 
  -2   4   8        0.60      0.02 o 
  -1   4   8        8.30      0.19 o 
   0   4   8        5.97      0.14 o 
   1   4   8       62.32      1.41 o 
   2   4   8        5.51      0.13 o 
   3   4   8       21.66      0.48 o 
   4   4   8       22.48      0.50 o 
   5   4   8        0.06      0.02 o 
   6   4   8        0.15      0.02 o 
   7   4   8        0.06      0.02 o 
  -8   5   8        9.05      0.21 o 
  -7   5   8        0.01      0.01 o 
  -6   5   8       18.12      0.40 o 
  -5   5   8        6.91      0.16 o 
  -4   5   8        8.84      0.20 o 
  -3   5   8        0.62      0.03 o 
  -2   5   8        1.24      0.05 o 
  -1   5   8        0.94      0.03 o 
   0   5   8        6.96      0.16 o 
   1   5   8        8.55      0.20 o 
   2   5   8       78.03      1.72 o 
   3   5   8        1.70      0.06 o 
   4   5   8        2.33      0.07 o 
   5   5   8        8.21      0.19 o 
   6   5   8        0.77      0.07 o 
  -5   6   8       13.40      0.30 o 
  -4   6   8        1.52      0.05 o 
  -3   6   8        0.15      0.02 o 
  -2   6   8        2.20      0.06 o 
  -1   6   8        2.97      0.08 o 
   0   6   8        0.89      0.05 o 
   1   6   8       14.31      0.32 o 
   2   6   8        0.84      0.04 o 
   3   6   8        0.28      0.03 o 
 -11   1   9        6.68      0.18 o 
 -10   1   9       10.69      0.24 o 
  -9   1   9       18.29      0.41 o 
  -8   1   9       14.41      0.33 o 
  -7   1   9       11.11      0.25 o 
  -6   1   9       46.54      1.03 o 
  -5   1   9      275.35      6.17 o 
  -4   1   9       47.50      1.07 o 
  -3   1   9       63.12      1.42 o 
  -2   1   9       23.31      0.52 o 
  -1   1   9      174.91      3.91 o 
   0   1   9       38.48      0.86 o 
   1   1   9      194.58      4.39 o 
   2   1   9      181.52      4.06 o 
   3   1   9        1.48      0.04 o 
   4   1   9       21.73      0.48 o 
   5   1   9        1.99      0.06 o 
   6   1   9       36.73      0.82 o 
   7   1   9        0.08      0.02 o 
   8   1   9       10.47      0.26 o 
   9   1   9        2.22      0.07 o 
 -11   2   9        0.01      0.01 o 
 -10   2   9       14.74      0.33 o 
  -9   2   9        1.42      0.05 o 
  -8   2   9        1.51      0.04 o 
  -7   2   9       17.87      0.40 o 
  -6   2   9       33.29      0.74 o 
  -5   2   9        0.16      0.01 o 
  -4   2   9       14.30      0.32 o 
  -3   2   9       54.00      1.20 o 
  -2   2   9       17.45      0.39 o 
  -1   2   9        8.18      0.18 o 
   0   2   9       56.71      1.26 o 
   1   2   9        7.55      0.17 o 
   2   2   9       81.16      1.80 o 
   3   2   9        2.35      0.06 o 
   4   2   9       15.14      0.34 o 
   5   2   9       11.32      0.27 o 
   6   2   9       36.77      0.82 o 
   7   2   9       22.43      0.51 o 
   8   2   9        0.15      0.02 o 
   9   2   9       17.16      0.40 o 
 -10   3   9        1.09      0.05 o 
  -9   3   9        1.85      0.05 o 
  -8   3   9        5.92      0.14 o 
  -7   3   9       10.43      0.24 o 
  -6   3   9       33.83      0.75 o 
  -5   3   9        0.03      0.01 o 
  -4   3   9       39.29      0.88 o 
  -3   3   9        5.60      0.13 o 
  -2   3   9        8.46      0.19 o 
  -1   3   9        1.26      0.03 o 
   0   3   9       43.28      0.97 o 
   1   3   9       10.39      0.24 o 
   2   3   9        1.42      0.04 o 
   3   3   9       38.03      0.87 o 
   4   3   9        6.54      0.15 o 
   5   3   9        0.34      0.02 o 
   6   3   9        3.90      0.10 o 
   7   3   9       11.14      0.25 o 
   8   3   9        0.10      0.02 o 
  -9   4   9        1.82      0.07 o 
  -8   4   9        0.13      0.02 o 
  -7   4   9        6.07      0.15 o 
  -6   4   9        0.11      0.02 o 
  -5   4   9        0.01      0.01 o 
  -4   4   9        2.37      0.06 o 
  -3   4   9        0.58      0.02 o 
  -2   4   9        0.29      0.02 o 
  -1   4   9        1.45      0.04 o 
   0   4   9        6.54      0.15 o 
   1   4   9       13.00      0.29 o 
   2   4   9        7.15      0.16 o 
   3   4   9       10.29      0.23 o 
   4   4   9        1.05      0.04 o 
   5   4   9        8.49      0.20 o 
   6   4   9        8.58      0.22 o 
   7   4   9       11.58      0.27 o 
  -8   5   9        0.02      0.01 o 
  -7   5   9        0.04      0.02 o 
  -6   5   9        1.53      0.05 o 
  -5   5   9        3.15      0.08 o 
  -4   5   9        0.20      0.02 o 
  -3   5   9        4.70      0.11 o 
  -2   5   9        1.04      0.04 o 
  -1   5   9        7.38      0.17 o 
   0   5   9        0.13      0.02 o 
   1   5   9        0.87      0.03 o 
   2   5   9        6.21      0.14 o 
   3   5   9        0.48      0.03 o 
   4   5   9        0.02      0.02 o 
   5   5   9        0.34      0.04 o 
  -5   6   9        2.77      0.07 o 
  -4   6   9        0.24      0.02 o 
  -3   6   9        4.94      0.12 o 
  -2   6   9        3.31      0.08 o 
  -1   6   9        0.01      0.01 o 
   0   6   9        0.53      0.03 o 
   1   6   9       12.98      0.30 o 
   2   6   9        0.51      0.03 o 
 -11   0  10        8.89      0.31 o 
 -10   0  10       13.06      0.30 o 
  -9   0  10       56.40      1.25 o 
  -8   0  10        7.06      0.17 o 
  -7   0  10        1.46      0.05 o 
  -6   0  10      303.46      6.79 o 
  -5   0  10      106.01      2.36 o 
  -4   0  10        1.76      0.05 o 
  -3   0  10        4.32      0.11 o 
  -2   0  10      189.28      4.24 o 
  -1   0  10        3.14      0.08 o 
   0   0  10      404.69      9.02 o 
   1   0  10      679.11     15.40 o 
   2   0  10       35.68      0.79 o 
   3   0  10        1.30      0.06 o 
   4   0  10        4.60      0.12 o 
   5   0  10       76.01      1.68 o 
   6   0  10       36.00      0.84 o 
   7   0  10       64.17      1.35 o 
   8   0  10        0.97      0.06 o 
   9   0  10       15.41      0.37 o 
 -11   1  10        4.24      0.11 o 
 -10   1  10        7.00      0.16 o 
  -9   1  10        1.28      0.04 o 
  -8   1  10       38.84      0.86 o 
  -7   1  10       31.46      0.70 o 
  -6   1  10       53.25      1.18 o 
  -5   1  10       27.03      0.61 o 
  -4   1  10        0.04      0.01 o 
  -3   1  10        3.68      0.09 o 
  -2   1  10       33.50      0.76 o 
  -1   1  10        0.04      0.01 o 
   0   1  10      151.71      3.39 o 
   1   1  10       75.67      1.68 o 
   2   1  10       44.08      0.98 o 
   3   1  10       88.81      1.96 o 
   4   1  10        0.31      0.02 o 
   5   1  10        0.81      0.03 o 
   6   1  10        0.36      0.03 o 
   7   1  10        3.56      0.09 o 
   8   1  10       20.26      0.45 o 
   9   1  10       10.03      0.25 o 
 -11   2  10        1.23      0.04 o 
 -10   2  10        0.82      0.03 o 
  -9   2  10        5.85      0.14 o 
  -8   2  10       12.03      0.27 o 
  -7   2  10       84.08      1.88 o 
  -6   2  10       10.25      0.24 o 
  -5   2  10        0.02      0.01 o 
  -4   2  10       31.90      0.72 o 
  -3   2  10       11.54      0.26 o 
  -2   2  10       93.12      2.07 o 
  -1   2  10      190.69      4.26 o 
   0   2  10       26.68      0.60 o 
   1   2  10        4.67      0.11 o 
   2   2  10       79.17      1.75 o 
   3   2  10       11.69      0.27 o 
   4   2  10       43.59      0.97 o 
   5   2  10       42.92      0.99 o 
   6   2  10        1.62      0.05 o 
   7   2  10        1.04      0.04 o 
   8   2  10       17.02      0.39 o 
 -10   3  10        8.75      0.20 o 
  -9   3  10        5.53      0.13 o 
  -8   3  10       10.62      0.24 o 
  -7   3  10       12.33      0.28 o 
  -6   3  10        0.56      0.02 o 
  -5   3  10        7.01      0.16 o 
  -4   3  10       67.84      1.51 o 
  -3   3  10       21.25      0.47 o 
  -2   3  10       23.53      0.52 o 
  -1   3  10       33.56      0.75 o 
   0   3  10        1.39      0.04 o 
   1   3  10        0.76      0.03 o 
   2   3  10        2.67      0.07 o 
   3   3  10        0.30      0.02 o 
   4   3  10       10.63      0.25 o 
   5   3  10       41.17      0.94 o 
   6   3  10       35.90      0.79 o 
   7   3  10        2.07      0.07 o 
   8   3  10        3.05      0.09 o 
  -9   4  10        0.68      0.03 o 
  -8   4  10        0.40      0.02 o 
  -7   4  10        0.27      0.02 o 
  -6   4  10        2.01      0.05 o 
  -5   4  10       25.56      0.57 o 
  -4   4  10        3.10      0.08 o 
  -3   4  10       40.91      0.91 o 
  -2   4  10       25.61      0.57 o 
  -1   4  10        0.01      0.01 o 
   0   4  10       17.58      0.40 o 
   1   4  10        0.06      0.02 o 
   2   4  10        1.79      0.06 o 
   3   4  10       12.00      0.27 o 
   4   4  10        1.46      0.05 o 
   5   4  10       17.54      0.44 o 
   6   4  10       20.51      0.49 o 
   7   4  10        0.36      0.04 o 
  -7   5  10        6.11      0.15 o 
  -6   5  10       16.87      0.38 o 
  -5   5  10        3.95      0.10 o 
  -4   5  10       13.66      0.31 o 
  -3   5  10        4.96      0.12 o 
  -2   5  10        3.74      0.09 o 
  -1   5  10       16.21      0.36 o 
   0   5  10        0.22      0.02 o 
   1   5  10        2.48      0.07 o 
   2   5  10        3.86      0.09 o 
   3   5  10        0.07      0.02 o 
   4   5  10       16.79      0.37 o 
   5   5  10        0.28      0.05 o 
  -4   6  10        0.23      0.02 o 
  -3   6  10        3.63      0.09 o 
  -2   6  10        0.11      0.02 o 
  -1   6  10        0.59      0.03 o 
   0   6  10       13.62      0.31 o 
   1   6  10        7.35      0.17 o 
   2   6  10        0.01      0.01 o 
 -11   1  11        4.68      0.12 o 
 -10   1  11        2.12      0.06 o 
  -9   1  11        7.16      0.17 o 
  -8   1  11        1.75      0.05 o 
  -7   1  11       49.23      1.09 o 
  -6   1  11        4.30      0.10 o 
  -5   1  11        0.18      0.01 o 
  -4   1  11        1.85      0.05 o 
  -3   1  11      162.44      3.71 o 
  -2   1  11       85.73      1.93 o 
  -1   1  11       76.15      1.70 o 
   0   1  11      207.97      4.66 o 
   1   1  11        0.06      0.01 o 
   2   1  11        1.80      0.05 o 
   3   1  11       14.30      0.32 o 
   4   1  11      135.22      3.01 o 
   5   1  11       30.84      0.68 o 
   6   1  11       34.00      0.84 o 
   7   1  11       17.95      0.41 o 
   8   1  11        6.71      0.16 o 
 -11   2  11        2.36      0.07 o 
 -10   2  11       13.12      0.31 o 
  -9   2  11        0.02      0.01 o 
  -8   2  11       21.77      0.48 o 
  -7   2  11       23.96      0.54 o 
  -6   2  11        0.26      0.02 o 
  -5   2  11       42.15      0.94 o 
  -4   2  11        7.93      0.19 o 
  -3   2  11       24.09      0.54 o 
  -2   2  11       13.92      0.31 o 
  -1   2  11       75.99      1.70 o 
   0   2  11        1.46      0.04 o 
   1   2  11        9.11      0.21 o 
   2   2  11       33.46      0.76 o 
   3   2  11        9.79      0.22 o 
   4   2  11        1.32      0.05 o 
   5   2  11       11.50      0.26 o 
   6   2  11        6.16      0.15 o 
   7   2  11       11.16      0.27 o 
   8   2  11        0.16      0.03 o 
 -10   3  11        0.01      0.01 o 
  -9   3  11        1.20      0.05 o 
  -8   3  11        6.78      0.16 o 
  -7   3  11        0.27      0.02 o 
  -6   3  11        4.71      0.11 o 
  -5   3  11        0.62      0.02 o 
  -4   3  11       22.01      0.49 o 
  -3   3  11        1.49      0.04 o 
  -2   3  11       21.16      0.48 o 
  -1   3  11       43.95      0.98 o 
   0   3  11        1.54      0.04 o 
   1   3  11       16.15      0.36 o 
   2   3  11        0.25      0.02 o 
   3   3  11       17.22      0.39 o 
   4   3  11        0.41      0.03 o 
   5   3  11       23.16      0.52 o 
   6   3  11        1.89      0.06 o 
   7   3  11        0.01      0.01 o 
  -9   4  11        6.48      0.15 o 
  -8   4  11       24.67      0.56 o 
  -7   4  11       15.65      0.35 o 
  -6   4  11        7.48      0.17 o 
  -5   4  11        0.35      0.02 o 
  -4   4  11        0.13      0.01 o 
  -3   4  11        4.14      0.10 o 
  -2   4  11       18.92      0.42 o 
  -1   4  11        3.11      0.08 o 
   0   4  11        0.74      0.03 o 
   1   4  11        1.50      0.04 o 
   2   4  11        0.24      0.02 o 
   3   4  11        0.06      0.02 o 
   4   4  11        0.53      0.05 o 
   5   4  11        2.83      0.09 o 
   6   4  11        1.92      0.09 o 
  -7   5  11       10.15      0.23 o 
  -6   5  11        0.57      0.03 o 
  -5   5  11        0.06      0.02 o 
  -4   5  11        1.51      0.05 o 
  -3   5  11        1.55      0.05 o 
  -2   5  11        0.63      0.03 o 
  -1   5  11        1.70      0.05 o 
   0   5  11        4.20      0.11 o 
   1   5  11        0.97      0.04 o 
   2   5  11        0.33      0.02 o 
   3   5  11        0.01      0.01 o 
   4   5  11        8.38      0.20 o 
  -3   6  11        0.44      0.02 o 
  -2   6  11        7.35      0.17 o 
  -1   6  11        0.02      0.02 o 
   0   6  11        1.51      0.06 o 
   1   6  11        0.26      0.02 o 
 -11   0  12        2.93      0.09 o 
 -10   0  12       12.76      0.29 o 
  -9   0  12        0.08      0.02 o 
  -8   0  12        3.25      0.10 o 
  -7   0  12        6.12      0.15 o 
  -6   0  12        0.88      0.21 o 
  -5   0  12       45.79      1.02 o 
  -4   0  12      245.44      5.51 o 
  -3   0  12      149.41      3.31 o 
  -2   0  12       17.01      0.38 o 
  -1   0  12      114.63      2.72 o 
   0   0  12       14.42      0.33 o 
   1   0  12        6.36      0.18 o 
   2   0  12       80.53      1.73 o 
   3   0  12      292.98      6.72 o 
   4   0  12        3.11      0.10 o 
   5   0  12       18.31      0.41 o 
   6   0  12      102.11      2.19 o 
   7   0  12       19.50      0.59 o 
   8   0  12       27.61      0.58 o 
 -11   1  12       15.19      0.36 o 
 -10   1  12        4.31      0.10 o 
  -9   1  12        0.09      0.02 o 
  -8   1  12        1.89      0.06 o 
  -7   1  12        3.01      0.07 o 
  -6   1  12       44.45      0.98 o 
  -5   1  12       26.11      0.58 o 
  -4   1  12       84.89      1.88 o 
  -3   1  12       55.10      1.24 o 
  -2   1  12        9.77      0.22 o 
  -1   1  12       90.03      2.00 o 
   0   1  12        0.20      0.01 o 
   1   1  12        2.02      0.05 o 
   2   1  12       25.47      0.57 o 
   3   1  12       11.55      0.26 o 
   4   1  12       12.32      0.28 o 
   5   1  12       59.80      1.32 o 
   6   1  12        0.76      0.04 o 
   7   1  12       16.96      0.40 o 
   8   1  12        4.94      0.13 o 
 -11   2  12        2.88      0.08 o 
 -10   2  12        5.68      0.14 o 
  -9   2  12        3.46      0.09 o 
  -8   2  12        8.64      0.20 o 
  -7   2  12        8.60      0.19 o 
  -6   2  12        9.64      0.22 o 
  -5   2  12       25.58      0.57 o 
  -4   2  12        0.88      0.03 o 
  -3   2  12        2.21      0.06 o 
  -2   2  12      113.43      2.52 o 
  -1   2  12       35.18      0.79 o 
   0   2  12       17.65      0.39 o 
   1   2  12       15.62      0.36 o 
   2   2  12        0.47      0.02 o 
   3   2  12       22.95      0.51 o 
   4   2  12      109.55      2.53 o 
   5   2  12       23.45      0.53 o 
   6   2  12        3.61      0.09 o 
   7   2  12        0.38      0.04 o 
   8   2  12        0.06      0.03 o 
 -10   3  12        0.01      0.01 o 
  -9   3  12       46.10      1.01 o 
  -8   3  12       55.49      1.22 o 
  -7   3  12        1.08      0.04 o 
  -6   3  12        0.96      0.03 o 
  -5   3  12        0.78      0.03 o 
  -4   3  12       13.11      0.29 o 
  -3   3  12       45.39      1.00 o 
  -2   3  12       90.47      2.01 o 
  -1   3  12        0.23      0.02 o 
   0   3  12        8.76      0.20 o 
   1   3  12       36.06      0.80 o 
   2   3  12        4.11      0.10 o 
   3   3  12       35.22      0.80 o 
   4   3  12        0.02      0.01 o 
   5   3  12        0.68      0.04 o 
   6   3  12        1.37      0.05 o 
   7   3  12        3.98      0.11 o 
  -9   4  12        6.90      0.16 o 
  -8   4  12       19.12      0.43 o 
  -7   4  12        3.93      0.10 o 
  -6   4  12       12.70      0.29 o 
  -5   4  12        2.13      0.06 o 
  -4   4  12        0.48      0.02 o 
  -3   4  12        3.20      0.08 o 
  -2   4  12        0.13      0.02 o 
  -1   4  12       22.20      0.50 o 
   0   4  12       26.13      0.60 o 
   1   4  12        1.62      0.05 o 
   2   4  12       37.88      0.83 o 
   3   4  12        1.93      0.06 o 
   4   4  12        0.29      0.04 o 
   5   4  12        0.66      0.05 o 
   6   4  12        0.29      0.05 o 
  -7   5  12       28.60      0.68 o 
  -6   5  12        0.28      0.02 o 
  -5   5  12       12.71      0.29 o 
  -4   5  12        8.43      0.19 o 
  -3   5  12       14.01      0.32 o 
  -2   5  12        0.99      0.04 o 
  -1   5  12       15.68      0.35 o 
   0   5  12        9.02      0.21 o 
   1   5  12       24.83      0.56 o 
   2   5  12        0.90      0.04 o 
   3   5  12        1.79      0.06 o 
   4   5  12        2.33      0.08 o 
  -2   6  12        0.50      0.03 o 
  -1   6  12        0.15      0.02 o 
 -11   1  13        0.55      0.03 o 
 -10   1  13       12.72      0.29 o 
  -9   1  13        0.38      0.03 o 
  -8   1  13        0.05      0.01 o 
  -7   1  13        9.95      0.23 o 
  -6   1  13        5.15      0.12 o 
  -5   1  13        9.44      0.21 o 
  -4   1  13       15.90      0.36 o 
  -3   1  13        0.86      0.03 o 
  -2   1  13       33.24      0.75 o 
  -1   1  13        5.79      0.13 o 
   0   1  13       27.01      0.61 o 
   1   1  13        7.23      0.17 o 
   2   1  13      126.04      2.79 o 
   3   1  13       38.58      0.90 o 
   4   1  13        6.50      0.15 o 
   5   1  13       18.04      0.40 o 
   6   1  13       15.05      0.35 o 
   7   1  13       17.14      0.38 o 
   8   1  13       12.58      0.28 o 
 -10   2  13       12.65      0.28 o 
  -9   2  13       34.19      0.75 o 
  -8   2  13        2.24      0.06 o 
  -7   2  13        5.49      0.13 o 
  -6   2  13        0.29      0.02 o 
  -5   2  13       77.59      1.73 o 
  -4   2  13        3.45      0.08 o 
  -3   2  13       56.12      1.24 o 
  -2   2  13       32.27      0.72 o 
  -1   2  13       13.48      0.30 o 
   0   2  13       10.49      0.24 o 
   1   2  13       28.96      0.66 o 
   2   2  13       38.25      0.84 o 
   3   2  13        3.02      0.09 o 
   4   2  13       29.22      0.67 o 
   5   2  13        0.02      0.02 o 
   6   2  13        7.63      0.18 o 
   7   2  13        4.59      0.14 o 
 -10   3  13        0.37      0.03 o 
  -9   3  13        7.60      0.18 o 
  -8   3  13        1.70      0.05 o 
  -7   3  13        8.16      0.19 o 
  -6   3  13        7.37      0.17 o 
  -5   3  13        0.05      0.01 o 
  -4   3  13        1.08      0.04 o 
  -3   3  13        9.94      0.23 o 
  -2   3  13        4.11      0.10 o 
  -1   3  13        1.20      0.04 o 
   0   3  13        0.03      0.02 o 
   1   3  13       30.47      0.68 o 
   2   3  13        0.14      0.02 o 
   3   3  13       13.08      0.32 o 
   4   3  13       14.21      0.39 o 
   5   3  13        4.86      0.14 o 
   6   3  13        0.78      0.04 o 
  -8   4  13       12.30      0.28 o 
  -7   4  13        0.06      0.02 o 
  -6   4  13       15.16      0.34 o 
  -5   4  13       16.19      0.36 o 
  -4   4  13       31.44      0.69 o 
  -3   4  13       34.74      0.76 o 
  -2   4  13       11.48      0.27 o 
  -1   4  13        0.38      0.02 o 
   0   4  13        6.74      0.16 o 
   1   4  13        8.78      0.21 o 
   2   4  13       12.77      0.29 o 
   3   4  13       14.61      0.45 o 
   4   4  13        0.60      0.06 o 
   5   4  13        0.02      0.02 o 
  -6   5  13        0.64      0.03 o 
  -5   5  13        4.57      0.11 o 
  -4   5  13        0.67      0.03 o 
  -3   5  13        0.37      0.02 o 
  -2   5  13        6.15      0.14 o 
  -1   5  13        0.02      0.03 o 
   0   5  13        1.11      0.05 o 
   1   5  13        0.41      0.03 o 
   2   5  13        1.87      0.06 o 
   3   5  13        0.43      0.03 o 
 -11   0  14       39.05      0.90 o 
 -10   0  14        0.93      0.06 o 
  -9   0  14        2.05      0.07 o 
  -8   0  14       47.55      1.07 o 
  -7   0  14       12.38      0.29 o 
  -6   0  14       27.44      0.61 o 
  -5   0  14        0.60      0.04 o 
  -4   0  14        1.97      0.06 o 
  -3   0  14       18.27      0.41 o 
  -2   0  14       58.18      1.32 o 
  -1   0  14       50.38      1.11 o 
   0   0  14       55.88      1.32 o 
   1   0  14       89.48      2.02 o 
   2   0  14      105.37      2.23 o 
   3   0  14        3.95      0.12 o 
   4   0  14        0.12      0.03 o 
   5   0  14       17.18      0.51 o 
   6   0  14        4.61      0.27 o 
   7   0  14       13.45      0.31 o 
 -11   1  14        7.13      0.17 o 
 -10   1  14       19.89      0.45 o 
  -9   1  14       15.20      0.34 o 
  -8   1  14        0.56      0.03 o 
  -7   1  14       16.25      0.36 o 
  -6   1  14       23.53      0.52 o 
  -5   1  14       27.46      0.63 o 
  -4   1  14       17.63      0.39 o 
  -3   1  14        0.35      0.02 o 
  -2   1  14       19.32      0.43 o 
  -1   1  14       47.52      1.06 o 
   0   1  14        9.35      0.21 o 
   1   1  14      134.28      2.99 o 
   2   1  14        3.30      0.08 o 
   3   1  14        0.71      0.03 o 
   4   1  14        2.65      0.07 o 
   5   1  14        0.36      0.04 o 
   6   1  14        0.09      0.02 o 
   7   1  14       26.44      0.59 o 
 -10   2  14       15.41      0.36 o 
  -9   2  14        5.41      0.13 o 
  -8   2  14       12.58      0.28 o 
  -7   2  14        3.81      0.09 o 
  -6   2  14        6.74      0.16 o 
  -5   2  14        0.76      0.03 o 
  -4   2  14       23.85      0.54 o 
  -3   2  14        0.97      0.03 o 
  -2   2  14       14.31      0.32 o 
  -1   2  14        1.33      0.04 o 
   0   2  14       61.59      1.36 o 
   1   2  14        6.90      0.16 o 
   2   2  14        1.73      0.05 o 
   3   2  14        8.53      0.21 o 
   4   2  14       11.83      0.28 o 
   5   2  14        6.82      0.19 o 
   6   2  14       37.73      0.85 o 
   7   2  14        7.58      0.18 o 
  -9   3  14        6.93      0.17 o 
  -8   3  14        1.46      0.04 o 
  -7   3  14       25.10      0.56 o 
  -6   3  14       60.08      1.34 o 
  -5   3  14        0.88      0.03 o 
  -4   3  14       33.90      0.75 o 
  -3   3  14       75.00      1.65 o 
  -2   3  14        5.21      0.12 o 
  -1   3  14       28.43      0.64 o 
   0   3  14       29.79      0.66 o 
   1   3  14       16.05      0.36 o 
   2   3  14        9.06      0.23 o 
   3   3  14       53.53      1.29 o 
   4   3  14        0.02      0.02 o 
   5   3  14       32.71      0.76 o 
   6   3  14        0.09      0.04 o 
  -8   4  14        0.02      0.02 o 
  -7   4  14        3.78      0.09 o 
  -6   4  14       15.11      0.34 o 
  -5   4  14        7.86      0.18 o 
  -4   4  14       24.67      0.54 o 
  -3   4  14        6.45      0.15 o 
  -2   4  14        9.77      0.23 o 
  -1   4  14        3.74      0.09 o 
   0   4  14        0.12      0.02 o 
   1   4  14        1.96      0.07 o 
   2   4  14        8.73      0.21 o 
   3   4  14        3.51      0.10 o 
   4   4  14       23.74      0.73 o 
   5   4  14        2.88      0.20 o 
  -6   5  14        2.52      0.07 o 
  -5   5  14       55.65      1.24 o 
  -4   5  14       14.90      0.35 o 
  -3   5  14        1.95      0.06 o 
  -2   5  14        2.85      0.08 o 
  -1   5  14        2.07      0.08 o 
   0   5  14       15.97      0.38 o 
   1   5  14       21.94      0.48 o 
   2   5  14       20.88      0.46 o 
 -10   1  15        0.04      0.02 o 
  -9   1  15        0.60      0.03 o 
  -8   1  15       17.41      0.39 o 
  -7   1  15       14.55      0.33 o 
  -6   1  15        3.83      0.09 o 
  -5   1  15       42.03      0.94 o 
  -4   1  15        0.11      0.02 o 
  -3   1  15        0.13      0.01 o 
  -2   1  15       11.76      0.28 o 
  -1   1  15       10.93      0.25 o 
   0   1  15        3.77      0.09 o 
   1   1  15        4.42      0.11 o 
   2   1  15        5.79      0.15 o 
   3   1  15        3.32      0.09 o 
   4   1  15       10.25      0.26 o 
   5   1  15       19.83      0.47 o 
   6   1  15        2.23      0.07 o 
   7   1  15       25.05      0.55 o 
 -10   2  15        0.09      0.03 o 
  -9   2  15        0.56      0.03 o 
  -8   2  15        0.15      0.02 o 
  -7   2  15       44.56      0.98 o 
  -6   2  15        2.97      0.07 o 
  -5   2  15       12.80      0.29 o 
  -4   2  15       36.75      0.82 o 
  -3   2  15       30.25      0.68 o 
  -2   2  15        2.32      0.06 o 
  -1   2  15       13.10      0.29 o 
   0   2  15      103.40      2.28 o 
   1   2  15        0.93      0.03 o 
   2   2  15       13.70      0.32 o 
   3   2  15        1.30      0.05 o 
   4   2  15       29.07      0.64 o 
   5   2  15        0.02      0.01 o 
   6   2  15       17.25      0.45 o 
  -9   3  15        3.18      0.08 o 
  -8   3  15        0.56      0.03 o 
  -7   3  15        5.24      0.12 o 
  -6   3  15       14.02      0.31 o 
  -5   3  15        2.49      0.07 o 
  -4   3  15        6.32      0.15 o 
  -3   3  15        1.76      0.05 o 
  -2   3  15       12.04      0.28 o 
  -1   3  15        6.66      0.15 o 
   0   3  15        0.35      0.02 o 
   1   3  15        1.03      0.04 o 
   2   3  15        5.54      0.15 o 
   3   3  15        5.29      0.16 o 
   4   3  15        0.03      0.02 o 
   5   3  15        0.95      0.05 o 
  -8   4  15        3.41      0.09 o 
  -7   4  15       13.71      0.31 o 
  -6   4  15       25.13      0.55 o 
  -5   4  15       14.64      0.33 o 
  -4   4  15        0.96      0.04 o 
  -3   4  15        0.02      0.01 o 
  -2   4  15       11.61      0.27 o 
  -1   4  15       41.93      0.92 o 
   0   4  15       28.88      0.64 o 
   1   4  15       20.52      0.45 o 
   2   4  15        6.11      0.15 o 
   3   4  15        0.05      0.02 o 
   4   4  15        5.86      0.15 o 
  -5   5  15        0.15      0.02 o 
  -4   5  15        0.24      0.02 o 
  -3   5  15        0.04      0.02 o 
  -2   5  15        0.16      0.03 o 
  -1   5  15        1.25      0.05 o 
   0   5  15        1.81      0.06 o 
   1   5  15        0.25      0.03 o 
 -10   0  16        3.45      0.14 o 
  -9   0  16       23.65      0.51 o 
  -8   0  16       13.07      0.30 o 
  -7   0  16        7.80      0.18 o 
  -6   0  16      138.32      3.05 o 
  -5   0  16        0.14      0.03 o 
  -4   0  16       59.97      1.30 o 
  -3   0  16       13.81      0.36 o 
  -2   0  16       12.24      0.28 o 
  -1   0  16       23.66      0.52 o 
   0   0  16       11.78      0.26 o 
   1   0  16       13.62      0.30 o 
   2   0  16       38.74      0.84 o 
   3   0  16       11.84      0.34 o 
   4   0  16       54.31      1.24 o 
   5   0  16       17.13      0.44 o 
   6   0  16        2.56      0.11 o 
 -10   1  16        1.04      0.05 o 
  -9   1  16        2.82      0.08 o 
  -8   1  16        9.72      0.23 o 
  -7   1  16        6.43      0.16 o 
  -6   1  16        0.65      0.03 o 
  -5   1  16       57.72      1.27 o 
  -4   1  16       23.29      0.55 o 
  -3   1  16       33.27      0.75 o 
  -2   1  16        1.11      0.05 o 
  -1   1  16        6.65      0.15 o 
   0   1  16        3.94      0.10 o 
   1   1  16       24.95      0.59 o 
   2   1  16        0.50      0.03 o 
   3   1  16       64.12      1.45 o 
   4   1  16        3.60      0.10 o 
   5   1  16        0.13      0.04 o 
   6   1  16       29.52      0.70 o 
 -10   2  16        0.89      0.04 o 
  -9   2  16       10.55      0.24 o 
  -8   2  16       40.83      0.89 o 
  -7   2  16       13.48      0.31 o 
  -6   2  16        0.39      0.02 o 
  -5   2  16        3.68      0.09 o 
  -4   2  16       10.99      0.25 o 
  -3   2  16       15.45      0.34 o 
  -2   2  16       39.53      0.88 o 
  -1   2  16        0.07      0.01 o 
   0   2  16        2.86      0.07 o 
   1   2  16        6.12      0.15 o 
   2   2  16       14.30      0.33 o 
   3   2  16        2.03      0.06 o 
   4   2  16        2.54      0.07 o 
   5   2  16       13.14      0.30 o 
   6   2  16        8.84      0.21 o 
  -9   3  16        3.53      0.10 o 
  -8   3  16       19.28      0.43 o 
  -7   3  16       24.84      0.55 o 
  -6   3  16        1.98      0.05 o 
  -5   3  16        0.02      0.02 o 
  -4   3  16        4.26      0.10 o 
  -3   3  16        0.02      0.01 o 
  -2   3  16       35.05      0.77 o 
  -1   3  16      125.17      2.76 o 
   0   3  16        1.29      0.04 o 
   1   3  16        0.39      0.02 o 
   2   3  16        4.09      0.11 o 
   3   3  16        8.88      0.21 o 
   4   3  16       25.89      0.57 o 
   5   3  16       37.46      0.81 o 
  -7   4  16       11.01      0.25 o 
  -6   4  16        0.64      0.03 o 
  -5   4  16        0.01      0.01 o 
  -4   4  16        1.99      0.06 o 
  -3   4  16        4.37      0.11 o 
  -2   4  16       16.35      0.37 o 
  -1   4  16        4.65      0.12 o 
   0   4  16       18.76      0.42 o 
   1   4  16       14.13      0.36 o 
   2   4  16        0.02      0.02 o 
   3   4  16        2.69      0.08 o 
  -4   5  16        0.08      0.02 o 
  -3   5  16       20.24      0.45 o 
  -2   5  16       15.23      0.34 o 
  -1   5  16        0.28      0.04 o 
   0   5  16       26.77      0.59 o 
 -10   1  17       17.16      0.38 o 
  -9   1  17       39.42      0.86 o 
  -8   1  17        7.58      0.18 o 
  -7   1  17       24.58      0.55 o 
  -6   1  17        1.15      0.04 o 
  -5   1  17       17.27      0.39 o 
  -4   1  17        4.75      0.11 o 
  -3   1  17       62.85      1.38 o 
  -2   1  17       32.63      0.74 o 
  -1   1  17        1.87      0.05 o 
   0   1  17       21.57      0.48 o 
   1   1  17        3.98      0.10 o 
   2   1  17        4.84      0.14 o 
   3   1  17        1.52      0.07 o 
   4   1  17        9.66      0.23 o 
   5   1  17        0.11      0.03 o 
  -9   2  17        9.31      0.22 o 
  -8   2  17        2.21      0.07 o 
  -7   2  17        2.39      0.06 o 
  -6   2  17       10.35      0.23 o 
  -5   2  17        8.53      0.19 o 
  -4   2  17        7.88      0.18 o 
  -3   2  17        1.02      0.04 o 
  -2   2  17       59.59      1.31 o 
  -1   2  17        0.05      0.02 o 
   0   2  17        0.03      0.02 o 
   1   2  17        4.51      0.11 o 
   2   2  17       51.32      1.12 o 
   3   2  17        7.75      0.20 o 
   4   2  17        5.79      0.18 o 
   5   2  17       28.03      0.71 o 
  -8   3  17       19.11      0.42 o 
  -7   3  17        0.20      0.02 o 
  -6   3  17        0.69      0.03 o 
  -5   3  17        0.16      0.02 o 
  -4   3  17       16.03      0.36 o 
  -3   3  17        1.29      0.04 o 
  -2   3  17        4.90      0.12 o 
  -1   3  17       13.08      0.29 o 
   0   3  17        5.63      0.13 o 
   1   3  17        1.76      0.06 o 
   2   3  17        0.27      0.03 o 
   3   3  17        7.82      0.20 o 
   4   3  17        3.31      0.10 o 
  -6   4  17        0.09      0.02 o 
  -5   4  17        2.61      0.07 o 
  -4   4  17        5.23      0.13 o 
  -3   4  17       11.92      0.28 o 
  -2   4  17       12.10      0.29 o 
  -1   4  17       11.64      0.27 o 
   0   4  17        0.85      0.04 o 
   1   4  17        4.66      0.12 o 
   2   4  17        7.08      0.17 o 
  -9   0  18        0.37      0.04 o 
  -8   0  18        2.54      0.09 o 
  -7   0  18        8.07      0.23 o 
  -6   0  18       16.67      0.40 o 
  -5   0  18       27.85      0.68 o 
  -4   0  18      141.69      3.08 o 
  -3   0  18       35.15      0.75 o 
  -2   0  18        5.33      0.14 o 
  -1   0  18       65.34      1.52 o 
   0   0  18        1.74      0.08 o 
   1   0  18       95.07      1.98 o 
   2   0  18        5.98      0.18 o 
   3   0  18       11.29      0.32 o 
   4   0  18        0.22      0.04 o 
   5   0  18        2.04      0.10 o 
  -9   1  18        7.62      0.18 o 
  -8   1  18       11.50      0.26 o 
  -7   1  18        0.27      0.02 o 
  -6   1  18        0.74      0.03 o 
  -5   1  18        0.64      0.03 o 
  -4   1  18        0.99      0.04 o 
  -3   1  18       41.40      0.90 o 
  -2   1  18        9.20      0.21 o 
  -1   1  18       16.19      0.36 o 
   0   1  18       28.00      0.61 o 
   1   1  18        4.51      0.12 o 
   2   1  18       23.79      0.58 o 
   3   1  18        3.25      0.09 o 
   4   1  18        0.52      0.07 o 
   5   1  18        6.36      0.17 o 
  -9   2  18       17.04      0.38 o 
  -8   2  18       15.36      0.34 o 
  -7   2  18        5.25      0.13 o 
  -6   2  18       21.06      0.48 o 
  -5   2  18        5.44      0.13 o 
  -4   2  18        8.29      0.19 o 
  -3   2  18       46.92      1.02 o 
  -2   2  18       30.41      0.70 o 
  -1   2  18        5.95      0.15 o 
   0   2  18       12.75      0.30 o 
   1   2  18        0.16      0.03 o 
   2   2  18        2.69      0.08 o 
   3   2  18       23.26      0.62 o 
   4   2  18        6.33      0.16 o 
  -8   3  18        0.06      0.05 o 
  -7   3  18       11.05      0.26 o 
  -6   3  18        9.45      0.21 o 
  -5   3  18       13.93      0.32 o 
  -4   3  18        2.85      0.07 o 
  -3   3  18        3.78      0.09 o 
  -2   3  18       10.33      0.23 o 
  -1   3  18        1.22      0.04 o 
   0   3  18        5.72      0.14 o 
   1   3  18       40.95      0.95 o 
   2   3  18        1.63      0.06 o 
   3   3  18        2.43      0.08 o 
  -5   4  18       18.80      0.44 o 
  -4   4  18        2.51      0.07 o 
  -3   4  18        4.73      0.12 o 
  -2   4  18        1.33      0.05 o 
  -1   4  18        0.04      0.02 o 
   0   4  18        2.65      0.09 o 
   1   4  18        0.94      0.05 o 
  -9   1  19        3.10      0.08 o 
  -8   1  19        0.02      0.01 o 
  -7   1  19       28.97      0.64 o 
  -6   1  19       12.73      0.29 o 
  -5   1  19       44.43      0.98 o 
  -4   1  19       56.97      1.24 o 
  -3   1  19        0.33      0.02 o 
  -2   1  19        1.97      0.06 o 
  -1   1  19       10.46      0.24 o 
   0   1  19       54.65      1.24 o 
   1   1  19       12.93      0.30 o 
   2   1  19       37.78      0.91 o 
   3   1  19        8.68      0.24 o 
   4   1  19        1.62      0.07 o 
  -8   2  19        4.24      0.13 o 
  -7   2  19        0.31      0.02 o 
  -6   2  19        2.77      0.07 o 
  -5   2  19       12.38      0.28 o 
  -4   2  19        6.69      0.17 o 
  -3   2  19        0.39      0.03 o 
  -2   2  19        9.14      0.21 o 
  -1   2  19        4.62      0.11 o 
   0   2  19       13.56      0.31 o 
   1   2  19        6.58      0.17 o 
   2   2  19        0.08      0.02 o 
   3   2  19       16.65      0.41 o 
  -7   3  19        0.15      0.02 o 
  -6   3  19       17.38      0.39 o 
  -5   3  19        6.60      0.15 o 
  -4   3  19        0.03      0.02 o 
  -3   3  19       11.72      0.27 o 
  -2   3  19        1.62      0.05 o 
  -1   3  19        4.39      0.12 o 
   0   3  19        0.45      0.03 o 
   1   3  19       17.01      0.43 o 
   2   3  19        0.32      0.04 o 
  -4   4  19        0.01      0.01 o 
  -3   4  19        0.31      0.03 o 
  -2   4  19        0.26      0.02 o 
  -1   4  19        0.76      0.04 o 
  -8   0  20       46.38      1.08 o 
  -7   0  20        0.53      0.04 o 
  -6   0  20       10.72      0.25 o 
  -5   0  20      106.09      2.29 o 
  -4   0  20        0.02      0.01 o 
  -3   0  20       10.20      0.24 o 
  -2   0  20       18.30      0.45 o 
  -1   0  20       47.42      1.00 o 
   0   0  20       12.40      0.32 o 
   1   0  20      100.95      2.39 o 
   2   0  20       21.42      0.59 o 
   3   0  20       41.58      0.83 o 
  -8   1  20        1.20      0.06 o 
  -7   1  20        5.00      0.12 o 
  -6   1  20       30.65      0.68 o 
  -5   1  20        0.65      0.03 o 
  -4   1  20       12.96      0.29 o 
  -3   1  20        2.20      0.06 o 
  -2   1  20        1.07      0.04 o 
  -1   1  20        3.08      0.08 o 
   0   1  20        3.54      0.09 o 
   1   1  20        5.88      0.15 o 
   2   1  20       28.44      0.69 o 
   3   1  20        0.51      0.04 o 
  -7   2  20       26.52      0.58 o 
  -6   2  20       23.10      0.51 o 
  -5   2  20        0.02      0.01 o 
  -4   2  20        0.16      0.03 o 
  -3   2  20        3.78      0.10 o 
  -2   2  20        7.61      0.18 o 
  -1   2  20       53.63      1.18 o 
   0   2  20       28.95      0.68 o 
   1   2  20        0.59      0.03 o 
   2   2  20        2.22      0.07 o 
  -6   3  20        1.04      0.04 o 
  -5   3  20        0.29      0.02 o 
  -4   3  20        6.82      0.16 o 
  -3   3  20        4.76      0.12 o 
  -2   3  20       17.25      0.41 o 
  -1   3  20        0.26      0.03 o 
   0   3  20       14.04      0.34 o 
   1   3  20        0.31      0.03 o 
  -7   1  21        3.33      0.09 o 
  -6   1  21       14.09      0.32 o 
  -5   1  21        1.10      0.04 o 
  -4   1  21        1.68      0.06 o 
  -3   1  21        9.00      0.21 o 
  -2   1  21       63.27      1.42 o 
  -1   1  21       15.10      0.34 o 
   0   1  21       18.09      0.42 o 
   1   1  21       10.91      0.28 o 
   2   1  21       10.54      0.28 o 
  -6   2  21        1.73      0.06 o 
  -5   2  21        0.24      0.03 o 
  -4   2  21        4.91      0.13 o 
  -3   2  21       12.03      0.30 o 
  -2   2  21        0.65      0.04 o 
  -1   2  21        1.18      0.05 o 
   0   2  21       15.02      0.35 o 
   1   2  21        2.72      0.08 o 
  -4   3  21        1.85      0.06 o 
  -3   3  21        7.71      0.18 o 
  -2   3  21        0.02      0.02 o 
  -1   3  21       14.92      0.34 o 
  -7   0  22        0.51      0.04 o 
  -6   0  22        3.18      0.10 o 
  -5   0  22        0.24      0.03 o 
  -4   0  22        1.46      0.06 o 
  -3   0  22      107.16      2.90 o 
  -2   0  22        4.97      0.14 o 
  -1   0  22        0.71      0.05 o 
   0   0  22       18.74      0.50 o 
   1   0  22        4.84      0.14 o 
  -6   1  22        1.63      0.05 o 
  -5   1  22        1.71      0.05 o 
  -4   1  22       24.52      0.54 o 
  -3   1  22        2.39      0.07 o 
  -2   1  22       12.36      0.28 o 
  -1   1  22       13.73      0.31 o 
   0   1  22        4.78      0.12 o 
   1   1  22        3.33      0.11 o 
  -5   2  22       11.43      0.26 o 
  -4   2  22        4.64      0.12 o 
  -3   2  22        0.04      0.02 o 
  -2   2  22       11.07      0.25 o 
  -1   2  22       21.63      0.48 o 
   0   2  22        0.48      0.03 o 
  -5   1  23        0.22      0.02 o 
  -4   1  23       10.69      0.24 o 
  -3   1  23        2.13      0.06 o 
  -2   1  23        0.02      0.03 o 
_refine_diff_density_max 1.268697E-01
_refine_diff_density_min -2.272716E-01

# start Validation Reply Form
_vrf_PLAT417_ELMAM2_withoutURATIO_oxa12_05
;
PROBLEM: Short Inter D-H..H-D
RESPONSE: This is a very strong hydrogen bond and this is the reason why
the distance is so short.
;
# end Validation Reply Form
