# Supplementary material for: On the accuracy and precision of X-ray and neutron diffraction results as a function of resolution and the electron density model
Source: IUCrJ. 2020 Aug 25;7(Pt 5):920–33. doi: 10.1107/S2052252520010441 (PMC7467170; doi:10.1107/S2052252520010441)
Supplement: Supplementary file 2 [file m-07-00920-sup2.zip › cif_deposition/ELMAM2_withoutURATIO_oxa12_06.cif]

data_ELMAM2_withoutURATIO_oxa12_06  
_audit_creation_method             'MoPro12'     
_chemical_formula_moiety               'C2 H2 O4, 2(H2 O1)'
_chemical_formula_sum                  'C2 H6 O6'
_chemical_formula_weight               126.07
_chemical_absolute_configuration     '-'

_symmetry_cell_setting               monoclinic   
_symmetry_space_group_name_H-M         'P 21/c'
_symmetry_space_group_name_Hall        '-P 2ybc'

loop_
_atom_type_symbol                      
_atom_type_description                 
_atom_type_scat_dispersion_real        
_atom_type_scat_dispersion_imag        
_atom_type_scat_source                 
 'C' 'C'    0.0033   0.0016
'Su & Coppens. Acta. Cryst. (1997) A53, 749-762. '                    
 'H' 'H'    0.0000   0.0000
'Su & Coppens. Acta. Cryst. (1997) A53, 749-762. '                    
 'O' 'O'    0.0106   0.0060
'Su & Coppens. Acta. Cryst. (1997) A53, 749-762. '                    

loop_
_symmetry_equiv_pos_as_xyz           
'x, y, z'
'-x, y+1/2, -z+1/2'
'-x, -y, -z'
'x, -y-1/2, z-1/2'
_cell_length_a                    6.0922(3)
_cell_length_b                    3.49150(10)
_cell_length_c                    11.8466(5)
_cell_angle_alpha                 90.00
_cell_angle_beta                  103.898(2)
_cell_angle_gamma                 90.00
_cell_volume                      244.611(17)
_cell_formula_units_Z                2
_cell_measurement_reflns_used     9878
_cell_measurement_temperature     100(1)
_cell_measurement_theta_max       36.34
_cell_measurement_theta_min       3.44
_exptl_crystal_density_diffrn     1.712 
_exptl_crystal_F_000              132 
_exptl_absorpt_coefficient_mu     0.181 
_exptl_crystal_description        unspecified
_exptl_crystal_size_max                 0.225
_exptl_crystal_size_mid                 0.212
_exptl_crystal_size_min                 0.100
_exptl_crystal_colour             colourless
_exptl_absorpt_correction_type    multi-scan
_exptl_absorpt_process_details
;
 Absorption correction done by SORTAV
 Blessing, R. H.: (1995) Acta Cryst. A51, 33-38
;
_exptl_absorpt_correction_T_min    0.958
_exptl_absorpt_correction_T_max    0.981
_exptl_special_details               
;
?
;
_diffrn_reflns_av_R_equivalents   0.0000
_diffrn_reflns_av_unetI/netI      0.0226
_diffrn_reflns_limit_h_max        9
_diffrn_reflns_limit_h_min        -10
_diffrn_reflns_limit_k_max        5
_diffrn_reflns_limit_k_min        0
_diffrn_reflns_limit_l_max        19
_diffrn_reflns_limit_l_min        0
_diffrn_reflns_number             1186
_diffrn_reflns_theta_full         26.00
_diffrn_reflns_theta_max          36.34
_diffrn_reflns_theta_min          3.44
_diffrn_ambient_temperature       100(1)
_diffrn_measured_fraction_theta_full 0.992
_diffrn_measured_fraction_theta_max 0.996
_diffrn_measurement_device_type   'Bruker APEX-II CCD'
_diffrn_measurement_method        '\f and \w scans'
_diffrn_radiation_monochromator   'graphite'
_diffrn_radiation_type            MoK\a
_diffrn_radiation_wavelength      0.71073
_diffrn_source                    'fine-focus sealed tube'
_diffrn_standards_number          0
_reflns_number_gt                 1165
_reflns_number_total              1186
_reflns_threshold_expression      >2sigma(I)
_computing_structure_refinement      'MoPro (J. Appl. Cryst. 2005, 38, 38-54)'
_iucr_refine_instructions_details  
; 
# ! MoPro 12.6 19/01/2017 17:16:32 F:\Oxalic_acid\Oxa_ELMAM2\Final_Refinement_06\12\mopro_elmam2_06_01.par 
# ! reflections hkl file : F:\Oxalic_acid\Oxa_ELMAM2\Final_Refinement_06\12\sortav_freeformat.hkl refin. vs. F^1 
# ! atomic table file : C:\Users\user\Desktop\Programy_Krys\MoPro\MoProSuite\LibMoPro\mopro.tab 
# ! wave functions file : C:\Users\user\Desktop\Programy_Krys\MoPro\MoProSuite\LibMoPro\WAVEF_Su_Coppens_relativistic 
# ! RF factor = 1.501 % RI factor = 2.979% 
# ! wR2F factor = 3.111 % wR2I factor = 5.822% 
# ! g.o.f.(F**1) = 2.532 Nvar= 49 Nref= 1186 Nfree= 0 0.08<sinT/l< 0.83 
#  
# WSIG 1.00000 ! weighting scheme 
#  ! SPACE GROUP P ? 
#  
# CELL 6.0922 3.4915 11.8466 90.0000 103.8981 90.0000 0.71073 
# ZERR 0.0000 0.0000 0.0000 0.0000 0.0000 0.0000 
#  
# SYMM 2 P CENTRO 
#  X , Y, Z 
#  -X , 1/2+Y, 1/2-Z 
#  
# EQUIV 56551 
#  
# SCALE 1 17.658531 
#  
# FMULT 1.00000 
#  
# UOVER 0.00000 0.00000 0.00000 0.00000 0.00000 0.00000 ANI 
#  
# SOLVT 0.00000 50.00000 
#  
# EXTIN 0.00000 GAUSSIAN ISOT TYP1 ! G*10^4 
#  
#  
# DUMMY 2 
# DUMY 0.39896 0.58093 0.36381 D1 0 ! atom # 8 
# DUMY 0.42794 0.53146 0.40201 D2 0 ! atom # 9 
#  
# KAPPA 7 
#  1.001632 1.113461 ! # 1 1 TES O1 1x 
#  1.013147 1.000000 ! # 2 1 TES C1 1x 
#  1.003017 1.109004 ! # 3 1 TES O2 1x 
#  1.023969 0.927043 ! # 4 1 TES O3 1x 
#  1.043006 1.200000 ! # 5 1 TES H2 1x 
#  1.043006 1.200000 ! # 6 1 TES H3 1x 
#  1.119673 1.200000 ! # 7 1 TES H1 1x 
#  
# ATOMS 7 
#  
# ATOM 1 O1 TES 1 0.065378 0.444235 0.150196 1.0000 1 O 
#  XY C1 H1 HEX K1 V0 M0 Q0 
# UANI 0.012219 0.016869 0.007714 -.003694 0.001993 0.000561 
#  6.05220 0. -.054 -.087 0. 0.104 0. 0. -.028 0.042 
#  0. -.015 -.026 0. 0. 0.065 0.022 
#  0.011 0. 0. 0.004 0.003 0. 0. 0.015 0.015 
#  
# ATOM 2 C1 TES 1 0.096887 0.558671 0.051997 1.0000 1 C 
#  XY O2 O1 HEX K2 V0 M0 Q0 
# UANI 0.008099 0.010663 0.007093 -.001985 0.001039 -.000023 
#  3.98080 0. 0.081 -.046 0. -.248 0. 0. 0.097 0.050 
#  0. 0.022 -.006 0. 0. 0.294 0.021 
#  0.014 0. 0. 0.014 -.001 0. 0. -.058 0.018 
#  
# ATOM 3 O2 TES 1 0.257592 0.742634 0.036328 1.0000 1 O 
#  ZY C1 O1 HEX K3 V0 M0 Q0 
# UANI 0.010137 0.017509 0.008071 -.005923 0.000846 0.000783 
#  6.09000 0. 0. 0. -.068 0.029 0. 0. -.153 0. 
#  0.028 0. 0. 0.017 0. 0. 0. 
#  -.012 0. 0. 0.011 0. 0. 0. -.003 0. 
#  
# ATOM 4 O3 TES 1 0.369956 0.631243 0.321516 1.0000 1 O 
# bZY H2 H3 HEX K4 V0 M0 Q0 
# UANI 0.009836 0.017079 0.008490 0.001608 0.000438 -.001189 
#  5.64460 0. 0. 0. -.163 -.014 0. 0. 0.132 0. 
#  -.039 0. 0. -.061 0. 0. 0. 
#  -.018 0. 0. -.027 0. 0. 0. 0.004 0. 
#  
# ATOM 5 H2 TES 1 0.308048 0.691273 0.384944 1.0000 1 H 
#  ZY O3 H3 HEX K5 V0 M0 Q0 
# UISO 0.029757 
#  1.13780 0. 0. 0. 0.273 0.140 0. 0. 0. 0. 
#  0.034 0. 0. 0. 0. 0. 0. 
#  -.010 0. 0. 0. 0. 0. 0. 0. 0. 
#  
# ATOM 6 H3 TES 1 0.487805 0.456262 0.351027 1.0000 1 H 
#  ZY O3 H2 HEX K6 V0 M0 Q0 
# UISO 0.023884 
#  1.13780 0. 0. 0. 0.273 0.140 0. 0. 0. 0. 
#  0.034 0. 0. 0. 0. 0. 0. 
#  -.010 0. 0. 0. 0. 0. 0. 0. 0. 
#  
# ATOM 7 H1 TES 1 0.196335 0.514768 0.218886 1.0000 1 H 
#  ZY O1 C1 HEX K7 V0 M0 Q0 
# UISO 0.039332 
#  0.95670 0. 0. 0. 0.207 0.095 0. 0. 0. 0. 
#  0.017 0. 0. 0. 0. 0. 0. 
#  -.028 0. 0. 0. 0. 0. 0. 0. 0. 
#  
# ANHAR 0 3 ! number_of_anharmonic_atoms max_order 
# ! 1 ! atom number 
# ! 0.00E+00 0.00E+00 0.00E+00 0.00E+00 0.00E+00 0.00E+00 0.00E+00 0.00E+00 
# ! 0.00E+00 0.00E+00 
#  
#  
# STOP 
; 
_refine_special_details              
;
  TAAM refinement with ELMAM2 databank.
  Uses aspherical atomic scattering factors computed 
  from multipolar model
  (Hansen & Coppens, Acta Cryst. A, 1978, 34, 909-921)
  parametrized using ELMAM2 databank
  (Domagala, et al., Acta Cryst. A, 2012, 68, 337-351)
  and MoPro software
  (Jelsch, et al., J. Appl. Cryst. 2005, 38, 38-54)
 Refinement of F^1^ against reflections.
 The threshold expression of F^2^ > 2sigma(F^2^) is
 used for calculating R-factors(gt) and is not
 relevant to the choice of reflections for refinement.
 R-factors based on F^2^ are statistically about twice
 as large as those based on F, and R-factors based on
 ALL data will be even larger.
;
_refine_ls_structure_factor_coef     F  
_refine_ls_matrix_type                full
_refine_ls_weighting_scheme          sigma
_refine_ls_weighting_details         ?
_atom_sites_solution_primary      direct 
_atom_sites_solution_secondary    difmap 
_atom_sites_solution_hydrogens    geom   
_refine_ls_hydrogen_treatment    refall
_refine_ls_extinction_method        'none'              
_refine_ls_abs_structure_details     ?
_refine_ls_abs_structure_Flack       ?
_refine_ls_number_reflns              1186
_refine_ls_number_parameters            49
_refine_ls_number_restraints             0
# R-factors: R(F)  &  wR2(I) 
_refine_ls_R_factor_all              0.0150
_refine_ls_R_factor_gt               0.0148
_refine_ls_wR_factor_ref             0.0311
_refine_ls_wR_factor_gt              0.0311
_refine_ls_goodness_of_fit_ref       2.532
_refine_ls_restrained_S_all          0.000
_refine_ls_shift/su_max              0.001
_refine_ls_shift/su_mean             0.000

###  to get diff_density_max min & rms : 
###  run MoPro  : WRIT FOUR   to create FOURier file 
###  run VMoPro : FOUR  FastFourierTransform   to get a 3D grid (Xplor format) on whole unit-cell
###             & GRID  STAT   to get max min rms statistics


loop_
_atom_site_type_symbol      
_atom_site_label            
_atom_site_fract_x          
_atom_site_fract_y          
_atom_site_fract_z          
_atom_site_U_iso_or_equiv   
_atom_site_adp_type         
_atom_site_occupancy        
_atom_site_calc_flag        
_atom_site_refinement_flag_posn  
_atom_site_refinement_flag_adp  
_atom_site_disorder_assembly
_atom_site_disorder_group   
O  O1 0.06538(3) 0.44423(6) 0.15020(2) 0.0123(1) Uani 1 d . . . .
C  C1 0.09689(4) 0.55867(6) 0.05200(2) 0.0088(1) Uani 1 d . . . .
O  O2 0.25759(3) 0.74263(5) 0.03633(2) 0.0121(1) Uani 1 d . . . .
O  O3 0.36996(3) 0.63124(6) 0.32152(2) 0.0121(1) Uani 1 d . . . .
H  H2 0.308(1) 0.691(2) 0.3849(7) 0.030(1) Uiso 1 d U . . .
H  H3 0.488(1) 0.456(2) 0.3510(6) 0.024(1) Uiso 1 d U . . .
H  H1 0.196(2) 0.515(3) 0.2189(8) 0.039(2) Uiso 1 d U . . .

loop_ 
_atom_site_aniso_label 
_atom_site_aniso_U_11 
_atom_site_aniso_U_22 
_atom_site_aniso_U_33 
_atom_site_aniso_U_12 
_atom_site_aniso_U_13 
_atom_site_aniso_U_23 
O1 0.0122(1) 0.0169(1) 0.0077(1) -0.00369(6) 0.00199(7) 0.00056(5)  
C1 0.0081(1) 0.0107(1) 0.0071(1) -0.00199(6) 0.00104(7) -0.000023(5)  
O2 0.0101(1) 0.0175(1) 0.0081(1) -0.00592(5) 0.00085(7) 0.00078(5)  
O3 0.00984(10) 0.0171(1) 0.0085(1) 0.00161(5) 0.00044(7) -0.00119(5)  

loop_
_geom_bond_atom_site_label_1         
_geom_bond_atom_site_label_2         
_geom_bond_distance                  
_geom_bond_site_symmetry_2           
_geom_bond_publ_flag                 
O1 C1 1.2873(3) . ? 
O1 H1 1.023(9) . ? 
C1 O2 1.2218(3) . ? 
O3 H2 0.942(8) . ? 
O3 H3 0.944(7) . ? 

loop_
_geom_angle_atom_site_label_1        
_geom_angle_atom_site_label_2        
_geom_angle_atom_site_label_3        
_geom_angle                          
_geom_angle_site_symmetry_1          
_geom_angle_site_symmetry_3          
_geom_angle_publ_flag                
O1 C1 O2 126.82(2) . . ? 
C1 O1 H1 112.8(5) . . ? 
H2 O3 H3 105.3(6) . . ? 

loop_
_geom_torsion_atom_site_label_1      
_geom_torsion_atom_site_label_2      
_geom_torsion_atom_site_label_3      
_geom_torsion_atom_site_label_4      
_geom_torsion                        
_geom_torsion_site_symmetry_1        
_geom_torsion_site_symmetry_2        
_geom_torsion_site_symmetry_3        
_geom_torsion_site_symmetry_4        
_geom_torsion_publ_flag              
O2 C1 O1 H1 -2.2(5) . . . . ?  

loop_ 
 _refln_index_h 
 _refln_index_k 
 _refln_index_l 
 _refln_F_squared_meas 
 _refln_F_squared_sigma 
 _refln_observed_status 
   1   0   0      352.30      7.90 o 
   2   0   0       24.84      0.57 o 
   3   0   0      390.61      8.85 o 
   4   0   0       44.56      1.01 o 
   5   0   0       63.62      1.39 o 
   6   0   0      234.48      5.52 o 
   7   0   0      109.55      2.37 o 
   8   0   0       27.97      0.61 o 
   9   0   0       19.03      0.43 o 
   2   1   0      359.24      8.09 o 
   3   1   0      109.97      2.46 o 
   4   1   0        2.41      0.06 o 
   5   1   0        0.41      0.02 o 
   6   1   0        0.61      0.02 o 
   7   1   0       84.08      1.87 o 
   8   1   0        0.01      0.01 o 
   9   1   0       34.88      0.77 o 
   0   2   0       13.42      0.31 o 
   1   2   0      321.89      7.26 o 
   2   2   0      508.48     11.41 o 
   3   2   0        1.98      0.05 o 
   4   2   0      120.01      2.69 o 
   5   2   0       24.89      0.56 o 
   6   2   0        0.10      0.01 o 
   7   2   0       36.85      0.84 o 
   8   2   0       44.16      1.00 o 
   9   2   0        1.86      0.05 o 
   1   3   0       19.52      0.43 o 
   2   3   0       13.08      0.29 o 
   3   3   0       73.86      1.64 o 
   4   3   0        5.99      0.14 o 
   5   3   0      125.10      2.77 o 
   6   3   0        0.60      0.05 o 
   7   3   0        0.65      0.03 o 
   8   3   0       18.78      0.42 o 
   0   4   0        2.94      0.07 o 
   1   4   0       18.62      0.41 o 
   2   4   0       13.24      0.30 o 
   3   4   0        6.52      0.15 o 
   4   4   0       69.20      1.54 o 
   5   4   0        9.35      0.22 o 
   6   4   0       17.75      0.39 o 
   7   4   0       10.46      0.24 o 
   1   5   0        4.56      0.11 o 
   2   5   0       12.19      0.28 o 
   3   5   0       18.78      0.43 o 
   4   5   0        0.20      0.02 o 
   5   5   0        5.61      0.13 o 
  -9   1   1        0.47      0.02 o 
  -8   1   1       30.13      0.67 o 
  -7   1   1       18.53      0.41 o 
  -6   1   1        1.42      0.04 o 
  -5   1   1       57.04      1.27 o 
  -4   1   1       92.55      2.08 o 
  -3   1   1      320.81      7.24 o 
  -2   1   1      187.06      4.18 o 
   0   1   1      442.38      9.96 o 
   1   1   1       38.67      0.88 o 
   2   1   1       67.14      1.51 o 
   3   1   1      421.90      9.82 o 
   4   1   1      152.51      3.40 o 
   5   1   1      109.22      2.44 o 
   6   1   1      185.29      4.13 o 
   7   1   1        1.17      0.03 o 
   8   1   1        0.44      0.02 o 
   9   1   1        0.24      0.02 o 
  -9   2   1        5.13      0.12 o 
  -8   2   1       41.54      0.95 o 
  -7   2   1        0.03      0.01 o 
  -6   2   1       72.47      1.61 o 
  -5   2   1        9.51      0.22 o 
  -4   2   1       54.07      1.21 o 
  -3   2   1       85.43      1.90 o 
  -2   2   1      151.27      3.39 o 
  -1   2   1      141.76      3.15 o 
   0   2   1       74.39      1.65 o 
   1   2   1      266.72      6.01 o 
   2   2   1        1.79      0.05 o 
   3   2   1        7.98      0.18 o 
   4   2   1       76.10      1.70 o 
   5   2   1       25.69      0.57 o 
   6   2   1        9.76      0.22 o 
   7   2   1       11.22      0.25 o 
   8   2   1       22.25      0.52 o 
   9   2   1        3.76      0.09 o 
  -8   3   1        0.25      0.02 o 
  -7   3   1        2.13      0.06 o 
  -6   3   1       13.76      0.31 o 
  -5   3   1       20.39      0.46 o 
  -4   3   1        5.15      0.12 o 
  -3   3   1        4.00      0.09 o 
  -2   3   1      145.69      3.25 o 
  -1   3   1        0.13      0.01 o 
   0   3   1       52.44      1.16 o 
   1   3   1       32.03      0.71 o 
   2   3   1       30.27      0.68 o 
   3   3   1        2.14      0.05 o 
   4   3   1       37.58      0.84 o 
   5   3   1       27.57      0.62 o 
   6   3   1        0.06      0.01 o 
   7   3   1       29.53      0.66 o 
   8   3   1        0.22      0.02 o 
  -7   4   1       23.10      0.52 o 
  -6   4   1        8.33      0.19 o 
  -5   4   1        3.42      0.08 o 
  -4   4   1        0.19      0.02 o 
  -3   4   1       21.71      0.48 o 
  -2   4   1       17.07      0.38 o 
  -1   4   1        6.24      0.14 o 
   0   4   1       12.68      0.28 o 
   1   4   1        0.63      0.02 o 
   2   4   1        0.02      0.01 o 
   3   4   1        0.33      0.02 o 
   4   4   1        0.53      0.02 o 
   5   4   1        4.83      0.11 o 
   6   4   1        0.05      0.02 o 
   7   4   1        1.57      0.06 o 
  -5   5   1        2.93      0.07 o 
  -4   5   1        0.06      0.01 o 
  -3   5   1        0.20      0.02 o 
  -2   5   1        0.35      0.02 o 
  -1   5   1       10.52      0.24 o 
   0   5   1        0.03      0.01 o 
   1   5   1        0.09      0.01 o 
   2   5   1        3.99      0.11 o 
   3   5   1        9.60      0.22 o 
   4   5   1        2.13      0.06 o 
 -10   0   2        0.01      0.01 o 
  -9   0   2        4.20      0.11 o 
  -8   0   2        3.64      0.10 o 
  -7   0   2       14.59      0.32 o 
  -6   0   2      183.00      4.09 o 
  -5   0   2       92.65      2.04 o 
  -4   0   2      932.65     21.05 o 
  -3   0   2       14.86      0.36 o 
  -2   0   2      592.83     14.46 o 
  -1   0   2      674.91     14.82 o 
   0   0   2      143.35      3.43 o 
   1   0   2       10.69      0.26 o 
   3   0   2      185.49      4.17 o 
   4   0   2        0.02      0.01 o 
   5   0   2      653.33     15.37 o 
   6   0   2       29.57      0.75 o 
   7   0   2       35.75      0.78 o 
   8   0   2       15.58      0.35 o 
   9   0   2       48.57      1.11 o 
  -9   1   2        1.45      0.04 o 
  -8   1   2        0.02      0.01 o 
  -7   1   2       89.15      1.98 o 
  -6   1   2        6.83      0.16 o 
  -5   1   2      255.45      5.74 o 
  -4   1   2       57.62      1.28 o 
  -3   1   2       33.46      0.77 o 
  -2   1   2      539.44     12.36 o 
  -1   1   2      153.24      3.50 o 
   0   1   2       89.08      2.14 o 
   1   1   2      412.32      9.29 o 
   2   1   2        2.71      0.10 o 
   3   1   2      428.44      9.70 o 
   4   1   2      184.19      4.12 o 
   5   1   2       58.73      1.32 o 
   6   1   2       61.24      1.38 o 
   7   1   2        0.18      0.01 o 
   8   1   2        2.19      0.07 o 
   9   1   2        4.97      0.12 o 
  -9   2   2        0.02      0.01 o 
  -8   2   2       17.05      0.38 o 
  -7   2   2        0.35      0.02 o 
  -6   2   2       41.01      0.91 o 
  -5   2   2        0.62      0.02 o 
  -4   2   2       13.07      0.29 o 
  -3   2   2      179.72      4.01 o 
  -2   2   2      480.37     10.79 o 
  -1   2   2        8.40      0.21 o 
   0   2   2      130.89      2.92 o 
   1   2   2        0.07      0.02 o 
   2   2   2        3.02      0.07 o 
   3   2   2      276.36      6.21 o 
   4   2   2      296.93      6.68 o 
   5   2   2        3.41      0.08 o 
   6   2   2        0.07      0.01 o 
   7   2   2        6.70      0.16 o 
   8   2   2        0.16      0.01 o 
  -8   3   2        9.01      0.21 o 
  -7   3   2        1.99      0.05 o 
  -6   3   2       12.16      0.28 o 
  -5   3   2        0.08      0.01 o 
  -4   3   2       13.99      0.31 o 
  -3   3   2      255.32      5.73 o 
  -2   3   2       68.97      1.53 o 
  -1   3   2       33.06      0.73 o 
   0   3   2      116.96      2.60 o 
   1   3   2       47.76      1.06 o 
   2   3   2       92.54      2.06 o 
   3   3   2       21.34      0.48 o 
   4   3   2        1.04      0.03 o 
   5   3   2        5.57      0.13 o 
   6   3   2        0.81      0.03 o 
   7   3   2       23.67      0.53 o 
   8   3   2       10.15      0.24 o 
  -7   4   2        7.17      0.17 o 
  -6   4   2        0.02      0.02 o 
  -5   4   2        0.01      0.01 o 
  -4   4   2        5.46      0.13 o 
  -3   4   2       11.21      0.25 o 
  -2   4   2       63.26      1.40 o 
  -1   4   2       10.05      0.23 o 
   0   4   2       59.76      1.32 o 
   1   4   2       58.19      1.28 o 
   2   4   2        2.10      0.05 o 
   3   4   2        2.37      0.06 o 
   4   4   2        0.59      0.02 o 
   5   4   2        0.10      0.01 o 
   6   4   2       27.60      0.61 o 
  -5   5   2        4.47      0.11 o 
  -4   5   2       23.77      0.53 o 
  -3   5   2        2.50      0.06 o 
  -2   5   2       16.94      0.38 o 
  -1   5   2       76.36      1.68 o 
   0   5   2        7.80      0.18 o 
   1   5   2       13.18      0.29 o 
   2   5   2        2.01      0.05 o 
   3   5   2        3.30      0.08 o 
   4   5   2        0.95      0.03 o 
  -9   1   3        0.13      0.01 o 
  -8   1   3       19.72      0.44 o 
  -7   1   3        3.77      0.09 o 
  -6   1   3        1.29      0.03 o 
  -5   1   3       52.08      1.16 o 
  -4   1   3        1.60      0.04 o 
  -3   1   3      162.68      3.64 o 
  -2   1   3       20.49      0.50 o 
  -1   1   3      332.07      8.25 o 
   0   1   3       18.07      0.42 o 
   1   1   3      736.93     18.41 o 
   2   1   3      456.15     10.62 o 
   3   1   3       41.97      0.95 o 
   4   1   3      209.11      4.68 o 
   5   1   3        1.78      0.04 o 
   6   1   3       22.78      0.51 o 
   7   1   3        7.65      0.18 o 
   8   1   3       87.95      1.96 o 
   9   1   3       28.01      0.63 o 
  -9   2   3        0.72      0.03 o 
  -8   2   3        7.28      0.17 o 
  -7   2   3       23.31      0.52 o 
  -6   2   3       62.67      1.40 o 
  -5   2   3        4.39      0.10 o 
  -4   2   3       80.21      1.79 o 
  -3   2   3      300.69      6.76 o 
  -2   2   3        9.70      0.22 o 
  -1   2   3      173.01      3.89 o 
   0   2   3        0.05      0.01 o 
   1   2   3      350.34      7.87 o 
   2   2   3       17.20      0.38 o 
   3   2   3      103.60      2.31 o 
   4   2   3       55.83      1.24 o 
   5   2   3       24.51      0.54 o 
   6   2   3       14.19      0.32 o 
   7   2   3        5.02      0.12 o 
   8   2   3        5.27      0.13 o 
  -8   3   3        7.52      0.17 o 
  -7   3   3        2.34      0.06 o 
  -6   3   3        1.77      0.05 o 
  -5   3   3        6.22      0.14 o 
  -4   3   3       23.54      0.52 o 
  -3   3   3        5.93      0.15 o 
  -2   3   3        1.48      0.04 o 
  -1   3   3       13.89      0.31 o 
   0   3   3       88.36      1.96 o 
   1   3   3        0.08      0.01 o 
   2   3   3        4.60      0.11 o 
   3   3   3      100.83      2.23 o 
   4   3   3        1.45      0.04 o 
   5   3   3        4.70      0.11 o 
   6   3   3        0.87      0.03 o 
   7   3   3       16.21      0.37 o 
  -7   4   3        0.73      0.03 o 
  -6   4   3        7.42      0.17 o 
  -5   4   3       25.45      0.57 o 
  -4   4   3       62.64      1.39 o 
  -3   4   3       60.78      1.34 o 
  -2   4   3       34.24      0.76 o 
  -1   4   3        0.04      0.01 o 
   0   4   3        4.09      0.10 o 
   1   4   3       14.97      0.33 o 
   2   4   3       56.95      1.26 o 
   3   4   3       19.06      0.42 o 
   4   4   3        2.90      0.07 o 
   5   4   3        1.35      0.04 o 
   6   4   3        0.33      0.02 o 
  -5   5   3        3.41      0.09 o 
  -4   5   3        2.42      0.06 o 
  -3   5   3        4.66      0.11 o 
  -2   5   3        3.50      0.08 o 
  -1   5   3        1.27      0.04 o 
   0   5   3        1.21      0.04 o 
   1   5   3        0.68      0.03 o 
   2   5   3        1.51      0.04 o 
   3   5   3        0.01      0.01 o 
   4   5   3        3.69      0.09 o 
 -10   0   4        9.15      0.21 o 
  -9   0   4       58.85      1.40 o 
  -8   0   4        4.38      0.11 o 
  -7   0   4       40.90      0.94 o 
  -6   0   4        2.93      0.07 o 
  -5   0   4       18.35      0.41 o 
  -4   0   4      122.77      2.72 o 
  -3   0   4       89.17      2.01 o 
  -1   0   4      766.73     31.60 o 
   0   0   4       69.42      1.60 o 
   1   0   4     1581.37     17.47 o 
   2   0   4        8.08      0.24 o 
   3   0   4       21.81      0.49 o 
   4   0   4       38.12      0.90 o 
   5   0   4       12.00      0.27 o 
   6   0   4        1.55      0.05 o 
   7   0   4      274.48      6.35 o 
   8   0   4       67.69      1.44 o 
   9   0   4        4.83      0.12 o 
 -10   1   4        0.80      0.05 o 
  -9   1   4       10.87      0.24 o 
  -8   1   4       30.42      0.67 o 
  -7   1   4        0.41      0.02 o 
  -6   1   4       32.42      0.72 o 
  -5   1   4       95.46      2.13 o 
  -4   1   4       34.37      0.76 o 
  -3   1   4      230.81      5.19 o 
  -2   1   4      352.46      7.97 o 
  -1   1   4      246.97      6.23 o 
   0   1   4     1327.04     25.60 o 
   1   1   4       65.37      1.47 o 
   2   1   4        9.19      0.23 o 
   3   1   4       11.66      0.26 o 
   4   1   4        3.00      0.07 o 
   5   1   4       39.83      0.90 o 
   6   1   4       55.88      1.24 o 
   7   1   4       36.13      0.81 o 
   8   1   4       34.52      0.78 o 
   9   1   4        2.72      0.08 o 
  -9   2   4        0.36      0.02 o 
  -8   2   4       16.69      0.37 o 
  -7   2   4        3.60      0.09 o 
  -6   2   4        5.65      0.13 o 
  -5   2   4       28.77      0.64 o 
  -4   2   4       63.38      1.41 o 
  -3   2   4       27.61      0.61 o 
  -2   2   4       23.00      0.51 o 
  -1   2   4      227.66      5.10 o 
   0   2   4      184.86      4.17 o 
   1   2   4       20.03      0.45 o 
   2   2   4        1.19      0.03 o 
   3   2   4       92.58      2.07 o 
   4   2   4       15.73      0.35 o 
   5   2   4       61.69      1.36 o 
   6   2   4       49.46      1.12 o 
   7   2   4        0.60      0.03 o 
   8   2   4       15.00      0.34 o 
  -8   3   4        0.01      0.01 o 
  -7   3   4       79.99      1.78 o 
  -6   3   4        4.78      0.11 o 
  -5   3   4       11.74      0.26 o 
  -4   3   4      245.73      5.52 o 
  -3   3   4       46.52      1.03 o 
  -2   3   4        9.33      0.21 o 
  -1   3   4       57.32      1.27 o 
   0   3   4       57.96      1.29 o 
   1   3   4        8.24      0.19 o 
   2   3   4      220.61      4.95 o 
   3   3   4      109.25      2.42 o 
   4   3   4       50.14      1.11 o 
   5   3   4        4.03      0.09 o 
   6   3   4        0.31      0.02 o 
   7   3   4       14.97      0.33 o 
  -7   4   4        2.29      0.06 o 
  -6   4   4       44.94      1.01 o 
  -5   4   4       25.40      0.56 o 
  -4   4   4        1.10      0.03 o 
  -3   4   4       30.41      0.68 o 
  -2   4   4        0.49      0.02 o 
  -1   4   4        0.44      0.02 o 
   0   4   4       12.71      0.29 o 
   1   4   4        3.04      0.07 o 
   2   4   4       56.33      1.25 o 
   3   4   4       40.04      0.88 o 
   4   4   4        1.69      0.05 o 
   5   4   4       27.03      0.61 o 
   6   4   4        6.70      0.16 o 
  -5   5   4       70.67      1.56 o 
  -4   5   4        0.56      0.02 o 
  -3   5   4       10.06      0.23 o 
  -2   5   4        3.73      0.09 o 
  -1   5   4        5.14      0.12 o 
   0   5   4       25.65      0.57 o 
   1   5   4       97.02      2.14 o 
   2   5   4        3.05      0.08 o 
   3   5   4        0.10      0.01 o 
   4   5   4       24.54      0.54 o 
 -10   1   5       10.10      0.23 o 
  -9   1   5        3.15      0.08 o 
  -8   1   5       23.35      0.52 o 
  -7   1   5        2.28      0.06 o 
  -6   1   5       97.50      2.18 o 
  -5   1   5       31.22      0.70 o 
  -4   1   5        0.04      0.01 o 
  -3   1   5      211.07      4.73 o 
  -2   1   5       20.81      0.50 o 
  -1   1   5        1.11      0.05 o 
   0   1   5       70.45      1.83 o 
   1   1   5      113.57      2.54 o 
   2   1   5       20.16      0.46 o 
   3   1   5        5.20      0.12 o 
   4   1   5       90.74      2.05 o 
   5   1   5        1.26      0.03 o 
   6   1   5       60.60      1.36 o 
   7   1   5       41.87      0.94 o 
   8   1   5        0.02      0.01 o 
  -9   2   5        6.44      0.15 o 
  -8   2   5       35.43      0.78 o 
  -7   2   5       10.47      0.24 o 
  -6   2   5        4.50      0.11 o 
  -5   2   5      179.74      4.01 o 
  -4   2   5        6.06      0.14 o 
  -3   2   5        2.59      0.06 o 
  -2   2   5        3.35      0.08 o 
  -1   2   5      484.09     10.86 o 
   0   2   5       49.62      1.12 o 
   1   2   5       91.93      2.05 o 
   2   2   5      153.99      3.48 o 
   3   2   5       62.60      1.39 o 
   4   2   5        0.62      0.02 o 
   5   2   5       15.30      0.35 o 
   6   2   5      100.13      2.22 o 
   7   2   5        0.85      0.03 o 
   8   2   5        7.94      0.18 o 
  -8   3   5        0.95      0.03 o 
  -7   3   5       36.15      0.80 o 
  -6   3   5        0.69      0.03 o 
  -5   3   5        3.84      0.09 o 
  -4   3   5       29.07      0.65 o 
  -3   3   5       22.19      0.50 o 
  -2   3   5        6.81      0.15 o 
  -1   3   5        0.80      0.02 o 
   0   3   5       16.16      0.37 o 
   1   3   5       22.37      0.50 o 
   2   3   5        8.09      0.19 o 
   3   3   5        0.18      0.01 o 
   4   3   5        3.73      0.09 o 
   5   3   5       42.38      0.94 o 
   6   3   5        0.16      0.02 o 
   7   3   5        1.07      0.04 o 
  -7   4   5       24.78      0.55 o 
  -6   4   5       41.67      0.92 o 
  -5   4   5       14.26      0.32 o 
  -4   4   5       11.89      0.27 o 
  -3   4   5        0.41      0.02 o 
  -2   4   5       36.04      0.81 o 
  -1   4   5       63.43      1.41 o 
   0   4   5       79.08      1.75 o 
   1   4   5       54.11      1.21 o 
   2   4   5       18.97      0.43 o 
   3   4   5        0.28      0.02 o 
   4   4   5       21.42      0.47 o 
   5   4   5       19.95      0.45 o 
   6   4   5       15.40      0.34 o 
  -5   5   5        0.32      0.03 o 
  -4   5   5        0.07      0.01 o 
  -3   5   5        1.21      0.04 o 
  -2   5   5        4.32      0.10 o 
  -1   5   5        0.19      0.01 o 
   0   5   5        3.28      0.08 o 
   1   5   5        4.32      0.10 o 
   2   5   5        1.32      0.04 o 
   3   5   5        1.92      0.05 o 
 -10   0   6       13.15      0.36 o 
  -9   0   6       25.99      0.56 o 
  -8   0   6        0.04      0.02 o 
  -7   0   6      259.04      5.84 o 
  -6   0   6      166.42      3.70 o 
  -5   0   6      118.70      2.62 o 
  -4   0   6       46.15      1.01 o 
  -3   0   6       13.28      0.33 o 
  -2   0   6      171.17      3.88 o 
  -1   0   6      198.31      4.59 o 
   0   0   6      947.59     23.94 o 
   1   0   6      216.26      5.08 o 
   2   0   6        3.96      0.10 o 
   3   0   6      576.18     12.97 o 
   4   0   6       13.18      0.30 o 
   5   0   6        6.52      0.15 o 
   6   0   6       46.64      1.06 o 
   7   0   6        1.19      0.05 o 
   8   0   6        4.75      0.13 o 
  -9   1   6       23.48      0.53 o 
  -8   1   6        1.82      0.05 o 
  -7   1   6       19.68      0.44 o 
  -6   1   6      156.40      3.48 o 
  -5   1   6        4.03      0.09 o 
  -4   1   6      180.09      4.02 o 
  -3   1   6        0.32      0.01 o 
  -2   1   6        5.53      0.13 o 
  -1   1   6        0.48      0.03 o 
   0   1   6      300.11      6.78 o 
   1   1   6      210.68      4.89 o 
   2   1   6      416.00      9.34 o 
   3   1   6        4.72      0.11 o 
   4   1   6       40.23      0.90 o 
   5   1   6       83.08      1.85 o 
   6   1   6       21.80      0.49 o 
   7   1   6        0.95      0.04 o 
   8   1   6        4.37      0.11 o 
  -9   2   6       36.12      0.80 o 
  -8   2   6       60.20      1.35 o 
  -7   2   6        2.19      0.06 o 
  -6   2   6        1.13      0.03 o 
  -5   2   6       83.46      1.86 o 
  -4   2   6        5.89      0.13 o 
  -3   2   6      139.24      3.10 o 
  -2   2   6       72.73      1.61 o 
  -1   2   6       18.89      0.42 o 
   0   2   6        5.29      0.12 o 
   1   2   6      161.76      3.62 o 
   2   2   6       10.61      0.24 o 
   3   2   6       45.61      1.02 o 
   4   2   6        7.08      0.16 o 
   5   2   6       49.64      1.14 o 
   6   2   6        2.28      0.06 o 
   7   2   6        6.15      0.14 o 
   8   2   6        0.03      0.02 o 
  -8   3   6       35.27      0.78 o 
  -7   3   6       16.89      0.38 o 
  -6   3   6        7.00      0.16 o 
  -5   3   6        4.86      0.11 o 
  -4   3   6        8.35      0.19 o 
  -3   3   6        0.35      0.03 o 
  -2   3   6      370.98      8.35 o 
  -1   3   6      108.14      2.42 o 
   0   3   6        0.33      0.02 o 
   1   3   6       44.78      1.01 o 
   2   3   6        2.44      0.06 o 
   3   3   6       20.94      0.47 o 
   4   3   6      110.77      2.45 o 
   5   3   6       94.92      2.09 o 
   6   3   6        0.23      0.02 o 
   7   3   6        7.08      0.17 o 
  -7   4   6        4.66      0.11 o 
  -6   4   6        1.98      0.06 o 
  -5   4   6        0.01      0.01 o 
  -4   4   6       30.27      0.67 o 
  -3   4   6       26.55      0.59 o 
  -2   4   6        4.05      0.10 o 
  -1   4   6       85.56      1.91 o 
   0   4   6        6.68      0.15 o 
   1   4   6        8.41      0.19 o 
   2   4   6        3.71      0.09 o 
   3   4   6        0.30      0.02 o 
   4   4   6       14.23      0.32 o 
   5   4   6        9.24      0.21 o 
  -4   5   6        5.86      0.14 o 
  -3   5   6       39.09      0.87 o 
  -2   5   6        0.02      0.01 o 
  -1   5   6       33.78      0.75 o 
   0   5   6       78.76      1.73 o 
   1   5   6        0.17      0.02 o 
   2   5   6        1.99      0.06 o 
   3   5   6       16.67      0.37 o 
  -9   1   7       18.07      0.41 o 
  -8   1   7       58.33      1.29 o 
  -7   1   7       54.32      1.21 o 
  -6   1   7        2.89      0.07 o 
  -5   1   7        1.00      0.03 o 
  -4   1   7       89.62      2.00 o 
  -3   1   7      344.27      7.73 o 
  -2   1   7       34.18      0.76 o 
  -1   1   7      404.52      9.36 o 
   0   1   7       36.17      0.80 o 
   1   1   7       18.50      0.42 o 
   2   1   7       30.44      0.68 o 
   3   1   7       29.35      0.65 o 
   4   1   7        8.38      0.19 o 
   5   1   7        5.21      0.12 o 
   6   1   7       12.43      0.29 o 
   7   1   7        1.45      0.05 o 
   8   1   7        0.31      0.02 o 
  -9   2   7       10.43      0.24 o 
  -8   2   7        6.72      0.15 o 
  -7   2   7       20.29      0.45 o 
  -6   2   7        0.24      0.01 o 
  -5   2   7       22.28      0.50 o 
  -4   2   7        7.12      0.16 o 
  -3   2   7      169.70      3.79 o 
  -2   2   7       34.39      0.76 o 
  -1   2   7        1.33      0.03 o 
   0   2   7      140.86      3.14 o 
   1   2   7       83.12      1.86 o 
   2   2   7       57.73      1.29 o 
   3   2   7        3.87      0.09 o 
   4   2   7      157.94      3.56 o 
   5   2   7        4.39      0.11 o 
   6   2   7        1.15      0.04 o 
   7   2   7        3.43      0.09 o 
  -8   3   7       11.19      0.25 o 
  -7   3   7        0.03      0.01 o 
  -6   3   7        8.01      0.18 o 
  -5   3   7       16.74      0.38 o 
  -4   3   7        5.44      0.12 o 
  -3   3   7        4.12      0.10 o 
  -2   3   7       83.70      1.87 o 
  -1   3   7        1.79      0.04 o 
   0   3   7        1.05      0.03 o 
   1   3   7       19.36      0.44 o 
   2   3   7       30.12      0.67 o 
   3   3   7        2.19      0.05 o 
   4   3   7        0.31      0.02 o 
   5   3   7        4.98      0.12 o 
   6   3   7        5.36      0.13 o 
  -7   4   7        4.66      0.12 o 
  -6   4   7        0.02      0.02 o 
  -5   4   7        1.13      0.03 o 
  -4   4   7       10.06      0.23 o 
  -3   4   7       17.49      0.39 o 
  -2   4   7       38.67      0.86 o 
  -1   4   7       29.86      0.66 o 
   0   4   7        0.18      0.02 o 
   1   4   7        1.36      0.04 o 
   2   4   7       19.02      0.43 o 
   3   4   7       57.43      1.26 o 
   4   4   7       42.11      0.93 o 
   5   4   7       20.04      0.45 o 
  -4   5   7        0.07      0.01 o 
  -3   5   7        4.35      0.11 o 
  -2   5   7        0.30      0.03 o 
  -1   5   7        1.11      0.04 o 
   0   5   7        0.02      0.02 o 
   1   5   7        1.04      0.04 o 
   2   5   7        0.27      0.02 o 
 -10   0   8       18.01      0.63 o 
  -9   0   8        4.49      0.12 o 
  -8   0   8       51.20      1.11 o 
  -7   0   8        0.25      0.02 o 
  -6   0   8        1.09      0.04 o 
  -5   0   8      287.97      6.51 o 
  -4   0   8      569.26     12.78 o 
  -3   0   8       22.74      0.50 o 
  -2   0   8      445.27     10.10 o 
  -1   0   8      484.98     10.95 o 
   0   0   8      284.13      6.63 o 
   1   0   8       70.57      1.57 o 
   2   0   8      104.22      2.30 o 
   3   0   8       10.88      0.27 o 
   4   0   8        1.05      0.04 o 
   5   0   8      151.00      3.29 o 
   6   0   8       16.32      0.45 o 
   7   0   8       46.01      1.12 o 
   8   0   8       30.68      0.65 o 
  -9   1   8        5.07      0.12 o 
  -8   1   8        6.17      0.14 o 
  -7   1   8        0.01      0.01 o 
  -6   1   8        3.08      0.07 o 
  -5   1   8       17.51      0.39 o 
  -4   1   8      176.28      3.94 o 
  -3   1   8        8.42      0.19 o 
  -2   1   8      287.40      6.46 o 
  -1   1   8       94.31      2.10 o 
   0   1   8       27.12      0.61 o 
   1   1   8       93.65      2.10 o 
   2   1   8       48.01      1.06 o 
   3   1   8       38.53      0.86 o 
   4   1   8       29.01      0.64 o 
   5   1   8        1.48      0.04 o 
   6   1   8       43.95      1.00 o 
   7   1   8       48.80      1.09 o 
  -9   2   8       58.77      1.29 o 
  -8   2   8        6.98      0.16 o 
  -7   2   8       17.58      0.39 o 
  -6   2   8       13.89      0.32 o 
  -5   2   8        2.00      0.05 o 
  -4   2   8       84.76      1.89 o 
  -3   2   8      288.21      6.49 o 
  -2   2   8       28.96      0.65 o 
  -1   2   8       47.37      1.06 o 
   0   2   8        0.48      0.02 o 
   1   2   8        5.94      0.14 o 
   2   2   8       56.78      1.28 o 
   3   2   8      105.74      2.36 o 
   4   2   8        0.82      0.05 o 
   5   2   8       14.52      0.33 o 
   6   2   8        5.54      0.13 o 
   7   2   8        7.58      0.19 o 
  -8   3   8       23.71      0.53 o 
  -7   3   8        0.06      0.01 o 
  -6   3   8       42.08      0.94 o 
  -5   3   8        2.34      0.06 o 
  -4   3   8        0.30      0.01 o 
  -3   3   8       18.36      0.41 o 
  -2   3   8       26.41      0.59 o 
  -1   3   8        6.61      0.15 o 
   0   3   8      101.19      2.29 o 
   1   3   8       25.84      0.57 o 
   2   3   8        1.72      0.05 o 
   3   3   8      119.09      2.63 o 
   4   3   8       57.31      1.28 o 
   5   3   8        3.55      0.09 o 
   6   3   8        6.56      0.15 o 
  -6   4   8        7.31      0.17 o 
  -5   4   8       26.48      0.59 o 
  -4   4   8        4.70      0.11 o 
  -3   4   8        0.60      0.02 o 
  -2   4   8        0.59      0.02 o 
  -1   4   8        8.17      0.19 o 
   0   4   8        5.90      0.14 o 
   1   4   8       61.26      1.39 o 
   2   4   8        5.43      0.13 o 
   3   4   8       21.31      0.47 o 
   4   4   8       22.08      0.49 o 
  -4   5   8        8.71      0.20 o 
  -3   5   8        0.63      0.04 o 
  -2   5   8        1.22      0.05 o 
  -1   5   8        0.92      0.03 o 
   0   5   8        6.85      0.16 o 
   1   5   8        8.43      0.19 o 
   2   5   8       77.08      1.70 o 
  -9   1   9       18.05      0.40 o 
  -8   1   9       14.21      0.32 o 
  -7   1   9       10.97      0.25 o 
  -6   1   9       45.79      1.02 o 
  -5   1   9      271.59      6.11 o 
  -4   1   9       46.85      1.05 o 
  -3   1   9       62.21      1.38 o 
  -2   1   9       22.99      0.51 o 
  -1   1   9      172.82      3.86 o 
   0   1   9       38.04      0.85 o 
   1   1   9      192.18      4.34 o 
   2   1   9      179.65      4.02 o 
   3   1   9        1.46      0.04 o 
   4   1   9       21.43      0.48 o 
   5   1   9        1.97      0.06 o 
   6   1   9       36.30      0.83 o 
   7   1   9        0.08      0.02 o 
  -9   2   9        1.39      0.05 o 
  -8   2   9        1.49      0.04 o 
  -7   2   9       17.66      0.39 o 
  -6   2   9       32.83      0.73 o 
  -5   2   9        0.16      0.01 o 
  -4   2   9       14.09      0.32 o 
  -3   2   9       53.21      1.18 o 
  -2   2   9       17.19      0.39 o 
  -1   2   9        8.05      0.18 o 
   0   2   9       55.81      1.24 o 
   1   2   9        7.47      0.17 o 
   2   2   9       80.27      1.77 o 
   3   2   9        2.32      0.06 o 
   4   2   9       14.95      0.33 o 
   5   2   9       11.16      0.26 o 
   6   2   9       36.15      0.83 o 
  -8   3   9        5.84      0.14 o 
  -7   3   9       10.28      0.23 o 
  -6   3   9       33.42      0.74 o 
  -5   3   9        0.03      0.01 o 
  -4   3   9       38.69      0.86 o 
  -3   3   9        5.52      0.13 o 
  -2   3   9        8.34      0.19 o 
  -1   3   9        1.24      0.03 o 
   0   3   9       42.65      0.95 o 
   1   3   9       10.26      0.23 o 
   2   3   9        1.40      0.04 o 
   3   3   9       37.51      0.84 o 
   4   3   9        6.44      0.15 o 
   5   3   9        0.34      0.02 o 
   6   3   9        3.81      0.10 o 
  -6   4   9        0.11      0.02 o 
  -5   4   9        0.01      0.01 o 
  -4   4   9        2.34      0.06 o 
  -3   4   9        0.58      0.02 o 
  -2   4   9        0.29      0.02 o 
  -1   4   9        1.43      0.04 o 
   0   4   9        6.47      0.15 o 
   1   4   9       12.82      0.29 o 
   2   4   9        7.04      0.16 o 
   3   4   9       10.15      0.23 o 
   4   4   9        1.03      0.04 o 
  -3   5   9        4.62      0.11 o 
  -2   5   9        1.02      0.04 o 
  -1   5   9        7.25      0.17 o 
   0   5   9        0.13      0.02 o 
   1   5   9        0.85      0.03 o 
  -9   0  10       55.42      1.31 o 
  -8   0  10        6.95      0.16 o 
  -7   0  10        1.45      0.05 o 
  -6   0  10      299.18      6.77 o 
  -5   0  10      104.95      2.31 o 
  -4   0  10        1.74      0.05 o 
  -3   0  10        4.28      0.11 o 
  -2   0  10      186.88      4.18 o 
  -1   0  10        3.11      0.08 o 
   0   0  10      400.87      9.05 o 
   1   0  10      671.22     15.35 o 
   2   0  10       35.08      0.77 o 
   3   0  10        1.28      0.06 o 
   4   0  10        4.51      0.11 o 
   5   0  10       75.17      1.68 o 
   6   0  10       35.52      0.88 o 
   7   0  10       63.10      1.33 o 
  -9   1  10        1.26      0.04 o 
  -8   1  10       38.39      0.85 o 
  -7   1  10       31.00      0.69 o 
  -6   1  10       52.54      1.16 o 
  -5   1  10       26.67      0.60 o 
  -4   1  10        0.04      0.01 o 
  -3   1  10        3.64      0.09 o 
  -2   1  10       33.04      0.75 o 
  -1   1  10        0.04      0.01 o 
   0   1  10      149.51      3.33 o 
   1   1  10       74.70      1.65 o 
   2   1  10       43.40      0.96 o 
   3   1  10       87.69      1.94 o 
   4   1  10        0.31      0.02 o 
   5   1  10        0.80      0.03 o 
   6   1  10        0.36      0.03 o 
   7   1  10        3.51      0.09 o 
  -9   2  10        5.76      0.14 o 
  -8   2  10       11.88      0.27 o 
  -7   2  10       82.90      1.87 o 
  -6   2  10       10.11      0.24 o 
  -5   2  10        0.02      0.01 o 
  -4   2  10       31.47      0.71 o 
  -3   2  10       11.36      0.25 o 
  -2   2  10       92.00      2.05 o 
  -1   2  10      188.00      4.20 o 
   0   2  10       26.31      0.58 o 
   1   2  10        4.62      0.11 o 
   2   2  10       78.32      1.73 o 
   3   2  10       11.60      0.27 o 
   4   2  10       43.04      0.95 o 
   5   2  10       42.28      0.97 o 
   6   2  10        1.60      0.05 o 
  -8   3  10       10.52      0.24 o 
  -7   3  10       12.18      0.27 o 
  -6   3  10        0.56      0.02 o 
  -5   3  10        6.94      0.16 o 
  -4   3  10       66.81      1.49 o 
  -3   3  10       20.92      0.47 o 
  -2   3  10       23.12      0.52 o 
  -1   3  10       33.06      0.74 o 
   0   3  10        1.36      0.04 o 
   1   3  10        0.75      0.03 o 
   2   3  10        2.63      0.07 o 
   3   3  10        0.30      0.02 o 
   4   3  10       10.42      0.24 o 
   5   3  10       40.53      0.90 o 
  -6   4  10        1.98      0.05 o 
  -5   4  10       25.21      0.57 o 
  -4   4  10        3.07      0.07 o 
  -3   4  10       40.31      0.90 o 
  -2   4  10       25.19      0.56 o 
  -1   4  10        0.01      0.01 o 
   0   4  10       17.29      0.39 o 
   1   4  10        0.06      0.02 o 
   2   4  10        1.76      0.05 o 
   3   4  10       11.83      0.27 o 
  -2   5  10        3.64      0.14 o 
  -1   5  10       15.95      0.36 o 
  -9   1  11        7.04      0.16 o 
  -8   1  11        1.72      0.05 o 
  -7   1  11       48.58      1.07 o 
  -6   1  11        4.24      0.10 o 
  -5   1  11        0.18      0.01 o 
  -4   1  11        1.83      0.05 o 
  -3   1  11      160.36      3.67 o 
  -2   1  11       84.64      1.90 o 
  -1   1  11       75.09      1.68 o 
   0   1  11      204.88      4.59 o 
   1   1  11        0.06      0.01 o 
   2   1  11        1.78      0.05 o 
   3   1  11       14.10      0.32 o 
   4   1  11      133.50      2.96 o 
   5   1  11       30.42      0.67 o 
   6   1  11       33.43      0.82 o 
  -8   2  11       21.46      0.48 o 
  -7   2  11       23.71      0.53 o 
  -6   2  11        0.26      0.02 o 
  -5   2  11       41.76      0.93 o 
  -4   2  11        7.81      0.18 o 
  -3   2  11       23.83      0.54 o 
  -2   2  11       13.76      0.31 o 
  -1   2  11       75.00      1.68 o 
   0   2  11        1.45      0.04 o 
   1   2  11        8.99      0.20 o 
   2   2  11       33.13      0.75 o 
   3   2  11        9.68      0.22 o 
   4   2  11        1.30      0.05 o 
   5   2  11       11.32      0.26 o 
   6   2  11        6.05      0.15 o 
  -7   3  11        0.27      0.02 o 
  -6   3  11        4.65      0.11 o 
  -5   3  11        0.61      0.02 o 
  -4   3  11       21.70      0.48 o 
  -3   3  11        1.47      0.04 o 
  -2   3  11       20.86      0.47 o 
  -1   3  11       43.41      0.98 o 
   0   3  11        1.52      0.04 o 
   1   3  11       15.84      0.36 o 
   2   3  11        0.25      0.02 o 
   3   3  11       16.96      0.38 o 
   4   3  11        0.40      0.03 o 
   5   3  11       22.60      0.50 o 
  -5   4  11        0.34      0.02 o 
  -4   4  11        0.12      0.01 o 
  -3   4  11        4.08      0.10 o 
  -2   4  11       18.61      0.42 o 
  -1   4  11        3.07      0.08 o 
   0   4  11        0.74      0.03 o 
   1   4  11        1.49      0.04 o 
   2   4  11        0.24      0.02 o 
   3   4  11        0.06      0.02 o 
  -9   0  12        0.08      0.02 o 
  -8   0  12        3.21      0.09 o 
  -7   0  12        6.02      0.15 o 
  -6   0  12        0.87      0.21 o 
  -5   0  12       45.27      1.01 o 
  -4   0  12      242.50      5.48 o 
  -3   0  12      146.60      3.24 o 
  -2   0  12       16.70      0.38 o 
  -1   0  12      112.71      2.58 o 
   0   0  12       14.31      0.33 o 
   1   0  12        6.27      0.18 o 
   2   0  12       79.09      1.75 o 
   3   0  12      286.43      6.76 o 
   4   0  12        3.06      0.09 o 
   5   0  12       18.00      0.42 o 
   6   0  12      101.11      2.21 o 
  -9   1  12        0.08      0.02 o 
  -8   1  12        1.87      0.06 o 
  -7   1  12        2.97      0.07 o 
  -6   1  12       43.93      0.97 o 
  -5   1  12       25.78      0.57 o 
  -4   1  12       83.82      1.86 o 
  -3   1  12       54.34      1.22 o 
  -2   1  12        9.64      0.22 o 
  -1   1  12       89.02      1.97 o 
   0   1  12        0.20      0.01 o 
   1   1  12        1.99      0.05 o 
   2   1  12       25.12      0.56 o 
   3   1  12       11.40      0.26 o 
   4   1  12       12.13      0.27 o 
   5   1  12       58.80      1.32 o 
   6   1  12        0.75      0.04 o 
  -8   2  12        8.52      0.20 o 
  -7   2  12        8.48      0.19 o 
  -6   2  12        9.52      0.21 o 
  -5   2  12       25.28      0.57 o 
  -4   2  12        0.87      0.03 o 
  -3   2  12        2.17      0.05 o 
  -2   2  12      112.17      2.49 o 
  -1   2  12       34.81      0.78 o 
   0   2  12       17.40      0.39 o 
   1   2  12       15.42      0.35 o 
   2   2  12        0.47      0.02 o 
   3   2  12       22.77      0.51 o 
   4   2  12      107.48      2.55 o 
   5   2  12       23.08      0.53 o 
  -7   3  12        1.07      0.04 o 
  -6   3  12        0.95      0.03 o 
  -5   3  12        0.77      0.03 o 
  -4   3  12       12.92      0.29 o 
  -3   3  12       44.76      0.99 o 
  -2   3  12       89.14      1.97 o 
  -1   3  12        0.23      0.02 o 
   0   3  12        8.66      0.20 o 
   1   3  12       35.54      0.79 o 
   2   3  12        4.04      0.10 o 
   3   3  12       34.63      0.77 o 
   4   3  12        0.01      0.01 o 
  -5   4  12        2.10      0.06 o 
  -4   4  12        0.48      0.02 o 
  -3   4  12        3.15      0.08 o 
  -2   4  12        0.13      0.02 o 
  -1   4  12       21.86      0.49 o 
   0   4  12       25.74      0.59 o 
   1   4  12        1.60      0.05 o 
   2   4  12       37.50      0.82 o 
  -8   1  13        0.05      0.01 o 
  -7   1  13        9.83      0.23 o 
  -6   1  13        5.07      0.12 o 
  -5   1  13        9.30      0.21 o 
  -4   1  13       15.65      0.36 o 
  -3   1  13        0.85      0.03 o 
  -2   1  13       32.86      0.74 o 
  -1   1  13        5.70      0.13 o 
   0   1  13       26.71      0.60 o 
   1   1  13        7.11      0.16 o 
   2   1  13      124.38      2.74 o 
   3   1  13       37.96      0.86 o 
   4   1  13        6.41      0.15 o 
   5   1  13       17.75      0.41 o 
  -8   2  13        2.21      0.06 o 
  -7   2  13        5.41      0.13 o 
  -6   2  13        0.28      0.02 o 
  -5   2  13       76.58      1.71 o 
  -4   2  13        3.41      0.08 o 
  -3   2  13       55.28      1.22 o 
  -2   2  13       31.88      0.71 o 
  -1   2  13       13.31      0.30 o 
   0   2  13       10.35      0.24 o 
   1   2  13       28.62      0.64 o 
   2   2  13       37.75      0.84 o 
   3   2  13        2.99      0.09 o 
   4   2  13       28.68      0.66 o 
  -7   3  13        8.06      0.18 o 
  -6   3  13        7.26      0.17 o 
  -5   3  13        0.05      0.01 o 
  -4   3  13        1.06      0.04 o 
  -3   3  13        9.79      0.23 o 
  -2   3  13        4.07      0.10 o 
  -1   3  13        1.18      0.04 o 
   0   3  13        0.03      0.02 o 
   1   3  13       29.94      0.67 o 
   2   3  13        0.14      0.02 o 
   3   3  13       12.83      0.32 o 
  -4   4  13       30.92      0.68 o 
  -3   4  13       34.05      0.75 o 
  -2   4  13       11.27      0.26 o 
  -1   4  13        0.38      0.02 o 
   0   4  13        6.66      0.16 o 
   1   4  13        8.68      0.21 o 
  -8   0  14       46.57      1.05 o 
  -7   0  14       12.18      0.27 o 
  -6   0  14       27.11      0.60 o 
  -5   0  14        0.59      0.04 o 
  -4   0  14        1.94      0.06 o 
  -3   0  14       18.03      0.40 o 
  -2   0  14       57.59      1.27 o 
  -1   0  14       49.59      1.09 o 
   0   0  14       55.06      1.21 o 
   1   0  14       88.64      2.03 o 
   2   0  14      104.01      2.19 o 
   3   0  14        3.87      0.12 o 
   4   0  14        0.12      0.03 o 
   5   0  14       16.90      0.52 o 
  -8   1  14        0.55      0.03 o 
  -7   1  14       16.03      0.36 o 
  -6   1  14       23.15      0.52 o 
  -5   1  14       27.08      0.62 o 
  -4   1  14       17.41      0.39 o 
  -3   1  14        0.35      0.02 o 
  -2   1  14       19.12      0.43 o 
  -1   1  14       46.99      1.04 o 
   0   1  14        9.23      0.21 o 
   1   1  14      132.27      2.96 o 
   2   1  14        3.26      0.08 o 
   3   1  14        0.70      0.03 o 
   4   1  14        2.61      0.07 o 
   5   1  14        0.37      0.04 o 
  -7   2  14        3.75      0.09 o 
  -6   2  14        6.66      0.15 o 
  -5   2  14        0.75      0.03 o 
  -4   2  14       23.53      0.54 o 
  -3   2  14        0.96      0.03 o 
  -2   2  14       14.16      0.32 o 
  -1   2  14        1.31      0.04 o 
   0   2  14       60.80      1.34 o 
   1   2  14        6.81      0.16 o 
   2   2  14        1.70      0.05 o 
   3   2  14        8.39      0.21 o 
   4   2  14       11.68      0.28 o 
  -6   3  14       59.30      1.33 o 
  -5   3  14        0.87      0.03 o 
  -4   3  14       33.26      0.74 o 
  -3   3  14       74.00      1.63 o 
  -2   3  14        5.15      0.12 o 
  -1   3  14       28.07      0.63 o 
   0   3  14       29.33      0.65 o 
   1   3  14       15.77      0.35 o 
   2   3  14        8.91      0.23 o 
   3   3  14       52.77      1.14 o 
  -3   4  14        6.33      0.15 o 
  -2   4  14        9.61      0.23 o 
  -1   4  14        3.67      0.09 o 
  -8   1  15       17.14      0.38 o 
  -7   1  15       14.37      0.32 o 
  -6   1  15        3.77      0.09 o 
  -5   1  15       41.40      0.93 o 
  -4   1  15        0.11      0.02 o 
  -3   1  15        0.13      0.01 o 
  -2   1  15       11.64      0.27 o 
  -1   1  15       10.82      0.25 o 
   0   1  15        3.72      0.09 o 
   1   1  15        4.35      0.11 o 
   2   1  15        5.69      0.15 o 
   3   1  15        3.27      0.09 o 
   4   1  15       10.09      0.26 o 
  -7   2  15       44.00      0.96 o 
  -6   2  15        2.92      0.07 o 
  -5   2  15       12.65      0.28 o 
  -4   2  15       36.27      0.80 o 
  -3   2  15       29.68      0.66 o 
  -2   2  15        2.28      0.06 o 
  -1   2  15       12.90      0.29 o 
   0   2  15      102.06      2.26 o 
   1   2  15        0.92      0.03 o 
   2   2  15       13.52      0.31 o 
   3   2  15        1.28      0.05 o 
  -5   3  15        2.45      0.07 o 
  -4   3  15        6.21      0.14 o 
  -3   3  15        1.74      0.05 o 
  -2   3  15       11.90      0.27 o 
  -1   3  15        6.53      0.15 o 
   0   3  15        0.34      0.02 o 
   1   3  15        1.02      0.04 o 
   2   3  15        5.43      0.15 o 
  -7   0  16        7.67      0.18 o 
  -6   0  16      135.74      3.08 o 
  -5   0  16        0.14      0.02 o 
  -4   0  16       58.89      1.28 o 
  -3   0  16       13.62      0.36 o 
  -2   0  16       12.05      0.27 o 
  -1   0  16       23.33      0.51 o 
   0   0  16       11.63      0.27 o 
   1   0  16       13.47      0.30 o 
   2   0  16       38.20      0.88 o 
   3   0  16       11.64      0.33 o 
  -7   1  16        6.31      0.16 o 
  -6   1  16        0.64      0.03 o 
  -5   1  16       56.94      1.25 o 
  -4   1  16       22.89      0.53 o 
  -3   1  16       32.76      0.74 o 
  -2   1  16        1.10      0.04 o 
  -1   1  16        6.56      0.15 o 
   0   1  16        3.89      0.09 o 
   1   1  16       24.50      0.57 o 
   2   1  16        0.50      0.03 o 
   3   1  16       63.33      1.47 o 
  -6   2  16        0.40      0.02 o 
  -5   2  16        3.62      0.09 o 
  -4   2  16       10.82      0.25 o 
  -3   2  16       15.21      0.34 o 
  -2   2  16       38.97      0.88 o 
  -1   2  16        0.07      0.01 o 
   0   2  16        2.84      0.07 o 
   1   2  16        6.04      0.14 o 
   2   2  16       14.05      0.33 o 
  -4   3  16        4.19      0.10 o 
  -3   3  16        0.01      0.01 o 
  -2   3  16       34.65      0.76 o 
  -1   3  16      123.06      2.75 o 
   0   3  16        1.29      0.04 o 
  -6   1  17        1.14      0.04 o 
  -5   1  17       17.04      0.39 o 
  -4   1  17        4.69      0.11 o 
  -3   1  17       61.90      1.37 o 
  -2   1  17       32.12      0.72 o 
  -1   1  17        1.84      0.05 o 
   0   1  17       21.29      0.47 o 
   1   1  17        3.91      0.10 o 
   2   1  17        4.77      0.14 o 
  -5   2  17        8.35      0.19 o 
  -4   2  17        7.75      0.18 o 
  -3   2  17        1.01      0.04 o 
  -2   2  17       58.78      1.31 o 
  -1   2  17        0.05      0.02 o 
   0   2  17        0.03      0.02 o 
   1   2  17        4.44      0.11 o 
  -6   0  18       16.41      0.40 o 
  -5   0  18       27.47      0.68 o 
  -4   0  18      139.67      3.07 o 
  -3   0  18       34.81      0.75 o 
  -2   0  18        5.23      0.13 o 
  -1   0  18       64.26      1.44 o 
   0   0  18        1.78      0.08 o 
   1   0  18       93.10      1.96 o 
  -5   1  18        0.64      0.03 o 
  -4   1  18        0.98      0.04 o 
  -3   1  18       40.71      0.89 o 
  -2   1  18        9.04      0.21 o 
  -1   1  18       15.91      0.35 o 
   0   1  18       27.54      0.60 o 
   1   1  18        4.44      0.11 o 
  -4   2  18        8.16      0.19 o 
  -3   2  18       46.27      1.01 o 
  -2   2  18       30.04      0.69 o 
  -1   2  18        5.89      0.15 o 
   0   2  18       12.74      0.30 o 
  -4   1  19       56.16      1.24 o 
  -3   1  19        0.33      0.03 o 
  -2   1  19        1.93      0.06 o 
  -1   1  19       10.28      0.24 o 
_refine_diff_density_max 1.621216E-01
_refine_diff_density_min -1.636082E-01

# start Validation Reply Form
_vrf_PLAT417_ELMAM2_withoutURATIO_oxa12_06
;
PROBLEM: Short Inter D-H..H-D
RESPONSE: This is a very strong hydrogen bond and this is the reason why
the distance is so short.
;
# end Validation Reply Form
