# Supplementary material for: On the accuracy and precision of X-ray and neutron diffraction results as a function of resolution and the electron density model
Source: IUCrJ. 2020 Aug 25;7(Pt 5):920–33. doi: 10.1107/S2052252520010441 (PMC7467170; doi:10.1107/S2052252520010441)
Supplement: Supplementary file 2 [file m-07-00920-sup2.zip › cif_deposition/ELMAM2_withoutURATIO_oxa12_07.cif]

data_ELMAM2_withoutURATIO_oxa12_07  
_audit_creation_method             'MoPro12'     
_chemical_formula_moiety               'C2 H2 O4, 2(H2 O1)'
_chemical_formula_sum                  'C2 H6 O6'
_chemical_formula_weight               126.07
_chemical_absolute_configuration     '-'

_symmetry_cell_setting               monoclinic   
_symmetry_space_group_name_H-M         'P 21/c'
_symmetry_space_group_name_Hall        '-P 2ybc'

loop_
_atom_type_symbol                      
_atom_type_description                 
_atom_type_scat_dispersion_real        
_atom_type_scat_dispersion_imag        
_atom_type_scat_source                 
 'C' 'C'    0.0033   0.0016
'Su & Coppens. Acta. Cryst. (1997) A53, 749-762. '                    
 'H' 'H'    0.0000   0.0000
'Su & Coppens. Acta. Cryst. (1997) A53, 749-762. '                    
 'O' 'O'    0.0106   0.0060
'Su & Coppens. Acta. Cryst. (1997) A53, 749-762. '                    

loop_
_symmetry_equiv_pos_as_xyz           
'x, y, z'
'-x, y+1/2, -z+1/2'
'-x, -y, -z'
'x, -y-1/2, z-1/2'
_cell_length_a                    6.0929(3)
_cell_length_b                    3.49150(10)
_cell_length_c                    11.8467(5)
_cell_angle_alpha                 90.00
_cell_angle_beta                  103.897(2)
_cell_angle_gamma                 90.00
_cell_volume                      244.642(17)
_cell_formula_units_Z                2
_cell_measurement_reflns_used     9952
_cell_measurement_temperature     100(1)
_cell_measurement_theta_max       30.52
_cell_measurement_theta_min       3.44
_exptl_crystal_density_diffrn     1.712 
_exptl_crystal_F_000              132 
_exptl_absorpt_coefficient_mu     0.181 
_exptl_crystal_description        unspecified
_exptl_crystal_size_max                 0.225
_exptl_crystal_size_mid                 0.212
_exptl_crystal_size_min                 0.100
_exptl_crystal_colour             colourless
_exptl_absorpt_correction_type    multi-scan
_exptl_absorpt_process_details
;
 Absorption correction done by SORTAV
 Blessing, R. H.: (1995) Acta Cryst. A51, 33-38
;
_exptl_absorpt_correction_T_min    0.958
_exptl_absorpt_correction_T_max    0.981
_exptl_special_details               
;
?
;
_diffrn_reflns_av_R_equivalents   0.0000
_diffrn_reflns_av_unetI/netI      0.0226
_diffrn_reflns_limit_h_max        8
_diffrn_reflns_limit_h_min        -8
_diffrn_reflns_limit_k_max        4
_diffrn_reflns_limit_k_min        0
_diffrn_reflns_limit_l_max        16
_diffrn_reflns_limit_l_min        0
_diffrn_reflns_number             736
_diffrn_reflns_theta_full         26.00
_diffrn_reflns_theta_max          30.52
_diffrn_reflns_theta_min          3.44
_diffrn_ambient_temperature       100(1)
_diffrn_measured_fraction_theta_full 0.992
_diffrn_measured_fraction_theta_max 0.995
_diffrn_measurement_device_type   'Bruker APEX-II CCD'
_diffrn_measurement_method        '\f and \w scans'
_diffrn_radiation_monochromator   'graphite'
_diffrn_radiation_type            MoK\a
_diffrn_radiation_wavelength      0.71073
_diffrn_source                    'fine-focus sealed tube'
_diffrn_standards_number          0
_reflns_number_gt                 728
_reflns_number_total              736
_reflns_threshold_expression      >2sigma(I)
_computing_data_collection           ? 
_computing_cell_refinement           ? 
_computing_data_reduction            ? 
_computing_structure_solution        ? 
_computing_structure_refinement      'MoPro (J. Appl. Cryst. 2005, 38, 38-54)'
_computing_molecular_graphics        ? 
_computing_publication_material      ? 
_iucr_refine_instructions_details  
; 
# ! MoPro 12.6 19/01/2017 17:37:18 F:\Oxalic_acid\Oxa_ELMAM2\Final_Refinement_07\12\mopro_elmam2_07_01.par 
# ! reflections hkl file : F:\Oxalic_acid\Oxa_ELMAM2\Final_Refinement_07\12\sortav_freeformat.hkl refin. vs. F^1 
# ! atomic table file : C:\Users\user\Desktop\Programy_Krys\MoPro\MoProSuite\LibMoPro\mopro.tab 
# ! wave functions file : C:\Users\user\Desktop\Programy_Krys\MoPro\MoProSuite\LibMoPro\WAVEF_Su_Coppens_relativistic 
# ! RF factor = 1.495 % RI factor = 3.181% 
# ! wR2F factor = 3.237 % wR2I factor = 5.818% 
# ! g.o.f.(F**1) = 2.759 Nvar= 49 Nref= 736 Nfree= 0 0.08<sinT/l< 0.71 
#  
# WSIG 1.00000 ! weighting scheme 
#  ! SPACE GROUP P ? 
#  
# CELL 6.0929 3.4915 11.8467 90.0000 103.8971 90.0000 0.71073 
# ZERR 0.0000 0.0000 0.0000 0.0000 0.0000 0.0000 
#  
# SYMM 2 P CENTRO 
#  X , Y, Z 
#  -X , 1/2+Y, 1/2-Z 
#  
# EQUIV 56551 
#  
# SCALE 1 17.731562 
#  
# FMULT 1.00000 
#  
# UOVER 0.00000 0.00000 0.00000 0.00000 0.00000 0.00000 ANI 
#  
# SOLVT 0.00000 50.00000 
#  
# EXTIN 0.00000 GAUSSIAN ISOT TYP1 ! G*10^4 
#  
#  
# DUMMY 2 
# DUMY 0.39896 0.58093 0.36381 D1 0 ! atom # 8 
# DUMY 0.42794 0.53146 0.40201 D2 0 ! atom # 9 
#  
# KAPPA 7 
#  1.001632 1.113461 ! # 1 1 TES O1 1x 
#  1.013147 1.000000 ! # 2 1 TES C1 1x 
#  1.003017 1.109004 ! # 3 1 TES O2 1x 
#  1.023969 0.927043 ! # 4 1 TES O3 1x 
#  1.043006 1.200000 ! # 5 1 TES H2 1x 
#  1.043006 1.200000 ! # 6 1 TES H3 1x 
#  1.119673 1.200000 ! # 7 1 TES H1 1x 
#  
# ATOMS 7 
#  
# ATOM 1 O1 TES 1 0.065369 0.444306 0.150180 1.0000 1 O 
#  XY C1 H1 HEX K1 V0 M0 Q0 
# UANI 0.012352 0.016585 0.008416 -.003250 0.002137 0.000429 
#  6.05220 0. -.054 -.087 0. 0.104 0. 0. -.028 0.042 
#  0. -.015 -.026 0. 0. 0.065 0.022 
#  0.011 0. 0. 0.004 0.003 0. 0. 0.015 0.015 
#  
# ATOM 2 C1 TES 1 0.096930 0.558648 0.052043 1.0000 1 C 
#  XY O2 O1 HEX K2 V0 M0 Q0 
# UANI 0.008055 0.010729 0.007714 -.001903 0.000892 -.000132 
#  3.98080 0. 0.081 -.046 0. -.248 0. 0. 0.097 0.050 
#  0. 0.022 -.006 0. 0. 0.294 0.021 
#  0.014 0. 0. 0.014 -.001 0. 0. -.058 0.018 
#  
# ATOM 3 O2 TES 1 0.257444 0.742554 0.036293 1.0000 1 O 
#  ZY C1 O1 HEX K3 V0 M0 Q0 
# UANI 0.010512 0.018096 0.007923 -.006107 0.000869 0.000854 
#  6.09000 0. 0. 0. -.068 0.029 0. 0. -.153 0. 
#  0.028 0. 0. 0.017 0. 0. 0. 
#  -.012 0. 0. 0.011 0. 0. 0. -.003 0. 
#  
# ATOM 4 O3 TES 1 0.369985 0.631421 0.321528 1.0000 1 O 
# bZY H2 H3 HEX K4 V0 M0 Q0 
# UANI 0.010200 0.017504 0.008667 0.001433 0.000443 -.001223 
#  5.64460 0. 0. 0. -.163 -.014 0. 0. 0.132 0. 
#  -.039 0. 0. -.061 0. 0. 0. 
#  -.018 0. 0. -.027 0. 0. 0. 0.004 0. 
#  
# ATOM 5 H2 TES 1 0.309402 0.690225 0.385915 1.0000 1 H 
#  ZY O3 H3 HEX K5 V0 M0 Q0 
# UISO 0.028491 
#  1.13780 0. 0. 0. 0.273 0.140 0. 0. 0. 0. 
#  0.034 0. 0. 0. 0. 0. 0. 
#  -.010 0. 0. 0. 0. 0. 0. 0. 0. 
#  
# ATOM 6 H3 TES 1 0.488965 0.456219 0.350940 1.0000 1 H 
#  ZY O3 H2 HEX K6 V0 M0 Q0 
# UISO 0.026313 
#  1.13780 0. 0. 0. 0.273 0.140 0. 0. 0. 0. 
#  0.034 0. 0. 0. 0. 0. 0. 
#  -.010 0. 0. 0. 0. 0. 0. 0. 0. 
#  
# ATOM 7 H1 TES 1 0.197781 0.513469 0.218924 1.0000 1 H 
#  ZY O1 C1 HEX K7 V0 M0 Q0 
# UISO 0.041766 
#  0.95670 0. 0. 0. 0.207 0.095 0. 0. 0. 0. 
#  0.017 0. 0. 0. 0. 0. 0. 
#  -.028 0. 0. 0. 0. 0. 0. 0. 0. 
#  
# ANHAR 0 3 ! number_of_anharmonic_atoms max_order 
# ! 1 ! atom number 
# ! 0.00E+00 0.00E+00 0.00E+00 0.00E+00 0.00E+00 0.00E+00 0.00E+00 0.00E+00 
# ! 0.00E+00 0.00E+00 
#  
#  
# STOP 
; 
_refine_special_details              
;
  TAAM refinement with ELMAM2 databank.
  Uses aspherical atomic scattering factors computed 
  from multipolar model
  (Hansen & Coppens, Acta Cryst. A, 1978, 34, 909-921)
  parametrized using ELMAM2 databank
  (Domagala, et al., Acta Cryst. A, 2012, 68, 337-351)
  and MoPro software
  (Jelsch, et al., J. Appl. Cryst. 2005, 38, 38-54)
 Refinement of F^1^ against reflections.
 The threshold expression of F^2^ > 2sigma(F^2^) is
 used for calculating R-factors(gt) and is not
 relevant to the choice of reflections for refinement.
 R-factors based on F^2^ are statistically about twice
 as large as those based on F, and R-factors based on
 ALL data will be even larger.
;
_refine_ls_structure_factor_coef     F  
_refine_ls_matrix_type                full
_refine_ls_weighting_scheme          sigma
_atom_sites_solution_primary      direct 
_atom_sites_solution_secondary    difmap 
_atom_sites_solution_hydrogens    geom   
_refine_ls_hydrogen_treatment    refall
_refine_ls_extinction_method        'none'              
_refine_ls_number_reflns               736
_refine_ls_number_parameters            49
_refine_ls_number_restraints             0
# R-factors: R(F)  &  wR2(I) 
_refine_ls_R_factor_all              0.0150
_refine_ls_R_factor_gt               0.0149
_refine_ls_wR_factor_ref             0.0324
_refine_ls_wR_factor_gt              0.0324
_refine_ls_goodness_of_fit_ref       2.759
_refine_ls_restrained_S_all          0.000
_refine_ls_shift/su_max              0.001
_refine_ls_shift/su_mean             0.000

###  to get diff_density_max min & rms : 
###  run MoPro  : WRIT FOUR   to create FOURier file 
###  run VMoPro : FOUR  FastFourierTransform   to get a 3D grid (Xplor format) on whole unit-cell
###             & GRID  STAT   to get max min rms statistics


loop_
_atom_site_type_symbol      
_atom_site_label            
_atom_site_fract_x          
_atom_site_fract_y          
_atom_site_fract_z          
_atom_site_U_iso_or_equiv   
_atom_site_adp_type         
_atom_site_occupancy        
_atom_site_calc_flag        
_atom_site_refinement_flag_posn  
_atom_site_refinement_flag_adp  
_atom_site_disorder_assembly
_atom_site_disorder_group   
O  O1 0.06537(4) 0.44431(8) 0.15018(2) 0.0125(2) Uani 1 d . . . .
C  C1 0.09693(5) 0.55865(9) 0.05204(3) 0.0090(2) Uani 1 d . . . .
O  O2 0.25744(4) 0.74255(8) 0.03629(2) 0.0124(2) Uani 1 d . . . .
O  O3 0.36999(4) 0.63142(8) 0.32153(2) 0.0124(2) Uani 1 d . . . .
H  H2 0.309(1) 0.690(2) 0.3859(8) 0.028(2) Uiso 1 d U . . .
H  H3 0.489(1) 0.456(2) 0.3509(7) 0.026(2) Uiso 1 d U . . .
H  H1 0.198(2) 0.513(3) 0.2189(9) 0.042(2) Uiso 1 d U . . .

loop_ 
_atom_site_aniso_label 
_atom_site_aniso_U_11 
_atom_site_aniso_U_22 
_atom_site_aniso_U_33 
_atom_site_aniso_U_12 
_atom_site_aniso_U_13 
_atom_site_aniso_U_23 
O1 0.0124(2) 0.0166(2) 0.0084(2) -0.00325(8) 0.0021(1) 0.00043(8)  
C1 0.0081(2) 0.0107(2) 0.0077(2) -0.00190(9) 0.0009(1) -0.00013(9)  
O2 0.0105(2) 0.0181(2) 0.0079(2) -0.00611(8) 0.0009(1) 0.00085(8)  
O3 0.0102(2) 0.0175(2) 0.0087(2) 0.00143(8) 0.0004(1) -0.00122(8)  

_geom_special_details                
;                                    
;                                    

loop_
_geom_bond_atom_site_label_1         
_geom_bond_atom_site_label_2         
_geom_bond_distance                  
_geom_bond_site_symmetry_2           
_geom_bond_publ_flag                 
O1 C1 1.2866(4) . ? 
O1 H1 1.03(1) . ? 
C1 O2 1.2212(4) . ? 
O3 H2 0.946(10) . ? 
O3 H3 0.949(9) . ? 

loop_
_geom_angle_atom_site_label_1        
_geom_angle_atom_site_label_2        
_geom_angle_atom_site_label_3        
_geom_angle                          
_geom_angle_site_symmetry_1          
_geom_angle_site_symmetry_3          
_geom_angle_publ_flag                
O1 C1 O2 126.89(3) . . ? 
C1 O1 H1 112.6(6) . . ? 
H2 O3 H3 104.8(6) . . ? 

loop_
_geom_torsion_atom_site_label_1      
_geom_torsion_atom_site_label_2      
_geom_torsion_atom_site_label_3      
_geom_torsion_atom_site_label_4      
_geom_torsion                        
_geom_torsion_site_symmetry_1        
_geom_torsion_site_symmetry_2        
_geom_torsion_site_symmetry_3        
_geom_torsion_site_symmetry_4        
_geom_torsion_publ_flag              
O2 C1 O1 H1 -2.7(6) . . . . ? 

loop_ 
 _refln_index_h 
 _refln_index_k 
 _refln_index_l 
 _refln_F_squared_meas 
 _refln_F_squared_sigma 
 _refln_observed_status 
   1   0   0      345.00      7.81 o 
   2   0   0       24.29      0.56 o 
   3   0   0      382.86      8.84 o 
   4   0   0       43.63      0.99 o 
   5   0   0       62.44      1.37 o 
   6   0   0      230.07      5.24 o 
   7   0   0      106.85      2.31 o 
   8   0   0       27.19      0.60 o 
   2   1   0      352.04      7.99 o 
   3   1   0      107.64      2.41 o 
   4   1   0        2.36      0.06 o 
   5   1   0        0.40      0.02 o 
   6   1   0        0.60      0.02 o 
   7   1   0       82.00      1.84 o 
   8   1   0        0.01      0.01 o 
   0   2   0       13.14      0.31 o 
   1   2   0      315.84      7.14 o 
   2   2   0      497.32     11.23 o 
   3   2   0        1.93      0.05 o 
   4   2   0      117.64      2.64 o 
   5   2   0       24.39      0.55 o 
   6   2   0        0.10      0.01 o 
   7   2   0       35.80      0.81 o 
   1   3   0       19.11      0.43 o 
   2   3   0       12.81      0.29 o 
   3   3   0       72.29      1.60 o 
   4   3   0        5.86      0.13 o 
   5   3   0      122.48      2.71 o 
   6   3   0        0.57      0.03 o 
   0   4   0        2.87      0.07 o 
   1   4   0       18.17      0.40 o 
   2   4   0       12.91      0.29 o 
   3   4   0        6.35      0.15 o 
   4   4   0       67.30      1.51 o 
   5   4   0        9.08      0.21 o 
  -8   1   1       29.28      0.66 o 
  -7   1   1       18.08      0.40 o 
  -6   1   1        1.40      0.04 o 
  -5   1   1       55.93      1.24 o 
  -4   1   1       90.60      2.02 o 
  -3   1   1      314.31      7.11 o 
  -2   1   1      183.30      4.10 o 
   0   1   1      433.45      9.81 o 
   1   1   1       37.89      0.86 o 
   2   1   1       65.74      1.47 o 
   3   1   1      412.46      9.57 o 
   4   1   1      149.62      3.34 o 
   5   1   1      106.98      2.40 o 
   6   1   1      181.74      4.06 o 
   7   1   1        1.14      0.03 o 
   8   1   1        0.43      0.02 o 
  -7   2   1        0.03      0.01 o 
  -6   2   1       70.65      1.58 o 
  -5   2   1        9.33      0.21 o 
  -4   2   1       53.06      1.19 o 
  -3   2   1       83.65      1.86 o 
  -2   2   1      148.26      3.31 o 
  -1   2   1      138.89      3.09 o 
   0   2   1       72.90      1.62 o 
   1   2   1      261.24      5.88 o 
   2   2   1        1.75      0.05 o 
   3   2   1        7.83      0.18 o 
   4   2   1       74.62      1.68 o 
   5   2   1       25.18      0.56 o 
   6   2   1        9.54      0.22 o 
   7   2   1       10.93      0.25 o 
  -6   3   1       13.41      0.30 o 
  -5   3   1       19.93      0.45 o 
  -4   3   1        5.05      0.12 o 
  -3   3   1        3.91      0.09 o 
  -2   3   1      142.56      3.18 o 
  -1   3   1        0.13      0.01 o 
   0   3   1       51.38      1.14 o 
   1   3   1       31.35      0.70 o 
   2   3   1       29.63      0.66 o 
   3   3   1        2.09      0.05 o 
   4   3   1       36.79      0.83 o 
   5   3   1       26.94      0.61 o 
   6   3   1        0.06      0.01 o 
  -5   4   1        3.32      0.08 o 
  -4   4   1        0.19      0.02 o 
  -3   4   1       21.17      0.47 o 
  -2   4   1       16.69      0.37 o 
  -1   4   1        6.09      0.14 o 
   0   4   1       12.37      0.28 o 
   1   4   1        0.62      0.02 o 
   2   4   1        0.02      0.01 o 
   3   4   1        0.33      0.02 o 
   4   4   1        0.51      0.02 o 
  -8   0   2        3.55      0.10 o 
  -7   0   2       14.30      0.32 o 
  -6   0   2      179.38      4.01 o 
  -5   0   2       90.71      2.00 o 
  -4   0   2      912.66     20.74 o 
  -3   0   2       14.55      0.35 o 
  -2   0   2      580.74     14.46 o 
  -1   0   2      660.96     15.79 o 
   0   0   2      140.55      3.34 o 
   1   0   2       10.46      0.25 o 
   3   0   2      181.82      4.08 o 
   4   0   2        0.02      0.01 o 
   5   0   2      640.56     15.04 o 
   6   0   2       28.99      0.72 o 
   7   0   2       34.87      0.76 o 
   8   0   2       15.04      0.35 o 
  -8   1   2        0.02      0.01 o 
  -7   1   2       87.01      1.93 o 
  -6   1   2        6.72      0.16 o 
  -5   1   2      250.59      5.62 o 
  -4   1   2       56.46      1.25 o 
  -3   1   2       32.77      0.76 o 
  -2   1   2      528.55     12.09 o 
  -1   1   2      150.03      3.42 o 
   0   1   2       87.26      2.08 o 
   1   1   2      403.60      9.15 o 
   2   1   2        2.66      0.10 o 
   3   1   2      419.61      9.51 o 
   4   1   2      180.49      4.03 o 
   5   1   2       57.47      1.29 o 
   6   1   2       59.95      1.34 o 
   7   1   2        0.18      0.01 o 
  -7   2   2        0.33      0.02 o 
  -6   2   2       40.03      0.89 o 
  -5   2   2        0.61      0.02 o 
  -4   2   2       12.83      0.29 o 
  -3   2   2      176.18      3.93 o 
  -2   2   2      469.94     10.64 o 
  -1   2   2        8.22      0.21 o 
   0   2   2      128.21      2.85 o 
   1   2   2        0.07      0.02 o 
   2   2   2        2.96      0.07 o 
   3   2   2      269.91      6.05 o 
   4   2   2      291.22      6.54 o 
   5   2   2        3.35      0.08 o 
   6   2   2        0.07      0.01 o 
   7   2   2        6.52      0.16 o 
  -6   3   2       11.85      0.27 o 
  -5   3   2        0.08      0.01 o 
  -4   3   2       13.69      0.31 o 
  -3   3   2      249.60      5.59 o 
  -2   3   2       67.52      1.50 o 
  -1   3   2       32.35      0.72 o 
   0   3   2      114.40      2.54 o 
   1   3   2       46.75      1.04 o 
   2   3   2       90.63      2.02 o 
   3   3   2       20.89      0.47 o 
   4   3   2        1.02      0.03 o 
   5   3   2        5.42      0.13 o 
   6   3   2        0.78      0.03 o 
  -5   4   2        0.01      0.01 o 
  -4   4   2        5.31      0.13 o 
  -3   4   2       10.91      0.24 o 
  -2   4   2       61.81      1.37 o 
  -1   4   2        9.82      0.22 o 
   0   4   2       58.15      1.29 o 
   1   4   2       56.66      1.25 o 
   2   4   2        2.05      0.05 o 
   3   4   2        2.31      0.06 o 
   4   4   2        0.58      0.02 o 
  -8   1   3       19.16      0.43 o 
  -7   1   3        3.69      0.09 o 
  -6   1   3        1.26      0.03 o 
  -5   1   3       51.00      1.13 o 
  -4   1   3        1.57      0.04 o 
  -3   1   3      159.17      3.56 o 
  -2   1   3       20.06      0.49 o 
  -1   1   3      324.44      8.10 o 
   0   1   3       17.69      0.41 o 
   1   1   3      721.26     17.97 o 
   2   1   3      446.32     10.35 o 
   3   1   3       41.16      0.93 o 
   4   1   3      204.56      4.57 o 
   5   1   3        1.74      0.04 o 
   6   1   3       22.28      0.50 o 
   7   1   3        7.47      0.17 o 
  -7   2   3       22.63      0.51 o 
  -6   2   3       61.15      1.36 o 
  -5   2   3        4.31      0.10 o 
  -4   2   3       78.67      1.76 o 
  -3   2   3      294.23      6.61 o 
  -2   2   3        9.52      0.22 o 
  -1   2   3      170.15      3.86 o 
   0   2   3        0.05      0.01 o 
   1   2   3      342.98      7.72 o 
   2   2   3       16.92      0.38 o 
   3   2   3      101.50      2.26 o 
   4   2   3       54.83      1.22 o 
   5   2   3       23.96      0.53 o 
   6   2   3       13.86      0.31 o 
   7   2   3        4.89      0.12 o 
  -6   3   3        1.72      0.05 o 
  -5   3   3        6.07      0.14 o 
  -4   3   3       23.02      0.51 o 
  -3   3   3        5.78      0.14 o 
  -2   3   3        1.44      0.04 o 
  -1   3   3       13.63      0.30 o 
   0   3   3       86.54      1.92 o 
   1   3   3        0.08      0.01 o 
   2   3   3        4.50      0.10 o 
   3   3   3       98.68      2.19 o 
   4   3   3        1.42      0.04 o 
   5   3   3        4.59      0.11 o 
   6   3   3        0.85      0.03 o 
  -5   4   3       24.71      0.55 o 
  -4   4   3       61.00      1.35 o 
  -3   4   3       59.23      1.31 o 
  -2   4   3       33.40      0.74 o 
  -1   4   3        0.04      0.01 o 
   0   4   3        4.00      0.09 o 
   1   4   3       14.60      0.33 o 
   2   4   3       55.49      1.22 o 
   3   4   3       18.55      0.41 o 
   4   4   3        2.82      0.07 o 
  -8   0   4        4.29      0.11 o 
  -7   0   4       39.74      0.91 o 
  -6   0   4        2.86      0.07 o 
  -5   0   4       17.98      0.40 o 
  -4   0   4      120.90      2.68 o 
  -3   0   4       87.40      1.97 o 
  -1   0   4      751.92     31.38 o 
   0   0   4       67.55      1.53 o 
   1   0   4     1545.84     17.14 o 
   2   0   4        7.88      0.23 o 
   3   0   4       21.34      0.48 o 
   4   0   4       37.33      0.91 o 
   5   0   4       11.77      0.26 o 
   6   0   4        1.52      0.05 o 
   7   0   4      267.57      6.14 o 
  -8   1   4       29.61      0.65 o 
  -7   1   4        0.40      0.02 o 
  -6   1   4       31.74      0.71 o 
  -5   1   4       93.65      2.09 o 
  -4   1   4       33.67      0.75 o 
  -3   1   4      226.16      5.08 o 
  -2   1   4      346.02      7.90 o 
  -1   1   4      241.33      6.12 o 
   0   1   4     1301.29     24.88 o 
   1   1   4       63.92      1.46 o 
   2   1   4        9.00      0.23 o 
   3   1   4       11.41      0.26 o 
   4   1   4        2.94      0.07 o 
   5   1   4       39.10      0.89 o 
   6   1   4       54.71      1.22 o 
   7   1   4       35.21      0.79 o 
  -7   2   4        3.49      0.08 o 
  -6   2   4        5.51      0.13 o 
  -5   2   4       28.15      0.63 o 
  -4   2   4       62.16      1.38 o 
  -3   2   4       27.14      0.60 o 
  -2   2   4       22.67      0.51 o 
  -1   2   4      222.76      4.99 o 
   0   2   4      180.93      4.07 o 
   1   2   4       19.62      0.44 o 
   2   2   4        1.17      0.03 o 
   3   2   4       90.64      2.03 o 
   4   2   4       15.43      0.35 o 
   5   2   4       60.41      1.33 o 
   6   2   4       48.23      1.09 o 
  -6   3   4        4.63      0.11 o 
  -5   3   4       11.45      0.26 o 
  -4   3   4      240.48      5.39 o 
  -3   3   4       45.44      1.01 o 
  -2   3   4        9.14      0.21 o 
  -1   3   4       56.29      1.25 o 
   0   3   4       56.73      1.26 o 
   1   3   4        8.05      0.18 o 
   2   3   4      215.78      4.86 o 
   3   3   4      106.92      2.37 o 
   4   3   4       48.94      1.08 o 
   5   3   4        3.93      0.09 o 
  -5   4   4       24.62      0.55 o 
  -4   4   4        1.07      0.03 o 
  -3   4   4       29.75      0.66 o 
  -2   4   4        0.47      0.02 o 
  -1   4   4        0.43      0.02 o 
   0   4   4       12.39      0.28 o 
   1   4   4        2.97      0.07 o 
   2   4   4       54.90      1.23 o 
   3   4   4       38.92      0.86 o 
   4   4   4        1.64      0.05 o 
  -8   1   5       22.74      0.50 o 
  -7   1   5        2.22      0.06 o 
  -6   1   5       95.51      2.14 o 
  -5   1   5       30.62      0.68 o 
  -4   1   5        0.04      0.01 o 
  -3   1   5      207.06      4.64 o 
  -2   1   5       20.40      0.48 o 
  -1   1   5        1.10      0.05 o 
   0   1   5       68.95      1.79 o 
   1   1   5      111.09      2.48 o 
   2   1   5       19.80      0.45 o 
   3   1   5        5.12      0.12 o 
   4   1   5       88.85      2.01 o 
   5   1   5        1.23      0.03 o 
   6   1   5       59.32      1.32 o 
   7   1   5       40.70      0.92 o 
  -7   2   5       10.20      0.23 o 
  -6   2   5        4.41      0.10 o 
  -5   2   5      176.14      3.93 o 
  -4   2   5        5.94      0.13 o 
  -3   2   5        2.54      0.06 o 
  -2   2   5        3.30      0.08 o 
  -1   2   5      475.40     10.72 o 
   0   2   5       48.61      1.09 o 
   1   2   5       90.03      2.01 o 
   2   2   5      150.97      3.42 o 
   3   2   5       61.41      1.36 o 
   4   2   5        0.61      0.02 o 
   5   2   5       14.99      0.34 o 
   6   2   5       97.47      2.16 o 
  -6   3   5        0.67      0.03 o 
  -5   3   5        3.73      0.09 o 
  -4   3   5       28.43      0.63 o 
  -3   3   5       21.68      0.48 o 
  -2   3   5        6.68      0.15 o 
  -1   3   5        0.78      0.02 o 
   0   3   5       15.84      0.36 o 
   1   3   5       21.89      0.49 o 
   2   3   5        7.93      0.19 o 
   3   3   5        0.18      0.01 o 
   4   3   5        3.64      0.09 o 
   5   3   5       41.37      0.92 o 
  -5   4   5       13.95      0.32 o 
  -4   4   5       11.58      0.26 o 
  -3   4   5        0.40      0.02 o 
  -2   4   5       35.16      0.79 o 
  -1   4   5       61.79      1.37 o 
   0   4   5       77.10      1.72 o 
   1   4   5       52.67      1.19 o 
   2   4   5       18.46      0.41 o 
   3   4   5        0.28      0.02 o 
  -8   0   6        0.04      0.01 o 
  -7   0   6      252.72      5.67 o 
  -6   0   6      162.58      3.61 o 
  -5   0   6      116.24      2.57 o 
  -4   0   6       45.30      1.00 o 
  -3   0   6       13.20      0.41 o 
  -2   0   6      167.65      3.80 o 
  -1   0   6      194.43      4.54 o 
   0   0   6      927.48     23.45 o 
   1   0   6      211.80      5.00 o 
   2   0   6        3.89      0.10 o 
   3   0   6      565.07     12.89 o 
   4   0   6       12.79      0.30 o 
   5   0   6        6.38      0.15 o 
   6   0   6       45.65      1.04 o 
   7   0   6        1.15      0.05 o 
  -8   1   6        1.77      0.05 o 
  -7   1   6       19.21      0.43 o 
  -6   1   6      152.74      3.40 o 
  -5   1   6        3.95      0.09 o 
  -4   1   6      176.77      3.96 o 
  -3   1   6        0.31      0.01 o 
  -2   1   6        5.42      0.13 o 
  -1   1   6        0.46      0.03 o 
   0   1   6      293.68      6.64 o 
   1   1   6      206.42      4.83 o 
   2   1   6      407.54      9.20 o 
   3   1   6        4.64      0.11 o 
   4   1   6       39.40      0.88 o 
   5   1   6       81.30      1.82 o 
   6   1   6       21.36      0.48 o 
  -7   2   6        2.14      0.06 o 
  -6   2   6        1.11      0.03 o 
  -5   2   6       81.69      1.83 o 
  -4   2   6        5.77      0.13 o 
  -3   2   6      136.50      3.04 o 
  -2   2   6       71.25      1.58 o 
  -1   2   6       18.50      0.41 o 
   0   2   6        5.22      0.12 o 
   1   2   6      158.59      3.56 o 
   2   2   6       10.38      0.23 o 
   3   2   6       44.53      0.99 o 
   4   2   6        6.93      0.16 o 
   5   2   6       48.54      1.10 o 
   6   2   6        2.22      0.06 o 
  -6   3   6        6.79      0.16 o 
  -5   3   6        4.73      0.11 o 
  -4   3   6        8.16      0.18 o 
  -3   3   6        0.33      0.02 o 
  -2   3   6      363.28      8.20 o 
  -1   3   6      105.63      2.35 o 
   0   3   6        0.32      0.02 o 
   1   3   6       43.75      0.98 o 
   2   3   6        2.39      0.06 o 
   3   3   6       20.42      0.45 o 
   4   3   6      108.25      2.40 o 
   5   3   6       92.10      2.03 o 
  -4   4   6       29.42      0.65 o 
  -3   4   6       25.92      0.58 o 
  -2   4   6        3.95      0.09 o 
  -1   4   6       83.15      1.86 o 
   0   4   6        6.48      0.15 o 
   1   4   6        8.17      0.19 o 
   2   4   6        3.61      0.09 o 
   3   4   6        0.29      0.02 o 
  -8   1   7       56.74      1.25 o 
  -7   1   7       52.98      1.18 o 
  -6   1   7        2.82      0.07 o 
  -5   1   7        0.98      0.03 o 
  -4   1   7       87.85      1.97 o 
  -3   1   7      338.87      7.62 o 
  -2   1   7       33.51      0.74 o 
  -1   1   7      396.73      9.17 o 
   0   1   7       35.74      0.81 o 
   1   1   7       18.17      0.41 o 
   2   1   7       29.87      0.66 o 
   3   1   7       28.69      0.64 o 
   4   1   7        8.20      0.19 o 
   5   1   7        5.09      0.12 o 
   6   1   7       12.14      0.28 o 
  -7   2   7       19.72      0.44 o 
  -6   2   7        0.23      0.01 o 
  -5   2   7       21.85      0.49 o 
  -4   2   7        6.97      0.16 o 
  -3   2   7      166.19      3.70 o 
  -2   2   7       33.62      0.75 o 
  -1   2   7        1.30      0.03 o 
   0   2   7      137.83      3.07 o 
   1   2   7       81.30      1.82 o 
   2   2   7       56.55      1.26 o 
   3   2   7        3.79      0.09 o 
   4   2   7      154.68      3.47 o 
   5   2   7        4.30      0.10 o 
   6   2   7        1.11      0.04 o 
  -6   3   7        7.77      0.18 o 
  -5   3   7       16.30      0.37 o 
  -4   3   7        5.32      0.12 o 
  -3   3   7        4.03      0.09 o 
  -2   3   7       81.82      1.83 o 
  -1   3   7        1.75      0.04 o 
   0   3   7        1.02      0.03 o 
   1   3   7       18.92      0.43 o 
   2   3   7       29.43      0.66 o 
   3   3   7        2.14      0.05 o 
   4   3   7        0.31      0.02 o 
  -4   4   7        9.79      0.22 o 
  -3   4   7       17.04      0.38 o 
  -2   4   7       37.60      0.83 o 
  -1   4   7       28.95      0.64 o 
   0   4   7        0.17      0.02 o 
   1   4   7        1.31      0.04 o 
   2   4   7       18.53      0.41 o 
  -8   0   8       49.78      1.08 o 
  -7   0   8        0.24      0.02 o 
  -6   0   8        1.07      0.04 o 
  -5   0   8      282.98      6.38 o 
  -4   0   8      558.47     12.63 o 
  -3   0   8       22.31      0.49 o 
  -2   0   8      433.98      9.83 o 
  -1   0   8      474.91     10.85 o 
   0   0   8      277.80      6.28 o 
   1   0   8       69.04      1.55 o 
   2   0   8      102.14      2.26 o 
   3   0   8       10.63      0.27 o 
   4   0   8        1.03      0.04 o 
   5   0   8      147.87      3.22 o 
   6   0   8       15.93      0.44 o 
  -8   1   8        6.01      0.14 o 
  -7   1   8        0.01      0.01 o 
  -6   1   8        3.01      0.07 o 
  -5   1   8       17.17      0.38 o 
  -4   1   8      173.16      3.86 o 
  -3   1   8        8.21      0.19 o 
  -2   1   8      281.58      6.32 o 
  -1   1   8       92.49      2.06 o 
   0   1   8       26.56      0.60 o 
   1   1   8       91.70      2.06 o 
   2   1   8       47.12      1.05 o 
   3   1   8       38.06      0.88 o 
   4   1   8       28.34      0.63 o 
   5   1   8        1.45      0.04 o 
   6   1   8       42.90      0.96 o 
  -7   2   8       17.13      0.38 o 
  -6   2   8       13.57      0.31 o 
  -5   2   8        1.96      0.05 o 
  -4   2   8       83.14      1.85 o 
  -3   2   8      282.27      6.34 o 
  -2   2   8       28.35      0.63 o 
  -1   2   8       46.30      1.03 o 
   0   2   8        0.47      0.02 o 
   1   2   8        5.83      0.14 o 
   2   2   8       55.67      1.25 o 
   3   2   8      103.41      2.31 o 
   4   2   8        0.81      0.04 o 
   5   2   8       14.16      0.32 o 
  -6   3   8       40.97      0.91 o 
  -5   3   8        2.28      0.06 o 
  -4   3   8        0.29      0.01 o 
  -3   3   8       17.98      0.40 o 
  -2   3   8       25.79      0.57 o 
  -1   3   8        6.46      0.15 o 
   0   3   8       98.95      2.24 o 
   1   3   8       25.30      0.56 o 
   2   3   8        1.68      0.04 o 
   3   3   8      116.11      2.57 o 
   4   3   8       55.83      1.28 o 
  -4   4   8        4.57      0.11 o 
  -3   4   8        0.59      0.02 o 
  -2   4   8        0.58      0.02 o 
  -1   4   8        7.93      0.18 o 
   0   4   8        5.71      0.13 o 
   1   4   8       59.29      1.34 o 
   2   4   8        5.27      0.12 o 
  -8   1   9       13.81      0.31 o 
  -7   1   9       10.69      0.24 o 
  -6   1   9       44.65      1.00 o 
  -5   1   9      265.24      5.96 o 
  -4   1   9       45.91      1.03 o 
  -3   1   9       61.07      1.35 o 
  -2   1   9       22.52      0.51 o 
  -1   1   9      168.99      3.77 o 
   0   1   9       37.23      0.84 o 
   1   1   9      188.28      4.24 o 
   2   1   9      176.00      3.93 o 
   3   1   9        1.43      0.04 o 
   4   1   9       20.96      0.47 o 
   5   1   9        1.92      0.06 o 
  -7   2   9       17.21      0.38 o 
  -6   2   9       32.14      0.72 o 
  -5   2   9        0.16      0.01 o 
  -4   2   9       13.80      0.31 o 
  -3   2   9       52.01      1.15 o 
  -2   2   9       16.85      0.38 o 
  -1   2   9        7.88      0.18 o 
   0   2   9       54.80      1.23 o 
   1   2   9        7.31      0.17 o 
   2   2   9       78.58      1.74 o 
   3   2   9        2.27      0.06 o 
   4   2   9       14.60      0.33 o 
   5   2   9       10.90      0.26 o 
  -6   3   9       32.47      0.72 o 
  -5   3   9        0.03      0.01 o 
  -4   3   9       37.82      0.85 o 
  -3   3   9        5.38      0.12 o 
  -2   3   9        8.13      0.18 o 
  -1   3   9        1.21      0.03 o 
   0   3   9       41.73      0.93 o 
   1   3   9       10.01      0.23 o 
   2   3   9        1.36      0.04 o 
   3   3   9       36.52      0.82 o 
  -3   4   9        0.57      0.02 o 
  -2   4   9        0.28      0.02 o 
  -1   4   9        1.39      0.04 o 
   0   4   9        6.26      0.14 o 
   1   4   9       12.39      0.28 o 
  -8   0  10        6.77      0.16 o 
  -7   0  10        1.41      0.04 o 
  -6   0  10      292.79      6.61 o 
  -5   0  10      102.59      2.26 o 
  -4   0  10        1.71      0.05 o 
  -3   0  10        4.16      0.10 o 
  -2   0  10      183.18      4.09 o 
  -1   0  10        3.05      0.08 o 
   0   0  10      393.20      8.98 o 
   1   0  10      657.54     14.95 o 
   2   0  10       34.63      0.76 o 
   3   0  10        1.26      0.06 o 
   4   0  10        4.40      0.11 o 
   5   0  10       72.88      1.70 o 
  -7   1  10       30.24      0.67 o 
  -6   1  10       51.38      1.14 o 
  -5   1  10       26.12      0.58 o 
  -4   1  10        0.04      0.01 o 
  -3   1  10        3.56      0.08 o 
  -2   1  10       32.36      0.74 o 
  -1   1  10        0.04      0.01 o 
   0   1  10      146.57      3.26 o 
   1   1  10       73.13      1.62 o 
   2   1  10       42.56      0.94 o 
   3   1  10       85.72      1.89 o 
   4   1  10        0.31      0.03 o 
   5   1  10        0.79      0.04 o 
  -7   2  10       80.77      1.80 o 
  -6   2  10        9.87      0.23 o 
  -5   2  10        0.02      0.01 o 
  -4   2  10       30.84      0.69 o 
  -3   2  10       11.11      0.25 o 
  -2   2  10       89.83      1.99 o 
  -1   2  10      183.73      4.10 o 
   0   2  10       25.74      0.57 o 
   1   2  10        4.51      0.11 o 
   2   2  10       76.75      1.70 o 
   3   2  10       11.32      0.27 o 
   4   2  10       41.96      0.92 o 
  -5   3  10        6.74      0.16 o 
  -4   3  10       65.10      1.46 o 
  -3   3  10       20.43      0.46 o 
  -2   3  10       22.58      0.50 o 
  -1   3  10       32.27      0.72 o 
   0   3  10        1.33      0.04 o 
   1   3  10        0.73      0.03 o 
   2   3  10        2.56      0.07 o 
   3   3  10        0.29      0.02 o 
  -2   4  10       24.40      0.60 o 
  -1   4  10        0.01      0.01 o 
  -7   1  11       47.27      1.04 o 
  -6   1  11        4.14      0.10 o 
  -5   1  11        0.17      0.01 o 
  -4   1  11        1.80      0.05 o 
  -3   1  11      157.07      3.61 o 
  -2   1  11       82.74      1.86 o 
  -1   1  11       73.49      1.64 o 
   0   1  11      200.87      4.49 o 
   1   1  11        0.06      0.01 o 
   2   1  11        1.75      0.05 o 
   3   1  11       13.84      0.32 o 
   4   1  11      130.14      2.88 o 
  -6   2  11        0.25      0.02 o 
  -5   2  11       40.75      0.90 o 
  -4   2  11        7.62      0.18 o 
  -3   2  11       23.26      0.52 o 
  -2   2  11       13.46      0.30 o 
  -1   2  11       73.33      1.64 o 
   0   2  11        1.41      0.04 o 
   1   2  11        8.79      0.20 o 
   2   2  11       32.37      0.74 o 
   3   2  11        9.47      0.22 o 
   4   2  11        1.27      0.05 o 
  -5   3  11        0.59      0.02 o 
  -4   3  11       21.18      0.47 o 
  -3   3  11        1.43      0.04 o 
  -2   3  11       20.34      0.46 o 
  -1   3  11       42.27      0.95 o 
   0   3  11        1.48      0.04 o 
   1   3  11       15.40      0.34 o 
   2   3  11        0.25      0.02 o 
  -7   0  12        5.84      0.14 o 
  -6   0  12        0.85      0.21 o 
  -5   0  12       44.35      1.00 o 
  -4   0  12      237.31      5.34 o 
  -3   0  12      142.76      3.14 o 
  -2   0  12       16.35      0.37 o 
  -1   0  12      110.18      2.46 o 
   0   0  12       14.04      0.33 o 
   1   0  12        6.14      0.17 o 
   2   0  12       77.90      1.74 o 
   3   0  12      281.64      6.55 o 
   4   0  12        2.99      0.10 o 
  -7   1  12        2.90      0.07 o 
  -6   1  12       42.74      0.95 o 
  -5   1  12       25.26      0.56 o 
  -4   1  12       82.01      1.83 o 
  -3   1  12       53.26      1.20 o 
  -2   1  12        9.40      0.21 o 
  -1   1  12       86.79      1.92 o 
   0   1  12        0.20      0.01 o 
   1   1  12        1.95      0.05 o 
   2   1  12       24.64      0.55 o 
   3   1  12       11.18      0.25 o 
   4   1  12       11.82      0.27 o 
  -6   2  12        9.27      0.21 o 
  -5   2  12       24.77      0.58 o 
  -4   2  12        0.85      0.03 o 
  -3   2  12        2.12      0.05 o 
  -2   2  12      109.47      2.43 o 
  -1   2  12       34.02      0.76 o 
   0   2  12       16.98      0.38 o 
   1   2  12       15.06      0.34 o 
   2   2  12        0.46      0.02 o 
   3   2  12       22.34      0.51 o 
  -4   3  12       12.57      0.28 o 
  -3   3  12       43.52      0.96 o 
  -2   3  12       86.42      1.91 o 
  -1   3  12        0.22      0.02 o 
   0   3  12        8.38      0.19 o 
   1   3  12       34.67      0.76 o 
  -6   1  13        4.95      0.12 o 
  -5   1  13        9.08      0.21 o 
  -4   1  13       15.28      0.35 o 
  -3   1  13        0.83      0.03 o 
  -2   1  13       32.02      0.72 o 
  -1   1  13        5.56      0.13 o 
   0   1  13       26.15      0.59 o 
   1   1  13        6.97      0.16 o 
   2   1  13      121.56      2.69 o 
   3   1  13       37.05      0.85 o 
  -5   2  13       74.52      1.66 o 
  -4   2  13        3.32      0.08 o 
  -3   2  13       53.96      1.19 o 
  -2   2  13       31.11      0.69 o 
  -1   2  13       13.00      0.29 o 
   0   2  13       10.11      0.23 o 
   1   2  13       27.98      0.63 o 
   2   2  13       36.96      0.81 o 
  -3   3  13        9.49      0.22 o 
  -2   3  13        3.95      0.10 o 
  -1   3  13        1.15      0.04 o 
   0   3  13        0.03      0.02 o 
  -6   0  14       26.47      0.59 o 
  -5   0  14        0.57      0.04 o 
  -4   0  14        1.90      0.06 o 
  -3   0  14       17.53      0.40 o 
  -2   0  14       56.09      1.24 o 
  -1   0  14       48.66      1.07 o 
   0   0  14       53.83      1.18 o 
   1   0  14       86.61      1.95 o 
   2   0  14      101.26      2.13 o 
   3   0  14        3.86      0.12 o 
  -6   1  14       22.45      0.50 o 
  -5   1  14       26.39      0.60 o 
  -4   1  14       17.01      0.38 o 
  -3   1  14        0.34      0.02 o 
  -2   1  14       18.67      0.42 o 
  -1   1  14       45.67      1.02 o 
   0   1  14        9.04      0.21 o 
   1   1  14      129.44      2.86 o 
   2   1  14        3.19      0.08 o 
  -5   2  14        0.73      0.03 o 
  -4   2  14       22.94      0.52 o 
  -3   2  14        0.93      0.03 o 
  -2   2  14       13.82      0.31 o 
  -1   2  14        1.28      0.04 o 
   0   2  14       59.06      1.30 o 
   1   2  14        6.66      0.15 o 
  -5   1  15       40.44      0.91 o 
  -4   1  15        0.11      0.01 o 
  -3   1  15        0.12      0.01 o 
  -2   1  15       11.31      0.26 o 
  -1   1  15       10.56      0.24 o 
   0   1  15        3.63      0.09 o 
   1   1  15        4.23      0.10 o 
  -3   2  15       28.93      0.65 o 
  -2   2  15        2.22      0.06 o 
  -1   2  15       12.56      0.28 o 
   0   2  15       99.39      2.21 o 
  -4   0  16       57.28      1.24 o 
  -3   0  16       13.24      0.36 o 
  -2   0  16       11.78      0.27 o 
  -1   0  16       22.66      0.50 o 
   0   0  16       11.27      0.26 o 
  -4   1  16       22.24      0.53 o 
  -3   1  16       31.91      0.72 o 
  -2   1  16        1.07      0.04 o 
  -1   1  16        6.42      0.15 o 
   0   1  16        3.79      0.09 o 
_refine_diff_density_max 1.656005E-01
_refine_diff_density_min -1.453229E-01

# start Validation Reply Form
_vrf_PLAT417_ELMAM2_withoutURATIO_oxa12_07
;
PROBLEM: Short Inter D-H..H-D
RESPONSE: This is a very strong hydrogen bond and this is the reason why
the distance is so short.
;
# end Validation Reply Form
