# Supplementary material for: On the accuracy and precision of X-ray and neutron diffraction results as a function of resolution and the electron density model
Source: IUCrJ. 2020 Aug 25;7(Pt 5):920–33. doi: 10.1107/S2052252520010441 (PMC7467170; doi:10.1107/S2052252520010441)
Supplement: Supplementary file 2 [file m-07-00920-sup2.zip › cif_deposition/ELMAM2_withoutURATIO_oxa12_08.cif]

data_ELMAM2_withoutURATIO_oxa12_08  
_audit_creation_method             'MoPro12'     
_chemical_formula_moiety               'C2 H2 O4, 2(H2 O1)'
_chemical_formula_sum                  'C2 H6 O6'
_chemical_formula_weight               126.07
_chemical_absolute_configuration     '-'

_symmetry_cell_setting               monoclinic   
_symmetry_space_group_name_H-M         'P 21/c'
_symmetry_space_group_name_Hall        '-P 2ybc'

loop_
_atom_type_symbol                      
_atom_type_description                 
_atom_type_scat_dispersion_real        
_atom_type_scat_dispersion_imag        
_atom_type_scat_source                 
 'C' 'C'    0.0033   0.0016
'Su & Coppens. Acta. Cryst. (1997) A53, 749-762. '                    
 'H' 'H'    0.0000   0.0000
'Su & Coppens. Acta. Cryst. (1997) A53, 749-762. '                    
 'O' 'O'    0.0106   0.0060
'Su & Coppens. Acta. Cryst. (1997) A53, 749-762. '                    

loop_
_symmetry_equiv_pos_as_xyz           
'x, y, z'
'-x, y+1/2, -z+1/2'
'-x, -y, -z'
'x, -y-1/2, z-1/2'
_cell_length_a                    6.0934(3)
_cell_length_b                    3.49160(10)
_cell_length_c                    11.8468(5)
_cell_angle_alpha                 90.00
_cell_angle_beta                  103.894(2)
_cell_angle_gamma                 90.00
_cell_volume                      244.675(17)
_cell_formula_units_Z                2
_cell_measurement_reflns_used     7833
_cell_measurement_temperature     100(1)
_cell_measurement_theta_max       26.40
_cell_measurement_theta_min       3.44
_exptl_crystal_density_diffrn     1.712 
_exptl_crystal_F_000              132 
_exptl_absorpt_coefficient_mu     0.181 
_exptl_crystal_description        unspecified
_exptl_crystal_size_max                 0.225
_exptl_crystal_size_mid                 0.212
_exptl_crystal_size_min                 0.100
_exptl_crystal_colour             colourless
_exptl_absorpt_correction_type    multi-scan
_exptl_absorpt_process_details
;
 Absorption correction done by SORTAV
 Blessing, R. H.: (1995) Acta Cryst. A51, 33-38
;
_exptl_absorpt_correction_T_min    0.958
_exptl_absorpt_correction_T_max    0.981
_exptl_special_details               
;
?
;
_diffrn_reflns_av_R_equivalents   0.0000
_diffrn_reflns_av_unetI/netI      0.0227
_diffrn_reflns_limit_h_max        7
_diffrn_reflns_limit_h_min        -7
_diffrn_reflns_limit_k_max        4
_diffrn_reflns_limit_k_min        0
_diffrn_reflns_limit_l_max        14
_diffrn_reflns_limit_l_min        0
_diffrn_reflns_number             503
_diffrn_reflns_theta_full         26.00
_diffrn_reflns_theta_max          26.40
_diffrn_reflns_theta_min          3.44
_diffrn_ambient_temperature       100(1)
_diffrn_measured_fraction_theta_full 0.992
_diffrn_measured_fraction_theta_max 0.990
_diffrn_measurement_device_type   'Bruker APEX-II CCD'
_diffrn_measurement_method        '\f and \w scans'
_diffrn_radiation_monochromator   'graphite'
_diffrn_radiation_type            MoK\a
_diffrn_radiation_wavelength      0.71073
_diffrn_source                    'fine-focus sealed tube'
_diffrn_standards_number          0
_reflns_number_gt                 500
_reflns_number_total              503
_reflns_threshold_expression      >2sigma(I)
_computing_structure_refinement      'MoPro (J. Appl. Cryst. 2005, 38, 38-54)'
_iucr_refine_instructions_details  
; 
# ! MoPro 12.6 20/01/2017 16:33:32 F:\Oxalic_acid\Oxa_ELMAM2\Preparation\prepare_inputs\12\mopro_elmam2_08_01.par 
# ! reflections hkl file : F:\Oxalic_acid\Oxa_ELMAM2\Preparation\prepare_inputs\12\sortav_freeformat.hkl refin. vs. F^1 
# ! atomic table file : C:\Users\user\Desktop\Programy_Krys\MoPro\MoProSuite\LibMoPro\mopro.tab 
# ! wave functions file : C:\Users\user\Desktop\Programy_Krys\MoPro\MoProSuite\LibMoPro\WAVEF_Su_Coppens_relativistic 
# ! RF factor = 1.553 % RI factor = 3.318% 
# ! wR2F factor = 3.242 % wR2I factor = 5.930% 
# ! g.o.f.(F**1) = 2.867 Nvar= 49 Nref= 503 Nfree= 0 0.08<sinT/l< 0.63 
#  
# WSIG 1.00000 ! weighting scheme 
#  ! SPACE GROUP P ? 
#  
# CELL 6.0934 3.4916 11.8468 90.0000 103.8940 90.0000 0.71073 
# ZERR 0.0000 0.0000 0.0000 0.0000 0.0000 0.0000 
#  
# SYMM 2 P CENTRO 
#  X , Y, Z 
#  -X , 1/2+Y, 1/2-Z 
#  
# EQUIV 56551 
#  
# SCALE 1 17.730520 
#  
# FMULT 1.00000 
#  
# UOVER 0.00000 0.00000 0.00000 0.00000 0.00000 0.00000 ANI 
#  
# SOLVT 0.00000 50.00000 
#  
# EXTIN 0.00000 GAUSSIAN ISOT TYP1 ! G*10^4 
#  
#  
# DUMMY 2 
# DUMY 0.39896 0.58093 0.36381 D1 0 ! atom # 8 
# DUMY 0.42794 0.53146 0.40201 D2 0 ! atom # 9 
#  
# KAPPA 7 
#  1.001632 1.113461 ! # 1 1 TES O1 1x 
#  1.013147 1.000000 ! # 2 1 TES C1 1x 
#  1.003017 1.109004 ! # 3 1 TES O2 1x 
#  1.023969 0.927043 ! # 4 1 TES O3 1x 
#  1.043006 1.200000 ! # 5 1 TES H2 1x 
#  1.043006 1.200000 ! # 6 1 TES H3 1x 
#  1.119673 1.200000 ! # 7 1 TES H1 1x 
#  
# ATOMS 7 
#  
# ATOM 1 O1 TES 1 0.065446 0.444189 0.150155 1.0000 1 O 
#  XY C1 H1 HEX K1 V0 M0 Q0 
# UANI 0.012442 0.016819 0.009020 -.003340 0.002388 0.000591 
#  6.05220 0. -.054 -.087 0. 0.104 0. 0. -.028 0.042 
#  0. -.015 -.026 0. 0. 0.065 0.022 
#  0.011 0. 0. 0.004 0.003 0. 0. 0.015 0.015 
#  
# ATOM 2 C1 TES 1 0.096860 0.558877 0.052061 1.0000 1 C 
#  XY O2 O1 HEX K2 V0 M0 Q0 
# UANI 0.007600 0.011947 0.008199 -.002494 0.000428 -.000333 
#  3.98080 0. 0.081 -.046 0. -.248 0. 0. 0.097 0.050 
#  0. 0.022 -.006 0. 0. 0.294 0.021 
#  0.014 0. 0. 0.014 -.001 0. 0. -.058 0.018 
#  
# ATOM 3 O2 TES 1 0.257468 0.742407 0.036312 1.0000 1 O 
#  ZY C1 O1 HEX K3 V0 M0 Q0 
# UANI 0.010384 0.018006 0.008024 -.006058 0.000799 0.001075 
#  6.09000 0. 0. 0. -.068 0.029 0. 0. -.153 0. 
#  0.028 0. 0. 0.017 0. 0. 0. 
#  -.012 0. 0. 0.011 0. 0. 0. -.003 0. 
#  
# ATOM 4 O3 TES 1 0.369983 0.631635 0.321542 1.0000 1 O 
# bZY H2 H3 HEX K4 V0 M0 Q0 
# UANI 0.010485 0.016829 0.009128 0.001160 0.000693 -.001327 
#  5.64460 0. 0. 0. -.163 -.014 0. 0. 0.132 0. 
#  -.039 0. 0. -.061 0. 0. 0. 
#  -.018 0. 0. -.027 0. 0. 0. 0.004 0. 
#  
# ATOM 5 H2 TES 1 0.308856 0.686610 0.386077 1.0000 1 H 
#  ZY O3 H3 HEX K5 V0 M0 Q0 
# UISO 0.021443 
#  1.13780 0. 0. 0. 0.273 0.140 0. 0. 0. 0. 
#  0.034 0. 0. 0. 0. 0. 0. 
#  -.010 0. 0. 0. 0. 0. 0. 0. 0. 
#  
# ATOM 6 H3 TES 1 0.488652 0.456155 0.349234 1.0000 1 H 
#  ZY O3 H2 HEX K6 V0 M0 Q0 
# UISO 0.030525 
#  1.13780 0. 0. 0. 0.273 0.140 0. 0. 0. 0. 
#  0.034 0. 0. 0. 0. 0. 0. 
#  -.010 0. 0. 0. 0. 0. 0. 0. 0. 
#  
# ATOM 7 H1 TES 1 0.198468 0.526343 0.218444 1.0000 1 H 
#  ZY O1 C1 HEX K7 V0 M0 Q0 
# UISO 0.055075 
#  0.95670 0. 0. 0. 0.207 0.095 0. 0. 0. 0. 
#  0.017 0. 0. 0. 0. 0. 0. 
#  -.028 0. 0. 0. 0. 0. 0. 0. 0. 
#  
# ANHAR 0 3 ! number_of_anharmonic_atoms max_order 
# ! 1 ! atom number 
# ! 0.00E+00 0.00E+00 0.00E+00 0.00E+00 0.00E+00 0.00E+00 0.00E+00 0.00E+00 
# ! 0.00E+00 0.00E+00 
#  
#  
# STOP 
; 
_refine_special_details              
;
  TAAM refinement with ELMAM2 databank.
  Uses aspherical atomic scattering factors computed 
  from multipolar model
  (Hansen & Coppens, Acta Cryst. A, 1978, 34, 909-921)
  parametrized using ELMAM2 databank
  (Domagala, et al., Acta Cryst. A, 2012, 68, 337-351)
  and MoPro software
  (Jelsch, et al., J. Appl. Cryst. 2005, 38, 38-54)
 Refinement of F^1^ against reflections.
 The threshold expression of F^2^ > 2sigma(F^2^) is
 used for calculating R-factors(gt) and is not
 relevant to the choice of reflections for refinement.
 R-factors based on F^2^ are statistically about twice
 as large as those based on F, and R-factors based on
 ALL data will be even larger.
;
_refine_ls_structure_factor_coef     F  
_refine_ls_matrix_type                full
_refine_ls_weighting_scheme          sigma
_atom_sites_solution_primary      direct 
_atom_sites_solution_secondary    difmap 
_atom_sites_solution_hydrogens    geom   
_refine_ls_hydrogen_treatment    refall
_refine_ls_extinction_method        'none'              
_refine_ls_number_reflns               503
_refine_ls_number_parameters            49
_refine_ls_number_restraints             0
# R-factors: R(F)  &  wR2(I) 
_refine_ls_R_factor_all              0.0155
_refine_ls_R_factor_gt               0.0155
_refine_ls_wR_factor_ref             0.0324
_refine_ls_wR_factor_gt              0.0324
_refine_ls_goodness_of_fit_ref       2.867
_refine_ls_restrained_S_all          0.000
_refine_ls_shift/su_max              0.000
_refine_ls_shift/su_mean             0.000

###  to get diff_density_max min & rms : 
###  run MoPro  : WRIT FOUR   to create FOURier file 
###  run VMoPro : FOUR  FastFourierTransform   to get a 3D grid (Xplor format) on whole unit-cell
###             & GRID  STAT   to get max min rms statistics


loop_
_atom_site_type_symbol      
_atom_site_label            
_atom_site_fract_x          
_atom_site_fract_y          
_atom_site_fract_z          
_atom_site_U_iso_or_equiv   
_atom_site_adp_type         
_atom_site_occupancy        
_atom_site_calc_flag        
_atom_site_refinement_flag_posn  
_atom_site_refinement_flag_adp  
_atom_site_disorder_assembly
_atom_site_disorder_group   
O  O1 0.06545(5) 0.4442(1) 0.15015(3) 0.0128(3) Uani 1 d . . . .
C  C1 0.09686(7) 0.5589(1) 0.05206(4) 0.0095(3) Uani 1 d . . . .
O  O2 0.25747(6) 0.74241(10) 0.03631(3) 0.0124(3) Uani 1 d . . . .
O  O3 0.36998(6) 0.6316(1) 0.32154(3) 0.0124(3) Uani 1 d . . . .
H  H2 0.309(1) 0.687(2) 0.3861(8) 0.021(2) Uiso 1 d U . . .
H  H3 0.489(2) 0.456(3) 0.3492(8) 0.031(2) Uiso 1 d U . . .
H  H1 0.198(2) 0.526(4) 0.218(1) 0.055(3) Uiso 1 d U . . .

loop_ 
_atom_site_aniso_label 
_atom_site_aniso_U_11 
_atom_site_aniso_U_22 
_atom_site_aniso_U_33 
_atom_site_aniso_U_12 
_atom_site_aniso_U_13 
_atom_site_aniso_U_23 
O1 0.0124(3) 0.0168(3) 0.0090(3) -0.0033(1) 0.0024(2) 0.0006(1)  
C1 0.0076(3) 0.0119(3) 0.0082(4) -0.0025(1) 0.0004(2) -0.0003(1)  
O2 0.0104(3) 0.0180(3) 0.0080(3) -0.0061(1) 0.0008(2) 0.0011(1)  
O3 0.0105(3) 0.0168(3) 0.0091(3) 0.0012(1) 0.0007(2) -0.0013(1)  

_geom_special_details                
;                                    
;                                    

loop_
_geom_bond_atom_site_label_1         
_geom_bond_atom_site_label_2         
_geom_bond_distance                  
_geom_bond_site_symmetry_2           
_geom_bond_publ_flag                 
O1 C1 1.2862(6) . ? 
O1 H1 1.04(1) . ? 
C1 O2 1.2210(6) . ? 
O3 H3 0.94(1) . ? 
O3 H2 0.95(1) . ? 

loop_
_geom_angle_atom_site_label_1        
_geom_angle_atom_site_label_2        
_geom_angle_atom_site_label_3        
_geom_angle                          
_geom_angle_site_symmetry_1          
_geom_angle_site_symmetry_3          
_geom_angle_publ_flag                
O1 C1 O2 126.88(5) . . ? 
C1 O1 H1 111.1(8) . . ? 
H2 O3 H3 105.5(7) . . ? 

loop_
_geom_torsion_atom_site_label_1      
_geom_torsion_atom_site_label_2      
_geom_torsion_atom_site_label_3      
_geom_torsion_atom_site_label_4      
_geom_torsion                        
_geom_torsion_site_symmetry_1        
_geom_torsion_site_symmetry_2        
_geom_torsion_site_symmetry_3        
_geom_torsion_site_symmetry_4        
_geom_torsion_publ_flag              
O2 C1 O1 H1 -0.42(75) . . . . ? 

loop_ 
 _refln_index_h 
 _refln_index_k 
 _refln_index_l 
 _refln_F_squared_meas 
 _refln_F_squared_sigma 
 _refln_observed_status 
   1   0   0      340.06      7.76 o 
   2   0   0       23.90      0.54 o 
   3   0   0      375.82      8.74 o 
   4   0   0       42.99      0.97 o 
   5   0   0       61.24      1.35 o 
   6   0   0      225.83      5.10 o 
   7   0   0      105.19      2.27 o 
   2   1   0      345.83      7.87 o 
   3   1   0      105.94      2.37 o 
   4   1   0        2.32      0.06 o 
   5   1   0        0.39      0.02 o 
   6   1   0        0.59      0.02 o 
   7   1   0       80.60      1.81 o 
   0   2   0       12.95      0.30 o 
   1   2   0      309.48      7.01 o 
   2   2   0      488.30     11.07 o 
   3   2   0        1.90      0.05 o 
   4   2   0      115.60      2.58 o 
   5   2   0       23.95      0.53 o 
   6   2   0        0.09      0.01 o 
   1   3   0       18.76      0.42 o 
   2   3   0       12.58      0.28 o 
   3   3   0       71.02      1.58 o 
   4   3   0        5.75      0.13 o 
   5   3   0      119.82      2.66 o 
   0   4   0        2.82      0.07 o 
   1   4   0       17.78      0.40 o 
   2   4   0       12.59      0.28 o 
  -7   1   1       17.78      0.40 o 
  -6   1   1        1.37      0.04 o 
  -5   1   1       54.95      1.22 o 
  -4   1   1       88.99      1.99 o 
  -3   1   1      306.61      7.15 o 
  -2   1   1      179.86      4.03 o 
   0   1   1      426.94      9.74 o 
   1   1   1       37.30      0.85 o 
   2   1   1       64.53      1.45 o 
   3   1   1      405.43      9.42 o 
   4   1   1      147.10      3.28 o 
   5   1   1      105.13      2.35 o 
   6   1   1      178.43      3.98 o 
   7   1   1        1.12      0.03 o 
  -6   2   1       69.40      1.55 o 
  -5   2   1        9.16      0.21 o 
  -4   2   1       52.16      1.17 o 
  -3   2   1       82.26      1.82 o 
  -2   2   1      146.01      3.26 o 
  -1   2   1      136.43      3.03 o 
   0   2   1       71.70      1.59 o 
   1   2   1      256.97      5.79 o 
   2   2   1        1.72      0.04 o 
   3   2   1        7.69      0.17 o 
   4   2   1       73.33      1.65 o 
   5   2   1       24.70      0.55 o 
   6   2   1        9.37      0.21 o 
  -5   3   1       19.54      0.44 o 
  -4   3   1        4.94      0.11 o 
  -3   3   1        3.84      0.09 o 
  -2   3   1      140.40      3.14 o 
  -1   3   1        0.13      0.01 o 
   0   3   1       50.53      1.12 o 
   1   3   1       30.82      0.68 o 
   2   3   1       29.12      0.65 o 
   3   3   1        2.05      0.05 o 
   4   3   1       36.05      0.81 o 
   5   3   1       26.33      0.60 o 
  -3   4   1       20.66      0.46 o 
  -2   4   1       16.27      0.36 o 
  -1   4   1        5.96      0.14 o 
   0   4   1       12.13      0.27 o 
   1   4   1        0.60      0.02 o 
   2   4   1        0.02      0.01 o 
  -7   0   2       14.12      0.32 o 
  -6   0   2      176.30      3.94 o 
  -5   0   2       89.21      1.98 o 
  -4   0   2      896.88     20.56 o 
  -3   0   2       14.34      0.35 o 
  -2   0   2      570.84     13.91 o 
  -1   0   2      648.02     16.44 o 
   0   0   2      138.18      3.29 o 
   1   0   2       10.28      0.25 o 
   3   0   2      178.80      4.02 o 
   4   0   2        0.02      0.01 o 
   5   0   2      627.71     14.72 o 
   6   0   2       28.43      0.68 o 
   7   0   2       34.13      0.76 o 
  -7   1   2       85.54      1.90 o 
  -6   1   2        6.58      0.15 o 
  -5   1   2      246.39      5.52 o 
  -4   1   2       55.49      1.23 o 
  -3   1   2       32.17      0.74 o 
  -2   1   2      520.45     11.87 o 
  -1   1   2      147.27      3.37 o 
   0   1   2       85.89      2.05 o 
   1   1   2      396.56      9.05 o 
   2   1   2        2.61      0.10 o 
   3   1   2      412.50      9.37 o 
   4   1   2      177.41      3.96 o 
   5   1   2       56.49      1.26 o 
   6   1   2       58.90      1.32 o 
  -6   2   2       39.29      0.87 o 
  -5   2   2        0.60      0.02 o 
  -4   2   2       12.60      0.28 o 
  -3   2   2      173.58      3.87 o 
  -2   2   2      462.00     10.50 o 
  -1   2   2        8.10      0.20 o 
   0   2   2      126.22      2.81 o 
   1   2   2        0.07      0.01 o 
   2   2   2        2.92      0.07 o 
   3   2   2      265.68      5.95 o 
   4   2   2      285.75      6.41 o 
   5   2   2        3.28      0.08 o 
   6   2   2        0.06      0.01 o 
  -5   3   2        0.08      0.01 o 
  -4   3   2       13.45      0.30 o 
  -3   3   2      244.96      5.49 o 
  -2   3   2       66.44      1.47 o 
  -1   3   2       31.77      0.71 o 
   0   3   2      112.55      2.50 o 
   1   3   2       45.99      1.02 o 
   2   3   2       89.10      1.99 o 
   3   3   2       20.50      0.46 o 
   4   3   2        0.99      0.03 o 
   5   3   2        5.32      0.12 o 
  -3   4   2       10.64      0.24 o 
  -2   4   2       60.42      1.34 o 
  -1   4   2        9.62      0.22 o 
   0   4   2       57.00      1.26 o 
   1   4   2       55.65      1.23 o 
   2   4   2        2.00      0.05 o 
  -7   1   3        3.61      0.09 o 
  -6   1   3        1.24      0.03 o 
  -5   1   3       50.19      1.12 o 
  -4   1   3        1.54      0.04 o 
  -3   1   3      156.60      3.50 o 
  -2   1   3       19.73      0.48 o 
  -1   1   3      318.72      7.87 o 
   0   1   3       17.37      0.40 o 
   1   1   3      709.02     17.72 o 
   2   1   3      438.91     10.17 o 
   3   1   3       40.52      0.91 o 
   4   1   3      201.49      4.50 o 
   5   1   3        1.71      0.04 o 
   6   1   3       21.78      0.50 o 
  -6   2   3       59.96      1.34 o 
  -5   2   3        4.22      0.10 o 
  -4   2   3       77.30      1.73 o 
  -3   2   3      289.19      6.49 o 
  -2   2   3        9.29      0.21 o 
  -1   2   3      165.78      3.70 o 
   0   2   3        0.05      0.01 o 
   1   2   3      337.37      7.60 o 
   2   2   3       16.62      0.37 o 
   3   2   3       99.80      2.22 o 
   4   2   3       53.87      1.20 o 
   5   2   3       23.58      0.53 o 
   6   2   3       13.62      0.31 o 
  -5   3   3        5.93      0.14 o 
  -4   3   3       22.57      0.50 o 
  -3   3   3        5.64      0.14 o 
  -2   3   3        1.41      0.04 o 
  -1   3   3       13.40      0.30 o 
   0   3   3       85.12      1.89 o 
   1   3   3        0.08      0.01 o 
   2   3   3        4.42      0.10 o 
   3   3   3       96.77      2.14 o 
   4   3   3        1.39      0.04 o 
  -2   4   3       32.67      0.73 o 
  -1   4   3        0.04      0.01 o 
   0   4   3        3.92      0.09 o 
   1   4   3       14.28      0.32 o 
   2   4   3       54.31      1.20 o 
  -7   0   4       39.14      0.89 o 
  -6   0   4        2.81      0.07 o 
  -5   0   4       17.70      0.39 o 
  -4   0   4      119.04      2.63 o 
  -3   0   4       85.58      1.93 o 
  -1   0   4      739.56     30.18 o 
   0   0   4       66.62      1.54 o 
   1   0   4     1519.79     16.93 o 
   2   0   4        7.73      0.22 o 
   3   0   4       20.84      0.46 o 
   4   0   4       36.68      0.89 o 
   5   0   4       11.52      0.26 o 
   6   0   4        1.49      0.05 o 
  -7   1   4        0.40      0.02 o 
  -6   1   4       31.19      0.69 o 
  -5   1   4       92.05      2.05 o 
  -4   1   4       33.11      0.73 o 
  -3   1   4      222.54      5.01 o 
  -2   1   4      340.55      7.80 o 
  -1   1   4      237.72      6.00 o 
   0   1   4     1278.31     24.81 o 
   1   1   4       62.98      1.44 o 
   2   1   4        8.85      0.22 o 
   3   1   4       11.23      0.25 o 
   4   1   4        2.89      0.07 o 
   5   1   4       38.33      0.87 o 
   6   1   4       53.46      1.19 o 
  -6   2   4        5.40      0.13 o 
  -5   2   4       27.60      0.62 o 
  -4   2   4       61.21      1.36 o 
  -3   2   4       26.64      0.59 o 
  -2   2   4       22.26      0.50 o 
  -1   2   4      218.98      4.90 o 
   0   2   4      177.64      3.99 o 
   1   2   4       19.28      0.43 o 
   2   2   4        1.15      0.03 o 
   3   2   4       89.07      2.00 o 
   4   2   4       15.16      0.34 o 
   5   2   4       59.29      1.31 o 
  -5   3   4       11.19      0.25 o 
  -4   3   4      235.31      5.31 o 
  -3   3   4       44.60      1.00 o 
  -2   3   4        8.96      0.20 o 
  -1   3   4       55.27      1.22 o 
   0   3   4       55.76      1.24 o 
   1   3   4        7.91      0.18 o 
   2   3   4      212.10      4.77 o 
   3   3   4      105.10      2.33 o 
   4   3   4       47.78      1.06 o 
  -2   4   4        0.47      0.02 o 
  -1   4   4        0.42      0.02 o 
   0   4   4       12.13      0.27 o 
   1   4   4        2.90      0.07 o 
  -7   1   5        2.18      0.06 o 
  -6   1   5       93.80      2.10 o 
  -5   1   5       30.05      0.67 o 
  -4   1   5        0.04      0.01 o 
  -3   1   5      203.77      4.56 o 
  -2   1   5       20.19      0.49 o 
  -1   1   5        1.07      0.05 o 
   0   1   5       67.75      1.79 o 
   1   1   5      109.29      2.44 o 
   2   1   5       19.46      0.44 o 
   3   1   5        5.03      0.12 o 
   4   1   5       87.45      1.98 o 
   5   1   5        1.20      0.03 o 
   6   1   5       57.67      1.30 o 
  -6   2   5        4.32      0.10 o 
  -5   2   5      173.13      3.86 o 
  -4   2   5        5.84      0.13 o 
  -3   2   5        2.50      0.06 o 
  -2   2   5        3.25      0.08 o 
  -1   2   5      466.20     10.54 o 
   0   2   5       47.79      1.07 o 
   1   2   5       88.45      1.98 o 
   2   2   5      148.37      3.35 o 
   3   2   5       60.41      1.34 o 
   4   2   5        0.59      0.02 o 
   5   2   5       14.67      0.34 o 
  -5   3   5        3.65      0.09 o 
  -4   3   5       27.88      0.62 o 
  -3   3   5       21.26      0.48 o 
  -2   3   5        6.56      0.15 o 
  -1   3   5        0.77      0.02 o 
   0   3   5       15.56      0.35 o 
   1   3   5       21.47      0.48 o 
   2   3   5        7.75      0.18 o 
   3   3   5        0.17      0.01 o 
   4   3   5        3.55      0.09 o 
  -2   4   5       34.37      0.78 o 
  -1   4   5       60.44      1.34 o 
   0   4   5       75.46      1.68 o 
   1   4   5       52.30      1.58 o 
  -7   0   6      247.32      5.53 o 
  -6   0   6      159.62      3.54 o 
  -5   0   6      114.44      2.52 o 
  -4   0   6       44.62      0.98 o 
  -3   0   6       12.97      0.40 o 
  -2   0   6      164.76      3.74 o 
  -1   0   6      192.25      4.40 o 
   0   0   6      909.37     24.00 o 
   1   0   6      207.78      4.94 o 
   2   0   6        3.81      0.10 o 
   3   0   6      554.26     12.78 o 
   4   0   6       12.38      0.31 o 
   5   0   6        6.20      0.15 o 
   6   0   6       44.94      1.02 o 
  -7   1   6       18.83      0.42 o 
  -6   1   6      150.20      3.34 o 
  -5   1   6        3.88      0.09 o 
  -4   1   6      173.96      3.88 o 
  -3   1   6        0.31      0.01 o 
  -2   1   6        5.34      0.13 o 
  -1   1   6        0.46      0.03 o 
   0   1   6      289.05      6.66 o 
   1   1   6      202.77      4.74 o 
   2   1   6      400.80      9.05 o 
   3   1   6        4.56      0.11 o 
   4   1   6       38.64      0.86 o 
   5   1   6       79.47      1.80 o 
  -6   2   6        1.08      0.03 o 
  -5   2   6       80.12      1.79 o 
  -4   2   6        5.67      0.13 o 
  -3   2   6      134.18      2.99 o 
  -2   2   6       70.06      1.55 o 
  -1   2   6       18.19      0.40 o 
   0   2   6        5.11      0.12 o 
   1   2   6      156.01      3.51 o 
   2   2   6       10.20      0.23 o 
   3   2   6       43.79      0.99 o 
   4   2   6        6.80      0.16 o 
   5   2   6       47.58      1.10 o 
  -5   3   6        4.62      0.11 o 
  -4   3   6        7.99      0.18 o 
  -3   3   6        0.33      0.02 o 
  -2   3   6      356.76      8.04 o 
  -1   3   6      103.65      2.31 o 
   0   3   6        0.32      0.01 o 
   1   3   6       42.97      0.97 o 
   2   3   6        2.35      0.06 o 
   3   3   6       19.98      0.45 o 
  -7   1   7       51.82      1.15 o 
  -6   1   7        2.77      0.07 o 
  -5   1   7        0.96      0.03 o 
  -4   1   7       86.40      1.93 o 
  -3   1   7      333.45      7.50 o 
  -2   1   7       32.94      0.73 o 
  -1   1   7      390.77      9.01 o 
   0   1   7       35.08      0.79 o 
   1   1   7       17.88      0.41 o 
   2   1   7       29.35      0.65 o 
   3   1   7       28.23      0.63 o 
   4   1   7        8.04      0.18 o 
   5   1   7        4.98      0.12 o 
  -6   2   7        0.23      0.01 o 
  -5   2   7       21.43      0.48 o 
  -4   2   7        6.85      0.16 o 
  -3   2   7      163.30      3.64 o 
  -2   2   7       33.10      0.74 o 
  -1   2   7        1.28      0.03 o 
   0   2   7      135.73      3.02 o 
   1   2   7       80.11      1.81 o 
   2   2   7       55.46      1.23 o 
   3   2   7        3.72      0.09 o 
   4   2   7      151.79      3.41 o 
  -4   3   7        5.20      0.12 o 
  -3   3   7        3.95      0.09 o 
  -2   3   7       80.34      1.80 o 
  -1   3   7        1.72      0.04 o 
   0   3   7        1.00      0.03 o 
   1   3   7       18.51      0.42 o 
   2   3   7       28.88      0.64 o 
   3   3   7        2.08      0.05 o 
  -7   0   8        0.24      0.02 o 
  -6   0   8        1.05      0.04 o 
  -5   0   8      277.69      6.25 o 
  -4   0   8      550.09     12.52 o 
  -3   0   8       21.72      0.48 o 
  -2   0   8      426.58      9.70 o 
  -1   0   8      467.13     10.73 o 
   0   0   8      273.25      6.17 o 
   1   0   8       68.08      1.50 o 
   2   0   8      100.42      2.22 o 
   3   0   8       10.45      0.25 o 
   4   0   8        1.00      0.04 o 
   5   0   8      144.42      3.24 o 
  -6   1   8        2.95      0.07 o 
  -5   1   8       16.85      0.38 o 
  -4   1   8      170.30      3.80 o 
  -3   1   8        8.07      0.18 o 
  -2   1   8      276.87      6.22 o 
  -1   1   8       91.28      2.04 o 
   0   1   8       26.15      0.59 o 
   1   1   8       90.31      2.03 o 
   2   1   8       46.37      1.03 o 
   3   1   8       37.11      0.83 o 
   4   1   8       27.84      0.62 o 
   5   1   8        1.36      0.13 o 
  -6   2   8       13.27      0.30 o 
  -5   2   8        1.92      0.05 o 
  -4   2   8       81.65      1.82 o 
  -3   2   8      277.26      6.22 o 
  -2   2   8       27.87      0.62 o 
  -1   2   8       45.50      1.01 o 
   0   2   8        0.46      0.02 o 
   1   2   8        5.71      0.13 o 
   2   2   8       54.56      1.23 o 
   3   2   8      101.23      2.27 o 
   4   2   8        0.79      0.04 o 
  -4   3   8        0.28      0.01 o 
  -3   3   8       17.59      0.39 o 
  -2   3   8       25.27      0.56 o 
  -1   3   8        6.32      0.14 o 
   0   3   8       97.00      2.19 o 
   1   3   8       24.73      0.55 o 
   2   3   8        1.64      0.04 o 
  -6   1   9       43.68      0.97 o 
  -5   1   9      260.33      5.84 o 
  -4   1   9       45.05      1.01 o 
  -3   1   9       60.02      1.33 o 
  -2   1   9       22.20      0.50 o 
  -1   1   9      166.39      3.71 o 
   0   1   9       36.65      0.82 o 
   1   1   9      185.27      4.18 o 
   2   1   9      173.05      3.86 o 
   3   1   9        1.40      0.04 o 
   4   1   9       20.48      0.46 o 
  -5   2   9        0.15      0.01 o 
  -4   2   9       13.52      0.30 o 
  -3   2   9       51.10      1.13 o 
  -2   2   9       16.52      0.37 o 
  -1   2   9        7.74      0.17 o 
   0   2   9       53.82      1.20 o 
   1   2   9        7.18      0.17 o 
   2   2   9       76.66      1.70 o 
   3   2   9        2.23      0.06 o 
  -4   3   9       36.94      0.82 o 
  -3   3   9        5.25      0.12 o 
  -2   3   9        7.96      0.18 o 
  -1   3   9        1.18      0.03 o 
   0   3   9       40.81      0.91 o 
   1   3   9        9.78      0.22 o 
  -6   0  10      286.94      6.45 o 
  -5   0  10      100.78      2.22 o 
  -4   0  10        1.68      0.05 o 
  -3   0  10        4.11      0.10 o 
  -2   0  10      180.03      4.01 o 
  -1   0  10        2.99      0.08 o 
   0   0  10      384.71      8.74 o 
   1   0  10      646.40     14.81 o 
   2   0  10       33.73      0.74 o 
   3   0  10        1.23      0.06 o 
   4   0  10        4.29      0.11 o 
  -6   1  10       50.29      1.12 o 
  -5   1  10       25.59      0.57 o 
  -4   1  10        0.04      0.01 o 
  -3   1  10        3.49      0.08 o 
  -2   1  10       31.78      0.72 o 
  -1   1  10        0.04      0.01 o 
   0   1  10      144.04      3.22 o 
   1   1  10       71.86      1.59 o 
   2   1  10       41.72      0.92 o 
   3   1  10       83.92      1.85 o 
  -5   2  10        0.02      0.01 o 
  -4   2  10       30.18      0.68 o 
  -3   2  10       10.89      0.24 o 
  -2   2  10       88.31      1.97 o 
  -1   2  10      180.05      4.02 o 
   0   2  10       25.21      0.56 o 
   1   2  10        4.40      0.10 o 
   2   2  10       74.97      1.65 o 
   3   2  10       11.09      0.26 o 
  -3   3  10       20.01      0.45 o 
  -2   3  10       22.06      0.49 o 
  -1   3  10       31.49      0.70 o 
   0   3  10        1.30      0.04 o 
  -6   1  11        4.05      0.10 o 
  -5   1  11        0.17      0.01 o 
  -4   1  11        1.76      0.05 o 
  -3   1  11      154.02      3.55 o 
  -2   1  11       81.23      1.83 o 
  -1   1  11       72.17      1.62 o 
   0   1  11      197.66      4.44 o 
   1   1  11        0.06      0.01 o 
   2   1  11        1.71      0.05 o 
   3   1  11       13.47      0.31 o 
  -4   2  11        7.46      0.17 o 
  -3   2  11       22.80      0.51 o 
  -2   2  11       13.17      0.30 o 
  -1   2  11       71.78      1.60 o 
   0   2  11        1.38      0.04 o 
   1   2  11        8.57      0.20 o 
   2   2  11       31.50      0.71 o 
  -5   0  12       43.29      0.97 o 
  -4   0  12      231.99      5.21 o 
  -3   0  12      140.43      3.09 o 
  -2   0  12       16.09      0.36 o 
  -1   0  12      108.40      2.52 o 
   0   0  12       13.80      0.32 o 
   1   0  12        6.01      0.16 o 
   2   0  12       76.25      1.62 o 
  -5   1  12       24.67      0.55 o 
  -4   1  12       80.33      1.80 o 
  -3   1  12       52.14      1.18 o 
  -2   1  12        9.23      0.21 o 
  -1   1  12       85.17      1.89 o 
   0   1  12        0.20      0.01 o 
   1   1  12        1.91      0.05 o 
   2   1  12       24.04      0.54 o 
  -4   2  12        0.83      0.03 o 
  -3   2  12        2.08      0.05 o 
  -2   2  12      107.14      2.38 o 
  -1   2  12       33.22      0.74 o 
   0   2  12       16.54      0.37 o 
   1   2  12       14.68      0.33 o 
  -4   1  13       14.96      0.35 o 
  -3   1  13        0.81      0.03 o 
  -2   1  13       31.33      0.71 o 
  -1   1  13        5.46      0.13 o 
   0   1  13       25.65      0.58 o 
   1   1  13        6.80      0.16 o 
  -2   2  13       30.43      0.68 o 
  -1   2  13       12.70      0.29 o 
  -4   0  14        1.86      0.06 o 
  -3   0  14       17.14      0.40 o 
  -2   0  14       55.00      1.21 o 
  -1   0  14       47.61      1.05 o 
   0   0  14       53.00      1.16 o 
  -3   1  14        0.33      0.02 o 
  -2   1  14       18.26      0.41 o 
  -1   1  14       44.82      0.99 o 
_refine_diff_density_max 1.313628E-01
_refine_diff_density_min -1.528027E-01

# start Validation Reply Form
_vrf_PLAT417_ELMAM2_withoutURATIO_oxa12_08
;
PROBLEM: Short Inter D-H..H-D
RESPONSE: This is a very strong hydrogen bond and this is the reason why
the distance is so short.
;
# end Validation Reply Form
