# Supplementary material for: On the accuracy and precision of X-ray and neutron diffraction results as a function of resolution and the electron density model
Source: IUCrJ. 2020 Aug 25;7(Pt 5):920–33. doi: 10.1107/S2052252520010441 (PMC7467170; doi:10.1107/S2052252520010441)
Supplement: Supplementary file 2 [file m-07-00920-sup2.zip › cif_deposition/ELMAM2_withoutURATIO_oxa12_12.cif]

data_ELMAM2_withoutURATIO_oxa12_12  
_audit_creation_method             'MoPro12'     
_chemical_formula_moiety               'C2 H2 O4, 2(H2 O1)'
_chemical_formula_sum                  'C2 H6 O6'
_chemical_formula_weight               126.07
_chemical_absolute_configuration     '-'

_symmetry_cell_setting               monoclinic   
_symmetry_space_group_name_H-M         'P 21/c'
_symmetry_space_group_name_Hall        '-P 2ybc'

loop_
_atom_type_symbol                      
_atom_type_description                 
_atom_type_scat_dispersion_real        
_atom_type_scat_dispersion_imag        
_atom_type_scat_source                 
 'C' 'C'    0.0033   0.0016
'Su & Coppens. Acta. Cryst. (1997) A53, 749-762. '                    
 'H' 'H'    0.0000   0.0000
'Su & Coppens. Acta. Cryst. (1997) A53, 749-762. '                    
 'O' 'O'    0.0106   0.0060
'Su & Coppens. Acta. Cryst. (1997) A53, 749-762. '                    

loop_
_symmetry_equiv_pos_as_xyz           
'x, y, z'
'-x, y+1/2, -z+1/2'
'-x, -y, -z'
'x, -y-1/2, z-1/2'
_cell_length_a                    6.0920(3)
_cell_length_b                    3.4919(2)
_cell_length_c                    11.8481(5)
_cell_angle_alpha                 90.00
_cell_angle_beta                  103.898(2)
_cell_angle_gamma                 90.00
_cell_volume                      244.66(2)
_cell_formula_units_Z                2
_cell_measurement_temperature     100(1)
_cell_measurement_reflns_used        9836
_cell_measurement_theta_min          3.4451
_cell_measurement_theta_max          47.0567
_exptl_crystal_density_diffrn     1.712 
_exptl_crystal_F_000              132 
_exptl_absorpt_coefficient_mu     0.181 
_exptl_crystal_description        unspecified
_exptl_crystal_size_max                 0.225
_exptl_crystal_size_mid                 0.212
_exptl_crystal_size_min                 0.100
_exptl_crystal_colour             colourless
_exptl_absorpt_correction_type    multi-scan
_exptl_absorpt_process_details
;
 Absorption correction done by SORTAV
 Blessing, R. H.: (1995) Acta Cryst. A51, 33-38
;
_exptl_absorpt_correction_T_min    0.958
_exptl_absorpt_correction_T_max    0.981
_exptl_special_details               
;
?
;
_diffrn_reflns_av_R_equivalents   0.0000
_diffrn_reflns_av_unetI/netI      0.0230
_diffrn_reflns_limit_h_max        12
_diffrn_reflns_limit_h_min        -12
_diffrn_reflns_limit_k_max        7
_diffrn_reflns_limit_k_min        0
_diffrn_reflns_limit_l_max        24
_diffrn_reflns_limit_l_min        0
_diffrn_reflns_number             2248
_diffrn_reflns_theta_full         26.00
_diffrn_reflns_theta_max          47.19
_diffrn_reflns_theta_min          3.45
_diffrn_ambient_temperature       100(1)
_diffrn_measured_fraction_theta_full 0.992
_diffrn_measured_fraction_theta_max 0.995
_diffrn_measurement_device_type   'Bruker APEX-II CCD'
_diffrn_measurement_method        '\f and \w scans'
_diffrn_radiation_monochromator   'graphite'
_diffrn_radiation_type            MoK\a
_diffrn_radiation_wavelength      0.71073
_diffrn_source                    'fine-focus sealed tube'
_diffrn_standards_number          0
_reflns_number_gt                 2146
_reflns_number_total              2248
_reflns_threshold_expression      >2sigma(I)
_computing_structure_refinement      'MoPro (J. Appl. Cryst. 2005, 38, 38-54)'
_iucr_refine_instructions_details  
; 
# ! MoPro 12.6 26/01/2017 17:21:53 F:\Oxalic_acid\Oxa_ELMAM2\Final_Refinement_12\12\mopro_elmam2_12_01.par 
# ! reflections hkl file : F:\Oxalic_acid\Oxa_ELMAM2\Final_Refinement_12\12\sortav_freeformat.hkl refin. vs. F^1 
# ! atomic table file : C:\Users\user\Desktop\Programy_Krys\MoPro\MoProSuite\LibMoPro\mopro.tab 
# ! wave functions file : C:\Users\user\Desktop\Programy_Krys\MoPro\MoProSuite\LibMoPro\WAVEF_Su_Coppens_relativistic 
# ! RF factor = 1.607 % RI factor = 2.839% 
# ! wR2F factor = 2.967 % wR2I factor = 5.694% 
# ! g.o.f.(F**1) = 2.215 Nvar= 49 Nref= 2248 Nfree= 0 0.08<sinT/l< 1.03 
#  
# WSIG 1.00000 ! weighting scheme 
#  ! SPACE GROUP P ? 
#  
# CELL 6.0920 3.4919 11.8481 90.0000 103.8981 90.0000 0.71073 
# ZERR 0.0000 0.0000 0.0000 0.0000 0.0000 0.0000 
#  
# SYMM 2 P CENTRO 
#  X , Y, Z 
#  -X , 1/2+Y, 1/2-Z 
#  
# EQUIV 56551 
#  
# SCALE 1 18.143805 
#  
# FMULT 1.00000 
#  
# UOVER 0.00000 0.00000 0.00000 0.00000 0.00000 0.00000 ANI 
#  
# SOLVT 0.00000 50.00000 
#  
# EXTIN 0.00000 GAUSSIAN ISOT TYP1 ! G*10^4 
#  
#  
# DUMMY 2 
# DUMY 0.39896 0.58093 0.36381 D1 0 ! atom # 8 
# DUMY 0.42794 0.53146 0.40201 D2 0 ! atom # 9 
#  
# KAPPA 7 
#  1.001632 1.113461 ! # 1 1 TES O1 1x 
#  1.013147 1.000000 ! # 2 1 TES C1 1x 
#  1.003017 1.109004 ! # 3 1 TES O2 1x 
#  1.023969 0.927043 ! # 4 1 TES O3 1x 
#  1.043006 1.200000 ! # 5 1 TES H2 1x 
#  1.043006 1.200000 ! # 6 1 TES H3 1x 
#  1.119673 1.200000 ! # 7 1 TES H1 1x 
#  
# ATOMS 7 
#  
# ATOM 1 O1 TES 1 0.065296 0.444150 0.150169 1.0000 1 O 
#  XY C1 H1 HEX K1 V0 M0 Q0 
# UANI 0.012765 0.017835 0.007983 -.003998 0.001927 0.000615 
#  6.05220 0. -.054 -.087 0. 0.104 0. 0. -.028 0.042 
#  0. -.015 -.026 0. 0. 0.065 0.022 
#  0.011 0. 0. 0.004 0.003 0. 0. 0.015 0.015 
#  
# ATOM 2 C1 TES 1 0.096896 0.558675 0.052020 1.0000 1 C 
#  XY O2 O1 HEX K2 V0 M0 Q0 
# UANI 0.008847 0.011285 0.007710 -.001833 0.001276 0.000041 
#  3.98080 0. 0.081 -.046 0. -.248 0. 0. 0.097 0.050 
#  0. 0.022 -.006 0. 0. 0.294 0.021 
#  0.014 0. 0. 0.014 -.001 0. 0. -.058 0.018 
#  
# ATOM 3 O2 TES 1 0.257592 0.742677 0.036313 1.0000 1 O 
#  ZY C1 O1 HEX K3 V0 M0 Q0 
# UANI 0.010796 0.018076 0.008926 -.005745 0.001080 0.000759 
#  6.09000 0. 0. 0. -.068 0.029 0. 0. -.153 0. 
#  0.028 0. 0. 0.017 0. 0. 0. 
#  -.012 0. 0. 0.011 0. 0. 0. -.003 0. 
#  
# ATOM 4 O3 TES 1 0.369949 0.631311 0.321478 1.0000 1 O 
# bZY H2 H3 HEX K4 V0 M0 Q0 
# UANI 0.010504 0.017780 0.009019 0.001770 0.000675 -.001086 
#  5.64460 0. 0. 0. -.163 -.014 0. 0. 0.132 0. 
#  -.039 0. 0. -.061 0. 0. 0. 
#  -.018 0. 0. -.027 0. 0. 0. 0.004 0. 
#  
# ATOM 5 H2 TES 1 0.307943 0.688183 0.384158 1.0000 1 H 
#  ZY O3 H3 HEX K5 V0 M0 Q0 
# UISO 0.031292 
#  1.13780 0. 0. 0. 0.273 0.140 0. 0. 0. 0. 
#  0.034 0. 0. 0. 0. 0. 0. 
#  -.010 0. 0. 0. 0. 0. 0. 0. 0. 
#  
# ATOM 6 H3 TES 1 0.488575 0.454980 0.352029 1.0000 1 H 
#  ZY O3 H2 HEX K6 V0 M0 Q0 
# UISO 0.024473 
#  1.13780 0. 0. 0. 0.273 0.140 0. 0. 0. 0. 
#  0.034 0. 0. 0. 0. 0. 0. 
#  -.010 0. 0. 0. 0. 0. 0. 0. 0. 
#  
# ATOM 7 H1 TES 1 0.193463 0.510483 0.216973 1.0000 1 H 
#  ZY O1 C1 HEX K7 V0 M0 Q0 
# UISO 0.040008 
#  0.95670 0. 0. 0. 0.207 0.095 0. 0. 0. 0. 
#  0.017 0. 0. 0. 0. 0. 0. 
#  -.028 0. 0. 0. 0. 0. 0. 0. 0. 
#  
# ANHAR 0 3 ! number_of_anharmonic_atoms max_order 
# ! 1 ! atom number 
# ! 0.00E+00 0.00E+00 0.00E+00 0.00E+00 0.00E+00 0.00E+00 0.00E+00 0.00E+00 
# ! 0.00E+00 0.00E+00 
#  
#  
# STOP 
; 
_refine_special_details              
;
  TAAM refinement with ELMAM2 databank.
  Uses aspherical atomic scattering factors computed 
  from multipolar model
  (Hansen & Coppens, Acta Cryst. A, 1978, 34, 909-921)
  parametrized using ELMAM2 databank
  (Domagala, et al., Acta Cryst. A, 2012, 68, 337-351)
  and MoPro software
  (Jelsch, et al., J. Appl. Cryst. 2005, 38, 38-54)
 Refinement of F^1^ against reflections.
 The threshold expression of F^2^ > 2sigma(F^2^) is
 used for calculating R-factors(gt) and is not
 relevant to the choice of reflections for refinement.
 R-factors based on F^2^ are statistically about twice
 as large as those based on F, and R-factors based on
 ALL data will be even larger.
;
_refine_ls_structure_factor_coef     F  
_refine_ls_matrix_type                full
_refine_ls_weighting_scheme          sigma
_atom_sites_solution_primary      direct 
_atom_sites_solution_secondary    difmap 
_atom_sites_solution_hydrogens    geom   
_refine_ls_hydrogen_treatment    refall
_refine_ls_extinction_method        'none'              
_refine_ls_number_reflns              2248
_refine_ls_number_parameters            49
_refine_ls_number_restraints             0
# R-factors: R(F)  &  wR2(I) 
_refine_ls_R_factor_all              0.0161
_refine_ls_R_factor_gt               0.0154
_refine_ls_wR_factor_ref             0.0297
_refine_ls_wR_factor_gt              0.0296
_refine_ls_goodness_of_fit_ref       2.215
_refine_ls_restrained_S_all          0.000
_refine_ls_shift/su_max              0.001
_refine_ls_shift/su_mean             0.000

###  to get diff_density_max min & rms : 
###  run MoPro  : WRIT FOUR   to create FOURier file 
###  run VMoPro : FOUR  FastFourierTransform   to get a 3D grid (Xplor format) on whole unit-cell
###             & GRID  STAT   to get max min rms statistics


loop_
_atom_site_type_symbol      
_atom_site_label            
_atom_site_fract_x          
_atom_site_fract_y          
_atom_site_fract_z          
_atom_site_U_iso_or_equiv   
_atom_site_adp_type         
_atom_site_occupancy        
_atom_site_calc_flag        
_atom_site_refinement_flag_posn  
_atom_site_refinement_flag_adp  
_atom_site_disorder_assembly
_atom_site_disorder_group   
O  O1 0.06530(2) 0.44415(4) 0.15017(1) 0.01296(6) Uani 1 d . . . .
C  C1 0.09690(2) 0.55868(4) 0.05202(1) 0.00940(5) Uani 1 d . . . .
O  O2 0.25759(2) 0.74268(4) 0.03631(1) 0.01282(6) Uani 1 d . . . .
O  O3 0.36995(2) 0.63131(4) 0.32148(1) 0.01272(6) Uani 1 d . . . .
H  H2 0.308(1) 0.688(2) 0.3842(6) 0.031(1) Uiso 1 d U . . .
H  H3 0.4886(10) 0.455(2) 0.3520(5) 0.024(1) Uiso 1 d U . . .
H  H1 0.193(1) 0.510(2) 0.2170(7) 0.040(2) Uiso 1 d U . . .

loop_ 
_atom_site_aniso_label 
_atom_site_aniso_U_11 
_atom_site_aniso_U_22 
_atom_site_aniso_U_33 
_atom_site_aniso_U_12 
_atom_site_aniso_U_13 
_atom_site_aniso_U_23 
O1 0.01277(5) 0.01784(6) 0.00798(5) -0.00400(4) 0.00193(4) 0.00062(3)  
C1 0.00885(5) 0.01129(5) 0.00771(6) -0.00183(3) 0.00128(4) 0.00004(3)  
O2 0.01080(5) 0.01808(6) 0.00893(5) -0.00574(3) 0.00108(4) 0.00076(3)  
O3 0.01050(5) 0.01778(6) 0.00902(5) 0.00177(3) 0.00067(4) -0.00109(3)  

_geom_special_details                
;                                    
;                                    

loop_
_geom_bond_atom_site_label_1         
_geom_bond_atom_site_label_2         
_geom_bond_distance                  
_geom_bond_site_symmetry_2           
_geom_bond_publ_flag                 
O1 C1 1.2872(2) . ? 
O1 H1 0.996(8) . ? 
C1 O2 1.2220(2) . ? 
O3 H2 0.932(7) . ? 
O3 H3 0.952(6) . ? 

loop_
_geom_angle_atom_site_label_1        
_geom_angle_atom_site_label_2        
_geom_angle_atom_site_label_3        
_geom_angle                          
_geom_angle_site_symmetry_1          
_geom_angle_site_symmetry_3          
_geom_angle_publ_flag                
O1 C1 O2 126.87(2) . . ? 
C1 O1 H1 112.7(5) . . ? 
H2 O3 H3 104.5(5) . . ? 

loop_
_geom_torsion_atom_site_label_1      
_geom_torsion_atom_site_label_2      
_geom_torsion_atom_site_label_3      
_geom_torsion_atom_site_label_4      
_geom_torsion                        
_geom_torsion_site_symmetry_1        
_geom_torsion_site_symmetry_2        
_geom_torsion_site_symmetry_3        
_geom_torsion_site_symmetry_4        
_geom_torsion_publ_flag              
O2 C1 O1 H1 -2.8(5) . . . . ? 

loop_ 
 _refln_index_h 
 _refln_index_k 
 _refln_index_l 
 _refln_F_squared_meas 
 _refln_F_squared_sigma 
 _refln_observed_status 
   1   0   0      359.49      8.00 o 
   2   0   0       25.29      0.58 o 
   3   0   0      390.63     10.25 o 
   4   0   0       44.21      0.98 o 
   5   0   0       62.78      1.37 o 
   6   0   0      230.23      5.23 o 
   7   0   0      108.12      2.46 o 
   8   0   0       27.14      0.59 o 
   9   0   0       18.18      0.43 o 
  10   0   0        7.91      0.18 o 
  11   0   0       32.80      0.72 o 
  12   0   0        1.50      0.05 o 
   2   1   0      367.97      8.23 o 
   3   1   0      110.45      2.47 o 
   4   1   0        2.37      0.06 o 
   5   1   0        0.39      0.02 o 
   6   1   0        0.60      0.02 o 
   7   1   0       82.17      1.83 o 
   8   1   0        0.01      0.01 o 
   9   1   0       33.07      0.73 o 
  10   1   0        9.53      0.24 o 
  11   1   0        0.08      0.02 o 
  12   1   0        8.77      0.20 o 
   0   2   0       13.62      0.33 o 
   1   2   0      328.04      7.27 o 
   2   2   0      502.89     11.18 o 
   3   2   0        1.94      0.05 o 
   4   2   0      117.92      2.62 o 
   5   2   0       24.52      0.54 o 
   6   2   0        0.09      0.01 o 
   7   2   0       35.62      0.79 o 
   8   2   0       42.36      0.93 o 
   9   2   0        1.74      0.05 o 
  10   2   0        9.31      0.21 o 
  11   2   0        0.13      0.02 o 
   1   3   0       19.10      0.42 o 
   2   3   0       12.82      0.29 o 
   3   3   0       73.10      1.62 o 
   4   3   0        5.86      0.13 o 
   5   3   0      122.18      2.71 o 
   6   3   0        0.45      0.10 o 
   7   3   0        0.60      0.02 o 
   8   3   0       17.60      0.39 o 
   9   3   0        2.29      0.06 o 
  10   3   0        0.79      0.03 o 
  11   3   0       19.35      0.49 o 
   0   4   0        2.86      0.07 o 
   1   4   0       18.07      0.40 o 
   2   4   0       12.80      0.28 o 
   3   4   0        6.29      0.14 o 
   4   4   0       66.96      1.48 o 
   5   4   0        8.92      0.20 o 
   6   4   0       16.74      0.37 o 
   7   4   0        9.73      0.23 o 
   8   4   0        0.06      0.02 o 
   9   4   0        0.03      0.02 o 
  10   4   0        2.53      0.08 o 
   1   5   0        4.32      0.10 o 
   2   5   0       11.47      0.26 o 
   3   5   0       17.65      0.40 o 
   4   5   0        0.19      0.02 o 
   5   5   0        5.20      0.12 o 
   6   5   0       26.82      0.61 o 
   7   5   0       13.62      0.31 o 
   8   5   0        1.09      0.05 o 
   0   6   0       17.43      0.38 o 
   1   6   0        6.47      0.15 o 
   2   6   0        0.86      0.04 o 
   3   6   0        0.37      0.03 o 
   4   6   0        0.99      0.04 o 
   5   6   0        7.11      0.17 o 
   6   6   0       12.20      0.28 o 
   1   7   0        2.13      0.06 o 
   2   7   0        1.20      0.04 o 
 -12   1   1        1.98      0.06 o 
 -11   1   1        0.20      0.02 o 
 -10   1   1        3.39      0.08 o 
  -9   1   1        0.46      0.02 o 
  -8   1   1       29.25      0.64 o 
  -7   1   1       18.23      0.40 o 
  -6   1   1        1.39      0.04 o 
  -5   1   1       55.96      1.24 o 
  -4   1   1       91.37      2.02 o 
  -3   1   1      320.10      7.20 o 
  -2   1   1      190.42      4.28 o 
   0   1   1      456.88     10.19 o 
   1   1   1       39.32      0.89 o 
   2   1   1       68.26      1.55 o 
   3   1   1      426.48     10.20 o 
   4   1   1      149.94      3.34 o 
   5   1   1      107.53      2.41 o 
   6   1   1      181.96      4.11 o 
   7   1   1        1.14      0.03 o 
   8   1   1        0.43      0.02 o 
   9   1   1        0.23      0.02 o 
  10   1   1       31.77      0.72 o 
  11   1   1        3.84      0.09 o 
 -11   2   1        2.76      0.08 o 
 -10   2   1        0.50      0.03 o 
  -9   2   1        4.83      0.11 o 
  -8   2   1       39.59      0.89 o 
  -7   2   1        0.03      0.01 o 
  -6   2   1       70.73      1.57 o 
  -5   2   1        9.39      0.21 o 
  -4   2   1       53.31      1.18 o 
  -3   2   1       84.19      1.87 o 
  -2   2   1      150.91      3.40 o 
  -1   2   1      143.57      3.18 o 
   0   2   1       75.63      1.75 o 
   1   2   1      270.88      6.02 o 
   2   2   1        1.78      0.05 o 
   3   2   1        7.85      0.18 o 
   4   2   1       74.79      1.66 o 
   5   2   1       25.20      0.56 o 
   6   2   1        9.50      0.21 o 
   7   2   1       10.86      0.24 o 
   8   2   1       21.26      0.49 o 
   9   2   1        3.52      0.09 o 
  10   2   1        1.62      0.05 o 
  11   2   1       11.87      0.29 o 
 -11   3   1        1.00      0.04 o 
 -10   3   1        2.64      0.07 o 
  -9   3   1        2.80      0.07 o 
  -8   3   1        0.23      0.02 o 
  -7   3   1        2.04      0.06 o 
  -6   3   1       13.27      0.30 o 
  -5   3   1       19.88      0.44 o 
  -4   3   1        5.06      0.12 o 
  -3   3   1        3.92      0.09 o 
  -2   3   1      143.38      3.20 o 
  -1   3   1        0.12      0.01 o 
   0   3   1       51.40      1.14 o 
   1   3   1       31.43      0.70 o 
   2   3   1       29.65      0.66 o 
   3   3   1        2.08      0.05 o 
   4   3   1       36.88      0.81 o 
   5   3   1       26.89      0.60 o 
   6   3   1        0.06      0.01 o 
   7   3   1       27.91      0.62 o 
   8   3   1        0.19      0.02 o 
   9   3   1        6.41      0.15 o 
  10   3   1        1.37      0.04 o 
 -10   4   1        0.03      0.03 o 
  -9   4   1       11.50      0.27 o 
  -8   4   1       20.26      0.44 o 
  -7   4   1       21.51      0.50 o 
  -6   4   1        7.91      0.18 o 
  -5   4   1        3.28      0.08 o 
  -4   4   1        0.19      0.02 o 
  -3   4   1       20.92      0.46 o 
  -2   4   1       16.56      0.37 o 
  -1   4   1        6.05      0.14 o 
   0   4   1       12.37      0.28 o 
   1   4   1        0.60      0.02 o 
   2   4   1        0.02      0.01 o 
   3   4   1        0.32      0.02 o 
   4   4   1        0.50      0.02 o 
   5   4   1        4.64      0.11 o 
   6   4   1        0.05      0.02 o 
   7   4   1        1.48      0.05 o 
   8   4   1        2.25      0.07 o 
   9   4   1        2.37      0.07 o 
  10   4   1        5.08      0.15 o 
  -8   5   1        4.77      0.11 o 
  -7   5   1        3.83      0.10 o 
  -6   5   1        0.03      0.02 o 
  -5   5   1        2.72      0.07 o 
  -4   5   1        0.06      0.02 o 
  -3   5   1        0.18      0.02 o 
  -2   5   1        0.33      0.02 o 
  -1   5   1        9.99      0.23 o 
   0   5   1        0.02      0.01 o 
   1   5   1        0.08      0.02 o 
   2   5   1        3.75      0.10 o 
   3   5   1        9.00      0.21 o 
   4   5   1        1.98      0.06 o 
   5   5   1        0.09      0.02 o 
   6   5   1        4.24      0.10 o 
   7   5   1        0.08      0.02 o 
   8   5   1        0.22      0.03 o 
  -6   6   1        1.83      0.06 o 
  -5   6   1        0.02      0.01 o 
  -4   6   1        0.16      0.02 o 
  -3   6   1        8.48      0.20 o 
  -2   6   1        0.63      0.03 o 
  -1   6   1        2.14      0.06 o 
   0   6   1        5.85      0.14 o 
   1   6   1        5.71      0.13 o 
   2   6   1        0.55      0.03 o 
   3   6   1        0.98      0.05 o 
   4   6   1        3.65      0.10 o 
   5   6   1        4.63      0.11 o 
   6   6   1        2.08      0.06 o 
  -3   7   1        0.88      0.13 o 
  -2   7   1        6.55      0.15 o 
  -1   7   1        1.53      0.05 o 
   0   7   1        8.61      0.20 o 
   1   7   1        1.67      0.05 o 
   2   7   1        2.36      0.07 o 
 -12   0   2        9.01      0.21 o 
 -11   0   2        3.58      0.11 o 
 -10   0   2        0.01      0.01 o 
  -9   0   2        4.01      0.10 o 
  -8   0   2        3.54      0.09 o 
  -7   0   2       14.42      0.32 o 
  -6   0   2      179.96      4.00 o 
  -5   0   2       91.23      2.00 o 
  -4   0   2      919.32     20.18 o 
  -3   0   2       15.14      0.37 o 
  -2   0   2      607.40     14.39 o 
  -1   0   2      728.41     13.76 o 
   0   0   2      144.63      3.52 o 
   1   0   2       10.43      0.31 o 
   3   0   2      183.90      4.29 o 
   4   0   2        0.03      0.01 o 
   5   0   2      636.89     14.90 o 
   6   0   2       29.21      0.70 o 
   7   0   2       35.04      0.75 o 
   8   0   2       14.99      0.33 o 
   9   0   2       46.23      1.00 o 
  10   0   2        2.92      0.08 o 
  11   0   2       24.58      0.59 o 
 -12   1   2        1.02      0.04 o 
 -11   1   2        5.69      0.16 o 
 -10   1   2        0.54      0.03 o 
  -9   1   2        1.39      0.04 o 
  -8   1   2        0.01      0.01 o 
  -7   1   2       87.43      1.93 o 
  -6   1   2        6.72      0.15 o 
  -5   1   2      250.62      5.60 o 
  -4   1   2       56.80      1.26 o 
  -3   1   2       33.66      0.77 o 
  -2   1   2      552.80     12.25 o 
  -1   1   2      158.81      3.51 o 
   0   1   2       91.91      2.03 o 
   1   1   2      424.24      9.68 o 
   2   1   2        2.82      0.12 o 
   3   1   2      428.01      9.85 o 
   4   1   2      181.00      4.04 o 
   5   1   2       57.66      1.29 o 
   6   1   2       60.29      1.35 o 
   7   1   2        0.18      0.01 o 
   8   1   2        2.11      0.07 o 
   9   1   2        4.69      0.11 o 
  10   1   2        0.02      0.01 o 
  11   1   2        8.16      0.19 o 
 -11   2   2        0.32      0.03 o 
 -10   2   2       10.85      0.26 o 
  -9   2   2        0.01      0.01 o 
  -8   2   2       16.32      0.36 o 
  -7   2   2        0.34      0.02 o 
  -6   2   2       40.09      0.89 o 
  -5   2   2        0.62      0.02 o 
  -4   2   2       12.88      0.29 o 
  -3   2   2      178.12      3.97 o 
  -2   2   2      477.80     10.60 o 
  -1   2   2        8.46      0.21 o 
   0   2   2      133.08      2.96 o 
   1   2   2        0.06      0.02 o 
   2   2   2        2.99      0.07 o 
   3   2   2      272.13      6.07 o 
   4   2   2      293.06      6.55 o 
   5   2   2        3.36      0.08 o 
   6   2   2        0.06      0.01 o 
   7   2   2        6.47      0.15 o 
   8   2   2        0.15      0.01 o 
   9   2   2       36.10      0.84 o 
  10   2   2       28.54      0.63 o 
  11   2   2        0.05      0.02 o 
 -11   3   2        3.27      0.08 o 
 -10   3   2        8.08      0.20 o 
  -9   3   2       84.22      1.90 o 
  -8   3   2        8.48      0.19 o 
  -7   3   2        1.90      0.05 o 
  -6   3   2       11.74      0.26 o 
  -5   3   2        0.08      0.01 o 
  -4   3   2       13.76      0.31 o 
  -3   3   2      250.53      5.60 o 
  -2   3   2       67.87      1.50 o 
  -1   3   2       32.45      0.72 o 
   0   3   2      115.37      2.56 o 
   1   3   2       47.08      1.04 o 
   2   3   2       90.66      2.00 o 
   3   3   2       20.79      0.46 o 
   4   3   2        1.03      0.03 o 
   5   3   2        5.46      0.13 o 
   6   3   2        0.77      0.03 o 
   7   3   2       22.47      0.49 o 
   8   3   2        9.40      0.21 o 
   9   3   2        2.43      0.06 o 
  10   3   2       18.43      0.44 o 
 -10   4   2       10.58      0.25 o 
  -9   4   2        3.63      0.09 o 
  -8   4   2       19.69      0.46 o 
  -7   4   2        6.68      0.16 o 
  -6   4   2        0.01      0.01 o 
  -5   4   2        0.01      0.01 o 
  -4   4   2        5.23      0.12 o 
  -3   4   2       10.80      0.24 o 
  -2   4   2       61.37      1.36 o 
  -1   4   2        9.82      0.22 o 
   0   4   2       58.09      1.28 o 
   1   4   2       56.48      1.24 o 
   2   4   2        2.04      0.05 o 
   3   4   2        2.29      0.06 o 
   4   4   2        0.57      0.02 o 
   5   4   2        0.09      0.01 o 
   6   4   2       25.99      0.58 o 
   7   4   2        1.71      0.05 o 
   8   4   2       14.18      0.34 o 
   9   4   2       13.17      0.30 o 
  -8   5   2       26.98      0.61 o 
  -7   5   2       19.62      0.44 o 
  -6   5   2        0.74      0.03 o 
  -5   5   2        4.14      0.10 o 
  -4   5   2       22.26      0.49 o 
  -3   5   2        2.33      0.06 o 
  -2   5   2       16.02      0.35 o 
  -1   5   2       72.26      1.59 o 
   0   5   2        7.45      0.17 o 
   1   5   2       12.49      0.28 o 
   2   5   2        1.88      0.05 o 
   3   5   2        3.12      0.08 o 
   4   5   2        0.88      0.03 o 
   5   5   2        4.88      0.12 o 
   6   5   2        0.21      0.02 o 
   7   5   2       12.60      0.29 o 
   8   5   2        6.56      0.16 o 
  -6   6   2        4.42      0.11 o 
  -5   6   2        0.38      0.03 o 
  -4   6   2        4.85      0.12 o 
  -3   6   2        1.89      0.06 o 
  -2   6   2        0.06      0.02 o 
  -1   6   2        6.77      0.16 o 
   0   6   2        9.82      0.24 o 
   1   6   2        2.91      0.07 o 
   2   6   2        7.14      0.18 o 
   3   6   2        1.30      0.05 o 
   4   6   2        0.54      0.03 o 
   5   6   2        4.26      0.11 o 
   6   6   2        4.86      0.12 o 
  -2   7   2        0.20      0.02 o 
  -1   7   2        0.02      0.02 o 
   0   7   2        0.05      0.02 o 
   1   7   2        0.75      0.03 o 
   2   7   2        0.41      0.03 o 
 -12   1   3        0.03      0.02 o 
 -11   1   3       13.51      0.30 o 
 -10   1   3        2.21      0.06 o 
  -9   1   3        0.14      0.02 o 
  -8   1   3       19.01      0.42 o 
  -7   1   3        3.69      0.09 o 
  -6   1   3        1.26      0.03 o 
  -5   1   3       51.16      1.14 o 
  -4   1   3        1.58      0.04 o 
  -3   1   3      163.16      3.64 o 
  -2   1   3       20.62      0.47 o 
  -1   1   3      341.98      7.53 o 
   0   1   3       18.29      0.41 o 
   1   1   3      751.46     18.89 o 
   2   1   3      457.78     10.23 o 
   3   1   3       41.43      0.94 o 
   4   1   3      206.07      4.60 o 
   5   1   3        1.76      0.04 o 
   6   1   3       22.34      0.50 o 
   7   1   3        7.33      0.17 o 
   8   1   3       84.60      1.86 o 
   9   1   3       26.30      0.60 o 
  10   1   3        8.35      0.19 o 
  11   1   3       11.33      0.26 o 
 -11   2   3        1.33      0.04 o 
 -10   2   3       48.34      1.06 o 
  -9   2   3        0.69      0.03 o 
  -8   2   3        6.95      0.16 o 
  -7   2   3       22.51      0.51 o 
  -6   2   3       61.14      1.36 o 
  -5   2   3        4.32      0.10 o 
  -4   2   3       79.03      1.75 o 
  -3   2   3      297.71      6.64 o 
  -2   2   3        9.59      0.22 o 
  -1   2   3      173.69      3.93 o 
   0   2   3        0.05      0.01 o 
   1   2   3      351.31      8.16 o 
   2   2   3       17.03      0.38 o 
   3   2   3      102.38      2.28 o 
   4   2   3       54.95      1.22 o 
   5   2   3       24.03      0.53 o 
   6   2   3       13.73      0.31 o 
   7   2   3        4.81      0.11 o 
   8   2   3        4.99      0.13 o 
   9   2   3        5.11      0.13 o 
  10   2   3        7.68      0.18 o 
  11   2   3        0.96      0.04 o 
 -11   3   3        0.39      0.02 o 
 -10   3   3        3.53      0.09 o 
  -9   3   3       12.88      0.29 o 
  -8   3   3        7.06      0.17 o 
  -7   3   3        2.23      0.06 o 
  -6   3   3        1.74      0.05 o 
  -5   3   3        6.12      0.14 o 
  -4   3   3       23.19      0.51 o 
  -3   3   3        6.03      0.17 o 
  -2   3   3        1.45      0.04 o 
  -1   3   3       13.69      0.31 o 
   0   3   3       87.23      1.94 o 
   1   3   3        0.07      0.01 o 
   2   3   3        4.53      0.10 o 
   3   3   3       98.73      2.19 o 
   4   3   3        1.43      0.04 o 
   5   3   3        4.57      0.11 o 
   6   3   3        0.84      0.03 o 
   7   3   3       15.31      0.34 o 
   8   3   3        0.58      0.03 o 
   9   3   3       14.18      0.34 o 
  10   3   3        3.85      0.10 o 
 -10   4   3        6.41      0.15 o 
  -9   4   3       20.72      0.47 o 
  -8   4   3       15.47      0.34 o 
  -7   4   3        0.68      0.03 o 
  -6   4   3        7.01      0.16 o 
  -5   4   3       24.42      0.54 o 
  -4   4   3       60.47      1.33 o 
  -3   4   3       58.63      1.30 o 
  -2   4   3       33.16      0.74 o 
  -1   4   3        0.04      0.01 o 
   0   4   3        3.99      0.09 o 
   1   4   3       14.58      0.32 o 
   2   4   3       55.52      1.23 o 
   3   4   3       18.36      0.41 o 
   4   4   3        2.79      0.07 o 
   5   4   3        1.28      0.04 o 
   6   4   3        0.30      0.02 o 
   7   4   3        1.13      0.04 o 
   8   4   3        2.54      0.07 o 
   9   4   3        0.03      0.03 o 
  -9   5   3        0.15      0.03 o 
  -8   5   3        0.03      0.02 o 
  -7   5   3        3.45      0.08 o 
  -6   5   3        1.16      0.04 o 
  -5   5   3        3.18      0.08 o 
  -4   5   3        2.26      0.06 o 
  -3   5   3        4.39      0.10 o 
  -2   5   3        3.30      0.08 o 
  -1   5   3        1.19      0.04 o 
   0   5   3        1.15      0.04 o 
   1   5   3        0.65      0.03 o 
   2   5   3        1.43      0.04 o 
   3   5   3        0.01      0.01 o 
   4   5   3        3.46      0.08 o 
   5   5   3        1.19      0.04 o 
   6   5   3        0.67      0.05 o 
   7   5   3        1.28      0.05 o 
   8   5   3        3.88      0.12 o 
  -6   6   3        0.54      0.03 o 
  -5   6   3       19.43      0.43 o 
  -4   6   3       13.09      0.30 o 
  -3   6   3        1.09      0.04 o 
  -2   6   3       15.45      0.34 o 
  -1   6   3        0.07      0.02 o 
   0   6   3        4.03      0.10 o 
   1   6   3        0.60      0.03 o 
   2   6   3       12.88      0.29 o 
   3   6   3        0.97      0.04 o 
   4   6   3        0.66      0.03 o 
   5   6   3        2.09      0.06 o 
   6   6   3        5.53      0.14 o 
  -2   7   3        0.21      0.02 o 
  -1   7   3        3.38      0.09 o 
   0   7   3        0.80      0.04 o 
   1   7   3        0.48      0.03 o 
   2   7   3        2.13      0.08 o 
 -12   0   4       41.79      0.86 o 
 -11   0   4        9.24      0.22 o 
 -10   0   4        8.56      0.20 o 
  -9   0   4       55.96      1.31 o 
  -8   0   4        4.26      0.10 o 
  -7   0   4       40.06      0.87 o 
  -6   0   4        2.88      0.07 o 
  -5   0   4       18.10      0.40 o 
  -4   0   4      122.30      2.70 o 
  -3   0   4       91.06      2.12 o 
  -1   0   4      783.18     36.16 o 
   0   0   4       71.03      1.79 o 
   1   0   4     1586.59     17.40 o 
   2   0   4        8.21      0.23 o 
   3   0   4       21.52      0.47 o 
   4   0   4       37.44      0.85 o 
   5   0   4       11.75      0.26 o 
   6   0   4        1.53      0.05 o 
   7   0   4      265.06      6.13 o 
   8   0   4       64.52      1.37 o 
   9   0   4        4.53      0.12 o 
  10   0   4       14.21      0.32 o 
  11   0   4        0.07      0.03 o 
 -12   1   4        0.07      0.02 o 
 -11   1   4       35.24      0.78 o 
 -10   1   4        0.74      0.03 o 
  -9   1   4       10.37      0.23 o 
  -8   1   4       29.35      0.66 o 
  -7   1   4        0.40      0.02 o 
  -6   1   4       31.86      0.71 o 
  -5   1   4       93.99      2.09 o 
  -4   1   4       33.78      0.75 o 
  -3   1   4      232.31      5.17 o 
  -2   1   4      361.11      8.07 o 
  -1   1   4      254.30      6.37 o 
   0   1   4     1375.78     35.98 o 
   1   1   4       66.64      1.48 o 
   2   1   4        9.31      0.24 o 
   3   1   4       11.51      0.26 o 
   4   1   4        2.94      0.07 o 
   5   1   4       38.98      0.87 o 
   6   1   4       54.56      1.23 o 
   7   1   4       34.76      0.78 o 
   8   1   4       32.96      0.72 o 
   9   1   4        2.56      0.07 o 
  10   1   4        9.42      0.21 o 
  11   1   4        1.71      0.06 o 
 -12   2   4        0.15      0.03 o 
 -11   2   4       10.93      0.25 o 
 -10   2   4       28.05      0.62 o 
  -9   2   4        0.35      0.02 o 
  -8   2   4       15.87      0.35 o 
  -7   2   4        3.49      0.08 o 
  -6   2   4        5.48      0.13 o 
  -5   2   4       28.19      0.62 o 
  -4   2   4       62.41      1.39 o 
  -3   2   4       27.19      0.60 o 
  -2   2   4       22.67      0.50 o 
  -1   2   4      226.71      5.06 o 
   0   2   4      182.48      4.06 o 
   1   2   4       19.81      0.45 o 
   2   2   4        1.20      0.03 o 
   3   2   4       90.81      2.01 o 
   4   2   4       15.45      0.34 o 
   5   2   4       60.51      1.33 o 
   6   2   4       47.96      1.06 o 
   7   2   4        0.55      0.02 o 
   8   2   4       14.07      0.31 o 
   9   2   4       35.89      0.79 o 
  10   2   4        1.57      0.05 o 
  11   2   4        6.84      0.20 o 
 -11   3   4        4.56      0.11 o 
 -10   3   4       10.34      0.23 o 
  -9   3   4       21.19      0.49 o 
  -8   3   4        0.02      0.03 o 
  -7   3   4       75.76      1.68 o 
  -6   3   4        4.59      0.11 o 
  -5   3   4       11.40      0.26 o 
  -4   3   4      240.72      5.38 o 
  -3   3   4       45.74      1.02 o 
  -2   3   4        9.21      0.21 o 
  -1   3   4       56.50      1.25 o 
   0   3   4       57.09      1.26 o 
   1   3   4        8.07      0.18 o 
   2   3   4      216.38      4.83 o 
   3   3   4      106.88      2.37 o 
   4   3   4       48.84      1.08 o 
   5   3   4        3.91      0.09 o 
   6   3   4        0.28      0.02 o 
   7   3   4       14.14      0.31 o 
   8   3   4       10.75      0.24 o 
   9   3   4        6.55      0.17 o 
  10   3   4        3.24      0.09 o 
 -10   4   4        0.32      0.02 o 
  -9   4   4        0.28      0.02 o 
  -8   4   4       11.08      0.25 o 
  -7   4   4        2.13      0.06 o 
  -6   4   4       42.40      0.94 o 
  -5   4   4       24.22      0.54 o 
  -4   4   4        1.07      0.03 o 
  -3   4   4       29.41      0.65 o 
  -2   4   4        0.46      0.02 o 
  -1   4   4        0.42      0.02 o 
   0   4   4       12.40      0.28 o 
   1   4   4        2.92      0.07 o 
   2   4   4       54.50      1.21 o 
   3   4   4       38.49      0.84 o 
   4   4   4        1.63      0.05 o 
   5   4   4       25.65      0.57 o 
   6   4   4        6.29      0.15 o 
   7   4   4        2.56      0.07 o 
   8   4   4        2.40      0.07 o 
   9   4   4        0.02      0.02 o 
  -9   5   4        0.20      0.03 o 
  -8   5   4        0.16      0.02 o 
  -7   5   4        1.79      0.05 o 
  -6   5   4       37.36      0.85 o 
  -5   5   4       65.71      1.44 o 
  -4   5   4        0.51      0.02 o 
  -3   5   4        9.42      0.22 o 
  -2   5   4        3.50      0.08 o 
  -1   5   4        4.89      0.11 o 
   0   5   4       24.12      0.53 o 
   1   5   4       91.43      2.02 o 
   2   5   4        2.87      0.07 o 
   3   5   4        0.09      0.02 o 
   4   5   4       22.93      0.51 o 
   5   5   4        3.50      0.09 o 
   6   5   4       15.28      0.35 o 
   7   5   4        2.53      0.08 o 
   8   5   4        0.92      0.06 o 
  -6   6   4        3.32      0.08 o 
  -5   6   4        2.85      0.07 o 
  -4   6   4        3.43      0.08 o 
  -3   6   4        1.35      0.04 o 
  -2   6   4        0.08      0.02 o 
  -1   6   4        1.71      0.06 o 
   0   6   4        0.72      0.03 o 
   1   6   4        5.20      0.12 o 
   2   6   4        7.22      0.18 o 
   3   6   4        1.20      0.04 o 
   4   6   4        0.13      0.02 o 
   5   6   4        1.66      0.05 o 
  -2   7   4        1.56      0.06 o 
  -1   7   4        3.56      0.10 o 
   0   7   4        0.02      0.02 o 
   1   7   4        1.59      0.07 o 
 -12   1   5       19.10      0.42 o 
 -11   1   5        2.03      0.06 o 
 -10   1   5        9.45      0.21 o 
  -9   1   5        3.01      0.07 o 
  -8   1   5       22.58      0.50 o 
  -7   1   5        2.21      0.06 o 
  -6   1   5       95.57      2.12 o 
  -5   1   5       30.68      0.68 o 
  -4   1   5        0.04      0.01 o 
  -3   1   5      210.97      4.83 o 
  -2   1   5       21.56      0.49 o 
  -1   1   5        1.07      0.04 o 
   0   1   5       70.87      1.59 o 
   1   1   5      115.74      2.60 o 
   2   1   5       20.02      0.45 o 
   3   1   5        5.14      0.12 o 
   4   1   5       88.93      2.01 o 
   5   1   5        1.23      0.03 o 
   6   1   5       58.62      1.32 o 
   7   1   5       40.13      0.91 o 
   8   1   5        0.02      0.01 o 
   9   1   5        6.11      0.14 o 
  10   1   5        3.54      0.09 o 
  11   1   5       12.53      0.28 o 
 -12   2   5        8.05      0.19 o 
 -11   2   5        2.03      0.06 o 
 -10   2   5        0.03      0.02 o 
  -9   2   5        6.08      0.14 o 
  -8   2   5       33.72      0.75 o 
  -7   2   5       10.11      0.23 o 
  -6   2   5        4.38      0.10 o 
  -5   2   5      175.28      3.91 o 
  -4   2   5        5.96      0.13 o 
  -3   2   5        2.55      0.06 o 
  -2   2   5        3.28      0.08 o 
  -1   2   5      479.26     10.73 o 
   0   2   5       49.02      1.10 o 
   1   2   5       90.51      2.03 o 
   2   2   5      149.96      3.34 o 
   3   2   5       61.62      1.36 o 
   4   2   5        0.60      0.02 o 
   5   2   5       14.97      0.34 o 
   6   2   5       96.26      2.13 o 
   7   2   5        0.82      0.03 o 
   8   2   5        7.41      0.18 o 
   9   2   5        3.27      0.09 o 
  10   2   5        9.81      0.24 o 
 -11   3   5        6.69      0.16 o 
 -10   3   5        0.03      0.02 o 
  -9   3   5        0.02      0.01 o 
  -8   3   5        0.90      0.03 o 
  -7   3   5       34.43      0.76 o 
  -6   3   5        0.65      0.03 o 
  -5   3   5        3.72      0.09 o 
  -4   3   5       28.49      0.63 o 
  -3   3   5       21.76      0.48 o 
  -2   3   5        6.72      0.15 o 
  -1   3   5        0.80      0.02 o 
   0   3   5       15.92      0.36 o 
   1   3   5       21.96      0.49 o 
   2   3   5        7.95      0.18 o 
   3   3   5        0.18      0.01 o 
   4   3   5        3.62      0.09 o 
   5   3   5       41.09      0.91 o 
   6   3   5        0.15      0.02 o 
   7   3   5        1.00      0.04 o 
   8   3   5       17.68      0.41 o 
   9   3   5        1.36      0.05 o 
  10   3   5        0.22      0.03 o 
 -10   4   5        1.22      0.04 o 
  -9   4   5        0.02      0.02 o 
  -8   4   5        3.04      0.08 o 
  -7   4   5       23.21      0.51 o 
  -6   4   5       39.21      0.86 o 
  -5   4   5       13.57      0.31 o 
  -4   4   5       11.37      0.25 o 
  -3   4   5        0.39      0.02 o 
  -2   4   5       34.88      0.78 o 
  -1   4   5       61.29      1.36 o 
   0   4   5       76.69      1.70 o 
   1   4   5       52.32      1.17 o 
   2   4   5       18.36      0.41 o 
   3   4   5        0.26      0.02 o 
   4   4   5       20.53      0.45 o 
   5   4   5       18.97      0.42 o 
   6   4   5       14.27      0.32 o 
   7   4   5       20.76      0.46 o 
   8   4   5        2.68      0.07 o 
   9   4   5        0.31      0.03 o 
  -9   5   5        0.02      0.02 o 
  -8   5   5        1.45      0.04 o 
  -7   5   5        0.96      0.03 o 
  -6   5   5        0.02      0.01 o 
  -5   5   5        0.31      0.02 o 
  -4   5   5        0.06      0.01 o 
  -3   5   5        1.12      0.03 o 
  -2   5   5        4.06      0.10 o 
  -1   5   5        0.17      0.01 o 
   0   5   5        3.07      0.07 o 
   1   5   5        4.06      0.10 o 
   2   5   5        1.22      0.04 o 
   3   5   5        1.81      0.05 o 
   4   5   5        2.07      0.06 o 
   5   5   5        0.36      0.02 o 
   6   5   5        0.01      0.01 o 
   7   5   5        0.05      0.03 o 
  -6   6   5        9.60      0.22 o 
  -5   6   5        1.39      0.04 o 
  -4   6   5        5.63      0.13 o 
  -3   6   5        0.69      0.03 o 
  -2   6   5        9.20      0.21 o 
  -1   6   5        0.82      0.03 o 
   0   6   5       28.28      0.67 o 
   1   6   5       11.54      0.28 o 
   2   6   5        0.21      0.02 o 
   3   6   5        3.34      0.09 o 
   4   6   5        2.75      0.07 o 
   5   6   5        7.83      0.19 o 
  -2   7   5        0.30      0.06 o 
  -1   7   5        0.17      0.03 o 
   0   7   5        0.96      0.05 o 
 -12   0   6        5.09      0.14 o 
 -11   0   6        0.57      0.04 o 
 -10   0   6       12.33      0.30 o 
  -9   0   6       24.79      0.53 o 
  -8   0   6        0.03      0.02 o 
  -7   0   6      251.63      5.62 o 
  -6   0   6      163.60      3.64 o 
  -5   0   6      116.81      2.58 o 
  -4   0   6       45.44      0.99 o 
  -3   0   6       14.03      0.38 o 
  -2   0   6      172.97      4.01 o 
  -1   0   6      205.25      4.56 o 
   0   0   6      969.62     23.17 o 
   1   0   6      217.94      4.92 o 
   2   0   6        3.98      0.10 o 
   3   0   6      561.78     12.39 o 
   4   0   6       12.67      0.28 o 
   5   0   6        6.27      0.14 o 
   6   0   6       45.55      1.03 o 
   7   0   6        1.13      0.04 o 
   8   0   6        4.47      0.12 o 
   9   0   6       27.24      0.61 o 
  10   0   6       17.33      0.40 o 
  11   0   6        2.39      0.08 o 
 -12   1   6        4.43      0.11 o 
 -11   1   6        0.18      0.02 o 
 -10   1   6        0.09      0.02 o 
  -9   1   6       22.29      0.49 o 
  -8   1   6        1.76      0.05 o 
  -7   1   6       19.15      0.42 o 
  -6   1   6      153.11      3.41 o 
  -5   1   6        3.97      0.09 o 
  -4   1   6      177.43      3.96 o 
  -3   1   6        0.30      0.02 o 
  -2   1   6        5.55      0.15 o 
  -1   1   6        0.48      0.03 o 
   0   1   6      300.00      6.65 o 
   1   1   6      211.71      4.72 o 
   2   1   6      415.66      9.24 o 
   3   1   6        4.68      0.11 o 
   4   1   6       39.57      0.88 o 
   5   1   6       80.94      1.80 o 
   6   1   6       21.01      0.47 o 
   7   1   6        0.91      0.04 o 
   8   1   6        4.13      0.10 o 
   9   1   6        7.43      0.18 o 
  10   1   6        7.75      0.20 o 
 -12   2   6        0.30      0.03 o 
 -11   2   6        6.07      0.14 o 
 -10   2   6        0.02      0.01 o 
  -9   2   6       34.02      0.76 o 
  -8   2   6       57.31      1.29 o 
  -7   2   6        2.11      0.05 o 
  -6   2   6        1.11      0.03 o 
  -5   2   6       81.49      1.83 o 
  -4   2   6        5.77      0.13 o 
  -3   2   6      136.67      3.04 o 
  -2   2   6       71.72      1.59 o 
  -1   2   6       18.69      0.42 o 
   0   2   6        5.23      0.12 o 
   1   2   6      159.86      3.60 o 
   2   2   6       10.39      0.23 o 
   3   2   6       44.49      0.99 o 
   4   2   6        6.92      0.16 o 
   5   2   6       48.17      1.09 o 
   6   2   6        2.18      0.06 o 
   7   2   6        5.85      0.14 o 
   8   2   6        0.03      0.02 o 
   9   2   6        3.00      0.10 o 
  10   2   6        7.61      0.18 o 
 -11   3   6        2.91      0.08 o 
 -10   3   6       10.85      0.25 o 
  -9   3   6        1.03      0.04 o 
  -8   3   6       33.08      0.73 o 
  -7   3   6       16.00      0.37 o 
  -6   3   6        6.75      0.15 o 
  -5   3   6        4.68      0.11 o 
  -4   3   6        8.16      0.18 o 
  -3   3   6        0.29      0.02 o 
  -2   3   6      364.29      8.14 o 
  -1   3   6      106.59      2.37 o 
   0   3   6        0.31      0.01 o 
   1   3   6       43.86      0.97 o 
   2   3   6        2.38      0.06 o 
   3   3   6       20.47      0.46 o 
   4   3   6      107.63      2.38 o 
   5   3   6       91.19      2.01 o 
   6   3   6        0.21      0.02 o 
   7   3   6        6.59      0.15 o 
   8   3   6       14.21      0.34 o 
   9   3   6       16.17      0.37 o 
 -10   4   6        3.38      0.09 o 
  -9   4   6        7.89      0.19 o 
  -8   4   6        4.77      0.11 o 
  -7   4   6        4.31      0.10 o 
  -6   4   6        1.85      0.05 o 
  -5   4   6        0.01      0.01 o 
  -4   4   6       28.94      0.64 o 
  -3   4   6       25.54      0.58 o 
  -2   4   6        3.88      0.09 o 
  -1   4   6       82.87      1.86 o 
   0   4   6        6.46      0.15 o 
   1   4   6        8.13      0.18 o 
   2   4   6        3.59      0.09 o 
   3   4   6        0.28      0.02 o 
   4   4   6       13.62      0.30 o 
   5   4   6        8.73      0.20 o 
   6   4   6        0.77      0.03 o 
   7   4   6       30.34      0.66 o 
   8   4   6        3.72      0.10 o 
  -9   5   6        0.83      0.13 o 
  -8   5   6        0.50      0.02 o 
  -7   5   6        8.10      0.19 o 
  -6   5   6        6.67      0.15 o 
  -5   5   6        8.84      0.20 o 
  -4   5   6        5.47      0.13 o 
  -3   5   6       36.56      0.81 o 
  -2   5   6        0.01      0.01 o 
  -1   5   6       31.72      0.70 o 
   0   5   6       73.77      1.63 o 
   1   5   6        0.15      0.02 o 
   2   5   6        1.86      0.06 o 
   3   5   6       15.61      0.35 o 
   4   5   6        9.67      0.22 o 
   5   5   6        6.45      0.15 o 
   6   5   6       45.49      1.26 o 
   7   5   6        1.11      0.05 o 
  -6   6   6        1.49      0.05 o 
  -5   6   6        0.87      0.03 o 
  -4   6   6        1.74      0.05 o 
  -3   6   6        0.92      0.03 o 
  -2   6   6        0.01      0.01 o 
  -1   6   6        9.43      0.22 o 
   0   6   6        0.20      0.02 o 
   1   6   6        3.83      0.10 o 
   2   6   6        0.28      0.02 o 
   3   6   6        0.76      0.03 o 
   4   6   6        0.07      0.02 o 
   5   6   6        3.05      0.08 o 
 -12   1   7        1.50      0.05 o 
 -11   1   7        1.51      0.05 o 
 -10   1   7       46.74      1.04 o 
  -9   1   7       17.21      0.39 o 
  -8   1   7       55.98      1.24 o 
  -7   1   7       52.44      1.16 o 
  -6   1   7        2.82      0.07 o 
  -5   1   7        0.96      0.03 o 
  -4   1   7       88.45      1.97 o 
  -3   1   7      343.06      7.71 o 
  -2   1   7       33.84      0.76 o 
  -1   1   7      410.81      9.53 o 
   0   1   7       36.10      0.81 o 
   1   1   7       18.38      0.42 o 
   2   1   7       29.91      0.67 o 
   3   1   7       28.85      0.64 o 
   4   1   7        8.18      0.18 o 
   5   1   7        5.04      0.12 o 
   6   1   7       11.93      0.28 o 
   7   1   7        1.38      0.04 o 
   8   1   7        0.29      0.02 o 
   9   1   7       12.88      0.29 o 
  10   1   7        0.02      0.01 o 
 -12   2   7        3.36      0.11 o 
 -11   2   7        8.23      0.19 o 
 -10   2   7        1.36      0.04 o 
  -9   2   7        9.78      0.22 o 
  -8   2   7        6.39      0.15 o 
  -7   2   7       19.47      0.43 o 
  -6   2   7        0.23      0.01 o 
  -5   2   7       21.78      0.49 o 
  -4   2   7        6.98      0.16 o 
  -3   2   7      166.70      3.71 o 
  -2   2   7       33.85      0.75 o 
  -1   2   7        1.32      0.03 o 
   0   2   7      138.48      3.09 o 
   1   2   7       81.89      1.82 o 
   2   2   7       56.64      1.26 o 
   3   2   7        3.81      0.09 o 
   4   2   7      154.06      3.43 o 
   5   2   7        4.26      0.10 o 
   6   2   7        1.11      0.04 o 
   7   2   7        3.23      0.08 o 
   8   2   7       34.82      0.78 o 
   9   2   7        1.71      0.05 o 
  10   2   7        3.79      0.10 o 
 -11   3   7        3.59      0.09 o 
 -10   3   7        0.61      0.03 o 
  -9   3   7       20.14      0.47 o 
  -8   3   7       10.39      0.24 o 
  -7   3   7        0.02      0.01 o 
  -6   3   7        7.64      0.17 o 
  -5   3   7       16.15      0.36 o 
  -4   3   7        5.30      0.12 o 
  -3   3   7        4.04      0.09 o 
  -2   3   7       82.07      1.82 o 
  -1   3   7        1.77      0.04 o 
   0   3   7        1.03      0.03 o 
   1   3   7       18.99      0.42 o 
   2   3   7       29.61      0.66 o 
   3   3   7        2.14      0.05 o 
   4   3   7        0.31      0.02 o 
   5   3   7        4.75      0.11 o 
   6   3   7        5.05      0.12 o 
   7   3   7        3.37      0.09 o 
   8   3   7        0.20      0.02 o 
   9   3   7        0.32      0.03 o 
 -10   4   7        0.03      0.03 o 
  -9   4   7        0.93      0.04 o 
  -8   4   7        2.93      0.07 o 
  -7   4   7        4.28      0.11 o 
  -6   4   7        0.02      0.02 o 
  -5   4   7        1.08      0.03 o 
  -4   4   7        9.61      0.22 o 
  -3   4   7       16.79      0.37 o 
  -2   4   7       37.24      0.82 o 
  -1   4   7       28.86      0.64 o 
   0   4   7        0.15      0.01 o 
   1   4   7        1.31      0.04 o 
   2   4   7       18.39      0.41 o 
   3   4   7       55.12      1.21 o 
   4   4   7       40.30      0.88 o 
   5   4   7       18.79      0.42 o 
   6   4   7        1.93      0.06 o 
   7   4   7        0.11      0.03 o 
   8   4   7        4.40      0.11 o 
  -8   5   7        4.76      0.11 o 
  -7   5   7        0.60      0.03 o 
  -6   5   7        2.60      0.07 o 
  -5   5   7        2.46      0.06 o 
  -4   5   7        0.06      0.01 o 
  -3   5   7        4.05      0.10 o 
  -2   5   7        0.28      0.02 o 
  -1   5   7        1.04      0.03 o 
   0   5   7        0.02      0.02 o 
   1   5   7        0.98      0.03 o 
   2   5   7        0.25      0.02 o 
   3   5   7        4.57      0.11 o 
   4   5   7        0.13      0.02 o 
   5   5   7        1.28      0.05 o 
   6   5   7        2.88      0.10 o 
   7   5   7        0.26      0.04 o 
  -6   6   7        0.74      0.03 o 
  -5   6   7        1.75      0.05 o 
  -4   6   7        9.49      0.21 o 
  -3   6   7        0.77      0.03 o 
  -2   6   7        3.57      0.09 o 
  -1   6   7        9.09      0.21 o 
   0   6   7        0.24      0.02 o 
   1   6   7        0.26      0.02 o 
   2   6   7        5.43      0.13 o 
   3   6   7       14.78      0.33 o 
   4   6   7        0.88      0.04 o 
 -12   0   8        0.15      0.04 o 
 -11   0   8       83.92      2.16 o 
 -10   0   8       17.04      0.43 o 
  -9   0   8        4.28      0.11 o 
  -8   0   8       49.51      1.07 o 
  -7   0   8        0.24      0.02 o 
  -6   0   8        1.07      0.04 o 
  -5   0   8      282.57      6.31 o 
  -4   0   8      561.83     12.44 o 
  -3   0   8       22.12      0.51 o 
  -2   0   8      442.52     10.43 o 
  -1   0   8      489.19     11.30 o 
   0   0   8      283.00      6.61 o 
   1   0   8       69.95      1.54 o 
   2   0   8      103.39      2.27 o 
   3   0   8       10.63      0.25 o 
   4   0   8        1.02      0.04 o 
   5   0   8      146.11      3.19 o 
   6   0   8       15.44      0.46 o 
   7   0   8       43.15      1.12 o 
   8   0   8       28.61      0.60 o 
   9   0   8        0.02      0.03 o 
  10   0   8        1.15      0.07 o 
 -12   1   8       12.31      0.28 o 
 -11   1   8        1.35      0.04 o 
 -10   1   8       19.69      0.44 o 
  -9   1   8        4.78      0.12 o 
  -8   1   8        5.92      0.14 o 
  -7   1   8        0.02      0.02 o 
  -6   1   8        3.04      0.07 o 
  -5   1   8       17.26      0.38 o 
  -4   1   8      174.36      3.89 o 
  -3   1   8        8.26      0.19 o 
  -2   1   8      284.35      6.35 o 
  -1   1   8       94.06      2.12 o 
   0   1   8       26.74      0.60 o 
   1   1   8       92.79      2.07 o 
   2   1   8       47.21      1.05 o 
   3   1   8       38.10      0.84 o 
   4   1   8       28.35      0.62 o 
   5   1   8        1.45      0.04 o 
   6   1   8       42.28      0.96 o 
   7   1   8       46.35      1.02 o 
   8   1   8       19.05      0.43 o 
   9   1   8        1.67      0.05 o 
  10   1   8        1.33      0.05 o 
 -12   2   8        4.65      0.15 o 
 -11   2   8        0.01      0.01 o 
 -10   2   8        9.07      0.21 o 
  -9   2   8       55.18      1.21 o 
  -8   2   8        6.62      0.15 o 
  -7   2   8       16.76      0.38 o 
  -6   2   8       13.41      0.30 o 
  -5   2   8        1.95      0.05 o 
  -4   2   8       83.07      1.85 o 
  -3   2   8      284.13      6.34 o 
  -2   2   8       28.54      0.63 o 
  -1   2   8       46.55      1.04 o 
   0   2   8        0.48      0.02 o 
   1   2   8        5.87      0.14 o 
   2   2   8       55.79      1.23 o 
   3   2   8      103.15      2.30 o 
   4   2   8        0.82      0.05 o 
   5   2   8       13.98      0.31 o 
   6   2   8        5.30      0.13 o 
   7   2   8        7.24      0.17 o 
   8   2   8        4.26      0.12 o 
   9   2   8        2.16      0.06 o 
  10   2   8        3.31      0.16 o 
 -11   3   8        0.03      0.02 o 
 -10   3   8        6.01      0.14 o 
  -9   3   8        6.48      0.15 o 
  -8   3   8       22.13      0.49 o 
  -7   3   8        0.05      0.01 o 
  -6   3   8       39.88      0.91 o 
  -5   3   8        2.26      0.06 o 
  -4   3   8        0.28      0.01 o 
  -3   3   8       17.97      0.40 o 
  -2   3   8       25.91      0.58 o 
  -1   3   8        6.50      0.15 o 
   0   3   8       99.34      2.21 o 
   1   3   8       25.40      0.56 o 
   2   3   8        1.69      0.04 o 
   3   3   8      115.84      2.56 o 
   4   3   8       54.88      1.23 o 
   5   3   8        3.34      0.08 o 
   6   3   8        6.17      0.14 o 
   7   3   8       12.43      0.31 o 
   8   3   8        3.76      0.10 o 
   9   3   8       16.10      0.37 o 
 -10   4   8        3.11      0.08 o 
  -9   4   8        4.21      0.10 o 
  -8   4   8        4.33      0.10 o 
  -7   4   8       26.25      0.59 o 
  -6   4   8        6.81      0.16 o 
  -5   4   8       24.93      0.57 o 
  -4   4   8        4.49      0.10 o 
  -3   4   8        0.57      0.02 o 
  -2   4   8        0.57      0.02 o 
  -1   4   8        7.85      0.18 o 
   0   4   8        5.66      0.13 o 
   1   4   8       58.42      1.32 o 
   2   4   8        5.22      0.12 o 
   3   4   8       20.37      0.45 o 
   4   4   8       20.97      0.47 o 
   5   4   8        0.05      0.02 o 
   6   4   8        0.13      0.02 o 
   7   4   8        0.05      0.03 o 
   8   4   8        0.04      0.03 o 
  -8   5   8        7.99      0.18 o 
  -7   5   8        0.01      0.01 o 
  -6   5   8       16.27      0.36 o 
  -5   5   8        6.30      0.15 o 
  -4   5   8        7.96      0.18 o 
  -3   5   8        0.56      0.03 o 
  -2   5   8        1.13      0.04 o 
  -1   5   8        0.86      0.03 o 
   0   5   8        6.38      0.15 o 
   1   5   8        7.88      0.18 o 
   2   5   8       71.64      1.59 o 
   3   5   8        1.55      0.05 o 
   4   5   8        2.10      0.06 o 
   5   5   8        7.41      0.17 o 
   6   5   8        0.65      0.07 o 
  -6   6   8        0.52      0.03 o 
  -5   6   8       11.78      0.27 o 
  -4   6   8        1.35      0.04 o 
  -3   6   8        0.13      0.02 o 
  -2   6   8        1.94      0.06 o 
  -1   6   8        2.64      0.07 o 
   0   6   8        0.81      0.04 o 
   1   6   8       12.73      0.29 o 
   2   6   8        0.75      0.03 o 
   3   6   8        0.25      0.03 o 
   4   6   8        2.29      0.07 o 
 -12   1   9       11.27      0.32 o 
 -11   1   9        6.00      0.17 o 
 -10   1   9        9.76      0.22 o 
  -9   1   9       16.98      0.38 o 
  -8   1   9       13.58      0.32 o 
  -7   1   9       10.58      0.24 o 
  -6   1   9       44.63      0.99 o 
  -5   1   9      266.51      5.96 o 
  -4   1   9       46.23      1.04 o 
  -3   1   9       61.50      1.36 o 
  -2   1   9       22.59      0.50 o 
  -1   1   9      171.78      3.87 o 
   0   1   9       37.50      0.85 o 
   1   1   9      189.85      4.24 o 
   2   1   9      177.08      3.96 o 
   3   1   9        1.43      0.04 o 
   4   1   9       20.86      0.47 o 
   5   1   9        1.93      0.06 o 
   6   1   9       34.46      0.78 o 
   7   1   9        0.07      0.02 o 
   8   1   9        9.48      0.24 o 
   9   1   9        2.01      0.07 o 
  10   1   9        1.10      0.05 o 
 -11   2   9        0.03      0.03 o 
 -10   2   9       13.32      0.30 o 
  -9   2   9        1.30      0.05 o 
  -8   2   9        1.41      0.04 o 
  -7   2   9       16.85      0.38 o 
  -6   2   9       31.71      0.71 o 
  -5   2   9        0.15      0.01 o 
  -4   2   9       13.80      0.31 o 
  -3   2   9       52.37      1.16 o 
  -2   2   9       16.86      0.38 o 
  -1   2   9        7.94      0.18 o 
   0   2   9       54.97      1.22 o 
   1   2   9        7.31      0.16 o 
   2   2   9       78.53      1.73 o 
   3   2   9        2.26      0.06 o 
   4   2   9       14.38      0.32 o 
   5   2   9       10.71      0.25 o 
   6   2   9       34.26      0.77 o 
   7   2   9       20.74      0.45 o 
   8   2   9        0.15      0.03 o 
   9   2   9       15.23      0.42 o 
 -11   3   9        1.28      0.06 o 
 -10   3   9        0.98      0.05 o 
  -9   3   9        1.64      0.05 o 
  -8   3   9        5.41      0.13 o 
  -7   3   9        9.65      0.22 o 
  -6   3   9       31.86      0.70 o 
  -5   3   9        0.03      0.01 o 
  -4   3   9       37.35      0.84 o 
  -3   3   9        5.47      0.12 o 
  -2   3   9        8.12      0.18 o 
  -1   3   9        1.21      0.03 o 
   0   3   9       41.77      0.93 o 
   1   3   9       10.02      0.23 o 
   2   3   9        1.35      0.04 o 
   3   3   9       36.26      0.82 o 
   4   3   9        6.16      0.14 o 
   5   3   9        0.31      0.02 o 
   6   3   9        3.58      0.09 o 
   7   3   9       10.03      0.24 o 
   8   3   9        0.09      0.02 o 
   9   3   9        0.09      0.08 o 
 -10   4   9        3.09      0.08 o 
  -9   4   9        1.62      0.06 o 
  -8   4   9        0.12      0.02 o 
  -7   4   9        5.47      0.14 o 
  -6   4   9        0.09      0.02 o 
  -5   4   9        0.02      0.01 o 
  -4   4   9        2.20      0.06 o 
  -3   4   9        0.54      0.02 o 
  -2   4   9        0.27      0.02 o 
  -1   4   9        1.37      0.04 o 
   0   4   9        6.18      0.14 o 
   1   4   9       12.21      0.27 o 
   2   4   9        6.71      0.15 o 
   3   4   9        9.61      0.22 o 
   4   4   9        0.98      0.04 o 
   5   4   9        7.70      0.18 o 
   6   4   9        7.56      0.18 o 
   7   4   9       10.30      0.24 o 
  -8   5   9        0.01      0.01 o 
  -7   5   9        0.04      0.02 o 
  -6   5   9        1.36      0.05 o 
  -5   5   9        2.82      0.07 o 
  -4   5   9        0.17      0.02 o 
  -3   5   9        4.27      0.10 o 
  -2   5   9        0.95      0.03 o 
  -1   5   9        6.73      0.16 o 
   0   5   9        0.12      0.02 o 
   1   5   9        0.80      0.03 o 
   2   5   9        5.67      0.13 o 
   3   5   9        0.42      0.02 o 
   4   5   9        0.02      0.03 o 
   5   5   9        0.33      0.03 o 
   6   5   9        1.50      0.07 o 
  -6   6   9        0.07      0.02 o 
  -5   6   9        2.45      0.06 o 
  -4   6   9        0.20      0.02 o 
  -3   6   9        4.27      0.10 o 
  -2   6   9        2.90      0.07 o 
  -1   6   9        0.03      0.03 o 
   0   6   9        0.48      0.03 o 
   1   6   9       11.51      0.26 o 
   2   6   9        0.47      0.03 o 
   3   6   9        1.07      0.04 o 
 -12   0  10        2.46      0.09 o 
 -11   0  10        7.81      0.19 o 
 -10   0  10       11.87      0.27 o 
  -9   0  10       52.37      1.18 o 
  -8   0  10        6.68      0.16 o 
  -7   0  10        1.40      0.04 o 
  -6   0  10      292.47      6.53 o 
  -5   0  10      102.86      2.27 o 
  -4   0  10        1.71      0.05 o 
  -3   0  10        4.19      0.10 o 
  -2   0  10      184.94      4.19 o 
  -1   0  10        3.06      0.08 o 
   0   0  10      393.76      8.78 o 
   1   0  10      665.34     14.77 o 
   2   0  10       34.52      0.75 o 
   3   0  10        1.24      0.06 o 
   4   0  10        4.34      0.11 o 
   5   0  10       72.02      1.59 o 
   6   0  10       32.85      0.68 o 
   7   0  10       59.00      1.24 o 
   8   0  10        0.88      0.06 o 
   9   0  10       13.77      0.35 o 
 -12   1  10        2.85      0.09 o 
 -11   1  10        3.79      0.10 o 
 -10   1  10        6.38      0.15 o 
  -9   1  10        1.19      0.04 o 
  -8   1  10       36.64      0.80 o 
  -7   1  10       29.89      0.66 o 
  -6   1  10       51.22      1.13 o 
  -5   1  10       26.17      0.59 o 
  -4   1  10        0.04      0.01 o 
  -3   1  10        3.58      0.08 o 
  -2   1  10       32.48      0.74 o 
  -1   1  10        0.04      0.01 o 
   0   1  10      146.23      3.26 o 
   1   1  10       73.54      1.63 o 
   2   1  10       42.74      0.95 o 
   3   1  10       85.63      1.89 o 
   4   1  10        0.29      0.02 o 
   5   1  10        0.76      0.04 o 
   6   1  10        0.33      0.03 o 
   7   1  10        3.28      0.08 o 
   8   1  10       18.22      0.40 o 
   9   1  10        9.06      0.21 o 
 -11   2  10        1.11      0.04 o 
 -10   2  10        0.75      0.03 o 
  -9   2  10        5.34      0.13 o 
  -8   2  10       11.18      0.25 o 
  -7   2  10       78.78      1.77 o 
  -6   2  10        9.79      0.23 o 
  -5   2  10        0.02      0.01 o 
  -4   2  10       30.80      0.69 o 
  -3   2  10       11.18      0.25 o 
  -2   2  10       90.12      2.00 o 
  -1   2  10      185.51      4.17 o 
   0   2  10       25.98      0.58 o 
   1   2  10        4.53      0.11 o 
   2   2  10       76.45      1.68 o 
   3   2  10       11.25      0.26 o 
   4   2  10       41.18      0.92 o 
   5   2  10       40.35      0.90 o 
   6   2  10        1.50      0.05 o 
   7   2  10        0.93      0.04 o 
   8   2  10       15.26      0.34 o 
   9   2  10        2.01      0.09 o 
 -11   3  10       12.28      0.28 o 
 -10   3  10        7.83      0.19 o 
  -9   3  10        5.02      0.12 o 
  -8   3  10        9.72      0.22 o 
  -7   3  10       11.41      0.26 o 
  -6   3  10        0.52      0.02 o 
  -5   3  10        6.64      0.15 o 
  -4   3  10       64.38      1.42 o 
  -3   3  10       20.34      0.45 o 
  -2   3  10       22.57      0.50 o 
  -1   3  10       32.15      0.72 o 
   0   3  10        1.33      0.04 o 
   1   3  10        0.72      0.03 o 
   2   3  10        2.53      0.06 o 
   3   3  10        0.29      0.02 o 
   4   3  10        9.92      0.22 o 
   5   3  10       38.12      0.87 o 
   6   3  10       32.43      0.70 o 
   7   3  10        1.84      0.06 o 
   8   3  10        2.69      0.08 o 
 -10   4  10        7.44      0.17 o 
  -9   4  10        0.59      0.03 o 
  -8   4  10        0.37      0.02 o 
  -7   4  10        0.25      0.02 o 
  -6   4  10        1.84      0.05 o 
  -5   4  10       23.61      0.54 o 
  -4   4  10        2.88      0.07 o 
  -3   4  10       38.25      0.85 o 
  -2   4  10       24.09      0.53 o 
  -1   4  10        0.01      0.01 o 
   0   4  10       16.46      0.36 o 
   1   4  10        0.05      0.02 o 
   2   4  10        1.66      0.05 o 
   3   4  10       11.12      0.26 o 
   4   4  10        1.34      0.04 o 
   5   4  10       15.71      0.34 o 
   6   4  10       18.28      0.44 o 
   7   4  10        0.31      0.04 o 
  -8   5  10        2.42      0.06 o 
  -7   5  10        5.42      0.13 o 
  -6   5  10       14.98      0.34 o 
  -5   5  10        3.53      0.09 o 
  -4   5  10       12.25      0.27 o 
  -3   5  10        4.47      0.11 o 
  -2   5  10        3.38      0.08 o 
  -1   5  10       14.77      0.33 o 
   0   5  10        0.21      0.02 o 
   1   5  10        2.23      0.06 o 
   2   5  10        3.49      0.09 o 
   3   5  10        0.06      0.02 o 
   4   5  10       15.04      0.34 o 
   5   5  10        0.25      0.05 o 
  -5   6  10        9.68      0.22 o 
  -4   6  10        0.20      0.02 o 
  -3   6  10        3.18      0.08 o 
  -2   6  10        0.09      0.02 o 
  -1   6  10        0.49      0.03 o 
   0   6  10       12.04      0.27 o 
   1   6  10        6.51      0.15 o 
   2   6  10        0.01      0.01 o 
   3   6  10        2.32      0.07 o 
 -12   1  11        1.06      0.04 o 
 -11   1  11        4.17      0.10 o 
 -10   1  11        1.92      0.05 o 
  -9   1  11        6.60      0.15 o 
  -8   1  11        1.65      0.04 o 
  -7   1  11       46.66      1.03 o 
  -6   1  11        4.12      0.10 o 
  -5   1  11        0.17      0.01 o 
  -4   1  11        1.79      0.05 o 
  -3   1  11      158.98      3.56 o 
  -2   1  11       83.28      1.86 o 
  -1   1  11       73.59      1.65 o 
   0   1  11      201.47      4.51 o 
   1   1  11        0.06      0.01 o 
   2   1  11        1.74      0.05 o 
   3   1  11       13.80      0.31 o 
   4   1  11      128.40      2.82 o 
   5   1  11       29.07      0.63 o 
   6   1  11       31.59      0.81 o 
   7   1  11       16.28      0.38 o 
   8   1  11        6.04      0.14 o 
   9   1  11        0.20      0.03 o 
 -11   2  11        2.13      0.06 o 
 -10   2  11       11.77      0.27 o 
  -9   2  11        0.02      0.02 o 
  -8   2  11       20.16      0.45 o 
  -7   2  11       22.43      0.50 o 
  -6   2  11        0.25      0.02 o 
  -5   2  11       40.38      0.90 o 
  -4   2  11        7.61      0.18 o 
  -3   2  11       23.21      0.52 o 
  -2   2  11       13.45      0.30 o 
  -1   2  11       73.56      1.64 o 
   0   2  11        1.42      0.04 o 
   1   2  11        8.82      0.20 o 
   2   2  11       32.18      0.71 o 
   3   2  11        9.29      0.21 o 
   4   2  11        1.28      0.05 o 
   5   2  11       10.74      0.25 o 
   6   2  11        5.66      0.15 o 
   7   2  11       10.12      0.27 o 
   8   2  11        0.13      0.03 o 
 -11   3  11        4.14      0.13 o 
 -10   3  11        0.01      0.01 o 
  -9   3  11        1.07      0.04 o 
  -8   3  11        6.15      0.14 o 
  -7   3  11        0.24      0.02 o 
  -6   3  11        4.34      0.10 o 
  -5   3  11        0.57      0.02 o 
  -4   3  11       20.88      0.46 o 
  -3   3  11        1.42      0.04 o 
  -2   3  11       20.17      0.46 o 
  -1   3  11       42.13      0.94 o 
   0   3  11        1.48      0.04 o 
   1   3  11       15.32      0.34 o 
   2   3  11        0.24      0.02 o 
   3   3  11       16.11      0.37 o 
   4   3  11        0.39      0.03 o 
   5   3  11       21.10      0.47 o 
   6   3  11        1.70      0.06 o 
   7   3  11        0.01      0.01 o 
   8   3  11        5.82      0.14 o 
  -9   4  11        5.79      0.14 o 
  -8   4  11       22.15      0.50 o 
  -7   4  11       14.14      0.32 o 
  -6   4  11        6.82      0.16 o 
  -5   4  11        0.32      0.02 o 
  -4   4  11        0.11      0.01 o 
  -3   4  11        3.86      0.09 o 
  -2   4  11       17.74      0.39 o 
  -1   4  11        2.92      0.07 o 
   0   4  11        0.69      0.03 o 
   1   4  11        1.40      0.04 o 
   2   4  11        0.22      0.02 o 
   3   4  11        0.06      0.02 o 
   4   4  11        0.46      0.03 o 
   5   4  11        2.52      0.08 o 
   6   4  11        1.70      0.07 o 
   7   4  11        0.02      0.03 o 
  -8   5  11        0.01      0.01 o 
  -7   5  11        8.96      0.21 o 
  -6   5  11        0.50      0.02 o 
  -5   5  11        0.05      0.02 o 
  -4   5  11        1.34      0.04 o 
  -3   5  11        1.40      0.04 o 
  -2   5  11        0.56      0.02 o 
  -1   5  11        1.54      0.04 o 
   0   5  11        3.81      0.11 o 
   1   5  11        0.87      0.03 o 
   2   5  11        0.30      0.02 o 
   3   5  11        0.02      0.02 o 
   4   5  11        7.46      0.18 o 
   5   5  11        0.06      0.06 o 
  -5   6  11        0.75      0.03 o 
  -4   6  11        0.55      0.03 o 
  -3   6  11        0.38      0.02 o 
  -2   6  11        6.46      0.16 o 
  -1   6  11        0.02      0.03 o 
   0   6  11        1.33      0.06 o 
   1   6  11        0.23      0.02 o 
   2   6  11        3.41      0.10 o 
 -12   0  12        8.85      0.22 o 
 -11   0  12        2.61      0.08 o 
 -10   0  12       11.57      0.27 o 
  -9   0  12        0.09      0.03 o 
  -8   0  12        3.03      0.09 o 
  -7   0  12        5.78      0.14 o 
  -6   0  12        0.93      0.26 o 
  -5   0  12       44.25      0.98 o 
  -4   0  12      237.80      5.32 o 
  -3   0  12      145.46      3.20 o 
  -2   0  12       16.50      0.36 o 
  -1   0  12      111.28      2.55 o 
   0   0  12       14.30      0.31 o 
   1   0  12        6.21      0.18 o 
   2   0  12       77.47      1.68 o 
   3   0  12      278.78      6.30 o 
   4   0  12        2.92      0.09 o 
   5   0  12       17.07      0.45 o 
   6   0  12       94.10      2.58 o 
   7   0  12       17.31      0.38 o 
   8   0  12       24.88      0.59 o 
   9   0  12        8.74      0.22 o 
 -11   1  12       13.71      0.31 o 
 -10   1  12        3.91      0.10 o 
  -9   1  12        0.08      0.02 o 
  -8   1  12        1.73      0.05 o 
  -7   1  12        2.86      0.07 o 
  -6   1  12       42.44      0.94 o 
  -5   1  12       25.10      0.56 o 
  -4   1  12       82.21      1.82 o 
  -3   1  12       53.54      1.19 o 
  -2   1  12        9.49      0.21 o 
  -1   1  12       87.08      1.94 o 
   0   1  12        0.19      0.01 o 
   1   1  12        1.97      0.05 o 
   2   1  12       24.51      0.55 o 
   3   1  12       11.11      0.25 o 
   4   1  12       11.62      0.26 o 
   5   1  12       55.65      1.30 o 
   6   1  12        0.68      0.03 o 
   7   1  12       15.66      0.35 o 
   8   1  12        4.48      0.11 o 
 -11   2  12        2.56      0.07 o 
 -10   2  12        5.12      0.12 o 
  -9   2  12        3.17      0.09 o 
  -8   2  12        8.07      0.18 o 
  -7   2  12        8.01      0.18 o 
  -6   2  12        9.09      0.20 o 
  -5   2  12       24.30      0.54 o 
  -4   2  12        0.86      0.03 o 
  -3   2  12        2.12      0.05 o 
  -2   2  12      109.07      2.42 o 
  -1   2  12       33.98      0.76 o 
   0   2  12       17.05      0.38 o 
   1   2  12       14.98      0.34 o 
   2   2  12        0.45      0.03 o 
   3   2  12       21.96      0.52 o 
   4   2  12      101.47      2.69 o 
   5   2  12       21.80      0.50 o 
   6   2  12        3.29      0.09 o 
   7   2  12        0.32      0.03 o 
   8   2  12        0.04      0.03 o 
 -10   3  12        0.01      0.01 o 
  -9   3  12       41.66      0.93 o 
  -8   3  12       50.21      1.13 o 
  -7   3  12        0.98      0.03 o 
  -6   3  12        0.91      0.03 o 
  -5   3  12        0.73      0.03 o 
  -4   3  12       12.37      0.28 o 
  -3   3  12       42.99      0.95 o 
  -2   3  12       85.80      1.90 o 
  -1   3  12        0.21      0.02 o 
   0   3  12        8.45      0.20 o 
   1   3  12       34.21      0.75 o 
   2   3  12        3.85      0.09 o 
   3   3  12       32.40      0.73 o 
   4   3  12        0.01      0.01 o 
   5   3  12        0.62      0.04 o 
   6   3  12        1.22      0.05 o 
   7   3  12        3.54      0.10 o 
  -9   4  12        6.18      0.15 o 
  -8   4  12       17.15      0.38 o 
  -7   4  12        3.57      0.09 o 
  -6   4  12       11.54      0.27 o 
  -5   4  12        1.94      0.05 o 
  -4   4  12        0.43      0.02 o 
  -3   4  12        2.95      0.07 o 
  -2   4  12        0.11      0.02 o 
  -1   4  12       20.57      0.46 o 
   0   4  12       24.32      0.54 o 
   1   4  12        1.49      0.05 o 
   2   4  12       34.76      0.77 o 
   3   4  12        1.76      0.06 o 
   4   4  12        0.30      0.04 o 
   5   4  12        0.58      0.04 o 
   6   4  12        0.27      0.04 o 
  -7   5  12       25.82      0.56 o 
  -6   5  12        0.23      0.02 o 
  -5   5  12       11.28      0.25 o 
  -4   5  12        7.47      0.17 o 
  -3   5  12       12.57      0.28 o 
  -2   5  12        0.88      0.03 o 
  -1   5  12       14.02      0.32 o 
   0   5  12        8.10      0.19 o 
   1   5  12       22.27      0.54 o 
   2   5  12        0.80      0.03 o 
   3   5  12        1.63      0.06 o 
   4   5  12        2.06      0.07 o 
  -4   6  12        4.40      0.11 o 
  -3   6  12        4.19      0.10 o 
  -2   6  12        0.42      0.03 o 
  -1   6  12        0.13      0.02 o 
   0   6  12        5.17      0.12 o 
   1   6  12        0.10      0.03 o 
 -11   1  13        0.48      0.03 o 
 -10   1  13       11.36      0.27 o 
  -9   1  13        0.33      0.02 o 
  -8   1  13        0.04      0.02 o 
  -7   1  13        9.28      0.21 o 
  -6   1  13        4.89      0.11 o 
  -5   1  13        9.06      0.20 o 
  -4   1  13       15.29      0.35 o 
  -3   1  13        0.83      0.03 o 
  -2   1  13       31.79      0.71 o 
  -1   1  13        5.59      0.13 o 
   0   1  13       25.92      0.58 o 
   1   1  13        6.96      0.16 o 
   2   1  13      120.13      2.64 o 
   3   1  13       36.55      0.83 o 
   4   1  13        6.11      0.14 o 
   5   1  13       16.77      0.41 o 
   6   1  13       13.71      0.34 o 
   7   1  13       15.37      0.38 o 
   8   1  13       11.29      0.26 o 
 -11   2  13        0.52      0.03 o 
 -10   2  13       11.33      0.26 o 
  -9   2  13       31.10      0.70 o 
  -8   2  13        2.05      0.06 o 
  -7   2  13        5.09      0.12 o 
  -6   2  13        0.26      0.02 o 
  -5   2  13       73.17      1.63 o 
  -4   2  13        3.30      0.08 o 
  -3   2  13       53.44      1.20 o 
  -2   2  13       30.83      0.69 o 
  -1   2  13       12.90      0.30 o 
   0   2  13       10.09      0.23 o 
   1   2  13       27.61      0.61 o 
   2   2  13       36.21      0.79 o 
   3   2  13        2.81      0.08 o 
   4   2  13       27.03      0.64 o 
   5   2  13        0.02      0.02 o 
   6   2  13        7.00      0.16 o 
   7   2  13        4.09      0.13 o 
   8   2  13        3.89      0.11 o 
 -10   3  13        0.32      0.03 o 
  -9   3  13        6.93      0.16 o 
  -8   3  13        1.55      0.05 o 
  -7   3  13        7.47      0.17 o 
  -6   3  13        6.87      0.16 o 
  -5   3  13        0.04      0.01 o 
  -4   3  13        1.01      0.03 o 
  -3   3  13        9.29      0.21 o 
  -2   3  13        3.90      0.10 o 
  -1   3  13        1.13      0.04 o 
   0   3  13        0.02      0.02 o 
   1   3  13       28.41      0.62 o 
   2   3  13        0.14      0.02 o 
   3   3  13       12.08      0.32 o 
   4   3  13       12.98      0.36 o 
   5   3  13        4.39      0.12 o 
   6   3  13        0.68      0.04 o 
   7   3  13        1.62      0.07 o 
  -9   4  13        7.34      0.18 o 
  -8   4  13       11.08      0.25 o 
  -7   4  13        0.06      0.02 o 
  -6   4  13       13.79      0.31 o 
  -5   4  13       14.71      0.33 o 
  -4   4  13       28.77      0.63 o 
  -3   4  13       32.04      0.71 o 
  -2   4  13       10.54      0.24 o 
  -1   4  13        0.35      0.02 o 
   0   4  13        6.17      0.15 o 
   1   4  13        7.98      0.18 o 
   2   4  13       11.65      0.26 o 
   3   4  13       13.01      0.29 o 
   4   4  13        0.62      0.05 o 
   5   4  13        0.03      0.04 o 
   6   4  13        0.02      0.02 o 
  -7   5  13        0.13      0.02 o 
  -6   5  13        0.57      0.03 o 
  -5   5  13        4.05      0.10 o 
  -4   5  13        0.59      0.03 o 
  -3   5  13        0.32      0.02 o 
  -2   5  13        5.49      0.13 o 
  -1   5  13        0.02      0.03 o 
   0   5  13        0.99      0.04 o 
   1   5  13        0.38      0.03 o 
   2   5  13        1.70      0.06 o 
   3   5  13        0.39      0.04 o 
   4   5  13        0.05      0.05 o 
  -3   6  13        1.91      0.06 o 
  -2   6  13        0.20      0.03 o 
  -1   6  13        3.35      0.10 o 
   0   6  13        4.72      0.13 o 
 -11   0  14       34.89      1.06 o 
 -10   0  14        0.87      0.05 o 
  -9   0  14        1.88      0.06 o 
  -8   0  14       43.76      1.02 o 
  -7   0  14       11.69      0.26 o 
  -6   0  14       26.33      0.58 o 
  -5   0  14        0.58      0.03 o 
  -4   0  14        1.87      0.06 o 
  -3   0  14       17.63      0.39 o 
  -2   0  14       55.86      1.21 o 
  -1   0  14       48.67      1.06 o 
   0   0  14       53.18      1.15 o 
   1   0  14       86.18      1.99 o 
   2   0  14      100.34      2.15 o 
   3   0  14        3.75      0.12 o 
   4   0  14        0.10      0.03 o 
   5   0  14       15.84      0.60 o 
   6   0  14        4.05      0.13 o 
   7   0  14       12.03      0.36 o 
   8   0  14       82.08      1.70 o 
 -11   1  14        6.35      0.17 o 
 -10   1  14       17.79      0.40 o 
  -9   1  14       13.78      0.32 o 
  -8   1  14        0.49      0.03 o 
  -7   1  14       15.11      0.33 o 
  -6   1  14       22.20      0.50 o 
  -5   1  14       26.09      0.59 o 
  -4   1  14       16.78      0.38 o 
  -3   1  14        0.32      0.02 o 
  -2   1  14       18.59      0.43 o 
  -1   1  14       45.22      0.99 o 
   0   1  14        8.94      0.20 o 
   1   1  14      128.03      2.82 o 
   2   1  14        3.14      0.08 o 
   3   1  14        0.65      0.03 o 
   4   1  14        2.47      0.07 o 
   5   1  14        0.33      0.03 o 
   6   1  14        0.07      0.02 o 
   7   1  14       24.17      0.53 o 
   8   1  14        0.01      0.01 o 
 -11   2  14        1.33      0.05 o 
 -10   2  14       13.81      0.34 o 
  -9   2  14        4.91      0.12 o 
  -8   2  14       11.47      0.26 o 
  -7   2  14        3.50      0.09 o 
  -6   2  14        6.32      0.15 o 
  -5   2  14        0.72      0.03 o 
  -4   2  14       22.55      0.52 o 
  -3   2  14        0.93      0.03 o 
  -2   2  14       13.66      0.31 o 
  -1   2  14        1.28      0.04 o 
   0   2  14       58.66      1.30 o 
   1   2  14        6.54      0.15 o 
   2   2  14        1.61      0.05 o 
   3   2  14        7.81      0.18 o 
   4   2  14       10.73      0.24 o 
   5   2  14        6.22      0.17 o 
   6   2  14       33.65      0.84 o 
   7   2  14        6.85      0.17 o 
 -10   3  14        8.06      0.19 o 
  -9   3  14        6.22      0.15 o 
  -8   3  14        1.31      0.04 o 
  -7   3  14       22.75      0.52 o 
  -6   3  14       55.36      1.25 o 
  -5   3  14        0.81      0.03 o 
  -4   3  14       31.72      0.72 o 
  -3   3  14       69.94      1.54 o 
  -2   3  14        4.88      0.11 o 
  -1   3  14       26.53      0.58 o 
   0   3  14       27.98      0.64 o 
   1   3  14       14.87      0.33 o 
   2   3  14        8.45      0.22 o 
   3   3  14       49.31      1.12 o 
   4   3  14        0.02      0.02 o 
   5   3  14       29.65      0.69 o 
   6   3  14        0.06      0.04 o 
  -9   4  14        0.30      0.03 o 
  -8   4  14        0.03      0.03 o 
  -7   4  14        3.40      0.09 o 
  -6   4  14       13.59      0.30 o 
  -5   4  14        7.11      0.17 o 
  -4   4  14       22.33      0.49 o 
  -3   4  14        5.89      0.14 o 
  -2   4  14        8.99      0.21 o 
  -1   4  14        3.42      0.09 o 
   0   4  14        0.11      0.02 o 
   1   4  14        1.76      0.07 o 
   2   4  14        7.93      0.19 o 
   3   4  14        3.16      0.09 o 
   4   4  14       20.96      0.45 o 
   5   4  14        2.42      0.09 o 
  -7   5  14        1.20      0.06 o 
  -6   5  14        2.26      0.07 o 
  -5   5  14       49.42      1.24 o 
  -4   5  14       13.06      0.32 o 
  -3   5  14        1.74      0.05 o 
  -2   5  14        2.53      0.07 o 
  -1   5  14        1.83      0.08 o 
   0   5  14       14.32      0.32 o 
   1   5  14       19.70      0.43 o 
   2   5  14       18.67      0.42 o 
   3   5  14        1.64      0.07 o 
 -11   1  15        5.96      0.14 o 
 -10   1  15        0.03      0.02 o 
  -9   1  15        0.54      0.03 o 
  -8   1  15       15.87      0.35 o 
  -7   1  15       13.55      0.30 o 
  -6   1  15        3.59      0.09 o 
  -5   1  15       39.83      0.88 o 
  -4   1  15        0.10      0.01 o 
  -3   1  15        0.12      0.02 o 
  -2   1  15       11.22      0.27 o 
  -1   1  15       10.44      0.24 o 
   0   1  15        3.56      0.09 o 
   1   1  15        4.18      0.10 o 
   2   1  15        5.45      0.14 o 
   3   1  15        3.08      0.08 o 
   4   1  15        9.47      0.26 o 
   5   1  15       18.06      0.42 o 
   6   1  15        1.99      0.07 o 
   7   1  15       22.41      0.57 o 
 -10   2  15        0.08      0.03 o 
  -9   2  15        0.51      0.03 o 
  -8   2  15        0.13      0.02 o 
  -7   2  15       40.78      0.89 o 
  -6   2  15        2.76      0.07 o 
  -5   2  15       12.00      0.27 o 
  -4   2  15       34.50      0.77 o 
  -3   2  15       28.41      0.63 o 
  -2   2  15        2.20      0.05 o 
  -1   2  15       12.41      0.28 o 
   0   2  15       97.80      2.17 o 
   1   2  15        0.87      0.03 o 
   2   2  15       12.76      0.28 o 
   3   2  15        1.20      0.05 o 
   4   2  15       26.76      0.58 o 
   5   2  15        0.02      0.02 o 
   6   2  15       15.47      0.45 o 
   7   2  15       11.67      0.27 o 
 -10   3  15        2.90      0.10 o 
  -9   3  15        2.85      0.08 o 
  -8   3  15        0.49      0.03 o 
  -7   3  15        4.74      0.11 o 
  -6   3  15       12.74      0.28 o 
  -5   3  15        2.30      0.06 o 
  -4   3  15        5.83      0.13 o 
  -3   3  15        1.63      0.04 o 
  -2   3  15       11.18      0.25 o 
  -1   3  15        6.21      0.14 o 
   0   3  15        0.34      0.02 o 
   1   3  15        0.95      0.04 o 
   2   3  15        5.13      0.14 o 
   3   3  15        4.94      0.12 o 
   4   3  15        0.03      0.02 o 
   5   3  15        0.83      0.05 o 
   6   3  15       12.51      0.29 o 
  -8   4  15        3.10      0.09 o 
  -7   4  15       12.26      0.28 o 
  -6   4  15       22.56      0.50 o 
  -5   4  15       13.12      0.29 o 
  -4   4  15        0.87      0.03 o 
  -3   4  15        0.01      0.01 o 
  -2   4  15       10.53      0.24 o 
  -1   4  15       37.90      0.83 o 
   0   4  15       26.22      0.59 o 
   1   4  15       18.73      0.41 o 
   2   4  15        5.56      0.13 o 
   3   4  15        0.05      0.03 o 
   4   4  15        5.27      0.14 o 
  -6   5  15        1.40      0.05 o 
  -5   5  15        0.13      0.02 o 
  -4   5  15        0.20      0.02 o 
  -3   5  15        0.03      0.02 o 
  -2   5  15        0.17      0.02 o 
  -1   5  15        1.09      0.05 o 
   0   5  15        1.60      0.05 o 
   1   5  15        0.23      0.03 o 
   2   5  15        1.22      0.06 o 
 -11   0  16        1.54      0.08 o 
 -10   0  16        3.08      0.10 o 
  -9   0  16       21.25      0.46 o 
  -8   0  16       11.77      0.27 o 
  -7   0  16        7.20      0.17 o 
  -6   0  16      129.78      2.79 o 
  -5   0  16        0.13      0.02 o 
  -4   0  16       56.64      1.22 o 
  -3   0  16       13.05      0.29 o 
  -2   0  16       11.62      0.26 o 
  -1   0  16       22.61      0.48 o 
   0   0  16       11.17      0.25 o 
   1   0  16       12.88      0.32 o 
   2   0  16       36.19      0.78 o 
   3   0  16       11.08      0.34 o 
   4   0  16       50.65      1.00 o 
   5   0  16       15.54      0.97 o 
   6   0  16        2.26      0.10 o 
   7   0  16        8.51      0.21 o 
 -11   1  16        2.37      0.16 o 
 -10   1  16        0.92      0.05 o 
  -9   1  16        2.53      0.07 o 
  -8   1  16        8.81      0.21 o 
  -7   1  16        5.91      0.15 o 
  -6   1  16        0.61      0.02 o 
  -5   1  16       54.61      1.20 o 
  -4   1  16       21.93      0.50 o 
  -3   1  16       31.36      0.72 o 
  -2   1  16        1.03      0.04 o 
  -1   1  16        6.31      0.15 o 
   0   1  16        3.70      0.09 o 
   1   1  16       23.45      0.54 o 
   2   1  16        0.47      0.03 o 
   3   1  16       59.02      1.32 o 
   4   1  16        3.29      0.09 o 
   5   1  16        0.12      0.03 o 
   6   1  16       26.20      0.71 o 
   7   1  16        0.08      0.04 o 
 -10   2  16        0.75      0.04 o 
  -9   2  16        9.46      0.22 o 
  -8   2  16       36.85      0.81 o 
  -7   2  16       12.36      0.29 o 
  -6   2  16        0.35      0.02 o 
  -5   2  16        3.42      0.08 o 
  -4   2  16       10.30      0.23 o 
  -3   2  16       14.41      0.32 o 
  -2   2  16       37.10      0.87 o 
  -1   2  16        0.05      0.02 o 
   0   2  16        2.69      0.07 o 
   1   2  16        5.78      0.13 o 
   2   2  16       13.30      0.30 o 
   3   2  16        1.88      0.06 o 
   4   2  16        2.32      0.07 o 
   5   2  16       11.87      0.28 o 
   6   2  16        7.92      0.21 o 
  -9   3  16        3.14      0.10 o 
  -8   3  16       17.32      0.38 o 
  -7   3  16       22.40      0.49 o 
  -6   3  16        1.80      0.05 o 
  -5   3  16        0.02      0.03 o 
  -4   3  16        3.92      0.09 o 
  -3   3  16        0.01      0.01 o 
  -2   3  16       32.49      0.71 o 
  -1   3  16      115.90      2.55 o 
   0   3  16        1.19      0.05 o 
   1   3  16        0.36      0.03 o 
   2   3  16        3.79      0.10 o 
   3   3  16        8.10      0.21 o 
   4   3  16       23.67      0.53 o 
   5   3  16       33.34      0.78 o 
  -8   4  16        2.83      0.08 o 
  -7   4  16        9.83      0.22 o 
  -6   4  16        0.55      0.03 o 
  -5   4  16        0.01      0.01 o 
  -4   4  16        1.78      0.05 o 
  -3   4  16        3.92      0.10 o 
  -2   4  16       14.72      0.34 o 
  -1   4  16        4.22      0.10 o 
   0   4  16       17.03      0.38 o 
   1   4  16       12.84      0.32 o 
   2   4  16        0.02      0.03 o 
   3   4  16        2.41      0.08 o 
   4   4  16        0.22      0.04 o 
  -5   5  16        0.67      0.03 o 
  -4   5  16        0.06      0.02 o 
  -3   5  16       17.86      0.40 o 
  -2   5  16       13.39      0.30 o 
  -1   5  16        0.25      0.03 o 
   0   5  16       23.89      0.52 o 
   1   5  16        7.02      0.18 o 
 -10   1  17       15.38      0.36 o 
  -9   1  17       35.23      0.81 o 
  -8   1  17        6.83      0.16 o 
  -7   1  17       22.47      0.51 o 
  -6   1  17        1.07      0.04 o 
  -5   1  17       16.12      0.37 o 
  -4   1  17        4.41      0.11 o 
  -3   1  17       58.81      1.34 o 
  -2   1  17       30.69      0.78 o 
  -1   1  17        1.76      0.05 o 
   0   1  17       20.15      0.44 o 
   1   1  17        3.69      0.09 o 
   2   1  17        4.42      0.14 o 
   3   1  17        1.37      0.07 o 
   4   1  17        8.68      0.22 o 
   5   1  17        0.10      0.03 o 
   6   1  17        0.35      0.03 o 
 -10   2  17        3.90      0.12 o 
  -9   2  17        8.32      0.21 o 
  -8   2  17        1.98      0.06 o 
  -7   2  17        2.17      0.06 o 
  -6   2  17        9.41      0.21 o 
  -5   2  17        7.84      0.18 o 
  -4   2  17        7.30      0.17 o 
  -3   2  17        0.95      0.03 o 
  -2   2  17       54.85      1.20 o 
  -1   2  17        0.04      0.02 o 
   0   2  17        0.03      0.02 o 
   1   2  17        4.16      0.10 o 
   2   2  17       46.91      1.09 o 
   3   2  17        6.99      0.18 o 
   4   2  17        5.09      0.13 o 
   5   2  17       24.68      0.53 o 
  -9   3  17        0.10      0.02 o 
  -8   3  17       17.05      0.39 o 
  -7   3  17        0.16      0.02 o 
  -6   3  17        0.60      0.03 o 
  -5   3  17        0.15      0.02 o 
  -4   3  17       14.62      0.34 o 
  -3   3  17        1.18      0.04 o 
  -2   3  17        4.49      0.11 o 
  -1   3  17       12.09      0.27 o 
   0   3  17        5.17      0.12 o 
   1   3  17        1.62      0.06 o 
   2   3  17        0.22      0.03 o 
   3   3  17        7.32      0.18 o 
   4   3  17        2.98      0.09 o 
  -7   4  17        3.69      0.09 o 
  -6   4  17        0.09      0.02 o 
  -5   4  17        2.33      0.06 o 
  -4   4  17        4.72      0.12 o 
  -3   4  17       10.63      0.26 o 
  -2   4  17       10.81      0.24 o 
  -1   4  17       10.44      0.24 o 
   0   4  17        0.74      0.03 o 
   1   4  17        4.21      0.11 o 
   2   4  17        6.33      0.15 o 
   3   4  17       16.60      0.41 o 
  -4   5  17        1.59      0.05 o 
  -3   5  17        1.04      0.04 o 
  -2   5  17        0.68      0.03 o 
  -1   5  17        0.52      0.03 o 
   0   5  17        0.38      0.05 o 
 -10   0  18       61.40      1.11 o 
  -9   0  18        0.33      0.04 o 
  -8   0  18        2.29      0.10 o 
  -7   0  18        7.35      0.24 o 
  -6   0  18       15.28      0.33 o 
  -5   0  18       26.12      0.56 o 
  -4   0  18      131.60      3.02 o 
  -3   0  18       33.05      0.74 o 
  -2   0  18        4.98      0.13 o 
  -1   0  18       60.17      1.24 o 
   0   0  18        1.57      0.12 o 
   1   0  18       88.26      1.98 o 
   2   0  18        5.45      0.17 o 
   3   0  18       10.12      0.24 o 
   4   0  18        0.19      0.04 o 
   5   0  18        1.83      0.11 o 
 -10   1  18        2.33      0.07 o 
  -9   1  18        6.72      0.16 o 
  -8   1  18       10.23      0.23 o 
  -7   1  18        0.24      0.02 o 
  -6   1  18        0.68      0.03 o 
  -5   1  18        0.58      0.03 o 
  -4   1  18        0.92      0.04 o 
  -3   1  18       38.38      0.86 o 
  -2   1  18        8.55      0.19 o 
  -1   1  18       15.03      0.33 o 
   0   1  18       26.00      0.57 o 
   1   1  18        4.16      0.11 o 
   2   1  18       21.80      0.53 o 
   3   1  18        2.93      0.08 o 
   4   1  18        0.46      0.06 o 
   5   1  18        5.69      0.18 o 
  -9   2  18       15.27      0.34 o 
  -8   2  18       13.85      0.31 o 
  -7   2  18        4.68      0.11 o 
  -6   2  18       19.03      0.43 o 
  -5   2  18        4.99      0.12 o 
  -4   2  18        7.57      0.17 o 
  -3   2  18       42.90      0.94 o 
  -2   2  18       28.08      0.62 o 
  -1   2  18        5.48      0.13 o 
   0   2  18       11.67      0.26 o 
   1   2  18        0.15      0.03 o 
   2   2  18        2.46      0.07 o 
   3   2  18       20.84      0.56 o 
   4   2  18        5.67      0.15 o 
   5   2  18        3.02      0.09 o 
  -8   3  18        0.04      0.02 o 
  -7   3  18        9.92      0.23 o 
  -6   3  18        8.45      0.21 o 
  -5   3  18       12.50      0.28 o 
  -4   3  18        2.57      0.07 o 
  -3   3  18        3.43      0.08 o 
  -2   3  18        9.41      0.22 o 
  -1   3  18        1.12      0.04 o 
   0   3  18        5.25      0.13 o 
   1   3  18       37.64      0.90 o 
   2   3  18        1.47      0.06 o 
   3   3  18        2.21      0.10 o 
   4   3  18       32.42      1.60 o 
  -6   4  18        6.63      0.17 o 
  -5   4  18       16.82      0.38 o 
  -4   4  18        2.23      0.06 o 
  -3   4  18        4.24      0.10 o 
  -2   4  18        1.17      0.05 o 
  -1   4  18        0.02      0.02 o 
   0   4  18        2.37      0.07 o 
   1   4  18        0.85      0.04 o 
   2   4  18       11.29      0.26 o 
  -9   1  19        2.77      0.08 o 
  -8   1  19        0.02      0.01 o 
  -7   1  19       26.33      0.58 o 
  -6   1  19       11.47      0.26 o 
  -5   1  19       40.64      0.93 o 
  -4   1  19       52.32      1.18 o 
  -3   1  19        0.29      0.02 o 
  -2   1  19        1.82      0.05 o 
  -1   1  19        9.67      0.23 o 
   0   1  19       50.48      1.14 o 
   1   1  19       11.64      0.26 o 
   2   1  19       34.27      0.87 o 
   3   1  19        7.75      0.25 o 
   4   1  19        1.43      0.06 o 
   5   1  19        0.89      0.06 o 
  -9   2  19        3.95      0.12 o 
  -8   2  19        3.72      0.10 o 
  -7   2  19        0.29      0.02 o 
  -6   2  19        2.50      0.06 o 
  -5   2  19       11.26      0.25 o 
  -4   2  19        6.09      0.16 o 
  -3   2  19        0.34      0.03 o 
  -2   2  19        8.36      0.19 o 
  -1   2  19        4.24      0.10 o 
   0   2  19       12.44      0.28 o 
   1   2  19        6.00      0.14 o 
   2   2  19        0.06      0.03 o 
   3   2  19       14.94      0.36 o 
   4   2  19        2.96      0.09 o 
  -8   3  19        1.12      0.07 o 
  -7   3  19        0.13      0.02 o 
  -6   3  19       15.75      0.35 o 
  -5   3  19        5.96      0.14 o 
  -4   3  19        0.02      0.02 o 
  -3   3  19       10.49      0.24 o 
  -2   3  19        1.46      0.05 o 
  -1   3  19        3.92      0.10 o 
   0   3  19        0.41      0.04 o 
   1   3  19       15.66      0.35 o 
   2   3  19        0.27      0.04 o 
   3   3  19        0.83      0.07 o 
  -5   4  19        0.49      0.03 o 
  -4   4  19        0.01      0.01 o 
  -3   4  19        0.28      0.02 o 
  -2   4  19        0.24      0.03 o 
  -1   4  19        0.67      0.03 o 
   0   4  19        3.51      0.10 o 
   1   4  19        4.22      0.13 o 
  -9   0  20        1.07      0.06 o 
  -8   0  20       41.67      0.89 o 
  -7   0  20        0.47      0.04 o 
  -6   0  20        9.70      0.22 o 
  -5   0  20       96.56      2.04 o 
  -4   0  20        0.02      0.02 o 
  -3   0  20        9.25      0.21 o 
  -2   0  20       16.82      0.45 o 
  -1   0  20       43.31      0.92 o 
   0   0  20       11.39      0.26 o 
   1   0  20       94.41      1.69 o 
   2   0  20       19.33      0.54 o 
   3   0  20       37.13      0.82 o 
   4   0  20        0.04      0.04 o 
  -9   1  20        4.63      0.12 o 
  -8   1  20        1.09      0.05 o 
  -7   1  20        4.51      0.11 o 
  -6   1  20       27.74      0.64 o 
  -5   1  20        0.56      0.03 o 
  -4   1  20       11.71      0.26 o 
  -3   1  20        1.98      0.06 o 
  -2   1  20        0.98      0.04 o 
  -1   1  20        2.83      0.08 o 
   0   1  20        3.21      0.09 o 
   1   1  20        5.26      0.13 o 
   2   1  20       25.58      0.55 o 
   3   1  20        0.44      0.04 o 
   4   1  20       17.50      0.38 o 
  -8   2  20        0.44      0.04 o 
  -7   2  20       23.61      0.55 o 
  -6   2  20       20.78      0.49 o 
  -5   2  20        0.02      0.01 o 
  -4   2  20        0.12      0.02 o 
  -3   2  20        3.40      0.09 o 
  -2   2  20        6.82      0.16 o 
  -1   2  20       48.52      1.08 o 
   0   2  20       26.48      0.66 o 
   1   2  20        0.51      0.03 o 
   2   2  20        1.98      0.07 o 
   3   2  20        6.48      0.16 o 
  -7   3  20        2.63      0.07 o 
  -6   3  20        0.93      0.04 o 
  -5   3  20        0.25      0.02 o 
  -4   3  20        6.06      0.14 o 
  -3   3  20        4.24      0.11 o 
  -2   3  20       15.35      0.36 o 
  -1   3  20        0.21      0.03 o 
   0   3  20       12.63      0.29 o 
   1   3  20        0.28      0.03 o 
   2   3  20        0.32      0.04 o 
  -4   4  20        4.67      0.13 o 
  -3   4  20        9.43      0.24 o 
  -2   4  20        2.70      0.08 o 
  -1   4  20        9.69      0.23 o 
  -8   1  21        4.03      0.11 o 
  -7   1  21        2.97      0.08 o 
  -6   1  21       12.67      0.29 o 
  -5   1  21        1.00      0.04 o 
  -4   1  21        1.50      0.05 o 
  -3   1  21        8.17      0.19 o 
  -2   1  21       58.07      1.27 o 
  -1   1  21       13.73      0.31 o 
   0   1  21       16.45      0.40 o 
   1   1  21        9.84      0.23 o 
   2   1  21        9.55      0.23 o 
   3   1  21        4.33      0.13 o 
  -7   2  21       12.33      0.29 o 
  -6   2  21        1.55      0.05 o 
  -5   2  21        0.22      0.03 o 
  -4   2  21        4.36      0.11 o 
  -3   2  21       10.86      0.26 o 
  -2   2  21        0.58      0.03 o 
  -1   2  21        1.06      0.04 o 
   0   2  21       13.65      0.33 o 
   1   2  21        2.47      0.09 o 
   2   2  21        0.01      0.02 o 
  -6   3  21        0.43      0.12 o 
  -5   3  21        0.90      0.05 o 
  -4   3  21        1.65      0.06 o 
  -3   3  21        6.81      0.16 o 
  -2   3  21        0.01      0.01 o 
  -1   3  21       13.44      0.30 o 
   0   3  21        2.71      0.08 o 
  -8   0  22        0.37      0.11 o 
  -7   0  22        0.45      0.04 o 
  -6   0  22        2.92      0.09 o 
  -5   0  22        0.20      0.03 o 
  -4   0  22        1.32      0.06 o 
  -3   0  22       95.38      4.74 o 
  -2   0  22        4.46      0.13 o 
  -1   0  22        0.64      0.04 o 
   0   0  22       17.18      0.38 o 
   1   0  22        4.31      0.12 o 
   2   0  22       15.74      0.43 o 
  -7   1  22        1.24      0.04 o 
  -6   1  22        1.46      0.05 o 
  -5   1  22        1.53      0.05 o 
  -4   1  22       22.06      0.50 o 
  -3   1  22        2.13      0.06 o 
  -2   1  22       11.13      0.25 o 
  -1   1  22       12.37      0.28 o 
   0   1  22        4.28      0.11 o 
   1   1  22        3.01      0.09 o 
   2   1  22        0.63      0.05 o 
  -6   2  22        0.14      0.02 o 
  -5   2  22       10.22      0.23 o 
  -4   2  22        4.13      0.11 o 
  -3   2  22        0.03      0.02 o 
  -2   2  22        9.96      0.23 o 
  -1   2  22       19.57      0.45 o 
   0   2  22        0.42      0.04 o 
   1   2  22       11.87      0.28 o 
  -4   3  22        1.07      0.07 o 
  -3   3  22       10.48      0.28 o 
  -2   3  22       11.15      0.26 o 
  -6   1  23        2.19      0.06 o 
  -5   1  23        0.19      0.02 o 
  -4   1  23        9.55      0.22 o 
  -3   1  23        1.92      0.06 o 
  -2   1  23        0.01      0.01 o 
  -1   1  23        1.76      0.06 o 
   0   1  23       10.89      0.26 o 
  -5   2  23        7.69      0.20 o 
  -4   2  23       18.69      0.41 o 
  -3   2  23        0.14      0.02 o 
  -2   2  23       10.83      0.25 o 
  -1   2  23        0.02      0.02 o 
  -5   0  24        0.51      0.11 o 
  -4   0  24        1.89      0.08 o 
  -3   0  24        0.40      0.05 o 
  -2   0  24        0.04      0.03 o 
  -1   0  24       22.15      0.93 o 
  -4   1  24        2.62      0.11 o 
  -3   1  24        0.24      0.06 o 
  -2   1  24        2.20      0.10 o 
_refine_diff_density_max 2.120730E-01
_refine_diff_density_min -2.256834E-01

# start Validation Reply Form
_vrf_PLAT417_ELMAM2_withoutURATIO_oxa12_12
;
PROBLEM: Short Inter D-H..H-D
RESPONSE: This is a very strong hydrogen bond and this is the reason why
the distance is so short.
;
# end Validation Reply Form
