# Supplementary material for: On the accuracy and precision of X-ray and neutron diffraction results as a function of resolution and the electron density model
Source: IUCrJ. 2020 Aug 25;7(Pt 5):920–33. doi: 10.1107/S2052252520010441 (PMC7467170; doi:10.1107/S2052252520010441)
Supplement: Supplementary file 2 [file m-07-00920-sup2.zip › cif_deposition/ELMAM2_withoutURATIO_oxa13_05.cif]

data_ELMAM2_withoutURATIO_oxa13_05  
_audit_creation_method             'MoPro12'     
_chemical_formula_moiety               'C2 H2 O4, 2(H2 O1)'
_chemical_formula_sum                  'C2 H6 O6'
_chemical_formula_weight               126.07
_chemical_absolute_configuration     '-'

_symmetry_cell_setting               monoclinic   
_symmetry_space_group_name_H-M         'P 21/c'
_symmetry_space_group_name_Hall        '-P 2ybc'

loop_
_atom_type_symbol                      
_atom_type_description                 
_atom_type_scat_dispersion_real        
_atom_type_scat_dispersion_imag        
_atom_type_scat_source                 
 'C' 'C'    0.0033   0.0016
'Su & Coppens. Acta. Cryst. (1997) A53, 749-762. '                    
 'H' 'H'    0.0000   0.0000
'Su & Coppens. Acta. Cryst. (1997) A53, 749-762. '                    
 'O' 'O'    0.0106   0.0060
'Su & Coppens. Acta. Cryst. (1997) A53, 749-762. '                    

loop_
_symmetry_equiv_pos_as_xyz           
'x, y, z'
'-x, y+1/2, -z+1/2'
'-x, -y, -z'
'x, -y-1/2, z-1/2'
_cell_length_a                6.0942(4) 
_cell_length_b                3.4930(2) 
_cell_length_c                11.8532(7) 
_cell_angle_alpha             90.00 
_cell_angle_beta              103.941(2) 
_cell_angle_gamma             90.00 
_cell_volume                   244.89(3) 
_cell_formula_units_Z                2
_cell_measurement_reflns_used     9984
_cell_measurement_temperature     100(1)
_cell_measurement_theta_max       45.31
_cell_measurement_theta_min       3.44
_exptl_crystal_density_diffrn     1.710
_exptl_crystal_F_000              132 
_exptl_absorpt_coefficient_mu     0.181 
_exptl_crystal_description        unspecified
_exptl_crystal_size_max                 0.134
_exptl_crystal_size_mid                 0.131
_exptl_crystal_size_min                 0.119
_exptl_crystal_colour             colourless
_exptl_absorpt_correction_type    multi-scan
_exptl_absorpt_process_details
;
 Absorption correction done by SORTAV
 Blessing, R. H.: (1995) Acta Cryst. A51, 33-38
;
_exptl_absorpt_correction_T_min    0.964
_exptl_absorpt_correction_T_max    0.996
_exptl_special_details               
;
?
;
_diffrn_reflns_av_R_equivalents   0.0000
_diffrn_reflns_av_unetI/netI      0.0280
_diffrn_reflns_limit_h_max        11
_diffrn_reflns_limit_h_min        -12
_diffrn_reflns_limit_k_max        6
_diffrn_reflns_limit_k_min        0
_diffrn_reflns_limit_l_max        23
_diffrn_reflns_limit_l_min        0
_diffrn_reflns_number             2037
_diffrn_reflns_theta_full         26.00
_diffrn_reflns_theta_max          45.33
_diffrn_reflns_theta_min          3.44
_diffrn_ambient_temperature       100(1)
_diffrn_detector_area_resol_mean  ?
_diffrn_measured_fraction_theta_full 0.990
_diffrn_measured_fraction_theta_max 0.997
_diffrn_measurement_device_type   'Bruker APEX-II CCD'
_diffrn_measurement_method        '\f and \w scans'
_diffrn_radiation_monochromator   'graphite'
_diffrn_radiation_type            MoK\a
_diffrn_radiation_wavelength      0.71073
_diffrn_source                    'fine-focus sealed tube'
_diffrn_standards_number          0
_reflns_number_gt                 1927
_reflns_number_total              2037
_reflns_threshold_expression      >2sigma(I)
_computing_structure_refinement      'MoPro (J. Appl. Cryst. 2005, 38, 38-54)'
_iucr_refine_instructions_details  
; 
# ! MoPro 12.6 19/01/2017 15:39:32 F:\Oxalic_acid\Oxa_ELMAM2\Final_Refinement_05\13\mopro_elmam2_01.par 
# ! reflections hkl file : F:\Oxalic_acid\Oxa_ELMAM2\Final_Refinement_05\13\sortav_freeformat.hkl refin. vs. F^1 
# ! atomic table file : C:\Users\user\Desktop\Programy_Krys\MoPro\MoProSuite\LibMoPro\mopro.tab 
# ! wave functions file : C:\Users\user\Desktop\Programy_Krys\MoPro\MoProSuite\LibMoPro\WAVEF_Su_Coppens_relativistic 
# ! RF factor = 1.344 % RI factor = 2.085% 
# ! wR2F factor = 2.175 % wR2I factor = 3.929% 
# ! g.o.f.(F**1) = 1.453 Nvar= 49 Nref= 2037 Nfree= 0 0.08<sinT/l< 1.00 
#  
# WSIG 1.00000 ! weighting scheme 
#  ! SPACE GROUP P ? 
#  
# CELL 6.0942 3.4930 11.8532 90.0000 103.9411 90.0000 0.71073 
# ZERR 0.0004 0.0002 0.0007 0.0000 0.0020 0.0000 
#  
# SYMM 2 P CENTRO 
#  X , Y, Z 
#  -X , 1/2+Y, 1/2-Z 
#  
# EQUIV 56551 
#  
# SCALE 1 11.902699 
#  
# FMULT 1.00000 
#  
# UOVER 0.00000 0.00000 0.00000 0.00000 0.00000 0.00000 ANI 
#  
# SOLVT 0.00000 50.00000 
#  
# EXTIN 0.00000 GAUSSIAN ISOT TYP1 ! G*10^4 
#  
#  
# DUMMY 0 
#  
# KAPPA 6 
#  0.997420 0.887700 ! # 1 1 MOL O1 1x 
#  0.991080 0.921460 ! # 2 1 MOL C1 1x 
#  0.992980 0.894140 ! # 3 1 MOL O2 1x 
#  0.984730 0.963620 ! # 4 1 MOL O3 1x 
#  1.161560 1.499840 ! # 5 1 MOL H2 2x 
#  1.155900 1.498650 ! # 6 1 MOL H1 1x 
#  
# ATOMS 7 
#  
# ATOM 1 O1 MOL 1 0.064952 0.443841 0.150172 1.0000 1 O 
# bXY C1 H1 OCT K1 V0 M0 Q0 
# UANI 0.012261 0.018021 0.007184 -.004381 0.001421 0.000743 
#  6.07118 0. -.071 0.013 0. 0.008 0. 0. 0.017 0.021 
#  0. -.011 -.023 0. 0. -.068 0. 
#  
# ATOM 2 C1 MOL 1 0.096931 0.558774 0.051963 1.0000 1 C 
# bXY O1 O2 OCT K2 V0 M0 Q0 
# UANI 0.008654 0.010799 0.007363 -.001678 0.001302 0.000168 
#  4.04799 0. 0.034 0. 0. -.320 0. 0. -.087 0. 
#  0. -.001 0. 0. 0. -.390 0. 
#  
# ATOM 3 O2 MOL 1 0.257713 0.742844 0.036278 1.0000 1 O 
#  XY C1 O1 OCT K3 V0 M0 Q0 
# UANI 0.010390 0.016954 0.009261 -.005260 0.001081 0.000642 
#  6.11627 0. -.078 -.003 0. -.082 0. 0. -.061 0.002 
#  0. -.002 0.002 0. 0. 0.039 -.008 
#  
# ATOM 4 O3 MOL 1 0.369919 0.631477 0.321390 1.0000 1 O 
# bXY H3 H2 OCT K4 V0 M0 Q0 
# UANI 0.009946 0.017315 0.008729 0.002124 0.000623 -.001024 
#  6.32858 0. -.082 0. 0. 0.049 0. 0. 0.021 0. 
#  0. -.039 0. 0. 0. -.079 0. 
#  
# ATOM 5 H2 MOL 1 0.311612 0.689692 0.388939 1.0000 1 H 
#  ZX O3 H3 QUA K5 V0 M0 Q0 
# UISO 0.028291 
#  0.82473 0. 0. 0. 0.120 0.102 0. 0. 0. 0. 
#  
# ATOM 6 H3 MOL 1 0.490783 0.451977 0.351856 1.0000 1 H 
#  ZX O3 H2 QUA K5 V0 M0 Q0 
# UISO 0.028938 
#  0.82473 0. 0. 0. 0.120 0.102 0. 0. 0. 0. 
#  
# ATOM 7 H1 MOL 1 0.202369 0.516276 0.219594 1.0000 1 H 
#  ZX O1 C1 QUA K6 V0 M0 Q0 
# UISO 0.035130 
#  0.78652 0. 0. 0. 0.131 0.096 0. 0. 0. 0. 
#  
# ANHAR 0 3 ! number_of_anharmonic_atoms max_order 
# ! 1 ! atom number 
# ! 0.00E+00 0.00E+00 0.00E+00 0.00E+00 0.00E+00 0.00E+00 0.00E+00 0.00E+00 
# ! 0.00E+00 0.00E+00 
#  
#  
# STOP 
; 
_refine_special_details              
;
  TAAM refinement with ELMAM2 databank.
  Uses aspherical atomic scattering factors computed 
  from multipolar model
  (Hansen & Coppens, Acta Cryst. A, 1978, 34, 909-921)
  parametrized using ELMAM2 databank
  (Domagala, et al., Acta Cryst. A, 2012, 68, 337-351)
  and MoPro software
  (Jelsch, et al., J. Appl. Cryst. 2005, 38, 38-54)
 Refinement of F^1^ against reflections.
 The threshold expression of F^2^ > 2sigma(F^2^) is
 used for calculating R-factors(gt) and is not
 relevant to the choice of reflections for refinement.
 R-factors based on F^2^ are statistically about twice
 as large as those based on F, and R-factors based on
 ALL data will be even larger.
;
_refine_ls_structure_factor_coef     F  
_refine_ls_matrix_type                full
_refine_ls_weighting_scheme          sigma
_atom_sites_solution_primary      direct 
_atom_sites_solution_secondary    difmap 
_atom_sites_solution_hydrogens    geom   
_refine_ls_hydrogen_treatment    refall
_refine_ls_extinction_method        'none'              
_refine_ls_number_reflns              2037
_refine_ls_number_parameters            49
_refine_ls_number_restraints             0
# R-factors: R(F)  &  wR2(I) 
_refine_ls_R_factor_all              0.0134
_refine_ls_R_factor_gt               0.0123
_refine_ls_wR_factor_ref             0.0218
_refine_ls_wR_factor_gt              0.0216
_refine_ls_goodness_of_fit_ref       1.453
_refine_ls_restrained_S_all          0.000
_refine_ls_shift/su_max              0.001
_refine_ls_shift/su_mean             0.000

###  to get diff_density_max min & rms : 
###  run MoPro  : WRIT FOUR   to create FOURier file 
###  run VMoPro : FOUR  FastFourierTransform   to get a 3D grid (Xplor format) on whole unit-cell
###             & GRID  STAT   to get max min rms statistics


loop_
_atom_site_type_symbol      
_atom_site_label            
_atom_site_fract_x          
_atom_site_fract_y          
_atom_site_fract_z          
_atom_site_U_iso_or_equiv   
_atom_site_adp_type         
_atom_site_occupancy        
_atom_site_calc_flag        
_atom_site_refinement_flag_posn  
_atom_site_refinement_flag_adp  
_atom_site_disorder_assembly
_atom_site_disorder_group   
O  O1 0.06495(2) 0.44384(4) 0.150172(1) 0.01265(5) Uani 1 d . . . .
C  C1 0.09693(2) 0.55877(4) 0.05196(1) 0.00905(5) Uani 1 d . . . .
O  O2 0.25771(2) 0.74284(4) 0.03628(1) 0.01242(5) Uani 1 d . . . .
O  O3 0.36992(2) 0.63148(4) 0.32139(1) 0.01227(5) Uani 1 d . . . .
H  H2 0.312(1) 0.690(2) 0.3889(7) 0.028(1) Uiso 1 d U . . .
H  H3 0.491(1) 0.452(2) 0.3519(7) 0.029(1) Uiso 1 d U . . .
H  H1 0.202(2) 0.516(3) 0.2196(8) 0.035(2) Uiso 1 d U . . .

loop_ 
_atom_site_aniso_label 
_atom_site_aniso_U_11 
_atom_site_aniso_U_22 
_atom_site_aniso_U_33 
_atom_site_aniso_U_12 
_atom_site_aniso_U_13 
_atom_site_aniso_U_23 
O1 0.01226(4) 0.01802(5) 0.00718(4) -0.00438(3) 0.00142(3) 0.00074(3)  
C1 0.00865(5) 0.01080(5) 0.00736(5) -0.00168(3) 0.00130(3) 0.00017(3)  
O2 0.01039(4) 0.01695(5) 0.00926(5) -0.00526(3) 0.00108(3) 0.00064(3)  
O3 0.00995(4) 0.01731(5) 0.00873(4) 0.00212(3) 0.00062(3) -0.00102(3)                                    

loop_
_geom_bond_atom_site_label_1         
_geom_bond_atom_site_label_2         
_geom_bond_distance                  
_geom_bond_site_symmetry_2           
_geom_bond_publ_flag                 
O1 C1 1.2898(2) . ? 
O1 H1 1.054(10) . ? 
C1 O2 1.2230(2) . ? 
O3 H3 0.968(9) . ? 
O3 H2 0.973(9) . ? 

loop_
_geom_angle_atom_site_label_1        
_geom_angle_atom_site_label_2        
_geom_angle_atom_site_label_3        
_geom_angle                          
_geom_angle_site_symmetry_1          
_geom_angle_site_symmetry_3          
_geom_angle_publ_flag                
O1 C1 O2 126.99(1) . . ? 
C1 O1 H1 111.4(5) . . ? 
H2 O3 H3 103.0(6) . . ? 

loop_
_geom_torsion_atom_site_label_1      
_geom_torsion_atom_site_label_2      
_geom_torsion_atom_site_label_3      
_geom_torsion_atom_site_label_4      
_geom_torsion                        
_geom_torsion_site_symmetry_1        
_geom_torsion_site_symmetry_2        
_geom_torsion_site_symmetry_3        
_geom_torsion_site_symmetry_4        
_geom_torsion_publ_flag              
O2 C1 O1 H1 -2.9(5) . . . . ?   

loop_ 
 _refln_index_h 
 _refln_index_k 
 _refln_index_l 
 _refln_F_squared_meas 
 _refln_F_squared_sigma 
 _refln_observed_status 
   1   0   0      377.50     17.93 o 
   2   0   0       24.31      0.67 o 
   3   0   0      388.64      9.98 o 
   4   0   0       45.16      1.32 o 
   5   0   0       65.92      2.10 o 
   6   0   0      232.94      7.60 o 
   7   0   0      112.52      2.91 o 
   8   0   0       28.51      0.64 o 
   9   0   0       19.11      0.43 o 
  10   0   0        8.56      0.22 o 
  11   0   0       35.38      0.90 o 
   2   1   0      365.88      8.77 o 
   3   1   0      106.42      2.80 o 
   4   1   0        2.48      0.18 o 
   5   1   0        0.48      0.11 o 
   6   1   0        0.64      0.14 o 
   7   1   0       85.50      1.90 o 
   8   1   0        0.01      0.01 o 
   9   1   0       34.47      0.77 o 
  10   1   0       10.21      0.24 o 
  11   1   0        0.09      0.03 o 
   0   2   0       14.74      1.03 o 
   1   2   0      341.72     19.22 o 
   2   2   0      513.68     12.49 o 
   3   2   0        2.19      0.21 o 
   4   2   0      121.84      3.50 o 
   5   2   0       24.15      0.88 o 
   6   2   0        0.05      0.02 o 
   7   2   0       36.31      0.82 o 
   8   2   0       43.33      0.97 o 
   9   2   0        1.88      0.06 o 
  10   2   0       10.05      0.28 o 
  11   2   0        0.12      0.03 o 
   1   3   0       20.08      0.92 o 
   2   3   0       13.81      0.70 o 
   3   3   0       74.31      1.76 o 
   4   3   0        6.15      0.16 o 
   5   3   0      126.76      2.85 o 
   6   3   0        0.43      0.04 o 
   7   3   0        0.63      0.04 o 
   8   3   0       18.09      0.43 o 
   9   3   0        2.55      0.08 o 
  10   3   0        0.77      0.05 o 
   0   4   0        2.99      0.09 o 
   1   4   0       18.65      0.42 o 
   2   4   0       13.44      0.30 o 
   3   4   0        6.49      0.15 o 
   4   4   0       69.21      1.54 o 
   5   4   0        9.59      0.22 o 
   6   4   0       17.73      0.40 o 
   7   4   0       10.57      0.25 o 
   8   4   0        0.08      0.03 o 
   9   4   0        0.02      0.02 o 
   1   5   0        4.56      0.11 o 
   2   5   0       12.12      0.29 o 
   3   5   0       18.65      0.44 o 
   4   5   0        0.19      0.02 o 
   5   5   0        5.64      0.15 o 
   6   5   0       28.93      0.69 o 
   7   5   0       15.05      0.40 o 
   8   5   0        1.12      0.06 o 
   0   6   0       18.82      0.50 o 
   1   6   0        6.92      0.17 o 
   2   6   0        0.94      0.04 o 
   3   6   0        0.45      0.03 o 
   4   6   0        1.06      0.06 o 
   5   6   0        7.86      0.22 o 
   6   6   0       13.73      0.32 o 
 -11   1   1        0.22      0.03 o 
 -10   1   1        3.60      0.10 o 
  -9   1   1        0.53      0.03 o 
  -8   1   1       30.28      0.69 o 
  -7   1   1       18.74      0.43 o 
  -6   1   1        1.28      0.16 o 
  -5   1   1       56.64      1.50 o 
  -4   1   1       93.68      2.35 o 
  -3   1   1      333.27      8.20 o 
  -2   1   1      191.88      5.60 o 
   0   1   1      470.57     16.00 o 
   1   1   1       38.25      1.72 o 
   2   1   1       69.84      1.64 o 
   3   1   1      426.01     11.00 o 
   4   1   1      153.62      3.89 o 
   5   1   1      112.06      3.03 o 
   6   1   1      192.64      6.00 o 
   7   1   1        1.19      0.04 o 
   8   1   1        0.43      0.03 o 
   9   1   1        0.25      0.02 o 
  10   1   1       34.18      0.77 o 
  11   1   1        4.10      0.13 o 
 -11   2   1        2.99      0.09 o 
 -10   2   1        0.53      0.04 o 
  -9   2   1        5.11      0.13 o 
  -8   2   1       41.14      0.92 o 
  -7   2   1        0.03      0.02 o 
  -6   2   1       72.17      1.59 o 
  -5   2   1        9.72      0.51 o 
  -4   2   1       52.52      2.14 o 
  -3   2   1       84.89      2.34 o 
  -2   2   1      150.18      4.16 o 
  -1   2   1      140.60      3.53 o 
   0   2   1       80.42      2.20 o 
   1   2   1      274.99     10.16 o 
   2   2   1        2.00      0.21 o 
   3   2   1        7.61      0.50 o 
   4   2   1       76.42      2.18 o 
   5   2   1       26.69      0.63 o 
   6   2   1        9.62      0.22 o 
   7   2   1       10.93      0.27 o 
   8   2   1       22.08      0.50 o 
   9   2   1        3.65      0.10 o 
  10   2   1        1.91      0.07 o 
  11   2   1       12.90      0.31 o 
 -10   3   1        2.89      0.09 o 
  -9   3   1        3.02      0.09 o 
  -8   3   1        0.23      0.03 o 
  -7   3   1        2.14      0.06 o 
  -6   3   1       13.93      0.31 o 
  -5   3   1       20.57      0.46 o 
  -4   3   1        5.35      0.17 o 
  -3   3   1        3.78      0.46 o 
  -2   3   1      143.56      4.76 o 
  -1   3   1        0.09      0.08 o 
   0   3   1       54.20      1.64 o 
   1   3   1       32.74      1.08 o 
   2   3   1       29.31      0.69 o 
   3   3   1        2.16      0.11 o 
   4   3   1       38.13      0.83 o 
   5   3   1       28.15      0.63 o 
   6   3   1        0.05      0.02 o 
   7   3   1       29.06      0.65 o 
   8   3   1        0.19      0.03 o 
   9   3   1        7.00      0.18 o 
  10   3   1        1.32      0.06 o 
  -9   4   1       12.86      0.31 o 
  -8   4   1       22.85      0.56 o 
  -7   4   1       23.09      0.52 o 
  -6   4   1        8.33      0.20 o 
  -5   4   1        3.41      0.09 o 
  -4   4   1        0.15      0.02 o 
  -3   4   1       21.95      0.49 o 
  -2   4   1       17.10      0.39 o 
  -1   4   1        6.27      0.15 o 
   0   4   1       12.58      0.28 o 
   1   4   1        0.64      0.03 o 
   2   4   1        0.01      0.01 o 
   3   4   1        0.33      0.02 o 
   4   4   1        0.53      0.03 o 
   5   4   1        4.68      0.12 o 
   6   4   1        0.02      0.02 o 
   7   4   1        1.56      0.06 o 
   8   4   1        2.42      0.08 o 
   9   4   1        2.62      0.09 o 
  -8   5   1        5.26      0.14 o 
  -7   5   1        4.13      0.13 o 
  -6   5   1        0.02      0.02 o 
  -5   5   1        2.97      0.09 o 
  -4   5   1        0.04      0.02 o 
  -3   5   1        0.20      0.02 o 
  -2   5   1        0.29      0.03 o 
  -1   5   1       10.34      0.24 o 
   0   5   1        0.03      0.02 o 
   1   5   1        0.08      0.02 o 
   2   5   1        3.86      0.10 o 
   3   5   1        9.43      0.22 o 
   4   5   1        2.10      0.07 o 
   5   5   1        0.10      0.03 o 
   6   5   1        4.68      0.14 o 
   7   5   1        0.04      0.03 o 
   8   5   1        0.19      0.04 o 
  -6   6   1        1.94      0.09 o 
  -5   6   1        0.02      0.02 o 
  -4   6   1        0.12      0.03 o 
  -3   6   1        9.18      0.25 o 
  -2   6   1        0.61      0.04 o 
  -1   6   1        2.33      0.07 o 
   0   6   1        6.26      0.15 o 
   1   6   1        6.14      0.16 o 
   2   6   1        0.57      0.04 o 
   3   6   1        0.94      0.05 o 
   4   6   1        4.06      0.11 o 
   5   6   1        5.01      0.17 o 
 -12   0   2        9.30      0.42 o 
 -11   0   2        3.98      0.16 o 
 -10   0   2        0.03      0.03 o 
  -9   0   2        4.20      0.12 o 
  -8   0   2        3.62      0.10 o 
  -7   0   2       14.60      0.34 o 
  -6   0   2      190.77      6.55 o 
  -5   0   2       92.82      2.50 o 
  -4   0   2      965.23     62.80 o 
  -3   0   2       14.57      0.48 o 
  -2   0   2      618.80     26.09 o 
   0   0   2      149.66      2.90 o 
   1   0   2        9.88      0.39 o 
   3   0   2      188.17      6.57 o 
   4   0   2        0.09      0.09 o 
   5   0   2      673.83     24.02 o 
   6   0   2       30.17      0.75 o 
   7   0   2       36.16      0.79 o 
   8   0   2       14.94      0.36 o 
   9   0   2       48.91      1.09 o 
  10   0   2        3.10      0.12 o 
  11   0   2       27.23      0.62 o 
 -11   1   2        6.22      0.16 o 
 -10   1   2        0.58      0.03 o 
  -9   1   2        1.44      0.05 o 
  -8   1   2        0.01      0.01 o 
  -7   1   2       90.00      2.00 o 
  -6   1   2        7.08      0.34 o 
  -5   1   2      259.09      6.66 o 
  -4   1   2       57.91      1.44 o 
  -3   1   2       34.46      1.03 o 
  -2   1   2      555.16     16.72 o 
  -1   1   2      157.35      4.78 o 
   0   1   2       91.17      2.09 o 
   1   1   2      433.21     17.92 o 
   2   1   2        2.70      0.17 o 
   3   1   2      447.28     11.11 o 
   4   1   2      185.12      4.95 o 
   5   1   2       57.97      1.95 o 
   6   1   2       61.33      1.40 o 
   7   1   2        0.22      0.02 o 
   8   1   2        2.21      0.06 o 
   9   1   2        4.90      0.13 o 
  10   1   2        0.02      0.02 o 
  11   1   2        8.87      0.22 o 
 -11   2   2        0.36      0.04 o 
 -10   2   2       11.78      0.28 o 
  -9   2   2        0.02      0.02 o 
  -8   2   2       17.04      0.38 o 
  -7   2   2        0.39      0.02 o 
  -6   2   2       40.45      0.91 o 
  -5   2   2        0.31      0.18 o 
  -4   2   2       13.05      0.66 o 
  -3   2   2      178.28      9.07 o 
  -2   2   2      501.85     12.54 o 
  -1   2   2        7.25      1.10 o 
   0   2   2      132.84      3.57 o 
   1   2   2        0.17      0.16 o 
   2   2   2        3.04      0.20 o 
   3   2   2      272.63      7.26 o 
   4   2   2      305.80      8.23 o 
   5   2   2        3.45      0.13 o 
   6   2   2        0.09      0.02 o 
   7   2   2        6.67      0.16 o 
   8   2   2        0.17      0.02 o 
   9   2   2       38.41      0.86 o 
  10   2   2       30.64      0.84 o 
  11   2   2        0.06      0.03 o 
 -10   3   2        8.55      0.23 o 
  -9   3   2       89.86      2.04 o 
  -8   3   2        8.89      0.21 o 
  -7   3   2        1.95      0.06 o 
  -6   3   2       12.01      0.27 o 
  -5   3   2        0.09      0.02 o 
  -4   3   2       14.96      0.84 o 
  -3   3   2      261.23      8.00 o 
  -2   3   2       70.00      2.27 o 
  -1   3   2       32.69      1.30 o 
   0   3   2      113.73      3.02 o 
   1   3   2       45.55      1.04 o 
   2   3   2       89.41      2.31 o 
   3   3   2       21.11      0.53 o 
   4   3   2        1.09      0.04 o 
   5   3   2        5.61      0.14 o 
   6   3   2        0.77      0.04 o 
   7   3   2       23.43      0.54 o 
   8   3   2        9.93      0.24 o 
   9   3   2        2.61      0.09 o 
  10   3   2       20.03      0.47 o 
  -9   4   2        4.11      0.11 o 
  -8   4   2       21.35      0.49 o 
  -7   4   2        7.27      0.17 o 
  -6   4   2        0.03      0.03 o 
  -5   4   2        0.01      0.01 o 
  -4   4   2        5.39      0.13 o 
  -3   4   2       11.34      0.26 o 
  -2   4   2       63.07      1.40 o 
  -1   4   2        9.97      0.23 o 
   0   4   2       59.43      1.33 o 
   1   4   2       57.87      1.31 o 
   2   4   2        2.06      0.06 o 
   3   4   2        2.44      0.07 o 
   4   4   2        0.62      0.03 o 
   5   4   2        0.09      0.02 o 
   6   4   2       27.97      0.63 o 
   7   4   2        1.84      0.07 o 
   8   4   2       15.25      0.35 o 
   9   4   2       14.16      0.37 o 
  -8   5   2       29.69      0.67 o 
  -7   5   2       21.47      0.49 o 
  -6   5   2        0.80      0.04 o 
  -5   5   2        4.37      0.11 o 
  -4   5   2       23.63      0.54 o 
  -3   5   2        2.47      0.07 o 
  -2   5   2       16.49      0.38 o 
  -1   5   2       75.69      1.74 o 
   0   5   2        7.76      0.19 o 
   1   5   2       12.81      0.30 o 
   2   5   2        1.99      0.06 o 
   3   5   2        3.28      0.09 o 
   4   5   2        0.92      0.05 o 
   5   5   2        5.09      0.15 o 
   6   5   2        0.20      0.05 o 
   7   5   2       13.83      0.33 o 
  -6   6   2        4.57      0.13 o 
  -5   6   2        0.37      0.04 o 
  -4   6   2        5.32      0.14 o 
  -3   6   2        2.14      0.07 o 
  -2   6   2        0.05      0.02 o 
  -1   6   2        7.23      0.17 o 
   0   6   2       10.55      0.25 o 
   1   6   2        3.15      0.09 o 
   2   6   2        7.56      0.19 o 
   3   6   2        1.45      0.06 o 
   4   6   2        0.64      0.04 o 
   5   6   2        4.70      0.19 o 
 -11   1   3       14.70      0.34 o 
 -10   1   3        2.34      0.07 o 
  -9   1   3        0.12      0.02 o 
  -8   1   3       19.79      0.47 o 
  -7   1   3        3.84      0.09 o 
  -6   1   3        1.23      0.18 o 
  -5   1   3       51.52      1.33 o 
  -4   1   3        1.89      0.17 o 
  -3   1   3      163.11      4.06 o 
  -2   1   3       20.85      1.47 o 
  -1   1   3      347.66     10.13 o 
   0   1   3       18.53      0.92 o 
   1   1   3      800.23     20.75 o 
   2   1   3      471.74     11.28 o 
   3   1   3       41.16      1.25 o 
   4   1   3      214.87      6.22 o 
   5   1   3        1.84      0.09 o 
   6   1   3       22.91      0.50 o 
   7   1   3        7.72      0.18 o 
   8   1   3       88.45      2.01 o 
   9   1   3       27.93      0.63 o 
  10   1   3        9.08      0.25 o 
  11   1   3       12.28      0.32 o 
 -11   2   3        1.45      0.06 o 
 -10   2   3       51.35      1.15 o 
  -9   2   3        0.69      0.04 o 
  -8   2   3        7.21      0.17 o 
  -7   2   3       23.00      0.51 o 
  -6   2   3       61.68      1.36 o 
  -5   2   3        4.39      0.43 o 
  -4   2   3       80.26      2.51 o 
  -3   2   3      302.74      8.77 o 
  -2   2   3        9.46      0.36 o 
  -1   2   3      169.39      6.37 o 
   0   2   3        0.25      0.13 o 
   1   2   3      369.54     11.82 o 
   2   2   3       17.21      0.64 o 
   3   2   3      100.70      2.73 o 
   4   2   3       57.31      1.35 o 
   5   2   3       24.66      0.57 o 
   6   2   3       14.15      0.32 o 
   7   2   3        4.94      0.12 o 
   8   2   3        5.15      0.13 o 
   9   2   3        5.45      0.14 o 
  10   2   3        8.51      0.21 o 
 -10   3   3        3.95      0.11 o 
  -9   3   3       13.71      0.32 o 
  -8   3   3        7.45      0.20 o 
  -7   3   3        2.29      0.06 o 
  -6   3   3        1.65      0.05 o 
  -5   3   3        6.37      0.15 o 
  -4   3   3       23.85      0.70 o 
  -3   3   3        6.44      0.68 o 
  -2   3   3        1.50      0.23 o 
  -1   3   3       13.64      0.62 o 
   0   3   3       88.77      2.12 o 
   1   3   3        0.09      0.04 o 
   2   3   3        4.57      0.18 o 
   3   3   3      101.44      2.49 o 
   4   3   3        1.48      0.05 o 
   5   3   3        4.66      0.12 o 
   6   3   3        0.90      0.05 o 
   7   3   3       15.74      0.36 o 
   8   3   3        0.64      0.04 o 
   9   3   3       15.93      0.37 o 
  10   3   3        4.26      0.12 o 
  -9   4   3       22.81      0.52 o 
  -8   4   3       17.03      0.41 o 
  -7   4   3        0.71      0.03 o 
  -6   4   3        7.50      0.18 o 
  -5   4   3       25.39      0.56 o 
  -4   4   3       63.89      1.47 o 
  -3   4   3       60.57      1.34 o 
  -2   4   3       34.63      0.77 o 
  -1   4   3        0.02      0.01 o 
   0   4   3        4.12      0.10 o 
   1   4   3       15.03      0.36 o 
   2   4   3       56.93      1.31 o 
   3   4   3       19.15      0.44 o 
   4   4   3        2.96      0.08 o 
   5   4   3        1.42      0.05 o 
   6   4   3        0.29      0.03 o 
   7   4   3        1.22      0.08 o 
   8   4   3        2.70      0.09 o 
   9   4   3        0.03      0.03 o 
  -8   5   3        0.03      0.04 o 
  -7   5   3        3.66      0.10 o 
  -6   5   3        1.24      0.05 o 
  -5   5   3        3.34      0.10 o 
  -4   5   3        2.47      0.08 o 
  -3   5   3        4.54      0.11 o 
  -2   5   3        3.41      0.09 o 
  -1   5   3        1.25      0.04 o 
   0   5   3        1.14      0.05 o 
   1   5   3        0.65      0.03 o 
   2   5   3        1.43      0.05 o 
   3   5   3        0.03      0.02 o 
   4   5   3        3.66      0.10 o 
   5   5   3        1.23      0.06 o 
   6   5   3        0.70      0.05 o 
   7   5   3        1.49      0.07 o 
  -6   6   3        0.54      0.04 o 
  -5   6   3       20.98      0.48 o 
  -4   6   3       14.31      0.33 o 
  -3   6   3        1.32      0.08 o 
  -2   6   3       17.00      0.42 o 
  -1   6   3        0.07      0.02 o 
   0   6   3        4.31      0.11 o 
   1   6   3        0.63      0.04 o 
   2   6   3       13.90      0.36 o 
   3   6   3        1.10      0.07 o 
   4   6   3        0.74      0.04 o 
   5   6   3        2.31      0.09 o 
 -12   0   4       46.05      1.35 o 
 -11   0   4       10.12      0.34 o 
 -10   0   4        8.79      0.24 o 
  -9   0   4       58.50      1.39 o 
  -8   0   4        4.59      0.11 o 
  -7   0   4       39.95      0.92 o 
  -6   0   4        2.90      0.28 o 
  -5   0   4       18.95      0.72 o 
  -4   0   4      123.28      3.43 o 
  -3   0   4       93.08      6.19 o 
  -1   0   4      848.28     11.95 o 
   0   0   4       71.50      1.78 o 
   1   0   4     1702.85     21.54 o 
   2   0   4        8.36      0.32 o 
   3   0   4       20.53      1.15 o 
   4   0   4       36.77      1.78 o 
   5   0   4       12.53      0.56 o 
   6   0   4        1.64      0.06 o 
   7   0   4      278.75      6.34 o 
   8   0   4       67.27      1.52 o 
   9   0   4        4.78      0.15 o 
  10   0   4       15.34      0.43 o 
  11   0   4        0.14      0.04 o 
 -12   1   4        0.13      0.04 o 
 -11   1   4       38.34      0.89 o 
 -10   1   4        0.84      0.05 o 
  -9   1   4       10.71      0.27 o 
  -8   1   4       30.40      0.68 o 
  -7   1   4        0.45      0.02 o 
  -6   1   4       33.80      1.09 o 
  -5   1   4       96.73      2.64 o 
  -4   1   4       34.70      1.00 o 
  -3   1   4      233.14      6.31 o 
  -2   1   4      358.31      9.36 o 
  -1   1   4      252.88      6.80 o 
   0   1   4     1492.42     19.40 o 
   1   1   4       65.96      1.71 o 
   2   1   4        9.30      0.43 o 
   3   1   4       11.08      0.56 o 
   4   1   4        2.13      0.71 o 
   5   1   4       41.00      0.99 o 
   6   1   4       56.15      1.24 o 
   7   1   4       35.82      0.84 o 
   8   1   4       34.71      0.78 o 
   9   1   4        2.67      0.08 o 
  10   1   4       10.16      0.25 o 
  11   1   4        1.81      0.08 o 
 -11   2   4       11.90      0.29 o 
 -10   2   4       29.89      0.69 o 
  -9   2   4        0.42      0.03 o 
  -8   2   4       16.35      0.38 o 
  -7   2   4        3.52      0.09 o 
  -6   2   4        5.56      0.18 o 
  -5   2   4       26.76      1.32 o 
  -4   2   4       63.42      1.85 o 
  -3   2   4       26.57      1.04 o 
  -2   2   4       24.45      0.76 o 
  -1   2   4      230.56      6.48 o 
   0   2   4      180.32      6.08 o 
   1   2   4       18.53      0.66 o 
   2   2   4        1.04      0.16 o 
   3   2   4       93.54      2.21 o 
   4   2   4       16.19      0.42 o 
   5   2   4       62.19      1.41 o 
   6   2   4       49.58      1.17 o 
   7   2   4        0.62      0.04 o 
   8   2   4       14.84      0.37 o 
   9   2   4       37.69      0.85 o 
  10   2   4        1.59      0.07 o 
 -10   3   4       11.03      0.26 o 
  -9   3   4       22.43      0.51 o 
  -8   3   4        0.02      0.03 o 
  -7   3   4       79.68      1.81 o 
  -6   3   4        4.75      0.12 o 
  -5   3   4       11.75      0.27 o 
  -4   3   4      248.83      5.84 o 
  -3   3   4       45.63      1.65 o 
  -2   3   4        9.59      0.69 o 
  -1   3   4       55.42      1.33 o 
   0   3   4       59.28      2.04 o 
   1   3   4        8.24      0.24 o 
   2   3   4      223.28      6.04 o 
   3   3   4      108.31      2.43 o 
   4   3   4       50.29      1.12 o 
   5   3   4        4.08      0.10 o 
   6   3   4        0.32      0.02 o 
   7   3   4       14.78      0.37 o 
   8   3   4       11.70      0.28 o 
   9   3   4        7.18      0.18 o 
  10   3   4        3.71      0.14 o 
  -9   4   4        0.31      0.03 o 
  -8   4   4       11.93      0.28 o 
  -7   4   4        2.23      0.07 o 
  -6   4   4       45.16      1.02 o 
  -5   4   4       25.41      0.59 o 
  -4   4   4        1.20      0.04 o 
  -3   4   4       30.57      0.69 o 
  -2   4   4        0.53      0.03 o 
  -1   4   4        0.49      0.03 o 
   0   4   4       12.74      0.29 o 
   1   4   4        3.05      0.08 o 
   2   4   4       55.85      1.27 o 
   3   4   4       39.80      0.89 o 
   4   4   4        1.70      0.06 o 
   5   4   4       26.83      0.61 o 
   6   4   4        6.56      0.17 o 
   7   4   4        2.81      0.10 o 
   8   4   4        2.62      0.10 o 
   9   4   4        0.08      0.06 o 
  -8   5   4        0.12      0.03 o 
  -7   5   4        1.93      0.07 o 
  -6   5   4       39.82      0.90 o 
  -5   5   4       70.04      1.57 o 
  -4   5   4        0.53      0.04 o 
  -3   5   4       10.00      0.23 o 
  -2   5   4        3.64      0.09 o 
  -1   5   4        5.13      0.13 o 
   0   5   4       25.41      0.57 o 
   1   5   4       94.81      2.25 o 
   2   5   4        2.88      0.08 o 
   3   5   4        0.11      0.04 o 
   4   5   4       24.10      0.57 o 
   5   5   4        3.81      0.11 o 
   6   5   4       16.63      0.41 o 
   7   5   4        2.72      0.10 o 
  -6   6   4        3.54      0.10 o 
  -5   6   4        3.09      0.09 o 
  -4   6   4        3.74      0.10 o 
  -3   6   4        1.42      0.06 o 
  -2   6   4        0.08      0.03 o 
  -1   6   4        1.88      0.06 o 
   0   6   4        0.80      0.04 o 
   1   6   4        5.79      0.16 o 
   2   6   4        7.75      0.19 o 
   3   6   4        1.39      0.06 o 
   4   6   4        0.11      0.04 o 
   5   6   4        1.87      0.08 o 
 -12   1   5       20.91      0.48 o 
 -11   1   5        2.24      0.08 o 
 -10   1   5       10.02      0.24 o 
  -9   1   5        3.16      0.09 o 
  -8   1   5       23.29      0.52 o 
  -7   1   5        2.29      0.06 o 
  -6   1   5       97.33      2.90 o 
  -5   1   5       32.86      1.02 o 
  -4   1   5        0.07      0.05 o 
  -3   1   5      212.09      5.45 o 
  -2   1   5       20.07      0.77 o 
  -1   1   5        1.10      0.15 o 
   0   1   5       72.04      1.88 o 
   1   1   5      116.51      2.93 o 
   2   1   5       20.20      0.78 o 
   3   1   5        5.10      0.41 o 
   4   1   5       91.94      2.73 o 
   5   1   5        1.35      0.06 o 
   6   1   5       60.16      1.32 o 
   7   1   5       41.56      0.96 o 
   8   1   5        0.01      0.01 o 
   9   1   5        6.51      0.18 o 
  10   1   5        3.76      0.13 o 
 -11   2   5        2.22      0.11 o 
 -10   2   5        0.03      0.02 o 
  -9   2   5        6.23      0.16 o 
  -8   2   5       35.29      0.79 o 
  -7   2   5       10.29      0.24 o 
  -6   2   5        4.38      0.11 o 
  -5   2   5      177.30      5.52 o 
  -4   2   5        6.05      0.35 o 
  -3   2   5        2.11      0.31 o 
  -2   2   5        3.39      0.28 o 
  -1   2   5      500.96     13.18 o 
   0   2   5       48.84      1.90 o 
   1   2   5       94.04      2.61 o 
   2   2   5      149.72      4.40 o 
   3   2   5       63.77      1.59 o 
   4   2   5        0.55      0.07 o 
   5   2   5       15.48      0.35 o 
   6   2   5      101.07      2.27 o 
   7   2   5        0.78      0.05 o 
   8   2   5        7.88      0.20 o 
   9   2   5        3.51      0.11 o 
  10   2   5       10.93      0.26 o 
 -11   3   5        7.09      0.19 o 
 -10   3   5        0.02      0.02 o 
  -9   3   5        0.03      0.04 o 
  -8   3   5        0.92      0.04 o 
  -7   3   5       35.82      0.80 o 
  -6   3   5        0.73      0.04 o 
  -5   3   5        3.79      0.10 o 
  -4   3   5       29.08      0.66 o 
  -3   3   5       19.75      1.72 o 
  -2   3   5        6.54      0.20 o 
  -1   3   5        0.79      0.07 o 
   0   3   5       15.75      0.43 o 
   1   3   5       21.29      0.61 o 
   2   3   5        7.81      0.24 o 
   3   3   5        0.13      0.02 o 
   4   3   5        3.84      0.11 o 
   5   3   5       42.64      0.95 o 
   6   3   5        0.17      0.02 o 
   7   3   5        1.08      0.05 o 
   8   3   5       18.92      0.44 o 
   9   3   5        1.31      0.10 o 
 -10   4   5        0.97      0.18 o 
  -9   4   5        0.03      0.03 o 
  -8   4   5        3.21      0.10 o 
  -7   4   5       24.32      0.55 o 
  -6   4   5       41.27      0.94 o 
  -5   4   5       14.38      0.34 o 
  -4   4   5       12.01      0.29 o 
  -3   4   5        0.39      0.02 o 
  -2   4   5       35.97      0.81 o 
  -1   4   5       63.63      1.41 o 
   0   4   5       79.64      1.83 o 
   1   4   5       53.98      1.19 o 
   2   4   5       19.08      0.43 o 
   3   4   5        0.28      0.02 o 
   4   4   5       21.03      0.47 o 
   5   4   5       19.97      0.51 o 
   6   4   5       15.85      0.36 o 
   7   4   5       22.40      0.57 o 
   8   4   5        2.97      0.12 o 
  -8   5   5        1.55      0.06 o 
  -7   5   5        0.98      0.06 o 
  -6   5   5        0.03      0.02 o 
  -5   5   5        0.30      0.03 o 
  -4   5   5        0.04      0.02 o 
  -3   5   5        1.23      0.05 o 
  -2   5   5        4.34      0.11 o 
  -1   5   5        0.18      0.02 o 
   0   5   5        3.28      0.09 o 
   1   5   5        4.46      0.13 o 
   2   5   5        1.26      0.05 o 
   3   5   5        1.89      0.07 o 
   4   5   5        2.21      0.08 o 
   5   5   5        0.44      0.04 o 
   6   5   5        0.03      0.03 o 
   7   5   5        0.03      0.03 o 
  -6   6   5       10.38      0.25 o 
  -5   6   5        1.54      0.06 o 
  -4   6   5        6.15      0.16 o 
  -3   6   5        0.72      0.04 o 
  -2   6   5       10.11      0.25 o 
  -1   6   5        0.96      0.04 o 
   0   6   5       30.22      0.69 o 
   1   6   5       12.45      0.33 o 
   2   6   5        0.23      0.03 o 
   3   6   5        3.65      0.10 o 
   4   6   5        3.15      0.11 o 
 -12   0   6        6.02      0.26 o 
 -11   0   6        0.56      0.06 o 
 -10   0   6       12.97      0.37 o 
  -9   0   6       25.47      0.60 o 
  -8   0   6        0.01      0.01 o 
  -7   0   6      258.86      6.78 o 
  -6   0   6      166.95      6.03 o 
  -5   0   6      116.07      3.79 o 
  -4   0   6       43.95      2.75 o 
  -3   0   6       15.07      0.71 o 
  -2   0   6      174.74      7.87 o 
  -1   0   6      200.69      5.80 o 
   0   0   6      999.44     19.75 o 
   1   0   6      218.73      6.42 o 
   2   0   6        3.98      0.26 o 
   3   0   6      571.91     17.15 o 
   4   0   6       13.35      0.35 o 
   5   0   6        6.70      0.38 o 
   6   0   6       47.72      1.07 o 
   7   0   6        1.15      0.06 o 
   8   0   6        4.80      0.22 o 
   9   0   6       28.91      0.69 o 
  10   0   6       18.43      0.46 o 
 -12   1   6        4.68      0.16 o 
 -11   1   6        0.19      0.03 o 
 -10   1   6        0.09      0.03 o 
  -9   1   6       22.97      0.51 o 
  -8   1   6        1.71      0.05 o 
  -7   1   6       19.52      0.44 o 
  -6   1   6      156.86      4.78 o 
  -5   1   6        3.97      0.28 o 
  -4   1   6      179.14      4.77 o 
  -3   1   6        0.24      0.08 o 
  -2   1   6        5.39      0.72 o 
  -1   1   6        0.29      0.15 o 
   0   1   6      313.39      8.47 o 
   1   1   6      210.63      5.50 o 
   2   1   6      419.23     12.68 o 
   3   1   6        5.02      0.47 o 
   4   1   6       41.42      1.01 o 
   5   1   6       82.36      1.93 o 
   6   1   6       22.09      0.49 o 
   7   1   6        1.08      0.05 o 
   8   1   6        4.32      0.11 o 
   9   1   6        8.17      0.20 o 
  10   1   6        8.44      0.21 o 
 -11   2   6        6.46      0.16 o 
 -10   2   6        0.02      0.02 o 
  -9   2   6       35.60      0.80 o 
  -8   2   6       59.09      1.36 o 
  -7   2   6        2.24      0.06 o 
  -6   2   6        1.11      0.04 o 
  -5   2   6       83.29      2.63 o 
  -4   2   6        5.96      0.36 o 
  -3   2   6      142.66      4.20 o 
  -2   2   6       73.72      2.14 o 
  -1   2   6       18.25      0.82 o 
   0   2   6        5.68      0.61 o 
   1   2   6      163.41      5.40 o 
   2   2   6       10.32      0.30 o 
   3   2   6       45.68      1.12 o 
   4   2   6        7.07      0.17 o 
   5   2   6       49.65      1.13 o 
   6   2   6        2.23      0.07 o 
   7   2   6        6.07      0.15 o 
   8   2   6        0.06      0.03 o 
   9   2   6        3.21      0.10 o 
  10   2   6        7.78      0.19 o 
 -11   3   6        3.18      0.11 o 
 -10   3   6       11.65      0.28 o 
  -9   3   6        1.17      0.05 o 
  -8   3   6       35.02      0.78 o 
  -7   3   6       16.98      0.38 o 
  -6   3   6        7.05      0.18 o 
  -5   3   6        4.83      0.12 o 
  -4   3   6        8.57      0.20 o 
  -3   3   6        0.28      0.05 o 
  -2   3   6      366.99      9.94 o 
  -1   3   6      107.21      3.25 o 
   0   3   6        0.29      0.05 o 
   1   3   6       43.16      1.19 o 
   2   3   6        2.38      0.09 o 
   3   3   6       21.31      0.47 o 
   4   3   6      110.44      2.48 o 
   5   3   6       93.84      2.11 o 
   6   3   6        0.25      0.03 o 
   7   3   6        7.13      0.17 o 
   8   3   6       15.11      0.37 o 
   9   3   6       17.86      0.44 o 
  -9   4   6        8.77      0.21 o 
  -8   4   6        5.09      0.13 o 
  -7   4   6        4.62      0.12 o 
  -6   4   6        1.84      0.07 o 
  -5   4   6        0.02      0.03 o 
  -4   4   6       29.93      0.66 o 
  -3   4   6       26.28      0.59 o 
  -2   4   6        4.06      0.10 o 
  -1   4   6       85.76      1.91 o 
   0   4   6        6.75      0.16 o 
   1   4   6        8.19      0.20 o 
   2   4   6        3.68      0.10 o 
   3   4   6        0.33      0.02 o 
   4   4   6       14.05      0.35 o 
   5   4   6        9.16      0.22 o 
   6   4   6        0.86      0.05 o 
   7   4   6       32.68      0.74 o 
   8   4   6        4.09      0.14 o 
  -8   5   6        0.58      0.04 o 
  -7   5   6        8.61      0.21 o 
  -6   5   6        7.14      0.18 o 
  -5   5   6        9.27      0.22 o 
  -4   5   6        5.73      0.14 o 
  -3   5   6       38.54      0.90 o 
  -2   5   6        0.01      0.01 o 
  -1   5   6       33.73      0.76 o 
   0   5   6       78.00      1.82 o 
   1   5   6        0.18      0.03 o 
   2   5   6        1.89      0.06 o 
   3   5   6       16.90      0.43 o 
   4   5   6       10.35      0.30 o 
   5   5   6        7.04      0.18 o 
   6   5   6       50.16      1.13 o 
  -6   6   6        1.77      0.07 o 
  -5   6   6        0.94      0.05 o 
  -4   6   6        1.95      0.08 o 
  -3   6   6        0.99      0.07 o 
  -2   6   6        0.03      0.02 o 
  -1   6   6        9.95      0.27 o 
   0   6   6        0.21      0.03 o 
   1   6   6        4.18      0.13 o 
   2   6   6        0.28      0.03 o 
   3   6   6        0.88      0.05 o 
   4   6   6        0.10      0.03 o 
 -12   1   7        1.65      0.07 o 
 -11   1   7        1.58      0.07 o 
 -10   1   7       49.16      1.10 o 
  -9   1   7       17.98      0.41 o 
  -8   1   7       56.98      1.27 o 
  -7   1   7       53.11      1.18 o 
  -6   1   7        2.79      0.08 o 
  -5   1   7        0.92      0.17 o 
  -4   1   7       85.65      2.33 o 
  -3   1   7      344.33      8.70 o 
  -2   1   7       32.75      0.92 o 
  -1   1   7      426.08     13.29 o 
   0   1   7       35.14      1.17 o 
   1   1   7       17.44      0.63 o 
   2   1   7       29.99      1.07 o 
   3   1   7       29.67      0.73 o 
   4   1   7        8.59      0.26 o 
   5   1   7        5.06      0.12 o 
   6   1   7       12.29      0.28 o 
   7   1   7        1.42      0.08 o 
   8   1   7        0.36      0.03 o 
   9   1   7       13.77      0.36 o 
  10   1   7        0.03      0.03 o 
 -11   2   7        8.58      0.21 o 
 -10   2   7        1.39      0.06 o 
  -9   2   7       10.33      0.24 o 
  -8   2   7        6.60      0.16 o 
  -7   2   7       19.88      0.46 o 
  -6   2   7        0.24      0.02 o 
  -5   2   7       22.11      0.53 o 
  -4   2   7        7.19      0.38 o 
  -3   2   7      171.77      5.24 o 
  -2   2   7       35.63      1.14 o 
  -1   2   7        1.28      0.18 o 
   0   2   7      138.51      4.68 o 
   1   2   7       82.78      1.99 o 
   2   2   7       59.42      1.44 o 
   3   2   7        3.78      0.15 o 
   4   2   7      159.04      3.60 o 
   5   2   7        4.40      0.11 o 
   6   2   7        1.18      0.05 o 
   7   2   7        3.51      0.10 o 
   8   2   7       37.43      0.84 o 
   9   2   7        1.84      0.08 o 
 -10   3   7        0.60      0.04 o 
  -9   3   7       21.50      0.49 o 
  -8   3   7       10.89      0.25 o 
  -7   3   7        0.01      0.01 o 
  -6   3   7        7.93      0.19 o 
  -5   3   7       16.59      0.38 o 
  -4   3   7        5.39      0.13 o 
  -3   3   7        4.04      0.12 o 
  -2   3   7       83.04      2.03 o 
  -1   3   7        1.81      0.10 o 
   0   3   7        0.96      0.08 o 
   1   3   7       19.65      0.52 o 
   2   3   7       30.11      0.71 o 
   3   3   7        2.28      0.09 o 
   4   3   7        0.31      0.03 o 
   5   3   7        5.06      0.13 o 
   6   3   7        5.36      0.14 o 
   7   3   7        3.59      0.10 o 
   8   3   7        0.15      0.03 o 
   9   3   7        0.26      0.05 o 
  -9   4   7        0.93      0.05 o 
  -8   4   7        3.24      0.09 o 
  -7   4   7        4.59      0.12 o 
  -6   4   7        0.01      0.01 o 
  -5   4   7        1.17      0.05 o 
  -4   4   7       10.01      0.23 o 
  -3   4   7       17.24      0.39 o 
  -2   4   7       38.42      0.85 o 
  -1   4   7       29.93      0.66 o 
   0   4   7        0.18      0.02 o 
   1   4   7        1.36      0.05 o 
   2   4   7       19.65      0.45 o 
   3   4   7       57.92      1.29 o 
   4   4   7       42.81      0.96 o 
   5   4   7       20.25      0.46 o 
   6   4   7        2.19      0.07 o 
   7   4   7        0.14      0.03 o 
   8   4   7        4.73      0.14 o 
  -8   5   7        5.14      0.14 o 
  -7   5   7        0.67      0.04 o 
  -6   5   7        2.80      0.09 o 
  -5   5   7        2.62      0.08 o 
  -4   5   7        0.09      0.02 o 
  -3   5   7        4.18      0.11 o 
  -2   5   7        0.28      0.03 o 
  -1   5   7        1.07      0.05 o 
   0   5   7        0.02      0.03 o 
   1   5   7        1.00      0.06 o 
   2   5   7        0.25      0.03 o 
   3   5   7        5.01      0.13 o 
   4   5   7        0.16      0.03 o 
   5   5   7        1.45      0.07 o 
   6   5   7        3.29      0.11 o 
  -5   6   7        1.85      0.07 o 
  -4   6   7       10.31      0.26 o 
  -3   6   7        0.82      0.05 o 
  -2   6   7        3.95      0.13 o 
  -1   6   7       10.09      0.27 o 
   0   6   7        0.24      0.03 o 
   1   6   7        0.27      0.04 o 
   2   6   7        5.91      0.16 o 
   3   6   7       16.13      0.37 o 
   4   6   7        0.89      0.05 o 
 -12   0   8        0.24      0.05 o 
 -11   0   8       91.55      2.10 o 
 -10   0   8       18.35      0.42 o 
  -9   0   8        4.44      0.12 o 
  -8   0   8       50.38      1.22 o 
  -7   0   8        0.28      0.03 o 
  -6   0   8        1.23      0.18 o 
  -5   0   8      295.22      8.78 o 
  -4   0   8      566.27     20.10 o 
  -3   0   8       22.40      1.39 o 
  -2   0   8      460.52     12.21 o 
  -1   0   8      506.54     15.23 o 
   0   0   8      301.59     18.63 o 
   1   0   8       70.01      2.43 o 
   2   0   8      105.18      4.51 o 
   3   0   8       10.88      0.29 o 
   4   0   8        1.09      0.07 o 
   5   0   8      150.56      3.40 o 
   6   0   8       16.07      0.49 o 
   7   0   8       45.35      1.04 o 
   8   0   8       30.62      1.01 o 
   9   0   8        0.10      0.05 o 
  10   0   8        0.88      0.18 o 
 -12   1   8       13.25      0.32 o 
 -11   1   8        1.48      0.08 o 
 -10   1   8       20.85      0.47 o 
  -9   1   8        4.95      0.12 o 
  -8   1   8        6.05      0.15 o 
  -7   1   8        0.01      0.01 o 
  -6   1   8        3.04      0.08 o 
  -5   1   8       16.81      0.69 o 
  -4   1   8      174.39      4.85 o 
  -3   1   8        8.75      0.46 o 
  -2   1   8      284.12      7.47 o 
  -1   1   8       91.79      2.91 o 
   0   1   8       26.96      1.02 o 
   1   1   8       93.63      2.70 o 
   2   1   8       47.85      1.15 o 
   3   1   8       40.93      1.00 o 
   4   1   8       28.59      0.59 o 
   5   1   8        1.49      0.05 o 
   6   1   8       43.42      0.97 o 
   7   1   8       48.14      1.17 o 
   8   1   8       20.10      0.47 o 
   9   1   8        1.79      0.08 o 
  10   1   8        1.51      0.08 o 
 -11   2   8        0.03      0.04 o 
 -10   2   8        9.62      0.23 o 
  -9   2   8       57.85      1.31 o 
  -8   2   8        7.01      0.17 o 
  -7   2   8       17.21      0.39 o 
  -6   2   8       13.62      0.31 o 
  -5   2   8        1.90      0.06 o 
  -4   2   8       86.23      2.90 o 
  -3   2   8      296.23      8.59 o 
  -2   2   8       29.77      1.05 o 
  -1   2   8       48.84      1.48 o 
   0   2   8        0.43      0.05 o 
   1   2   8        6.02      0.19 o 
   2   2   8       57.02      1.40 o 
   3   2   8      106.32      2.52 o 
   4   2   8        0.78      0.04 o 
   5   2   8       14.35      0.36 o 
   6   2   8        5.40      0.18 o 
   7   2   8        7.66      0.19 o 
   8   2   8        4.54      0.12 o 
   9   2   8        2.45      0.08 o 
 -10   3   8        6.41      0.17 o 
  -9   3   8        6.96      0.18 o 
  -8   3   8       23.20      0.56 o 
  -7   3   8        0.07      0.02 o 
  -6   3   8       41.76      0.98 o 
  -5   3   8        2.34      0.06 o 
  -4   3   8        0.31      0.02 o 
  -3   3   8       18.29      0.41 o 
  -2   3   8       26.38      0.66 o 
  -1   3   8        6.63      0.16 o 
   0   3   8      100.02      2.27 o 
   1   3   8       25.63      0.57 o 
   2   3   8        1.80      0.05 o 
   3   3   8      120.54      2.71 o 
   4   3   8       56.55      1.26 o 
   5   3   8        3.37      0.09 o 
   6   3   8        6.54      0.16 o 
   7   3   8       12.98      0.31 o 
   8   3   8        3.99      0.11 o 
  -9   4   8        4.71      0.14 o 
  -8   4   8        4.66      0.12 o 
  -7   4   8       27.65      0.69 o 
  -6   4   8        6.97      0.18 o 
  -5   4   8       26.07      0.60 o 
  -4   4   8        4.59      0.11 o 
  -3   4   8        0.56      0.03 o 
  -2   4   8        0.60      0.03 o 
  -1   4   8        8.27      0.19 o 
   0   4   8        5.85      0.15 o 
   1   4   8       61.25      1.36 o 
   2   4   8        5.46      0.15 o 
   3   4   8       21.02      0.50 o 
   4   4   8       22.27      0.58 o 
   5   4   8        0.06      0.03 o 
   6   4   8        0.14      0.03 o 
   7   4   8        0.03      0.02 o 
  -8   5   8        8.75      0.21 o 
  -7   5   8        0.02      0.02 o 
  -6   5   8       17.39      0.40 o 
  -5   5   8        6.74      0.17 o 
  -4   5   8        8.64      0.21 o 
  -3   5   8        0.59      0.04 o 
  -2   5   8        1.25      0.05 o 
  -1   5   8        0.98      0.06 o 
   0   5   8        6.65      0.17 o 
   1   5   8        8.42      0.20 o 
   2   5   8       76.95      1.72 o 
   3   5   8        1.63      0.06 o 
   4   5   8        2.31      0.08 o 
   5   5   8        7.78      0.21 o 
   6   5   8        0.72      0.05 o 
  -5   6   8       13.14      0.31 o 
  -4   6   8        1.48      0.06 o 
  -3   6   8        0.15      0.03 o 
  -2   6   8        2.09      0.08 o 
  -1   6   8        2.89      0.10 o 
   0   6   8        0.86      0.05 o 
   1   6   8       14.09      0.35 o 
   2   6   8        0.75      0.06 o 
   3   6   8        0.32      0.04 o 
 -11   1   9        6.55      0.16 o 
 -10   1   9       10.16      0.24 o 
  -9   1   9       17.69      0.41 o 
  -8   1   9       13.96      0.32 o 
  -7   1   9       10.73      0.25 o 
  -6   1   9       45.13      1.04 o 
  -5   1   9      270.34      8.13 o 
  -4   1   9       45.97      1.40 o 
  -3   1   9       61.65      1.78 o 
  -2   1   9       23.11      0.81 o 
  -1   1   9      174.94      4.94 o 
   0   1   9       39.03      1.43 o 
   1   1   9      190.49      7.74 o 
   2   1   9      181.66      4.74 o 
   3   1   9        1.43      0.07 o 
   4   1   9       21.33      0.50 o 
   5   1   9        1.92      0.06 o 
   6   1   9       35.89      0.82 o 
   7   1   9        0.10      0.03 o 
   8   1   9       10.13      0.25 o 
   9   1   9        2.16      0.08 o 
 -11   2   9        0.02      0.02 o 
 -10   2   9       14.06      0.32 o 
  -9   2   9        1.35      0.05 o 
  -8   2   9        1.44      0.05 o 
  -7   2   9       17.34      0.39 o 
  -6   2   9       32.06      0.73 o 
  -5   2   9        0.15      0.02 o 
  -4   2   9       13.89      0.60 o 
  -3   2   9       52.14      1.64 o 
  -2   2   9       16.80      0.72 o 
  -1   2   9        8.09      0.23 o 
   0   2   9       56.73      1.37 o 
   1   2   9        7.72      0.23 o 
   2   2   9       81.17      1.89 o 
   3   2   9        2.37      0.07 o 
   4   2   9       14.77      0.33 o 
   5   2   9       11.01      0.30 o 
   6   2   9       35.34      0.80 o 
   7   2   9       21.80      0.50 o 
   8   2   9        0.17      0.03 o 
   9   2   9       16.42      0.40 o 
 -10   3   9        1.12      0.06 o 
  -9   3   9        1.80      0.06 o 
  -8   3   9        5.61      0.14 o 
  -7   3   9       10.09      0.24 o 
  -6   3   9       32.65      0.73 o 
  -5   3   9        0.04      0.02 o 
  -4   3   9       38.62      0.87 o 
  -3   3   9        5.63      0.13 o 
  -2   3   9        8.26      0.19 o 
  -1   3   9        1.20      0.04 o 
   0   3   9       42.25      0.93 o 
   1   3   9       10.29      0.24 o 
   2   3   9        1.38      0.04 o 
   3   3   9       38.22      0.86 o 
   4   3   9        6.33      0.16 o 
   5   3   9        0.34      0.03 o 
   6   3   9        3.99      0.11 o 
   7   3   9       10.75      0.26 o 
   8   3   9        0.08      0.03 o 
  -9   4   9        1.90      0.07 o 
  -8   4   9        0.11      0.03 o 
  -7   4   9        5.79      0.16 o 
  -6   4   9        0.09      0.02 o 
  -5   4   9        0.02      0.01 o 
  -4   4   9        2.22      0.06 o 
  -3   4   9        0.61      0.03 o 
  -2   4   9        0.29      0.02 o 
  -1   4   9        1.43      0.05 o 
   0   4   9        6.52      0.16 o 
   1   4   9       12.68      0.31 o 
   2   4   9        7.00      0.20 o 
   3   4   9       10.07      0.24 o 
   4   4   9        0.99      0.07 o 
   5   4   9        8.26      0.20 o 
   6   4   9        8.24      0.20 o 
   7   4   9       11.28      0.28 o 
  -8   5   9        0.01      0.01 o 
  -7   5   9        0.07      0.03 o 
  -6   5   9        1.41      0.06 o 
  -5   5   9        3.06      0.09 o 
  -4   5   9        0.19      0.03 o 
  -3   5   9        4.50      0.12 o 
  -2   5   9        0.93      0.04 o 
  -1   5   9        7.20      0.17 o 
   0   5   9        0.14      0.03 o 
   1   5   9        0.85      0.05 o 
   2   5   9        6.11      0.17 o 
   3   5   9        0.48      0.04 o 
   4   5   9        0.03      0.03 o 
   5   5   9        0.42      0.04 o 
  -5   6   9        2.58      0.08 o 
  -4   6   9        0.20      0.03 o 
  -3   6   9        4.84      0.13 o 
  -2   6   9        3.20      0.10 o 
  -1   6   9        0.03      0.04 o 
   0   6   9        0.54      0.04 o 
   1   6   9       12.80      0.33 o 
   2   6   9        0.55      0.04 o 
 -11   0  10        8.42      0.23 o 
 -10   0  10       12.50      0.30 o 
  -9   0  10       54.78      1.23 o 
  -8   0  10        6.70      0.16 o 
  -7   0  10        1.42      0.06 o 
  -6   0  10      298.44      6.85 o 
  -5   0  10      101.74      4.57 o 
  -4   0  10        1.39      0.51 o 
  -3   0  10        4.04      0.38 o 
  -2   0  10      190.70      6.12 o 
  -1   0  10        2.69      0.42 o 
   0   0  10      417.11     11.26 o 
   1   0  10      687.79     26.57 o 
   2   0  10       35.50      1.11 o 
   3   0  10        1.19      0.05 o 
   4   0  10        4.57      0.13 o 
   5   0  10       74.58      1.75 o 
   6   0  10       35.23      0.78 o 
   7   0  10       61.65      1.35 o 
   8   0  10        0.67      0.11 o 
   9   0  10       14.11      0.72 o 
 -11   1  10        4.04      0.11 o 
 -10   1  10        6.65      0.17 o 
  -9   1  10        1.21      0.05 o 
  -8   1  10       36.89      0.82 o 
  -7   1  10       30.31      0.68 o 
  -6   1  10       51.77      1.15 o 
  -5   1  10       26.03      0.59 o 
  -4   1  10        0.10      0.11 o 
  -3   1  10        3.72      0.27 o 
  -2   1  10       32.98      1.04 o 
  -1   1  10        0.06      0.07 o 
   0   1  10      148.75      5.05 o 
   1   1  10       75.02      1.82 o 
   2   1  10       44.15      1.09 o 
   3   1  10       87.10      1.95 o 
   4   1  10        0.30      0.03 o 
   5   1  10        0.78      0.06 o 
   6   1  10        0.32      0.03 o 
   7   1  10        3.38      0.11 o 
   8   1  10       19.25      0.45 o 
   9   1  10        9.75      0.28 o 
 -11   2  10        1.13      0.06 o 
 -10   2  10        0.81      0.04 o 
  -9   2  10        5.67      0.14 o 
  -8   2  10       11.64      0.27 o 
  -7   2  10       80.15      1.80 o 
  -6   2  10        9.92      0.23 o 
  -5   2  10        0.02      0.01 o 
  -4   2  10       31.12      0.70 o 
  -3   2  10       11.93      0.64 o 
  -2   2  10       91.67      2.30 o 
  -1   2  10      191.89      5.07 o 
   0   2  10       27.20      0.68 o 
   1   2  10        4.71      0.12 o 
   2   2  10       77.14      1.74 o 
   3   2  10       11.55      0.27 o 
   4   2  10       42.58      0.94 o 
   5   2  10       41.06      0.95 o 
   6   2  10        1.54      0.06 o 
   7   2  10        0.97      0.07 o 
   8   2  10       16.45      0.38 o 
 -10   3  10        8.28      0.20 o 
  -9   3  10        5.41      0.14 o 
  -8   3  10       10.38      0.24 o 
  -7   3  10       11.95      0.28 o 
  -6   3  10        0.55      0.03 o 
  -5   3  10        6.68      0.16 o 
  -4   3  10       66.18      1.49 o 
  -3   3  10       20.81      0.48 o 
  -2   3  10       23.19      0.51 o 
  -1   3  10       32.69      0.74 o 
   0   3  10        1.37      0.05 o 
   1   3  10        0.82      0.03 o 
   2   3  10        2.60      0.07 o 
   3   3  10        0.26      0.03 o 
   4   3  10       10.07      0.24 o 
   5   3  10       39.91      0.90 o 
   6   3  10       34.53      0.85 o 
   7   3  10        2.08      0.08 o 
   8   3  10        2.87      0.11 o 
  -9   4  10        0.68      0.04 o 
  -8   4  10        0.38      0.03 o 
  -7   4  10        0.21      0.03 o 
  -6   4  10        2.03      0.08 o 
  -5   4  10       25.04      0.58 o 
  -4   4  10        3.00      0.08 o 
  -3   4  10       39.91      0.91 o 
  -2   4  10       25.28      0.56 o 
  -1   4  10        0.02      0.01 o 
   0   4  10       17.14      0.39 o 
   1   4  10        0.03      0.02 o 
   2   4  10        1.74      0.06 o 
   3   4  10       11.84      0.29 o 
   4   4  10        1.47      0.08 o 
   5   4  10       16.83      0.42 o 
   6   4  10       20.41      0.51 o 
   7   4  10        0.37      0.04 o 
  -7   5  10        5.97      0.18 o 
  -6   5  10       16.22      0.38 o 
  -5   5  10        3.86      0.10 o 
  -4   5  10       13.43      0.32 o 
  -3   5  10        4.88      0.13 o 
  -2   5  10        3.56      0.10 o 
  -1   5  10       15.66      0.36 o 
   0   5  10        0.25      0.03 o 
   1   5  10        2.49      0.08 o 
   2   5  10        3.77      0.11 o 
   3   5  10        0.03      0.02 o 
   4   5  10       16.60      0.39 o 
   5   5  10        0.26      0.04 o 
  -4   6  10        0.21      0.03 o 
  -3   6  10        3.53      0.11 o 
  -2   6  10        0.10      0.03 o 
  -1   6  10        0.56      0.05 o 
   0   6  10       13.43      0.35 o 
   1   6  10        7.34      0.20 o 
   2   6  10        0.03      0.03 o 
 -11   1  11        4.40      0.13 o 
 -10   1  11        2.05      0.08 o 
  -9   1  11        6.76      0.17 o 
  -8   1  11        1.73      0.06 o 
  -7   1  11       46.59      1.04 o 
  -6   1  11        4.28      0.11 o 
  -5   1  11        0.19      0.02 o 
  -4   1  11        1.57      0.28 o 
  -3   1  11      159.97      4.84 o 
  -2   1  11       83.18      2.47 o 
  -1   1  11       73.06      2.12 o 
   0   1  11      214.95      5.61 o 
   1   1  11        0.09      0.04 o 
   2   1  11        1.78      0.07 o 
   3   1  11       13.82      0.32 o 
   4   1  11      131.67      3.06 o 
   5   1  11       30.11      0.70 o 
   6   1  11       33.34      0.74 o 
   7   1  11       17.76      0.47 o 
   8   1  11        6.62      0.17 o 
 -11   2  11        2.26      0.08 o 
 -10   2  11       12.52      0.29 o 
  -9   2  11        0.01      0.01 o 
  -8   2  11       20.79      0.47 o 
  -7   2  11       23.03      0.52 o 
  -6   2  11        0.21      0.02 o 
  -5   2  11       40.63      0.92 o 
  -4   2  11        7.84      0.18 o 
  -3   2  11       23.76      0.55 o 
  -2   2  11       13.84      0.33 o 
  -1   2  11       73.78      1.69 o 
   0   2  11        1.44      0.05 o 
   1   2  11        8.68      0.24 o 
   2   2  11       32.66      0.78 o 
   3   2  11        9.65      0.28 o 
   4   2  11        1.35      0.05 o 
   5   2  11       10.84      0.26 o 
   6   2  11        6.08      0.17 o 
   7   2  11       10.71      0.27 o 
   8   2  11        0.16      0.04 o 
 -10   3  11        0.02      0.02 o 
  -9   3  11        1.25      0.05 o 
  -8   3  11        6.47      0.16 o 
  -7   3  11        0.28      0.03 o 
  -6   3  11        4.46      0.13 o 
  -5   3  11        0.64      0.03 o 
  -4   3  11       21.17      0.48 o 
  -3   3  11        1.46      0.04 o 
  -2   3  11       20.78      0.47 o 
  -1   3  11       42.42      0.94 o 
   0   3  11        1.51      0.05 o 
   1   3  11       15.84      0.38 o 
   2   3  11        0.23      0.02 o 
   3   3  11       16.59      0.41 o 
   4   3  11        0.39      0.04 o 
   5   3  11       22.92      0.53 o 
   6   3  11        1.80      0.07 o 
   7   3  11        0.02      0.02 o 
  -9   4  11        6.22      0.16 o 
  -8   4  11       23.64      0.54 o 
  -7   4  11       14.89      0.35 o 
  -6   4  11        7.18      0.19 o 
  -5   4  11        0.34      0.03 o 
  -4   4  11        0.13      0.02 o 
  -3   4  11        4.02      0.10 o 
  -2   4  11       18.81      0.43 o 
  -1   4  11        3.08      0.09 o 
   0   4  11        0.71      0.04 o 
   1   4  11        1.46      0.05 o 
   2   4  11        0.26      0.03 o 
   3   4  11        0.02      0.02 o 
   4   4  11        0.49      0.05 o 
   5   4  11        2.85      0.09 o 
   6   4  11        1.91      0.11 o 
  -7   5  11        9.66      0.23 o 
  -6   5  11        0.61      0.04 o 
  -5   5  11        0.05      0.03 o 
  -4   5  11        1.46      0.06 o 
  -3   5  11        1.50      0.06 o 
  -2   5  11        0.62      0.04 o 
  -1   5  11        1.59      0.06 o 
   0   5  11        4.17      0.12 o 
   1   5  11        0.89      0.05 o 
   2   5  11        0.33      0.04 o 
   3   5  11        0.03      0.02 o 
   4   5  11        8.15      0.21 o 
  -3   6  11        0.39      0.04 o 
  -2   6  11        7.08      0.18 o 
  -1   6  11        0.03      0.02 o 
   0   6  11        1.48      0.07 o 
   1   6  11        0.24      0.04 o 
 -11   0  12        2.73      0.12 o 
 -10   0  12       12.36      0.30 o 
  -9   0  12        0.14      0.03 o 
  -8   0  12        3.31      0.10 o 
  -7   0  12        5.70      0.19 o 
  -6   0  12        1.94      1.20 o 
  -5   0  12       44.98      1.07 o 
  -4   0  12      240.54      6.32 o 
  -3   0  12      149.49      5.66 o 
  -2   0  12       16.89      1.28 o 
  -1   0  12      109.36      3.78 o 
   0   0  12       14.62      0.40 o 
   1   0  12        6.17      0.19 o 
   2   0  12       80.11      1.74 o 
   3   0  12      291.98      7.02 o 
   4   0  12        3.10      0.25 o 
   5   0  12       17.47      0.61 o 
   6   0  12       94.41      2.27 o 
   7   0  12       17.98      0.53 o 
   8   0  12       25.74      0.92 o 
 -11   1  12       14.19      0.34 o 
 -10   1  12        4.08      0.11 o 
  -9   1  12        0.10      0.02 o 
  -8   1  12        1.90      0.07 o 
  -7   1  12        2.92      0.08 o 
  -6   1  12       42.90      0.95 o 
  -5   1  12       25.29      0.56 o 
  -4   1  12       81.64      1.86 o 
  -3   1  12       53.36      1.22 o 
  -2   1  12        9.51      0.29 o 
  -1   1  12       89.09      2.97 o 
   0   1  12        0.22      0.03 o 
   1   1  12        2.01      0.07 o 
   2   1  12       24.83      0.58 o 
   3   1  12       11.41      0.27 o 
   4   1  12       11.74      0.29 o 
   5   1  12       57.39      1.47 o 
   6   1  12        0.72      0.04 o 
   7   1  12       16.45      0.38 o 
   8   1  12        4.63      0.14 o 
 -11   2  12        2.84      0.09 o 
 -10   2  12        5.35      0.14 o 
  -9   2  12        3.25      0.09 o 
  -8   2  12        8.18      0.20 o 
  -7   2  12        8.15      0.20 o 
  -6   2  12        9.03      0.22 o 
  -5   2  12       24.43      0.56 o 
  -4   2  12        0.83      0.03 o 
  -3   2  12        2.21      0.07 o 
  -2   2  12      110.09      2.55 o 
  -1   2  12       34.27      0.81 o 
   0   2  12       16.93      0.42 o 
   1   2  12       14.65      0.35 o 
   2   2  12        0.45      0.03 o 
   3   2  12       22.18      0.56 o 
   4   2  12      106.03      2.40 o 
   5   2  12       22.48      0.54 o 
   6   2  12        3.56      0.11 o 
   7   2  12        0.45      0.05 o 
   8   2  12        0.05      0.03 o 
 -10   3  12        0.02      0.02 o 
  -9   3  12       43.81      0.99 o 
  -8   3  12       52.76      1.19 o 
  -7   3  12        0.97      0.05 o 
  -6   3  12        0.93      0.06 o 
  -5   3  12        0.75      0.03 o 
  -4   3  12       12.76      0.29 o 
  -3   3  12       44.14      0.98 o 
  -2   3  12       87.29      1.94 o 
  -1   3  12        0.23      0.03 o 
   0   3  12        9.17      0.22 o 
   1   3  12       35.61      0.80 o 
   2   3  12        3.86      0.10 o 
   3   3  12       34.85      0.78 o 
   4   3  12        0.01      0.01 o 
   5   3  12        0.62      0.05 o 
   6   3  12        1.42      0.07 o 
   7   3  12        3.90      0.12 o 
  -9   4  12        6.65      0.16 o 
  -8   4  12       18.13      0.41 o 
  -7   4  12        3.75      0.11 o 
  -6   4  12       12.06      0.28 o 
  -5   4  12        2.13      0.07 o 
  -4   4  12        0.38      0.03 o 
  -3   4  12        3.08      0.08 o 
  -2   4  12        0.10      0.02 o 
  -1   4  12       21.91      0.49 o 
   0   4  12       25.52      0.57 o 
   1   4  12        1.63      0.06 o 
   2   4  12       37.17      0.83 o 
   3   4  12        1.88      0.06 o 
   4   4  12        0.31      0.04 o 
   5   4  12        0.62      0.06 o 
   6   4  12        0.33      0.04 o 
  -7   5  12       27.19      0.62 o 
  -6   5  12        0.26      0.03 o 
  -5   5  12       12.54      0.30 o 
  -4   5  12        8.23      0.22 o 
  -3   5  12       13.80      0.32 o 
  -2   5  12        0.96      0.04 o 
  -1   5  12       15.04      0.35 o 
   0   5  12        8.98      0.22 o 
   1   5  12       24.21      0.55 o 
   2   5  12        0.88      0.05 o 
   3   5  12        1.69      0.07 o 
   4   5  12        2.22      0.09 o 
  -2   6  12        0.47      0.04 o 
  -1   6  12        0.14      0.03 o 
 -11   1  13        0.55      0.04 o 
 -10   1  13       12.14      0.29 o 
  -9   1  13        0.30      0.04 o 
  -8   1  13        0.05      0.02 o 
  -7   1  13        9.34      0.22 o 
  -6   1  13        5.04      0.13 o 
  -5   1  13        9.07      0.22 o 
  -4   1  13       15.28      0.34 o 
  -3   1  13        0.84      0.04 o 
  -2   1  13       32.14      0.73 o 
  -1   1  13        5.47      0.13 o 
   0   1  13       26.07      0.60 o 
   1   1  13        6.90      0.16 o 
   2   1  13      120.59      2.85 o 
   3   1  13       36.91      0.83 o 
   4   1  13        6.26      0.18 o 
   5   1  13       17.37      0.43 o 
   6   1  13       14.16      0.42 o 
   7   1  13       16.17      0.41 o 
   8   1  13       12.17      0.30 o 
 -10   2  13       12.10      0.31 o 
  -9   2  13       32.20      0.74 o 
  -8   2  13        2.09      0.07 o 
  -7   2  13        5.05      0.13 o 
  -6   2  13        0.27      0.03 o 
  -5   2  13       74.28      1.70 o 
  -4   2  13        3.41      0.09 o 
  -3   2  13       54.03      1.28 o 
  -2   2  13       30.96      0.70 o 
  -1   2  13       13.06      0.31 o 
   0   2  13       10.07      0.25 o 
   1   2  13       27.50      0.63 o 
   2   2  13       36.18      0.85 o 
   3   2  13        3.08      0.10 o 
   4   2  13       28.16      0.65 o 
   5   2  13        0.03      0.03 o 
   6   2  13        7.45      0.19 o 
   7   2  13        4.25      0.14 o 
 -10   3  13        0.25      0.03 o 
  -9   3  13        7.18      0.21 o 
  -8   3  13        1.69      0.06 o 
  -7   3  13        7.65      0.19 o 
  -6   3  13        6.86      0.18 o 
  -5   3  13        0.06      0.02 o 
  -4   3  13        1.04      0.04 o 
  -3   3  13        9.86      0.23 o 
  -2   3  13        3.94      0.10 o 
  -1   3  13        1.09      0.05 o 
   0   3  13        0.06      0.02 o 
   1   3  13       29.93      0.78 o 
   2   3  13        0.12      0.02 o 
   3   3  13       12.91      0.30 o 
   4   3  13       13.94      0.37 o 
   5   3  13        4.57      0.14 o 
   6   3  13        0.62      0.05 o 
  -8   4  13       11.58      0.30 o 
  -7   4  13        0.03      0.02 o 
  -6   4  13       14.43      0.33 o 
  -5   4  13       15.70      0.38 o 
  -4   4  13       30.05      0.72 o 
  -3   4  13       33.87      0.77 o 
  -2   4  13       11.27      0.26 o 
  -1   4  13        0.32      0.04 o 
   0   4  13        6.52      0.17 o 
   1   4  13        8.55      0.23 o 
   2   4  13       12.39      0.30 o 
   3   4  13       14.62      0.36 o 
   4   4  13        0.55      0.05 o 
   5   4  13        0.04      0.04 o 
  -6   5  13        0.68      0.04 o 
  -5   5  13        4.38      0.12 o 
  -4   5  13        0.57      0.06 o 
  -3   5  13        0.36      0.03 o 
  -2   5  13        6.07      0.15 o 
  -1   5  13        0.03      0.02 o 
   0   5  13        0.96      0.06 o 
   1   5  13        0.41      0.05 o 
   2   5  13        1.76      0.07 o 
   3   5  13        0.46      0.04 o 
 -11   0  14       37.55      0.92 o 
 -10   0  14        0.82      0.06 o 
  -9   0  14        2.04      0.10 o 
  -8   0  14       44.32      1.00 o 
  -7   0  14       12.51      0.29 o 
  -6   0  14       26.35      0.59 o 
  -5   0  14        0.61      0.04 o 
  -4   0  14        1.88      0.06 o 
  -3   0  14       18.32      0.42 o 
  -2   0  14       56.62      1.35 o 
  -1   0  14       48.93      1.16 o 
   0   0  14       54.74      1.66 o 
   1   0  14       88.83      2.04 o 
   2   0  14      102.15      2.33 o 
   3   0  14        4.02      0.14 o 
   4   0  14        0.05      0.03 o 
   5   0  14       16.22      0.94 o 
   6   0  14        4.53      0.28 o 
   7   0  14       12.73      0.46 o 
 -11   1  14        6.71      0.19 o 
 -10   1  14       18.84      0.43 o 
  -9   1  14       14.15      0.33 o 
  -8   1  14        0.60      0.04 o 
  -7   1  14       15.54      0.37 o 
  -6   1  14       22.20      0.51 o 
  -5   1  14       26.53      0.60 o 
  -4   1  14       16.94      0.39 o 
  -3   1  14        0.32      0.03 o 
  -2   1  14       18.56      0.44 o 
  -1   1  14       46.45      1.13 o 
   0   1  14        9.09      0.26 o 
   1   1  14      128.51      2.92 o 
   2   1  14        3.22      0.10 o 
   3   1  14        0.59      0.04 o 
   4   1  14        2.47      0.11 o 
   5   1  14        0.38      0.05 o 
   6   1  14        0.07      0.04 o 
   7   1  14       25.18      0.59 o 
 -10   2  14       14.47      0.34 o 
  -9   2  14        5.03      0.13 o 
  -8   2  14       11.76      0.30 o 
  -7   2  14        3.73      0.11 o 
  -6   2  14        6.50      0.17 o 
  -5   2  14        0.73      0.03 o 
  -4   2  14       22.70      0.53 o 
  -3   2  14        0.96      0.05 o 
  -2   2  14       13.59      0.31 o 
  -1   2  14        1.32      0.06 o 
   0   2  14       58.40      1.41 o 
   1   2  14        6.60      0.16 o 
   2   2  14        1.64      0.06 o 
   3   2  14        8.21      0.27 o 
   4   2  14       11.33      0.31 o 
   5   2  14        6.34      0.18 o 
   6   2  14       36.69      0.98 o 
   7   2  14        7.07      0.23 o 
  -9   3  14        6.44      0.17 o 
  -8   3  14        1.43      0.07 o 
  -7   3  14       23.45      0.54 o 
  -6   3  14       57.46      1.36 o 
  -5   3  14        0.88      0.04 o 
  -4   3  14       32.28      0.74 o 
  -3   3  14       71.79      1.67 o 
  -2   3  14        4.97      0.12 o 
  -1   3  14       27.16      0.70 o 
   0   3  14       28.23      0.77 o 
   1   3  14       15.28      0.37 o 
   2   3  14        8.77      0.21 o 
   3   3  14       52.75      1.19 o 
   4   3  14        0.02      0.02 o 
   5   3  14       31.89      0.72 o 
   6   3  14        0.07      0.05 o 
  -8   4  14        0.02      0.02 o 
  -7   4  14        3.57      0.12 o 
  -6   4  14       14.23      0.35 o 
  -5   4  14        7.57      0.20 o 
  -4   4  14       23.68      0.55 o 
  -3   4  14        6.15      0.15 o 
  -2   4  14        9.38      0.23 o 
  -1   4  14        3.57      0.10 o 
   0   4  14        0.10      0.03 o 
   1   4  14        1.80      0.08 o 
   2   4  14        8.37      0.23 o 
   3   4  14        3.38      0.10 o 
   4   4  14       22.94      0.53 o 
   5   4  14        2.68      0.11 o 
  -6   5  14        2.41      0.08 o 
  -5   5  14       53.33      1.21 o 
  -4   5  14       14.52      0.36 o 
  -3   5  14        1.81      0.07 o 
  -2   5  14        2.70      0.08 o 
  -1   5  14        2.00      0.07 o 
   0   5  14       15.37      0.38 o 
   1   5  14       21.18      0.56 o 
   2   5  14       20.34      0.46 o 
 -10   1  15        0.04      0.03 o 
  -9   1  15        0.55      0.04 o 
  -8   1  15       16.58      0.43 o 
  -7   1  15       14.07      0.32 o 
  -6   1  15        3.78      0.10 o 
  -5   1  15       40.13      0.90 o 
  -4   1  15        0.12      0.02 o 
  -3   1  15        0.10      0.02 o 
  -2   1  15       11.44      0.28 o 
  -1   1  15       10.60      0.30 o 
   0   1  15        3.52      0.12 o 
   1   1  15        4.22      0.11 o 
   2   1  15        5.45      0.14 o 
   3   1  15        3.20      0.10 o 
   4   1  15        9.92      0.25 o 
   5   1  15       19.36      0.53 o 
   6   1  15        2.09      0.09 o 
   7   1  15       23.89      0.55 o 
 -10   2  15        0.11      0.03 o 
  -9   2  15        0.52      0.05 o 
  -8   2  15        0.18      0.03 o 
  -7   2  15       42.74      0.98 o 
  -6   2  15        2.85      0.08 o 
  -5   2  15       12.23      0.28 o 
  -4   2  15       35.52      0.80 o 
  -3   2  15       28.92      0.66 o 
  -2   2  15        2.18      0.07 o 
  -1   2  15       12.63      0.35 o 
   0   2  15       97.99      2.46 o 
   1   2  15        0.84      0.04 o 
   2   2  15       12.97      0.30 o 
   3   2  15        1.31      0.07 o 
   4   2  15       27.80      0.93 o 
   5   2  15        0.03      0.04 o 
   6   2  15       16.71      0.40 o 
  -9   3  15        3.09      0.10 o 
  -8   3  15        0.48      0.04 o 
  -7   3  15        4.93      0.14 o 
  -6   3  15       13.15      0.32 o 
  -5   3  15        2.35      0.08 o 
  -4   3  15        6.14      0.15 o 
  -3   3  15        1.68      0.06 o 
  -2   3  15       11.53      0.27 o 
  -1   3  15        6.35      0.19 o 
   0   3  15        0.35      0.03 o 
   1   3  15        1.00      0.05 o 
   2   3  15        5.35      0.14 o 
   3   3  15        5.32      0.15 o 
   4   3  15        0.03      0.03 o 
   5   3  15        0.85      0.10 o 
  -8   4  15        3.33      0.10 o 
  -7   4  15       13.11      0.34 o 
  -6   4  15       23.83      0.55 o 
  -5   4  15       13.82      0.34 o 
  -4   4  15        0.94      0.04 o 
  -3   4  15        0.02      0.02 o 
  -2   4  15       11.16      0.28 o 
  -1   4  15       40.05      0.92 o 
   0   4  15       27.90      0.79 o 
   1   4  15       20.02      0.48 o 
   2   4  15        6.01      0.15 o 
   3   4  15        0.02      0.02 o 
   4   4  15        5.42      0.22 o 
  -5   5  15        0.12      0.03 o 
  -4   5  15        0.22      0.03 o 
  -3   5  15        0.02      0.02 o 
  -2   5  15        0.16      0.03 o 
  -1   5  15        1.29      0.09 o 
   0   5  15        1.80      0.07 o 
   1   5  15        0.18      0.04 o 
 -10   0  16        3.25      0.12 o 
  -9   0  16       22.57      0.54 o 
  -8   0  16       12.24      0.31 o 
  -7   0  16        7.24      0.20 o 
  -6   0  16      131.81      3.05 o 
  -5   0  16        0.10      0.03 o 
  -4   0  16       57.83      1.32 o 
  -3   0  16       13.78      0.37 o 
  -2   0  16       11.56      0.30 o 
  -1   0  16       22.92      0.72 o 
   0   0  16       11.50      0.29 o 
   1   0  16       12.93      0.31 o 
   2   0  16       37.20      0.89 o 
   3   0  16       12.07      0.41 o 
   4   0  16       50.74      1.08 o 
   5   0  16       16.34      0.49 o 
   6   0  16        2.09      0.24 o 
 -10   1  16        0.88      0.05 o 
  -9   1  16        2.68      0.09 o 
  -8   1  16        9.21      0.25 o 
  -7   1  16        6.06      0.15 o 
  -6   1  16        0.61      0.04 o 
  -5   1  16       55.44      1.24 o 
  -4   1  16       22.26      0.50 o 
  -3   1  16       31.86      0.75 o 
  -2   1  16        1.05      0.05 o 
  -1   1  16        6.26      0.16 o 
   0   1  16        3.70      0.10 o 
   1   1  16       23.98      0.57 o 
   2   1  16        0.51      0.03 o 
   3   1  16       62.53      1.49 o 
   4   1  16        3.47      0.12 o 
   5   1  16        0.12      0.05 o 
   6   1  16       28.10      0.79 o 
 -10   2  16        0.68      0.05 o 
  -9   2  16       10.33      0.25 o 
  -8   2  16       38.31      0.87 o 
  -7   2  16       12.93      0.31 o 
  -6   2  16        0.35      0.03 o 
  -5   2  16        3.50      0.10 o 
  -4   2  16       10.55      0.25 o 
  -3   2  16       14.67      0.34 o 
  -2   2  16       37.34      0.91 o 
  -1   2  16        0.10      0.03 o 
   0   2  16        2.71      0.08 o 
   1   2  16        5.79      0.15 o 
   2   2  16       13.58      0.32 o 
   3   2  16        1.98      0.09 o 
   4   2  16        2.58      0.11 o 
   5   2  16       12.14      0.31 o 
   6   2  16        8.37      0.28 o 
  -9   3  16        3.20      0.10 o 
  -8   3  16       18.09      0.42 o 
  -7   3  16       23.64      0.58 o 
  -6   3  16        1.85      0.06 o 
  -5   3  16        0.01      0.01 o 
  -4   3  16        4.14      0.13 o 
  -3   3  16        0.03      0.03 o 
  -2   3  16       33.30      0.81 o 
  -1   3  16      119.10      2.88 o 
   0   3  16        1.24      0.06 o 
   1   3  16        0.37      0.04 o 
   2   3  16        4.10      0.12 o 
   3   3  16        8.69      0.23 o 
   4   3  16       24.75      0.62 o 
   5   3  16       35.26      0.96 o 
  -7   4  16       10.54      0.26 o 
  -6   4  16        0.60      0.04 o 
  -5   4  16        0.02      0.02 o 
  -4   4  16        1.81      0.07 o 
  -3   4  16        4.23      0.12 o 
  -2   4  16       15.89      0.39 o 
  -1   4  16        4.40      0.14 o 
   0   4  16       18.03      0.48 o 
   1   4  16       13.55      0.34 o 
   2   4  16        0.04      0.04 o 
   3   4  16        2.62      0.11 o 
  -4   5  16        0.05      0.03 o 
  -3   5  16       19.14      0.47 o 
  -2   5  16       14.68      0.40 o 
  -1   5  16        0.19      0.03 o 
   0   5  16       26.44      0.70 o 
 -10   1  17       15.82      0.38 o 
  -9   1  17       37.20      0.84 o 
  -8   1  17        7.29      0.18 o 
  -7   1  17       23.52      0.54 o 
  -6   1  17        1.07      0.04 o 
  -5   1  17       16.52      0.37 o 
  -4   1  17        4.58      0.12 o 
  -3   1  17       59.45      1.51 o 
  -2   1  17       30.60      0.84 o 
  -1   1  17        1.72      0.07 o 
   0   1  17       20.73      0.57 o 
   1   1  17        3.75      0.11 o 
   2   1  17        4.71      0.13 o 
   3   1  17        1.55      0.09 o 
   4   1  17        9.64      0.27 o 
   5   1  17        0.12      0.04 o 
  -9   2  17        8.71      0.24 o 
  -8   2  17        2.17      0.09 o 
  -7   2  17        2.25      0.08 o 
  -6   2  17        9.92      0.25 o 
  -5   2  17        8.01      0.22 o 
  -4   2  17        7.52      0.19 o 
  -3   2  17        1.06      0.06 o 
  -2   2  17       56.93      1.36 o 
  -1   2  17        0.02      0.02 o 
   0   2  17        0.03      0.04 o 
   1   2  17        4.21      0.11 o 
   2   2  17       49.38      1.22 o 
   3   2  17        7.31      0.23 o 
   4   2  17        5.61      0.17 o 
   5   2  17       26.45      0.82 o 
  -8   3  17       17.79      0.41 o 
  -7   3  17        0.21      0.03 o 
  -6   3  17        0.66      0.04 o 
  -5   3  17        0.12      0.03 o 
  -4   3  17       15.25      0.39 o 
  -3   3  17        1.22      0.06 o 
  -2   3  17        4.58      0.13 o 
  -1   3  17       12.36      0.32 o 
   0   3  17        5.30      0.19 o 
   1   3  17        1.82      0.07 o 
   2   3  17        0.30      0.04 o 
   3   3  17        7.69      0.28 o 
   4   3  17        3.08      0.13 o 
  -6   4  17        0.06      0.03 o 
  -5   4  17        2.55      0.08 o 
  -4   4  17        4.85      0.14 o 
  -3   4  17       11.50      0.29 o 
  -2   4  17       11.49      0.28 o 
  -1   4  17       11.01      0.30 o 
   0   4  17        0.77      0.06 o 
   1   4  17        4.70      0.18 o 
   2   4  17        6.85      0.23 o 
  -9   0  18        0.36      0.06 o 
  -8   0  18        2.41      0.11 o 
  -7   0  18        7.71      0.21 o 
  -6   0  18       15.48      0.41 o 
  -5   0  18       27.23      0.62 o 
  -4   0  18      136.22      3.21 o 
  -3   0  18       34.89      0.85 o 
  -2   0  18        4.96      0.16 o 
  -1   0  18       62.64      2.27 o 
   0   0  18        1.88      0.14 o 
   1   0  18       91.45      2.31 o 
   2   0  18        5.41      0.17 o 
   3   0  18       11.22      0.39 o 
   4   0  18        0.13      0.10 o 
   5   0  18        1.93      0.24 o 
  -9   1  18        6.96      0.17 o 
  -8   1  18       10.83      0.26 o 
  -7   1  18        0.18      0.03 o 
  -6   1  18        0.63      0.03 o 
  -5   1  18        0.63      0.04 o 
  -4   1  18        0.96      0.05 o 
  -3   1  18       39.09      0.94 o 
  -2   1  18        8.70      0.22 o 
  -1   1  18       14.96      0.39 o 
   0   1  18       26.62      0.62 o 
   1   1  18        4.25      0.12 o 
   2   1  18       22.74      0.52 o 
   3   1  18        3.20      0.12 o 
   4   1  18        0.48      0.12 o 
   5   1  18        5.75      0.50 o 
  -9   2  18       15.32      0.37 o 
  -8   2  18       14.29      0.35 o 
  -7   2  18        4.89      0.13 o 
  -6   2  18       19.97      0.46 o 
  -5   2  18        5.18      0.14 o 
  -4   2  18        7.89      0.22 o 
  -3   2  18       44.44      1.02 o 
  -2   2  18       28.76      0.68 o 
  -1   2  18        5.60      0.15 o 
   0   2  18       12.30      0.33 o 
   1   2  18        0.17      0.03 o 
   2   2  18        2.47      0.09 o 
   3   2  18       22.70      0.52 o 
   4   2  18        6.14      0.26 o 
  -8   3  18        0.08      0.04 o 
  -7   3  18       10.33      0.25 o 
  -6   3  18        8.82      0.22 o 
  -5   3  18       13.18      0.32 o 
  -4   3  18        2.69      0.08 o 
  -3   3  18        3.79      0.11 o 
  -2   3  18        9.47      0.27 o 
  -1   3  18        1.08      0.06 o 
   0   3  18        5.52      0.15 o 
   1   3  18       39.10      0.97 o 
   2   3  18        1.54      0.13 o 
   3   3  18        2.50      0.12 o 
  -5   4  18       17.79      0.44 o 
  -4   4  18        2.33      0.08 o 
  -3   4  18        4.39      0.13 o 
  -2   4  18        1.19      0.07 o 
  -1   4  18        0.04      0.03 o 
   0   4  18        2.65      0.10 o 
   1   4  18        0.79      0.06 o 
  -9   1  19        2.88      0.09 o 
  -8   1  19        0.04      0.04 o 
  -7   1  19       27.69      0.63 o 
  -6   1  19       12.36      0.31 o 
  -5   1  19       42.09      0.97 o 
  -4   1  19       54.46      1.34 o 
  -3   1  19        0.29      0.04 o 
  -2   1  19        1.91      0.08 o 
  -1   1  19        9.75      0.31 o 
   0   1  19       51.87      1.33 o 
   1   1  19       12.19      0.28 o 
   2   1  19       36.50      0.85 o 
   3   1  19        8.31      0.22 o 
   4   1  19        1.53      0.11 o 
  -8   2  19        3.87      0.12 o 
  -7   2  19        0.24      0.03 o 
  -6   2  19        2.66      0.09 o 
  -5   2  19       11.80      0.28 o 
  -4   2  19        6.31      0.16 o 
  -3   2  19        0.38      0.04 o 
  -2   2  19        8.43      0.29 o 
  -1   2  19        4.20      0.13 o 
   0   2  19       12.61      0.30 o 
   1   2  19        6.27      0.17 o 
   2   2  19        0.04      0.03 o 
   3   2  19       15.79      0.43 o 
  -7   3  19        0.13      0.03 o 
  -6   3  19       16.49      0.38 o 
  -5   3  19        6.25      0.17 o 
  -4   3  19        0.03      0.03 o 
  -3   3  19       11.22      0.29 o 
  -2   3  19        1.62      0.10 o 
  -1   3  19        4.25      0.15 o 
   0   3  19        0.39      0.04 o 
   1   3  19       15.82      0.47 o 
   2   3  19        0.33      0.05 o 
  -4   4  19        0.03      0.03 o 
  -3   4  19        0.27      0.04 o 
  -2   4  19        0.24      0.05 o 
  -1   4  19        0.78      0.06 o 
  -8   0  20       43.14      1.04 o 
  -7   0  20        0.54      0.05 o 
  -6   0  20       10.17      0.27 o 
  -5   0  20      103.35      2.55 o 
  -4   0  20        0.05      0.06 o 
  -3   0  20        9.97      0.43 o 
  -2   0  20       17.58      0.41 o 
  -1   0  20       45.36      1.00 o 
   0   0  20       12.12      0.34 o 
   1   0  20       94.78      2.45 o 
   2   0  20       20.34      0.54 o 
  -8   1  20        1.10      0.11 o 
  -7   1  20        4.81      0.16 o 
  -6   1  20       29.28      0.67 o 
  -5   1  20        0.65      0.04 o 
  -4   1  20       12.56      0.30 o 
  -3   1  20        2.10      0.09 o 
  -2   1  20        0.99      0.06 o 
  -1   1  20        3.07      0.11 o 
   0   1  20        3.21      0.14 o 
   1   1  20        5.40      0.15 o 
   2   1  20       27.47      0.65 o 
   3   1  20        0.56      0.08 o 
  -7   2  20       25.23      0.58 o 
  -6   2  20       22.20      0.52 o 
  -5   2  20        0.03      0.03 o 
  -4   2  20        0.11      0.03 o 
  -3   2  20        3.58      0.19 o 
  -2   2  20        7.18      0.20 o 
  -1   2  20       50.88      1.14 o 
   0   2  20       27.32      0.71 o 
   1   2  20        0.53      0.08 o 
   2   2  20        2.15      0.09 o 
  -6   3  20        1.04      0.05 o 
  -5   3  20        0.28      0.03 o 
  -4   3  20        6.34      0.17 o 
  -3   3  20        4.48      0.15 o 
  -2   3  20       15.84      0.44 o 
  -1   3  20        0.24      0.04 o 
   0   3  20       13.21      0.32 o 
   1   3  20        0.37      0.04 o 
  -7   1  21        3.28      0.11 o 
  -6   1  21       13.35      0.32 o 
  -5   1  21        1.11      0.08 o 
  -4   1  21        1.53      0.07 o 
  -3   1  21        8.40      0.22 o 
  -2   1  21       60.02      1.43 o 
  -1   1  21       14.01      0.33 o 
   0   1  21       16.90      0.48 o 
   1   1  21       10.36      0.25 o 
   2   1  21       10.42      0.68 o 
  -6   2  21        1.60      0.06 o 
  -5   2  21        0.26      0.04 o 
  -4   2  21        4.74      0.15 o 
  -3   2  21       11.28      0.33 o 
  -2   2  21        0.55      0.05 o 
  -1   2  21        1.05      0.06 o 
   0   2  21       13.89      0.37 o 
   1   2  21        2.62      0.10 o 
  -4   3  21        1.62      0.08 o 
  -3   3  21        7.58      0.20 o 
  -2   3  21        0.04      0.04 o 
  -1   3  21       13.79      0.43 o 
  -7   0  22        0.56      0.06 o 
  -6   0  22        2.83      0.14 o 
  -5   0  22        0.23      0.06 o 
  -4   0  22        1.04      0.09 o 
  -3   0  22       97.24      2.48 o 
  -2   0  22        4.76      0.21 o 
  -1   0  22        0.69      0.07 o 
   0   0  22       17.79      0.68 o 
   1   0  22        4.47      0.16 o 
  -6   1  22        1.50      0.07 o 
  -5   1  22        1.52      0.09 o 
  -4   1  22       23.13      0.65 o 
  -3   1  22        2.46      0.11 o 
  -2   1  22       11.56      0.45 o 
  -1   1  22       12.81      0.46 o 
   0   1  22        4.36      0.16 o 
   1   1  22        3.25      0.10 o 
  -5   2  22       10.61      0.27 o 
  -4   2  22        4.31      0.13 o 
  -3   2  22        0.05      0.06 o 
  -2   2  22       10.25      0.34 o 
  -1   2  22       20.34      0.47 o 
   0   2  22        0.44      0.05 o 
  -5   1  23        0.24      0.06 o 
  -4   1  23       10.19      0.29 o 
  -3   1  23        1.94      0.09 o 
  -2   1  23        0.03      0.04 o 
  -1   1  23        1.77      0.09 o 
_refine_diff_density_max 1.698658E-01
_refine_diff_density_min -1.697105E-01

# start Validation Reply Form
_vrf_PLAT417_ELMAM2_withoutURATIO_oxa13_05
;
PROBLEM: Short Inter D-H..H-D
RESPONSE: This is a very strong hydrogen bond and this is the reason why
the distance is so short.
;
# end Validation Reply Form
