# Supplementary material for: On the accuracy and precision of X-ray and neutron diffraction results as a function of resolution and the electron density model
Source: IUCrJ. 2020 Aug 25;7(Pt 5):920–33. doi: 10.1107/S2052252520010441 (PMC7467170; doi:10.1107/S2052252520010441)
Supplement: Supplementary file 2 [file m-07-00920-sup2.zip › cif_deposition/ELMAM2_withoutURATIO_oxa13_06.cif]

data_ELMAM2_withoutURATIO_oxa13_06  
_audit_creation_method             'MoPro12'     
_chemical_formula_moiety               'C2 H2 O4, 2(H2 O1)'
_chemical_formula_sum                  'C2 H6 O6'
_chemical_formula_weight               126.07
_chemical_absolute_configuration     '-'

_symmetry_cell_setting               monoclinic   
_symmetry_space_group_name_H-M         'P 21/c'
_symmetry_space_group_name_Hall        '-P 2ybc'

loop_
_atom_type_symbol                      
_atom_type_description                 
_atom_type_scat_dispersion_real        
_atom_type_scat_dispersion_imag        
_atom_type_scat_source                 
 'C' 'C'    0.0033   0.0016
'Su & Coppens. Acta. Cryst. (1997) A53, 749-762. '                    
 'H' 'H'    0.0000   0.0000
'Su & Coppens. Acta. Cryst. (1997) A53, 749-762. '                    
 'O' 'O'    0.0106   0.0060
'Su & Coppens. Acta. Cryst. (1997) A53, 749-762. '                    

loop_
_symmetry_equiv_pos_as_xyz           
'x, y, z'
'-x, y+1/2, -z+1/2'
'-x, -y, -z'
'x, -y-1/2, z-1/2'
_cell_length_a                    6.0951(4)
_cell_length_b                    3.4939(2)
_cell_length_c                    11.8530(7)
_cell_angle_alpha                 90.00
_cell_angle_beta                  103.932(3)
_cell_angle_gamma                 90.00
_cell_volume                      244.99(3)
_cell_formula_units_Z                2
_cell_measurement_reflns_used     6760
_cell_measurement_temperature     100(1)
_cell_measurement_theta_max       36.31
_cell_measurement_theta_min       3.44
_exptl_crystal_density_diffrn     1.710
_exptl_crystal_F_000              132 
_exptl_absorpt_coefficient_mu     0.181 
_exptl_crystal_description        unspecified
_exptl_crystal_size_max                 0.134
_exptl_crystal_size_mid                 0.131
_exptl_crystal_size_min                 0.119
_exptl_crystal_colour             colourless
_exptl_absorpt_correction_type    multi-scan
_exptl_absorpt_process_details
;
 Absorption correction done by SORTAV
 Blessing, R. H.: (1995) Acta Cryst. A51, 33-38
;
_exptl_absorpt_correction_T_min    0.964
_exptl_absorpt_correction_T_max    0.996
_exptl_special_details               
;
?
;
_diffrn_reflns_av_R_equivalents   0.0000
_diffrn_reflns_av_unetI/netI      0.0282
_diffrn_reflns_limit_h_max        9
_diffrn_reflns_limit_h_min        -10
_diffrn_reflns_limit_k_max        5
_diffrn_reflns_limit_k_min        0
_diffrn_reflns_limit_l_max        19
_diffrn_reflns_limit_l_min        0
_diffrn_reflns_number             1187
_diffrn_reflns_theta_full         26.00
_diffrn_reflns_theta_max          36.42
_diffrn_reflns_theta_min          3.44
_diffrn_ambient_temperature       100(1)
_diffrn_measured_fraction_theta_full 0.990
_diffrn_measured_fraction_theta_max 0.992
_diffrn_measurement_device_type   'Bruker APEX-II CCD'
_diffrn_measurement_method        '\f and \w scans'
_diffrn_radiation_monochromator   'graphite'
_diffrn_radiation_type            MoK\a
_diffrn_radiation_wavelength      0.71073
_diffrn_source                    'fine-focus sealed tube'
_diffrn_standards_number          0
_reflns_number_gt                 1142
_reflns_number_total              1187
_reflns_threshold_expression         >2.0sigma(I)
_computing_structure_refinement      'MoPro (J. Appl. Cryst. 2005, 38, 38-54)'
_iucr_refine_instructions_details  
; 
# ! MoPro 12.6 19/01/2017 17:16:38 F:\Oxalic_acid\Oxa_ELMAM2\Final_Refinement_06\13\mopro_elmam2_06_01.par 
# ! reflections hkl file : F:\Oxalic_acid\Oxa_ELMAM2\Final_Refinement_06\13\sortav_freeformat.hkl refin. vs. F^1 
# ! atomic table file : C:\Users\user\Desktop\Programy_Krys\MoPro\MoProSuite\LibMoPro\mopro.tab 
# ! wave functions file : C:\Users\user\Desktop\Programy_Krys\MoPro\MoProSuite\LibMoPro\WAVEF_Su_Coppens_relativistic 
# ! RF factor = 1.498 % RI factor = 2.271% 
# ! wR2F factor = 2.509 % wR2I factor = 4.583% 
# ! g.o.f.(F**1) = 1.776 Nvar= 49 Nref= 1187 Nfree= 0 0.08<sinT/l< 0.84 
#  
# WSIG 1.00000 ! weighting scheme 
#  ! SPACE GROUP P ? 
#  
# CELL 6.0951 3.4939 11.8530 90.0000 103.9321 90.0000 0.71073 
# ZERR 0.0000 0.0000 0.0000 0.0000 0.0000 0.0000 
#  
# SYMM 2 P CENTRO 
#  X , Y, Z 
#  -X , 1/2+Y, 1/2-Z 
#  
# EQUIV 56551 
#  
# SCALE 1 11.911038 
#  
# FMULT 1.00000 
#  
# UOVER 0.00000 0.00000 0.00000 0.00000 0.00000 0.00000 ANI 
#  
# SOLVT 0.00000 50.00000 
#  
# EXTIN 0.00000 GAUSSIAN ISOT TYP1 ! G*10^4 
#  
#  
# DUMMY 2 
# DUMY 0.39896 0.58093 0.36381 D1 0 ! atom # 8 
# DUMY 0.42794 0.53146 0.40201 D2 0 ! atom # 9 
#  
# KAPPA 7 
#  1.001632 1.113461 ! # 1 1 TES O1 1x 
#  1.013147 1.000000 ! # 2 1 TES C1 1x 
#  1.003017 1.109004 ! # 3 1 TES O2 1x 
#  1.023969 0.927043 ! # 4 1 TES O3 1x 
#  1.043006 1.200000 ! # 5 1 TES H2 1x 
#  1.043006 1.200000 ! # 6 1 TES H3 1x 
#  1.119673 1.200000 ! # 7 1 TES H1 1x 
#  
# ATOMS 7 
#  
# ATOM 1 O1 TES 1 0.065311 0.444116 0.150188 1.0000 1 O 
#  XY C1 H1 HEX K1 V0 M0 Q0 
# UANI 0.012558 0.017478 0.008273 -.003837 0.001901 0.000575 
#  6.05220 0. -.054 -.087 0. 0.104 0. 0. -.028 0.042 
#  0. -.015 -.026 0. 0. 0.065 0.022 
#  0.011 0. 0. 0.004 0.003 0. 0. 0.015 0.015 
#  
# ATOM 2 C1 TES 1 0.096872 0.558726 0.051991 1.0000 1 C 
#  XY O2 O1 HEX K2 V0 M0 Q0 
# UANI 0.008510 0.011071 0.007680 -.001912 0.001154 0.000033 
#  3.98080 0. 0.081 -.046 0. -.248 0. 0. 0.097 0.050 
#  0. 0.022 -.006 0. 0. 0.294 0.021 
#  0.014 0. 0. 0.014 -.001 0. 0. -.058 0.018 
#  
# ATOM 3 O2 TES 1 0.257635 0.742656 0.036292 1.0000 1 O 
#  ZY C1 O1 HEX K3 V0 M0 Q0 
# UANI 0.010472 0.017882 0.008787 -.005843 0.000801 0.000747 
#  6.09000 0. 0. 0. -.068 0.029 0. 0. -.153 0. 
#  0.028 0. 0. 0.017 0. 0. 0. 
#  -.012 0. 0. 0.011 0. 0. 0. -.003 0. 
#  
# ATOM 4 O3 TES 1 0.369957 0.631195 0.321491 1.0000 1 O 
# bZY H2 H3 HEX K4 V0 M0 Q0 
# UANI 0.010155 0.017446 0.009203 0.001667 0.000382 -.001127 
#  5.64460 0. 0. 0. -.163 -.014 0. 0. 0.132 0. 
#  -.039 0. 0. -.061 0. 0. 0. 
#  -.018 0. 0. -.027 0. 0. 0. 0.004 0. 
#  
# ATOM 5 H2 TES 1 0.310723 0.687679 0.386303 1.0000 1 H 
#  ZY O3 H3 HEX K5 V0 M0 Q0 
# UISO 0.028890 
#  1.13780 0. 0. 0. 0.273 0.140 0. 0. 0. 0. 
#  0.034 0. 0. 0. 0. 0. 0. 
#  -.010 0. 0. 0. 0. 0. 0. 0. 0. 
#  
# ATOM 6 H3 TES 1 0.486668 0.454952 0.349347 1.0000 1 H 
#  ZY O3 H2 HEX K6 V0 M0 Q0 
# UISO 0.028280 
#  1.13780 0. 0. 0. 0.273 0.140 0. 0. 0. 0. 
#  0.034 0. 0. 0. 0. 0. 0. 
#  -.010 0. 0. 0. 0. 0. 0. 0. 0. 
#  
# ATOM 7 H1 TES 1 0.198517 0.522896 0.218998 1.0000 1 H 
#  ZY O1 C1 HEX K7 V0 M0 Q0 
# UISO 0.045573 
#  0.95670 0. 0. 0. 0.207 0.095 0. 0. 0. 0. 
#  0.017 0. 0. 0. 0. 0. 0. 
#  -.028 0. 0. 0. 0. 0. 0. 0. 0. 
#  
# ANHAR 0 3 ! number_of_anharmonic_atoms max_order 
# ! 1 ! atom number 
# ! 0.00E+00 0.00E+00 0.00E+00 0.00E+00 0.00E+00 0.00E+00 0.00E+00 0.00E+00 
# ! 0.00E+00 0.00E+00 
#  
#  
# STOP 
; 
_refine_special_details              
;
  TAAM refinement with ELMAM2 databank.
  Uses aspherical atomic scattering factors computed 
  from multipolar model
  (Hansen & Coppens, Acta Cryst. A, 1978, 34, 909-921)
  parametrized using ELMAM2 databank
  (Domagala, et al., Acta Cryst. A, 2012, 68, 337-351)
  and MoPro software
  (Jelsch, et al., J. Appl. Cryst. 2005, 38, 38-54)
 Refinement of F^1^ against reflections.
 The threshold expression of F^2^ > 2sigma(F^2^) is
 used for calculating R-factors(gt) and is not
 relevant to the choice of reflections for refinement.
 R-factors based on F^2^ are statistically about twice
 as large as those based on F, and R-factors based on
 ALL data will be even larger.
;
_refine_ls_structure_factor_coef     F  
_refine_ls_matrix_type                full
_refine_ls_weighting_scheme          sigma
_refine_ls_weighting_details         ?
_atom_sites_solution_primary      direct 
_atom_sites_solution_secondary    difmap 
_atom_sites_solution_hydrogens    geom   
_refine_ls_hydrogen_treatment    refall
_refine_ls_extinction_method        'none'              
_refine_ls_abs_structure_details     ?
_refine_ls_abs_structure_Flack       ?
_refine_ls_number_reflns              1187
_refine_ls_number_parameters            49
_refine_ls_number_restraints             0
# R-factors: R(F)  &  wR2(I) 
_refine_ls_R_factor_all              0.0150
_refine_ls_R_factor_gt               0.0141
_refine_ls_wR_factor_ref             0.0251
_refine_ls_wR_factor_gt              0.0250
_refine_ls_goodness_of_fit_ref       1.776
_refine_ls_restrained_S_all          0.000
_refine_ls_shift/su_max              0.001
_refine_ls_shift/su_mean             0.000

###  to get diff_density_max min & rms : 
###  run MoPro  : WRIT FOUR   to create FOURier file 
###  run VMoPro : FOUR  FastFourierTransform   to get a 3D grid (Xplor format) on whole unit-cell
###             & GRID  STAT   to get max min rms statistics


loop_
_atom_site_type_symbol      
_atom_site_label            
_atom_site_fract_x          
_atom_site_fract_y          
_atom_site_fract_z          
_atom_site_U_iso_or_equiv   
_atom_site_adp_type         
_atom_site_occupancy        
_atom_site_calc_flag        
_atom_site_refinement_flag_posn  
_atom_site_refinement_flag_adp  
_atom_site_disorder_assembly
_atom_site_disorder_group   
O  O1 0.06531(3) 0.44412(5) 0.15019(1) 0.01287(9) Uani 1 d . . . .
C  C1 0.09687(3) 0.55873(6) 0.05199(2) 0.00922(9) Uani 1 d . . . .
O  O2 0.25763(3) 0.74266(5) 0.03629(2) 0.01264(9) Uani 1 d . . . .
O  O3 0.36996(3) 0.63119(6) 0.32149(2) 0.01260(9) Uani 1 d . . . .
H  H2 0.311(1) 0.688(3) 0.3863(9) 0.029(2) Uiso 1 d U . . .
H  H3 0.487(2) 0.455(3) 0.3493(8) 0.028(2) Uiso 1 d U . . .
H  H1 0.199(2) 0.523(4) 0.219(1) 0.046(3) Uiso 1 d U . . .

loop_ 
_atom_site_aniso_label 
_atom_site_aniso_U_11 
_atom_site_aniso_U_22 
_atom_site_aniso_U_33 
_atom_site_aniso_U_12 
_atom_site_aniso_U_13 
_atom_site_aniso_U_23 
O1 0.01256(9) 0.01748(9) 0.00827(9) -0.00384(5) 0.00190(6) 0.00058(5)  
C1 0.00851(9) 0.01107(9) 0.00768(9) -0.00191(5) 0.00115(6) 0.000033(5)  
O2 0.01047(8) 0.01788(9) 0.00879(9) -0.00584(5) 0.00080(6) 0.00075(5)  
O3 0.01016(8) 0.01745(9) 0.00920(9) 0.00167(5) 0.00038(6) -0.00113(5)  

loop_
_geom_bond_atom_site_label_1         
_geom_bond_atom_site_label_2         
_geom_bond_distance                  
_geom_bond_site_symmetry_2           
_geom_bond_publ_flag                 
O1 C1 1.2884(3) . ? 
O1 H1 1.04(1) . ? 
C1 O2 1.2229(2) . ? 
O3 H3 0.939(9) . ? 
O3 H2 0.94(1) . ? 

loop_
_geom_angle_atom_site_label_1        
_geom_angle_atom_site_label_2        
_geom_angle_atom_site_label_3        
_geom_angle                          
_geom_angle_site_symmetry_1          
_geom_angle_site_symmetry_3          
_geom_angle_publ_flag                
O1 C1 O2 126.88(2) . . ? 
C1 O1 H1 111.6(8) . . ? 
H2 O3 H3 104.9(7) . . ? 

loop_
_geom_torsion_atom_site_label_1      
_geom_torsion_atom_site_label_2      
_geom_torsion_atom_site_label_3      
_geom_torsion_atom_site_label_4      
_geom_torsion                        
_geom_torsion_site_symmetry_1        
_geom_torsion_site_symmetry_2        
_geom_torsion_site_symmetry_3        
_geom_torsion_site_symmetry_4        
_geom_torsion_publ_flag              
O2 C1 O1 H1 -1.1(8) . . . . ?  

loop_ 
 _refln_index_h 
 _refln_index_k 
 _refln_index_l 
 _refln_F_squared_meas 
 _refln_F_squared_sigma 
 _refln_observed_status 
   1   0   0      355.93     19.30 o 
   2   0   0       23.80      0.66 o 
   3   0   0      381.96     10.29 o 
   4   0   0       44.38      1.32 o 
   5   0   0       64.58      2.13 o 
   6   0   0      229.40      7.44 o 
   7   0   0      109.87      2.81 o 
   8   0   0       27.72      0.62 o 
   9   0   0       18.55      0.42 o 
   2   1   0      356.28      8.12 o 
   3   1   0      104.24      2.75 o 
   4   1   0        2.43      0.18 o 
   5   1   0        0.48      0.11 o 
   6   1   0        0.62      0.13 o 
   7   1   0       83.44      1.85 o 
   8   1   0        0.01      0.01 o 
   9   1   0       33.52      0.75 o 
   0   2   0       14.44      1.01 o 
   1   2   0      317.00     10.84 o 
   2   2   0      502.89     12.19 o 
   3   2   0        2.19      0.22 o 
   4   2   0      119.91      3.37 o 
   5   2   0       23.61      0.85 o 
   6   2   0        0.05      0.02 o 
   7   2   0       35.44      0.81 o 
   8   2   0       42.22      0.95 o 
   9   2   0        1.81      0.07 o 
   1   3   0       19.62      0.90 o 
   2   3   0       13.50      0.69 o 
   3   3   0       72.70      1.70 o 
   4   3   0        5.98      0.16 o 
   5   3   0      123.90      2.78 o 
   6   3   0        0.44      0.03 o 
   7   3   0        0.62      0.04 o 
   8   3   0       17.58      0.42 o 
   0   4   0        2.92      0.09 o 
   1   4   0       18.25      0.41 o 
   2   4   0       13.14      0.29 o 
   3   4   0        6.34      0.15 o 
   4   4   0       67.87      1.51 o 
   5   4   0        9.39      0.22 o 
   6   4   0       17.25      0.39 o 
   7   4   0       10.20      0.25 o 
   1   5   0        4.43      0.11 o 
   2   5   0       11.71      0.28 o 
   3   5   0       18.07      0.43 o 
   4   5   0        0.18      0.02 o 
   5   5   0        5.50      0.14 o 
  -9   1   1        0.51      0.03 o 
  -8   1   1       29.49      0.67 o 
  -7   1   1       18.31      0.42 o 
  -6   1   1        1.25      0.16 o 
  -5   1   1       55.51      1.46 o 
  -4   1   1       91.81      2.28 o 
  -3   1   1      326.10      7.90 o 
  -2   1   1      187.69      5.49 o 
   0   1   1      460.48     15.67 o 
   1   1   1       37.40      1.68 o 
   2   1   1       68.52      1.67 o 
   3   1   1      417.84     10.90 o 
   4   1   1      150.13      3.75 o 
   5   1   1      109.72      2.91 o 
   6   1   1      182.39      4.76 o 
   7   1   1        1.16      0.04 o 
   8   1   1        0.41      0.03 o 
   9   1   1        0.24      0.02 o 
  -9   2   1        4.99      0.13 o 
  -8   2   1       40.08      0.90 o 
  -7   2   1        0.03      0.02 o 
  -6   2   1       70.63      1.55 o 
  -5   2   1        9.50      0.49 o 
  -4   2   1       51.10      2.13 o 
  -3   2   1       83.12      2.27 o 
  -2   2   1      148.81      4.19 o 
  -1   2   1      137.39      3.42 o 
   0   2   1       78.90      2.20 o 
   1   2   1      269.36      9.49 o 
   2   2   1        2.00      0.19 o 
   3   2   1        7.45      0.49 o 
   4   2   1       74.61      2.10 o 
   5   2   1       26.11      0.62 o 
   6   2   1        9.39      0.22 o 
   7   2   1       10.68      0.27 o 
   8   2   1       21.52      0.49 o 
   9   2   1        3.54      0.10 o 
  -8   3   1        0.23      0.03 o 
  -7   3   1        2.09      0.06 o 
  -6   3   1       13.60      0.31 o 
  -5   3   1       20.13      0.45 o 
  -4   3   1        5.27      0.16 o 
  -3   3   1        3.71      0.46 o 
  -2   3   1      140.47      4.51 o 
  -1   3   1        0.09      0.08 o 
   0   3   1       52.99      1.58 o 
   1   3   1       31.85      0.99 o 
   2   3   1       28.60      0.67 o 
   3   3   1        2.09      0.15 o 
   4   3   1       37.32      0.81 o 
   5   3   1       27.53      0.61 o 
   6   3   1        0.05      0.02 o 
   7   3   1       28.29      0.64 o 
   8   3   1        0.18      0.03 o 
  -7   4   1       22.38      0.51 o 
  -6   4   1        8.10      0.19 o 
  -5   4   1        3.33      0.09 o 
  -4   4   1        0.15      0.02 o 
  -3   4   1       21.45      0.48 o 
  -2   4   1       16.73      0.38 o 
  -1   4   1        6.13      0.14 o 
   0   4   1       12.29      0.28 o 
   1   4   1        0.63      0.03 o 
   2   4   1        0.01      0.01 o 
   3   4   1        0.32      0.02 o 
   4   4   1        0.52      0.03 o 
   5   4   1        4.57      0.12 o 
   6   4   1        0.02      0.02 o 
   7   4   1        1.50      0.06 o 
  -5   5   1        2.88      0.08 o 
  -4   5   1        0.03      0.02 o 
  -3   5   1        0.19      0.02 o 
  -2   5   1        0.28      0.03 o 
  -1   5   1       10.01      0.24 o 
   0   5   1        0.03      0.02 o 
   1   5   1        0.07      0.02 o 
   2   5   1        3.75      0.10 o 
   3   5   1        9.17      0.21 o 
   4   5   1        2.04      0.07 o 
 -10   0   2        0.03      0.03 o 
  -9   0   2        4.07      0.12 o 
  -8   0   2        3.54      0.10 o 
  -7   0   2       14.27      0.33 o 
  -6   0   2      186.83      6.21 o 
  -5   0   2       90.69      2.42 o 
  -4   0   2      944.42     62.08 o 
  -3   0   2       14.39      0.52 o 
  -2   0   2      604.33     26.91 o 
   0   0   2      146.65      2.97 o 
   1   0   2        9.66      0.47 o 
   3   0   2      183.35      6.78 o 
   4   0   2        0.09      0.08 o 
   5   0   2      659.69     23.32 o 
   6   0   2       29.35      0.66 o 
   7   0   2       35.41      0.79 o 
   8   0   2       14.52      0.38 o 
   9   0   2       47.37      1.07 o 
  -9   1   2        1.40      0.05 o 
  -8   1   2        0.01      0.01 o 
  -7   1   2       87.92      1.95 o 
  -6   1   2        6.94      0.33 o 
  -5   1   2      252.76      6.49 o 
  -4   1   2       56.81      1.42 o 
  -3   1   2       33.73      1.06 o 
  -2   1   2      544.51     16.14 o 
  -1   1   2      154.02      4.62 o 
   0   1   2       89.32      2.10 o 
   1   1   2      424.44     16.94 o 
   2   1   2        2.64      0.18 o 
   3   1   2      437.01     10.88 o 
   4   1   2      181.85      4.77 o 
   5   1   2       56.84      1.88 o 
   6   1   2       59.98      1.33 o 
   7   1   2        0.21      0.02 o 
   8   1   2        2.16      0.06 o 
   9   1   2        4.76      0.12 o 
  -9   2   2        0.02      0.02 o 
  -8   2   2       16.57      0.37 o 
  -7   2   2        0.38      0.02 o 
  -6   2   2       39.68      0.89 o 
  -5   2   2        0.30      0.18 o 
  -4   2   2       12.79      0.65 o 
  -3   2   2      175.17      8.18 o 
  -2   2   2      491.21     12.24 o 
  -1   2   2        7.10      1.07 o 
   0   2   2      131.17      3.50 o 
   1   2   2        0.17      0.17 o 
   2   2   2        2.98      0.21 o 
   3   2   2      270.24      7.60 o 
   4   2   2      298.61      8.01 o 
   5   2   2        3.38      0.13 o 
   6   2   2        0.09      0.02 o 
   7   2   2        6.52      0.16 o 
   8   2   2        0.16      0.02 o 
  -8   3   2        8.63      0.21 o 
  -7   3   2        1.90      0.06 o 
  -6   3   2       11.75      0.27 o 
  -5   3   2        0.09      0.02 o 
  -4   3   2       14.61      0.81 o 
  -3   3   2      256.02      7.79 o 
  -2   3   2       68.55      2.18 o 
  -1   3   2       32.04      1.25 o 
   0   3   2      111.40      3.00 o 
   1   3   2       44.46      1.01 o 
   2   3   2       89.04      2.10 o 
   3   3   2       20.89      0.52 o 
   4   3   2        1.06      0.04 o 
   5   3   2        5.48      0.14 o 
   6   3   2        0.75      0.04 o 
   7   3   2       22.68      0.52 o 
   8   3   2        9.65      0.23 o 
  -7   4   2        7.03      0.17 o 
  -6   4   2        0.03      0.03 o 
  -5   4   2        0.01      0.01 o 
  -4   4   2        5.26      0.13 o 
  -3   4   2       11.08      0.25 o 
  -2   4   2       61.73      1.37 o 
  -1   4   2        9.72      0.22 o 
   0   4   2       57.95      1.30 o 
   1   4   2       56.38      1.29 o 
   2   4   2        2.02      0.06 o 
   3   4   2        2.38      0.06 o 
   4   4   2        0.61      0.04 o 
   5   4   2        0.09      0.02 o 
   6   4   2       27.21      0.63 o 
  -5   5   2        4.24      0.11 o 
  -4   5   2       22.95      0.52 o 
  -3   5   2        2.40      0.07 o 
  -2   5   2       16.01      0.36 o 
  -1   5   2       73.25      1.70 o 
   0   5   2        7.55      0.18 o 
   1   5   2       12.47      0.29 o 
   2   5   2        1.93      0.06 o 
   3   5   2        3.19      0.09 o 
   4   5   2        0.87      0.05 o 
  -9   1   3        0.12      0.02 o 
  -8   1   3       19.26      0.46 o 
  -7   1   3        3.74      0.09 o 
  -6   1   3        1.20      0.18 o 
  -5   1   3       50.24      1.29 o 
  -4   1   3        1.86      0.18 o 
  -3   1   3      159.20      3.93 o 
  -2   1   3       20.43      1.44 o 
  -1   1   3      340.35      9.65 o 
   0   1   3       18.14      0.91 o 
   1   1   3      783.28     19.82 o 
   2   1   3      461.17     11.00 o 
   3   1   3       40.34      1.24 o 
   4   1   3      206.88      5.81 o 
   5   1   3        1.81      0.09 o 
   6   1   3       22.43      0.49 o 
   7   1   3        7.52      0.17 o 
   8   1   3       85.99      1.93 o 
   9   1   3       27.02      0.61 o 
  -9   2   3        0.66      0.04 o 
  -8   2   3        7.01      0.17 o 
  -7   2   3       22.49      0.50 o 
  -6   2   3       60.16      1.32 o 
  -5   2   3        4.29      0.42 o 
  -4   2   3       78.54      2.41 o 
  -3   2   3      296.10      8.45 o 
  -2   2   3        9.24      0.37 o 
  -1   2   3      165.87      6.14 o 
   0   2   3        0.24      0.13 o 
   1   2   3      362.60     12.38 o 
   2   2   3       16.84      0.64 o 
   3   2   3       98.82      2.64 o 
   4   2   3       56.08      1.32 o 
   5   2   3       24.15      0.57 o 
   6   2   3       13.83      0.31 o 
   7   2   3        4.83      0.12 o 
   8   2   3        5.02      0.13 o 
  -8   3   3        7.21      0.21 o 
  -7   3   3        2.23      0.06 o 
  -6   3   3        1.61      0.05 o 
  -5   3   3        6.22      0.15 o 
  -4   3   3       23.32      0.69 o 
  -3   3   3        6.30      0.67 o 
  -2   3   3        1.47      0.23 o 
  -1   3   3       13.35      0.61 o 
   0   3   3       87.37      2.07 o 
   1   3   3        0.09      0.04 o 
   2   3   3        4.50      0.18 o 
   3   3   3       99.41      2.41 o 
   4   3   3        1.45      0.05 o 
   5   3   3        4.55      0.12 o 
   6   3   3        0.88      0.05 o 
   7   3   3       15.32      0.36 o 
  -7   4   3        0.69      0.03 o 
  -6   4   3        7.27      0.18 o 
  -5   4   3       24.79      0.55 o 
  -4   4   3       62.41      1.43 o 
  -3   4   3       59.34      1.31 o 
  -2   4   3       33.77      0.75 o 
  -1   4   3        0.02      0.01 o 
   0   4   3        4.02      0.10 o 
   1   4   3       14.67      0.34 o 
   2   4   3       55.68      1.28 o 
   3   4   3       18.72      0.43 o 
   4   4   3        2.90      0.08 o 
   5   4   3        1.39      0.05 o 
   6   4   3        0.27      0.03 o 
  -5   5   3        3.24      0.10 o 
  -4   5   3        2.38      0.08 o 
  -3   5   3        4.42      0.11 o 
  -2   5   3        3.31      0.09 o 
  -1   5   3        1.21      0.04 o 
   0   5   3        1.11      0.05 o 
   1   5   3        0.63      0.03 o 
   2   5   3        1.39      0.05 o 
   3   5   3        0.03      0.02 o 
   4   5   3        3.55      0.10 o 
 -10   0   4        8.51      0.24 o 
  -9   0   4       56.75      1.43 o 
  -8   0   4        4.47      0.11 o 
  -7   0   4       39.21      0.88 o 
  -6   0   4        2.87      0.28 o 
  -5   0   4       18.49      0.70 o 
  -4   0   4      120.63      3.31 o 
  -3   0   4       90.92      6.29 o 
  -1   0   4      828.45     12.39 o 
   0   0   4       68.31      2.49 o 
   1   0   4     1670.67     21.29 o 
   2   0   4        8.18      0.35 o 
   3   0   4       20.07      1.12 o 
   4   0   4       35.93      1.69 o 
   5   0   4       12.11      0.57 o 
   6   0   4        1.60      0.06 o 
   7   0   4      273.53      6.23 o 
   8   0   4       65.21      1.49 o 
   9   0   4        4.62      0.16 o 
 -10   1   4        0.83      0.05 o 
  -9   1   4       10.37      0.26 o 
  -8   1   4       29.72      0.66 o 
  -7   1   4        0.44      0.02 o 
  -6   1   4       33.07      1.05 o 
  -5   1   4       94.69      2.55 o 
  -4   1   4       33.89      0.98 o 
  -3   1   4      227.62      6.04 o 
  -2   1   4      351.76      8.99 o 
  -1   1   4      248.18      6.69 o 
   0   1   4     1457.77     19.09 o 
   1   1   4       64.63      1.73 o 
   2   1   4        9.13      0.46 o 
   3   1   4       10.82      0.57 o 
   4   1   4        2.08      0.69 o 
   5   1   4       40.15      0.96 o 
   6   1   4       54.85      1.21 o 
   7   1   4       34.92      0.82 o 
   8   1   4       33.75      0.75 o 
   9   1   4        2.59      0.08 o 
  -9   2   4        0.39      0.03 o 
  -8   2   4       15.90      0.37 o 
  -7   2   4        3.43      0.08 o 
  -6   2   4        5.44      0.18 o 
  -5   2   4       26.16      1.30 o 
  -4   2   4       61.74      1.78 o 
  -3   2   4       25.97      1.03 o 
  -2   2   4       23.95      0.76 o 
  -1   2   4      225.70      6.19 o 
   0   2   4      176.64      5.78 o 
   1   2   4       18.26      0.67 o 
   2   2   4        1.02      0.16 o 
   3   2   4       91.14      2.18 o 
   4   2   4       15.82      0.40 o 
   5   2   4       60.80      1.39 o 
   6   2   4       48.45      1.16 o 
   7   2   4        0.60      0.04 o 
   8   2   4       14.48      0.37 o 
  -8   3   4        0.02      0.03 o 
  -7   3   4       77.35      1.78 o 
  -6   3   4        4.63      0.11 o 
  -5   3   4       11.47      0.26 o 
  -4   3   4      243.16      5.66 o 
  -3   3   4       44.74      1.59 o 
  -2   3   4        9.41      0.69 o 
  -1   3   4       54.28      1.29 o 
   0   3   4       56.23      1.43 o 
   1   3   4        8.12      0.23 o 
   2   3   4      219.35      6.11 o 
   3   3   4      105.96      2.36 o 
   4   3   4       49.19      1.09 o 
   5   3   4        4.00      0.10 o 
   6   3   4        0.31      0.02 o 
   7   3   4       14.35      0.37 o 
  -7   4   4        2.16      0.07 o 
  -6   4   4       43.84      1.01 o 
  -5   4   4       24.82      0.58 o 
  -4   4   4        1.17      0.04 o 
  -3   4   4       29.87      0.67 o 
  -2   4   4        0.52      0.02 o 
  -1   4   4        0.47      0.03 o 
   0   4   4       12.43      0.28 o 
   1   4   4        2.98      0.08 o 
   2   4   4       54.63      1.25 o 
   3   4   4       38.86      0.88 o 
   4   4   4        1.66      0.06 o 
   5   4   4       26.15      0.60 o 
   6   4   4        6.37      0.16 o 
  -5   5   4       67.78      1.53 o 
  -4   5   4        0.51      0.04 o 
  -3   5   4        9.71      0.23 o 
  -2   5   4        3.53      0.09 o 
  -1   5   4        4.98      0.12 o 
   0   5   4       24.71      0.56 o 
   1   5   4       91.75      2.16 o 
   2   5   4        2.80      0.08 o 
   3   5   4        0.10      0.03 o 
   4   5   4       23.46      0.56 o 
 -10   1   5        9.71      0.24 o 
  -9   1   5        3.06      0.08 o 
  -8   1   5       22.71      0.50 o 
  -7   1   5        2.24      0.06 o 
  -6   1   5       95.29      2.77 o 
  -5   1   5       32.11      0.99 o 
  -4   1   5        0.07      0.05 o 
  -3   1   5      207.81      5.26 o 
  -2   1   5       19.68      0.74 o 
  -1   1   5        1.07      0.17 o 
   0   1   5       70.49      1.88 o 
   1   1   5      113.98      2.88 o 
   2   1   5       19.73      0.79 o 
   3   1   5        5.00      0.41 o 
   4   1   5       89.96      2.71 o 
   5   1   5        1.31      0.06 o 
   6   1   5       58.84      1.30 o 
   7   1   5       40.47      0.93 o 
   8   1   5        0.01      0.01 o 
  -9   2   5        6.03      0.16 o 
  -8   2   5       34.36      0.76 o 
  -7   2   5       10.04      0.23 o 
  -6   2   5        4.27      0.10 o 
  -5   2   5      173.39      5.25 o 
  -4   2   5        5.87      0.34 o 
  -3   2   5        2.08      0.30 o 
  -2   2   5        3.34      0.29 o 
  -1   2   5      491.20     12.87 o 
   0   2   5       47.79      1.82 o 
   1   2   5       92.16      2.53 o 
   2   2   5      145.81      4.18 o 
   3   2   5       62.39      1.55 o 
   4   2   5        0.55      0.07 o 
   5   2   5       15.10      0.34 o 
   6   2   5       98.52      2.20 o 
   7   2   5        0.76      0.04 o 
   8   2   5        7.70      0.19 o 
  -8   3   5        0.90      0.04 o 
  -7   3   5       34.87      0.79 o 
  -6   3   5        0.72      0.03 o 
  -5   3   5        3.70      0.10 o 
  -4   3   5       28.46      0.65 o 
  -3   3   5       20.65      1.35 o 
  -2   3   5        6.44      0.20 o 
  -1   3   5        0.78      0.07 o 
   0   3   5       15.38      0.43 o 
   1   3   5       20.92      0.59 o 
   2   3   5        7.65      0.23 o 
   3   3   5        0.13      0.02 o 
   4   3   5        3.75      0.10 o 
   5   3   5       41.66      0.92 o 
   6   3   5        0.16      0.02 o 
   7   3   5        1.06      0.05 o 
  -7   4   5       23.55      0.54 o 
  -6   4   5       40.22      0.92 o 
  -5   4   5       14.01      0.32 o 
  -4   4   5       11.73      0.28 o 
  -3   4   5        0.38      0.02 o 
  -2   4   5       35.05      0.79 o 
  -1   4   5       62.01      1.37 o 
   0   4   5       77.65      1.77 o 
   1   4   5       52.69      1.16 o 
   2   4   5       18.64      0.42 o 
   3   4   5        0.27      0.02 o 
   4   4   5       20.64      0.46 o 
   5   4   5       19.46      0.48 o 
   6   4   5       15.45      0.36 o 
  -5   5   5        0.28      0.03 o 
  -4   5   5        0.04      0.02 o 
  -3   5   5        1.19      0.05 o 
  -2   5   5        4.21      0.11 o 
  -1   5   5        0.17      0.02 o 
   0   5   5        3.17      0.09 o 
   1   5   5        4.34      0.13 o 
   2   5   5        1.25      0.06 o 
   3   5   5        1.84      0.07 o 
 -10   0   6       12.53      0.32 o 
  -9   0   6       24.77      0.57 o 
  -8   0   6        0.01      0.01 o 
  -7   0   6      253.17      6.50 o 
  -6   0   6      163.41      5.70 o 
  -5   0   6      113.59      3.61 o 
  -4   0   6       43.11      2.67 o 
  -3   0   6       14.73      0.74 o 
  -2   0   6      170.84      7.01 o 
  -1   0   6      195.84      5.57 o 
   0   0   6      976.43     24.38 o 
   1   0   6      215.02      7.32 o 
   2   0   6        3.90      0.27 o 
   3   0   6      558.44     16.64 o 
   4   0   6       13.01      0.33 o 
   5   0   6        6.55      0.36 o 
   6   0   6       46.46      1.03 o 
   7   0   6        1.12      0.06 o 
   8   0   6        4.66      0.21 o 
  -9   1   6       22.27      0.50 o 
  -8   1   6        1.67      0.05 o 
  -7   1   6       19.04      0.43 o 
  -6   1   6      153.31      4.56 o 
  -5   1   6        3.88      0.27 o 
  -4   1   6      175.23      4.58 o 
  -3   1   6        0.23      0.08 o 
  -2   1   6        5.27      0.71 o 
  -1   1   6        0.29      0.15 o 
   0   1   6      306.85      8.10 o 
   1   1   6      205.64      5.28 o 
   2   1   6      410.50     12.53 o 
   3   1   6        4.91      0.47 o 
   4   1   6       40.59      1.00 o 
   5   1   6       80.48      1.87 o 
   6   1   6       21.56      0.48 o 
   7   1   6        1.05      0.05 o 
   8   1   6        4.18      0.11 o 
  -9   2   6       34.53      0.78 o 
  -8   2   6       57.53      1.33 o 
  -7   2   6        2.18      0.06 o 
  -6   2   6        1.09      0.04 o 
  -5   2   6       81.32      2.51 o 
  -4   2   6        5.85      0.36 o 
  -3   2   6      139.89      4.03 o 
  -2   2   6       72.35      2.08 o 
  -1   2   6       17.85      0.82 o 
   0   2   6        5.56      0.60 o 
   1   2   6      159.64      5.12 o 
   2   2   6       10.14      0.29 o 
   3   2   6       44.70      1.10 o 
   4   2   6        6.90      0.16 o 
   5   2   6       48.59      1.11 o 
   6   2   6        2.17      0.07 o 
   7   2   6        5.90      0.15 o 
   8   2   6        0.06      0.03 o 
  -8   3   6       34.00      0.76 o 
  -7   3   6       16.55      0.37 o 
  -6   3   6        6.85      0.18 o 
  -5   3   6        4.74      0.12 o 
  -4   3   6        8.39      0.20 o 
  -3   3   6        0.28      0.05 o 
  -2   3   6      359.77      9.80 o 
  -1   3   6      105.01      3.14 o 
   0   3   6        0.29      0.05 o 
   1   3   6       41.95      1.22 o 
   2   3   6        2.33      0.09 o 
   3   3   6       20.83      0.46 o 
   4   3   6      107.91      2.42 o 
   5   3   6       91.40      2.05 o 
   6   3   6        0.24      0.03 o 
   7   3   6        6.94      0.17 o 
  -7   4   6        4.48      0.12 o 
  -6   4   6        1.79      0.06 o 
  -5   4   6        0.02      0.03 o 
  -4   4   6       29.24      0.65 o 
  -3   4   6       25.68      0.59 o 
  -2   4   6        3.96      0.10 o 
  -1   4   6       83.49      1.86 o 
   0   4   6        6.58      0.15 o 
   1   4   6        8.00      0.19 o 
   2   4   6        3.58      0.09 o 
   3   4   6        0.33      0.02 o 
   4   4   6       13.69      0.34 o 
   5   4   6        8.93      0.22 o 
  -4   5   6        5.56      0.14 o 
  -3   5   6       37.36      0.88 o 
  -2   5   6        0.01      0.01 o 
  -1   5   6       32.67      0.75 o 
   0   5   6       75.79      1.78 o 
   1   5   6        0.17      0.03 o 
   2   5   6        1.84      0.06 o 
   3   5   6       16.46      0.40 o 
  -9   1   7       17.48      0.40 o 
  -8   1   7       55.57      1.24 o 
  -7   1   7       51.93      1.16 o 
  -6   1   7        2.70      0.09 o 
  -5   1   7        0.91      0.17 o 
  -4   1   7       84.67      2.30 o 
  -3   1   7      337.32      8.51 o 
  -2   1   7       32.08      0.92 o 
  -1   1   7      417.23     12.85 o 
   0   1   7       34.41      1.18 o 
   1   1   7       17.07      0.63 o 
   2   1   7       29.31      1.05 o 
   3   1   7       29.11      0.71 o 
   4   1   7        8.38      0.25 o 
   5   1   7        4.95      0.12 o 
   6   1   7       11.96      0.27 o 
   7   1   7        1.38      0.07 o 
   8   1   7        0.35      0.03 o 
  -9   2   7       10.01      0.24 o 
  -8   2   7        6.43      0.16 o 
  -7   2   7       19.42      0.45 o 
  -6   2   7        0.24      0.02 o 
  -5   2   7       21.76      0.53 o 
  -4   2   7        7.04      0.37 o 
  -3   2   7      168.24      4.99 o 
  -2   2   7       34.96      1.12 o 
  -1   2   7        1.27      0.19 o 
   0   2   7      135.52      4.45 o 
   1   2   7       80.99      1.93 o 
   2   2   7       58.26      1.40 o 
   3   2   7        3.72      0.15 o 
   4   2   7      155.74      3.50 o 
   5   2   7        4.30      0.11 o 
   6   2   7        1.15      0.05 o 
   7   2   7        3.39      0.10 o 
  -8   3   7       10.53      0.24 o 
  -7   3   7        0.01      0.01 o 
  -6   3   7        7.73      0.18 o 
  -5   3   7       16.19      0.37 o 
  -4   3   7        5.26      0.13 o 
  -3   3   7        3.88      0.10 o 
  -2   3   7       81.60      1.97 o 
  -1   3   7        1.78      0.10 o 
   0   3   7        0.94      0.08 o 
   1   3   7       19.01      0.51 o 
   2   3   7       29.41      0.68 o 
   3   3   7        2.22      0.09 o 
   4   3   7        0.32      0.03 o 
   5   3   7        4.93      0.12 o 
   6   3   7        5.23      0.14 o 
  -7   4   7        4.44      0.12 o 
  -6   4   7        0.01      0.01 o 
  -5   4   7        1.14      0.05 o 
  -4   4   7        9.76      0.23 o 
  -3   4   7       16.83      0.38 o 
  -2   4   7       37.47      0.83 o 
  -1   4   7       29.21      0.65 o 
   0   4   7        0.18      0.02 o 
   1   4   7        1.33      0.05 o 
   2   4   7       19.15      0.44 o 
   3   4   7       56.55      1.27 o 
   4   4   7       41.78      0.94 o 
   5   4   7       19.77      0.46 o 
  -4   5   7        0.08      0.03 o 
  -3   5   7        4.03      0.11 o 
  -2   5   7        0.27      0.03 o 
  -1   5   7        1.02      0.05 o 
   0   5   7        0.02      0.03 o 
   1   5   7        0.97      0.06 o 
   2   5   7        0.23      0.03 o 
 -10   0   8       17.72      0.42 o 
  -9   0   8        4.34      0.12 o 
  -8   0   8       49.26      1.17 o 
  -7   0   8        0.27      0.03 o 
  -6   0   8        1.21      0.17 o 
  -5   0   8      288.73      8.55 o 
  -4   0   8      552.53     20.99 o 
  -3   0   8       21.92      1.35 o 
  -2   0   8      450.88     12.18 o 
  -1   0   8      495.87     14.81 o 
   0   0   8      294.27     19.64 o 
   1   0   8       68.40      2.36 o 
   2   0   8      102.77      4.27 o 
   3   0   8       10.67      0.28 o 
   4   0   8        1.07      0.07 o 
   5   0   8      146.31      3.29 o 
   6   0   8       15.66      0.45 o 
   7   0   8       44.09      1.04 o 
   8   0   8       29.74      1.00 o 
  -9   1   8        4.83      0.12 o 
  -8   1   8        5.91      0.14 o 
  -7   1   8        0.01      0.01 o 
  -6   1   8        2.98      0.08 o 
  -5   1   8       16.45      0.67 o 
  -4   1   8      170.58      4.64 o 
  -3   1   8        8.52      0.47 o 
  -2   1   8      278.25      7.29 o 
  -1   1   8       89.84      2.87 o 
   0   1   8       26.46      1.02 o 
   1   1   8       91.58      2.61 o 
   2   1   8       46.86      1.12 o 
   3   1   8       40.05      0.97 o 
   4   1   8       27.88      0.59 o 
   5   1   8        1.45      0.05 o 
   6   1   8       42.21      0.92 o 
   7   1   8       46.81      1.11 o 
  -9   2   8       56.31      1.27 o 
  -8   2   8        6.82      0.17 o 
  -7   2   8       16.80      0.38 o 
  -6   2   8       13.26      0.30 o 
  -5   2   8        1.85      0.06 o 
  -4   2   8       83.94      2.99 o 
  -3   2   8      290.31      8.38 o 
  -2   2   8       29.13      1.03 o 
  -1   2   8       47.90      1.44 o 
   0   2   8        0.42      0.05 o 
   1   2   8        5.89      0.19 o 
   2   2   8       55.79      1.35 o 
   3   2   8      104.13      2.45 o 
   4   2   8        0.76      0.04 o 
   5   2   8       13.99      0.35 o 
   6   2   8        5.27      0.17 o 
   7   2   8        7.43      0.18 o 
  -8   3   8       22.49      0.55 o 
  -7   3   8        0.07      0.02 o 
  -6   3   8       40.63      0.94 o 
  -5   3   8        2.28      0.06 o 
  -4   3   8        0.30      0.02 o 
  -3   3   8       17.86      0.40 o 
  -2   3   8       25.72      0.64 o 
  -1   3   8        6.49      0.15 o 
   0   3   8       97.63      2.20 o 
   1   3   8       24.97      0.55 o 
   2   3   8        1.75      0.05 o 
   3   3   8      117.65      2.63 o 
   4   3   8       55.39      1.25 o 
   5   3   8        3.29      0.09 o 
   6   3   8        6.34      0.16 o 
  -6   4   8        6.79      0.18 o 
  -5   4   8       25.37      0.59 o 
  -4   4   8        4.47      0.11 o 
  -3   4   8        0.54      0.03 o 
  -2   4   8        0.58      0.03 o 
  -1   4   8        8.06      0.19 o 
   0   4   8        5.67      0.15 o 
   1   4   8       59.61      1.32 o 
   2   4   8        5.32      0.15 o 
   3   4   8       20.50      0.49 o 
   4   4   8       21.72      0.57 o 
   5   4   8        0.66      0.67 o 
  -4   5   8        8.34      0.20 o 
  -3   5   8        0.56      0.04 o 
  -2   5   8        1.21      0.05 o 
  -1   5   8        0.94      0.06 o 
   0   5   8        6.46      0.17 o 
   1   5   8        8.17      0.20 o 
   2   5   8       74.23      1.67 o 
  -9   1   9       17.25      0.41 o 
  -8   1   9       13.61      0.31 o 
  -7   1   9       10.48      0.24 o 
  -6   1   9       44.12      1.01 o 
  -5   1   9      264.87      8.11 o 
  -4   1   9       45.01      1.35 o 
  -3   1   9       60.43      1.73 o 
  -2   1   9       22.63      0.81 o 
  -1   1   9      170.94      4.72 o 
   0   1   9       38.22      1.39 o 
   1   1   9      185.98      7.62 o 
   2   1   9      178.36      4.80 o 
   3   1   9        1.40      0.07 o 
   4   1   9       20.83      0.49 o 
   5   1   9        1.88      0.06 o 
   6   1   9       35.00      0.78 o 
   7   1   9        0.09      0.03 o 
  -9   2   9        1.30      0.05 o 
  -8   2   9        1.40      0.05 o 
  -7   2   9       16.92      0.38 o 
  -6   2   9       31.27      0.71 o 
  -5   2   9        0.15      0.02 o 
  -4   2   9       13.61      0.59 o 
  -3   2   9       50.85      1.61 o 
  -2   2   9       16.49      0.70 o 
  -1   2   9        7.88      0.22 o 
   0   2   9       55.59      1.33 o 
   1   2   9        7.56      0.23 o 
   2   2   9       79.39      1.84 o 
   3   2   9        2.32      0.07 o 
   4   2   9       14.44      0.32 o 
   5   2   9       10.79      0.29 o 
   6   2   9       34.32      0.77 o 
  -8   3   9        5.43      0.14 o 
  -7   3   9        9.80      0.23 o 
  -6   3   9       31.68      0.71 o 
  -5   3   9        0.04      0.02 o 
  -4   3   9       37.56      0.85 o 
  -3   3   9        5.47      0.13 o 
  -2   3   9        8.06      0.18 o 
  -1   3   9        1.18      0.04 o 
   0   3   9       41.24      0.91 o 
   1   3   9       10.06      0.23 o 
   2   3   9        1.35      0.04 o 
   3   3   9       37.24      0.83 o 
   4   3   9        6.17      0.15 o 
   5   3   9        0.32      0.03 o 
   6   3   9        3.83      0.11 o 
  -6   4   9        0.09      0.02 o 
  -5   4   9        0.02      0.01 o 
  -4   4   9        2.16      0.06 o 
  -3   4   9        0.59      0.03 o 
  -2   4   9        0.28      0.02 o 
  -1   4   9        1.39      0.05 o 
   0   4   9        6.36      0.15 o 
   1   4   9       12.32      0.31 o 
   2   4   9        6.82      0.19 o 
   3   4   9        9.82      0.23 o 
   4   4   9        0.96      0.06 o 
  -3   5   9        4.34      0.12 o 
  -2   5   9        0.89      0.04 o 
  -1   5   9        6.95      0.17 o 
   0   5   9        0.13      0.03 o 
   1   5   9        0.81      0.05 o 
  -9   0  10       53.11      1.19 o 
  -8   0  10        6.55      0.16 o 
  -7   0  10        1.39      0.05 o 
  -6   0  10      291.81      6.69 o 
  -5   0  10       99.99      4.33 o 
  -4   0  10        1.40      0.50 o 
  -3   0  10        3.97      0.38 o 
  -2   0  10      186.94      5.81 o 
  -1   0  10        2.63      0.41 o 
   0   0  10      407.60     10.96 o 
   1   0  10      670.30     27.93 o 
   2   0  10       34.78      1.11 o 
   3   0  10        1.17      0.05 o 
   4   0  10        4.45      0.12 o 
   5   0  10       72.82      1.70 o 
   6   0  10       34.28      0.75 o 
   7   0  10       58.55      1.75 o 
  -9   1  10        1.18      0.05 o 
  -8   1  10       35.93      0.80 o 
  -7   1  10       29.48      0.66 o 
  -6   1  10       50.64      1.13 o 
  -5   1  10       25.44      0.58 o 
  -4   1  10        0.09      0.11 o 
  -3   1  10        3.61      0.27 o 
  -2   1  10       32.30      1.01 o 
  -1   1  10        0.06      0.07 o 
   0   1  10      145.66      4.79 o 
   1   1  10       73.32      1.76 o 
   2   1  10       43.29      1.06 o 
   3   1  10       84.77      1.88 o 
   4   1  10        0.29      0.03 o 
   5   1  10        0.76      0.06 o 
   6   1  10        0.30      0.03 o 
   7   1  10        3.26      0.11 o 
  -9   2  10        5.51      0.14 o 
  -8   2  10       11.31      0.26 o 
  -7   2  10       78.20      1.75 o 
  -6   2  10        9.67      0.23 o 
  -5   2  10        0.02      0.01 o 
  -4   2  10       30.38      0.68 o 
  -3   2  10       11.65      0.62 o 
  -2   2  10       89.50      2.27 o 
  -1   2  10      187.30      4.89 o 
   0   2  10       26.64      0.66 o 
   1   2  10        4.61      0.12 o 
   2   2  10       75.49      1.70 o 
   3   2  10       11.28      0.26 o 
   4   2  10       41.53      0.92 o 
   5   2  10       40.15      0.91 o 
   6   2  10        1.50      0.06 o 
  -8   3  10       10.04      0.24 o 
  -7   3  10       11.61      0.27 o 
  -6   3  10        0.54      0.03 o 
  -5   3  10        6.51      0.16 o 
  -4   3  10       64.55      1.44 o 
  -3   3  10       20.29      0.47 o 
  -2   3  10       22.67      0.50 o 
  -1   3  10       31.84      0.72 o 
   0   3  10        1.34      0.04 o 
   1   3  10        0.80      0.03 o 
   2   3  10        2.54      0.07 o 
   3   3  10        0.26      0.03 o 
   4   3  10        9.81      0.23 o 
   5   3  10       38.81      0.88 o 
  -6   4  10        1.97      0.08 o 
  -5   4  10       24.22      0.57 o 
  -4   4  10        2.92      0.08 o 
  -3   4  10       38.77      0.88 o 
  -2   4  10       24.65      0.55 o 
  -1   4  10        0.02      0.01 o 
   0   4  10       16.73      0.39 o 
   1   4  10        0.03      0.02 o 
   2   4  10        1.68      0.06 o 
   3   4  10       11.47      0.28 o 
  -2   5  10        3.43      0.10 o 
  -1   5  10       15.17      0.35 o 
  -9   1  11        6.57      0.16 o 
  -8   1  11        1.68      0.06 o 
  -7   1  11       45.62      1.01 o 
  -6   1  11        4.18      0.10 o 
  -5   1  11        0.19      0.02 o 
  -4   1  11        1.57      0.28 o 
  -3   1  11      156.82      4.63 o 
  -2   1  11       81.47      2.54 o 
  -1   1  11       71.49      2.04 o 
   0   1  11      209.88      5.46 o 
   1   1  11        0.09      0.04 o 
   2   1  11        1.74      0.07 o 
   3   1  11       13.46      0.31 o 
   4   1  11      128.32      2.97 o 
   5   1  11       29.32      0.66 o 
   6   1  11       32.30      0.73 o 
  -8   2  11       20.18      0.46 o 
  -7   2  11       22.47      0.51 o 
  -6   2  11        0.20      0.02 o 
  -5   2  11       39.74      0.90 o 
  -4   2  11        7.65      0.18 o 
  -3   2  11       23.23      0.52 o 
  -2   2  11       13.53      0.32 o 
  -1   2  11       72.52      1.70 o 
   0   2  11        1.39      0.05 o 
   1   2  11        8.49      0.23 o 
   2   2  11       31.91      0.77 o 
   3   2  11        9.39      0.26 o 
   4   2  11        1.31      0.05 o 
   5   2  11       10.73      0.26 o 
   6   2  11        5.89      0.16 o 
  -7   3  11        0.27      0.03 o 
  -6   3  11        4.32      0.13 o 
  -5   3  11        0.62      0.03 o 
  -4   3  11       20.60      0.46 o 
  -3   3  11        1.42      0.04 o 
  -2   3  11       20.25      0.46 o 
  -1   3  11       41.33      0.92 o 
   0   3  11        1.47      0.05 o 
   1   3  11       15.48      0.37 o 
   2   3  11        0.22      0.02 o 
   3   3  11       16.06      0.38 o 
   4   3  11        0.38      0.03 o 
   5   3  11       22.14      0.51 o 
  -5   4  11        0.33      0.03 o 
  -4   4  11        0.12      0.02 o 
  -3   4  11        3.91      0.10 o 
  -2   4  11       18.28      0.42 o 
  -1   4  11        3.00      0.09 o 
   0   4  11        0.70      0.04 o 
   1   4  11        1.41      0.05 o 
   2   4  11        0.25      0.03 o 
   3   4  11        0.02      0.02 o 
  -9   0  12        0.13      0.04 o 
  -8   0  12        3.22      0.10 o 
  -7   0  12        5.57      0.18 o 
  -6   0  12        1.90      1.18 o 
  -5   0  12       44.17      1.02 o 
  -4   0  12      234.31      6.15 o 
  -3   0  12      146.73      5.36 o 
  -2   0  12       16.61      1.20 o 
  -1   0  12      107.75      3.61 o 
   0   0  12       14.31      0.39 o 
   1   0  12        6.04      0.19 o 
   2   0  12       78.70      1.70 o 
   3   0  12      284.90      6.84 o 
   4   0  12        3.03      0.23 o 
   5   0  12       17.03      0.67 o 
   6   0  12       91.88      2.23 o 
  -9   1  12        0.10      0.03 o 
  -8   1  12        1.85      0.07 o 
  -7   1  12        2.84      0.08 o 
  -6   1  12       41.91      0.93 o 
  -5   1  12       24.71      0.55 o 
  -4   1  12       80.35      1.79 o 
  -3   1  12       52.14      1.20 o 
  -2   1  12        9.30      0.28 o 
  -1   1  12       87.17      2.83 o 
   0   1  12        0.22      0.03 o 
   1   1  12        1.96      0.07 o 
   2   1  12       24.33      0.57 o 
   3   1  12       11.14      0.26 o 
   4   1  12       11.43      0.28 o 
   5   1  12       55.85      1.39 o 
   6   1  12        0.67      0.04 o 
  -8   2  12        7.93      0.19 o 
  -7   2  12        7.93      0.19 o 
  -6   2  12        8.82      0.21 o 
  -5   2  12       23.80      0.55 o 
  -4   2  12        0.81      0.03 o 
  -3   2  12        2.16      0.07 o 
  -2   2  12      106.88      2.45 o 
  -1   2  12       33.43      0.79 o 
   0   2  12       16.52      0.42 o 
   1   2  12       14.33      0.34 o 
   2   2  12        0.44      0.03 o 
   3   2  12       21.61      0.53 o 
   4   2  12      103.94      2.42 o 
   5   2  12       21.77      0.53 o 
  -7   3  12        0.94      0.05 o 
  -6   3  12        0.89      0.05 o 
  -5   3  12        0.73      0.03 o 
  -4   3  12       12.44      0.28 o 
  -3   3  12       43.13      0.97 o 
  -2   3  12       85.14      1.89 o 
  -1   3  12        0.23      0.03 o 
   0   3  12        8.87      0.21 o 
   1   3  12       34.81      0.78 o 
   2   3  12        3.77      0.10 o 
   3   3  12       33.88      0.76 o 
   4   3  12        0.01      0.01 o 
  -5   4  12        2.07      0.07 o 
  -4   4  12        0.36      0.03 o 
  -3   4  12        3.00      0.08 o 
  -2   4  12        0.10      0.02 o 
  -1   4  12       21.30      0.49 o 
   0   4  12       24.77      0.56 o 
   1   4  12        1.57      0.06 o 
   2   4  12       35.81      0.80 o 
  -8   1  13        0.05      0.02 o 
  -7   1  13        9.10      0.22 o 
  -6   1  13        4.91      0.12 o 
  -5   1  13        8.86      0.21 o 
  -4   1  13       14.95      0.34 o 
  -3   1  13        0.81      0.04 o 
  -2   1  13       31.33      0.71 o 
  -1   1  13        5.33      0.13 o 
   0   1  13       25.49      0.59 o 
   1   1  13        6.77      0.16 o 
   2   1  13      117.69      2.74 o 
   3   1  13       35.96      0.80 o 
   4   1  13        6.08      0.17 o 
   5   1  13       16.90      0.43 o 
  -8   2  13        2.02      0.07 o 
  -7   2  13        4.90      0.13 o 
  -6   2  13        0.26      0.03 o 
  -5   2  13       72.49      1.65 o 
  -4   2  13        3.34      0.09 o 
  -3   2  13       52.62      1.25 o 
  -2   2  13       30.20      0.69 o 
  -1   2  13       12.70      0.30 o 
   0   2  13        9.84      0.25 o 
   1   2  13       26.90      0.62 o 
   2   2  13       35.33      0.81 o 
   3   2  13        3.01      0.10 o 
   4   2  13       27.45      0.63 o 
   5   2  13        0.06      0.05 o 
  -7   3  13        7.41      0.19 o 
  -6   3  13        6.61      0.16 o 
  -5   3  13        0.06      0.02 o 
  -4   3  13        1.01      0.04 o 
  -3   3  13        9.63      0.22 o 
  -2   3  13        3.84      0.10 o 
  -1   3  13        1.06      0.05 o 
   0   3  13        0.06      0.02 o 
   1   3  13       29.09      0.77 o 
   2   3  13        0.11      0.02 o 
   3   3  13       12.54      0.29 o 
  -4   4  13       29.12      0.68 o 
  -3   4  13       32.85      0.74 o 
  -2   4  13       10.95      0.26 o 
  -1   4  13        0.31      0.03 o 
   0   4  13        6.32      0.16 o 
   1   4  13        8.28      0.21 o 
  -8   0  14       42.80      0.99 o 
  -7   0  14       12.14      0.28 o 
  -6   0  14       25.74      0.58 o 
  -5   0  14        0.59      0.04 o 
  -4   0  14        1.83      0.06 o 
  -3   0  14       17.84      0.40 o 
  -2   0  14       54.80      1.30 o 
  -1   0  14       47.97      1.25 o 
   0   0  14       53.50      1.63 o 
   1   0  14       86.96      1.96 o 
   2   0  14       99.51      2.26 o 
   3   0  14        3.90      0.14 o 
   4   0  14        0.04      0.03 o 
   5   0  14       15.69      0.85 o 
  -8   1  14        0.56      0.03 o 
  -7   1  14       15.11      0.36 o 
  -6   1  14       21.63      0.49 o 
  -5   1  14       25.90      0.58 o 
  -4   1  14       16.53      0.38 o 
  -3   1  14        0.31      0.03 o 
  -2   1  14       18.14      0.43 o 
  -1   1  14       45.36      1.11 o 
   0   1  14        8.87      0.25 o 
   1   1  14      125.55      2.82 o 
   2   1  14        3.14      0.10 o 
   3   1  14        0.58      0.04 o 
   4   1  14        2.40      0.11 o 
   5   1  14        0.35      0.05 o 
  -7   2  14        3.60      0.11 o 
  -6   2  14        6.32      0.16 o 
  -5   2  14        0.70      0.03 o 
  -4   2  14       22.24      0.51 o 
  -3   2  14        0.92      0.05 o 
  -2   2  14       13.25      0.30 o 
  -1   2  14        1.29      0.06 o 
   0   2  14       56.96      1.41 o 
   1   2  14        6.45      0.16 o 
   2   2  14        1.59      0.06 o 
   3   2  14        8.02      0.26 o 
   4   2  14       11.00      0.30 o 
  -6   3  14       55.52      1.32 o 
  -5   3  14        0.84      0.04 o 
  -4   3  14       31.36      0.72 o 
  -3   3  14       70.05      1.62 o 
  -2   3  14        4.85      0.12 o 
  -1   3  14       26.47      0.69 o 
   0   3  14       27.49      0.76 o 
   1   3  14       14.86      0.37 o 
   2   3  14        8.53      0.20 o 
   3   3  14       51.28      1.16 o 
  -3   4  14        5.96      0.15 o 
  -2   4  14        9.13      0.22 o 
  -1   4  14        3.45      0.10 o 
  -8   1  15       15.93      0.41 o 
  -7   1  15       13.67      0.32 o 
  -6   1  15        3.68      0.09 o 
  -5   1  15       39.18      0.88 o 
  -4   1  15        0.11      0.02 o 
  -3   1  15        0.09      0.02 o 
  -2   1  15       11.15      0.28 o 
  -1   1  15       10.35      0.30 o 
   0   1  15        3.43      0.12 o 
   1   1  15        4.13      0.11 o 
   2   1  15        5.30      0.13 o 
   3   1  15        3.10      0.10 o 
   4   1  15        9.64      0.25 o 
  -7   2  15       41.50      0.93 o 
  -6   2  15        2.78      0.08 o 
  -5   2  15       11.91      0.28 o 
  -4   2  15       34.46      0.77 o 
  -3   2  15       28.23      0.64 o 
  -2   2  15        2.11      0.07 o 
  -1   2  15       12.29      0.34 o 
   0   2  15       95.51      2.41 o 
   1   2  15        0.82      0.04 o 
   2   2  15       12.64      0.29 o 
   3   2  15        1.29      0.07 o 
  -5   3  15        2.28      0.07 o 
  -4   3  15        5.96      0.15 o 
  -3   3  15        1.64      0.06 o 
  -2   3  15       11.22      0.26 o 
  -1   3  15        6.17      0.18 o 
   0   3  15        0.34      0.03 o 
   1   3  15        0.96      0.05 o 
   2   3  15        5.18      0.14 o 
  -7   0  16        7.06      0.20 o 
  -6   0  16      128.30      2.95 o 
  -5   0  16        0.11      0.04 o 
  -4   0  16       56.21      1.33 o 
  -3   0  16       13.43      0.35 o 
  -2   0  16       11.33      0.29 o 
  -1   0  16       22.68      0.75 o 
   0   0  16       11.28      0.33 o 
   1   0  16       12.55      0.31 o 
   2   0  16       36.10      0.87 o 
   3   0  16       11.71      0.41 o 
  -7   1  16        5.84      0.15 o 
  -6   1  16        0.59      0.03 o 
  -5   1  16       54.27      1.21 o 
  -4   1  16       21.71      0.50 o 
  -3   1  16       31.07      0.73 o 
  -2   1  16        1.02      0.05 o 
  -1   1  16        6.12      0.15 o 
   0   1  16        3.62      0.10 o 
   1   1  16       23.35      0.57 o 
   2   1  16        0.49      0.03 o 
   3   1  16       60.67      1.42 o 
  -6   2  16        0.33      0.03 o 
  -5   2  16        3.41      0.09 o 
  -4   2  16       10.30      0.24 o 
  -3   2  16       14.22      0.34 o 
  -2   2  16       36.13      0.89 o 
  -1   2  16        0.10      0.03 o 
   0   2  16        2.65      0.08 o 
   1   2  16        5.61      0.14 o 
   2   2  16       13.21      0.31 o 
  -4   3  16        4.03      0.13 o 
  -3   3  16        0.03      0.03 o 
  -2   3  16       32.28      0.79 o 
  -1   3  16      115.67      2.82 o 
   0   3  16        1.20      0.06 o 
  -6   1  17        1.02      0.04 o 
  -5   1  17       16.08      0.36 o 
  -4   1  17        4.44      0.12 o 
  -3   1  17       57.68      1.43 o 
  -2   1  17       29.76      0.82 o 
  -1   1  17        1.68      0.07 o 
   0   1  17       20.15      0.55 o 
   1   1  17        3.64      0.11 o 
   2   1  17        4.58      0.12 o 
  -5   2  17        7.81      0.21 o 
  -4   2  17        7.31      0.18 o 
  -3   2  17        1.03      0.05 o 
  -2   2  17       55.32      1.33 o 
  -1   2  17        0.02      0.02 o 
   0   2  17        0.03      0.04 o 
   1   2  17        4.07      0.11 o 
  -6   0  18       14.99      0.38 o 
  -5   0  18       26.76      0.63 o 
  -4   0  18      132.18      3.11 o 
  -3   0  18       33.82      0.88 o 
  -2   0  18        4.83      0.16 o 
  -1   0  18       58.44      1.94 o 
   0   0  18        1.99      0.14 o 
   1   0  18       89.20      2.32 o 
  -5   1  18        0.61      0.04 o 
  -4   1  18        0.91      0.05 o 
  -3   1  18       38.16      0.90 o 
  -2   1  18        8.49      0.22 o 
  -1   1  18       14.57      0.39 o 
   0   1  18       25.83      0.61 o 
   1   1  18        4.13      0.11 o 
  -4   2  18        7.61      0.22 o 
  -3   2  18       43.34      1.07 o 
  -2   2  18       28.21      0.67 o 
  -1   2  18        5.41      0.15 o 
   0   2  18       11.97      0.37 o 
  -4   1  19       52.94      1.23 o 
  -3   1  19        0.28      0.04 o 
  -2   1  19        1.85      0.08 o 
  -1   1  19        9.45      0.29 o 
_refine_diff_density_max 1.617345E-01
_refine_diff_density_min -1.559693E-01

# start Validation Reply Form
_vrf_PLAT417_ELMAM2_withoutURATIO_oxa13_06
;
PROBLEM: Short Inter D-H..H-D
RESPONSE: This is a very strong hydrogen bond and this is the reason why
the distance is so short.
;
# end Validation Reply Form
