# Supplementary material for: On the accuracy and precision of X-ray and neutron diffraction results as a function of resolution and the electron density model
Source: IUCrJ. 2020 Aug 25;7(Pt 5):920–33. doi: 10.1107/S2052252520010441 (PMC7467170; doi:10.1107/S2052252520010441)
Supplement: Supplementary file 2 [file m-07-00920-sup2.zip › cif_deposition/ELMAM2_withoutURATIO_oxa13_07.cif]

data_ELMAM2_withoutURATIO_oxa13_07  
_audit_creation_method             'MoPro12'     
_chemical_formula_moiety               'C2 H2 O4, 2(H2 O1)'
_chemical_formula_sum                  'C2 H6 O6'
_chemical_formula_weight               126.07
_chemical_absolute_configuration     '-'

_symmetry_cell_setting               monoclinic   
_symmetry_space_group_name_H-M         'P 21/c'
_symmetry_space_group_name_Hall        '-P 2ybc'

loop_
_atom_type_symbol                      
_atom_type_description                 
_atom_type_scat_dispersion_real        
_atom_type_scat_dispersion_imag        
_atom_type_scat_source                 
 'C' 'C'    0.0033   0.0016
'Su & Coppens. Acta. Cryst. (1997) A53, 749-762. '                    
 'H' 'H'    0.0000   0.0000
'Su & Coppens. Acta. Cryst. (1997) A53, 749-762. '                    
 'O' 'O'    0.0106   0.0060
'Su & Coppens. Acta. Cryst. (1997) A53, 749-762. '                    

loop_
_symmetry_equiv_pos_as_xyz           
'x, y, z'
'-x, y+1/2, -z+1/2'
'-x, -y, -z'
'x, -y-1/2, z-1/2'
_cell_length_a                    6.0957(4)
_cell_length_b                    3.4947(2)
_cell_length_c                    11.8543(8)
_cell_angle_alpha                 90.00
_cell_angle_beta                  103.920(4)
_cell_angle_gamma                 90.00
_cell_volume                      245.11(3)
_cell_formula_units_Z                2
_cell_measurement_reflns_used     4125
_cell_measurement_temperature     100(1)
_cell_measurement_theta_max       30.49
_cell_measurement_theta_min       3.44
_exptl_crystal_density_diffrn     1.710
_exptl_crystal_F_000              132 
_exptl_absorpt_coefficient_mu     0.181 
_exptl_crystal_description        unspecified
_exptl_crystal_size_max                 0.134
_exptl_crystal_size_mid                 0.131
_exptl_crystal_size_min                 0.119
_exptl_crystal_colour             colourless
_exptl_absorpt_correction_type    multi-scan
_exptl_absorpt_process_details
;
 Absorption correction done by SORTAV
 Blessing, R. H.: (1995) Acta Cryst. A51, 33-38
;
_exptl_absorpt_correction_T_min    0.964
_exptl_absorpt_correction_T_max    0.996
_exptl_special_details               
;
?
;
_diffrn_reflns_av_R_equivalents   0.0000
_diffrn_reflns_av_unetI/netI      0.0293
_diffrn_reflns_limit_h_max        8
_diffrn_reflns_limit_h_min        -8
_diffrn_reflns_limit_k_max        4
_diffrn_reflns_limit_k_min        0
_diffrn_reflns_limit_l_max        16
_diffrn_reflns_limit_l_min        0
_diffrn_reflns_number             735
_diffrn_reflns_theta_full         26.00
_diffrn_reflns_theta_max          30.49
_diffrn_reflns_theta_min          3.44
_diffrn_ambient_temperature       100(1)
_diffrn_measured_fraction_theta_full 0.990
_diffrn_measured_fraction_theta_max 0.993
_diffrn_measurement_device_type   'Bruker APEX-II CCD'
_diffrn_measurement_method        '\f and \w scans'
_diffrn_radiation_monochromator   'graphite'
_diffrn_radiation_type            MoK\a
_diffrn_radiation_wavelength      0.71073
_diffrn_source                    'fine-focus sealed tube'
_diffrn_standards_number          0
_reflns_number_gt                 714
_reflns_number_total              735
_reflns_threshold_expression      >2sigma(I)
_computing_data_collection           ? 
_computing_cell_refinement           ? 
_computing_data_reduction            ? 
_computing_structure_solution        ? 
_computing_structure_refinement      'MoPro (J. Appl. Cryst. 2005, 38, 38-54)'
_computing_molecular_graphics        ? 
_computing_publication_material      ? 
_iucr_refine_instructions_details  
; 
# ! MoPro 12.6 19/01/2017 17:37:25 F:\Oxalic_acid\Oxa_ELMAM2\Final_Refinement_07\13\mopro_elmam2_07_01.par 
# ! reflections hkl file : F:\Oxalic_acid\Oxa_ELMAM2\Final_Refinement_07\13\sortav_freeformat.hkl refin. vs. F^1 
# ! atomic table file : C:\Users\user\Desktop\Programy_Krys\MoPro\MoProSuite\LibMoPro\mopro.tab 
# ! wave functions file : C:\Users\user\Desktop\Programy_Krys\MoPro\MoProSuite\LibMoPro\WAVEF_Su_Coppens_relativistic 
# ! RF factor = 1.416 % RI factor = 2.246% 
# ! wR2F factor = 2.473 % wR2I factor = 4.444% 
# ! g.o.f.(F**1) = 1.780 Nvar= 49 Nref= 735 Nfree= 0 0.08<sinT/l< 0.71 
#  
# WSIG 1.00000 ! weighting scheme 
#  ! SPACE GROUP P ? 
#  
# CELL 6.0957 3.4947 11.8543 90.0000 103.9200 90.0000 0.71073 
# ZERR 0.0000 0.0000 0.0000 0.0000 0.0000 0.0000 
#  
# SYMM 2 P CENTRO 
#  X , Y, Z 
#  -X , 1/2+Y, 1/2-Z 
#  
# EQUIV 56551 
#  
# SCALE 1 11.974401 
#  
# FMULT 1.00000 
#  
# UOVER 0.00000 0.00000 0.00000 0.00000 0.00000 0.00000 ANI 
#  
# SOLVT 0.00000 50.00000 
#  
# EXTIN 0.00000 GAUSSIAN ISOT TYP1 ! G*10^4 
#  
#  
# DUMMY 2 
# DUMY 0.39896 0.58093 0.36381 D1 0 ! atom # 8 
# DUMY 0.42794 0.53146 0.40201 D2 0 ! atom # 9 
#  
# KAPPA 7 
#  1.001632 1.113461 ! # 1 1 TES O1 1x 
#  1.013147 1.000000 ! # 2 1 TES C1 1x 
#  1.003017 1.109004 ! # 3 1 TES O2 1x 
#  1.023969 0.927043 ! # 4 1 TES O3 1x 
#  1.043006 1.200000 ! # 5 1 TES H2 1x 
#  1.043006 1.200000 ! # 6 1 TES H3 1x 
#  1.119673 1.200000 ! # 7 1 TES H1 1x 
#  
# ATOMS 7 
#  
# ATOM 1 O1 TES 1 0.065292 0.444085 0.150190 1.0000 1 O 
#  XY C1 H1 HEX K1 V0 M0 Q0 
# UANI 0.012763 0.017236 0.009139 -.003342 0.002103 0.000380 
#  6.05220 0. -.054 -.087 0. 0.104 0. 0. -.028 0.042 
#  0. -.015 -.026 0. 0. 0.065 0.022 
#  0.011 0. 0. 0.004 0.003 0. 0. 0.015 0.015 
#  
# ATOM 2 C1 TES 1 0.097004 0.558781 0.052032 1.0000 1 C 
#  XY O2 O1 HEX K2 V0 M0 Q0 
# UANI 0.008696 0.011017 0.008335 -.001707 0.001040 -.000124 
#  3.98080 0. 0.081 -.046 0. -.248 0. 0. 0.097 0.050 
#  0. 0.022 -.006 0. 0. 0.294 0.021 
#  0.014 0. 0. 0.014 -.001 0. 0. -.058 0.018 
#  
# ATOM 3 O2 TES 1 0.257487 0.742509 0.036261 1.0000 1 O 
#  ZY C1 O1 HEX K3 V0 M0 Q0 
# UANI 0.011014 0.018586 0.008707 -.005895 0.000757 0.000773 
#  6.09000 0. 0. 0. -.068 0.029 0. 0. -.153 0. 
#  0.028 0. 0. 0.017 0. 0. 0. 
#  -.012 0. 0. 0.011 0. 0. 0. -.003 0. 
#  
# ATOM 4 O3 TES 1 0.369997 0.631392 0.321512 1.0000 1 O 
# bZY H2 H3 HEX K4 V0 M0 Q0 
# UANI 0.010592 0.017952 0.009500 0.001518 0.000338 -.001119 
#  5.64460 0. 0. 0. -.163 -.014 0. 0. 0.132 0. 
#  -.039 0. 0. -.061 0. 0. 0. 
#  -.018 0. 0. -.027 0. 0. 0. 0.004 0. 
#  
# ATOM 5 H2 TES 1 0.311955 0.687893 0.386793 1.0000 1 H 
#  ZY O3 H3 HEX K5 V0 M0 Q0 
# UISO 0.026966 
#  1.13780 0. 0. 0. 0.273 0.140 0. 0. 0. 0. 
#  0.034 0. 0. 0. 0. 0. 0. 
#  -.010 0. 0. 0. 0. 0. 0. 0. 0. 
#  
# ATOM 6 H3 TES 1 0.489004 0.458532 0.348916 1.0000 1 H 
#  ZY O3 H2 HEX K6 V0 M0 Q0 
# UISO 0.029520 
#  1.13780 0. 0. 0. 0.273 0.140 0. 0. 0. 0. 
#  0.034 0. 0. 0. 0. 0. 0. 
#  -.010 0. 0. 0. 0. 0. 0. 0. 0. 
#  
# ATOM 7 H1 TES 1 0.197659 0.518226 0.218734 1.0000 1 H 
#  ZY O1 C1 HEX K7 V0 M0 Q0 
# UISO 0.045730 
#  0.95670 0. 0. 0. 0.207 0.095 0. 0. 0. 0. 
#  0.017 0. 0. 0. 0. 0. 0. 
#  -.028 0. 0. 0. 0. 0. 0. 0. 0. 
#  
# ANHAR 0 3 ! number_of_anharmonic_atoms max_order 
# ! 1 ! atom number 
# ! 0.00E+00 0.00E+00 0.00E+00 0.00E+00 0.00E+00 0.00E+00 0.00E+00 0.00E+00 
# ! 0.00E+00 0.00E+00 
#  
#  
# STOP 
; 
_refine_special_details              
;
  TAAM refinement with ELMAM2 databank.
  Uses aspherical atomic scattering factors computed 
  from multipolar model
  (Hansen & Coppens, Acta Cryst. A, 1978, 34, 909-921)
  parametrized using ELMAM2 databank
  (Domagala, et al., Acta Cryst. A, 2012, 68, 337-351)
  and MoPro software
  (Jelsch, et al., J. Appl. Cryst. 2005, 38, 38-54)
 Refinement of F^1^ against reflections.
 The threshold expression of F^2^ > 2sigma(F^2^) is
 used for calculating R-factors(gt) and is not
 relevant to the choice of reflections for refinement.
 R-factors based on F^2^ are statistically about twice
 as large as those based on F, and R-factors based on
 ALL data will be even larger.
;
_refine_ls_structure_factor_coef     F  
_refine_ls_matrix_type                full
_refine_ls_weighting_scheme          sigma
_atom_sites_solution_primary      direct 
_atom_sites_solution_secondary    difmap 
_atom_sites_solution_hydrogens    geom   
_refine_ls_hydrogen_treatment    refall
_refine_ls_extinction_method        'none'              
_refine_ls_number_reflns               735
_refine_ls_number_parameters            49
_refine_ls_number_restraints             0
# R-factors: R(F)  &  wR2(I) 
_refine_ls_R_factor_all              0.0142
_refine_ls_R_factor_gt               0.0135
_refine_ls_wR_factor_ref             0.0247
_refine_ls_wR_factor_gt              0.0247
_refine_ls_goodness_of_fit_ref       1.780
_refine_ls_restrained_S_all          0.000
_refine_ls_shift/su_max              0.000

###  to get diff_density_max min & rms : 
###  run MoPro  : WRIT FOUR   to create FOURier file 
###  run VMoPro : FOUR  FastFourierTransform   to get a 3D grid (Xplor format) on whole unit-cell
###             & GRID  STAT   to get max min rms statistics


loop_
_atom_site_type_symbol      
_atom_site_label            
_atom_site_fract_x          
_atom_site_fract_y          
_atom_site_fract_z          
_atom_site_U_iso_or_equiv   
_atom_site_adp_type         
_atom_site_occupancy        
_atom_site_calc_flag        
_atom_site_refinement_flag_posn  
_atom_site_refinement_flag_adp  
_atom_site_disorder_assembly
_atom_site_disorder_group   
O  O1 0.06529(4) 0.44409(7) 0.15019(2) 0.0131(2) Uani 1 d . . . .
C  C1 0.09700(5) 0.55878(8) 0.05203(2) 0.0095(2) Uani 1 d . . . .
O  O2 0.25749(4) 0.74251(7) 0.03626(2) 0.0130(1) Uani 1 d . . . .
O  O3 0.37000(4) 0.63139(8) 0.32151(2) 0.0130(2) Uani 1 d . . . .
H  H2 0.312(2) 0.688(3) 0.3868(9) 0.027(2) Uiso 1 d U . . .
H  H3 0.489(2) 0.459(3) 0.3489(8) 0.030(2) Uiso 1 d U . . .
H  H1 0.198(2) 0.518(4) 0.219(1) 0.046(3) Uiso 1 d U . . .

loop_ 
_atom_site_aniso_label 
_atom_site_aniso_U_11 
_atom_site_aniso_U_22 
_atom_site_aniso_U_33 
_atom_site_aniso_U_12 
_atom_site_aniso_U_13 
_atom_site_aniso_U_23 
O1 0.0128(1) 0.0172(2) 0.0091(1) -0.00334(7) 0.00210(9) 0.00038(7)  
C1 0.0087(2) 0.0110(2) 0.0083(2) -0.00171(8) 0.0010(1) -0.00012(8)  
O2 0.0110(1) 0.0186(2) 0.0087(1) -0.00589(7) 0.00076(9) 0.00077(7)  
O3 0.0106(1) 0.0180(2) 0.0095(1) 0.00152(7) 0.00034(9) -0.00112(7)  

_geom_special_details                
;                                    
;                                    

loop_
_geom_bond_atom_site_label_1         
_geom_bond_atom_site_label_2         
_geom_bond_distance                  
_geom_bond_site_symmetry_2           
_geom_bond_publ_flag                 
O1 C1 1.2885(3) . ? 
O1 H1 1.03(1) . ? 
C1 O2 1.2215(4) . ? 
O3 H3 0.94(1) . ? 
O3 H2 0.95(1) . ? 

loop_
_geom_angle_atom_site_label_1        
_geom_angle_atom_site_label_2        
_geom_angle_atom_site_label_3        
_geom_angle                          
_geom_angle_site_symmetry_1          
_geom_angle_site_symmetry_3          
_geom_angle_publ_flag                
O1 C1 O2 126.97(3) . . ? 
C1 O1 H1 112.0(8) . . ? 
H2 O3 H3 105.1(8) . . ? 

loop_
_geom_torsion_atom_site_label_1      
_geom_torsion_atom_site_label_2      
_geom_torsion_atom_site_label_3      
_geom_torsion_atom_site_label_4      
_geom_torsion                        
_geom_torsion_site_symmetry_1        
_geom_torsion_site_symmetry_2        
_geom_torsion_site_symmetry_3        
_geom_torsion_site_symmetry_4        
_geom_torsion_publ_flag              
O2 C1 O1 H1 -1.8(8) . . . . ? 

loop_ 
 _refln_index_h 
 _refln_index_k 
 _refln_index_l 
 _refln_F_squared_meas 
 _refln_F_squared_sigma 
 _refln_observed_status 
   1   0   0      357.05     18.02 o 
   2   0   0       23.22      0.74 o 
   3   0   0      372.51     10.32 o 
   4   0   0       43.06      1.31 o 
   5   0   0       62.66      2.07 o 
   6   0   0      223.15      7.14 o 
   7   0   0      107.50      2.35 o 
   8   0   0       26.68      0.61 o 
   2   1   0      346.65      8.94 o 
   3   1   0      101.37      2.77 o 
   4   1   0        2.33      0.17 o 
   5   1   0        0.45      0.10 o 
   6   1   0        0.58      0.12 o 
   7   1   0       81.02      1.79 o 
   8   1   0        0.01      0.01 o 
   0   2   0       14.21      0.99 o 
   1   2   0      308.33     11.38 o 
   2   2   0      490.06     12.89 o 
   3   2   0        2.12      0.20 o 
   4   2   0      116.77      3.16 o 
   5   2   0       22.95      0.78 o 
   6   2   0        0.06      0.02 o 
   7   2   0       34.34      0.79 o 
   1   3   0       19.11      0.80 o 
   2   3   0       13.22      0.62 o 
   3   3   0       70.91      1.62 o 
   4   3   0        5.85      0.15 o 
   5   3   0      120.39      2.73 o 
   6   3   0        0.42      0.03 o 
   0   4   0        2.80      0.09 o 
   1   4   0       17.63      0.40 o 
   2   4   0       12.69      0.28 o 
   3   4   0        6.12      0.14 o 
   4   4   0       65.58      1.48 o 
   5   4   0        9.02      0.22 o 
  -8   1   1       28.44      0.64 o 
  -7   1   1       17.76      0.41 o 
  -6   1   1        1.19      0.14 o 
  -5   1   1       53.95      1.38 o 
  -4   1   1       89.05      2.26 o 
  -3   1   1      317.23      7.95 o 
  -2   1   1      181.90      4.89 o 
   0   1   1      448.52     14.62 o 
   1   1   1       36.29      1.89 o 
   2   1   1       66.56      1.78 o 
   3   1   1      406.60     10.54 o 
   4   1   1      145.94      3.62 o 
   5   1   1      106.81      2.75 o 
   6   1   1      180.00      4.89 o 
   7   1   1        1.12      0.04 o 
   8   1   1        0.39      0.03 o 
  -7   2   1        0.03      0.02 o 
  -6   2   1       68.56      1.50 o 
  -5   2   1        9.25      0.45 o 
  -4   2   1       49.74      1.98 o 
  -3   2   1       81.38      2.19 o 
  -2   2   1      144.92      4.30 o 
  -1   2   1      134.41      3.49 o 
   0   2   1       76.88      2.24 o 
   1   2   1      262.03      9.85 o 
   2   2   1        1.92      0.18 o 
   3   2   1        7.28      0.46 o 
   4   2   1       72.39      2.01 o 
   5   2   1       25.34      0.60 o 
   6   2   1        9.14      0.21 o 
   7   2   1       10.30      0.25 o 
  -6   3   1       13.14      0.30 o 
  -5   3   1       19.46      0.43 o 
  -4   3   1        5.13      0.16 o 
  -3   3   1        3.62      0.45 o 
  -2   3   1      137.14      4.18 o 
  -1   3   1        0.08      0.08 o 
   0   3   1       51.67      1.48 o 
   1   3   1       31.30      1.09 o 
   2   3   1       27.87      0.64 o 
   3   3   1        2.04      0.14 o 
   4   3   1       36.22      0.79 o 
   5   3   1       26.67      0.59 o 
   6   3   1        0.04      0.02 o 
  -5   4   1        3.20      0.09 o 
  -4   4   1        0.14      0.02 o 
  -3   4   1       20.71      0.46 o 
  -2   4   1       16.15      0.36 o 
  -1   4   1        5.91      0.14 o 
   0   4   1       11.84      0.27 o 
   1   4   1        0.60      0.03 o 
   2   4   1        0.01      0.01 o 
   3   4   1        0.31      0.02 o 
   4   4   1        0.49      0.03 o 
  -8   0   2        3.40      0.10 o 
  -7   0   2       13.89      0.32 o 
  -6   0   2      181.35      5.65 o 
  -5   0   2       88.37      2.33 o 
  -4   0   2      917.32     59.94 o 
  -3   0   2       13.93      0.56 o 
  -2   0   2      587.33     24.94 o 
   0   0   2      142.56      3.69 o 
   1   0   2        9.43      0.61 o 
   3   0   2      178.87      6.22 o 
   4   0   2        0.08      0.08 o 
   5   0   2      635.35     27.47 o 
   6   0   2       27.97      0.79 o 
   7   0   2       34.22      0.77 o 
   8   0   2       13.90      0.40 o 
  -8   1   2        0.01      0.01 o 
  -7   1   2       85.31      1.89 o 
  -6   1   2        6.68      0.30 o 
  -5   1   2      245.84      6.24 o 
  -4   1   2       55.27      1.37 o 
  -3   1   2       32.71      1.06 o 
  -2   1   2      530.05     14.37 o 
  -1   1   2      150.96      4.22 o 
   0   1   2       86.93      2.25 o 
   1   1   2      410.49     17.93 o 
   2   1   2        2.56      0.19 o 
   3   1   2      425.30     10.82 o 
   4   1   2      176.49      4.56 o 
   5   1   2       55.36      1.79 o 
   6   1   2       58.36      1.29 o 
   7   1   2        0.20      0.02 o 
  -7   2   2        0.36      0.02 o 
  -6   2   2       38.48      0.87 o 
  -5   2   2        0.29      0.18 o 
  -4   2   2       12.45      0.59 o 
  -3   2   2      162.96     12.30 o 
  -2   2   2      479.63     13.04 o 
  -1   2   2        6.91      1.03 o 
   0   2   2      128.10      3.54 o 
   1   2   2        0.17      0.16 o 
   2   2   2        2.90      0.19 o 
   3   2   2      262.31      7.12 o 
   4   2   2      289.95      8.08 o 
   5   2   2        3.25      0.12 o 
   6   2   2        0.08      0.02 o 
   7   2   2        6.32      0.16 o 
  -6   3   2       11.34      0.26 o 
  -5   3   2        0.09      0.02 o 
  -4   3   2       14.21      0.79 o 
  -3   3   2      249.04      7.71 o 
  -2   3   2       67.30      2.03 o 
  -1   3   2       31.24      1.28 o 
   0   3   2      108.95      2.86 o 
   1   3   2       43.01      0.95 o 
   2   3   2       86.64      2.00 o 
   3   3   2       20.28      0.50 o 
   4   3   2        1.03      0.04 o 
   5   3   2        5.31      0.13 o 
   6   3   2        0.73      0.04 o 
  -5   4   2        0.01      0.01 o 
  -4   4   2        5.09      0.12 o 
  -3   4   2       10.71      0.24 o 
  -2   4   2       59.60      1.33 o 
  -1   4   2        9.38      0.21 o 
   0   4   2       55.95      1.24 o 
   1   4   2       54.47      1.23 o 
   2   4   2        1.96      0.05 o 
   3   4   2        2.29      0.06 o 
   4   4   2        0.57      0.03 o 
  -8   1   3       18.62      0.44 o 
  -7   1   3        3.62      0.09 o 
  -6   1   3        1.15      0.17 o 
  -5   1   3       49.06      1.25 o 
  -4   1   3        1.79      0.17 o 
  -3   1   3      155.06      3.94 o 
  -2   1   3       19.85      1.38 o 
  -1   1   3      330.70      9.38 o 
   0   1   3       17.74      0.86 o 
   1   1   3      764.52     19.60 o 
   2   1   3      448.93     11.18 o 
   3   1   3       39.41      1.20 o 
   4   1   3      201.01      5.49 o 
   5   1   3        1.74      0.08 o 
   6   1   3       21.70      0.47 o 
   7   1   3        7.26      0.17 o 
  -7   2   3       21.71      0.48 o 
  -6   2   3       58.45      1.29 o 
  -5   2   3        4.18      0.37 o 
  -4   2   3       76.22      2.23 o 
  -3   2   3      288.34      7.98 o 
  -2   2   3        9.04      0.35 o 
  -1   2   3      161.31      5.95 o 
   0   2   3        0.23      0.13 o 
   1   2   3      352.43     13.13 o 
   2   2   3       16.40      0.62 o 
   3   2   3       95.85      2.49 o 
   4   2   3       54.31      1.25 o 
   5   2   3       23.49      0.55 o 
   6   2   3       13.39      0.30 o 
   7   2   3        4.64      0.12 o 
  -6   3   3        1.54      0.05 o 
  -5   3   3        6.03      0.14 o 
  -4   3   3       22.59      0.67 o 
  -3   3   3        6.20      0.58 o 
  -2   3   3        1.42      0.21 o 
  -1   3   3       13.03      0.55 o 
   0   3   3       85.13      2.01 o 
   1   3   3        0.08      0.05 o 
   2   3   3        4.36      0.17 o 
   3   3   3       96.60      2.29 o 
   4   3   3        1.41      0.04 o 
   5   3   3        4.41      0.11 o 
   6   3   3        0.84      0.05 o 
  -5   4   3       23.77      0.54 o 
  -4   4   3       60.34      1.38 o 
  -3   4   3       57.33      1.27 o 
  -2   4   3       32.59      0.73 o 
  -1   4   3        0.02      0.01 o 
   0   4   3        3.89      0.09 o 
   1   4   3       14.08      0.33 o 
   2   4   3       53.63      1.21 o 
   3   4   3       18.18      0.42 o 
   4   4   3        2.80      0.08 o 
  -8   0   4        4.33      0.11 o 
  -7   0   4       38.09      0.86 o 
  -6   0   4        2.74      0.25 o 
  -5   0   4       17.92      0.70 o 
  -4   0   4      118.04      3.25 o 
  -3   0   4       88.36      6.24 o 
  -1   0   4      803.14     21.18 o 
   0   0   4       66.50      2.37 o 
   1   0   4     1632.97     21.01 o 
   2   0   4        7.96      0.36 o 
   3   0   4       19.53      1.07 o 
   4   0   4       34.93      1.45 o 
   5   0   4       11.77      0.56 o 
   6   0   4        1.55      0.05 o 
   7   0   4      263.20      6.29 o 
  -8   1   4       28.64      0.64 o 
  -7   1   4        0.43      0.02 o 
  -6   1   4       32.25      0.98 o 
  -5   1   4       92.09      2.45 o 
  -4   1   4       33.00      0.97 o 
  -3   1   4      221.00      6.08 o 
  -2   1   4      344.37      9.39 o 
  -1   1   4      241.30      6.29 o 
   0   1   4     1428.01     18.91 o 
   1   1   4       63.19      1.76 o 
   2   1   4        8.87      0.46 o 
   3   1   4       10.55      0.54 o 
   4   1   4        2.07      0.68 o 
   5   1   4       38.87      0.91 o 
   6   1   4       53.23      1.17 o 
   7   1   4       33.58      0.78 o 
  -7   2   4        3.32      0.08 o 
  -6   2   4        5.28      0.18 o 
  -5   2   4       25.43      1.27 o 
  -4   2   4       59.79      1.66 o 
  -3   2   4       25.21      0.96 o 
  -2   2   4       23.38      0.73 o 
  -1   2   4      219.37      6.09 o 
   0   2   4      171.93      5.71 o 
   1   2   4       17.70      0.64 o 
   2   2   4        0.99      0.15 o 
   3   2   4       88.47      2.07 o 
   4   2   4       15.32      0.38 o 
   5   2   4       59.00      1.35 o 
   6   2   4       46.86      1.12 o 
  -6   3   4        4.48      0.11 o 
  -5   3   4       11.12      0.25 o 
  -4   3   4      236.24      5.56 o 
  -3   3   4       43.52      1.46 o 
  -2   3   4        9.25      0.62 o 
  -1   3   4       52.80      1.25 o 
   0   3   4       56.68      1.95 o 
   1   3   4        7.90      0.22 o 
   2   3   4      213.25      5.99 o 
   3   3   4      102.86      2.27 o 
   4   3   4       47.75      1.06 o 
   5   3   4        3.86      0.10 o 
  -5   4   4       23.85      0.56 o 
  -4   4   4        1.13      0.04 o 
  -3   4   4       28.91      0.64 o 
  -2   4   4        0.50      0.02 o 
  -1   4   4        0.46      0.02 o 
   0   4   4       12.02      0.27 o 
   1   4   4        2.88      0.08 o 
   2   4   4       52.86      1.19 o 
   3   4   4       37.47      0.84 o 
   4   4   4        1.59      0.06 o 
  -8   1   5       21.83      0.49 o 
  -7   1   5        2.17      0.06 o 
  -6   1   5       92.75      2.59 o 
  -5   1   5       31.17      0.92 o 
  -4   1   5        0.07      0.05 o 
  -3   1   5      201.86      5.17 o 
  -2   1   5       19.11      0.73 o 
  -1   1   5        1.03      0.18 o 
   0   1   5       68.77      1.93 o 
   1   1   5      111.10      2.87 o 
   2   1   5       19.24      0.77 o 
   3   1   5        4.86      0.37 o 
   4   1   5       86.93      2.31 o 
   5   1   5        1.28      0.05 o 
   6   1   5       56.81      1.26 o 
   7   1   5       38.87      0.88 o 
  -7   2   5        9.66      0.22 o 
  -6   2   5        4.14      0.10 o 
  -5   2   5      168.56      4.85 o 
  -4   2   5        5.70      0.33 o 
  -3   2   5        2.00      0.30 o 
  -2   2   5        3.26      0.29 o 
  -1   2   5      476.71     13.80 o 
   0   2   5       46.44      1.78 o 
   1   2   5       89.70      2.42 o 
   2   2   5      141.85      3.95 o 
   3   2   5       60.40      1.51 o 
   4   2   5        0.53      0.06 o 
   5   2   5       14.64      0.34 o 
   6   2   5       95.16      2.13 o 
  -6   3   5        0.68      0.04 o 
  -5   3   5        3.60      0.09 o 
  -4   3   5       27.79      0.62 o 
  -3   3   5       20.05      1.28 o 
  -2   3   5        6.26      0.18 o 
  -1   3   5        0.76      0.06 o 
   0   3   5       14.98      0.44 o 
   1   3   5       20.36      0.58 o 
   2   3   5        7.49      0.22 o 
   3   3   5        0.13      0.02 o 
   4   3   5        3.65      0.10 o 
   5   3   5       40.27      0.90 o 
  -5   4   5       13.50      0.32 o 
  -4   4   5       11.34      0.27 o 
  -3   4   5        0.36      0.02 o 
  -2   4   5       33.94      0.76 o 
  -1   4   5       59.77      1.32 o 
   0   4   5       75.02      1.71 o 
   1   4   5       50.82      1.12 o 
   2   4   5       17.98      0.40 o 
   3   4   5        0.25      0.02 o 
  -8   0   6        0.01      0.01 o 
  -7   0   6      245.38      6.62 o 
  -6   0   6      158.73      5.19 o 
  -5   0   6      110.67      3.36 o 
  -4   0   6       41.96      2.55 o 
  -3   0   6       14.30      0.73 o 
  -2   0   6      165.93      6.87 o 
  -1   0   6      190.62      5.99 o 
   0   0   6      950.35     28.81 o 
   1   0   6      209.59      7.53 o 
   2   0   6        3.81      0.26 o 
   3   0   6      540.82     18.73 o 
   4   0   6       12.72      0.32 o 
   5   0   6        6.44      0.35 o 
   6   0   6       44.95      0.96 o 
   7   0   6        1.09      0.06 o 
  -8   1   6        1.61      0.05 o 
  -7   1   6       18.48      0.42 o 
  -6   1   6      149.03      4.23 o 
  -5   1   6        3.77      0.24 o 
  -4   1   6      170.77      4.39 o 
  -3   1   6        0.23      0.08 o 
  -2   1   6        5.53      0.82 o 
  -1   1   6        0.28      0.14 o 
   0   1   6      298.75      8.19 o 
   1   1   6      200.93      5.23 o 
   2   1   6      401.02     12.23 o 
   3   1   6        4.81      0.42 o 
   4   1   6       39.37      0.94 o 
   5   1   6       78.12      1.82 o 
   6   1   6       20.80      0.47 o 
  -7   2   6        2.10      0.06 o 
  -6   2   6        1.05      0.04 o 
  -5   2   6       79.06      2.33 o 
  -4   2   6        5.71      0.32 o 
  -3   2   6      136.26      3.80 o 
  -2   2   6       70.70      1.98 o 
  -1   2   6       17.29      0.76 o 
   0   2   6        5.42      0.53 o 
   1   2   6      155.61      5.00 o 
   2   2   6        9.82      0.29 o 
   3   2   6       43.15      1.06 o 
   4   2   6        6.66      0.16 o 
   5   2   6       47.13      1.07 o 
   6   2   6        2.09      0.07 o 
  -6   3   6        6.60      0.17 o 
  -5   3   6        4.58      0.11 o 
  -4   3   6        8.10      0.18 o 
  -3   3   6        0.28      0.04 o 
  -2   3   6      349.51      9.84 o 
  -1   3   6      102.41      3.18 o 
   0   3   6        0.29      0.04 o 
   1   3   6       40.73      1.20 o 
   2   3   6        2.28      0.09 o 
   3   3   6       20.20      0.45 o 
   4   3   6      104.81      2.37 o 
   5   3   6       88.01      2.01 o 
  -4   4   6       28.23      0.63 o 
  -3   4   6       24.81      0.57 o 
  -2   4   6        3.83      0.10 o 
  -1   4   6       80.78      1.79 o 
   0   4   6        6.37      0.15 o 
   1   4   6        7.73      0.18 o 
   2   4   6        3.46      0.09 o 
   3   4   6        0.31      0.03 o 
  -8   1   7       53.32      1.20 o 
  -7   1   7       50.20      1.12 o 
  -6   1   7        2.64      0.08 o 
  -5   1   7        0.89      0.15 o 
  -4   1   7       82.59      2.20 o 
  -3   1   7      328.43      8.48 o 
  -2   1   7       31.64      0.98 o 
  -1   1   7      405.43     12.92 o 
   0   1   7       33.49      1.14 o 
   1   1   7       16.65      0.60 o 
   2   1   7       28.60      0.98 o 
   3   1   7       28.19      0.67 o 
   4   1   7        8.12      0.23 o 
   5   1   7        4.78      0.12 o 
   6   1   7       11.53      0.26 o 
  -7   2   7       18.72      0.44 o 
  -6   2   7        0.23      0.02 o 
  -5   2   7       20.68      0.52 o 
  -4   2   7        6.85      0.34 o 
  -3   2   7      164.63      4.70 o 
  -2   2   7       34.09      1.04 o 
  -1   2   7        1.24      0.17 o 
   0   2   7      131.99      4.17 o 
   1   2   7       78.77      1.84 o 
   2   2   7       56.34      1.32 o 
   3   2   7        3.59      0.13 o 
   4   2   7      150.54      3.36 o 
   5   2   7        4.18      0.11 o 
   6   2   7        1.10      0.05 o 
  -6   3   7        7.49      0.18 o 
  -5   3   7       15.69      0.36 o 
  -4   3   7        5.11      0.12 o 
  -3   3   7        3.82      0.10 o 
  -2   3   7       79.61      1.88 o 
  -1   3   7        1.72      0.09 o 
   0   3   7        0.92      0.07 o 
   1   3   7       18.36      0.47 o 
   2   3   7       28.54      0.67 o 
   3   3   7        2.15      0.08 o 
   4   3   7        0.31      0.03 o 
  -4   4   7        9.41      0.22 o 
  -3   4   7       16.26      0.37 o 
  -2   4   7       36.19      0.80 o 
  -1   4   7       28.26      0.63 o 
   0   4   7        0.18      0.02 o 
   1   4   7        1.28      0.05 o 
   2   4   7       18.60      0.43 o 
  -8   0   8       47.84      1.12 o 
  -7   0   8        0.26      0.03 o 
  -6   0   8        1.18      0.16 o 
  -5   0   8      280.69      8.69 o 
  -4   0   8      538.15     20.34 o 
  -3   0   8       21.37      1.29 o 
  -2   0   8      439.91     12.85 o 
  -1   0   8      482.33     16.71 o 
   0   0   8      286.71     18.07 o 
   1   0   8       66.59      2.23 o 
   2   0   8      100.01      3.94 o 
   3   0   8       10.41      0.27 o 
   4   0   8        1.04      0.08 o 
   5   0   8      141.00      3.13 o 
   6   0   8       15.14      0.41 o 
  -8   1   8        5.67      0.14 o 
  -7   1   8        0.01      0.01 o 
  -6   1   8        2.89      0.07 o 
  -5   1   8       16.00      0.62 o 
  -4   1   8      166.37      4.39 o 
  -3   1   8        8.30      0.45 o 
  -2   1   8      271.90      7.07 o 
  -1   1   8       87.38      2.87 o 
   0   1   8       25.72      0.96 o 
   1   1   8       89.08      2.47 o 
   2   1   8       45.37      1.06 o 
   3   1   8       38.59      0.92 o 
   4   1   8       27.00      0.57 o 
   5   1   8        1.40      0.05 o 
   6   1   8       40.61      0.90 o 
  -7   2   8       16.20      0.37 o 
  -6   2   8       12.84      0.29 o 
  -5   2   8        1.80      0.05 o 
  -4   2   8       81.57      2.89 o 
  -3   2   8      282.13      8.48 o 
  -2   2   8       28.36      1.00 o 
  -1   2   8       46.76      1.35 o 
   0   2   8        0.41      0.05 o 
   1   2   8        5.72      0.17 o 
   2   2   8       53.93      1.28 o 
   3   2   8      100.51      2.32 o 
   4   2   8        0.74      0.03 o 
   5   2   8       13.53      0.34 o 
  -6   3   8       39.35      0.91 o 
  -5   3   8        2.22      0.06 o 
  -4   3   8        0.29      0.02 o 
  -3   3   8       17.34      0.38 o 
  -2   3   8       25.00      0.61 o 
  -1   3   8        6.32      0.15 o 
   0   3   8       94.69      2.08 o 
   1   3   8       24.16      0.54 o 
   2   3   8        1.70      0.05 o 
   3   3   8      113.49      2.55 o 
   4   3   8       53.54      1.21 o 
  -4   4   8        4.30      0.11 o 
  -3   4   8        0.52      0.03 o 
  -2   4   8        0.56      0.03 o 
  -1   4   8        7.78      0.18 o 
   0   4   8        5.48      0.14 o 
   1   4   8       57.61      1.28 o 
   2   4   8        5.19      0.14 o 
  -8   1   9       13.04      0.30 o 
  -7   1   9       10.13      0.23 o 
  -6   1   9       42.83      0.97 o 
  -5   1   9      257.89      7.77 o 
  -4   1   9       43.86      1.26 o 
  -3   1   9       58.78      1.62 o 
  -2   1   9       22.20      0.74 o 
  -1   1   9      166.82      4.51 o 
   0   1   9       37.20      1.29 o 
   1   1   9      182.06      6.53 o 
   2   1   9      174.68      4.75 o 
   3   1   9        1.35      0.06 o 
   4   1   9       20.13      0.52 o 
   5   1   9        1.81      0.06 o 
  -7   2   9       16.31      0.37 o 
  -6   2   9       30.30      0.69 o 
  -5   2   9        0.15      0.02 o 
  -4   2   9       13.29      0.54 o 
  -3   2   9       49.52      1.55 o 
  -2   2   9       16.14      0.64 o 
  -1   2   9        7.73      0.21 o 
   0   2   9       54.09      1.27 o 
   1   2   9        7.35      0.21 o 
   2   2   9       77.40      1.77 o 
   3   2   9        2.24      0.06 o 
   4   2   9       13.96      0.31 o 
   5   2   9       10.24      0.27 o 
  -6   3   9       30.68      0.69 o 
  -5   3   9        0.04      0.02 o 
  -4   3   9       36.45      0.83 o 
  -3   3   9        5.28      0.13 o 
  -2   3   9        7.81      0.18 o 
  -1   3   9        1.14      0.04 o 
   0   3   9       39.90      0.89 o 
   1   3   9        9.74      0.23 o 
   2   3   9        1.31      0.04 o 
   3   3   9       35.78      0.80 o 
  -3   4   9        0.56      0.03 o 
  -2   4   9        0.26      0.02 o 
  -1   4   9        1.34      0.05 o 
   0   4   9        6.12      0.15 o 
   1   4   9       11.90      0.30 o 
  -8   0  10        6.31      0.17 o 
  -7   0  10        1.34      0.05 o 
  -6   0  10      282.96      6.88 o 
  -5   0  10       97.81      3.83 o 
  -4   0  10        1.36      0.48 o 
  -3   0  10        3.89      0.34 o 
  -2   0  10      182.55      5.47 o 
  -1   0  10        2.56      0.43 o 
   0   0  10      397.76     12.01 o 
   1   0  10      650.75     27.83 o 
   2   0  10       33.93      1.11 o 
   3   0  10        1.13      0.05 o 
   4   0  10        4.33      0.12 o 
   5   0  10       70.72      1.89 o 
  -7   1  10       28.49      0.64 o 
  -6   1  10       49.07      1.09 o 
  -5   1  10       24.71      0.56 o 
  -4   1  10        0.08      0.09 o 
  -3   1  10        3.41      0.26 o 
  -2   1  10       31.58      0.94 o 
  -1   1  10        0.06      0.06 o 
   0   1  10      141.85      4.44 o 
   1   1  10       71.27      1.67 o 
   2   1  10       42.21      1.01 o 
   3   1  10       81.64      1.78 o 
   4   1  10        0.28      0.03 o 
   5   1  10        0.72      0.07 o 
  -7   2  10       75.02      1.69 o 
  -6   2  10        9.37      0.22 o 
  -5   2  10        0.01      0.01 o 
  -4   2  10       29.44      0.66 o 
  -3   2  10       11.35      0.61 o 
  -2   2  10       86.88      2.22 o 
  -1   2  10      181.87      4.59 o 
   0   2  10       25.92      0.63 o 
   1   2  10        4.44      0.11 o 
   2   2  10       73.09      1.63 o 
   3   2  10       10.89      0.25 o 
   4   2  10       39.87      0.89 o 
  -5   3  10        6.27      0.15 o 
  -4   3  10       62.29      1.41 o 
  -3   3  10       19.61      0.45 o 
  -2   3  10       21.95      0.49 o 
  -1   3  10       30.74      0.69 o 
   0   3  10        1.29      0.04 o 
   1   3  10        0.78      0.03 o 
   2   3  10        2.47      0.07 o 
   3   3  10        0.24      0.03 o 
  -2   4  10       23.71      0.54 o 
  -1   4  10        0.02      0.02 o 
  -7   1  11       44.02      0.98 o 
  -6   1  11        4.05      0.10 o 
  -5   1  11        0.19      0.02 o 
  -4   1  11        1.54      0.27 o 
  -3   1  11      152.83      4.31 o 
  -2   1  11       79.49      2.39 o 
  -1   1  11       69.71      1.91 o 
   0   1  11      204.52      5.16 o 
   1   1  11        0.09      0.04 o 
   2   1  11        1.68      0.06 o 
   3   1  11       13.02      0.30 o 
   4   1  11      123.45      2.83 o 
  -6   2  11        0.20      0.02 o 
  -5   2  11       38.61      0.87 o 
  -4   2  11        7.45      0.17 o 
  -3   2  11       22.49      0.51 o 
  -2   2  11       13.14      0.31 o 
  -1   2  11       70.55      1.69 o 
   0   2  11        1.36      0.05 o 
   1   2  11        8.24      0.22 o 
   2   2  11       30.93      0.73 o 
   3   2  11        9.03      0.27 o 
   4   2  11        1.26      0.05 o 
  -5   3  11        0.59      0.03 o 
  -4   3  11       19.89      0.45 o 
  -3   3  11        1.37      0.04 o 
  -2   3  11       19.57      0.45 o 
  -1   3  11       40.02      0.89 o 
   0   3  11        1.43      0.05 o 
   1   3  11       14.94      0.35 o 
   2   3  11        0.21      0.03 o 
  -7   0  12        5.38      0.17 o 
  -6   0  12        1.84      1.14 o 
  -5   0  12       42.69      0.98 o 
  -4   0  12      227.58      6.09 o 
  -3   0  12      143.00      4.89 o 
  -2   0  12       16.22      1.17 o 
  -1   0  12      104.94      3.32 o 
   0   0  12       13.93      0.38 o 
   1   0  12        5.91      0.18 o 
   2   0  12       75.57      1.68 o 
   3   0  12      274.46      7.16 o 
   4   0  12        2.85      0.24 o 
  -7   1  12        2.72      0.08 o 
  -6   1  12       40.59      0.90 o 
  -5   1  12       23.92      0.53 o 
  -4   1  12       77.68      1.76 o 
  -3   1  12       50.74      1.17 o 
  -2   1  12        9.21      0.27 o 
  -1   1  12       84.72      2.62 o 
   0   1  12        0.21      0.03 o 
   1   1  12        1.90      0.07 o 
   2   1  12       23.51      0.54 o 
   3   1  12       10.73      0.25 o 
   4   1  12       10.87      0.29 o 
  -6   2  12        8.46      0.21 o 
  -5   2  12       23.01      0.53 o 
  -4   2  12        0.78      0.03 o 
  -3   2  12        2.11      0.07 o 
  -2   2  12      103.27      2.43 o 
  -1   2  12       32.30      0.78 o 
   0   2  12       16.05      0.40 o 
   1   2  12       13.92      0.34 o 
   2   2  12        0.43      0.03 o 
   3   2  12       20.85      0.57 o 
  -4   3  12       12.00      0.28 o 
  -3   3  12       41.45      0.93 o 
  -2   3  12       82.38      1.82 o 
  -1   3  12        0.22      0.02 o 
   0   3  12        8.53      0.21 o 
   1   3  12       33.66      0.76 o 
  -6   1  13        4.76      0.12 o 
  -5   1  13        8.58      0.21 o 
  -4   1  13       14.50      0.33 o 
  -3   1  13        0.79      0.03 o 
  -2   1  13       30.52      0.70 o 
  -1   1  13        5.18      0.13 o 
   0   1  13       24.70      0.57 o 
   1   1  13        6.55      0.15 o 
   2   1  13      114.37      2.61 o 
   3   1  13       34.65      0.78 o 
  -5   2  13       70.18      1.60 o 
  -4   2  13        3.24      0.09 o 
  -3   2  13       51.12      1.22 o 
  -2   2  13       29.27      0.67 o 
  -1   2  13       12.32      0.30 o 
   0   2  13        9.53      0.24 o 
   1   2  13       26.06      0.59 o 
   2   2  13       34.09      0.79 o 
  -3   3  13        9.24      0.22 o 
  -2   3  13        3.69      0.10 o 
  -1   3  13        1.03      0.05 o 
   0   3  13        0.06      0.03 o 
  -6   0  14       24.60      0.56 o 
  -5   0  14        0.56      0.04 o 
  -4   0  14        1.77      0.06 o 
  -3   0  14       17.26      0.40 o 
  -2   0  14       52.97      1.39 o 
  -1   0  14       46.30      1.13 o 
   0   0  14       51.74      1.71 o 
   1   0  14       83.91      1.97 o 
   2   0  14       94.76      2.18 o 
   3   0  14        3.74      0.15 o 
  -6   1  14       20.80      0.47 o 
  -5   1  14       25.06      0.56 o 
  -4   1  14       16.02      0.37 o 
  -3   1  14        0.30      0.02 o 
  -2   1  14       17.62      0.42 o 
  -1   1  14       43.84      1.06 o 
   0   1  14        8.64      0.24 o 
   1   1  14      120.95      2.73 o 
   2   1  14        3.04      0.09 o 
  -5   2  14        0.66      0.04 o 
  -4   2  14       21.31      0.49 o 
  -3   2  14        0.89      0.04 o 
  -2   2  14       12.84      0.30 o 
  -1   2  14        1.25      0.05 o 
   0   2  14       55.20      1.38 o 
   1   2  14        6.25      0.16 o 
  -5   1  15       37.72      0.85 o 
  -4   1  15        0.11      0.02 o 
  -3   1  15        0.08      0.02 o 
  -2   1  15       10.79      0.27 o 
  -1   1  15        9.99      0.28 o 
   0   1  15        3.32      0.11 o 
   1   1  15        3.97      0.11 o 
  -3   2  15       27.17      0.63 o 
  -2   2  15        2.03      0.07 o 
  -1   2  15       11.78      0.32 o 
   0   2  15       91.91      2.33 o 
  -4   0  16       53.74      1.31 o 
  -3   0  16       13.00      0.35 o 
  -2   0  16       10.96      0.29 o 
  -1   0  16       20.90      0.57 o 
   0   0  16       10.77      0.33 o 
  -4   1  16       20.85      0.48 o 
  -3   1  16       29.99      0.73 o 
  -2   1  16        0.98      0.05 o 
  -1   1  16        5.85      0.16 o 
   0   1  16        3.50      0.10 o 
_refine_diff_density_max 1.065439E-01
_refine_diff_density_min -1.235192E-01

# start Validation Reply Form
_vrf_PLAT417_ELMAM2_withoutURATIO_oxa13_07
;
PROBLEM: Short Inter D-H..H-D
RESPONSE: This is a very strong hydrogen bond and this is the reason why
the distance is so short.
;
# end Validation Reply Form
