# Supplementary material for: On the accuracy and precision of X-ray and neutron diffraction results as a function of resolution and the electron density model
Source: IUCrJ. 2020 Aug 25;7(Pt 5):920–33. doi: 10.1107/S2052252520010441 (PMC7467170; doi:10.1107/S2052252520010441)
Supplement: Supplementary file 2 [file m-07-00920-sup2.zip › cif_deposition/ELMAM2_withoutURATIO_oxa13_08.cif]

data_ELMAM2_withoutURATIO_oxa13_08  
_audit_creation_method             'MoPro12'     
_chemical_formula_moiety               'C2 H2 O4, 2(H2 O1)'
_chemical_formula_sum                  'C2 H6 O6'
_chemical_formula_weight               126.07
_chemical_absolute_configuration     '-'

_symmetry_cell_setting               monoclinic   
_symmetry_space_group_name_H-M         'P 21/c'
_symmetry_space_group_name_Hall        '-P 2ybc'

loop_
_atom_type_symbol                      
_atom_type_description                 
_atom_type_scat_dispersion_real        
_atom_type_scat_dispersion_imag        
_atom_type_scat_source                 
 'C' 'C'    0.0033   0.0016
'Su & Coppens. Acta. Cryst. (1997) A53, 749-762. '                    
 'H' 'H'    0.0000   0.0000
'Su & Coppens. Acta. Cryst. (1997) A53, 749-762. '                    
 'O' 'O'    0.0106   0.0060
'Su & Coppens. Acta. Cryst. (1997) A53, 749-762. '                    

loop_
_symmetry_equiv_pos_as_xyz           
'x, y, z'
'-x, y+1/2, -z+1/2'
'-x, -y, -z'
'x, -y-1/2, z-1/2'
_cell_length_a                    6.0958(5) 
_cell_length_b                    3.4955(3) 
_cell_length_c                    11.8559(10) 
_cell_angle_alpha                 90.00 
_cell_angle_beta                  103.895(5) 
_cell_angle_gamma                 90.00 
_cell_volume                      245.23(4) 
_cell_formula_units_Z                2
_cell_measurement_temperature     100(1)
_cell_measurement_reflns_used     2428
_cell_measurement_theta_min       3.4429
_cell_measurement_theta_max       26.418
_exptl_crystal_density_diffrn     1.710
_exptl_crystal_F_000              132 
_exptl_absorpt_coefficient_mu     0.181 
_exptl_crystal_description        unspecified
_exptl_crystal_size_max                 0.134
_exptl_crystal_size_mid                 0.131
_exptl_crystal_size_min                 0.119
_exptl_crystal_colour             colourless
_exptl_absorpt_correction_type    multi-scan
_exptl_absorpt_process_details
;
 Absorption correction done by SORTAV
 Blessing, R. H.: (1995) Acta Cryst. A51, 33-38
;
_exptl_absorpt_correction_T_min    0.964
_exptl_absorpt_correction_T_max    0.996
_exptl_special_details               
;
?
;
_diffrn_ambient_temperature            100(1)
_diffrn_radiation_type                 'Mo K\a'
_diffrn_radiation_source               'TXS rotating anode'
_diffrn_radiation_wavelength           0.71073
_diffrn_radiation_monochromator        'multi-layer optics'
_diffrn_measurement_device
;
Bruker AXS Kappa APEX II Ultra diffractometer
;
_diffrn_measurement_device_type        'APEX II CCD detector'
_diffrn_measurement_method             '\w-scans'

_diffrn_reflns_number                  21907
_diffrn_reflns_av_r_equivalents        0.0241
_diffrn_reflns_av_sigmaI/netI        0.01613
_diffrn_reflns_limit_h_min          -7
_diffrn_reflns_limit_h_max           7
_diffrn_reflns_limit_k_min           0
_diffrn_reflns_limit_k_max           4
_diffrn_reflns_limit_l_min           0
_diffrn_reflns_limit_l_max          14
#_diffrn_reflns_theta_min            3.44
#_diffrn_reflns_theta_max           26.42
_diffrn_measured_fraction_theta_max     0.990
_reflns_number_total                   505
_reflns_number_gt                      492
_reflns_threshold_expression         >2.0sigma(I)
_computing_structure_refinement      'MoPro (J. Appl. Cryst. 2005, 38, 38-54)'
_iucr_refine_instructions_details  
; 
# ! MoPro 12.6 20/01/2017 16:33:37 F:\Oxalic_acid\Oxa_ELMAM2\Preparation\prepare_inputs\13\mopro_elmam2_08_01.par 
# ! reflections hkl file : F:\Oxalic_acid\Oxa_ELMAM2\Preparation\prepare_inputs\13\sortav_freeformat.hkl refin. vs. F^1 
# ! atomic table file : C:\Users\user\Desktop\Programy_Krys\MoPro\MoProSuite\LibMoPro\mopro.tab 
# ! wave functions file : C:\Users\user\Desktop\Programy_Krys\MoPro\MoProSuite\LibMoPro\WAVEF_Su_Coppens_relativistic 
# ! RF factor = 1.368 % RI factor = 2.349% 
# ! wR2F factor = 1.942 % wR2I factor = 3.818% 
# ! g.o.f.(F**1) = 1.384 Nvar= 49 Nref= 505 Nfree= 0 0.08<sinT/l< 0.63 
#  
# WSIG 1.00000 ! weighting scheme 
#  ! SPACE GROUP P ? 
#  
# CELL 6.0958 3.4955 11.8559 90.0000 103.8950 90.0000 0.71073 
# ZERR 0.0000 0.0000 0.0000 0.0000 0.0000 0.0000 
#  
# SYMM 2 P CENTRO 
#  X , Y, Z 
#  -X , 1/2+Y, 1/2-Z 
#  
# EQUIV 56551 
#  
# SCALE 1 11.997193 
#  
# FMULT 1.00000 
#  
# UOVER 0.00000 0.00000 0.00000 0.00000 0.00000 0.00000 ANI 
#  
# SOLVT 0.00000 50.00000 
#  
# EXTIN 0.00000 GAUSSIAN ISOT TYP1 ! G*10^4 
#  
#  
# DUMMY 2 
# DUMY 0.39896 0.58093 0.36381 D1 0 ! atom # 8 
# DUMY 0.42794 0.53146 0.40201 D2 0 ! atom # 9 
#  
# KAPPA 7 
#  1.001632 1.113461 ! # 1 1 TES O1 1x 
#  1.013147 1.000000 ! # 2 1 TES C1 1x 
#  1.003017 1.109004 ! # 3 1 TES O2 1x 
#  1.023969 0.927043 ! # 4 1 TES O3 1x 
#  1.043006 1.200000 ! # 5 1 TES H2 1x 
#  1.043006 1.200000 ! # 6 1 TES H3 1x 
#  1.119673 1.200000 ! # 7 1 TES H1 1x 
#  
# ATOMS 7 
#  
# ATOM 1 O1 TES 1 0.065373 0.444213 0.150171 1.0000 1 O 
#  XY C1 H1 HEX K1 V0 M0 Q0 
# UANI 0.013080 0.017411 0.009735 -.003340 0.002355 0.000356 
#  6.05220 0. -.054 -.087 0. 0.104 0. 0. -.028 0.042 
#  0. -.015 -.026 0. 0. 0.065 0.022 
#  0.011 0. 0. 0.004 0.003 0. 0. 0.015 0.015 
#  
# ATOM 2 C1 TES 1 0.096902 0.558603 0.052042 1.0000 1 C 
#  XY O2 O1 HEX K2 V0 M0 Q0 
# UANI 0.008663 0.011529 0.008720 -.002103 0.000818 -.000145 
#  3.98080 0. 0.081 -.046 0. -.248 0. 0. 0.097 0.050 
#  0. 0.022 -.006 0. 0. 0.294 0.021 
#  0.014 0. 0. 0.014 -.001 0. 0. -.058 0.018 
#  
# ATOM 3 O2 TES 1 0.257456 0.742426 0.036277 1.0000 1 O 
#  ZY C1 O1 HEX K3 V0 M0 Q0 
# UANI 0.010871 0.019056 0.008979 -.005996 0.000697 0.000873 
#  6.09000 0. 0. 0. -.068 0.029 0. 0. -.153 0. 
#  0.028 0. 0. 0.017 0. 0. 0. 
#  -.012 0. 0. 0.011 0. 0. 0. -.003 0. 
#  
# ATOM 4 O3 TES 1 0.370028 0.631370 0.321536 1.0000 1 O 
# bZY H2 H3 HEX K4 V0 M0 Q0 
# UANI 0.010824 0.018084 0.009922 0.001443 0.000393 -.001171 
#  5.64460 0. 0. 0. -.163 -.014 0. 0. 0.132 0. 
#  -.039 0. 0. -.061 0. 0. 0. 
#  -.018 0. 0. -.027 0. 0. 0. 0.004 0. 
#  
# ATOM 5 H2 TES 1 0.309821 0.690113 0.386861 1.0000 1 H 
#  ZY O3 H3 HEX K5 V0 M0 Q0 
# UISO 0.027589 
#  1.13780 0. 0. 0. 0.273 0.140 0. 0. 0. 0. 
#  0.034 0. 0. 0. 0. 0. 0. 
#  -.010 0. 0. 0. 0. 0. 0. 0. 0. 
#  
# ATOM 6 H3 TES 1 0.487296 0.459954 0.348955 1.0000 1 H 
#  ZY O3 H2 HEX K6 V0 M0 Q0 
# UISO 0.027243 
#  1.13780 0. 0. 0. 0.273 0.140 0. 0. 0. 0. 
#  0.034 0. 0. 0. 0. 0. 0. 
#  -.010 0. 0. 0. 0. 0. 0. 0. 0. 
#  
# ATOM 7 H1 TES 1 0.199226 0.520348 0.219421 1.0000 1 H 
#  ZY O1 C1 HEX K7 V0 M0 Q0 
# UISO 0.045822 
#  0.95670 0. 0. 0. 0.207 0.095 0. 0. 0. 0. 
#  0.017 0. 0. 0. 0. 0. 0. 
#  -.028 0. 0. 0. 0. 0. 0. 0. 0. 
#  
# ANHAR 0 3 ! number_of_anharmonic_atoms max_order 
# ! 1 ! atom number 
# ! 0.00E+00 0.00E+00 0.00E+00 0.00E+00 0.00E+00 0.00E+00 0.00E+00 0.00E+00 
# ! 0.00E+00 0.00E+00 
#  
#  
# STOP 
; 
_refine_special_details              
;
  TAAM refinement with ELMAM2 databank.
  Uses aspherical atomic scattering factors computed 
  from multipolar model
  (Hansen & Coppens, Acta Cryst. A, 1978, 34, 909-921)
  parametrized using ELMAM2 databank
  (Domagala, et al., Acta Cryst. A, 2012, 68, 337-351)
  and MoPro software
  (Jelsch, et al., J. Appl. Cryst. 2005, 38, 38-54)
 Refinement of F^1^ against reflections.
 The threshold expression of F^2^ > 2sigma(F^2^) is
 used for calculating R-factors(gt) and is not
 relevant to the choice of reflections for refinement.
 R-factors based on F^2^ are statistically about twice
 as large as those based on F, and R-factors based on
 ALL data will be even larger.
;
_refine_ls_structure_factor_coef     F  
_refine_ls_matrix_type                full
_refine_ls_weighting_scheme          sigma
_atom_sites_solution_primary      direct 
_atom_sites_solution_secondary    difmap 
_atom_sites_solution_hydrogens    geom   
_refine_ls_hydrogen_treatment    refall
_refine_ls_extinction_method        'none'              
_refine_ls_number_reflns               505
_refine_ls_number_parameters            49
_refine_ls_number_restraints             0
# R-factors: R(F)  &  wR2(I) 
_refine_ls_R_factor_all              0.0137
_refine_ls_R_factor_gt               0.0134
_refine_ls_wR_factor_ref             0.0194
_refine_ls_wR_factor_gt              0.0194
_refine_ls_goodness_of_fit_ref       1.384
_refine_ls_restrained_S_all          0.000
_refine_ls_shift/su_max              0.000
_refine_ls_shift/su_mean             0.000

###  to get diff_density_max min & rms : 
###  run MoPro  : WRIT FOUR   to create FOURier file 
###  run VMoPro : FOUR  FastFourierTransform   to get a 3D grid (Xplor format) on whole unit-cell
###             & GRID  STAT   to get max min rms statistics


loop_
_atom_site_type_symbol      
_atom_site_label            
_atom_site_fract_x          
_atom_site_fract_y          
_atom_site_fract_z          
_atom_site_U_iso_or_equiv   
_atom_site_adp_type         
_atom_site_occupancy        
_atom_site_calc_flag        
_atom_site_refinement_flag_posn  
_atom_site_refinement_flag_adp  
_atom_site_disorder_assembly
_atom_site_disorder_group   
O  O1 0.06537(4) 0.44421(8) 0.15017(2) 0.0135(2) Uani 1 d . . . .
C  C1 0.09690(5) 0.55860(10) 0.05204(3) 0.0099(2) Uani 1 d . . . .
O  O2 0.25746(5) 0.74243(8) 0.03628(2) 0.0133(2) Uani 1 d . . . .
O  O3 0.37003(5) 0.63137(9) 0.32154(2) 0.0133(2) Uani 1 d . . . .
H  H2 0.310(1) 0.690(2) 0.3869(8) 0.028(2) Uiso 1 d U . . .
H  H3 0.487(1) 0.460(3) 0.3490(7) 0.027(2) Uiso 1 d U . . .
H  H1 0.199(2) 0.520(3) 0.2194(10) 0.046(3) Uiso 1 d U . . .

loop_ 
_atom_site_aniso_label 
_atom_site_aniso_U_11 
_atom_site_aniso_U_22 
_atom_site_aniso_U_33 
_atom_site_aniso_U_12 
_atom_site_aniso_U_13 
_atom_site_aniso_U_23 
O1 0.0131(2) 0.0174(2) 0.0097(2) -0.00334(10) 0.0024(1) 0.00036(8)  
C1 0.0087(2) 0.0115(2) 0.0087(2) -0.0021(1) 0.0008(1) -0.0001(1)  
O2 0.0109(2) 0.0191(2) 0.0090(2) -0.00600(9) 0.0007(1) 0.00087(9)  
O3 0.0108(2) 0.0181(2) 0.0099(2) 0.00144(9) 0.0004(1) -0.00117(9)  

_geom_special_details                
;                                    
;                                    

loop_
_geom_bond_atom_site_label_1         
_geom_bond_atom_site_label_2         
_geom_bond_distance                  
_geom_bond_site_symmetry_2           
_geom_bond_publ_flag                 
O1 C1 1.2875(4) . ? 
O1 H1 1.04(1) . ? 
C1 O2 1.2221(5) . ? 
O3 H3 0.930(9) . ? 
O3 H2 0.96(1) . ? 

loop_
_geom_angle_atom_site_label_1        
_geom_angle_atom_site_label_2        
_geom_angle_atom_site_label_3        
_geom_angle                          
_geom_angle_site_symmetry_1          
_geom_angle_site_symmetry_3          
_geom_angle_publ_flag                
O1 C1 O2 126.89(3) . . ? 
C1 O1 H1 111.9(6) . . ? 
H2 O3 H3 105.5(7) . . ? 

loop_
_geom_torsion_atom_site_label_1      
_geom_torsion_atom_site_label_2      
_geom_torsion_atom_site_label_3      
_geom_torsion_atom_site_label_4      
_geom_torsion                        
_geom_torsion_site_symmetry_1        
_geom_torsion_site_symmetry_2        
_geom_torsion_site_symmetry_3        
_geom_torsion_site_symmetry_4        
_geom_torsion_publ_flag              
O2 C1 O1 H1 -1.6(6) . . . . ?  

loop_ 
 _refln_index_h 
 _refln_index_k 
 _refln_index_l 
 _refln_F_squared_meas 
 _refln_F_squared_sigma 
 _refln_observed_status 
   1   0   0      351.57     17.19 o 
   2   0   0       22.69      0.85 o 
   3   0   0      366.73     10.47 o 
   4   0   0       42.12      1.29 o 
   5   0   0       61.22      2.06 o 
   6   0   0      217.72      6.60 o 
   7   0   0      104.20      2.64 o 
   2   1   0      340.15      8.79 o 
   3   1   0      101.93      3.66 o 
   4   1   0        2.31      0.17 o 
   5   1   0        0.44      0.09 o 
   6   1   0        0.57      0.11 o 
   7   1   0       78.89      1.77 o 
   0   2   0       14.02      0.98 o 
   1   2   0      320.04     20.13 o 
   2   2   0      475.41     13.03 o 
   3   2   0        2.07      0.18 o 
   4   2   0      113.19      2.92 o 
   5   2   0       22.52      0.74 o 
   6   2   0        0.05      0.02 o 
   1   3   0       18.71      0.78 o 
   2   3   0       12.88      0.56 o 
   3   3   0       68.97      1.56 o 
   4   3   0        5.71      0.15 o 
   5   3   0      117.36      2.63 o 
   0   4   0        2.72      0.09 o 
   1   4   0       17.16      0.39 o 
   2   4   0       12.38      0.28 o 
  -7   1   1       17.31      0.40 o 
  -6   1   1        1.16      0.13 o 
  -5   1   1       52.64      1.38 o 
  -4   1   1       87.36      2.31 o 
  -3   1   1      308.23      7.70 o 
  -2   1   1      179.31      4.80 o 
   0   1   1      439.14     11.69 o 
   1   1   1       35.42      2.29 o 
   2   1   1       64.33      1.83 o 
   3   1   1      398.78     10.70 o 
   4   1   1      142.99      3.45 o 
   5   1   1      104.59      2.60 o 
   6   1   1      175.51      5.00 o 
   7   1   1        1.09      0.04 o 
  -6   2   1       67.06      1.49 o 
  -5   2   1        9.04      0.46 o 
  -4   2   1       48.41      1.95 o 
  -3   2   1       79.38      2.09 o 
  -2   2   1      142.15      4.34 o 
  -1   2   1      132.99      3.44 o 
   0   2   1       75.90      2.54 o 
   1   2   1      255.98      9.35 o 
   2   2   1        1.87      0.20 o 
   3   2   1        7.13      0.48 o 
   4   2   1       71.01      1.94 o 
   5   2   1       24.77      0.59 o 
   6   2   1        8.91      0.21 o 
  -5   3   1       18.95      0.42 o 
  -4   3   1        5.02      0.15 o 
  -3   3   1        3.58      0.41 o 
  -2   3   1      134.20      3.85 o 
  -1   3   1        0.08      0.07 o 
   0   3   1       50.84      1.45 o 
   1   3   1       30.98      1.24 o 
   2   3   1       27.14      0.65 o 
   3   3   1        2.02      0.11 o 
   4   3   1       35.22      0.76 o 
   5   3   1       26.02      0.58 o 
  -3   4   1       20.10      0.45 o 
  -2   4   1       15.74      0.35 o 
  -1   4   1        5.74      0.13 o 
   0   4   1       11.54      0.26 o 
   1   4   1        0.56      0.03 o 
   2   4   1        0.01      0.01 o 
  -7   0   2       13.57      0.31 o 
  -6   0   2      176.83      5.21 o 
  -5   0   2       86.57      2.22 o 
  -4   0   2      894.84     41.16 o 
  -3   0   2       13.68      0.59 o 
  -2   0   2      572.81     21.00 o 
   0   0   2      137.74      3.99 o 
   1   0   2        9.20      0.79 o 
   3   0   2      174.91      5.82 o 
   4   0   2        0.08      0.08 o 
   5   0   2      618.10     26.51 o 
   6   0   2       28.31      0.62 o 
   7   0   2       33.25      0.74 o 
  -7   1   2       83.16      1.85 o 
  -6   1   2        6.54      0.28 o 
  -5   1   2      240.08      5.91 o 
  -4   1   2       53.79      1.31 o 
  -3   1   2       31.75      1.05 o 
  -2   1   2      514.94     13.81 o 
  -1   1   2      147.90      4.20 o 
   0   1   2       84.62      2.41 o 
   1   1   2      403.84     15.57 o 
   2   1   2        2.51      0.21 o 
   3   1   2      417.53     10.76 o 
   4   1   2      173.74      4.33 o 
   5   1   2       54.24      1.89 o 
   6   1   2       56.84      1.37 o 
  -6   2   2       37.48      0.83 o 
  -5   2   2        0.27      0.17 o 
  -4   2   2       12.10      0.52 o 
  -3   2   2      164.63      6.08 o 
  -2   2   2      467.81     12.35 o 
  -1   2   2        7.47      0.73 o 
   0   2   2      125.87      3.45 o 
   1   2   2        0.17      0.17 o 
   2   2   2        2.83      0.18 o 
   3   2   2      255.26      6.85 o 
   4   2   2      284.96      7.60 o 
   5   2   2        3.21      0.11 o 
   6   2   2        0.08      0.02 o 
  -5   3   2        0.09      0.02 o 
  -4   3   2       14.08      0.80 o 
  -3   3   2      243.66      7.16 o 
  -2   3   2       65.93      1.88 o 
  -1   3   2       30.52      1.25 o 
   0   3   2      106.76      2.82 o 
   1   3   2       42.20      0.83 o 
   2   3   2       84.57      1.90 o 
   3   3   2       19.71      0.48 o 
   4   3   2        1.00      0.04 o 
   5   3   2        5.14      0.13 o 
  -3   4   2       10.41      0.24 o 
  -2   4   2       58.27      1.29 o 
  -1   4   2        9.13      0.21 o 
   0   4   2       54.65      1.20 o 
   1   4   2       52.94      1.18 o 
   2   4   2        1.91      0.06 o 
  -7   1   3        3.56      0.09 o 
  -6   1   3        1.12      0.18 o 
  -5   1   3       48.01      1.23 o 
  -4   1   3        1.85      0.18 o 
  -3   1   3      150.90      3.82 o 
  -2   1   3       19.38      1.31 o 
  -1   1   3      321.79      8.71 o 
   0   1   3       17.31      0.82 o 
   1   1   3      748.89     19.64 o 
   2   1   3      439.50     10.95 o 
   3   1   3       38.71      1.14 o 
   4   1   3      197.58      5.15 o 
   5   1   3        1.70      0.07 o 
   6   1   3       21.26      0.47 o 
  -6   2   3       57.33      1.26 o 
  -5   2   3        4.11      0.35 o 
  -4   2   3       74.39      2.05 o 
  -3   2   3      281.97      7.50 o 
  -2   2   3        8.84      0.33 o 
  -1   2   3      157.16      6.58 o 
   0   2   3        0.23      0.12 o 
   1   2   3      342.96     11.94 o 
   2   2   3       16.01      0.58 o 
   3   2   3       94.01      2.35 o 
   4   2   3       53.15      1.20 o 
   5   2   3       22.96      0.54 o 
   6   2   3       13.04      0.30 o 
  -5   3   3        5.86      0.14 o 
  -4   3   3       22.06      0.67 o 
  -3   3   3        6.11      0.56 o 
  -2   3   3        1.42      0.19 o 
  -1   3   3       12.76      0.50 o 
   0   3   3       83.46      1.92 o 
   1   3   3        0.07      0.05 o 
   2   3   3        4.25      0.20 o 
   3   3   3       94.51      2.22 o 
   4   3   3        1.37      0.05 o 
  -2   4   3       31.65      0.71 o 
  -1   4   3        0.02      0.01 o 
   0   4   3        3.79      0.09 o 
   1   4   3       13.77      0.33 o 
   2   4   3       52.08      1.17 o 
  -7   0   4       37.44      0.85 o 
  -6   0   4        2.71      0.23 o 
  -5   0   4       17.56      0.75 o 
  -4   0   4      115.26      3.08 o 
  -3   0   4       83.03      5.31 o 
  -1   0   4      782.21     24.18 o 
   0   0   4       65.24      2.16 o 
   1   0   4     1617.70     21.16 o 
   2   0   4        7.81      0.37 o 
   3   0   4       17.70      0.86 o 
   4   0   4       32.86      2.41 o 
   5   0   4       11.41      0.58 o 
   6   0   4        1.50      0.06 o 
  -7   1   4        0.42      0.02 o 
  -6   1   4       31.57      0.94 o 
  -5   1   4       89.99      2.38 o 
  -4   1   4       32.20      0.92 o 
  -3   1   4      215.78      6.13 o 
  -2   1   4      335.54      9.26 o 
  -1   1   4      235.45      6.27 o 
   0   1   4     1398.26     18.89 o 
   1   1   4       61.46      1.78 o 
   2   1   4        8.67      0.44 o 
   3   1   4       10.47      0.45 o 
   4   1   4        2.05      0.68 o 
   5   1   4       37.94      0.87 o 
   6   1   4       51.92      1.15 o 
  -6   2   4        5.16      0.17 o 
  -5   2   4       24.81      1.19 o 
  -4   2   4       58.41      1.55 o 
  -3   2   4       24.54      0.86 o 
  -2   2   4       22.84      0.68 o 
  -1   2   4      214.76      5.79 o 
   0   2   4      166.28      5.29 o 
   1   2   4       17.29      0.59 o 
   2   2   4        1.00      0.13 o 
   3   2   4       85.59      2.18 o 
   4   2   4       15.02      0.37 o 
   5   2   4       57.68      1.32 o 
  -5   3   4       10.81      0.25 o 
  -4   3   4      229.99      5.37 o 
  -3   3   4       42.39      1.37 o 
  -2   3   4        9.05      0.61 o 
  -1   3   4       51.81      1.21 o 
   0   3   4       55.49      2.00 o 
   1   3   4        7.71      0.20 o 
   2   3   4      207.74      5.82 o 
   3   3   4      100.11      2.21 o 
   4   3   4       46.38      1.03 o 
  -2   4   4        0.48      0.03 o 
  -1   4   4        0.43      0.03 o 
   0   4   4       11.71      0.27 o 
   1   4   4        2.82      0.08 o 
  -7   1   5        2.13      0.06 o 
  -6   1   5       90.76      2.47 o 
  -5   1   5       30.40      0.85 o 
  -4   1   5        0.07      0.05 o 
  -3   1   5      197.83      4.99 o 
  -2   1   5       18.68      0.74 o 
  -1   1   5        1.00      0.19 o 
   0   1   5       67.14      1.94 o 
   1   1   5      108.94      2.82 o 
   2   1   5       18.82      0.72 o 
   3   1   5        4.80      0.33 o 
   4   1   5       84.62      2.16 o 
   5   1   5        1.25      0.05 o 
   6   1   5       55.37      1.23 o 
  -6   2   5        4.04      0.10 o 
  -5   2   5      164.83      4.57 o 
  -4   2   5        5.58      0.31 o 
  -3   2   5        1.97      0.31 o 
  -2   2   5        3.13      0.27 o 
  -1   2   5      467.06     13.09 o 
   0   2   5       45.45      1.80 o 
   1   2   5       87.56      2.36 o 
   2   2   5      138.83      3.67 o 
   3   2   5       59.12      1.46 o 
   4   2   5        0.51      0.06 o 
   5   2   5       14.22      0.32 o 
  -5   3   5        3.46      0.10 o 
  -4   3   5       26.77      0.61 o 
  -3   3   5       19.23      1.73 o 
  -2   3   5        6.16      0.18 o 
  -1   3   5        0.74      0.05 o 
   0   3   5       14.71      0.43 o 
   1   3   5       19.88      0.60 o 
   2   3   5        7.34      0.21 o 
   3   3   5        0.13      0.02 o 
   4   3   5        3.54      0.10 o 
  -2   4   5       33.00      0.73 o 
  -1   4   5       58.30      1.30 o 
   0   4   5       72.97      1.69 o 
   1   4   5       49.70      1.11 o 
  -7   0   6      244.61      5.84 o 
  -6   0   6      155.76      4.85 o 
  -5   0   6      108.22      3.07 o 
  -4   0   6       41.05      2.45 o 
  -3   0   6       13.97      0.70 o 
  -2   0   6      162.32      6.30 o 
  -1   0   6      186.67      6.05 o 
   0   0   6      932.41     28.78 o 
   1   0   6      205.28      7.02 o 
   2   0   6        3.74      0.24 o 
   3   0   6      521.40     18.98 o 
   4   0   6       12.33      0.38 o 
   5   0   6        6.25      0.34 o 
   6   0   6       43.83      0.96 o 
  -7   1   6       18.09      0.41 o 
  -6   1   6      146.19      4.04 o 
  -5   1   6        3.68      0.22 o 
  -4   1   6      166.34      4.13 o 
  -3   1   6        0.22      0.07 o 
  -2   1   6        5.41      0.80 o 
  -1   1   6        0.27      0.14 o 
   0   1   6      292.89      7.94 o 
   1   1   6      196.89      5.03 o 
   2   1   6      393.29     12.49 o 
   3   1   6        4.76      0.42 o 
   4   1   6       37.92      0.87 o 
   5   1   6       75.37      1.73 o 
  -6   2   6        1.02      0.04 o 
  -5   2   6       77.03      2.21 o 
  -4   2   6        5.57      0.29 o 
  -3   2   6      133.14      3.54 o 
  -2   2   6       69.19      1.85 o 
  -1   2   6       16.90      0.69 o 
   0   2   6        5.30      0.56 o 
   1   2   6      152.47      4.82 o 
   2   2   6        9.66      0.28 o 
   3   2   6       42.42      1.09 o 
   4   2   6        6.50      0.15 o 
   5   2   6       45.69      1.06 o 
  -5   3   6        4.41      0.11 o 
  -4   3   6        7.81      0.18 o 
  -3   3   6        0.27      0.04 o 
  -2   3   6      342.72      9.80 o 
  -1   3   6      100.76      2.29 o 
   0   3   6        0.28      0.04 o 
   1   3   6       39.38      1.28 o 
   2   3   6        2.20      0.08 o 
   3   3   6       19.63      0.44 o 
  -1   4   6       78.95      4.27 o 
  -7   1   7       48.86      1.10 o 
  -6   1   7        2.57      0.08 o 
  -5   1   7        0.86      0.14 o 
  -4   1   7       80.67      2.21 o 
  -3   1   7      321.18      8.05 o 
  -2   1   7       30.60      0.85 o 
  -1   1   7      395.98     12.83 o 
   0   1   7       32.83      1.08 o 
   1   1   7       16.36      0.59 o 
   2   1   7       28.03      0.90 o 
   3   1   7       27.61      0.66 o 
   4   1   7        7.86      0.22 o 
   5   1   7        4.63      0.12 o 
  -6   2   7        0.22      0.02 o 
  -5   2   7       20.28      0.47 o 
  -4   2   7        6.68      0.31 o 
  -3   2   7      160.93      4.37 o 
  -2   2   7       33.27      0.96 o 
  -1   2   7        1.21      0.15 o 
   0   2   7      128.63      3.82 o 
   1   2   7       77.66      1.77 o 
   2   2   7       55.43      1.28 o 
   3   2   7        3.53      0.13 o 
   4   2   7      147.03      3.33 o 
  -4   3   7        4.93      0.12 o 
  -3   3   7        3.72      0.11 o 
  -2   3   7       77.65      1.82 o 
  -1   3   7        1.69      0.09 o 
   0   3   7        0.90      0.07 o 
   1   3   7       17.98      0.46 o 
   2   3   7       27.72      0.63 o 
   3   3   7        2.10      0.08 o 
  -7   0   8        0.25      0.03 o 
  -6   0   8        1.15      0.15 o 
  -5   0   8      273.34      7.99 o 
  -4   0   8      525.93     20.45 o 
  -3   0   8       20.97      1.21 o 
  -2   0   8      430.45     12.77 o 
  -1   0   8      472.70     15.62 o 
   0   0   8      280.92     17.81 o 
   1   0   8       65.11      2.04 o 
   2   0   8       98.01      3.53 o 
   3   0   8       10.14      0.25 o 
   4   0   8        1.00      0.08 o 
   5   0   8      133.03      3.25 o 
  -6   1   8        2.80      0.07 o 
  -5   1   8       15.60      0.58 o 
  -4   1   8      162.86      4.19 o 
  -3   1   8        8.12      0.43 o 
  -2   1   8      265.71      6.91 o 
  -1   1   8       85.46      2.82 o 
   0   1   8       25.14      0.87 o 
   1   1   8       87.32      2.31 o 
   2   1   8       44.55      1.04 o 
   3   1   8       38.05      0.89 o 
   4   1   8       26.12      0.57 o 
   5   1   8        1.40      0.13 o 
  -6   2   8       12.57      0.29 o 
  -5   2   8        1.74      0.05 o 
  -4   2   8       79.79      2.79 o 
  -3   2   8      275.69      7.85 o 
  -2   2   8       27.56      1.00 o 
  -1   2   8       45.58      1.25 o 
   0   2   8        0.40      0.04 o 
   1   2   8        5.63      0.16 o 
   2   2   8       52.85      1.23 o 
   3   2   8       97.64      2.25 o 
   4   2   8        0.71      0.04 o 
  -4   3   8        0.26      0.02 o 
  -3   3   8       16.79      0.38 o 
  -2   3   8       24.21      0.59 o 
  -1   3   8        6.15      0.14 o 
   0   3   8       92.66      2.31 o 
   1   3   8       23.70      0.58 o 
   2   3   8        1.66      0.05 o 
  -6   1   9       41.54      0.93 o 
  -5   1   9      251.22      7.90 o 
  -4   1   9       42.78      1.18 o 
  -3   1   9       57.37      1.51 o 
  -2   1   9       21.76      0.69 o 
  -1   1   9      163.67      4.24 o 
   0   1   9       36.45      1.17 o 
   1   1   9      177.52      6.80 o 
   2   1   9      171.32      5.05 o 
   3   1   9        1.31      0.06 o 
   4   1   9       18.97      0.44 o 
  -5   2   9        0.15      0.02 o 
  -4   2   9       12.92      0.53 o 
  -3   2   9       48.20      1.54 o 
  -2   2   9       15.77      0.59 o 
  -1   2   9        7.57      0.20 o 
   0   2   9       53.07      1.22 o 
   1   2   9        7.19      0.20 o 
   2   2   9       75.84      1.73 o 
   3   2   9        2.17      0.07 o 
  -4   3   9       35.07      0.81 o 
  -3   3   9        5.12      0.12 o 
  -2   3   9        7.64      0.18 o 
  -1   3   9        1.11      0.04 o 
   0   3   9       38.88      0.87 o 
   1   3   9        9.46      0.22 o 
  -6   0  10      275.44      6.66 o 
  -5   0  10       95.70      3.82 o 
  -4   0  10        1.32      0.47 o 
  -3   0  10        3.80      0.30 o 
  -2   0  10      179.43      5.05 o 
  -1   0  10        2.51      0.43 o 
   0   0  10      388.95     11.20 o 
   1   0  10      635.76     27.56 o 
   2   0  10       32.78      1.03 o 
   3   0  10        1.09      0.05 o 
   4   0  10        4.17      0.13 o 
  -6   1  10       47.67      1.07 o 
  -5   1  10       24.18      0.55 o 
  -4   1  10        0.08      0.09 o 
  -3   1  10        3.45      0.22 o 
  -2   1  10       30.98      0.88 o 
  -1   1  10        0.05      0.05 o 
   0   1  10      138.48      4.08 o 
   1   1  10       70.01      1.61 o 
   2   1  10       41.44      0.98 o 
   3   1  10       79.69      1.74 o 
  -5   2  10        0.01      0.01 o 
  -4   2  10       28.61      0.64 o 
  -3   2  10       10.98      0.60 o 
  -2   2  10       85.33      2.13 o 
  -1   2  10      178.87      4.42 o 
   0   2  10       25.29      0.61 o 
   1   2  10        4.34      0.11 o 
   2   2  10       71.36      1.60 o 
   3   2  10       10.58      0.25 o 
  -3   3  10       19.20      0.44 o 
  -2   3  10       21.36      0.48 o 
  -1   3  10       30.15      0.68 o 
   0   3  10        1.26      0.05 o 
  -6   1  11        3.92      0.10 o 
  -5   1  11        0.18      0.02 o 
  -4   1  11        1.49      0.27 o 
  -3   1  11      149.59      4.06 o 
  -2   1  11       77.99      2.16 o 
  -1   1  11       68.38      1.81 o 
   0   1  11      200.35      4.91 o 
   1   1  11        0.09      0.04 o 
   2   1  11        1.65      0.06 o 
   3   1  11       12.66      0.30 o 
  -5   2  11       33.77      4.04 o 
  -4   2  11        7.23      0.17 o 
  -3   2  11       21.91      0.50 o 
  -2   2  11       12.76      0.32 o 
  -1   2  11       68.45      1.62 o 
   0   2  11        1.32      0.04 o 
   1   2  11        8.02      0.22 o 
   2   2  11       29.84      0.69 o 
  -5   0  12       41.29      1.00 o 
  -4   0  12      222.11      5.84 o 
  -3   0  12      140.03      4.58 o 
  -2   0  12       15.82      1.15 o 
  -1   0  12      102.39      3.09 o 
   0   0  12       13.59      0.36 o 
   1   0  12        5.76      0.17 o 
   2   0  12       73.43      1.59 o 
  -5   1  12       23.20      0.52 o 
  -4   1  12       75.03      1.73 o 
  -3   1  12       49.04      1.14 o 
  -2   1  12        8.82      0.25 o 
  -1   1  12       82.96      2.50 o 
   0   1  12        0.21      0.03 o 
   1   1  12        1.84      0.06 o 
   2   1  12       23.02      0.54 o 
  -4   2  12        0.75      0.03 o 
  -3   2  12        2.04      0.06 o 
  -2   2  12      101.54      2.27 o 
  -1   2  12       31.53      0.77 o 
   0   2  12       15.66      0.37 o 
   1   2  12       13.53      0.32 o 
  -4   1  13       14.02      0.32 o 
  -3   1  13        0.76      0.04 o 
  -2   1  13       29.70      0.69 o 
  -1   1  13        5.05      0.13 o 
   0   1  13       24.06      0.57 o 
   1   1  13        6.34      0.16 o 
  -2   2  13       28.40      0.66 o 
  -1   2  13       12.05      0.29 o 
  -4   0  14        1.69      0.06 o 
  -3   0  14       16.40      0.42 o 
  -2   0  14       51.46      1.30 o 
  -1   0  14       44.85      1.02 o 
   0   0  14       50.45      1.67 o 
  -3   1  14        0.29      0.03 o 
  -2   1  14       17.01      0.41 o 
  -1   1  14       42.53      1.07 o 
   0   1  14        8.26      0.34 o 
_refine_diff_density_max 8.789120E-02
_refine_diff_density_min -1.006149E-01

# start Validation Reply Form
_vrf_PLAT417_ELMAM2_withoutURATIO_oxa13_08
;
PROBLEM: Short Inter D-H..H-D
RESPONSE: This is a very strong hydrogen bond and this is the reason why
the distance is so short.
;
# end Validation Reply Form
