# Supplementary material for: On the accuracy and precision of X-ray and neutron diffraction results as a function of resolution and the electron density model
Source: IUCrJ. 2020 Aug 25;7(Pt 5):920–33. doi: 10.1107/S2052252520010441 (PMC7467170; doi:10.1107/S2052252520010441)
Supplement: Supplementary file 2 [file m-07-00920-sup2.zip › cif_deposition/ELMAM2_withoutURATIO_oxa13_12.cif]

data_ELMAM2_withoutURATIO_oxa13_12  
_audit_creation_method             'MoPro12'     
_chemical_formula_moiety               'C2 H2 O4, 2(H2 O1)'
_chemical_formula_sum                  'C2 H6 O6'
_chemical_formula_weight               126.07
_chemical_absolute_configuration     '-'

_symmetry_cell_setting               monoclinic   
_symmetry_space_group_name_H-M         'P 21/c'
_symmetry_space_group_name_Hall        '-P 2ybc'

loop_
_atom_type_symbol                      
_atom_type_description                 
_atom_type_scat_dispersion_real        
_atom_type_scat_dispersion_imag        
_atom_type_scat_source                 
 'C' 'C'    0.0033   0.0016
'Su & Coppens. Acta. Cryst. (1997) A53, 749-762. '                    
 'H' 'H'    0.0000   0.0000
'Su & Coppens. Acta. Cryst. (1997) A53, 749-762. '                    
 'O' 'O'    0.0106   0.0060
'Su & Coppens. Acta. Cryst. (1997) A53, 749-762. '                    

loop_
_symmetry_equiv_pos_as_xyz           
'x, y, z'
'-x, y+1/2, -z+1/2'
'-x, -y, -z'
'x, -y-1/2, z-1/2'
_cell_length_a                    6.0937(4)
_cell_length_b                    3.4929(2)
_cell_length_c                    11.8533(7)
_cell_angle_alpha                 90.00
_cell_angle_beta                  103.948(2)
_cell_angle_gamma                 90.00
_cell_volume                      244.85(3)
_cell_formula_units_Z                2
_cell_measurement_temperature     100(1)
_cell_measurement_reflns_used        9906
_cell_measurement_theta_min          3.4449
_cell_measurement_theta_max          56.2618
_exptl_crystal_density_diffrn     1.710
_exptl_crystal_F_000              132 
_exptl_absorpt_coefficient_mu     0.181 
_exptl_crystal_description        unspecified
_exptl_crystal_size_max                 0.134
_exptl_crystal_size_mid                 0.131
_exptl_crystal_size_min                 0.119
_exptl_crystal_colour             colourless
_exptl_absorpt_correction_type    multi-scan
_exptl_absorpt_process_details
;
 Absorption correction done by SORTAV
 Blessing, R. H.: (1995) Acta Cryst. A51, 33-38
;
_exptl_absorpt_correction_T_min    0.964
_exptl_absorpt_correction_T_max    0.996
_exptl_special_details               
;
?
;
_diffrn_reflns_av_R_equivalents   0.0000
_diffrn_reflns_av_unetI/netI      0.0268
_diffrn_reflns_limit_h_max        13
_diffrn_reflns_limit_h_min        -14
_diffrn_reflns_limit_k_max        8
_diffrn_reflns_limit_k_min        0
_diffrn_reflns_limit_l_max        27
_diffrn_reflns_limit_l_min        0
_diffrn_reflns_number             3266
_diffrn_reflns_theta_full         26.00
_diffrn_reflns_theta_max          56.42
_diffrn_reflns_theta_min          3.44
_diffrn_ambient_temperature       100(1)
_diffrn_measured_fraction_theta_full 0.990
_diffrn_measured_fraction_theta_max 0.988
_diffrn_measurement_device_type   'Bruker APEX-II CCD'
_diffrn_measurement_method        '\f and \w scans'
_diffrn_radiation_monochromator   'graphite'
_diffrn_radiation_type            MoK\a
_diffrn_radiation_wavelength      0.71073
_diffrn_source                    'fine-focus sealed tube'
_diffrn_standards_number          0
_reflns_number_gt                 2956
_reflns_number_total              3266
_reflns_threshold_expression      >2sigma(I)
_computing_structure_refinement      'MoPro (J. Appl. Cryst. 2005, 38, 38-54)'
_iucr_refine_instructions_details  
; 
# ! MoPro 12.6 20/01/2017 16:46:52 F:\Oxalic_acid\Oxa_ELMAM2\Final_Refinement_12\13\mopro_elmam2_12_01.par 
# ! reflections hkl file : F:\Oxalic_acid\Oxa_ELMAM2\Final_Refinement_12\13\sortav_freeformat.hkl refin. vs. F^1 
# ! atomic table file : C:\Users\user\Desktop\Programy_Krys\MoPro\MoProSuite\LibMoPro\mopro.tab 
# ! wave functions file : C:\Users\user\Desktop\Programy_Krys\MoPro\MoProSuite\LibMoPro\WAVEF_Su_Coppens_relativistic 
# ! RF factor = 1.991 % RI factor = 2.772% 
# ! wR2F factor = 2.615 % wR2I factor = 4.917% 
# ! g.o.f.(F**1) = 1.571 Nvar= 49 Nref= 3266 Nfree= 0 0.08<sinT/l< 1.17 
#  
# WSIG 1.00000 ! weighting scheme 
#  ! SPACE GROUP P ? 
#  
# CELL 6.0937 3.4929 11.8533 90.0000 103.9480 90.0000 0.71073 
# ZERR 0.0000 0.0000 0.0000 0.0000 0.0000 0.0000 
#  
# SYMM 2 P CENTRO 
#  X , Y, Z 
#  -X , 1/2+Y, 1/2-Z 
#  
# EQUIV 56551 
#  
# SCALE 1 12.126894 
#  
# FMULT 1.00000 
#  
# UOVER 0.00000 0.00000 0.00000 0.00000 0.00000 0.00000 ANI 
#  
# SOLVT 0.00000 50.00000 
#  
# EXTIN 0.00000 GAUSSIAN ISOT TYP1 ! G*10^4 
#  
#  
# DUMMY 2 
# DUMY 0.39896 0.58093 0.36381 D1 0 ! atom # 8 
# DUMY 0.42794 0.53146 0.40201 D2 0 ! atom # 9 
#  
# KAPPA 7 
#  1.001632 1.113461 ! # 1 1 TES O1 1x 
#  1.013147 1.000000 ! # 2 1 TES C1 1x 
#  1.003017 1.109004 ! # 3 1 TES O2 1x 
#  1.023969 0.927043 ! # 4 1 TES O3 1x 
#  1.043006 1.200000 ! # 5 1 TES H2 1x 
#  1.043006 1.200000 ! # 6 1 TES H3 1x 
#  1.119673 1.200000 ! # 7 1 TES H1 1x 
#  
# ATOMS 7 
#  
# ATOM 1 O1 TES 1 0.065223 0.444082 0.150158 1.0000 1 O 
#  XY C1 H1 HEX K1 V0 M0 Q0 
# UANI 0.012649 0.017947 0.007954 -.004170 0.001760 0.000642 
#  6.05220 0. -.054 -.087 0. 0.104 0. 0. -.028 0.042 
#  0. -.015 -.026 0. 0. 0.065 0.022 
#  0.011 0. 0. 0.004 0.003 0. 0. 0.015 0.015 
#  
# ATOM 2 C1 TES 1 0.096913 0.558753 0.052014 1.0000 1 C 
#  XY O2 O1 HEX K2 V0 M0 Q0 
# UANI 0.008860 0.011145 0.007799 -.001767 0.001276 0.000065 
#  3.98080 0. 0.081 -.046 0. -.248 0. 0. 0.097 0.050 
#  0. 0.022 -.006 0. 0. 0.294 0.021 
#  0.014 0. 0. 0.014 -.001 0. 0. -.058 0.018 
#  
# ATOM 3 O2 TES 1 0.257602 0.742739 0.036277 1.0000 1 O 
#  ZY C1 O1 HEX K3 V0 M0 Q0 
# UANI 0.010746 0.017834 0.009157 -.005619 0.001022 0.000711 
#  6.09000 0. 0. 0. -.068 0.029 0. 0. -.153 0. 
#  0.028 0. 0. 0.017 0. 0. 0. 
#  -.012 0. 0. 0.011 0. 0. 0. -.003 0. 
#  
# ATOM 4 O3 TES 1 0.369951 0.631277 0.321450 1.0000 1 O 
# bZY H2 H3 HEX K4 V0 M0 Q0 
# UANI 0.010436 0.017607 0.009163 0.001825 0.000655 -.001040 
#  5.64460 0. 0. 0. -.163 -.014 0. 0. 0.132 0. 
#  -.039 0. 0. -.061 0. 0. 0. 
#  -.018 0. 0. -.027 0. 0. 0. 0.004 0. 
#  
# ATOM 5 H2 TES 1 0.311429 0.688790 0.385764 1.0000 1 H 
#  ZY O3 H3 HEX K5 V0 M0 Q0 
# UISO 0.030425 
#  1.13780 0. 0. 0. 0.273 0.140 0. 0. 0. 0. 
#  0.034 0. 0. 0. 0. 0. 0. 
#  -.010 0. 0. 0. 0. 0. 0. 0. 0. 
#  
# ATOM 6 H3 TES 1 0.488606 0.456175 0.349101 1.0000 1 H 
#  ZY O3 H2 HEX K6 V0 M0 Q0 
# UISO 0.030162 
#  1.13780 0. 0. 0. 0.273 0.140 0. 0. 0. 0. 
#  0.034 0. 0. 0. 0. 0. 0. 
#  -.010 0. 0. 0. 0. 0. 0. 0. 0. 
#  
# ATOM 7 H1 TES 1 0.197448 0.517926 0.216366 1.0000 1 H 
#  ZY O1 C1 HEX K7 V0 M0 Q0 
# UISO 0.051591 
#  0.95670 0. 0. 0. 0.207 0.095 0. 0. 0. 0. 
#  0.017 0. 0. 0. 0. 0. 0. 
#  -.028 0. 0. 0. 0. 0. 0. 0. 0. 
#  
# ANHAR 0 3 ! number_of_anharmonic_atoms max_order 
# ! 1 ! atom number 
# ! 0.00E+00 0.00E+00 0.00E+00 0.00E+00 0.00E+00 0.00E+00 0.00E+00 0.00E+00 
# ! 0.00E+00 0.00E+00 
#  
#  
# STOP 
; 
_refine_special_details              
;
  TAAM refinement with ELMAM2 databank.
  Uses aspherical atomic scattering factors computed 
  from multipolar model
  (Hansen & Coppens, Acta Cryst. A, 1978, 34, 909-921)
  parametrized using ELMAM2 databank
  (Domagala, et al., Acta Cryst. A, 2012, 68, 337-351)
  and MoPro software
  (Jelsch, et al., J. Appl. Cryst. 2005, 38, 38-54)
 Refinement of F^1^ against reflections.
 The threshold expression of F^2^ > 2sigma(F^2^) is
 used for calculating R-factors(gt) and is not
 relevant to the choice of reflections for refinement.
 R-factors based on F^2^ are statistically about twice
 as large as those based on F, and R-factors based on
 ALL data will be even larger.
;
_refine_ls_structure_factor_coef     F  
_refine_ls_matrix_type                full
_refine_ls_weighting_scheme          sigma
_atom_sites_solution_primary      direct 
_atom_sites_solution_secondary    difmap 
_atom_sites_solution_hydrogens    geom   
_refine_ls_hydrogen_treatment    refall
_refine_ls_extinction_method        'none'              
_refine_ls_number_reflns              3266
_refine_ls_number_parameters            49
_refine_ls_number_restraints             0
# R-factors: R(F)  &  wR2(I) 
_refine_ls_R_factor_all              0.0199
_refine_ls_R_factor_gt               0.0173
_refine_ls_wR_factor_ref             0.0261
_refine_ls_wR_factor_gt              0.0259
_refine_ls_goodness_of_fit_ref       1.571
_refine_ls_restrained_S_all          0.000
_refine_ls_shift/su_max              0.001
_refine_ls_shift/su_mean             0.000

###  to get diff_density_max min & rms : 
###  run MoPro  : WRIT FOUR   to create FOURier file 
###  run VMoPro : FOUR  FastFourierTransform   to get a 3D grid (Xplor format) on whole unit-cell
###             & GRID  STAT   to get max min rms statistics


loop_
_atom_site_type_symbol      
_atom_site_label            
_atom_site_fract_x          
_atom_site_fract_y          
_atom_site_fract_z          
_atom_site_U_iso_or_equiv   
_atom_site_adp_type         
_atom_site_occupancy        
_atom_site_calc_flag        
_atom_site_refinement_flag_posn  
_atom_site_refinement_flag_adp  
_atom_site_disorder_assembly
_atom_site_disorder_group   
O  O1 0.06522(2) 0.44408(4) 0.150158(1) 0.01297(4) Uani 1 d . . . .
C  C1 0.09691(2) 0.55875(4) 0.05201(1) 0.00939(4) Uani 1 d . . . .
O  O2 0.25760(2) 0.74274(4) 0.03628(1) 0.01281(4) Uani 1 d . . . .
O  O3 0.36995(2) 0.63128(4) 0.321450(1) 0.01269(4) Uani 1 d . . . .
H  H2 0.311(1) 0.689(2) 0.3858(8) 0.030(2) Uiso 1 d U . . .
H  H3 0.489(1) 0.456(3) 0.3491(7) 0.030(1) Uiso 1 d U . . .
H  H1 0.197(2) 0.518(4) 0.216(1) 0.052(3) Uiso 1 d U . . .

loop_ 
_atom_site_aniso_label 
_atom_site_aniso_U_11 
_atom_site_aniso_U_22 
_atom_site_aniso_U_33 
_atom_site_aniso_U_12 
_atom_site_aniso_U_13 
_atom_site_aniso_U_23 
O1 0.01265(4) 0.01795(4) 0.00795(3) -0.00417(3) 0.00176(3) 0.00064(3)  
C1 0.00886(3) 0.01114(4) 0.00780(4) -0.00177(3) 0.00128(3) 0.00007(2)  
O2 0.01075(3) 0.01783(4) 0.00916(4) -0.00562(3) 0.00102(3) 0.00071(3)  
O3 0.01044(3) 0.01761(4) 0.00916(3) 0.00182(3) 0.00065(3) -0.00104(3)  

_geom_special_details                
;                                    
;                                    

loop_
_geom_bond_atom_site_label_1         
_geom_bond_atom_site_label_2         
_geom_bond_distance                  
_geom_bond_site_symmetry_2           
_geom_bond_publ_flag                 
O1 C1 1.2882(2) . ? 
O1 H1 1.01(1) . ? 
C1 O2 1.2226(2) . ? 
O3 H2 0.938(9) . ? 
O3 H3 0.943(8) . ? 

loop_
_geom_angle_atom_site_label_1        
_geom_angle_atom_site_label_2        
_geom_angle_atom_site_label_3        
_geom_angle                          
_geom_angle_site_symmetry_1          
_geom_angle_site_symmetry_3          
_geom_angle_publ_flag                
O1 C1 O2 126.95(1) . . ? 
C1 O1 H1 110.9(7) . . ? 
H2 O3 H3 105.4(7) . . ? 

loop_
_geom_torsion_atom_site_label_1      
_geom_torsion_atom_site_label_2      
_geom_torsion_atom_site_label_3      
_geom_torsion_atom_site_label_4      
_geom_torsion                        
_geom_torsion_site_symmetry_1        
_geom_torsion_site_symmetry_2        
_geom_torsion_site_symmetry_3        
_geom_torsion_site_symmetry_4        
_geom_torsion_publ_flag              
O2 C1 O1 H1 -2.2(7) . . . . ? 

loop_ 
 _refln_index_h 
 _refln_index_k 
 _refln_index_l 
 _refln_F_squared_meas 
 _refln_F_squared_sigma 
 _refln_observed_status 
   1   0   0      391.42      6.51 o 
   2   0   0       24.73      0.81 o 
   3   0   0      402.52     15.80 o 
   4   0   0       46.29      1.30 o 
   5   0   0       66.39      2.30 o 
   6   0   0      233.26      6.78 o 
   7   0   0      110.85      2.30 o 
   8   0   0       27.89      0.63 o 
   9   0   0       18.58      0.41 o 
  10   0   0        8.27      0.22 o 
  11   0   0       33.90      0.74 o 
  12   0   0        1.67      0.11 o 
  13   0   0        0.22      0.05 o 
   2   1   0      364.55      7.55 o 
   3   1   0      108.42      2.67 o 
   4   1   0        2.51      0.18 o 
   5   1   0        0.49      0.12 o 
   6   1   0        0.68      0.15 o 
   7   1   0       83.23      1.84 o 
   8   1   0        0.01      0.01 o 
   9   1   0       33.25      0.75 o 
  10   1   0        9.72      0.23 o 
  11   1   0        0.07      0.03 o 
  12   1   0        8.79      0.21 o 
  13   1   0        1.30      0.06 o 
   0   2   0       14.94      1.06 o 
   1   2   0      327.14      8.91 o 
   2   2   0      513.95     11.77 o 
   3   2   0        2.22      0.21 o 
   4   2   0      121.27      3.23 o 
   5   2   0       23.94      0.83 o 
   6   2   0        0.04      0.02 o 
   7   2   0       35.53      0.78 o 
   8   2   0       42.03      0.93 o 
   9   2   0        1.83      0.07 o 
  10   2   0        9.51      0.27 o 
  11   2   0        0.11      0.04 o 
  12   2   0        0.66      0.04 o 
  13   2   0        1.00      0.06 o 
   1   3   0       19.80      1.02 o 
   2   3   0       13.69      0.67 o 
   3   3   0       72.70      1.66 o 
   4   3   0        5.83      0.18 o 
   5   3   0      122.52      2.72 o 
   6   3   0        0.49      0.05 o 
   7   3   0        0.62      0.04 o 
   8   3   0       17.36      0.39 o 
   9   3   0        2.40      0.09 o 
  10   3   0        0.72      0.05 o 
  11   3   0       19.48      0.44 o 
  12   3   0        4.50      0.12 o 
   0   4   0        2.94      0.12 o 
   1   4   0       18.11      0.42 o 
   2   4   0       13.01      0.30 o 
   3   4   0        6.26      0.15 o 
   4   4   0       67.29      1.50 o 
   5   4   0        9.35      0.22 o 
   6   4   0       17.14      0.38 o 
   7   4   0       10.10      0.24 o 
   8   4   0        0.11      0.04 o 
   9   4   0        0.05      0.05 o 
  10   4   0        2.59      0.09 o 
  11   4   0        1.55      0.07 o 
  12   4   0        4.49      0.28 o 
   1   5   0        4.42      0.11 o 
   2   5   0       11.74      0.29 o 
   3   5   0       17.89      0.40 o 
   4   5   0        0.18      0.03 o 
   5   5   0        5.44      0.14 o 
   6   5   0       27.57      0.64 o 
   7   5   0       14.18      0.39 o 
   8   5   0        1.06      0.05 o 
   9   5   0        0.04      0.04 o 
  10   5   0        2.00      0.07 o 
   0   6   0       17.65      0.49 o 
   1   6   0        6.51      0.16 o 
   2   6   0        0.88      0.04 o 
   3   6   0        0.48      0.04 o 
   4   6   0        0.99      0.06 o 
   5   6   0        7.35      0.18 o 
   6   6   0       12.83      0.30 o 
   7   6   0        0.80      0.07 o 
   8   6   0        0.18      0.03 o 
   9   6   0        0.03      0.03 o 
   1   7   0        2.22      0.07 o 
   2   7   0        1.26      0.05 o 
   3   7   0        1.34      0.06 o 
   4   7   0        0.30      0.04 o 
   5   7   0        1.86      0.10 o 
   6   7   0        1.84      0.10 o 
   7   7   0        0.30      0.06 o 
   0   8   0        0.09      0.08 o 
   1   8   0        4.76      0.22 o 
   2   8   0        3.06      0.13 o 
 -13   1   1        2.78      0.15 o 
 -12   1   1        1.86      0.08 o 
 -11   1   1        0.20      0.03 o 
 -10   1   1        3.42      0.10 o 
  -9   1   1        0.50      0.03 o 
  -8   1   1       29.41      0.67 o 
  -7   1   1       18.24      0.41 o 
  -6   1   1        1.24      0.16 o 
  -5   1   1       57.03      1.46 o 
  -4   1   1       94.27      2.26 o 
  -3   1   1      336.81      7.79 o 
  -2   1   1      194.29      5.84 o 
   0   1   1      475.80      9.87 o 
   1   1   1       38.94      1.73 o 
   2   1   1       70.08      1.60 o 
   3   1   1      434.76     10.70 o 
   4   1   1      154.61      3.84 o 
   5   1   1      111.46      2.85 o 
   6   1   1      185.24      4.39 o 
   7   1   1        1.16      0.04 o 
   8   1   1        0.41      0.03 o 
   9   1   1        0.25      0.03 o 
  10   1   1       32.44      0.72 o 
  11   1   1        3.84      0.13 o 
  12   1   1        3.29      0.10 o 
  13   1   1        2.30      0.08 o 
 -13   2   1        4.59      0.13 o 
 -12   2   1       13.33      0.31 o 
 -11   2   1        2.81      0.09 o 
 -10   2   1        0.51      0.04 o 
  -9   2   1        4.92      0.13 o 
  -8   2   1       40.07      0.89 o 
  -7   2   1        0.04      0.02 o 
  -6   2   1       70.44      1.56 o 
  -5   2   1        9.42      0.50 o 
  -4   2   1       52.23      2.20 o 
  -3   2   1       84.86      2.19 o 
  -2   2   1      150.91      4.10 o 
  -1   2   1      141.42      3.82 o 
   0   2   1       81.61      2.37 o 
   1   2   1      279.97      7.97 o 
   2   2   1        2.04      0.18 o 
   3   2   1        7.57      0.45 o 
   4   2   1       77.09      2.10 o 
   5   2   1       26.05      0.58 o 
   6   2   1        9.37      0.22 o 
   7   2   1       10.67      0.26 o 
   8   2   1       21.49      0.50 o 
   9   2   1        3.47      0.10 o 
  10   2   1        1.88      0.07 o 
  11   2   1       11.90      0.29 o 
  12   2   1        0.02      0.02 o 
  13   2   1        2.99      0.13 o 
 -13   3   1        1.54      0.11 o 
 -12   3   1        1.54      0.06 o 
 -11   3   1        1.04      0.05 o 
 -10   3   1        2.71      0.09 o 
  -9   3   1        2.87      0.08 o 
  -8   3   1        0.22      0.03 o 
  -7   3   1        2.08      0.06 o 
  -6   3   1       13.53      0.30 o 
  -5   3   1       20.01      0.44 o 
  -4   3   1        5.20      0.21 o 
  -3   3   1        3.64      0.50 o 
  -2   3   1      138.97      4.61 o 
  -1   3   1        0.09      0.09 o 
   0   3   1       53.85      1.59 o 
   1   3   1       30.24      1.13 o 
   2   3   1       28.41      0.66 o 
   3   3   1        2.13      0.10 o 
   4   3   1       37.15      0.79 o 
   5   3   1       27.29      0.60 o 
   6   3   1        0.05      0.02 o 
   7   3   1       28.25      0.63 o 
   8   3   1        0.19      0.03 o 
   9   3   1        6.65      0.17 o 
  10   3   1        1.20      0.06 o 
  11   3   1        2.18      0.08 o 
  12   3   1        0.24      0.04 o 
 -12   4   1        0.54      0.04 o 
 -11   4   1        1.44      0.06 o 
 -10   4   1        0.04      0.04 o 
  -9   4   1       12.12      0.29 o 
  -8   4   1       21.69      0.53 o 
  -7   4   1       22.08      0.49 o 
  -6   4   1        8.03      0.19 o 
  -5   4   1        3.28      0.09 o 
  -4   4   1        0.14      0.02 o 
  -3   4   1       21.37      0.47 o 
  -2   4   1       16.59      0.38 o 
  -1   4   1        6.14      0.14 o 
   0   4   1       12.21      0.27 o 
   1   4   1        0.61      0.03 o 
   2   4   1        0.01      0.01 o 
   3   4   1        0.30      0.02 o 
   4   4   1        0.52      0.03 o 
   5   4   1        4.63      0.12 o 
   6   4   1        0.04      0.04 o 
   7   4   1        1.49      0.06 o 
   8   4   1        2.31      0.08 o 
   9   4   1        2.45      0.08 o 
  10   4   1        5.21      0.14 o 
  11   4   1        3.66      0.14 o 
 -11   5   1        0.31      0.08 o 
 -10   5   1        0.02      0.02 o 
  -9   5   1        1.49      0.07 o 
  -8   5   1        4.81      0.13 o 
  -7   5   1        3.91      0.13 o 
  -6   5   1        0.02      0.02 o 
  -5   5   1        2.82      0.09 o 
  -4   5   1        0.03      0.02 o 
  -3   5   1        0.19      0.02 o 
  -2   5   1        0.28      0.03 o 
  -1   5   1        9.99      0.23 o 
   0   5   1        0.03      0.02 o 
   1   5   1        0.08      0.02 o 
   2   5   1        3.75      0.10 o 
   3   5   1        9.14      0.21 o 
   4   5   1        1.99      0.06 o 
   5   5   1        0.09      0.03 o 
   6   5   1        4.44      0.14 o 
   7   5   1        0.03      0.03 o 
   8   5   1        0.14      0.04 o 
   9   5   1        0.87      0.06 o 
  10   5   1        2.54      0.08 o 
  -9   6   1        1.70      0.11 o 
  -8   6   1        0.34      0.04 o 
  -7   6   1       16.39      0.52 o 
  -6   6   1        1.79      0.11 o 
  -5   6   1        0.05      0.05 o 
  -4   6   1        0.10      0.03 o 
  -3   6   1        8.62      0.23 o 
  -2   6   1        0.59      0.04 o 
  -1   6   1        2.20      0.07 o 
   0   6   1        5.91      0.14 o 
   1   6   1        5.73      0.16 o 
   2   6   1        0.55      0.04 o 
   3   6   1        0.91      0.04 o 
   4   6   1        3.81      0.11 o 
   5   6   1        4.69      0.15 o 
   6   6   1        2.18      0.11 o 
   7   6   1        0.03      0.04 o 
   8   6   1        0.50      0.04 o 
   9   6   1        1.70      0.09 o 
  -7   7   1        0.32      0.05 o 
  -6   7   1        6.14      0.20 o 
  -5   7   1        0.17      0.04 o 
  -4   7   1        0.06      0.03 o 
  -3   7   1        0.83      0.05 o 
  -2   7   1        6.45      0.16 o 
  -1   7   1        1.55      0.06 o 
   0   7   1        8.42      0.20 o 
   1   7   1        1.73      0.08 o 
   2   7   1        2.41      0.07 o 
   3   7   1        0.04      0.04 o 
   4   7   1        5.13      0.15 o 
   5   7   1        8.95      0.22 o 
   6   7   1        0.59      0.06 o 
   7   7   1        0.72      0.16 o 
  -2   8   1        0.24      0.04 o 
  -1   8   1        0.02      0.02 o 
   0   8   1        0.02      0.02 o 
   1   8   1        0.22      0.04 o 
   2   8   1        0.07      0.05 o 
 -14   0   2       15.78      0.45 o 
 -13   0   2        0.03      0.04 o 
 -12   0   2        8.60      0.32 o 
 -11   0   2        3.78      0.15 o 
 -10   0   2        0.03      0.03 o 
  -9   0   2        4.07      0.11 o 
  -8   0   2        3.51      0.11 o 
  -7   0   2       14.34      0.33 o 
  -6   0   2      190.11      5.82 o 
  -5   0   2       91.85      2.33 o 
  -4   0   2      982.32     49.15 o 
  -3   0   2       14.66      0.48 o 
  -2   0   2      633.29     15.44 o 
   0   0   2      143.83      4.09 o 
   1   0   2        9.79      0.66 o 
   3   0   2      191.23      7.49 o 
   4   0   2        0.10      0.10 o 
   5   0   2      663.71     19.82 o 
   6   0   2       29.30      0.67 o 
   7   0   2       35.54      0.76 o 
   8   0   2       14.54      0.39 o 
   9   0   2       47.23      1.09 o 
  10   0   2        2.93      0.12 o 
  11   0   2       25.22      0.59 o 
  12   0   2       20.66      0.46 o 
  13   0   2       11.82      0.28 o 
 -13   1   2       14.48      0.34 o 
 -12   1   2        0.99      0.06 o 
 -11   1   2        5.78      0.15 o 
 -10   1   2        0.52      0.03 o 
  -9   1   2        1.40      0.05 o 
  -8   1   2        0.01      0.01 o 
  -7   1   2       87.29      1.93 o 
  -6   1   2        7.01      0.33 o 
  -5   1   2      257.48      6.25 o 
  -4   1   2       57.77      1.39 o 
  -3   1   2       34.96      1.01 o 
  -2   1   2      577.62     13.10 o 
  -1   1   2      160.22      4.83 o 
   0   1   2       93.23      2.22 o 
   1   1   2      433.51      8.53 o 
   2   1   2        2.80      0.18 o 
   3   1   2      454.03     12.09 o 
   4   1   2      186.80      4.88 o 
   5   1   2       57.44      1.75 o 
   6   1   2       60.58      1.34 o 
   7   1   2        0.20      0.02 o 
   8   1   2        2.18      0.07 o 
   9   1   2        4.69      0.12 o 
  10   1   2        0.02      0.02 o 
  11   1   2        8.23      0.21 o 
  12   1   2        8.37      0.20 o 
  13   1   2        1.41      0.07 o 
 -13   2   2        0.03      0.04 o 
 -12   2   2        5.38      0.14 o 
 -11   2   2        0.33      0.04 o 
 -10   2   2       11.19      0.26 o 
  -9   2   2        0.02      0.02 o 
  -8   2   2       16.53      0.37 o 
  -7   2   2        0.37      0.02 o 
  -6   2   2       39.57      0.85 o 
  -5   2   2        0.33      0.21 o 
  -4   2   2       13.02      0.63 o 
  -3   2   2      183.70      6.02 o 
  -2   2   2      502.01     11.80 o 
  -1   2   2        7.19      1.19 o 
   0   2   2      135.37      3.31 o 
   1   2   2        0.12      0.09 o 
   2   2   2        3.00      0.20 o 
   3   2   2      272.04      6.90 o 
   4   2   2      304.52      7.60 o 
   5   2   2        3.32      0.13 o 
   6   2   2        0.09      0.02 o 
   7   2   2        6.55      0.16 o 
   8   2   2        0.16      0.02 o 
   9   2   2       36.73      0.82 o 
  10   2   2       28.84      0.80 o 
  11   2   2        0.06      0.04 o 
  12   2   2        0.02      0.02 o 
  13   2   2        2.60      0.10 o 
 -13   3   2        0.45      0.05 o 
 -12   3   2        0.46      0.04 o 
 -11   3   2        3.22      0.10 o 
 -10   3   2        8.17      0.21 o 
  -9   3   2       85.37      1.91 o 
  -8   3   2        8.57      0.20 o 
  -7   3   2        1.89      0.06 o 
  -6   3   2       11.59      0.26 o 
  -5   3   2        0.08      0.02 o 
  -4   3   2       14.64      0.89 o 
  -3   3   2      254.82      7.49 o 
  -2   3   2       68.46      2.13 o 
  -1   3   2       32.04      1.41 o 
   0   3   2      117.22      3.11 o 
   1   3   2       44.35      0.98 o 
   2   3   2       88.98      2.04 o 
   3   3   2       20.73      0.51 o 
   4   3   2        1.06      0.05 o 
   5   3   2        5.47      0.14 o 
   6   3   2        0.75      0.03 o 
   7   3   2       22.57      0.51 o 
   8   3   2        9.54      0.23 o 
   9   3   2        2.47      0.08 o 
  10   3   2       18.97      0.43 o 
  11   3   2        1.22      0.07 o 
  12   3   2        0.18      0.04 o 
 -12   4   2        1.13      0.06 o 
 -11   4   2        2.94      0.11 o 
 -10   4   2       10.83      0.25 o 
  -9   4   2        3.82      0.10 o 
  -8   4   2       20.29      0.47 o 
  -7   4   2        6.96      0.16 o 
  -6   4   2        0.03      0.04 o 
  -5   4   2        0.01      0.01 o 
  -4   4   2        5.26      0.12 o 
  -3   4   2       11.03      0.25 o 
  -2   4   2       61.30      1.38 o 
  -1   4   2        9.72      0.23 o 
   0   4   2       58.21      1.31 o 
   1   4   2       56.61      1.27 o 
   2   4   2        2.01      0.06 o 
   3   4   2        2.35      0.06 o 
   4   4   2        0.57      0.03 o 
   5   4   2        0.06      0.03 o 
   6   4   2       27.05      0.61 o 
   7   4   2        1.78      0.07 o 
   8   4   2       14.48      0.33 o 
   9   4   2       13.24      0.32 o 
  10   4   2        0.02      0.02 o 
  11   4   2        3.49      0.14 o 
 -11   5   2        6.37      0.17 o 
 -10   5   2        7.13      0.21 o 
  -9   5   2        0.02      0.02 o 
  -8   5   2       27.83      0.64 o 
  -7   5   2       20.22      0.45 o 
  -6   5   2        0.74      0.04 o 
  -5   5   2        4.18      0.11 o 
  -4   5   2       22.78      0.51 o 
  -3   5   2        2.37      0.07 o 
  -2   5   2       15.86      0.36 o 
  -1   5   2       73.76      1.63 o 
   0   5   2        7.55      0.19 o 
   1   5   2       12.47      0.29 o 
   2   5   2        1.96      0.07 o 
   3   5   2        3.17      0.09 o 
   4   5   2        0.88      0.04 o 
   5   5   2        4.87      0.15 o 
   6   5   2        0.21      0.05 o 
   7   5   2       12.89      0.36 o 
   8   5   2        7.03      0.20 o 
   9   5   2        4.31      0.14 o 
  10   5   2        0.66      0.04 o 
  -9   6   2        0.21      0.04 o 
  -8   6   2        0.63      0.07 o 
  -7   6   2        3.17      0.10 o 
  -6   6   2        4.26      0.12 o 
  -5   6   2        0.35      0.04 o 
  -4   6   2        4.99      0.13 o 
  -3   6   2        2.03      0.07 o 
  -2   6   2        0.04      0.02 o 
  -1   6   2        6.80      0.16 o 
   0   6   2        9.98      0.23 o 
   1   6   2        2.96      0.08 o 
   2   6   2        7.16      0.17 o 
   3   6   2        1.36      0.06 o 
   4   6   2        0.62      0.04 o 
   5   6   2        4.37      0.19 o 
   6   6   2        4.94      0.14 o 
   7   6   2        2.40      0.09 o 
   8   6   2        5.24      0.17 o 
   9   6   2        0.14      0.06 o 
  -7   7   2        0.28      0.08 o 
  -6   7   2        0.09      0.04 o 
  -5   7   2        0.93      0.07 o 
  -4   7   2        4.56      0.14 o 
  -3   7   2        5.80      0.15 o 
  -2   7   2        0.23      0.03 o 
  -1   7   2        0.05      0.03 o 
   0   7   2        0.03      0.02 o 
   1   7   2        0.73      0.05 o 
   2   7   2        0.36      0.04 o 
   3   7   2        3.92      0.11 o 
   4   7   2        0.86      0.06 o 
   5   7   2        1.63      0.08 o 
   6   7   2        0.64      0.05 o 
  -2   8   2        2.06      0.09 o 
  -1   8   2        1.13      0.05 o 
   0   8   2        0.26      0.05 o 
   1   8   2        0.25      0.04 o 
   2   8   2        0.03      0.04 o 
 -14   1   3        0.31      0.06 o 
 -13   1   3        0.24      0.06 o 
 -12   1   3        0.03      0.03 o 
 -11   1   3       13.98      0.33 o 
 -10   1   3        2.26      0.07 o 
  -9   1   3        0.12      0.02 o 
  -8   1   3       19.13      0.46 o 
  -7   1   3        3.76      0.10 o 
  -6   1   3        1.23      0.18 o 
  -5   1   3       50.99      1.30 o 
  -4   1   3        1.78      0.17 o 
  -3   1   3      164.86      4.02 o 
  -2   1   3       22.95      0.97 o 
  -1   1   3      350.40      9.94 o 
   0   1   3       17.56      0.91 o 
   1   1   3      786.39     14.55 o 
   2   1   3      468.28     11.83 o 
   3   1   3       42.28      1.30 o 
   4   1   3      218.24      7.31 o 
   5   1   3        1.84      0.09 o 
   6   1   3       22.43      0.49 o 
   7   1   3        7.52      0.17 o 
   8   1   3       85.57      1.92 o 
   9   1   3       26.71      0.60 o 
  10   1   3        8.54      0.21 o 
  11   1   3       11.38      0.27 o 
  12   1   3        3.30      0.10 o 
  13   1   3        2.47      0.11 o 
 -13   2   3        0.97      0.10 o 
 -12   2   3        0.03      0.04 o 
 -11   2   3        1.32      0.06 o 
 -10   2   3       49.04      1.09 o 
  -9   2   3        0.67      0.04 o 
  -8   2   3        7.02      0.16 o 
  -7   2   3       22.42      0.49 o 
  -6   2   3       60.27      1.32 o 
  -5   2   3        4.51      0.43 o 
  -4   2   3       77.64      2.08 o 
  -3   2   3      307.32      8.11 o 
  -2   2   3        9.37      0.37 o 
  -1   2   3      167.81      4.24 o 
   0   2   3        0.25      0.15 o 
   1   2   3      375.52      8.93 o 
   2   2   3       16.95      0.55 o 
   3   2   3      100.03      2.63 o 
   4   2   3       55.33      1.27 o 
   5   2   3       24.23      0.57 o 
   6   2   3       13.90      0.31 o 
   7   2   3        4.82      0.12 o 
   8   2   3        4.99      0.13 o 
   9   2   3        5.18      0.13 o 
  10   2   3        7.92      0.20 o 
  11   2   3        0.85      0.07 o 
  12   2   3        2.14      0.07 o 
 -13   3   3        0.03      0.03 o 
 -12   3   3        3.44      0.10 o 
 -11   3   3        0.36      0.04 o 
 -10   3   3        3.75      0.11 o 
  -9   3   3       13.15      0.30 o 
  -8   3   3        7.16      0.20 o 
  -7   3   3        2.20      0.06 o 
  -6   3   3        1.61      0.05 o 
  -5   3   3        6.16      0.14 o 
  -4   3   3       23.63      2.06 o 
  -3   3   3        5.80      0.59 o 
  -2   3   3        1.51      0.23 o 
  -1   3   3       13.32      0.58 o 
   0   3   3       87.00      2.23 o 
   1   3   3        0.07      0.05 o 
   2   3   3        4.47      0.22 o 
   3   3   3       99.52      2.35 o 
   4   3   3        1.42      0.05 o 
   5   3   3        4.51      0.11 o 
   6   3   3        0.88      0.05 o 
   7   3   3       15.38      0.36 o 
   8   3   3        0.59      0.04 o 
   9   3   3       15.04      0.34 o 
  10   3   3        3.96      0.11 o 
  11   3   3        1.52      0.07 o 
  12   3   3        2.82      0.09 o 
 -12   4   3        2.04      0.08 o 
 -11   4   3        5.57      0.16 o 
 -10   4   3        6.61      0.18 o 
  -9   4   3       21.54      0.48 o 
  -8   4   3       16.21      0.39 o 
  -7   4   3        0.66      0.04 o 
  -6   4   3        7.23      0.19 o 
  -5   4   3       24.64      0.54 o 
  -4   4   3       61.63      1.36 o 
  -3   4   3       59.16      1.30 o 
  -2   4   3       33.78      0.75 o 
  -1   4   3        0.02      0.02 o 
   0   4   3        4.02      0.10 o 
   1   4   3       14.83      0.33 o 
   2   4   3       55.45      1.24 o 
   3   4   3       18.52      0.42 o 
   4   4   3        2.84      0.09 o 
   5   4   3        1.41      0.06 o 
   6   4   3        0.27      0.03 o 
   7   4   3        1.12      0.09 o 
   8   4   3        2.55      0.09 o 
   9   4   3        0.03      0.03 o 
  10   4   3        1.58      0.09 o 
  11   4   3        0.30      0.05 o 
 -11   5   3        0.12      0.04 o 
 -10   5   3        0.16      0.05 o 
  -9   5   3        0.10      0.04 o 
  -8   5   3        0.04      0.04 o 
  -7   5   3        3.48      0.10 o 
  -6   5   3        1.16      0.05 o 
  -5   5   3        3.20      0.10 o 
  -4   5   3        2.37      0.08 o 
  -3   5   3        4.40      0.11 o 
  -2   5   3        3.30      0.09 o 
  -1   5   3        1.19      0.04 o 
   0   5   3        1.09      0.04 o 
   1   5   3        0.62      0.03 o 
   2   5   3        1.38      0.05 o 
   3   5   3        0.02      0.02 o 
   4   5   3        3.52      0.10 o 
   5   5   3        1.18      0.06 o 
   6   5   3        0.69      0.05 o 
   7   5   3        1.38      0.08 o 
   8   5   3        3.94      0.15 o 
   9   5   3        1.57      0.08 o 
  10   5   3        0.46      0.04 o 
  -9   6   3        4.32      0.15 o 
  -8   6   3        0.43      0.05 o 
  -7   6   3        0.05      0.03 o 
  -6   6   3        0.54      0.04 o 
  -5   6   3       19.77      0.46 o 
  -4   6   3       13.44      0.34 o 
  -3   6   3        1.21      0.08 o 
  -2   6   3       16.07      0.42 o 
  -1   6   3        0.05      0.03 o 
   0   6   3        4.06      0.11 o 
   1   6   3        0.59      0.04 o 
   2   6   3       13.07      0.31 o 
   3   6   3        0.99      0.06 o 
   4   6   3        0.68      0.04 o 
   5   6   3        2.16      0.09 o 
   6   6   3        5.44      0.16 o 
   7   6   3        0.15      0.04 o 
   8   6   3        1.51      0.06 o 
  -7   7   3        0.14      0.08 o 
  -6   7   3        0.28      0.07 o 
  -5   7   3        0.59      0.06 o 
  -4   7   3        5.06      0.13 o 
  -3   7   3        0.36      0.03 o 
  -2   7   3        0.23      0.04 o 
  -1   7   3        3.34      0.09 o 
   0   7   3        0.77      0.04 o 
   1   7   3        0.46      0.04 o 
   2   7   3        2.20      0.08 o 
   3   7   3        5.30      0.14 o 
   4   7   3        0.16      0.04 o 
   5   7   3        2.04      0.08 o 
   6   7   3        0.06      0.04 o 
  -2   8   3        0.02      0.02 o 
  -1   8   3        0.02      0.02 o 
   0   8   3        0.02      0.02 o 
   1   8   3        0.03      0.03 o 
   2   8   3        0.06      0.06 o 
 -14   0   4        0.04      0.04 o 
 -13   0   4        0.09      0.07 o 
 -12   0   4       42.16      0.93 o 
 -11   0   4        9.66      0.27 o 
 -10   0   4        8.37      0.21 o 
  -9   0   4       56.37      1.29 o 
  -8   0   4        4.53      0.12 o 
  -7   0   4       38.99      0.95 o 
  -6   0   4        2.95      0.28 o 
  -5   0   4       18.91      0.64 o 
  -4   0   4      124.29      4.63 o 
  -3   0   4       91.34      4.37 o 
  -1   0   4      850.75     11.84 o 
   0   0   4       72.61      1.83 o 
   1   0   4     1805.98     22.41 o 
   2   0   4        8.34      0.27 o 
   3   0   4       19.25      0.90 o 
   4   0   4       37.21      2.18 o 
   5   0   4       11.94      0.60 o 
   6   0   4        1.59      0.06 o 
   7   0   4      272.91      6.05 o 
   8   0   4       65.23      1.44 o 
   9   0   4        4.60      0.15 o 
  10   0   4       14.53      0.38 o 
  11   0   4        0.14      0.05 o 
  12   0   4        8.16      0.29 o 
  13   0   4        9.38      0.23 o 
 -14   1   4        0.08      0.04 o 
 -13   1   4        1.26      0.06 o 
 -12   1   4        0.14      0.04 o 
 -11   1   4       36.27      0.93 o 
 -10   1   4        0.81      0.05 o 
  -9   1   4       10.47      0.26 o 
  -8   1   4       29.54      0.66 o 
  -7   1   4        0.43      0.03 o 
  -6   1   4       33.19      1.02 o 
  -5   1   4       95.80      2.65 o 
  -4   1   4       34.29      1.10 o 
  -3   1   4      234.81      6.30 o 
  -2   1   4      372.87      8.63 o 
  -1   1   4      261.97      7.81 o 
   0   1   4     1413.84     18.32 o 
   1   1   4       67.47      2.26 o 
   2   1   4        9.37      0.43 o 
   3   1   4       11.36      0.52 o 
   4   1   4        1.74      0.42 o 
   5   1   4       39.82      0.93 o 
   6   1   4       55.11      1.20 o 
   7   1   4       35.03      0.81 o 
   8   1   4       33.55      0.74 o 
   9   1   4        2.54      0.08 o 
  10   1   4        9.55      0.24 o 
  11   1   4        1.66      0.07 o 
  12   1   4        0.51      0.04 o 
  13   1   4        1.01      0.24 o 
 -13   2   4        0.89      0.05 o 
 -12   2   4        0.11      0.04 o 
 -11   2   4       11.14      0.26 o 
 -10   2   4       28.26      0.63 o 
  -9   2   4        0.40      0.03 o 
  -8   2   4       15.80      0.35 o 
  -7   2   4        3.41      0.08 o 
  -6   2   4        5.43      0.18 o 
  -5   2   4       27.92      1.24 o 
  -4   2   4       62.61      1.73 o 
  -3   2   4       28.12      0.95 o 
  -2   2   4       24.21      0.72 o 
  -1   2   4      229.88      5.81 o 
   0   2   4      180.35      5.21 o 
   1   2   4       18.39      0.69 o 
   2   2   4        1.04      0.16 o 
   3   2   4       94.41      2.84 o 
   4   2   4       15.72      0.43 o 
   5   2   4       60.85      1.34 o 
   6   2   4       48.39      1.11 o 
   7   2   4        0.62      0.04 o 
   8   2   4       14.18      0.33 o 
   9   2   4       35.85      0.82 o 
  10   2   4        1.48      0.07 o 
  11   2   4        6.84      0.20 o 
  12   2   4        4.02      0.12 o 
 -13   3   4        4.64      0.12 o 
 -12   3   4        0.18      0.04 o 
 -11   3   4        4.43      0.13 o 
 -10   3   4       10.42      0.25 o 
  -9   3   4       21.47      0.48 o 
  -8   3   4        0.03      0.03 o 
  -7   3   4       76.67      1.72 o 
  -6   3   4        4.59      0.11 o 
  -5   3   4       11.30      0.26 o 
  -4   3   4      241.75      5.46 o 
  -3   3   4       44.80      1.52 o 
  -2   3   4        9.44      0.69 o 
  -1   3   4       53.55      1.26 o 
   0   3   4       55.14      1.21 o 
   1   3   4        8.07      0.23 o 
   2   3   4      219.82      5.71 o 
   3   3   4      106.74      2.37 o 
   4   3   4       49.05      1.08 o 
   5   3   4        3.97      0.10 o 
   6   3   4        0.32      0.03 o 
   7   3   4       14.23      0.34 o 
   8   3   4       11.11      0.27 o 
   9   3   4        6.74      0.18 o 
  10   3   4        3.48      0.10 o 
  11   3   4        3.13      0.10 o 
  12   3   4        4.87      0.13 o 
 -12   4   4        1.66      0.06 o 
 -11   4   4        0.02      0.02 o 
 -10   4   4        0.27      0.04 o 
  -9   4   4        0.29      0.03 o 
  -8   4   4       11.40      0.26 o 
  -7   4   4        2.15      0.07 o 
  -6   4   4       43.59      0.98 o 
  -5   4   4       24.58      0.57 o 
  -4   4   4        1.24      0.05 o 
  -3   4   4       29.81      0.66 o 
  -2   4   4        0.52      0.03 o 
  -1   4   4        0.47      0.03 o 
   0   4   4       12.42      0.28 o 
   1   4   4        2.97      0.08 o 
   2   4   4       54.35      1.24 o 
   3   4   4       38.40      0.86 o 
   4   4   4        1.62      0.06 o 
   5   4   4       25.99      0.59 o 
   6   4   4        6.33      0.16 o 
   7   4   4        2.68      0.09 o 
   8   4   4        2.44      0.09 o 
   9   4   4        0.08      0.04 o 
  10   4   4        3.37      0.11 o 
  11   4   4        6.78      0.17 o 
 -11   5   4        3.44      0.10 o 
 -10   5   4        2.20      0.07 o 
  -9   5   4        0.15      0.03 o 
  -8   5   4        0.11      0.04 o 
  -7   5   4        1.83      0.07 o 
  -6   5   4       37.74      0.84 o 
  -5   5   4       66.69      1.49 o 
  -4   5   4        0.50      0.03 o 
  -3   5   4        9.70      0.23 o 
  -2   5   4        3.52      0.09 o 
  -1   5   4        4.98      0.12 o 
   0   5   4       24.49      0.54 o 
   1   5   4       91.91      2.18 o 
   2   5   4        2.77      0.08 o 
   3   5   4        0.09      0.03 o 
   4   5   4       23.02      0.53 o 
   5   5   4        3.62      0.10 o 
   6   5   4       15.66      0.36 o 
   7   5   4        2.51      0.11 o 
   8   5   4        0.92      0.05 o 
   9   5   4        1.11      0.05 o 
  10   5   4        1.79      0.07 o 
  -9   6   4        0.27      0.04 o 
  -8   6   4        0.70      0.05 o 
  -7   6   4        0.72      0.04 o 
  -6   6   4        3.29      0.10 o 
  -5   6   4        2.91      0.08 o 
  -4   6   4        3.53      0.10 o 
  -3   6   4        1.33      0.05 o 
  -2   6   4        0.05      0.03 o 
  -1   6   4        1.77      0.06 o 
   0   6   4        0.76      0.04 o 
   1   6   4        5.38      0.14 o 
   2   6   4        7.36      0.18 o 
   3   6   4        1.28      0.06 o 
   4   6   4        0.10      0.04 o 
   5   6   4        1.75      0.08 o 
   6   6   4        0.30      0.05 o 
   7   6   4        4.12      0.13 o 
   8   6   4        2.92      0.09 o 
  -7   7   4        0.75      0.07 o 
  -6   7   4        0.48      0.07 o 
  -5   7   4        0.34      0.04 o 
  -4   7   4        2.79      0.10 o 
  -3   7   4        4.66      0.13 o 
  -2   7   4        1.46      0.07 o 
  -1   7   4        3.57      0.10 o 
   0   7   4        0.05      0.03 o 
   1   7   4        1.61      0.08 o 
   2   7   4        4.59      0.12 o 
   3   7   4        0.73      0.04 o 
   4   7   4        0.14      0.03 o 
   5   7   4        1.25      0.07 o 
   6   7   4        0.16      0.04 o 
  -2   8   4        2.68      0.11 o 
  -1   8   4        1.08      0.09 o 
   0   8   4        0.33      0.05 o 
   1   8   4        0.06      0.04 o 
 -14   1   5        0.38      0.04 o 
 -13   1   5       10.33      0.24 o 
 -12   1   5       19.56      0.44 o 
 -11   1   5        2.11      0.07 o 
 -10   1   5        9.61      0.23 o 
  -9   1   5        3.09      0.08 o 
  -8   1   5       22.60      0.50 o 
  -7   1   5        2.21      0.06 o 
  -6   1   5       95.97      2.68 o 
  -5   1   5       32.56      0.96 o 
  -4   1   5        0.10      0.07 o 
  -3   1   5      214.78      5.14 o 
  -2   1   5       20.41      0.72 o 
  -1   1   5        1.13      0.16 o 
   0   1   5       72.89      2.28 o 
   1   1   5      120.51      2.87 o 
   2   1   5       20.45      0.83 o 
   3   1   5        5.00      0.40 o 
   4   1   5       89.38      2.05 o 
   5   1   5        1.25      0.08 o 
   6   1   5       59.06      1.30 o 
   7   1   5       40.50      0.94 o 
   8   1   5        0.01      0.01 o 
   9   1   5        6.23      0.16 o 
  10   1   5        3.50      0.12 o 
  11   1   5       12.58      0.35 o 
  12   1   5        3.64      0.12 o 
 -13   2   5        1.24      0.08 o 
 -12   2   5        8.30      0.20 o 
 -11   2   5        2.11      0.11 o 
 -10   2   5        0.02      0.02 o 
  -9   2   5        5.94      0.15 o 
  -8   2   5       34.16      0.76 o 
  -7   2   5        9.93      0.23 o 
  -6   2   5        4.24      0.10 o 
  -5   2   5      174.92      5.00 o 
  -4   2   5        6.25      0.35 o 
  -3   2   5        2.20      0.33 o 
  -2   2   5        3.57      0.38 o 
  -1   2   5      499.28     12.21 o 
   0   2   5       48.62      2.00 o 
   1   2   5       93.32      2.64 o 
   2   2   5      147.80      4.12 o 
   3   2   5       62.70      1.53 o 
   4   2   5        0.56      0.06 o 
   5   2   5       15.13      0.35 o 
   6   2   5       99.02      2.21 o 
   7   2   5        0.76      0.04 o 
   8   2   5        7.52      0.19 o 
   9   2   5        3.31      0.11 o 
  10   2   5       10.16      0.25 o 
  11   2   5        0.04      0.03 o 
  12   2   5        2.68      0.18 o 
 -13   3   5        2.30      0.08 o 
 -12   3   5        0.04      0.04 o 
 -11   3   5        6.55      0.17 o 
 -10   3   5        0.02      0.02 o 
  -9   3   5        0.03      0.04 o 
  -8   3   5        0.86      0.04 o 
  -7   3   5       34.56      0.79 o 
  -6   3   5        0.70      0.04 o 
  -5   3   5        3.65      0.10 o 
  -4   3   5       28.40      0.63 o 
  -3   3   5       19.55      1.00 o 
  -2   3   5        6.50      0.20 o 
  -1   3   5        0.80      0.08 o 
   0   3   5       15.44      0.42 o 
   1   3   5       21.27      0.58 o 
   2   3   5        7.67      0.23 o 
   3   3   5        0.13      0.03 o 
   4   3   5        3.76      0.10 o 
   5   3   5       41.38      0.91 o 
   6   3   5        0.16      0.02 o 
   7   3   5        1.05      0.05 o 
   8   3   5       18.07      0.43 o 
   9   3   5        1.24      0.08 o 
  10   3   5        0.17      0.04 o 
  11   3   5        0.77      0.06 o 
  12   3   5        3.72      0.13 o 
 -12   4   5        2.27      0.10 o 
 -11   4   5        0.13      0.04 o 
 -10   4   5        1.06      0.05 o 
  -9   4   5        0.03      0.03 o 
  -8   4   5        3.10      0.09 o 
  -7   4   5       23.14      0.52 o 
  -6   4   5       39.98      0.89 o 
  -5   4   5       14.01      0.32 o 
  -4   4   5       11.65      0.27 o 
  -3   4   5        0.39      0.02 o 
  -2   4   5       34.89      0.77 o 
  -1   4   5       61.83      1.36 o 
   0   4   5       77.89      1.75 o 
   1   4   5       52.69      1.16 o 
   2   4   5       18.70      0.42 o 
   3   4   5        0.25      0.02 o 
   4   4   5       20.36      0.45 o 
   5   4   5       19.18      0.42 o 
   6   4   5       15.21      0.34 o 
   7   4   5       21.27      0.51 o 
   8   4   5        2.82      0.11 o 
   9   4   5        0.30      0.05 o 
  10   4   5        1.05      0.06 o 
  11   4   5        0.60      0.05 o 
 -11   5   5        0.52      0.06 o 
 -10   5   5        2.88      0.09 o 
  -9   5   5        0.04      0.05 o 
  -8   5   5        1.40      0.06 o 
  -7   5   5        0.91      0.05 o 
  -6   5   5        0.02      0.02 o 
  -5   5   5        0.29      0.03 o 
  -4   5   5        0.04      0.03 o 
  -3   5   5        1.18      0.05 o 
  -2   5   5        4.19      0.11 o 
  -1   5   5        0.17      0.03 o 
   0   5   5        3.18      0.09 o 
   1   5   5        4.41      0.12 o 
   2   5   5        1.19      0.05 o 
   3   5   5        1.82      0.06 o 
   4   5   5        2.11      0.08 o 
   5   5   5        0.41      0.05 o 
   6   5   5        0.03      0.04 o 
   7   5   5        0.04      0.05 o 
   8   5   5        0.05      0.04 o 
   9   5   5        0.94      0.07 o 
  10   5   5        0.83      0.06 o 
  -9   6   5        3.71      0.10 o 
  -8   6   5        0.03      0.04 o 
  -7   6   5        1.25      0.05 o 
  -6   6   5        9.45      0.23 o 
  -5   6   5        1.44      0.06 o 
  -4   6   5        5.79      0.16 o 
  -3   6   5        0.67      0.04 o 
  -2   6   5        9.57      0.23 o 
  -1   6   5        0.89      0.04 o 
   0   6   5       28.34      0.68 o 
   1   6   5       11.91      0.30 o 
   2   6   5        0.21      0.03 o 
   3   6   5        3.44      0.10 o 
   4   6   5        2.96      0.09 o 
   5   6   5        8.02      0.25 o 
   6   6   5        1.21      0.07 o 
   7   6   5        4.47      0.17 o 
   8   6   5        0.06      0.05 o 
  -7   7   5        2.37      0.10 o 
  -6   7   5        0.42      0.05 o 
  -5   7   5        0.12      0.04 o 
  -4   7   5        0.02      0.02 o 
  -3   7   5        1.87      0.08 o 
  -2   7   5        0.23      0.03 o 
  -1   7   5        0.17      0.04 o 
   0   7   5        0.86      0.04 o 
   1   7   5        3.73      0.12 o 
   2   7   5        0.04      0.04 o 
   3   7   5        0.02      0.02 o 
   4   7   5        1.01      0.05 o 
   5   7   5        0.99      0.09 o 
   6   7   5        0.32      0.06 o 
  -2   8   5        0.06      0.06 o 
  -1   8   5        0.61      0.05 o 
   0   8   5        0.03      0.03 o 
 -14   0   6        2.24      0.10 o 
 -13   0   6       34.38      1.13 o 
 -12   0   6        5.65      0.19 o 
 -11   0   6        0.52      0.06 o 
 -10   0   6       12.34      0.33 o 
  -9   0   6       24.58      0.55 o 
  -8   0   6        0.03      0.03 o 
  -7   0   6      257.46      5.78 o 
  -6   0   6      165.00      5.36 o 
  -5   0   6      114.86      3.40 o 
  -4   0   6       42.67      1.68 o 
  -3   0   6       15.78      0.71 o 
  -2   0   6      176.30      5.99 o 
  -1   0   6      204.48      5.00 o 
   0   0   6     1033.68     15.45 o 
   1   0   6      216.67      5.18 o 
   2   0   6        3.84      0.25 o 
   3   0   6      584.37     20.84 o 
   4   0   6       12.86      0.32 o 
   5   0   6        6.89      0.20 o 
   6   0   6       47.34      1.06 o 
   7   0   6        1.09      0.07 o 
   8   0   6        4.50      0.26 o 
   9   0   6       27.22      0.62 o 
  10   0   6       17.51      0.48 o 
  11   0   6        2.34      0.12 o 
  12   0   6       20.12      0.55 o 
 -14   1   6        4.12      0.13 o 
 -13   1   6        0.03      0.03 o 
 -12   1   6        4.34      0.19 o 
 -11   1   6        0.18      0.03 o 
 -10   1   6        0.10      0.03 o 
  -9   1   6       22.25      0.50 o 
  -8   1   6        1.67      0.06 o 
  -7   1   6       19.10      0.42 o 
  -6   1   6      154.53      4.38 o 
  -5   1   6        3.94      0.28 o 
  -4   1   6      178.88      4.45 o 
  -3   1   6        0.20      0.08 o 
  -2   1   6        4.72      0.44 o 
  -1   1   6        0.18      0.13 o 
   0   1   6      315.73      8.42 o 
   1   1   6      217.76      5.28 o 
   2   1   6      423.56     11.83 o 
   3   1   6        4.87      0.44 o 
   4   1   6       40.06      0.93 o 
   5   1   6       80.77      1.89 o 
   6   1   6       21.58      0.49 o 
   7   1   6        1.05      0.05 o 
   8   1   6        4.16      0.11 o 
   9   1   6        7.77      0.19 o 
  10   1   6        7.84      0.20 o 
  11   1   6        3.69      0.12 o 
  12   1   6       12.13      0.32 o 
 -13   2   6        0.47      0.04 o 
 -12   2   6        0.30      0.04 o 
 -11   2   6        6.08      0.15 o 
 -10   2   6        0.02      0.02 o 
  -9   2   6       34.22      0.77 o 
  -8   2   6       57.23      1.31 o 
  -7   2   6        2.18      0.06 o 
  -6   2   6        1.08      0.04 o 
  -5   2   6       81.98      2.42 o 
  -4   2   6        5.99      0.36 o 
  -3   2   6      142.31      3.86 o 
  -2   2   6       73.68      2.34 o 
  -1   2   6       18.15      0.78 o 
   0   2   6        5.36      0.46 o 
   1   2   6      161.53      7.05 o 
   2   2   6       10.24      0.31 o 
   3   2   6       44.67      1.19 o 
   4   2   6        6.93      0.16 o 
   5   2   6       48.56      1.11 o 
   6   2   6        2.19      0.07 o 
   7   2   6        5.91      0.14 o 
   8   2   6        0.07      0.03 o 
   9   2   6        3.02      0.09 o 
  10   2   6        7.23      0.18 o 
  11   2   6       19.06      0.43 o 
  12   2   6        0.97      0.11 o 
 -13   3   6        4.29      0.11 o 
 -12   3   6        0.92      0.05 o 
 -11   3   6        2.93      0.09 o 
 -10   3   6       10.99      0.26 o 
  -9   3   6        1.09      0.05 o 
  -8   3   6       33.59      0.74 o 
  -7   3   6       16.41      0.37 o 
  -6   3   6        7.02      0.18 o 
  -5   3   6        4.68      0.11 o 
  -4   3   6        8.26      0.19 o 
  -3   3   6        0.32      0.05 o 
  -2   3   6      347.97      8.28 o 
  -1   3   6      105.50      2.43 o 
   0   3   6        0.36      0.06 o 
   1   3   6       43.23      1.08 o 
   2   3   6        2.33      0.13 o 
   3   3   6       20.90      0.46 o 
   4   3   6      107.30      2.42 o 
   5   3   6       91.31      2.03 o 
   6   3   6        0.24      0.04 o 
   7   3   6        6.86      0.16 o 
   8   3   6       14.31      0.35 o 
   9   3   6       16.72      0.38 o 
  10   3   6       13.78      0.42 o 
  11   3   6        2.32      0.10 o 
 -12   4   6        5.65      0.21 o 
 -11   4   6        6.88      0.20 o 
 -10   4   6        3.51      0.11 o 
  -9   4   6        8.18      0.20 o 
  -8   4   6        4.82      0.12 o 
  -7   4   6        4.44      0.12 o 
  -6   4   6        1.74      0.07 o 
  -5   4   6        0.03      0.03 o 
  -4   4   6       29.13      0.64 o 
  -3   4   6       25.57      0.58 o 
  -2   4   6        3.98      0.10 o 
  -1   4   6       83.90      1.85 o 
   0   4   6        6.56      0.15 o 
   1   4   6        8.00      0.19 o 
   2   4   6        3.59      0.09 o 
   3   4   6        0.31      0.03 o 
   4   4   6       13.61      0.33 o 
   5   4   6        8.83      0.21 o 
   6   4   6        0.84      0.05 o 
   7   4   6       30.97      0.70 o 
   8   4   6        3.83      0.14 o 
   9   4   6        5.11      0.14 o 
  10   4   6        0.82      0.05 o 
 -11   5   6        3.61      0.10 o 
 -10   5   6        6.23      0.16 o 
  -9   5   6        0.87      0.04 o 
  -8   5   6        0.53      0.04 o 
  -7   5   6        8.15      0.20 o 
  -6   5   6        6.82      0.17 o 
  -5   5   6        8.88      0.21 o 
  -4   5   6        5.49      0.14 o 
  -3   5   6       37.27      0.90 o 
  -2   5   6        0.02      0.02 o 
  -1   5   6       32.61      0.75 o 
   0   5   6       75.15      1.70 o 
   1   5   6        0.17      0.03 o 
   2   5   6        1.83      0.06 o 
   3   5   6       16.17      0.40 o 
   4   5   6        9.82      0.25 o 
   5   5   6        6.70      0.17 o 
   6   5   6       47.18      1.05 o 
   7   5   6        1.20      0.08 o 
   8   5   6        6.99      0.23 o 
   9   5   6        0.05      0.04 o 
  -9   6   6        0.88      0.05 o 
  -8   6   6        0.49      0.04 o 
  -7   6   6        6.17      0.15 o 
  -6   6   6        1.65      0.07 o 
  -5   6   6        0.87      0.04 o 
  -4   6   6        1.82      0.08 o 
  -3   6   6        0.95      0.06 o 
  -2   6   6        0.03      0.02 o 
  -1   6   6        9.31      0.29 o 
   0   6   6        0.22      0.03 o 
   1   6   6        3.98      0.12 o 
   2   6   6        0.26      0.03 o 
   3   6   6        0.82      0.04 o 
   4   6   6        0.10      0.04 o 
   5   6   6        3.16      0.11 o 
   6   6   6        0.02      0.02 o 
   7   6   6        3.57      0.10 o 
   8   6   6        0.03      0.03 o 
  -7   7   6        0.99      0.08 o 
  -6   7   6        1.25      0.07 o 
  -5   7   6        0.08      0.04 o 
  -4   7   6        0.94      0.05 o 
  -3   7   6        0.80      0.04 o 
  -2   7   6        3.50      0.10 o 
  -1   7   6        3.82      0.15 o 
   0   7   6        0.09      0.03 o 
   1   7   6        0.03      0.03 o 
   2   7   6        2.34      0.07 o 
   3   7   6        0.62      0.04 o 
   4   7   6        6.96      0.20 o 
   5   7   6        0.56      0.05 o 
 -14   1   7        7.24      0.18 o 
 -13   1   7        0.16      0.04 o 
 -12   1   7        1.56      0.07 o 
 -11   1   7        1.49      0.07 o 
 -10   1   7       47.21      1.05 o 
  -9   1   7       17.34      0.39 o 
  -8   1   7       55.55      1.23 o 
  -7   1   7       51.49      1.14 o 
  -6   1   7        2.70      0.12 o 
  -5   1   7        0.99      0.18 o 
  -4   1   7       85.93      2.37 o 
  -3   1   7      343.06      8.27 o 
  -2   1   7       33.03      1.04 o 
  -1   1   7      431.02     12.77 o 
   0   1   7       35.30      1.12 o 
   1   1   7       18.24      0.66 o 
   2   1   7       30.37      1.03 o 
   3   1   7       29.06      0.70 o 
   4   1   7        8.38      0.24 o 
   5   1   7        4.97      0.12 o 
   6   1   7       12.03      0.27 o 
   7   1   7        1.39      0.08 o 
   8   1   7        0.34      0.03 o 
   9   1   7       12.88      0.30 o 
  10   1   7        0.03      0.03 o 
  11   1   7        4.58      0.13 o 
  12   1   7        2.53      0.08 o 
 -13   2   7        0.03      0.02 o 
 -12   2   7        3.37      0.10 o 
 -11   2   7        8.08      0.20 o 
 -10   2   7        1.28      0.05 o 
  -9   2   7        9.89      0.23 o 
  -8   2   7        6.44      0.16 o 
  -7   2   7       19.19      0.43 o 
  -6   2   7        0.22      0.02 o 
  -5   2   7       21.94      0.83 o 
  -4   2   7        7.27      0.38 o 
  -3   2   7      170.86      4.78 o 
  -2   2   7       35.38      1.08 o 
  -1   2   7        1.24      0.18 o 
   0   2   7      137.27      4.19 o 
   1   2   7       81.54      1.90 o 
   2   2   7       58.61      1.37 o 
   3   2   7        3.70      0.14 o 
   4   2   7      153.89      3.41 o 
   5   2   7        4.29      0.11 o 
   6   2   7        1.13      0.05 o 
   7   2   7        3.38      0.09 o 
   8   2   7       35.58      0.79 o 
   9   2   7        1.73      0.08 o 
  10   2   7        3.80      0.11 o 
  11   2   7       16.23      0.37 o 
  12   2   7        1.08      0.07 o 
 -13   3   7        2.39      0.08 o 
 -12   3   7        1.31      0.07 o 
 -11   3   7        3.56      0.10 o 
 -10   3   7        0.54      0.04 o 
  -9   3   7       20.36      0.46 o 
  -8   3   7       10.40      0.24 o 
  -7   3   7        0.03      0.03 o 
  -6   3   7        7.71      0.18 o 
  -5   3   7       16.15      0.36 o 
  -4   3   7        5.30      0.13 o 
  -3   3   7        3.91      0.11 o 
  -2   3   7       80.94      2.01 o 
  -1   3   7        1.77      0.10 o 
   0   3   7        0.96      0.09 o 
   1   3   7       18.85      0.44 o 
   2   3   7       29.22      0.69 o 
   3   3   7        2.14      0.07 o 
   4   3   7        0.30      0.03 o 
   5   3   7        4.90      0.12 o 
   6   3   7        5.14      0.13 o 
   7   3   7        3.44      0.10 o 
   8   3   7        0.11      0.03 o 
   9   3   7        0.24      0.05 o 
  10   3   7       11.85      0.35 o 
  11   3   7        0.04      0.03 o 
 -12   4   7        0.24      0.06 o 
 -11   4   7        0.38      0.05 o 
 -10   4   7        0.02      0.02 o 
  -9   4   7        0.89      0.05 o 
  -8   4   7        3.08      0.09 o 
  -7   4   7        4.41      0.12 o 
  -6   4   7        0.02      0.02 o 
  -5   4   7        1.13      0.05 o 
  -4   4   7        9.75      0.22 o 
  -3   4   7       16.80      0.37 o 
  -2   4   7       37.22      0.82 o 
  -1   4   7       29.34      0.65 o 
   0   4   7        0.17      0.02 o 
   1   4   7        1.31      0.05 o 
   2   4   7       19.22      0.43 o 
   3   4   7       55.86      1.23 o 
   4   4   7       41.23      0.91 o 
   5   4   7       19.43      0.47 o 
   6   4   7        2.10      0.07 o 
   7   4   7        0.15      0.04 o 
   8   4   7        4.29      0.14 o 
   9   4   7       18.57      0.42 o 
  10   4   7        7.15      0.19 o 
 -11   5   7        0.02      0.02 o 
 -10   5   7        0.03      0.04 o 
  -9   5   7        0.02      0.02 o 
  -8   5   7        4.85      0.12 o 
  -7   5   7        0.63      0.04 o 
  -6   5   7        2.63      0.09 o 
  -5   5   7        2.50      0.08 o 
  -4   5   7        0.09      0.03 o 
  -3   5   7        3.99      0.10 o 
  -2   5   7        0.26      0.03 o 
  -1   5   7        1.01      0.04 o 
   0   5   7        0.03      0.03 o 
   1   5   7        0.97      0.05 o 
   2   5   7        0.23      0.03 o 
   3   5   7        4.83      0.12 o 
   4   5   7        0.16      0.03 o 
   5   5   7        1.35      0.08 o 
   6   5   7        3.07      0.11 o 
   7   5   7        0.24      0.04 o 
   8   5   7        2.17      0.15 o 
   9   5   7        0.11      0.04 o 
  -9   6   7        0.02      0.02 o 
  -8   6   7        1.19      0.07 o 
  -7   6   7        2.40      0.08 o 
  -6   6   7        0.76      0.05 o 
  -5   6   7        1.69      0.06 o 
  -4   6   7        9.67      0.26 o 
  -3   6   7        0.76      0.04 o 
  -2   6   7        3.73      0.11 o 
  -1   6   7        9.39      0.23 o 
   0   6   7        0.22      0.04 o 
   1   6   7        0.24      0.04 o 
   2   6   7        5.56      0.14 o 
   3   6   7       15.08      0.35 o 
   4   6   7        0.82      0.05 o 
   5   6   7       11.91      0.28 o 
   6   6   7        1.91      0.14 o 
   7   6   7        3.74      0.12 o 
  -7   7   7        0.64      0.14 o 
  -6   7   7        2.68      0.11 o 
  -5   7   7        2.28      0.10 o 
  -4   7   7        2.95      0.09 o 
  -3   7   7        0.31      0.04 o 
  -2   7   7        4.79      0.13 o 
  -1   7   7        0.11      0.04 o 
   0   7   7        0.08      0.03 o 
   1   7   7        0.05      0.03 o 
   2   7   7        3.37      0.11 o 
   3   7   7        0.02      0.02 o 
   4   7   7        0.55      0.06 o 
   5   7   7        0.94      0.06 o 
 -14   0   8        0.62      0.07 o 
 -13   0   8        3.54      0.15 o 
 -12   0   8        0.18      0.07 o 
 -11   0   8       86.89      1.95 o 
 -10   0   8       17.56      0.39 o 
  -9   0   8        4.33      0.12 o 
  -8   0   8       49.01      1.08 o 
  -7   0   8        0.26      0.03 o 
  -6   0   8        0.56      0.24 o 
  -5   0   8      289.72      8.23 o 
  -4   0   8      568.58     24.30 o 
  -3   0   8       24.17      1.24 o 
  -2   0   8      459.09     11.11 o 
  -1   0   8      507.20     13.51 o 
   0   0   8      302.52     14.10 o 
   1   0   8       70.51      2.23 o 
   2   0   8      105.88      4.01 o 
   3   0   8       10.56      0.28 o 
   4   0   8        1.05      0.09 o 
   5   0   8      145.54      3.20 o 
   6   0   8       15.76      0.48 o 
   7   0   8       44.00      1.05 o 
   8   0   8       29.47      0.87 o 
   9   0   8        0.16      0.06 o 
  10   0   8        0.89      0.20 o 
  11   0   8        0.10      0.10 o 
  12   0   8        0.45      0.07 o 
 -14   1   8        0.76      0.06 o 
 -13   1   8        3.86      0.11 o 
 -12   1   8       12.38      0.29 o 
 -11   1   8        1.42      0.09 o 
 -10   1   8       20.14      0.45 o 
  -9   1   8        4.82      0.12 o 
  -8   1   8        5.87      0.14 o 
  -7   1   8        0.01      0.01 o 
  -6   1   8        2.97      0.08 o 
  -5   1   8       16.64      0.66 o 
  -4   1   8      172.14      4.55 o 
  -3   1   8        8.69      0.46 o 
  -2   1   8      287.06      7.33 o 
  -1   1   8       92.90      2.72 o 
   0   1   8       27.24      0.98 o 
   1   1   8       94.54      2.55 o 
   2   1   8       47.11      1.10 o 
   3   1   8       40.12      0.95 o 
   4   1   8       27.88      0.57 o 
   5   1   8        1.44      0.05 o 
   6   1   8       42.57      0.92 o 
   7   1   8       46.53      1.05 o 
   8   1   8       19.38      0.43 o 
   9   1   8        1.69      0.07 o 
  10   1   8        1.38      0.07 o 
  11   1   8        0.23      0.05 o 
  12   1   8        0.97      0.06 o 
 -13   2   8        2.26      0.07 o 
 -12   2   8        4.56      0.12 o 
 -11   2   8        0.04      0.04 o 
 -10   2   8        9.18      0.21 o 
  -9   2   8       55.53      1.26 o 
  -8   2   8        6.77      0.17 o 
  -7   2   8       16.73      0.38 o 
  -6   2   8       13.23      0.31 o 
  -5   2   8        1.85      0.06 o 
  -4   2   8       86.26      2.49 o 
  -3   2   8      291.81      8.21 o 
  -2   2   8       29.19      0.98 o 
  -1   2   8       48.32      1.39 o 
   0   2   8        0.28      0.18 o 
   1   2   8        5.90      0.18 o 
   2   2   8       55.47      1.30 o 
   3   2   8      104.63      2.41 o 
   4   2   8        0.77      0.04 o 
   5   2   8       14.02      0.35 o 
   6   2   8        5.27      0.18 o 
   7   2   8        7.40      0.18 o 
   8   2   8        4.35      0.12 o 
   9   2   8        2.34      0.08 o 
  10   2   8        3.28      0.10 o 
  11   2   8        2.72      0.08 o 
 -13   3   8        0.07      0.03 o 
 -12   3   8        0.02      0.02 o 
 -11   3   8        0.05      0.03 o 
 -10   3   8        6.04      0.16 o 
  -9   3   8        6.61      0.17 o 
  -8   3   8       22.08      0.54 o 
  -7   3   8        0.08      0.03 o 
  -6   3   8       40.46      0.91 o 
  -5   3   8        2.25      0.06 o 
  -4   3   8        0.28      0.02 o 
  -3   3   8       17.82      0.39 o 
  -2   3   8       25.79      0.63 o 
  -1   3   8        6.54      0.15 o 
   0   3   8       97.75      2.15 o 
   1   3   8       24.99      0.55 o 
   2   3   8        1.75      0.05 o 
   3   3   8      116.50      2.59 o 
   4   3   8       54.84      1.21 o 
   5   3   8        3.30      0.09 o 
   6   3   8        6.27      0.17 o 
   7   3   8       12.38      0.29 o 
   8   3   8        3.74      0.11 o 
   9   3   8       16.33      0.40 o 
  10   3   8       24.32      0.54 o 
  11   3   8        1.36      0.07 o 
 -12   4   8        0.52      0.05 o 
 -11   4   8        0.12      0.04 o 
 -10   4   8        3.07      0.09 o 
  -9   4   8        4.31      0.12 o 
  -8   4   8        4.44      0.12 o 
  -7   4   8       26.15      0.62 o 
  -6   4   8        6.87      0.17 o 
  -5   4   8       25.16      0.57 o 
  -4   4   8        4.46      0.11 o 
  -3   4   8        0.54      0.03 o 
  -2   4   8        0.56      0.03 o 
  -1   4   8        8.09      0.18 o 
   0   4   8        5.71      0.14 o 
   1   4   8       59.85      1.30 o 
   2   4   8        5.38      0.14 o 
   3   4   8       20.33      0.45 o 
   4   4   8       21.38      0.51 o 
   5   4   8        0.05      0.03 o 
   6   4   8        0.12      0.04 o 
   7   4   8        0.02      0.02 o 
   8   4   8        0.12      0.05 o 
   9   4   8       12.77      0.32 o 
  10   4   8        0.50      0.05 o 
 -11   5   8        1.16      0.05 o 
 -10   5   8        0.27      0.04 o 
  -9   5   8        0.53      0.04 o 
  -8   5   8        8.12      0.19 o 
  -7   5   8        0.02      0.02 o 
  -6   5   8       16.54      0.37 o 
  -5   5   8        6.35      0.15 o 
  -4   5   8        8.25      0.19 o 
  -3   5   8        0.56      0.04 o 
  -2   5   8        1.21      0.05 o 
  -1   5   8        0.93      0.04 o 
   0   5   8        6.40      0.16 o 
   1   5   8        8.17      0.19 o 
   2   5   8       74.15      1.66 o 
   3   5   8        1.51      0.06 o 
   4   5   8        2.17      0.08 o 
   5   5   8        7.32      0.18 o 
   6   5   8        0.66      0.05 o 
   7   5   8        3.94      0.12 o 
   8   5   8       21.05      0.47 o 
   9   5   8        5.42      0.14 o 
  -9   6   8        0.27      0.04 o 
  -8   6   8        0.51      0.05 o 
  -7   6   8        4.45      0.12 o 
  -6   6   8        0.53      0.04 o 
  -5   6   8       12.23      0.28 o 
  -4   6   8        1.37      0.06 o 
  -3   6   8        0.13      0.03 o 
  -2   6   8        1.94      0.07 o 
  -1   6   8        2.68      0.10 o 
   0   6   8        0.77      0.05 o 
   1   6   8       13.08      0.32 o 
   2   6   8        0.66      0.05 o 
   3   6   8        0.29      0.04 o 
   4   6   8        2.24      0.08 o 
   5   6   8        0.81      0.05 o 
   6   6   8        0.90      0.05 o 
   7   6   8        3.42      0.10 o 
  -6   7   8        0.25      0.04 o 
  -5   7   8        0.06      0.03 o 
  -4   7   8        2.12      0.07 o 
  -3   7   8        0.24      0.03 o 
  -2   7   8        3.84      0.10 o 
  -1   7   8        0.43      0.04 o 
   0   7   8        1.26      0.06 o 
   1   7   8        0.07      0.03 o 
   2   7   8        0.35      0.04 o 
   3   7   8        1.33      0.07 o 
   4   7   8        4.01      0.15 o 
 -14   1   9        0.24      0.04 o 
 -13   1   9        0.03      0.04 o 
 -12   1   9       11.44      0.27 o 
 -11   1   9        6.20      0.16 o 
 -10   1   9        9.73      0.23 o 
  -9   1   9       17.08      0.40 o 
  -8   1   9       13.60      0.31 o 
  -7   1   9       10.44      0.24 o 
  -6   1   9       43.77      0.97 o 
  -5   1   9      263.44      7.13 o 
  -4   1   9       45.53      1.31 o 
  -3   1   9       61.85      1.69 o 
  -2   1   9       23.24      0.80 o 
  -1   1   9      175.28      5.17 o 
   0   1   9       39.21      1.35 o 
   1   1   9      191.33      8.15 o 
   2   1   9      179.96      4.53 o 
   3   1   9        1.40      0.07 o 
   4   1   9       20.58      0.46 o 
   5   1   9        1.88      0.07 o 
   6   1   9       35.04      0.77 o 
   7   1   9        0.09      0.03 o 
   8   1   9        9.61      0.23 o 
   9   1   9        2.06      0.08 o 
  10   1   9        1.22      0.08 o 
  11   1   9        1.38      0.08 o 
 -13   2   9        1.46      0.08 o 
 -12   2   9        4.28      0.11 o 
 -11   2   9        0.02      0.02 o 
 -10   2   9       13.29      0.30 o 
  -9   2   9        1.28      0.06 o 
  -8   2   9        1.39      0.06 o 
  -7   2   9       16.95      0.38 o 
  -6   2   9       31.03      0.69 o 
  -5   2   9        0.14      0.02 o 
  -4   2   9       13.80      0.57 o 
  -3   2   9       51.55      1.67 o 
  -2   2   9       16.73      0.68 o 
  -1   2   9        7.97      0.56 o 
   0   2   9       55.39      1.30 o 
   1   2   9        7.51      0.22 o 
   2   2   9       79.15      1.80 o 
   3   2   9        2.30      0.07 o 
   4   2   9       14.39      0.32 o 
   5   2   9       10.80      0.31 o 
   6   2   9       34.37      0.82 o 
   7   2   9       20.87      0.47 o 
   8   2   9        0.15      0.04 o 
   9   2   9       15.42      0.35 o 
  10   2   9        0.40      0.05 o 
  11   2   9        0.84      0.06 o 
 -13   3   9        2.05      0.14 o 
 -12   3   9        0.02      0.02 o 
 -11   3   9        1.32      0.05 o 
 -10   3   9        1.02      0.05 o 
  -9   3   9        1.72      0.06 o 
  -8   3   9        5.37      0.13 o 
  -7   3   9        9.76      0.22 o 
  -6   3   9       31.67      0.71 o 
  -5   3   9        0.04      0.02 o 
  -4   3   9       37.53      0.82 o 
  -3   3   9        5.62      0.13 o 
  -2   3   9        8.06      0.18 o 
  -1   3   9        1.17      0.04 o 
   0   3   9       41.44      0.91 o 
   1   3   9        9.94      0.23 o 
   2   3   9        1.33      0.04 o 
   3   3   9       37.18      0.85 o 
   4   3   9        6.13      0.15 o 
   5   3   9        0.31      0.04 o 
   6   3   9        3.89      0.11 o 
   7   3   9       10.13      0.24 o 
   8   3   9        0.09      0.04 o 
   9   3   9        0.20      0.03 o 
  10   3   9        0.49      0.05 o 
 -12   4   9        1.41      0.06 o 
 -11   4   9        2.54      0.10 o 
 -10   4   9        3.07      0.11 o 
  -9   4   9        1.78      0.08 o 
  -8   4   9        0.11      0.03 o 
  -7   4   9        5.47      0.15 o 
  -6   4   9        0.09      0.03 o 
  -5   4   9        0.01      0.01 o 
  -4   4   9        2.16      0.06 o 
  -3   4   9        0.58      0.03 o 
  -2   4   9        0.28      0.02 o 
  -1   4   9        1.38      0.05 o 
   0   4   9        6.33      0.16 o 
   1   4   9       12.37      0.30 o 
   2   4   9        6.86      0.20 o 
   3   4   9        9.74      0.23 o 
   4   4   9        0.96      0.06 o 
   5   4   9        7.87      0.19 o 
   6   4   9        7.82      0.19 o 
   7   4   9       10.48      0.25 o 
   8   4   9       12.75      0.30 o 
   9   4   9        5.16      0.14 o 
  10   4   9        0.28      0.05 o 
 -11   5   9        0.04      0.04 o 
 -10   5   9        0.04      0.03 o 
  -9   5   9        3.62      0.11 o 
  -8   5   9        0.04      0.05 o 
  -7   5   9        0.07      0.03 o 
  -6   5   9        1.33      0.06 o 
  -5   5   9        2.91      0.09 o 
  -4   5   9        0.16      0.03 o 
  -3   5   9        4.31      0.11 o 
  -2   5   9        0.89      0.04 o 
  -1   5   9        6.90      0.17 o 
   0   5   9        0.12      0.04 o 
   1   5   9        0.81      0.04 o 
   2   5   9        5.87      0.17 o 
   3   5   9        0.45      0.04 o 
   4   5   9        0.03      0.04 o 
   5   5   9        0.38      0.04 o 
   6   5   9        1.41      0.10 o 
   7   5   9        0.04      0.03 o 
   8   5   9        3.01      0.11 o 
  -9   6   9        0.27      0.04 o 
  -8   6   9        0.39      0.04 o 
  -7   6   9        2.14      0.08 o 
  -6   6   9        0.05      0.03 o 
  -5   6   9        2.39      0.07 o 
  -4   6   9        0.19      0.03 o 
  -3   6   9        4.49      0.12 o 
  -2   6   9        2.98      0.09 o 
  -1   6   9        0.04      0.04 o 
   0   6   9        0.52      0.04 o 
   1   6   9       11.93      0.29 o 
   2   6   9        0.52      0.04 o 
   3   6   9        1.05      0.06 o 
   4   6   9        1.84      0.10 o 
   5   6   9        2.36      0.09 o 
   6   6   9        0.56      0.06 o 
   7   6   9        4.86      0.15 o 
  -6   7   9        2.81      0.09 o 
  -5   7   9        2.35      0.08 o 
  -4   7   9        7.71      0.20 o 
  -3   7   9        0.33      0.03 o 
  -2   7   9        0.42      0.04 o 
  -1   7   9        0.04      0.03 o 
   0   7   9        7.30      0.18 o 
   1   7   9        4.65      0.12 o 
   2   7   9        0.29      0.04 o 
   3   7   9        2.27      0.12 o 
   4   7   9        0.27      0.05 o 
 -14   0  10        1.32      0.12 o 
 -13   0  10        0.36      0.07 o 
 -12   0  10        2.49      0.18 o 
 -11   0  10        7.95      0.21 o 
 -10   0  10       12.05      0.29 o 
  -9   0  10       52.97      1.18 o 
  -8   0  10        6.49      0.16 o 
  -7   0  10        1.37      0.06 o 
  -6   0  10      290.11      6.30 o 
  -5   0  10      100.73      8.72 o 
  -4   0  10        1.45      0.49 o 
  -3   0  10        4.30      0.42 o 
  -2   0  10      188.50      5.40 o 
  -1   0  10        2.93      0.34 o 
   0   0  10      413.73     10.23 o 
   1   0  10      691.47     26.23 o 
   2   0  10       34.36      0.87 o 
   3   0  10        1.17      0.06 o 
   4   0  10        4.37      0.14 o 
   5   0  10       71.85      1.56 o 
   6   0  10       33.99      0.73 o 
   7   0  10       59.90      1.26 o 
   8   0  10        0.64      0.11 o 
   9   0  10       13.73      0.48 o 
  10   0  10       11.51      0.44 o 
  11   0  10        0.79      0.21 o 
 -14   1  10        0.45      0.05 o 
 -13   1  10        3.38      0.14 o 
 -12   1  10        2.83      0.09 o 
 -11   1  10        3.80      0.10 o 
 -10   1  10        6.34      0.16 o 
  -9   1  10        1.16      0.06 o 
  -8   1  10       35.87      0.79 o 
  -7   1  10       29.47      0.65 o 
  -6   1  10       50.24      1.11 o 
  -5   1  10       25.53      0.58 o 
  -4   1  10        0.11      0.13 o 
  -3   1  10        3.67      0.28 o 
  -2   1  10       32.93      0.98 o 
  -1   1  10        0.08      0.09 o 
   0   1  10      148.63      4.59 o 
   1   1  10       72.88      1.71 o 
   2   1  10       43.49      1.04 o 
   3   1  10       85.32      1.90 o 
   4   1  10        0.29      0.03 o 
   5   1  10        0.81      0.07 o 
   6   1  10        0.30      0.03 o 
   7   1  10        3.35      0.10 o 
   8   1  10       18.51      0.43 o 
   9   1  10        9.31      0.24 o 
  10   1  10        5.32      0.19 o 
  11   1  10        5.43      0.16 o 
 -13   2  10        4.19      0.11 o 
 -12   2  10        0.10      0.03 o 
 -11   2  10        1.10      0.05 o 
 -10   2  10        0.77      0.04 o 
  -9   2  10        5.43      0.14 o 
  -8   2  10       11.23      0.26 o 
  -7   2  10       77.72      1.72 o 
  -6   2  10        9.69      0.22 o 
  -5   2  10        0.02      0.02 o 
  -4   2  10       30.07      0.67 o 
  -3   2  10       11.69      0.56 o 
  -2   2  10       92.58      2.89 o 
  -1   2  10      187.93      4.67 o 
   0   2  10       26.52      0.65 o 
   1   2  10        4.69      0.14 o 
   2   2  10       74.55      1.66 o 
   3   2  10       11.28      0.26 o 
   4   2  10       41.49      0.91 o 
   5   2  10       40.09      0.93 o 
   6   2  10        1.49      0.06 o 
   7   2  10        0.94      0.05 o 
   8   2  10       15.44      0.37 o 
   9   2  10        1.95      0.07 o 
  10   2  10        6.46      0.16 o 
  11   2  10        0.96      0.06 o 
 -13   3  10        4.30      0.14 o 
 -12   3  10        0.08      0.03 o 
 -11   3  10       12.24      0.28 o 
 -10   3  10        7.79      0.19 o 
  -9   3  10        5.14      0.14 o 
  -8   3  10        9.90      0.23 o 
  -7   3  10       11.56      0.27 o 
  -6   3  10        0.50      0.03 o 
  -5   3  10        6.48      0.15 o 
  -4   3  10       64.18      1.43 o 
  -3   3  10       20.23      0.47 o 
  -2   3  10       22.57      0.50 o 
  -1   3  10       31.91      0.71 o 
   0   3  10        1.32      0.05 o 
   1   3  10        0.79      0.03 o 
   2   3  10        2.53      0.07 o 
   3   3  10        0.25      0.04 o 
   4   3  10        9.84      0.23 o 
   5   3  10       38.75      0.89 o 
   6   3  10       32.98      0.84 o 
   7   3  10        1.97      0.07 o 
   8   3  10        2.66      0.11 o 
   9   3  10        2.86      0.08 o 
  10   3  10        1.02      0.05 o 
 -12   4  10        0.03      0.04 o 
 -11   4  10        3.63      0.10 o 
 -10   4  10        7.40      0.18 o 
  -9   4  10        0.64      0.04 o 
  -8   4  10        0.35      0.04 o 
  -7   4  10        0.21      0.03 o 
  -6   4  10        1.96      0.08 o 
  -5   4  10       24.23      0.55 o 
  -4   4  10        2.95      0.09 o 
  -3   4  10       38.93      0.86 o 
  -2   4  10       24.55      0.54 o 
  -1   4  10        0.02      0.01 o 
   0   4  10       16.62      0.38 o 
   1   4  10        0.03      0.02 o 
   2   4  10        1.68      0.06 o 
   3   4  10       11.40      0.27 o 
   4   4  10        1.36      0.07 o 
   5   4  10       15.68      0.36 o 
   6   4  10       19.09      0.48 o 
   7   4  10        0.32      0.05 o 
   8   4  10        6.03      0.16 o 
   9   4  10        1.02      0.10 o 
 -10   5  10        0.69      0.06 o 
  -9   5  10        0.96      0.06 o 
  -8   5  10        2.42      0.08 o 
  -7   5  10        5.48      0.15 o 
  -6   5  10       15.30      0.35 o 
  -5   5  10        3.65      0.10 o 
  -4   5  10       12.78      0.30 o 
  -3   5  10        4.68      0.12 o 
  -2   5  10        3.39      0.09 o 
  -1   5  10       14.92      0.34 o 
   0   5  10        0.24      0.03 o 
   1   5  10        2.36      0.08 o 
   2   5  10        3.60      0.10 o 
   3   5  10        0.02      0.02 o 
   4   5  10       15.67      0.36 o 
   5   5  10        0.23      0.04 o 
   6   5  10        0.44      0.05 o 
   7   5  10       21.51      0.48 o 
   8   5  10        0.84      0.08 o 
  -9   6  10        0.90      0.05 o 
  -8   6  10        0.03      0.03 o 
  -7   6  10        0.41      0.05 o 
  -6   6  10        5.18      0.13 o 
  -5   6  10        9.80      0.23 o 
  -4   6  10        0.21      0.03 o 
  -3   6  10        3.25      0.11 o 
  -2   6  10        0.08      0.03 o 
  -1   6  10        0.50      0.04 o 
   0   6  10       12.49      0.31 o 
   1   6  10        6.85      0.17 o 
   2   6  10        0.03      0.04 o 
   3   6  10        2.30      0.08 o 
   4   6  10        0.03      0.03 o 
   5   6  10        0.19      0.06 o 
   6   6  10        7.56      0.41 o 
  -6   7  10        0.07      0.04 o 
  -5   7  10        2.16      0.07 o 
  -4   7  10        0.29      0.06 o 
  -3   7  10        0.23      0.03 o 
  -2   7  10        1.38      0.05 o 
  -1   7  10        0.02      0.02 o 
   0   7  10        1.94      0.07 o 
   1   7  10        0.65      0.05 o 
   2   7  10        0.42      0.07 o 
   3   7  10        1.71      0.18 o 
 -13   1  11        0.02      0.02 o 
 -12   1  11        0.98      0.05 o 
 -11   1  11        4.18      0.13 o 
 -10   1  11        2.00      0.08 o 
  -9   1  11        6.55      0.16 o 
  -8   1  11        1.64      0.06 o 
  -7   1  11       45.67      1.01 o 
  -6   1  11        4.15      0.10 o 
  -5   1  11        0.19      0.03 o 
  -4   1  11        1.68      0.24 o 
  -3   1  11      159.19      4.47 o 
  -2   1  11       82.90      2.30 o 
  -1   1  11       71.90      1.97 o 
   0   1  11      210.49      5.13 o 
   1   1  11        0.09      0.05 o 
   2   1  11        1.74      0.07 o 
   3   1  11       13.41      0.30 o 
   4   1  11      127.60      2.92 o 
   5   1  11       29.36      0.66 o 
   6   1  11       32.29      0.71 o 
   7   1  11       17.22      0.39 o 
   8   1  11        6.24      0.17 o 
   9   1  11        0.17      0.06 o 
  10   1  11        3.75      0.13 o 
  11   1  11        9.79      0.42 o 
 -13   2  11        0.03      0.03 o 
 -12   2  11        8.72      0.20 o 
 -11   2  11        2.11      0.08 o 
 -10   2  11       11.89      0.27 o 
  -9   2  11        0.01      0.02 o 
  -8   2  11       20.07      0.45 o 
  -7   2  11       22.36      0.50 o 
  -6   2  11        0.19      0.02 o 
  -5   2  11       39.35      0.90 o 
  -4   2  11        7.59      0.18 o 
  -3   2  11       23.02      0.53 o 
  -2   2  11       13.45      0.32 o 
  -1   2  11       72.13      1.61 o 
   0   2  11        1.39      0.05 o 
   1   2  11        8.42      0.22 o 
   2   2  11       32.04      0.71 o 
   3   2  11        9.32      0.30 o 
   4   2  11        1.33      0.06 o 
   5   2  11       10.58      0.24 o 
   6   2  11        5.86      0.15 o 
   7   2  11       10.16      0.25 o 
   8   2  11        0.15      0.04 o 
   9   2  11        8.83      0.22 o 
  10   2  11        1.26      0.06 o 
 -13   3  11        0.09      0.05 o 
 -12   3  11        1.61      0.08 o 
 -11   3  11        4.25      0.12 o 
 -10   3  11        0.02      0.02 o 
  -9   3  11        1.17      0.05 o 
  -8   3  11        6.20      0.15 o 
  -7   3  11        0.28      0.03 o 
  -6   3  11        4.31      0.11 o 
  -5   3  11        0.61      0.03 o 
  -4   3  11       20.60      0.47 o 
  -3   3  11        1.41      0.05 o 
  -2   3  11       20.25      0.45 o 
  -1   3  11       41.47      0.91 o 
   0   3  11        1.42      0.05 o 
   1   3  11       15.33      0.35 o 
   2   3  11        0.21      0.03 o 
   3   3  11       16.24      0.37 o 
   4   3  11        0.34      0.04 o 
   5   3  11       22.03      0.50 o 
   6   3  11        1.68      0.07 o 
   7   3  11        0.02      0.02 o 
   8   3  11        5.82      0.17 o 
   9   3  11        4.07      0.11 o 
  10   3  11        0.90      0.08 o 
 -12   4  11        1.49      0.10 o 
 -11   4  11        0.07      0.03 o 
 -10   4  11        0.03      0.04 o 
  -9   4  11        5.83      0.15 o 
  -8   4  11       22.35      0.50 o 
  -7   4  11       14.19      0.33 o 
  -6   4  11        6.91      0.18 o 
  -5   4  11        0.34      0.03 o 
  -4   4  11        0.13      0.02 o 
  -3   4  11        3.88      0.10 o 
  -2   4  11       18.14      0.40 o 
  -1   4  11        2.94      0.11 o 
   0   4  11        0.68      0.03 o 
   1   4  11        1.41      0.05 o 
   2   4  11        0.22      0.03 o 
   3   4  11        0.03      0.02 o 
   4   4  11        0.46      0.05 o 
   5   4  11        2.71      0.09 o 
   6   4  11        1.82      0.11 o 
   7   4  11        0.03      0.03 o 
   8   4  11        0.29      0.05 o 
   9   4  11        0.20      0.06 o 
 -10   5  11        1.15      0.06 o 
  -9   5  11        0.02      0.02 o 
  -8   5  11        0.02      0.02 o 
  -7   5  11        9.06      0.22 o 
  -6   5  11        0.59      0.04 o 
  -5   5  11        0.06      0.03 o 
  -4   5  11        1.39      0.05 o 
  -3   5  11        1.41      0.05 o 
  -2   5  11        0.57      0.04 o 
  -1   5  11        1.47      0.07 o 
   0   5  11        3.98      0.11 o 
   1   5  11        0.88      0.05 o 
   2   5  11        0.30      0.04 o 
   3   5  11        0.03      0.02 o 
   4   5  11        7.68      0.19 o 
   5   5  11        0.05      0.05 o 
   6   5  11        0.04      0.03 o 
   7   5  11        1.37      0.08 o 
   8   5  11        0.42      0.04 o 
  -9   6  11        8.38      0.35 o 
  -8   6  11        0.76      0.05 o 
  -7   6  11        1.78      0.07 o 
  -6   6  11       10.05      0.25 o 
  -5   6  11        0.74      0.05 o 
  -4   6  11        0.52      0.04 o 
  -3   6  11        0.37      0.04 o 
  -2   6  11        6.55      0.17 o 
  -1   6  11        0.03      0.02 o 
   0   6  11        1.37      0.06 o 
   1   6  11        0.24      0.04 o 
   2   6  11        3.38      0.12 o 
   3   6  11        2.60      0.09 o 
   4   6  11        0.06      0.04 o 
   5   6  11        0.34      0.06 o 
   6   6  11        5.32      0.25 o 
  -5   7  11        2.72      0.09 o 
  -4   7  11        0.90      0.05 o 
  -3   7  11        0.39      0.05 o 
  -2   7  11        3.45      0.12 o 
  -1   7  11        4.86      0.12 o 
   0   7  11        0.75      0.05 o 
   1   7  11        2.79      0.12 o 
   2   7  11        0.51      0.08 o 
   3   7  11        2.84      0.11 o 
 -13   0  12       12.16      0.28 o 
 -12   0  12        8.67      0.22 o 
 -11   0  12        2.56      0.11 o 
 -10   0  12       11.75      0.28 o 
  -9   0  12        0.16      0.04 o 
  -8   0  12        3.22      0.10 o 
  -7   0  12        5.57      0.16 o 
  -6   0  12        2.17      1.31 o 
  -5   0  12       43.54      1.03 o 
  -4   0  12      235.44      5.75 o 
  -3   0  12      147.73      4.99 o 
  -2   0  12       16.65      1.31 o 
  -1   0  12      105.97      3.54 o 
   0   0  12       14.21      0.43 o 
   1   0  12        5.96      0.18 o 
   2   0  12       77.77      1.66 o 
   3   0  12      285.78      6.29 o 
   4   0  12        3.06      0.22 o 
   5   0  12       16.92      0.38 o 
   6   0  12       92.15      2.24 o 
   7   0  12       17.26      0.51 o 
   8   0  12       24.49      0.67 o 
   9   0  12        8.83      0.40 o 
  10   0  12       11.61      0.44 o 
 -13   1  12        3.28      0.11 o 
 -12   1  12        6.97      0.17 o 
 -11   1  12       13.47      0.31 o 
 -10   1  12        3.87      0.10 o 
  -9   1  12        0.11      0.03 o 
  -8   1  12        1.83      0.07 o 
  -7   1  12        2.83      0.08 o 
  -6   1  12       41.75      0.92 o 
  -5   1  12       24.47      0.56 o 
  -4   1  12       79.57      1.77 o 
  -3   1  12       50.68      1.22 o 
  -2   1  12        9.70      0.47 o 
  -1   1  12       88.23      2.73 o 
   0   1  12        0.20      0.05 o 
   1   1  12        1.96      0.08 o 
   2   1  12       24.06      0.59 o 
   3   1  12       11.16      0.26 o 
   4   1  12       11.42      0.28 o 
   5   1  12       55.59      1.26 o 
   6   1  12        0.69      0.05 o 
   7   1  12       15.42      0.35 o 
   8   1  12        4.24      0.14 o 
   9   1  12        0.93      0.07 o 
  10   1  12        0.65      0.08 o 
 -13   2  12        1.17      0.07 o 
 -12   2  12        1.18      0.06 o 
 -11   2  12        2.65      0.08 o 
 -10   2  12        5.09      0.13 o 
  -9   2  12        3.07      0.09 o 
  -8   2  12        7.93      0.20 o 
  -7   2  12        7.92      0.19 o 
  -6   2  12        8.81      0.22 o 
  -5   2  12       23.75      0.55 o 
  -4   2  12        0.81      0.03 o 
  -3   2  12        2.17      0.07 o 
  -2   2  12      107.97      2.40 o 
  -1   2  12       33.94      0.73 o 
   0   2  12       16.67      0.39 o 
   1   2  12       14.27      0.34 o 
   2   2  12        0.43      0.03 o 
   3   2  12       21.68      0.56 o 
   4   2  12      101.65      2.27 o 
   5   2  12       21.95      0.50 o 
   6   2  12        3.43      0.10 o 
   7   2  12        0.42      0.04 o 
   8   2  12        0.03      0.03 o 
   9   2  12        6.42      0.17 o 
  10   2  12       15.76      0.42 o 
 -12   3  12        0.48      0.04 o 
 -11   3  12        0.99      0.05 o 
 -10   3  12        0.02      0.02 o 
  -9   3  12       41.66      0.93 o 
  -8   3  12       50.62      1.13 o 
  -7   3  12        0.92      0.04 o 
  -6   3  12        0.96      0.06 o 
  -5   3  12        0.72      0.03 o 
  -4   3  12       12.38      0.28 o 
  -3   3  12       42.91      0.95 o 
  -2   3  12       85.10      1.88 o 
  -1   3  12        0.22      0.03 o 
   0   3  12        9.44      0.22 o 
   1   3  12       34.52      0.76 o 
   2   3  12        3.74      0.10 o 
   3   3  12       33.73      0.75 o 
   4   3  12        0.02      0.02 o 
   5   3  12        0.62      0.05 o 
   6   3  12        1.36      0.07 o 
   7   3  12        3.66      0.11 o 
   8   3  12        3.43      0.12 o 
   9   3  12        4.80      0.13 o 
 -12   4  12        0.11      0.09 o 
 -11   4  12        3.14      0.09 o 
 -10   4  12        0.07      0.04 o 
  -9   4  12        6.23      0.16 o 
  -8   4  12       17.15      0.41 o 
  -7   4  12        3.57      0.10 o 
  -6   4  12       11.56      0.27 o 
  -5   4  12        2.06      0.07 o 
  -4   4  12        0.38      0.03 o 
  -3   4  12        2.96      0.08 o 
  -2   4  12        0.09      0.02 o 
  -1   4  12       21.45      0.47 o 
   0   4  12       24.72      0.54 o 
   1   4  12        1.58      0.07 o 
   2   4  12       35.58      0.79 o 
   3   4  12        1.76      0.06 o 
   4   4  12        0.31      0.04 o 
   5   4  12        0.58      0.06 o 
   6   4  12        0.27      0.04 o 
   7   4  12        4.91      0.13 o 
   8   4  12        6.20      0.17 o 
   9   4  12        0.37      0.14 o 
 -10   5  12       14.78      0.34 o 
  -9   5  12        3.17      0.09 o 
  -8   5  12        0.88      0.05 o 
  -7   5  12       25.42      0.57 o 
  -6   5  12        0.24      0.04 o 
  -5   5  12       11.85      0.28 o 
  -4   5  12        7.81      0.21 o 
  -3   5  12       13.18      0.30 o 
  -2   5  12        0.91      0.05 o 
  -1   5  12       14.27      0.40 o 
   0   5  12        8.53      0.21 o 
   1   5  12       22.76      0.51 o 
   2   5  12        0.83      0.05 o 
   3   5  12        1.61      0.06 o 
   4   5  12        2.07      0.08 o 
   5   5  12        0.05      0.04 o 
   6   5  12        0.61      0.06 o 
   7   5  12        1.37      0.09 o 
  -8   6  12        0.04      0.04 o 
  -7   6  12        0.04      0.05 o 
  -6   6  12        4.64      0.13 o 
  -5   6  12        0.08      0.04 o 
  -4   6  12        4.41      0.12 o 
  -3   6  12        4.17      0.12 o 
  -2   6  12        0.44      0.04 o 
  -1   6  12        0.13      0.04 o 
   0   6  12        5.22      0.14 o 
   1   6  12        0.06      0.04 o 
   2   6  12        8.50      0.21 o 
   3   6  12        2.99      0.12 o 
   4   6  12        0.23      0.06 o 
   5   6  12        0.67      0.06 o 
  -5   7  12        0.08      0.06 o 
  -4   7  12        0.15      0.04 o 
  -3   7  12        6.71      0.17 o 
  -2   7  12        1.05      0.06 o 
  -1   7  12        0.11      0.04 o 
   0   7  12        0.02      0.02 o 
   1   7  12        0.04      0.03 o 
   2   7  12        0.06      0.04 o 
 -13   1  13        0.60      0.06 o 
 -12   1  13        0.75      0.04 o 
 -11   1  13        0.48      0.04 o 
 -10   1  13       11.55      0.27 o 
  -9   1  13        0.28      0.05 o 
  -8   1  13        0.06      0.03 o 
  -7   1  13        9.08      0.21 o 
  -6   1  13        4.86      0.12 o 
  -5   1  13        8.69      0.20 o 
  -4   1  13       14.81      0.33 o 
  -3   1  13        0.81      0.04 o 
  -2   1  13       31.30      0.74 o 
  -1   1  13        5.30      0.13 o 
   0   1  13       25.38      0.58 o 
   1   1  13        6.70      0.16 o 
   2   1  13      117.12      2.82 o 
   3   1  13       35.99      0.79 o 
   4   1  13        6.10      0.17 o 
   5   1  13       16.78      0.40 o 
   6   1  13       13.87      0.33 o 
   7   1  13       15.35      0.36 o 
   8   1  13       11.25      0.27 o 
   9   1  13       26.76      0.60 o 
  10   1  13        1.60      0.11 o 
 -13   2  13        0.83      0.04 o 
 -12   2  13        5.10      0.15 o 
 -11   2  13        0.58      0.04 o 
 -10   2  13       11.48      0.29 o 
  -9   2  13       30.97      0.69 o 
  -8   2  13        2.00      0.07 o 
  -7   2  13        4.84      0.13 o 
  -6   2  13        0.27      0.03 o 
  -5   2  13       72.91      1.61 o 
  -4   2  13        3.30      0.08 o 
  -3   2  13       52.85      1.18 o 
  -2   2  13       30.26      0.67 o 
  -1   2  13       12.78      0.31 o 
   0   2  13        9.87      0.25 o 
   1   2  13       26.79      0.65 o 
   2   2  13       35.44      0.81 o 
   3   2  13        2.99      0.10 o 
   4   2  13       26.98      0.61 o 
   5   2  13        0.03      0.03 o 
   6   2  13        7.09      0.17 o 
   7   2  13        4.01      0.14 o 
   8   2  13        3.94      0.12 o 
   9   2  13        0.03      0.03 o 
  10   2  13        0.86      0.06 o 
 -12   3  13        0.42      0.04 o 
 -11   3  13        2.63      0.08 o 
 -10   3  13        0.23      0.04 o 
  -9   3  13        6.80      0.19 o 
  -8   3  13        1.56      0.06 o 
  -7   3  13        7.32      0.18 o 
  -6   3  13        6.64      0.16 o 
  -5   3  13        0.05      0.02 o 
  -4   3  13        1.00      0.04 o 
  -3   3  13        9.58      0.22 o 
  -2   3  13        3.88      0.10 o 
  -1   3  13        1.05      0.07 o 
   0   3  13        0.06      0.03 o 
   1   3  13       28.85      0.77 o 
   2   3  13        0.09      0.03 o 
   3   3  13       12.41      0.28 o 
   4   3  13       13.18      0.31 o 
   5   3  13        4.25      0.12 o 
   6   3  13        0.57      0.05 o 
   7   3  13        1.66      0.07 o 
   8   3  13        6.59      0.17 o 
   9   3  13        0.30      0.04 o 
 -11   4  13        5.84      0.16 o 
 -10   4  13        7.85      0.21 o 
  -9   4  13        7.48      0.18 o 
  -8   4  13       10.88      0.29 o 
  -7   4  13        0.02      0.02 o 
  -6   4  13       13.86      0.32 o 
  -5   4  13       15.02      0.36 o 
  -4   4  13       28.94      0.68 o 
  -3   4  13       32.39      0.75 o 
  -2   4  13       10.92      0.25 o 
  -1   4  13        0.31      0.04 o 
   0   4  13        6.27      0.17 o 
   1   4  13        8.19      0.25 o 
   2   4  13       11.97      0.27 o 
   3   4  13       13.78      0.32 o 
   4   4  13        0.56      0.04 o 
   5   4  13        0.04      0.04 o 
   6   4  13        0.03      0.03 o 
   7   4  13        0.31      0.04 o 
   8   4  13        0.20      0.06 o 
 -10   5  13        0.03      0.03 o 
  -9   5  13        0.23      0.03 o 
  -8   5  13        0.17      0.04 o 
  -7   5  13        0.11      0.03 o 
  -6   5  13        0.64      0.04 o 
  -5   5  13        4.08      0.12 o 
  -4   5  13        0.57      0.06 o 
  -3   5  13        0.33      0.03 o 
  -2   5  13        5.76      0.15 o 
  -1   5  13        0.03      0.02 o 
   0   5  13        0.94      0.06 o 
   1   5  13        0.40      0.05 o 
   2   5  13        1.70      0.07 o 
   3   5  13        0.39      0.04 o 
   4   5  13        0.07      0.04 o 
   5   5  13        0.45      0.06 o 
   6   5  13        1.70      0.07 o 
   7   5  13        0.03      0.03 o 
  -8   6  13        1.66      0.06 o 
  -7   6  13        0.46      0.04 o 
  -6   6  13        0.79      0.06 o 
  -5   6  13        1.58      0.06 o 
  -4   6  13       20.29      0.46 o 
  -3   6  13        1.97      0.08 o 
  -2   6  13        0.20      0.06 o 
  -1   6  13        3.35      0.10 o 
   0   6  13        4.75      0.16 o 
   1   6  13        2.29      0.08 o 
   2   6  13        0.63      0.05 o 
   3   6  13        4.09      0.12 o 
   4   6  13        0.11      0.05 o 
   5   6  13        0.26      0.06 o 
  -4   7  13        0.29      0.04 o 
  -3   7  13        4.42      0.12 o 
  -2   7  13        0.02      0.02 o 
  -1   7  13        0.23      0.05 o 
   0   7  13        0.15      0.04 o 
   1   7  13        2.87      0.09 o 
 -13   0  14        1.60      0.08 o 
 -12   0  14        5.62      0.16 o 
 -11   0  14       35.18      0.91 o 
 -10   0  14        0.80      0.06 o 
  -9   0  14        1.96      0.09 o 
  -8   0  14       43.15      0.95 o 
  -7   0  14       12.68      0.29 o 
  -6   0  14       25.53      0.55 o 
  -5   0  14        0.59      0.04 o 
  -4   0  14        1.86      0.07 o 
  -3   0  14       17.79      0.40 o 
  -2   0  14       54.97      1.32 o 
  -1   0  14       47.83      1.20 o 
   0   0  14       52.13      1.32 o 
   1   0  14       85.76      2.00 o 
   2   0  14       98.80      2.37 o 
   3   0  14        3.91      0.14 o 
   4   0  14        0.06      0.04 o 
   5   0  14       15.72      0.97 o 
   6   0  14        4.30      0.27 o 
   7   0  14       11.98      0.44 o 
   8   0  14       82.62      2.00 o 
   9   0  14        0.08      0.09 o 
  10   0  14        3.20      0.28 o 
 -13   1  14        0.03      0.03 o 
 -12   1  14        0.18      0.04 o 
 -11   1  14        6.21      0.16 o 
 -10   1  14       17.83      0.41 o 
  -9   1  14       13.55      0.31 o 
  -8   1  14        0.56      0.04 o 
  -7   1  14       15.02      0.34 o 
  -6   1  14       21.48      0.48 o 
  -5   1  14       25.56      0.57 o 
  -4   1  14       16.46      0.38 o 
  -3   1  14        0.33      0.03 o 
  -2   1  14       18.05      0.46 o 
  -1   1  14       45.05      1.11 o 
   0   1  14        8.81      0.25 o 
   1   1  14      126.01      2.92 o 
   2   1  14        3.12      0.10 o 
   3   1  14        0.57      0.05 o 
   4   1  14        2.44      0.10 o 
   5   1  14        0.36      0.05 o 
   6   1  14        0.06      0.04 o 
   7   1  14       23.92      0.54 o 
   8   1  14        0.05      0.06 o 
   9   1  14        8.94      0.24 o 
  10   1  14        5.37      0.38 o 
 -13   2  14        3.13      0.09 o 
 -12   2  14        0.39      0.04 o 
 -11   2  14        1.41      0.06 o 
 -10   2  14       13.57      0.32 o 
  -9   2  14        4.80      0.13 o 
  -8   2  14       11.30      0.30 o 
  -7   2  14        3.64      0.11 o 
  -6   2  14        6.25      0.15 o 
  -5   2  14        0.69      0.03 o 
  -4   2  14       22.26      0.50 o 
  -3   2  14        0.92      0.05 o 
  -2   2  14       13.26      0.31 o 
  -1   2  14        1.32      0.06 o 
   0   2  14       57.03      1.36 o 
   1   2  14        6.44      0.17 o 
   2   2  14        1.61      0.06 o 
   3   2  14        7.94      0.26 o 
   4   2  14       10.92      0.32 o 
   5   2  14        6.05      0.16 o 
   6   2  14       34.62      0.83 o 
   7   2  14        6.55      0.21 o 
   8   2  14        0.45      0.05 o 
   9   2  14        7.51      0.19 o 
 -12   3  14        3.86      0.14 o 
 -11   3  14        0.42      0.05 o 
 -10   3  14        7.91      0.19 o 
  -9   3  14        6.10      0.16 o 
  -8   3  14        1.35      0.07 o 
  -7   3  14       22.45      0.53 o 
  -6   3  14       54.91      1.28 o 
  -5   3  14        0.85      0.04 o 
  -4   3  14       31.31      0.70 o 
  -3   3  14       69.49      1.66 o 
  -2   3  14        4.82      0.12 o 
  -1   3  14       26.39      0.69 o 
   0   3  14       27.53      0.75 o 
   1   3  14       14.87      0.38 o 
   2   3  14        8.49      0.20 o 
   3   3  14       50.54      1.12 o 
   4   3  14        0.02      0.02 o 
   5   3  14       30.24      0.67 o 
   6   3  14        0.08      0.06 o 
   7   3  14        0.27      0.06 o 
   8   3  14        5.74      0.26 o 
   9   3  14        1.12      0.25 o 
 -11   4  14        0.02      0.02 o 
 -10   4  14        0.15      0.04 o 
  -9   4  14        0.28      0.04 o 
  -8   4  14        0.03      0.02 o 
  -7   4  14        3.38      0.12 o 
  -6   4  14       13.48      0.35 o 
  -5   4  14        7.21      0.19 o 
  -4   4  14       22.53      0.55 o 
  -3   4  14        5.90      0.14 o 
  -2   4  14        9.06      0.21 o 
  -1   4  14        3.43      0.10 o 
   0   4  14        0.09      0.03 o 
   1   4  14        1.76      0.07 o 
   2   4  14        8.05      0.24 o 
   3   4  14        3.19      0.10 o 
   4   4  14       21.43      0.49 o 
   5   4  14        2.56      0.12 o 
   6   4  14        3.09      0.10 o 
   7   4  14        7.10      0.18 o 
   8   4  14        0.15      0.09 o 
 -10   5  14        0.69      0.05 o 
  -9   5  14        0.21      0.04 o 
  -8   5  14        0.59      0.05 o 
  -7   5  14        1.26      0.07 o 
  -6   5  14        2.23      0.08 o 
  -5   5  14       50.27      1.12 o 
  -4   5  14       13.66      0.35 o 
  -3   5  14        1.72      0.08 o 
  -2   5  14        2.57      0.08 o 
  -1   5  14        1.86      0.07 o 
   0   5  14       14.71      0.34 o 
   1   5  14       19.86      0.45 o 
   2   5  14       19.17      0.43 o 
   3   5  14        1.74      0.12 o 
   4   5  14        0.04      0.04 o 
   5   5  14        2.95      0.14 o 
   6   5  14        8.54      0.21 o 
  -8   6  14        0.42      0.08 o 
  -7   6  14        0.02      0.02 o 
  -6   6  14        0.93      0.05 o 
  -5   6  14        0.05      0.03 o 
  -4   6  14        4.88      0.16 o 
  -3   6  14        0.16      0.04 o 
  -2   6  14        1.60      0.08 o 
  -1   6  14        0.12      0.04 o 
   0   6  14        0.34      0.04 o 
   1   6  14        0.64      0.05 o 
   2   6  14        4.56      0.13 o 
   3   6  14        0.38      0.06 o 
   4   6  14        1.77      0.10 o 
  -3   7  14        1.45      0.11 o 
  -2   7  14        0.08      0.04 o 
  -1   7  14        3.96      0.13 o 
 -13   1  15        1.65      0.07 o 
 -12   1  15       13.79      0.32 o 
 -11   1  15        6.00      0.16 o 
 -10   1  15        0.04      0.03 o 
  -9   1  15        0.53      0.04 o 
  -8   1  15       15.99      0.40 o 
  -7   1  15       13.56      0.31 o 
  -6   1  15        3.65      0.09 o 
  -5   1  15       38.88      0.86 o 
  -4   1  15        0.10      0.02 o 
  -3   1  15        0.10      0.03 o 
  -2   1  15       11.18      0.28 o 
  -1   1  15       10.34      0.28 o 
   0   1  15        3.43      0.14 o 
   1   1  15        4.09      0.11 o 
   2   1  15        5.30      0.13 o 
   3   1  15        3.12      0.10 o 
   4   1  15        9.59      0.24 o 
   5   1  15       18.45      0.46 o 
   6   1  15        1.94      0.09 o 
   7   1  15       22.60      0.51 o 
   8   1  15        1.55      0.11 o 
   9   1  15        0.94      0.09 o 
 -12   2  15        0.05      0.04 o 
 -11   2  15       10.08      0.24 o 
 -10   2  15        0.10      0.04 o 
  -9   2  15        0.48      0.04 o 
  -8   2  15        0.19      0.04 o 
  -7   2  15       40.87      0.91 o 
  -6   2  15        2.73      0.08 o 
  -5   2  15       11.82      0.27 o 
  -4   2  15       34.48      0.77 o 
  -3   2  15       28.41      0.63 o 
  -2   2  15        2.11      0.07 o 
  -1   2  15       12.03      0.32 o 
   0   2  15       95.28      2.31 o 
   1   2  15        0.81      0.04 o 
   2   2  15       12.64      0.29 o 
   3   2  15        1.29      0.07 o 
   4   2  15       26.50      0.79 o 
   5   2  15        0.05      0.06 o 
   6   2  15       15.51      0.37 o 
   7   2  15       12.02      0.29 o 
   8   2  15        2.53      0.11 o 
   9   2  15        2.55      0.10 o 
 -12   3  15        0.23      0.04 o 
 -11   3  15        0.02      0.02 o 
 -10   3  15        2.74      0.09 o 
  -9   3  15        2.93      0.09 o 
  -8   3  15        0.46      0.04 o 
  -7   3  15        4.74      0.13 o 
  -6   3  15       12.66      0.32 o 
  -5   3  15        2.24      0.08 o 
  -4   3  15        5.89      0.15 o 
  -3   3  15        1.59      0.06 o 
  -2   3  15       11.26      0.27 o 
  -1   3  15        6.24      0.19 o 
   0   3  15        0.37      0.04 o 
   1   3  15        0.90      0.05 o 
   2   3  15        5.12      0.13 o 
   3   3  15        5.07      0.14 o 
   4   3  15        0.03      0.04 o 
   5   3  15        0.82      0.10 o 
   6   3  15       12.09      0.30 o 
   7   3  15        0.19      0.11 o 
   8   3  15        1.20      0.10 o 
 -11   4  15        0.58      0.04 o 
 -10   4  15        0.02      0.02 o 
  -9   4  15        0.03      0.03 o 
  -8   4  15        3.09      0.09 o 
  -7   4  15       12.41      0.32 o 
  -6   4  15       22.54      0.54 o 
  -5   4  15       13.08      0.33 o 
  -4   4  15        0.87      0.04 o 
  -3   4  15        0.04      0.04 o 
  -2   4  15       10.67      0.28 o 
  -1   4  15       38.32      0.84 o 
   0   4  15       26.45      0.82 o 
   1   4  15       19.12      0.43 o 
   2   4  15        5.66      0.14 o 
   3   4  15        0.04      0.04 o 
   4   4  15        5.12      0.19 o 
   5   4  15       12.40      0.29 o 
   6   4  15        4.74      0.15 o 
   7   4  15        3.47      0.13 o 
  -9   5  15        2.17      0.11 o 
  -8   5  15        0.71      0.05 o 
  -7   5  15        0.05      0.04 o 
  -6   5  15        1.44      0.06 o 
  -5   5  15        0.12      0.03 o 
  -4   5  15        0.19      0.03 o 
  -3   5  15        0.03      0.02 o 
  -2   5  15        0.17      0.03 o 
  -1   5  15        1.20      0.07 o 
   0   5  15        1.69      0.07 o 
   1   5  15        0.19      0.04 o 
   2   5  15        1.24      0.09 o 
   3   5  15        1.97      0.09 o 
   4   5  15        0.04      0.04 o 
   5   5  15        1.05      0.07 o 
   6   5  15        0.39      0.17 o 
  -7   6  15        0.04      0.04 o 
  -6   6  15        3.76      0.15 o 
  -5   6  15        3.98      0.11 o 
  -4   6  15        0.02      0.02 o 
  -3   6  15        0.66      0.05 o 
  -2   6  15        5.91      0.18 o 
  -1   6  15        5.84      0.15 o 
   0   6  15        1.76      0.07 o 
   1   6  15       12.12      0.29 o 
   2   6  15        0.05      0.04 o 
   3   6  15        0.76      0.10 o 
 -13   0  16        9.67      0.73 o 
 -12   0  16       17.45      0.80 o 
 -11   0  16        1.41      0.09 o 
 -10   0  16        3.10      0.14 o 
  -9   0  16       21.43      0.50 o 
  -8   0  16       11.77      0.29 o 
  -7   0  16        6.93      0.18 o 
  -6   0  16      127.62      2.86 o 
  -5   0  16        0.08      0.04 o 
  -4   0  16       55.92      1.23 o 
  -3   0  16       13.27      0.36 o 
  -2   0  16       11.35      0.29 o 
  -1   0  16       21.59      0.53 o 
   0   0  16       11.24      0.29 o 
   1   0  16       12.59      0.30 o 
   2   0  16       36.13      0.86 o 
   3   0  16       11.62      0.43 o 
   4   0  16       48.92      0.96 o 
   5   0  16       15.57      0.47 o 
   6   0  16        2.00      0.24 o 
   7   0  16        8.68      0.39 o 
   8   0  16        1.01      0.21 o 
   9   0  16        0.71      0.20 o 
 -13   1  16        4.36      0.12 o 
 -12   1  16        1.74      0.07 o 
 -11   1  16        2.39      0.09 o 
 -10   1  16        0.86      0.05 o 
  -9   1  16        2.53      0.08 o 
  -8   1  16        8.68      0.22 o 
  -7   1  16        5.86      0.15 o 
  -6   1  16        0.58      0.03 o 
  -5   1  16       53.82      1.20 o 
  -4   1  16       21.60      0.48 o 
  -3   1  16       31.23      0.76 o 
  -2   1  16        1.03      0.05 o 
  -1   1  16        6.03      0.15 o 
   0   1  16        3.63      0.10 o 
   1   1  16       23.36      0.57 o 
   2   1  16        0.49      0.03 o 
   3   1  16       60.09      1.37 o 
   4   1  16        3.31      0.12 o 
   5   1  16        0.11      0.05 o 
   6   1  16       26.51      0.64 o 
   7   1  16        0.21      0.07 o 
   8   1  16        0.62      0.08 o 
   9   1  16        2.12      0.23 o 
 -12   2  16        0.25      0.04 o 
 -11   2  16        0.20      0.04 o 
 -10   2  16        0.68      0.05 o 
  -9   2  16        9.73      0.23 o 
  -8   2  16       36.49      0.82 o 
  -7   2  16       12.46      0.32 o 
  -6   2  16        0.34      0.03 o 
  -5   2  16        3.37      0.09 o 
  -4   2  16       10.29      0.24 o 
  -3   2  16       14.47      0.34 o 
  -2   2  16       36.37      0.90 o 
  -1   2  16        0.07      0.03 o 
   0   2  16        2.67      0.08 o 
   1   2  16        5.63      0.14 o 
   2   2  16       13.11      0.30 o 
   3   2  16        1.94      0.09 o 
   4   2  16        2.49      0.11 o 
   5   2  16       11.46      0.39 o 
   6   2  16        7.82      0.21 o 
   7   2  16        1.13      0.08 o 
   8   2  16        2.09      0.09 o 
 -12   3  16        1.65      0.07 o 
 -11   3  16        3.76      0.12 o 
 -10   3  16        0.13      0.04 o 
  -9   3  16        2.99      0.09 o 
  -8   3  16       17.10      0.40 o 
  -7   3  16       22.33      0.51 o 
  -6   3  16        1.76      0.06 o 
  -5   3  16        0.04      0.04 o 
  -4   3  16        3.97      0.14 o 
  -3   3  16        0.03      0.04 o 
  -2   3  16       32.07      0.72 o 
  -1   3  16      115.75      2.66 o 
   0   3  16        1.19      0.06 o 
   1   3  16        0.34      0.04 o 
   2   3  16        3.90      0.11 o 
   3   3  16        8.20      0.21 o 
   4   3  16       23.19      0.56 o 
   5   3  16       32.57      0.75 o 
   6   3  16        5.76      0.18 o 
   7   3  16        2.06      0.10 o 
   8   3  16        2.42      0.09 o 
 -11   4  16        0.60      0.05 o 
 -10   4  16       10.69      0.25 o 
  -9   4  16        0.03      0.02 o 
  -8   4  16        2.76      0.09 o 
  -7   4  16        9.90      0.24 o 
  -6   4  16        0.56      0.04 o 
  -5   4  16        0.01      0.02 o 
  -4   4  16        1.73      0.07 o 
  -3   4  16        4.04      0.12 o 
  -2   4  16       15.28      0.35 o 
  -1   4  16        4.17      0.15 o 
   0   4  16       17.08      0.47 o 
   1   4  16       12.63      0.29 o 
   2   4  16        0.05      0.05 o 
   3   4  16        2.46      0.10 o 
   4   4  16        0.19      0.09 o 
   5   4  16        1.47      0.09 o 
   6   4  16        3.96      0.29 o 
   7   4  16        1.30      0.21 o 
  -9   5  16        8.87      0.21 o 
  -8   5  16        0.02      0.02 o 
  -7   5  16        0.23      0.04 o 
  -6   5  16        7.94      0.20 o 
  -5   5  16        0.79      0.05 o 
  -4   5  16        0.04      0.03 o 
  -3   5  16       17.77      0.47 o 
  -2   5  16       13.83      0.32 o 
  -1   5  16        0.16      0.03 o 
   0   5  16       24.44      0.59 o 
   1   5  16        6.94      0.18 o 
   2   5  16        7.26      0.19 o 
   3   5  16        4.22      0.14 o 
   4   5  16        8.05      0.21 o 
   5   5  16        2.87      0.15 o 
  -6   6  16        2.10      0.10 o 
  -5   6  16        0.25      0.04 o 
  -4   6  16        1.12      0.09 o 
  -3   6  16        0.03      0.03 o 
  -2   6  16        0.67      0.05 o 
  -1   6  16        0.66      0.05 o 
   0   6  16        2.07      0.07 o 
   1   6  16        1.25      0.06 o 
   2   6  16        1.19      0.06 o 
   3   6  16        0.14      0.12 o 
 -12   1  17        0.76      0.05 o 
 -11   1  17        0.20      0.04 o 
 -10   1  17       14.88      0.35 o 
  -9   1  17       35.17      0.83 o 
  -8   1  17        6.99      0.18 o 
  -7   1  17       22.55      0.51 o 
  -6   1  17        1.02      0.04 o 
  -5   1  17       15.98      0.36 o 
  -4   1  17        4.45      0.12 o 
  -3   1  17       58.04      1.41 o 
  -2   1  17       29.90      0.85 o 
  -1   1  17        1.66      0.07 o 
   0   1  17       20.16      0.55 o 
   1   1  17        3.62      0.11 o 
   2   1  17        4.57      0.13 o 
   3   1  17        1.51      0.09 o 
   4   1  17        9.19      0.49 o 
   5   1  17        0.10      0.05 o 
   6   1  17        0.40      0.06 o 
   7   1  17        3.54      0.12 o 
   8   1  17        0.14      0.14 o 
 -12   2  17        0.33      0.04 o 
 -11   2  17        0.69      0.05 o 
 -10   2  17        3.70      0.11 o 
  -9   2  17        8.17      0.22 o 
  -8   2  17        2.04      0.08 o 
  -7   2  17        2.18      0.08 o 
  -6   2  17        9.53      0.24 o 
  -5   2  17        7.73      0.21 o 
  -4   2  17        7.27      0.18 o 
  -3   2  17        1.02      0.06 o 
  -2   2  17       54.82      1.36 o 
  -1   2  17        0.02      0.02 o 
   0   2  17        0.04      0.04 o 
   1   2  17        4.08      0.11 o 
   2   2  17       47.72      1.06 o 
   3   2  17        6.94      0.21 o 
   4   2  17        5.27      0.16 o 
   5   2  17       24.67      0.67 o 
   6   2  17        1.37      0.13 o 
   7   2  17        0.04      0.04 o 
   8   2  17        0.87      0.08 o 
 -11   3  17        4.57      0.16 o 
 -10   3  17        1.46      0.08 o 
  -9   3  17        0.15      0.04 o 
  -8   3  17       16.73      0.40 o 
  -7   3  17        0.19      0.04 o 
  -6   3  17        0.62      0.04 o 
  -5   3  17        0.12      0.03 o 
  -4   3  17       14.91      0.34 o 
  -3   3  17        1.13      0.05 o 
  -2   3  17        4.41      0.13 o 
  -1   3  17       11.89      0.29 o 
   0   3  17        5.07      0.18 o 
   1   3  17        1.75      0.07 o 
   2   3  17        0.26      0.04 o 
   3   3  17        7.18      0.23 o 
   4   3  17        2.88      0.11 o 
   5   3  17        0.05      0.04 o 
   6   3  17        0.53      0.07 o 
   7   3  17        0.60      0.08 o 
 -10   4  17        0.87      0.06 o 
  -9   4  17        0.04      0.04 o 
  -8   4  17        0.04      0.04 o 
  -7   4  17        3.64      0.10 o 
  -6   4  17        0.05      0.03 o 
  -5   4  17        2.40      0.08 o 
  -4   4  17        4.56      0.13 o 
  -3   4  17       11.04      0.26 o 
  -2   4  17       10.84      0.28 o 
  -1   4  17       10.32      0.29 o 
   0   4  17        0.73      0.05 o 
   1   4  17        4.35      0.18 o 
   2   4  17        6.39      0.22 o 
   3   4  17       16.18      0.38 o 
   4   4  17       18.45      0.42 o 
   5   4  17        5.24      0.15 o 
   6   4  17        0.41      0.17 o 
  -9   5  17        0.06      0.06 o 
  -8   5  17        0.08      0.04 o 
  -7   5  17        2.25      0.10 o 
  -6   5  17        0.20      0.05 o 
  -5   5  17        0.59      0.05 o 
  -4   5  17        1.69      0.07 o 
  -3   5  17        1.10      0.05 o 
  -2   5  17        0.63      0.06 o 
  -1   5  17        0.48      0.04 o 
   0   5  17        0.36      0.04 o 
   1   5  17        0.27      0.05 o 
   2   5  17        0.18      0.08 o 
   3   5  17        0.03      0.03 o 
   4   5  17        1.19      0.16 o 
  -6   6  17        1.51      0.10 o 
  -5   6  17        0.74      0.08 o 
  -4   6  17        0.48      0.06 o 
  -3   6  17        7.36      0.28 o 
  -2   6  17        0.08      0.05 o 
  -1   6  17        2.44      0.09 o 
   0   6  17        0.55      0.05 o 
   1   6  17        2.06      0.08 o 
   2   6  17        0.49      0.17 o 
 -12   0  18        0.62      0.07 o 
 -11   0  18       12.21      0.41 o 
 -10   0  18       61.61      1.43 o 
  -9   0  18        0.36      0.06 o 
  -8   0  18        2.33      0.10 o 
  -7   0  18        7.44      0.19 o 
  -6   0  18       15.09      0.36 o 
  -5   0  18       26.33      0.59 o 
  -4   0  18      128.82      3.00 o 
  -3   0  18       34.01      0.75 o 
  -2   0  18        4.77      0.15 o 
  -1   0  18       61.00      1.39 o 
   0   0  18        1.13      0.64 o 
   1   0  18       90.65      2.10 o 
   2   0  18        5.11      0.22 o 
   3   0  18       10.78      0.38 o 
   4   0  18        0.11      0.10 o 
   5   0  18        1.84      0.24 o 
   6   0  18       11.96      0.44 o 
   7   0  18       16.81      0.50 o 
   8   0  18        0.26      0.17 o 
 -12   1  18        0.03      0.03 o 
 -11   1  18        9.37      0.27 o 
 -10   1  18        2.29      0.08 o 
  -9   1  18        6.56      0.16 o 
  -8   1  18       10.21      0.24 o 
  -7   1  18        0.16      0.04 o 
  -6   1  18        0.60      0.03 o 
  -5   1  18        0.61      0.04 o 
  -4   1  18        0.93      0.05 o 
  -3   1  18       38.17      0.90 o 
  -2   1  18        8.47      0.21 o 
  -1   1  18       14.64      0.34 o 
   0   1  18       25.90      0.60 o 
   1   1  18        4.10      0.12 o 
   2   1  18       21.71      0.49 o 
   3   1  18        3.02      0.11 o 
   4   1  18        0.48      0.08 o 
   5   1  18        5.39      0.54 o 
   6   1  18        3.18      0.12 o 
   7   1  18        0.36      0.11 o 
   8   1  18       20.73      0.55 o 
 -12   2  18        5.38      0.19 o 
 -11   2  18        2.30      0.10 o 
 -10   2  18        0.49      0.07 o 
  -9   2  18       14.43      0.34 o 
  -8   2  18       13.45      0.32 o 
  -7   2  18        4.62      0.12 o 
  -6   2  18       19.06      0.43 o 
  -5   2  18        4.94      0.13 o 
  -4   2  18        7.52      0.23 o 
  -3   2  18       42.85      0.99 o 
  -2   2  18       27.65      0.64 o 
  -1   2  18        5.36      0.15 o 
   0   2  18       11.86      0.30 o 
   1   2  18        0.16      0.03 o 
   2   2  18        2.36      0.08 o 
   3   2  18       21.42      0.51 o 
   4   2  18        5.72      0.19 o 
   5   2  18        2.97      0.12 o 
   6   2  18        0.70      0.07 o 
   7   2  18        3.87      0.27 o 
 -11   3  18        0.03      0.03 o 
 -10   3  18        0.41      0.04 o 
  -9   3  18        2.81      0.09 o 
  -8   3  18        0.05      0.04 o 
  -7   3  18        9.74      0.24 o 
  -6   3  18        8.37      0.20 o 
  -5   3  18       12.59      0.29 o 
  -4   3  18        2.57      0.08 o 
  -3   3  18        3.64      0.11 o 
  -2   3  18        9.00      0.25 o 
  -1   3  18        1.03      0.07 o 
   0   3  18        5.25      0.14 o 
   1   3  18       36.96      0.91 o 
   2   3  18        1.45      0.11 o 
   3   3  18        2.32      0.09 o 
   4   3  18       33.17      0.81 o 
   5   3  18        0.10      0.06 o 
   6   3  18        8.71      0.33 o 
 -10   4  18        0.10      0.05 o 
  -9   4  18        0.27      0.04 o 
  -8   4  18        4.90      0.13 o 
  -7   4  18        0.07      0.03 o 
  -6   4  18        6.64      0.18 o 
  -5   4  18       16.86      0.38 o 
  -4   4  18        2.19      0.08 o 
  -3   4  18        4.09      0.12 o 
  -2   4  18        1.16      0.06 o 
  -1   4  18        0.04      0.03 o 
   0   4  18        2.44      0.10 o 
   1   4  18        0.73      0.05 o 
   2   4  18       11.33      0.30 o 
   3   4  18        9.67      0.26 o 
   4   4  18        0.23      0.06 o 
   5   4  18        7.46      0.35 o 
  -8   5  18        0.03      0.03 o 
  -7   5  18        4.03      0.11 o 
  -6   5  18        1.44      0.09 o 
  -5   5  18        1.52      0.07 o 
  -4   5  18       12.48      0.29 o 
  -3   5  18        1.26      0.06 o 
  -2   5  18        0.02      0.02 o 
  -1   5  18        0.03      0.04 o 
   0   5  18        1.11      0.05 o 
   1   5  18        0.03      0.03 o 
   2   5  18       16.30      0.37 o 
   3   5  18       14.74      0.34 o 
  -4   6  18        4.30      0.13 o 
  -3   6  18        0.05      0.04 o 
  -2   6  18        0.08      0.04 o 
  -1   6  18        0.70      0.05 o 
   0   6  18        0.03      0.03 o 
 -12   1  19        1.52      0.07 o 
 -11   1  19       11.00      0.26 o 
 -10   1  19        1.94      0.08 o 
  -9   1  19        2.72      0.09 o 
  -8   1  19        0.02      0.02 o 
  -7   1  19       26.20      0.59 o 
  -6   1  19       11.86      0.28 o 
  -5   1  19       40.10      0.90 o 
  -4   1  19       52.35      1.27 o 
  -3   1  19        0.28      0.04 o 
  -2   1  19        1.83      0.08 o 
  -1   1  19        9.43      0.30 o 
   0   1  19       49.94      1.21 o 
   1   1  19       11.72      0.27 o 
   2   1  19       35.06      0.77 o 
   3   1  19        7.85      0.21 o 
   4   1  19        1.42      0.11 o 
   5   1  19        0.78      0.14 o 
   6   1  19        6.05      0.18 o 
   7   1  19        4.41      0.30 o 
 -11   2  19        0.77      0.06 o 
 -10   2  19        0.04      0.04 o 
  -9   2  19        3.81      0.12 o 
  -8   2  19        3.67      0.12 o 
  -7   2  19        0.23      0.04 o 
  -6   2  19        2.46      0.08 o 
  -5   2  19       11.24      0.27 o 
  -4   2  19        6.03      0.15 o 
  -3   2  19        0.36      0.04 o 
  -2   2  19        8.11      0.28 o 
  -1   2  19        4.01      0.12 o 
   0   2  19       12.08      0.28 o 
   1   2  19        5.94      0.15 o 
   2   2  19        0.04      0.03 o 
   3   2  19       14.76      0.36 o 
   4   2  19        2.93      0.14 o 
   5   2  19        2.98      0.14 o 
   6   2  19        0.03      0.04 o 
   7   2  19       15.96      0.48 o 
 -11   3  19        0.03      0.04 o 
 -10   3  19        0.90      0.05 o 
  -9   3  19        0.05      0.04 o 
  -8   3  19        1.12      0.07 o 
  -7   3  19        0.11      0.04 o 
  -6   3  19       15.56      0.37 o 
  -5   3  19        5.85      0.16 o 
  -4   3  19        0.03      0.04 o 
  -3   3  19       10.61      0.29 o 
  -2   3  19        1.50      0.12 o 
  -1   3  19        4.05      0.14 o 
   0   3  19        0.35      0.05 o 
   1   3  19       14.43      0.34 o 
   2   3  19        0.31      0.05 o 
   3   3  19        0.72      0.10 o 
   4   3  19        2.42      0.09 o 
   5   3  19        4.29      0.20 o 
   6   3  19        0.22      0.07 o 
  -9   4  19        0.62      0.05 o 
  -8   4  19        0.02      0.02 o 
  -7   4  19        0.72      0.04 o 
  -6   4  19        0.99      0.06 o 
  -5   4  19        0.50      0.05 o 
  -4   4  19        0.03      0.03 o 
  -3   4  19        0.25      0.05 o 
  -2   4  19        0.19      0.06 o 
  -1   4  19        0.71      0.05 o 
   0   4  19        3.55      0.10 o 
   1   4  19        4.47      0.17 o 
   2   4  19        3.87      0.12 o 
   3   4  19        0.95      0.07 o 
   4   4  19        0.32      0.14 o 
   5   4  19        1.66      0.23 o 
  -7   5  19        0.53      0.04 o 
  -6   5  19        0.19      0.04 o 
  -5   5  19        0.98      0.05 o 
  -4   5  19        0.56      0.06 o 
  -3   5  19        0.03      0.03 o 
  -2   5  19        1.39      0.07 o 
  -1   5  19        0.38      0.05 o 
   0   5  19        1.85      0.08 o 
   1   5  19        0.29      0.05 o 
   2   5  19        1.00      0.12 o 
   3   5  19        0.56      0.17 o 
 -12   0  20        2.81      0.25 o 
 -11   0  20        1.86      0.09 o 
 -10   0  20        1.88      0.15 o 
  -9   0  20        1.01      0.07 o 
  -8   0  20       40.97      0.94 o 
  -7   0  20        0.50      0.05 o 
  -6   0  20        9.68      0.27 o 
  -5   0  20      101.16      2.61 o 
  -4   0  20        0.04      0.04 o 
  -3   0  20        9.32      0.64 o 
  -2   0  20       17.19      0.39 o 
  -1   0  20       43.95      0.89 o 
   0   0  20       11.88      0.28 o 
   1   0  20       90.96      2.13 o 
   2   0  20       18.94      0.51 o 
   4   0  20        0.07      0.08 o 
   5   0  20        2.06      0.25 o 
   6   0  20       23.44      0.57 o 
 -11   1  20        0.52      0.05 o 
 -10   1  20        0.03      0.03 o 
  -9   1  20        4.36      0.14 o 
  -8   1  20        1.04      0.06 o 
  -7   1  20        4.57      0.14 o 
  -6   1  20       27.90      0.64 o 
  -5   1  20        0.62      0.04 o 
  -4   1  20       12.08      0.29 o 
  -3   1  20        2.01      0.09 o 
  -2   1  20        0.97      0.06 o 
  -1   1  20        2.95      0.12 o 
   0   1  20        3.09      0.11 o 
   1   1  20        5.16      0.15 o 
   2   1  20       26.03      0.64 o 
   3   1  20        0.47      0.08 o 
   4   1  20       17.86      0.52 o 
   5   1  20        1.27      0.20 o 
   6   1  20        0.03      0.04 o 
 -11   2  20        0.48      0.04 o 
 -10   2  20        0.36      0.04 o 
  -9   2  20        0.41      0.05 o 
  -8   2  20        0.39      0.05 o 
  -7   2  20       23.68      0.53 o 
  -6   2  20       20.92      0.52 o 
  -5   2  20        0.04      0.03 o 
  -4   2  20        0.11      0.03 o 
  -3   2  20        3.39      0.18 o 
  -2   2  20        6.96      0.19 o 
  -1   2  20       48.73      1.07 o 
   0   2  20       26.29      0.58 o 
   1   2  20        0.53      0.06 o 
   2   2  20        2.00      0.09 o 
   3   2  20        6.65      0.18 o 
   4   2  20        2.83      0.14 o 
   5   2  20       17.92      0.54 o 
   6   2  20        2.94      0.20 o 
 -10   3  20        6.88      0.24 o 
  -9   3  20        0.08      0.04 o 
  -8   3  20        7.72      0.20 o 
  -7   3  20        2.68      0.09 o 
  -6   3  20        1.00      0.05 o 
  -5   3  20        0.28      0.04 o 
  -4   3  20        5.92      0.15 o 
  -3   3  20        4.21      0.13 o 
  -2   3  20       14.93      0.43 o 
  -1   3  20        0.22      0.05 o 
   0   3  20       12.40      0.29 o 
   1   3  20        0.35      0.04 o 
   2   3  20        0.32      0.09 o 
   3   3  20        0.47      0.08 o 
   4   3  20        0.09      0.10 o 
   5   3  20        0.29      0.16 o 
  -9   4  20        5.81      0.17 o 
  -8   4  20        0.27      0.04 o 
  -7   4  20        0.27      0.04 o 
  -6   4  20        0.05      0.03 o 
  -5   4  20        0.04      0.04 o 
  -4   4  20        4.57      0.13 o 
  -3   4  20        8.99      0.25 o 
  -2   4  20        2.71      0.10 o 
  -1   4  20        9.94      0.29 o 
   0   4  20        3.87      0.17 o 
   1   4  20        2.66      0.08 o 
   2   4  20        0.30      0.05 o 
   3   4  20        0.02      0.03 o 
   4   4  20        1.95      0.23 o 
  -6   5  20        2.54      0.10 o 
  -5   5  20        2.97      0.20 o 
  -4   5  20        0.32      0.06 o 
  -3   5  20        2.59      0.09 o 
  -2   5  20        5.14      0.20 o 
  -1   5  20        0.02      0.02 o 
   0   5  20        2.76      0.12 o 
   1   5  20        2.15      0.09 o 
   2   5  20        0.56      0.17 o 
 -11   1  21        0.07      0.05 o 
 -10   1  21        0.47      0.06 o 
  -9   1  21        6.94      0.18 o 
  -8   1  21        4.22      0.13 o 
  -7   1  21        3.10      0.11 o 
  -6   1  21       12.68      0.31 o 
  -5   1  21        1.07      0.06 o 
  -4   1  21        1.43      0.07 o 
  -3   1  21        8.06      0.22 o 
  -2   1  21       57.52      1.28 o 
  -1   1  21       13.48      0.34 o 
   0   1  21       15.88      0.37 o 
   1   1  21        9.81      0.24 o 
   2   1  21        9.73      0.81 o 
   3   1  21        4.29      0.29 o 
   4   1  21       14.59      0.47 o 
   5   1  21       23.71      0.52 o 
   6   1  21        1.79      0.24 o 
 -11   2  21        3.65      0.13 o 
 -10   2  21        1.19      0.06 o 
  -9   2  21        6.97      0.27 o 
  -8   2  21        0.02      0.02 o 
  -7   2  21       12.21      0.29 o 
  -6   2  21        1.50      0.06 o 
  -5   2  21        0.24      0.04 o 
  -4   2  21        4.46      0.13 o 
  -3   2  21       10.63      0.26 o 
  -2   2  21        0.51      0.05 o 
  -1   2  21        0.98      0.06 o 
   0   2  21       13.03      0.39 o 
   1   2  21        2.46      0.12 o 
   2   2  21        0.03      0.03 o 
   3   2  21        5.45      0.17 o 
   4   2  21        2.34      0.10 o 
   5   2  21        2.74      0.12 o 
 -10   3  21        2.90      0.11 o 
  -9   3  21        0.73      0.06 o 
  -8   3  21        0.05      0.04 o 
  -7   3  21        2.81      0.10 o 
  -6   3  21        0.48      0.05 o 
  -5   3  21        0.85      0.05 o 
  -4   3  21        1.49      0.09 o 
  -3   3  21        7.09      0.18 o 
  -2   3  21        0.04      0.05 o 
  -1   3  21       12.92      0.34 o 
   0   3  21        2.71      0.09 o 
   1   3  21        1.32      0.10 o 
   2   3  21        1.71      0.11 o 
   3   3  21        3.66      0.12 o 
   4   3  21        3.75      0.28 o 
  -8   4  21        7.19      0.51 o 
  -7   4  21        7.38      0.18 o 
  -6   4  21        1.44      0.07 o 
  -5   4  21        0.24      0.06 o 
  -4   4  21        0.32      0.05 o 
  -3   4  21        0.62      0.06 o 
  -2   4  21        2.29      0.09 o 
  -1   4  21        2.52      0.11 o 
   0   4  21        0.03      0.03 o 
   1   4  21        0.02      0.02 o 
   2   4  21        0.17      0.13 o 
   3   4  21        0.03      0.03 o 
  -5   5  21        0.17      0.04 o 
  -4   5  21        0.06      0.07 o 
  -3   5  21        0.06      0.04 o 
  -2   5  21        1.39      0.08 o 
  -1   5  21        0.15      0.05 o 
   0   5  21        0.64      0.06 o 
 -11   0  22        7.71      0.33 o 
 -10   0  22        1.40      0.10 o 
  -9   0  22        6.77      0.19 o 
  -8   0  22        0.25      0.07 o 
  -7   0  22        0.50      0.09 o 
  -6   0  22        2.67      0.12 o 
  -5   0  22        0.23      0.07 o 
  -4   0  22        1.06      0.09 o 
  -3   0  22       94.03      2.17 o 
  -2   0  22        4.55      0.17 o 
  -1   0  22        0.69      0.06 o 
   0   0  22       16.71      0.39 o 
   1   0  22        4.13      0.15 o 
 -10   1  22       11.49      0.30 o 
  -9   1  22        0.04      0.04 o 
  -8   1  22        0.04      0.04 o 
  -7   1  22        1.22      0.06 o 
  -6   1  22        1.41      0.07 o 
  -5   1  22        1.42      0.08 o 
  -4   1  22       21.50      0.49 o 
  -3   1  22        2.33      0.10 o 
  -2   1  22       10.73      0.27 o 
  -1   1  22       12.09      0.44 o 
   0   1  22        4.10      0.16 o 
   1   1  22        3.03      0.09 o 
   2   1  22        0.72      0.19 o 
   3   1  22        0.79      0.19 o 
   4   1  22        5.04      0.16 o 
   5   1  22        0.18      0.06 o 
 -10   2  22        0.07      0.04 o 
  -9   2  22        2.71      0.13 o 
  -8   2  22        0.21      0.05 o 
  -7   2  22        4.52      0.16 o 
  -6   2  22        0.13      0.04 o 
  -5   2  22        9.97      0.24 o 
  -4   2  22        4.00      0.12 o 
  -3   2  22        0.06      0.07 o 
  -2   2  22        9.43      0.26 o 
  -1   2  22       19.07      0.43 o 
   0   2  22        0.41      0.05 o 
   1   2  22       11.54      0.29 o 
   2   2  22        2.88      0.27 o 
   3   2  22        1.88      0.24 o 
   4   2  22       12.37      0.42 o 
  -9   3  22        2.31      0.11 o 
  -8   3  22       22.78      0.50 o 
  -7   3  22        2.80      0.09 o 
  -6   3  22        4.68      0.13 o 
  -5   3  22        0.09      0.04 o 
  -4   3  22        0.99      0.06 o 
  -3   3  22       10.09      0.29 o 
  -2   3  22       10.96      0.28 o 
  -1   3  22        5.40      0.15 o 
   0   3  22        4.48      0.13 o 
   1   3  22        0.04      0.04 o 
   2   3  22        4.79      0.30 o 
   3   3  22        6.08      0.33 o 
   4   3  22        2.42      0.24 o 
  -7   4  22        9.74      0.24 o 
  -6   4  22        0.54      0.05 o 
  -5   4  22        2.56      0.09 o 
  -4   4  22        2.97      0.13 o 
  -3   4  22        0.04      0.05 o 
  -2   4  22        0.26      0.05 o 
  -1   4  22        1.16      0.08 o 
   0   4  22        1.25      0.07 o 
   1   4  22        7.64      0.19 o 
   2   4  22        2.33      0.11 o 
 -10   1  23        0.45      0.05 o 
  -9   1  23        2.11      0.10 o 
  -8   1  23        1.05      0.15 o 
  -7   1  23        1.11      0.06 o 
  -6   1  23        2.20      0.08 o 
  -5   1  23        0.32      0.06 o 
  -4   1  23        9.81      0.25 o 
  -3   1  23        1.82      0.11 o 
  -2   1  23        0.04      0.04 o 
  -1   1  23        1.66      0.08 o 
   0   1  23       10.66      0.26 o 
   1   1  23        8.29      0.21 o 
   2   1  23        6.92      0.34 o 
   4   1  23        0.53      0.17 o 
  -9   2  23        7.42      0.53 o 
  -8   2  23        2.76      0.10 o 
  -7   2  23        3.94      0.11 o 
  -6   2  23        0.60      0.06 o 
  -5   2  23        7.51      0.19 o 
  -4   2  23       18.00      0.41 o 
  -3   2  23        0.13      0.05 o 
  -2   2  23       10.54      0.27 o 
  -1   2  23        0.03      0.03 o 
   0   2  23        4.14      0.12 o 
   1   2  23        0.54      0.05 o 
   2   2  23       11.19      0.41 o 
   3   2  23        0.99      0.19 o 
   4   2  23        0.46      0.17 o 
  -8   3  23        2.99      0.23 o 
  -7   3  23        0.16      0.05 o 
  -6   3  23        0.73      0.06 o 
  -5   3  23        4.02      0.19 o 
  -4   3  23        0.41      0.05 o 
  -3   3  23        0.04      0.03 o 
  -2   3  23        1.26      0.09 o 
  -1   3  23        2.18      0.08 o 
   0   3  23        0.06      0.04 o 
   1   3  23        2.54      0.16 o 
   2   3  23        5.24      0.22 o 
   3   3  23        0.09      0.09 o 
  -6   4  23        3.57      0.19 o 
  -5   4  23        9.07      0.31 o 
  -4   4  23        5.31      0.14 o 
  -3   4  23        7.68      0.19 o 
  -2   4  23        3.25      0.12 o 
  -1   4  23        0.02      0.02 o 
   0   4  23        0.99      0.07 o 
  -7   0  24        7.98      0.25 o 
  -6   0  24       12.72      0.32 o 
  -5   0  24        0.56      0.09 o 
  -4   0  24        1.75      0.11 o 
  -3   0  24        0.55      0.10 o 
  -2   0  24        0.15      0.10 o 
  -1   0  24       21.77      0.82 o 
   0   0  24        1.70      0.09 o 
   1   0  24        1.04      0.18 o 
  -9   1  24        0.66      0.17 o 
  -8   1  24        8.90      0.35 o 
  -7   1  24        0.86      0.05 o 
  -6   1  24        0.36      0.05 o 
  -5   1  24       15.59      0.42 o 
  -4   1  24        2.67      0.12 o 
  -3   1  24        0.31      0.05 o 
  -2   1  24        2.39      0.11 o 
  -1   1  24        0.58      0.05 o 
   0   1  24        4.29      0.12 o 
   1   1  24       14.09      0.83 o 
  -8   2  24        0.13      0.06 o 
  -7   2  24        4.75      0.18 o 
  -6   2  24        0.22      0.04 o 
  -5   2  24        1.70      0.08 o 
  -4   2  24        2.37      0.09 o 
  -3   2  24        2.78      0.10 o 
  -2   2  24        0.47      0.05 o 
  -1   2  24        0.33      0.06 o 
   0   2  24        7.36      0.18 o 
   1   2  24       10.39      0.52 o 
   2   2  24        0.07      0.08 o 
   3   2  24        0.14      0.12 o 
  -7   3  24        2.45      0.09 o 
  -6   3  24       18.19      0.41 o 
  -5   3  24        8.81      0.22 o 
  -4   3  24        0.05      0.04 o 
  -3   3  24       10.59      0.26 o 
  -2   3  24        1.61      0.08 o 
  -1   3  24       13.46      0.31 o 
   0   3  24        7.31      0.22 o 
   1   3  24        4.29      0.28 o 
  -4   4  24        0.03      0.03 o 
  -3   4  24        3.84      0.13 o 
  -2   4  24        6.32      0.20 o 
  -8   1  25        0.11      0.10 o 
  -7   1  25        7.70      0.23 o 
  -6   1  25        1.23      0.09 o 
  -5   1  25        1.07      0.06 o 
  -4   1  25        4.38      0.13 o 
  -3   1  25        1.14      0.07 o 
  -2   1  25        0.51      0.05 o 
  -1   1  25        1.36      0.06 o 
   0   1  25        1.00      0.06 o 
   1   1  25        2.55      0.25 o 
  -7   2  25        2.53      0.13 o 
  -6   2  25       11.88      0.28 o 
  -5   2  25        0.02      0.02 o 
  -4   2  25        3.20      0.14 o 
  -3   2  25        0.23      0.04 o 
  -2   2  25       14.71      0.35 o 
  -1   2  25        0.48      0.05 o 
   0   2  25        8.49      0.21 o 
   1   2  25        9.83      0.37 o 
  -6   3  25        2.08      0.22 o 
  -5   3  25        0.95      0.05 o 
  -4   3  25        0.73      0.05 o 
  -3   3  25        2.48      0.11 o 
  -2   3  25        0.16      0.04 o 
  -1   3  25        0.92      0.05 o 
   0   3  25        2.26      0.25 o 
  -7   0  26        1.87      0.10 o 
  -6   0  26        4.65      0.15 o 
  -5   0  26       14.06      0.35 o 
  -4   0  26       10.60      0.38 o 
  -3   0  26        4.11      0.20 o 
  -2   0  26        3.64      0.21 o 
  -1   0  26        6.18      0.17 o 
   0   0  26        2.36      0.09 o 
  -7   1  26        0.69      0.05 o 
  -6   1  26        1.73      0.07 o 
  -5   1  26        2.82      0.10 o 
  -4   1  26        2.46      0.09 o 
  -3   1  26       16.91      0.38 o 
  -2   1  26        1.52      0.10 o 
  -1   1  26        0.25      0.06 o 
   0   1  26        2.28      0.08 o 
  -6   2  26        0.12      0.04 o 
  -5   2  26        0.28      0.04 o 
  -4   2  26        1.31      0.06 o 
  -3   2  26        0.04      0.04 o 
  -2   2  26        7.66      0.19 o 
  -1   2  26        1.96      0.07 o 
   0   2  26        0.91      0.19 o 
  -5   1  27        2.35      0.08 o 
  -4   1  27        5.76      0.18 o 
  -3   1  27        2.24      0.08 o 
  -2   1  27       11.00      0.26 o 
  -1   1  27        0.68      0.18 o 
_refine_diff_density_max 3.101909E-01
_refine_diff_density_min -2.145703E-01

# start Validation Reply Form
_vrf_PLAT417_ELMAM2_withoutURATIO_oxa13_12
;
PROBLEM: Short Inter D-H..H-D
RESPONSE: This is a very strong hydrogen bond and this is the reason why
the distance is so short.
;
# end Validation Reply Form
