# Supplementary material for: On the accuracy and precision of X-ray and neutron diffraction results as a function of resolution and the electron density model
Source: IUCrJ. 2020 Aug 25;7(Pt 5):920–33. doi: 10.1107/S2052252520010441 (PMC7467170; doi:10.1107/S2052252520010441)
Supplement: Supplementary file 2 [file m-07-00920-sup2.zip › cif_deposition/ELMAM2_withoutURATIO_oxa15_05.cif]

data_ELMAM2_withoutURATIO_oxa15_05  
_audit_creation_method             'MoPro12'     
_chemical_formula_moiety               'C2 H2 O4, 2(H2 O1)'
_chemical_formula_sum                  'C2 H6 O6'
_chemical_formula_weight               126.07
_chemical_absolute_configuration     '-'

_symmetry_cell_setting               monoclinic   
_symmetry_space_group_name_H-M         'P 21/c'
_symmetry_space_group_name_Hall        '-P 2ybc'

loop_
_atom_type_symbol                      
_atom_type_description                 
_atom_type_scat_dispersion_real        
_atom_type_scat_dispersion_imag        
_atom_type_scat_source                 
 'C' 'C'    0.0033   0.0016
'Su & Coppens. Acta. Cryst. (1997) A53, 749-762. '                    
 'H' 'H'    0.0000   0.0000
'Su & Coppens. Acta. Cryst. (1997) A53, 749-762. '                    
 'O' 'O'    0.0106   0.0060
'Su & Coppens. Acta. Cryst. (1997) A53, 749-762. '                    

loop_
_symmetry_equiv_pos_as_xyz           
'x, y, z'
'-x, y+1/2, -z+1/2'
'-x, -y, -z'
'x, -y-1/2, z-1/2'
_cell_length_a                6.0991(4) 
_cell_length_b                3.4979(2) 
_cell_length_c                11.8545(7) 
_cell_angle_alpha             90.00 
_cell_angle_beta              103.922(2) 
_cell_angle_gamma             90.00 
_cell_volume                   245.48(3) 
_cell_formula_units_Z                2
_cell_measurement_temperature   100.00(10) 
_cell_measurement_reflns_used   10117
_cell_measurement_theta_min     3.4430
_cell_measurement_theta_max     45.2140
_exptl_crystal_density_diffrn     1.707
_exptl_crystal_F_000              132 
_exptl_absorpt_coefficient_mu     0.181 
_exptl_crystal_description        unspecified
_exptl_crystal_size_max              0.234
_exptl_crystal_size_mid              0.212  
_exptl_crystal_size_min              0.103
_exptl_crystal_colour             colourless
_exptl_absorpt_correction_type    multi-scan
_exptl_absorpt_process_details
;
 Absorption correction done by SORTAV
 Blessing, R. H.: (1995) Acta Cryst. A51, 33-38
;
_exptl_absorpt_correction_T_min    0.984
_exptl_absorpt_correction_T_max    0.990
_exptl_special_details               
;
?
;
_diffrn_reflns_av_R_equivalents   0.0000
_diffrn_reflns_av_unetI/netI      0.0241
_diffrn_reflns_limit_h_max        11
_diffrn_reflns_limit_h_min        -12
_diffrn_reflns_limit_k_max        6
_diffrn_reflns_limit_k_min        0
_diffrn_reflns_limit_l_max        23
_diffrn_reflns_limit_l_min        0
_diffrn_reflns_number             2045
_diffrn_reflns_theta_full         26.00
_diffrn_reflns_theta_max          45.29
_diffrn_reflns_theta_min          3.44
_diffrn_ambient_temperature       100.00(10) 
_diffrn_measured_fraction_theta_full 1.000
_diffrn_measured_fraction_theta_max 1.000
_diffrn_measurement_device_type   'Bruker APEX-II CCD'
_diffrn_measurement_method        '\f and \w scans'
_diffrn_radiation_monochromator   'graphite'
_diffrn_radiation_type            MoK\a
_diffrn_radiation_wavelength      0.71073
_diffrn_source                    'fine-focus sealed tube'
_diffrn_standards_number          0
_reflns_number_gt                 1848
_reflns_number_total              2045
_reflns_threshold_expression      >2sigma(I)
_computing_structure_refinement      'MoPro (J. Appl. Cryst. 2005, 38, 38-54)'
_iucr_refine_instructions_details  
; 
# ! MoPro 12.6 19/01/2017 15:41:15 F:\Oxalic_acid\Oxa_ELMAM2\Final_Refinement_05\15\mopro_elmam2_01.par 
# ! reflections hkl file : F:\Oxalic_acid\Oxa_ELMAM2\Final_Refinement_05\15\sortav_freeformat.hkl refin. vs. F^1 
# ! atomic table file : C:\Users\user\Desktop\Programy_Krys\MoPro\MoProSuite\LibMoPro\mopro.tab 
# ! wave functions file : C:\Users\user\Desktop\Programy_Krys\MoPro\MoProSuite\LibMoPro\WAVEF_Su_Coppens_relativistic 
# ! RF factor = 1.612 % RI factor = 3.112% 
# ! wR2F factor = 1.844 % wR2I factor = 3.789% 
# ! g.o.f.(F**1) = 1.162 Nvar= 49 Nref= 1989 Nfree= 0 0.08<sinT/l< 1.00 
#  
# WSIG 1.00000 ! weighting scheme 
#  ! SPACE GROUP P ? 
#  
# CELL 6.0991 3.4979 11.8545 90.0000 103.9220 90.0000 0.71073 
# ZERR 0.0004 0.0002 0.0007 0.0000 0.0020 0.0000 
#  
# SYMM 2 P CENTRO 
#  X , Y, Z 
#  -X , 1/2+Y, 1/2-Z 
#  
# EQUIV 56551 
#  
# SCALE 1 17.687408 
#  
# FMULT 1.00000 
#  
# UOVER 0.00000 0.00000 0.00000 0.00000 0.00000 0.00000 ANI 
#  
# SOLVT 0.00000 50.00000 
#  
# EXTIN 0.00000 GAUSSIAN ISOT TYP1 ! G*10^4 
#  
#  
# DUMMY 0 
#  
# KAPPA 6 
#  0.997420 0.887700 ! # 1 1 MOL O1 1x 
#  0.991080 0.921460 ! # 2 1 MOL C1 1x 
#  0.992980 0.894140 ! # 3 1 MOL O2 1x 
#  0.984730 0.963620 ! # 4 1 MOL O3 1x 
#  1.161560 1.499840 ! # 5 1 MOL H2 2x 
#  1.155900 1.498650 ! # 6 1 MOL H1 1x 
#  
# ATOMS 7 
#  
# ATOM 1 O1 MOL 1 0.064992 0.443811 0.150167 1.0000 1 O 
# bXY C1 H1 OCT K1 V0 M0 Q0 
# UANI 0.013091 0.019208 0.007593 -.004486 0.001656 0.000829 
#  6.07118 0. -.071 0.013 0. 0.008 0. 0. 0.017 0.021 
#  0. -.011 -.023 0. 0. -.068 0. 
#  
# ATOM 2 C1 MOL 1 0.096906 0.558708 0.051971 1.0000 1 C 
# bXY O1 O2 OCT K2 V0 M0 Q0 
# UANI 0.009431 0.011685 0.007692 -.001773 0.001479 0.000169 
#  4.04799 0. 0.034 0. 0. -.320 0. 0. -.087 0. 
#  0. -.001 0. 0. 0. -.390 0. 
#  
# ATOM 3 O2 MOL 1 0.257736 0.742654 0.036275 1.0000 1 O 
#  XY C1 O1 OCT K3 V0 M0 Q0 
# UANI 0.011088 0.018049 0.009752 -.005398 0.001333 0.000678 
#  6.11627 0. -.078 -.003 0. -.082 0. 0. -.061 0.002 
#  0. -.002 0.002 0. 0. 0.039 -.008 
#  
# ATOM 4 O3 MOL 1 0.369868 0.631157 0.321383 1.0000 1 O 
# bXY H3 H2 OCT K4 V0 M0 Q0 
# UANI 0.010640 0.018501 0.009170 0.002208 0.000789 -.001062 
#  6.32858 0. -.082 0. 0. 0.049 0. 0. 0.021 0. 
#  0. -.039 0. 0. 0. -.079 0. 
#  
# ATOM 5 H2 MOL 1 0.312236 0.689052 0.388702 1.0000 1 H 
#  ZX O3 H3 QUA K5 V0 M0 Q0 
# UISO 0.030524 
#  0.82473 0. 0. 0. 0.120 0.102 0. 0. 0. 0. 
#  
# ATOM 6 H3 MOL 1 0.487853 0.453225 0.351879 1.0000 1 H 
#  ZX O3 H2 QUA K5 V0 M0 Q0 
# UISO 0.030895 
#  0.82473 0. 0. 0. 0.120 0.102 0. 0. 0. 0. 
#  
# ATOM 7 H1 MOL 1 0.202935 0.520299 0.222056 1.0000 1 H 
#  ZX O1 C1 QUA K6 V0 M0 Q0 
# UISO 0.034225 
#  0.78652 0. 0. 0. 0.131 0.096 0. 0. 0. 0. 
#  
# ANHAR 0 3 ! number_of_anharmonic_atoms max_order 
# ! 1 ! atom number 
# ! 0.00E+00 0.00E+00 0.00E+00 0.00E+00 0.00E+00 0.00E+00 0.00E+00 0.00E+00 
# ! 0.00E+00 0.00E+00 
#  
#  
# STOP 
; 
_refine_special_details              
;
  TAAM refinement with ELMAM2 databank.
  Uses aspherical atomic scattering factors computed 
  from multipolar model
  (Hansen & Coppens, Acta Cryst. A, 1978, 34, 909-921)
  parametrized using ELMAM2 databank
  (Domagala, et al., Acta Cryst. A, 2012, 68, 337-351)
  and MoPro software
  (Jelsch, et al., J. Appl. Cryst. 2005, 38, 38-54)
 Refinement of F^1^ against reflections.
 The threshold expression of F^2^ > 2sigma(F^2^) is
 used for calculating R-factors(gt) and is not
 relevant to the choice of reflections for refinement.
 R-factors based on F^2^ are statistically about twice
 as large as those based on F, and R-factors based on
 ALL data will be even larger.
;
_refine_ls_structure_factor_coef     F  
_refine_ls_matrix_type                full
_refine_ls_weighting_scheme          sigma
_atom_sites_solution_primary      direct 
_atom_sites_solution_secondary    difmap 
_atom_sites_solution_hydrogens    geom   
_refine_ls_hydrogen_treatment    refall
_refine_ls_extinction_method        'none'              
_refine_ls_number_reflns              1989
_refine_ls_number_parameters            49
_refine_ls_number_restraints             0
# R-factors: R(F)  &  wR2(I) 
_refine_ls_R_factor_all              0.0161
## R_factor_all computed for  I/sigmaI >   0.00
_refine_ls_R_factor_gt               0.0139
_refine_ls_wR_factor_ref             0.0184
_refine_ls_wR_factor_gt              0.0181
_refine_ls_goodness_of_fit_ref       1.162
_refine_ls_restrained_S_all          0.000
_refine_ls_shift/su_max              0.001
_refine_ls_shift/su_mean             0.000

###  to get diff_density_max min & rms : 
###  run MoPro  : WRIT FOUR   to create FOURier file 
###  run VMoPro : FOUR  FastFourierTransform   to get a 3D grid (Xplor format) on whole unit-cell
###             & GRID  STAT   to get max min rms statistics


loop_
_atom_site_type_symbol      
_atom_site_label            
_atom_site_fract_x          
_atom_site_fract_y          
_atom_site_fract_z          
_atom_site_U_iso_or_equiv   
_atom_site_adp_type         
_atom_site_occupancy        
_atom_site_calc_flag        
_atom_site_refinement_flag_posn  
_atom_site_refinement_flag_adp  
_atom_site_disorder_assembly
_atom_site_disorder_group   
O  O1 0.06499(2) 0.44381(4) 0.15017(1) 0.01344(5) Uani 1 d . . . .
C  C1 0.09691(2) 0.55871(4) 0.05197(1) 0.00970(5) Uani 1 d . . . .
O  O2 0.25774(2) 0.74265(4) 0.03628(1) 0.01316(5) Uani 1 d . . . .
O  O3 0.36987(2) 0.63116(4) 0.32138(1) 0.01304(5) Uani 1 d . . . .
H  H2 0.312(1) 0.689(2) 0.3887(6) 0.031(1) Uiso 1 d U . . .
H  H3 0.488(1) 0.453(2) 0.3519(5) 0.031(1) Uiso 1 d U . . .
H  H1 0.203(1) 0.520(2) 0.2221(6) 0.034(1) Uiso 1 d U . . .

loop_ 
_atom_site_aniso_label 
_atom_site_aniso_U_11 
_atom_site_aniso_U_22 
_atom_site_aniso_U_33 
_atom_site_aniso_U_12 
_atom_site_aniso_U_13 
_atom_site_aniso_U_23 
O1 0.01309(4) 0.01921(5) 0.00759(4) -0.00449(4) 0.00166(3) 0.00083(3)  
C1 0.00943(5) 0.01169(5) 0.00769(5) -0.00177(3) 0.00148(4) 0.00017(3)  
O2 0.01109(4) 0.01805(5) 0.00975(5) -0.00540(3) 0.00133(3) 0.00068(3)  
O3 0.01064(4) 0.01850(5) 0.00917(4) 0.00221(3) 0.00079(3) -0.00106(3)                                     

loop_
_geom_bond_atom_site_label_1         
_geom_bond_atom_site_label_2         
_geom_bond_distance                  
_geom_bond_site_symmetry_2           
_geom_bond_publ_flag                 
O1 C1 1.2898(2) . ? 
O1 H1 1.077(7) . ? 
C1 O2 1.2242(2) . ? 
O3 H3 0.954(7) . ? 
O3 H2 0.968(7) . ? 

loop_
_geom_angle_atom_site_label_1        
_geom_angle_atom_site_label_2        
_geom_angle_atom_site_label_3        
_geom_angle                          
_geom_angle_site_symmetry_1          
_geom_angle_site_symmetry_3          
_geom_angle_publ_flag                
O1 C1 O2 126.97(2) . . ? 
C1 O1 H1 112.2(4) . . ? 
H2 O3 H3 102.4(5) . . ? 

loop_
_geom_torsion_atom_site_label_1      
_geom_torsion_atom_site_label_2      
_geom_torsion_atom_site_label_3      
_geom_torsion_atom_site_label_4      
_geom_torsion                        
_geom_torsion_site_symmetry_1        
_geom_torsion_site_symmetry_2        
_geom_torsion_site_symmetry_3        
_geom_torsion_site_symmetry_4        
_geom_torsion_publ_flag              
O2 C1 O1 H1 -1.9(4) . . . . ?  

loop_ 
 _refln_index_h 
 _refln_index_k 
 _refln_index_l 
 _refln_F_squared_meas 
 _refln_F_squared_sigma 
 _refln_observed_status 
   1   0   0      370.00     11.23 o 
   2   0   0       25.27      0.63 o 
   3   0   0      388.70      8.08 o 
   4   0   0       43.42      1.07 o 
   5   0   0       61.20      1.49 o 
   6   0   0      230.14      4.96 o 
   7   0   0      107.08      2.32 o 
   8   0   0       26.71      0.63 o 
   9   0   0       16.90      0.43 o 
  10   0   0        7.33      0.39 o 
  11   0   0       31.67      0.79 o 
   1   1   0     1526.85     33.14 o 
   2   1   0      359.39      7.76 o 
   3   1   0      108.83      2.41 o 
   4   1   0        2.24      0.11 o 
   5   1   0        0.46      0.11 o 
   6   1   0        0.53      0.11 o 
   7   1   0       81.38      1.80 o 
   8   1   0       -0.02      0.21 o 
   9   1   0       32.68      0.75 o 
  10   1   0        9.72      0.26 o 
  11   1   0       -0.02      0.23 o 
   0   2   0       13.81      0.34 o 
   1   2   0      322.07      7.04 o 
   2   2   0      513.28     10.91 o 
   3   2   0        1.71      0.16 o 
   4   2   0      118.89      2.72 o 
   5   2   0       23.66      0.65 o 
   6   2   0        0.03      0.06 o 
   7   2   0       34.94      0.78 o 
   8   2   0       41.00      0.93 o 
   9   2   0        1.64      0.11 o 
  10   2   0        8.67      0.25 o 
  11   2   0        0.00      0.07 o 
   1   3   0       19.24      0.55 o 
   2   3   0       13.38      0.46 o 
   3   3   0       71.79      1.70 o 
   4   3   0        5.40      0.18 o 
   5   3   0      120.43      2.64 o 
   6   3   0       -0.01      0.16 o 
   7   3   0        0.51      0.05 o 
   8   3   0       17.09      0.40 o 
   9   3   0        2.09      0.12 o 
  10   3   0        0.49      0.08 o 
   0   4   0        2.85      0.15 o 
   1   4   0       17.90      0.42 o 
   2   4   0       12.47      0.30 o 
   3   4   0        5.98      0.16 o 
   4   4   0       65.29      1.45 o 
   5   4   0        8.58      0.21 o 
   6   4   0       16.21      0.38 o 
   7   4   0        9.34      0.25 o 
   8   4   0        0.03      0.07 o 
   9   4   0       -0.13      0.24 o 
   1   5   0        4.40      0.15 o 
   2   5   0       11.45      0.29 o 
   3   5   0       16.98      0.40 o 
   4   5   0        0.11      0.06 o 
   5   5   0        5.02      0.15 o 
   6   5   0       25.78      0.62 o 
   7   5   0       13.16      0.37 o 
   8   5   0        1.13      0.11 o 
   0   6   0       17.21      0.45 o 
   1   6   0        6.38      0.19 o 
   2   6   0        0.73      0.09 o 
   3   6   0       -0.05      0.22 o 
   4   6   0        0.67      0.13 o 
   5   6   0        6.79      0.22 o 
   6   6   0       11.40      0.36 o 
 -11   1   1        0.26      0.09 o 
 -10   1   1        3.53      0.13 o 
  -9   1   1        0.56      0.06 o 
  -8   1   1       28.46      0.64 o 
  -7   1   1       17.76      0.41 o 
  -6   1   1        1.51      0.13 o 
  -5   1   1       56.56      1.34 o 
  -4   1   1       90.88      2.13 o 
  -3   1   1      318.23      6.89 o 
  -2   1   1      185.53      4.06 o 
  -1   1   1     2655.25     59.46 o 
   0   1   1      464.33     10.38 o 
   1   1   1       38.16      0.85 o 
   2   1   1       67.23      1.49 o 
   3   1   1      430.34      9.30 o 
   4   1   1      150.80      3.40 o 
   5   1   1      106.44      2.43 o 
   6   1   1      185.77      4.05 o 
   7   1   1        1.07      0.07 o 
   8   1   1        0.44      0.06 o 
   9   1   1        0.24      0.07 o 
  10   1   1       31.11      0.71 o 
  11   1   1        4.06      0.18 o 
 -11   2   1        2.54      0.13 o 
 -10   2   1        0.46      0.08 o 
  -9   2   1        4.71      0.16 o 
  -8   2   1       38.46      0.86 o 
  -7   2   1       -0.01      0.18 o 
  -6   2   1       70.93      1.56 o 
  -5   2   1        9.00      0.33 o 
  -4   2   1       53.19      1.29 o 
  -3   2   1       84.16      1.86 o 
  -2   2   1      151.07      3.38 o 
  -1   2   1      141.70      3.10 o 
   0   2   1       76.01      1.69 o 
   1   2   1      264.56      5.75 o 
   2   2   1        1.71      0.10 o 
   3   2   1        8.02      0.25 o 
   4   2   1       73.97      1.70 o 
   5   2   1       25.28      0.81 o 
   6   2   1        9.44      0.23 o 
   7   2   1       10.68      0.26 o 
   8   2   1       21.32      0.49 o 
   9   2   1        3.70      0.13 o 
  10   2   1        1.56      0.10 o 
  11   2   1       11.52      0.32 o 
 -10   3   1        2.51      0.12 o 
  -9   3   1        2.57      0.11 o 
  -8   3   1        0.23      0.05 o 
  -7   3   1        2.01      0.07 o 
  -6   3   1       12.44      0.30 o 
  -5   3   1       19.88      0.45 o 
  -4   3   1        4.71      0.29 o 
  -3   3   1        3.49      0.20 o 
  -2   3   1      144.92      3.30 o 
  -1   3   1        0.03      0.08 o 
   0   3   1       50.51      1.20 o 
   1   3   1       32.26      0.85 o 
   2   3   1       29.65      0.82 o 
   3   3   1        1.90      0.30 o 
   4   3   1       36.82      0.88 o 
   5   3   1       26.17      0.59 o 
   6   3   1        0.04      0.04 o 
   7   3   1       27.85      0.63 o 
   8   3   1        0.08      0.06 o 
   9   3   1        6.68      0.20 o 
  10   3   1        1.14      0.10 o 
  -9   4   1       11.35      0.31 o 
  -8   4   1       20.57      0.49 o 
  -7   4   1       20.69      0.49 o 
  -6   4   1        7.48      0.20 o 
  -5   4   1        3.08      0.10 o 
  -4   4   1        0.21      0.05 o 
  -3   4   1       20.97      0.48 o 
  -2   4   1       16.79      0.39 o 
  -1   4   1        5.97      0.15 o 
   0   4   1       12.03      0.29 o 
   1   4   1        0.58      0.05 o 
   2   4   1        0.01      0.05 o 
   3   4   1        0.36      0.06 o 
   4   4   1        0.62      0.05 o 
   5   4   1        4.36      0.14 o 
   6   4   1        0.10      0.06 o 
   7   4   1        1.43      0.09 o 
   8   4   1        2.19      0.12 o 
   9   4   1        2.25      0.12 o 
  -8   5   1        4.60      0.18 o 
  -7   5   1        3.89      0.15 o 
  -6   5   1        0.01      0.08 o 
  -5   5   1        2.33      0.14 o 
  -4   5   1        0.12      0.05 o 
  -3   5   1        0.24      0.07 o 
  -2   5   1        0.29      0.06 o 
  -1   5   1       10.15      0.26 o 
   0   5   1       -0.02      0.17 o 
   1   5   1        0.15      0.08 o 
   2   5   1        3.73      0.11 o 
   3   5   1        8.83      0.23 o 
   4   5   1        2.09      0.10 o 
   5   5   1        0.04      0.06 o 
   6   5   1        4.15      0.18 o 
   7   5   1        0.10      0.08 o 
   8   5   1        0.19      0.11 o 
  -6   6   1        1.52      0.11 o 
  -5   6   1        0.07      0.10 o 
  -4   6   1        0.05      0.08 o 
  -3   6   1        8.24      0.31 o 
  -2   6   1        0.58      0.08 o 
  -1   6   1        2.26      0.11 o 
   0   6   1        5.38      0.18 o 
   1   6   1        5.46      0.18 o 
   2   6   1        0.59      0.12 o 
   3   6   1        0.85      0.11 o 
   4   6   1        3.71      0.14 o 
   5   6   1        4.60      0.16 o 
 -12   0   2        8.71      0.33 o 
 -11   0   2        3.75      0.19 o 
 -10   0   2        0.02      0.14 o 
  -9   0   2        3.89      0.20 o 
  -8   0   2        3.40      0.14 o 
  -7   0   2       14.22      0.35 o 
  -6   0   2      178.82      3.83 o 
  -5   0   2       89.64      2.00 o 
  -4   0   2      926.74     20.26 o 
  -3   0   2       14.48      0.40 o 
  -2   0   2      585.23     11.96 o 
  -1   0   2      732.11     15.64 o 
   0   0   2      146.64      3.28 o 
   1   0   2       10.65      0.31 o 
   2   0   2     3166.73     61.23 o 
   3   0   2      183.57      4.16 o 
   4   0   2       -0.01      0.14 o 
   5   0   2      653.68     13.36 o 
   6   0   2       29.15      0.86 o 
   7   0   2       34.93      0.80 o 
   8   0   2       14.46      0.43 o 
   9   0   2       45.93      1.03 o 
  10   0   2        2.69      0.19 o 
  11   0   2       24.25      0.61 o 
 -11   1   2        5.38      0.24 o 
 -10   1   2        0.47      0.07 o 
  -9   1   2        1.35      0.07 o 
  -8   1   2        0.07      0.04 o 
  -7   1   2       86.52      1.91 o 
  -6   1   2        6.68      0.32 o 
  -5   1   2      252.68      5.44 o 
  -4   1   2       56.31      1.33 o 
  -3   1   2       33.38      0.77 o 
  -2   1   2      554.65     12.14 o 
  -1   1   2      154.38      3.36 o 
   0   1   2       91.70      2.04 o 
   1   1   2      424.32      9.15 o 
   2   1   2        2.57      0.13 o 
   3   1   2      432.68      9.31 o 
   4   1   2      182.97      3.98 o 
   5   1   2       57.23      1.37 o 
   6   1   2       59.76      1.33 o 
   7   1   2        0.13      0.03 o 
   8   1   2        2.22      0.09 o 
   9   1   2        4.64      0.15 o 
  10   1   2        0.00      0.21 o 
  11   1   2        7.80      0.28 o 
 -11   2   2        0.45      0.09 o 
 -10   2   2       10.76      0.28 o 
  -9   2   2        0.00      0.35 o 
  -8   2   2       15.88      0.38 o 
  -7   2   2        0.22      0.06 o 
  -6   2   2       39.02      0.87 o 
  -5   2   2        0.57      0.12 o 
  -4   2   2       12.94      0.37 o 
  -3   2   2      178.61      3.94 o 
  -2   2   2      486.19     10.52 o 
  -1   2   2        8.25      0.23 o 
   0   2   2      132.08      2.92 o 
   1   2   2        0.18      0.07 o 
   2   2   2        2.85      0.11 o 
   3   2   2      274.46      5.87 o 
   4   2   2      295.61      6.40 o 
   5   2   2        3.29      0.29 o 
   6   2   2        0.14      0.05 o 
   7   2   2        6.25      0.17 o 
   8   2   2        0.27      0.11 o 
   9   2   2       35.62      0.81 o 
  10   2   2       27.99      0.65 o 
  11   2   2       -0.06      0.26 o 
 -10   3   2        8.21      0.25 o 
  -9   3   2       82.33      1.80 o 
  -8   3   2        8.22      0.21 o 
  -7   3   2        1.85      0.07 o 
  -6   3   2       11.25      0.27 o 
  -5   3   2        0.04      0.04 o 
  -4   3   2       12.87      0.46 o 
  -3   3   2      252.65      5.45 o 
  -2   3   2       68.25      1.59 o 
  -1   3   2       33.41      0.83 o 
   0   3   2      114.72      2.53 o 
   1   3   2       47.61      1.16 o 
   2   3   2       91.12      2.07 o 
   3   3   2       20.38      0.58 o 
   4   3   2        1.00      0.06 o 
   5   3   2        5.22      0.14 o 
   6   3   2        0.79      0.06 o 
   7   3   2       22.12      0.52 o 
   8   3   2        9.46      0.26 o 
   9   3   2        2.41      0.11 o 
  10   3   2       18.26      0.45 o 
  -9   4   2        3.80      0.14 o 
  -8   4   2       19.41      0.46 o 
  -7   4   2        6.58      0.20 o 
  -6   4   2       -0.07      0.18 o 
  -5   4   2        0.10      0.04 o 
  -4   4   2        4.93      0.13 o 
  -3   4   2       10.67      0.26 o 
  -2   4   2       61.03      1.35 o 
  -1   4   2        9.50      0.23 o 
   0   4   2       58.08      1.30 o 
   1   4   2       55.59      1.23 o 
   2   4   2        2.00      0.07 o 
   3   4   2        2.31      0.08 o 
   4   4   2        0.67      0.05 o 
   5   4   2        0.04      0.04 o 
   6   4   2       25.60      0.59 o 
   7   4   2        1.37      0.15 o 
   8   4   2       13.81      0.36 o 
   9   4   2       12.36      0.33 o 
  -8   5   2       26.39      0.66 o 
  -7   5   2       18.92      0.47 o 
  -6   5   2        0.66      0.10 o 
  -5   5   2        4.23      0.14 o 
  -4   5   2       21.48      0.51 o 
  -3   5   2        2.45      0.09 o 
  -2   5   2       15.54      0.36 o 
  -1   5   2       70.67      1.56 o 
   0   5   2        7.41      0.19 o 
   1   5   2       11.84      0.29 o 
   2   5   2        1.72      0.08 o 
   3   5   2        2.92      0.12 o 
   4   5   2        0.77      0.09 o 
   5   5   2        4.67      0.15 o 
   6   5   2        0.15      0.07 o 
   7   5   2       12.45      0.33 o 
  -6   6   2        4.15      0.15 o 
  -5   6   2        0.55      0.14 o 
  -4   6   2        4.74      0.23 o 
  -3   6   2        1.92      0.16 o 
  -2   6   2        0.08      0.09 o 
  -1   6   2        6.69      0.22 o 
   0   6   2        9.50      0.26 o 
   1   6   2        2.68      0.12 o 
   2   6   2        7.01      0.21 o 
   3   6   2        1.22      0.11 o 
   4   6   2        0.57      0.08 o 
   5   6   2        4.09      0.20 o 
 -11   1   3       13.40      0.34 o 
 -10   1   3        2.11      0.10 o 
  -9   1   3        0.17      0.05 o 
  -8   1   3       18.72      0.43 o 
  -7   1   3        3.73      0.10 o 
  -6   1   3        0.98      0.19 o 
  -5   1   3       49.97      1.18 o 
  -4   1   3        1.60      0.10 o 
  -3   1   3      159.77      3.49 o 
  -2   1   3       20.38      0.49 o 
  -1   1   3      341.01      7.39 o 
   0   1   3       18.12      0.43 o 
   1   1   3      777.19     16.92 o 
   2   1   3      458.16     10.10 o 
   3   1   3       40.31      0.95 o 
   4   1   3      205.20      4.43 o 
   5   1   3        1.74      0.18 o 
   6   1   3       22.26      0.52 o 
   7   1   3        7.43      0.19 o 
   8   1   3       82.98      1.84 o 
   9   1   3       25.74      0.60 o 
  10   1   3        8.31      0.24 o 
  11   1   3       11.13      0.36 o 
 -11   2   3        1.33      0.12 o 
 -10   2   3       47.79      1.08 o 
  -9   2   3        0.65      0.07 o 
  -8   2   3        6.90      0.18 o 
  -7   2   3       22.22      0.50 o 
  -6   2   3       60.40      1.33 o 
  -5   2   3        4.15      0.28 o 
  -4   2   3       78.92      1.78 o 
  -3   2   3      297.78      6.53 o 
  -2   2   3        9.97      0.30 o 
  -1   2   3      173.59      3.83 o 
   0   2   3        0.03      0.08 o 
   1   2   3      356.13      7.90 o 
   2   2   3       17.10      0.43 o 
   3   2   3      101.14      2.23 o 
   4   2   3       53.97      1.29 o 
   5   2   3       23.99      0.59 o 
   6   2   3       13.19      0.31 o 
   7   2   3        4.58      0.14 o 
   8   2   3        5.01      0.17 o 
   9   2   3        4.93      0.24 o 
  10   2   3        7.75      0.23 o 
 -10   3   3        3.37      0.14 o 
  -9   3   3       12.23      0.32 o 
  -8   3   3        7.07      0.18 o 
  -7   3   3        2.07      0.07 o 
  -6   3   3        1.27      0.06 o 
  -5   3   3        5.93      0.15 o 
  -4   3   3       21.63      0.65 o 
  -3   3   3        3.25      0.21 o 
  -2   3   3        1.25      0.14 o 
  -1   3   3       13.35      0.40 o 
   0   3   3       86.27      2.12 o 
   1   3   3        0.15      0.09 o 
   2   3   3        4.21      0.21 o 
   3   3   3      100.02      2.25 o 
   4   3   3        1.31      0.06 o 
   5   3   3        4.42      0.13 o 
   6   3   3        0.63      0.06 o 
   7   3   3       14.99      0.36 o 
   8   3   3        0.82      0.13 o 
   9   3   3       13.95      0.37 o 
  10   3   3        3.94      0.16 o 
  -9   4   3       20.22      0.49 o 
  -8   4   3       15.52      0.42 o 
  -7   4   3        0.69      0.07 o 
  -6   4   3        6.84      0.19 o 
  -5   4   3       23.48      0.54 o 
  -4   4   3       59.65      1.32 o 
  -3   4   3       58.64      1.30 o 
  -2   4   3       32.26      0.73 o 
  -1   4   3        0.02      0.04 o 
   0   4   3        4.05      0.11 o 
   1   4   3       14.41      0.34 o 
   2   4   3       54.87      1.23 o 
   3   4   3       18.08      0.42 o 
   4   4   3        2.76      0.10 o 
   5   4   3        1.15      0.07 o 
   6   4   3        0.21      0.09 o 
   7   4   3        0.96      0.10 o 
   8   4   3        2.45      0.17 o 
   9   4   3       -0.03      0.25 o 
  -8   5   3        0.20      0.10 o 
  -7   5   3        3.34      0.19 o 
  -6   5   3        1.04      0.09 o 
  -5   5   3        3.24      0.12 o 
  -4   5   3        2.33      0.09 o 
  -3   5   3        4.28      0.14 o 
  -2   5   3        3.20      0.10 o 
  -1   5   3        1.22      0.07 o 
   0   5   3        1.11      0.07 o 
   1   5   3        0.55      0.06 o 
   2   5   3        1.35      0.09 o 
   3   5   3        0.07      0.06 o 
   4   5   3        3.30      0.12 o 
   5   5   3        1.14      0.09 o 
   6   5   3        0.64      0.10 o 
   7   5   3        1.47      0.11 o 
  -6   6   3        0.13      0.08 o 
  -5   6   3       18.38      0.57 o 
  -4   6   3       12.76      0.34 o 
  -3   6   3        0.81      0.10 o 
  -2   6   3       15.46      0.38 o 
  -1   6   3        0.20      0.08 o 
   0   6   3        3.64      0.13 o 
   1   6   3        0.60      0.07 o 
   2   6   3       12.59      0.37 o 
   3   6   3        0.51      0.09 o 
   4   6   3        0.58      0.09 o 
   5   6   3        1.85      0.13 o 
 -12   0   4       41.86      0.99 o 
 -11   0   4        9.25      0.30 o 
 -10   0   4        8.34      0.25 o 
  -9   0   4       55.31      1.24 o 
  -8   0   4        3.99      0.15 o 
  -7   0   4       39.95      0.89 o 
  -6   0   4        2.49      0.20 o 
  -5   0   4       17.92      0.67 o 
  -4   0   4      122.53      2.66 o 
  -3   0   4       87.66      2.03 o 
  -2   0   4     1829.06     43.63 o 
  -1   0   4      822.05     18.10 o 
   0   0   4       70.59      1.59 o 
   1   0   4     1716.96     40.20 o 
   2   0   4        8.15      0.34 o 
   3   0   4       20.82      0.69 o 
   4   0   4       37.99      0.97 o 
   5   0   4       11.67      0.52 o 
   6   0   4        1.42      0.09 o 
   7   0   4      265.39      5.73 o 
   8   0   4       63.42      1.34 o 
   9   0   4        4.60      0.19 o 
  10   0   4       14.32      0.46 o 
  11   0   4        0.04      0.13 o 
 -12   1   4       -0.03      0.37 o 
 -11   1   4       34.69      0.79 o 
 -10   1   4        0.58      0.08 o 
  -9   1   4       10.16      0.25 o 
  -8   1   4       28.84      0.65 o 
  -7   1   4        0.39      0.04 o 
  -6   1   4       31.86      0.83 o 
  -5   1   4       92.54      2.08 o 
  -4   1   4       34.00      0.79 o 
  -3   1   4      229.14      5.01 o 
  -2   1   4      353.91      7.64 o 
  -1   1   4      250.14      5.51 o 
   0   1   4     1438.47     31.22 o 
   1   1   4       66.55      1.50 o 
   2   1   4        8.95      0.29 o 
   3   1   4       10.92      0.33 o 
   4   1   4        2.70      0.16 o 
   5   1   4       38.86      0.97 o 
   6   1   4       54.55      1.21 o 
   7   1   4       34.07      0.77 o 
   8   1   4       32.69      0.74 o 
   9   1   4        2.73      0.13 o 
  10   1   4        9.60      0.27 o 
  11   1   4        1.64      0.11 o 
 -11   2   4       10.51      0.29 o 
 -10   2   4       27.25      0.63 o 
  -9   2   4        0.41      0.06 o 
  -8   2   4       15.73      0.37 o 
  -7   2   4        3.32      0.10 o 
  -6   2   4        5.33      0.14 o 
  -5   2   4       28.43      0.74 o 
  -4   2   4       61.69      1.41 o 
  -3   2   4       27.13      0.66 o 
  -2   2   4       22.40      0.65 o 
  -1   2   4      229.10      5.08 o 
   0   2   4      185.80      4.14 o 
   1   2   4       19.69      0.47 o 
   2   2   4        1.14      0.09 o 
   3   2   4       91.16      2.03 o 
   4   2   4       15.50      0.49 o 
   5   2   4       59.95      1.32 o 
   6   2   4       47.04      1.04 o 
   7   2   4        0.49      0.06 o 
   8   2   4       14.41      0.37 o 
   9   2   4       35.44      0.84 o 
  10   2   4        1.57      0.10 o 
 -11   3   4        4.54      0.22 o 
 -10   3   4       10.37      0.29 o 
  -9   3   4       20.79      0.49 o 
  -8   3   4        0.04      0.05 o 
  -7   3   4       75.39      1.67 o 
  -6   3   4        4.40      0.13 o 
  -5   3   4       11.32      0.27 o 
  -4   3   4      242.39      5.47 o 
  -3   3   4       45.34      1.13 o 
  -2   3   4        9.14      0.34 o 
  -1   3   4       56.02      1.50 o 
   0   3   4       55.60      1.59 o 
   1   3   4        8.04      0.34 o 
   2   3   4      220.38      4.84 o 
   3   3   4      107.57      2.37 o 
   4   3   4       48.16      1.08 o 
   5   3   4        3.86      0.12 o 
   6   3   4        0.19      0.05 o 
   7   3   4       14.36      0.40 o 
   8   3   4       10.46      0.28 o 
   9   3   4        6.57      0.20 o 
  10   3   4        3.15      0.17 o 
 -10   4   4        0.19      0.11 o 
  -9   4   4        0.28      0.09 o 
  -8   4   4       10.56      0.28 o 
  -7   4   4        2.17      0.09 o 
  -6   4   4       41.97      0.95 o 
  -5   4   4       23.36      0.53 o 
  -4   4   4        1.00      0.06 o 
  -3   4   4       28.84      0.65 o 
  -2   4   4        0.42      0.05 o 
  -1   4   4        0.35      0.04 o 
   0   4   4       12.11      0.30 o 
   1   4   4        2.82      0.10 o 
   2   4   4       53.55      1.18 o 
   3   4   4       37.16      0.83 o 
   4   4   4        1.53      0.08 o 
   5   4   4       25.52      0.60 o 
   6   4   4        5.93      0.18 o 
   7   4   4        2.39      0.18 o 
   8   4   4        2.43      0.12 o 
   9   4   4        0.01      0.08 o 
  -8   5   4        0.04      0.12 o 
  -7   5   4        1.81      0.11 o 
  -6   5   4       35.73      0.84 o 
  -5   5   4       64.32      1.41 o 
  -4   5   4        0.52      0.06 o 
  -3   5   4        9.46      0.25 o 
  -2   5   4        3.39      0.11 o 
  -1   5   4        4.86      0.14 o 
   0   5   4       24.23      0.56 o 
   1   5   4       89.55      1.94 o 
   2   5   4        2.83      0.12 o 
   3   5   4       -0.07      0.31 o 
   4   5   4       22.00      0.52 o 
   5   5   4        3.04      0.13 o 
   6   5   4       14.77      0.40 o 
   7   5   4        2.61      0.14 o 
  -6   6   4        2.70      0.13 o 
  -5   6   4        2.62      0.14 o 
  -4   6   4        3.37      0.15 o 
  -3   6   4        1.19      0.09 o 
  -2   6   4        0.02      0.08 o 
  -1   6   4        1.84      0.09 o 
   0   6   4        0.60      0.09 o 
   1   6   4        5.23      0.17 o 
   2   6   4        6.70      0.22 o 
   3   6   4        1.17      0.12 o 
   4   6   4        0.18      0.09 o 
   5   6   4        1.70      0.14 o 
 -12   1   5       18.60      0.49 o 
 -11   1   5        2.12      0.13 o 
 -10   1   5        9.03      0.24 o 
  -9   1   5        3.20      0.11 o 
  -8   1   5       22.12      0.51 o 
  -7   1   5        2.19      0.07 o 
  -6   1   5       96.35      2.16 o 
  -5   1   5       30.30      0.74 o 
  -4   1   5        0.07      0.04 o 
  -3   1   5      210.92      4.62 o 
  -2   1   5       20.76      0.51 o 
  -1   1   5        1.00      0.08 o 
   0   1   5       69.50      1.61 o 
   1   1   5      111.93      2.49 o 
   2   1   5       20.56      0.55 o 
   3   1   5        5.17      0.20 o 
   4   1   5       89.60      2.01 o 
   5   1   5        0.79      0.11 o 
   6   1   5       57.95      1.28 o 
   7   1   5       39.63      0.89 o 
   8   1   5       -0.10      0.19 o 
   9   1   5        5.65      0.18 o 
  10   1   5        3.48      0.14 o 
 -11   2   5        2.01      0.13 o 
 -10   2   5        0.12      0.06 o 
  -9   2   5        5.76      0.16 o 
  -8   2   5       33.18      0.75 o 
  -7   2   5        9.78      0.23 o 
  -6   2   5        4.40      0.12 o 
  -5   2   5      179.40      4.02 o 
  -4   2   5        5.94      0.22 o 
  -3   2   5        2.59      0.16 o 
  -2   2   5        3.48      0.15 o 
  -1   2   5      490.10     10.48 o 
   0   2   5       49.15      1.14 o 
   1   2   5       90.64      2.17 o 
   2   2   5      154.07      3.44 o 
   3   2   5       62.26      1.46 o 
   4   2   5        0.44      0.11 o 
   5   2   5       14.93      0.36 o 
   6   2   5       96.57      2.12 o 
   7   2   5        0.74      0.09 o 
   8   2   5        7.21      0.21 o 
   9   2   5        2.85      0.13 o 
  10   2   5       10.00      0.28 o 
 -11   3   5        6.25      0.22 o 
 -10   3   5       -0.01      0.33 o 
  -9   3   5       -0.11      0.21 o 
  -8   3   5        0.80      0.07 o 
  -7   3   5       34.30      0.78 o 
  -6   3   5        0.67      0.06 o 
  -5   3   5        3.60      0.11 o 
  -4   3   5       28.62      0.71 o 
  -3   3   5       21.59      0.63 o 
  -2   3   5        6.23      0.29 o 
  -1   3   5        0.69      0.13 o 
   0   3   5       15.53      0.57 o 
   1   3   5       21.85      1.07 o 
   2   3   5        7.82      0.38 o 
   3   3   5        0.08      0.04 o 
   4   3   5        3.35      0.11 o 
   5   3   5       39.89      0.89 o 
   6   3   5        0.17      0.07 o 
   7   3   5        0.98      0.10 o 
   8   3   5       17.55      0.43 o 
   9   3   5        1.16      0.11 o 
 -10   4   5        1.04      0.11 o 
  -9   4   5       -0.02      0.23 o 
  -8   4   5        3.07      0.12 o 
  -7   4   5       22.62      0.53 o 
  -6   4   5       38.71      0.86 o 
  -5   4   5       13.62      0.33 o 
  -4   4   5       11.18      0.28 o 
  -3   4   5        0.42      0.05 o 
  -2   4   5       33.91      0.76 o 
  -1   4   5       61.20      1.36 o 
   0   4   5       75.62      1.66 o 
   1   4   5       51.86      1.15 o 
   2   4   5       18.40      0.43 o 
   3   4   5        0.19      0.06 o 
   4   4   5       19.90      0.51 o 
   5   4   5       18.38      0.44 o 
   6   4   5       14.28      0.36 o 
   7   4   5       19.89      0.49 o 
   8   4   5        2.71      0.13 o 
  -8   5   5        1.55      0.11 o 
  -7   5   5        0.95      0.10 o 
  -6   5   5       -0.22      0.22 o 
  -5   5   5        0.18      0.09 o 
  -4   5   5        0.07      0.07 o 
  -3   5   5        1.03      0.11 o 
  -2   5   5        4.05      0.13 o 
  -1   5   5        0.27      0.05 o 
   0   5   5        2.85      0.12 o 
   1   5   5        4.22      0.14 o 
   2   5   5        1.20      0.07 o 
   3   5   5        1.60      0.10 o 
   4   5   5        2.11      0.13 o 
   5   5   5        0.33      0.11 o 
   6   5   5        0.01      0.10 o 
   7   5   5       -0.12      0.26 o 
  -6   6   5        9.65      0.29 o 
  -5   6   5        1.44      0.15 o 
  -4   6   5        5.27      0.21 o 
  -3   6   5        0.59      0.09 o 
  -2   6   5        8.73      0.26 o 
  -1   6   5        0.86      0.08 o 
   0   6   5       27.50      0.65 o 
   1   6   5       11.36      0.30 o 
   2   6   5        0.11      0.10 o 
   3   6   5        3.18      0.18 o 
   4   6   5        2.65      0.15 o 
 -12   0   6        3.94      0.22 o 
 -11   0   6        0.65      0.14 o 
 -10   0   6       12.32      0.34 o 
  -9   0   6       24.32      0.57 o 
  -8   0   6        0.10      0.06 o 
  -7   0   6      258.65      5.61 o 
  -6   0   6      164.40      3.46 o 
  -5   0   6      115.72      2.53 o 
  -4   0   6       45.62      1.13 o 
  -3   0   6       11.77      0.34 o 
  -2   0   6      166.18      3.55 o 
  -1   0   6      194.54      4.36 o 
   0   0   6      980.33     20.82 o 
   1   0   6      216.49      4.75 o 
   2   0   6        4.27      0.20 o 
   3   0   6      561.39     10.85 o 
   4   0   6       13.26      0.54 o 
   5   0   6        6.19      0.26 o 
   6   0   6       42.07      0.95 o 
   7   0   6        1.04      0.10 o 
   8   0   6        4.64      0.18 o 
   9   0   6       26.23      0.66 o 
  10   0   6       16.93      0.46 o 
 -12   1   6        4.35      0.16 o 
 -11   1   6        0.24      0.07 o 
 -10   1   6       -0.01      0.20 o 
  -9   1   6       22.02      0.51 o 
  -8   1   6        1.64      0.07 o 
  -7   1   6       18.78      0.43 o 
  -6   1   6      151.36      3.28 o 
  -5   1   6        3.81      0.22 o 
  -4   1   6      178.96      3.89 o 
  -3   1   6        0.55      0.07 o 
  -2   1   6        5.68      0.17 o 
  -1   1   6        0.56      0.08 o 
   0   1   6      305.06      6.65 o 
   1   1   6      209.16      4.59 o 
   2   1   6      415.71      8.80 o 
   3   1   6        4.80      0.21 o 
   4   1   6       40.20      0.98 o 
   5   1   6       80.34      1.77 o 
   6   1   6       20.54      0.48 o 
   7   1   6        0.86      0.08 o 
   8   1   6        3.96      0.21 o 
   9   1   6        7.52      0.23 o 
  10   1   6        7.73      0.23 o 
 -11   2   6        5.85      0.19 o 
 -10   2   6       -0.11      0.24 o 
  -9   2   6       33.67      0.76 o 
  -8   2   6       56.20      1.24 o 
  -7   2   6        2.13      0.08 o 
  -6   2   6        1.07      0.07 o 
  -5   2   6       80.34      1.82 o 
  -4   2   6        5.64      0.20 o 
  -3   2   6      139.81      3.06 o 
  -2   2   6       72.53      1.63 o 
  -1   2   6       18.35      0.50 o 
   0   2   6        5.71      0.22 o 
   1   2   6      162.05      3.58 o 
   2   2   6       10.01      0.35 o 
   3   2   6       44.21      1.13 o 
   4   2   6        6.89      0.21 o 
   5   2   6       48.16      1.07 o 
   6   2   6        2.14      0.11 o 
   7   2   6        6.09      0.18 o 
   8   2   6       -0.14      0.21 o 
   9   2   6        3.08      0.14 o 
  10   2   6        7.21      0.22 o 
 -11   3   6        2.69      0.13 o 
 -10   3   6       11.01      0.29 o 
  -9   3   6        1.04      0.09 o 
  -8   3   6       32.86      0.76 o 
  -7   3   6       15.68      0.37 o 
  -6   3   6        6.08      0.17 o 
  -5   3   6        4.72      0.13 o 
  -4   3   6        7.91      0.25 o 
  -3   3   6        0.21      0.12 o 
  -2   3   6      367.00      7.91 o 
  -1   3   6      106.73      2.62 o 
   0   3   6        0.02      0.14 o 
   1   3   6       43.33      1.18 o 
   2   3   6        2.41      0.13 o 
   3   3   6       19.80      0.46 o 
   4   3   6      105.13      2.30 o 
   5   3   6       89.91      1.98 o 
   6   3   6        0.26      0.07 o 
   7   3   6        6.49      0.21 o 
   8   3   6       14.06      0.38 o 
   9   3   6       15.74      0.40 o 
  -9   4   6        7.73      0.22 o 
  -8   4   6        4.74      0.15 o 
  -7   4   6        4.27      0.14 o 
  -6   4   6        1.78      0.08 o 
  -5   4   6        0.12      0.06 o 
  -4   4   6       27.99      0.64 o 
  -3   4   6       24.16      0.56 o 
  -2   4   6        3.74      0.13 o 
  -1   4   6       82.01      1.80 o 
   0   4   6        6.37      0.17 o 
   1   4   6        7.98      0.20 o 
   2   4   6        3.39      0.12 o 
   3   4   6        0.26      0.08 o 
   4   4   6       13.18      0.35 o 
   5   4   6        8.44      0.26 o 
   6   4   6        0.74      0.11 o 
   7   4   6       30.15      0.71 o 
   8   4   6        3.79      0.16 o 
  -8   5   6        0.77      0.16 o 
  -7   5   6        7.66      0.30 o 
  -6   5   6        6.67      0.20 o 
  -5   5   6        8.23      0.25 o 
  -4   5   6        5.15      0.18 o 
  -3   5   6       35.41      0.83 o 
  -2   5   6        0.03      0.05 o 
  -1   5   6       31.62      0.73 o 
   0   5   6       73.07      1.59 o 
   1   5   6        0.02      0.06 o 
   2   5   6        1.68      0.09 o 
   3   5   6       15.33      0.44 o 
   4   5   6        9.20      0.28 o 
   5   5   6        6.16      0.22 o 
   6   5   6       45.77      1.03 o 
  -6   6   6        0.76      0.15 o 
  -5   6   6        0.72      0.10 o 
  -4   6   6        1.47      0.11 o 
  -3   6   6        0.66      0.11 o 
  -2   6   6        0.04      0.08 o 
  -1   6   6        8.87      0.28 o 
   0   6   6        0.11      0.09 o 
   1   6   6        3.70      0.14 o 
   2   6   6        0.58      0.10 o 
   3   6   6        0.89      0.12 o 
   4   6   6        0.09      0.09 o 
 -12   1   7        1.52      0.11 o 
 -11   1   7        1.57      0.09 o 
 -10   1   7       46.68      1.04 o 
  -9   1   7       16.56      0.39 o 
  -8   1   7       54.86      1.22 o 
  -7   1   7       50.90      1.17 o 
  -6   1   7        2.68      0.15 o 
  -5   1   7        1.23      0.12 o 
  -4   1   7       87.54      1.95 o 
  -3   1   7      344.18      7.50 o 
  -2   1   7       33.34      0.81 o 
  -1   1   7      414.78      8.94 o 
   0   1   7       35.01      0.84 o 
   1   1   7       17.93      0.49 o 
   2   1   7       29.98      0.82 o 
   3   1   7       27.95      0.72 o 
   4   1   7        8.33      0.30 o 
   5   1   7        4.93      0.14 o 
   6   1   7       11.83      0.30 o 
   7   1   7        1.37      0.09 o 
   8   1   7        0.17      0.07 o 
   9   1   7       12.92      0.36 o 
  10   1   7        0.03      0.08 o 
 -11   2   7        7.74      0.24 o 
 -10   2   7        1.12      0.09 o 
  -9   2   7        9.79      0.25 o 
  -8   2   7        6.31      0.17 o 
  -7   2   7       19.17      0.44 o 
  -6   2   7        0.17      0.04 o 
  -5   2   7       20.86      0.60 o 
  -4   2   7        6.88      0.28 o 
  -3   2   7      166.94      3.58 o 
  -2   2   7       34.03      0.88 o 
  -1   2   7        1.24      0.12 o 
   0   2   7      137.81      3.05 o 
   1   2   7       81.48      1.85 o 
   2   2   7       56.98      1.35 o 
   3   2   7        3.09      0.25 o 
   4   2   7      153.60      3.34 o 
   5   2   7        4.23      0.15 o 
   6   2   7        0.89      0.07 o 
   7   2   7        3.11      0.12 o 
   8   2   7       35.24      0.80 o 
   9   2   7        1.60      0.17 o 
 -10   3   7        0.58      0.09 o 
  -9   3   7       19.60      0.46 o 
  -8   3   7       10.16      0.27 o 
  -7   3   7       -0.03      0.19 o 
  -6   3   7        7.37      0.19 o 
  -5   3   7       15.87      0.37 o 
  -4   3   7        5.18      0.15 o 
  -3   3   7        4.10      0.15 o 
  -2   3   7       80.39      1.90 o 
  -1   3   7        1.57      0.19 o 
   0   3   7        0.69      0.21 o 
   1   3   7       18.49      0.53 o 
   2   3   7       29.60      0.68 o 
   3   3   7        1.98      0.08 o 
   4   3   7        0.25      0.09 o 
   5   3   7        4.53      0.16 o 
   6   3   7        5.14      0.17 o 
   7   3   7        3.25      0.13 o 
   8   3   7        0.20      0.09 o 
   9   3   7        0.13      0.12 o 
  -9   4   7        1.03      0.10 o 
  -8   4   7        3.04      0.14 o 
  -7   4   7        4.52      0.16 o 
  -6   4   7        0.04      0.06 o 
  -5   4   7        1.11      0.06 o 
  -4   4   7        9.40      0.24 o 
  -3   4   7       16.40      0.40 o 
  -2   4   7       36.88      0.83 o 
  -1   4   7       28.67      0.65 o 
   0   4   7        0.20      0.07 o 
   1   4   7        1.26      0.07 o 
   2   4   7       17.87      0.42 o 
   3   4   7       54.30      1.18 o 
   4   4   7       40.07      0.95 o 
   5   4   7       18.16      0.44 o 
   6   4   7        1.82      0.13 o 
   7   4   7        0.17      0.11 o 
   8   4   7        4.48      0.21 o 
  -8   5   7        4.70      0.17 o 
  -7   5   7        0.73      0.10 o 
  -6   5   7        2.63      0.13 o 
  -5   5   7        2.45      0.14 o 
  -4   5   7        0.05      0.07 o 
  -3   5   7        3.95      0.14 o 
  -2   5   7        0.27      0.07 o 
  -1   5   7        0.86      0.10 o 
   0   5   7        0.06      0.06 o 
   1   5   7        0.74      0.19 o 
   2   5   7        0.25      0.06 o 
   3   5   7        4.50      0.19 o 
   4   5   7        0.07      0.09 o 
   5   5   7        1.34      0.13 o 
   6   5   7        2.85      0.24 o 
  -5   6   7        1.85      0.12 o 
  -4   6   7        9.19      0.29 o 
  -3   6   7        0.76      0.11 o 
  -2   6   7        3.54      0.22 o 
  -1   6   7        9.16      0.26 o 
   0   6   7        0.17      0.08 o 
   1   6   7        0.18      0.11 o 
   2   6   7        5.29      0.20 o 
   3   6   7       13.63      0.39 o 
   4   6   7        0.90      0.12 o 
 -12   0   8        0.22      0.12 o 
 -11   0   8       87.13      1.89 o 
 -10   0   8       16.66      0.43 o 
  -9   0   8        4.12      0.26 o 
  -8   0   8       48.43      1.06 o 
  -7   0   8        0.36      0.08 o 
  -6   0   8        0.94      0.20 o 
  -5   0   8      285.16      7.44 o 
  -4   0   8      568.46     11.85 o 
  -3   0   8       22.08      0.58 o 
  -2   0   8      451.77     10.00 o 
  -1   0   8      491.30     11.49 o 
   0   0   8      288.28      6.32 o 
   1   0   8       69.70      1.75 o 
   2   0   8      103.35      2.29 o 
   3   0   8       10.57      0.86 o 
   4   0   8        1.24      0.20 o 
   5   0   8      143.60      3.06 o 
   6   0   8       14.95      0.40 o 
   7   0   8       43.52      0.95 o 
   8   0   8       28.29      0.67 o 
   9   0   8       -0.05      0.25 o 
  10   0   8        1.03      0.13 o 
 -12   1   8       11.91      0.32 o 
 -11   1   8        1.32      0.09 o 
 -10   1   8       19.51      0.46 o 
  -9   1   8        4.45      0.15 o 
  -8   1   8        5.73      0.18 o 
  -7   1   8        0.03      0.08 o 
  -6   1   8        3.30      0.13 o 
  -5   1   8       16.66      0.63 o 
  -4   1   8      173.81      3.79 o 
  -3   1   8        8.43      0.27 o 
  -2   1   8      287.11      6.25 o 
  -1   1   8       93.50      2.12 o 
   0   1   8       26.99      0.68 o 
   1   1   8       91.40      2.07 o 
   2   1   8       46.27      1.13 o 
   3   1   8       38.27      0.94 o 
   4   1   8       27.80      0.65 o 
   5   1   8        1.50      0.12 o 
   6   1   8       41.51      0.93 o 
   7   1   8       46.04      1.01 o 
   8   1   8       18.84      0.49 o 
   9   1   8        1.62      0.16 o 
  10   1   8        1.17      0.16 o 
 -11   2   8       -0.08      0.24 o 
 -10   2   8        8.59      0.25 o 
  -9   2   8       54.75      1.23 o 
  -8   2   8        6.54      0.19 o 
  -7   2   8       16.40      0.39 o 
  -6   2   8       13.18      0.32 o 
  -5   2   8        1.89      0.10 o 
  -4   2   8       83.75      2.08 o 
  -3   2   8      287.70      6.08 o 
  -2   2   8       28.76      0.87 o 
  -1   2   8       45.06      1.11 o 
   0   2   8        0.21      0.11 o 
   1   2   8        5.96      0.26 o 
   2   2   8       53.90      1.37 o 
   3   2   8      102.55      2.23 o 
   4   2   8        0.69      0.08 o 
   5   2   8       13.42      0.34 o 
   6   2   8        5.07      0.28 o 
   7   2   8        7.03      0.24 o 
   8   2   8        4.34      0.18 o 
   9   2   8        1.85      0.17 o 
 -10   3   8        5.64      0.24 o 
  -9   3   8        6.16      0.26 o 
  -8   3   8       21.35      0.50 o 
  -7   3   8        0.09      0.05 o 
  -6   3   8       39.65      0.89 o 
  -5   3   8        2.17      0.08 o 
  -4   3   8        0.24      0.04 o 
  -3   3   8       18.18      0.42 o 
  -2   3   8       25.43      0.59 o 
  -1   3   8        6.98      0.30 o 
   0   3   8       98.65      2.22 o 
   1   3   8       25.26      0.58 o 
   2   3   8        1.68      0.08 o 
   3   3   8      114.32      2.52 o 
   4   3   8       53.27      1.19 o 
   5   3   8        3.10      0.12 o 
   6   3   8        5.91      0.19 o 
   7   3   8       12.33      0.35 o 
   8   3   8        3.74      0.19 o 
  -9   4   8        4.06      0.15 o 
  -8   4   8        4.24      0.15 o 
  -7   4   8       25.88      0.60 o 
  -6   4   8        6.70      0.19 o 
  -5   4   8       25.15      0.58 o 
  -4   4   8        4.31      0.14 o 
  -3   4   8        0.53      0.05 o 
  -2   4   8        0.47      0.04 o 
  -1   4   8        7.39      0.19 o 
   0   4   8        5.48      0.15 o 
   1   4   8       57.97      1.28 o 
   2   4   8        5.04      0.16 o 
   3   4   8       20.14      0.53 o 
   4   4   8       20.37      0.50 o 
   5   4   8        0.08      0.10 o 
   6   4   8        0.00      0.14 o 
   7   4   8        0.08      0.12 o 
  -8   5   8        7.83      0.25 o 
  -7   5   8        0.05      0.09 o 
  -6   5   8       16.44      0.43 o 
  -5   5   8        5.94      0.19 o 
  -4   5   8        7.59      0.23 o 
  -3   5   8        0.43      0.07 o 
  -2   5   8        1.01      0.08 o 
  -1   5   8        0.65      0.07 o 
   0   5   8        6.47      0.20 o 
   1   5   8        7.48      0.22 o 
   2   5   8       70.10      1.51 o 
   3   5   8        1.47      0.11 o 
   4   5   8        2.12      0.20 o 
   5   5   8        7.26      0.25 o 
   6   5   8        0.72      0.15 o 
  -5   6   8       11.15      0.31 o 
  -4   6   8        1.43      0.11 o 
  -3   6   8        0.05      0.13 o 
  -2   6   8        1.86      0.11 o 
  -1   6   8        2.37      0.12 o 
   0   6   8        0.75      0.10 o 
   1   6   8       12.26      0.33 o 
   2   6   8        0.66      0.11 o 
   3   6   8        0.30      0.12 o 
 -11   1   9        5.72      0.20 o 
 -10   1   9        9.46      0.29 o 
  -9   1   9       16.56      0.42 o 
  -8   1   9       13.11      0.34 o 
  -7   1   9       10.43      0.27 o 
  -6   1   9       44.04      0.99 o 
  -5   1   9      269.54      5.80 o 
  -4   1   9       45.56      1.22 o 
  -3   1   9       60.45      1.45 o 
  -2   1   9       22.19      0.61 o 
  -1   1   9      172.42      3.88 o 
   0   1   9       36.91      0.91 o 
   1   1   9      189.44      4.35 o 
   2   1   9      177.62      3.90 o 
   3   1   9        1.09      0.13 o 
   4   1   9       20.45      0.48 o 
   5   1   9        2.05      0.16 o 
   6   1   9       34.14      0.78 o 
   7   1   9        0.15      0.23 o 
   8   1   9        8.55      0.28 o 
   9   1   9        2.14      0.18 o 
 -11   2   9        0.13      0.09 o 
 -10   2   9       12.81      0.33 o 
  -9   2   9        1.34      0.09 o 
  -8   2   9        1.13      0.08 o 
  -7   2   9       16.62      0.40 o 
  -6   2   9       31.20      0.70 o 
  -5   2   9        0.27      0.05 o 
  -4   2   9       13.74      0.47 o 
  -3   2   9       51.41      1.39 o 
  -2   2   9       16.46      0.62 o 
  -1   2   9        7.36      0.29 o 
   0   2   9       54.21      1.43 o 
   1   2   9        7.16      0.30 o 
   2   2   9       78.09      1.95 o 
   3   2   9        2.30      0.10 o 
   4   2   9       13.77      0.33 o 
   5   2   9       10.50      0.28 o 
   6   2   9       33.10      0.76 o 
   7   2   9       20.25      0.53 o 
   8   2   9       -0.04      0.26 o 
   9   2   9       15.21      0.45 o 
 -10   3   9        0.72      0.13 o 
  -9   3   9        1.38      0.11 o 
  -8   3   9        5.41      0.18 o 
  -7   3   9        9.43      0.25 o 
  -6   3   9       31.88      0.72 o 
  -5   3   9        0.08      0.04 o 
  -4   3   9       36.43      0.81 o 
  -3   3   9        4.70      0.13 o 
  -2   3   9        7.96      0.20 o 
  -1   3   9        0.97      0.06 o 
   0   3   9       41.04      0.98 o 
   1   3   9        9.97      0.25 o 
   2   3   9        1.35      0.07 o 
   3   3   9       33.79      0.77 o 
   4   3   9        6.08      0.18 o 
   5   3   9        0.39      0.07 o 
   6   3   9        3.11      0.16 o 
   7   3   9        9.47      0.28 o 
   8   3   9       -0.01      0.24 o 
  -9   4   9        1.57      0.10 o 
  -8   4   9        0.31      0.09 o 
  -7   4   9        5.60      0.18 o 
  -6   4   9        0.13      0.07 o 
  -5   4   9        0.02      0.06 o 
  -4   4   9        2.14      0.17 o 
  -3   4   9        0.57      0.07 o 
  -2   4   9        0.30      0.05 o 
  -1   4   9        1.20      0.06 o 
   0   4   9        6.24      0.17 o 
   1   4   9       11.91      0.30 o 
   2   4   9        6.71      0.20 o 
   3   4   9        9.81      0.29 o 
   4   4   9        0.88      0.13 o 
   5   4   9        7.52      0.24 o 
   6   4   9        7.26      0.26 o 
   7   4   9       10.31      0.39 o 
  -8   5   9       -0.11      0.25 o 
  -7   5   9        0.03      0.09 o 
  -6   5   9        1.30      0.12 o 
  -5   5   9        2.71      0.13 o 
  -4   5   9        0.20      0.09 o 
  -3   5   9        4.21      0.14 o 
  -2   5   9        0.93      0.08 o 
  -1   5   9        6.67      0.20 o 
   0   5   9        0.30      0.07 o 
   1   5   9        0.74      0.08 o 
   2   5   9        5.55      0.21 o 
   3   5   9        0.34      0.18 o 
   4   5   9       -0.03      0.22 o 
   5   5   9        0.18      0.11 o 
  -5   6   9        2.30      0.20 o 
  -4   6   9       -0.06      0.25 o 
  -3   6   9        3.90      0.16 o 
  -2   6   9        2.72      0.15 o 
  -1   6   9        0.21      0.08 o 
   0   6   9        0.47      0.10 o 
   1   6   9       10.95      0.31 o 
   2   6   9        0.28      0.14 o 
 -11   0  10        7.78      0.54 o 
 -10   0  10       11.35      0.81 o 
  -9   0  10       51.36      1.07 o 
  -8   0  10        6.83      0.30 o 
  -7   0  10        1.44      0.13 o 
  -6   0  10      288.46      6.13 o 
  -5   0  10      101.30      2.31 o 
  -4   0  10        1.52      0.48 o 
  -3   0  10        3.38      0.30 o 
  -2   0  10      184.49      3.96 o 
  -1   0  10        3.43      0.36 o 
   0   0  10      399.57      8.16 o 
   1   0  10      674.69     15.23 o 
   2   0  10       34.05      1.00 o 
   3   0  10        1.38      0.14 o 
   4   0  10        4.09      0.21 o 
   5   0  10       70.80      1.49 o 
   6   0  10       32.09      0.74 o 
   7   0  10       57.82      1.19 o 
   8   0  10        0.59      0.17 o 
   9   0  10       13.52      0.51 o 
 -11   1  10        3.62      0.16 o 
 -10   1  10        6.01      0.20 o 
  -9   1  10        1.22      0.12 o 
  -8   1  10       35.56      0.83 o 
  -7   1  10       29.29      0.68 o 
  -6   1  10       50.53      1.12 o 
  -5   1  10       25.49      0.64 o 
  -4   1  10        0.14      0.15 o 
  -3   1  10        3.67      0.34 o 
  -2   1  10       32.74      0.83 o 
  -1   1  10       -0.06      0.25 o 
   0   1  10      147.09      3.26 o 
   1   1  10       72.69      1.69 o 
   2   1  10       42.71      1.06 o 
   3   1  10       84.89      1.89 o 
   4   1  10        0.31      0.07 o 
   5   1  10        0.68      0.12 o 
   6   1  10        0.29      0.15 o 
   7   1  10        3.18      0.18 o 
   8   1  10       18.30      0.55 o 
   9   1  10        9.18      0.40 o 
 -11   2  10        0.90      0.12 o 
 -10   2  10        0.69      0.09 o 
  -9   2  10        5.28      0.17 o 
  -8   2  10       11.11      0.31 o 
  -7   2  10       76.37      1.68 o 
  -6   2  10        9.61      0.24 o 
  -5   2  10       -0.03      0.13 o 
  -4   2  10       31.24      0.70 o 
  -3   2  10       10.87      0.42 o 
  -2   2  10       89.29      2.07 o 
  -1   2  10      189.10      4.12 o 
   0   2  10       25.65      0.74 o 
   1   2  10        4.52      0.19 o 
   2   2  10       75.30      1.66 o 
   3   2  10       11.03      0.27 o 
   4   2  10       40.71      0.92 o 
   5   2  10       39.34      0.90 o 
   6   2  10        1.36      0.16 o 
   7   2  10        0.77      0.15 o 
   8   2  10       14.87      0.48 o 
 -10   3  10        7.69      0.25 o 
  -9   3  10        4.75      0.19 o 
  -8   3  10        9.58      0.28 o 
  -7   3  10       10.97      0.29 o 
  -6   3  10        0.69      0.08 o 
  -5   3  10        6.18      0.17 o 
  -4   3  10       63.38      1.39 o 
  -3   3  10       19.90      0.46 o 
  -2   3  10       22.15      0.50 o 
  -1   3  10       31.96      0.73 o 
   0   3  10        1.14      0.06 o 
   1   3  10        0.70      0.06 o 
   2   3  10        2.31      0.11 o 
   3   3  10        0.23      0.06 o 
   4   3  10        9.64      0.26 o 
   5   3  10       37.11      0.86 o 
   6   3  10       31.71      0.80 o 
   7   3  10        2.23      0.17 o 
   8   3  10        2.59      0.22 o 
  -9   4  10        0.51      0.09 o 
  -8   4  10        0.26      0.14 o 
  -7   4  10        0.29      0.08 o 
  -6   4  10        1.74      0.11 o 
  -5   4  10       22.83      0.53 o 
  -4   4  10        2.78      0.10 o 
  -3   4  10       37.75      0.85 o 
  -2   4  10       23.37      0.54 o 
  -1   4  10       -0.13      0.16 o 
   0   4  10       16.18      0.38 o 
   1   4  10        0.09      0.06 o 
   2   4  10        1.39      0.11 o 
   3   4  10       10.70      0.30 o 
   4   4  10        1.23      0.15 o 
   5   4  10       15.39      0.40 o 
   6   4  10       18.10      0.47 o 
   7   4  10        0.23      0.13 o 
  -7   5  10        5.41      0.21 o 
  -6   5  10       14.23      0.37 o 
  -5   5  10        3.23      0.16 o 
  -4   5  10       12.11      0.35 o 
  -3   5  10        4.33      0.17 o 
  -2   5  10        2.97      0.13 o 
  -1   5  10       14.24      0.36 o 
   0   5  10        0.11      0.09 o 
   1   5  10        2.19      0.11 o 
   2   5  10        3.38      0.20 o 
   3   5  10        0.26      0.11 o 
   4   5  10       14.46      0.40 o 
   5   5  10        0.23      0.09 o 
  -4   6  10        0.07      0.11 o 
  -3   6  10        2.99      0.16 o 
  -2   6  10        0.00      0.10 o 
  -1   6  10        0.50      0.09 o 
   0   6  10       11.49      0.31 o 
   1   6  10        6.29      0.22 o 
   2   6  10       -0.12      0.44 o 
 -11   1  11        3.89      0.17 o 
 -10   1  11        1.94      0.14 o 
  -9   1  11        6.70      0.23 o 
  -8   1  11        1.60      0.14 o 
  -7   1  11       45.78      1.02 o 
  -6   1  11        4.07      0.12 o 
  -5   1  11        0.16      0.05 o 
  -4   1  11        1.40      0.17 o 
  -3   1  11      161.63      3.52 o 
  -2   1  11       82.28      1.94 o 
  -1   1  11       72.77      1.72 o 
   0   1  11      210.77      4.56 o 
   1   1  11        0.15      0.11 o 
   2   1  11        1.71      0.09 o 
   3   1  11       13.15      0.32 o 
   4   1  11      126.27      2.77 o 
   5   1  11       29.10      0.70 o 
   6   1  11       31.80      0.75 o 
   7   1  11       16.09      0.47 o 
   8   1  11        6.07      0.40 o 
 -11   2  11        2.20      0.14 o 
 -10   2  11       11.87      0.32 o 
  -9   2  11        0.03      0.09 o 
  -8   2  11       19.58      0.49 o 
  -7   2  11       22.35      0.52 o 
  -6   2  11        0.11      0.05 o 
  -5   2  11       39.79      0.90 o 
  -4   2  11        7.65      0.19 o 
  -3   2  11       23.30      0.56 o 
  -2   2  11       13.65      0.41 o 
  -1   2  11       73.29      1.65 o 
   0   2  11        1.31      0.08 o 
   1   2  11        8.58      0.23 o 
   2   2  11       30.95      0.70 o 
   3   2  11        9.22      0.23 o 
   4   2  11        1.23      0.07 o 
   5   2  11       10.15      0.30 o 
   6   2  11        5.41      0.25 o 
   7   2  11        9.58      0.32 o 
   8   2  11        0.40      0.12 o 
 -10   3  11       -0.02      0.25 o 
  -9   3  11        1.20      0.10 o 
  -8   3  11        5.65      0.26 o 
  -7   3  11        0.23      0.07 o 
  -6   3  11        4.34      0.15 o 
  -5   3  11        0.62      0.06 o 
  -4   3  11       20.03      0.46 o 
  -3   3  11        1.31      0.08 o 
  -2   3  11       19.76      0.45 o 
  -1   3  11       40.79      0.91 o 
   0   3  11        1.41      0.09 o 
   1   3  11       14.62      0.36 o 
   2   3  11        0.34      0.06 o 
   3   3  11       15.51      0.38 o 
   4   3  11        0.42      0.07 o 
   5   3  11       21.01      0.51 o 
   6   3  11        1.71      0.14 o 
   7   3  11        0.03      0.13 o 
  -9   4  11        5.44      0.19 o 
  -8   4  11       22.06      0.55 o 
  -7   4  11       13.66      0.36 o 
  -6   4  11        6.06      0.19 o 
  -5   4  11        0.32      0.07 o 
  -4   4  11        0.11      0.06 o 
  -3   4  11        3.68      0.13 o 
  -2   4  11       17.54      0.42 o 
  -1   4  11        2.76      0.10 o 
   0   4  11        0.52      0.05 o 
   1   4  11        1.29      0.10 o 
   2   4  11        0.12      0.07 o 
   3   4  11        0.15      0.08 o 
   4   4  11        0.61      0.13 o 
   5   4  11        2.55      0.13 o 
   6   4  11        1.35      0.12 o 
  -7   5  11        9.00      0.30 o 
  -6   5  11        0.59      0.10 o 
  -5   5  11        0.07      0.12 o 
  -4   5  11        1.29      0.09 o 
  -3   5  11        1.15      0.11 o 
  -2   5  11        0.49      0.09 o 
  -1   5  11        1.44      0.09 o 
   0   5  11        3.67      0.17 o 
   1   5  11        0.73      0.11 o 
   2   5  11        0.22      0.09 o 
   3   5  11       -0.06      0.23 o 
   4   5  11        7.39      0.26 o 
  -3   6  11        0.43      0.21 o 
  -2   6  11        6.01      0.20 o 
  -1   6  11       -0.02      0.24 o 
   0   6  11        1.20      0.10 o 
   1   6  11        0.25      0.11 o 
 -11   0  12        2.61      0.20 o 
 -10   0  12       11.59      0.43 o 
  -9   0  12       -0.05      0.20 o 
  -8   0  12        3.14      0.14 o 
  -7   0  12        5.44      0.19 o 
  -6   0  12        0.13      0.11 o 
  -5   0  12       44.40      0.99 o 
  -4   0  12      241.54      4.98 o 
  -3   0  12      142.83      3.16 o 
  -2   0  12       16.34      0.85 o 
  -1   0  12      113.92      2.89 o 
   0   0  12       12.87      0.63 o 
   1   0  12        6.24      0.32 o 
   2   0  12       75.88      2.12 o 
   3   0  12      274.06      5.77 o 
   4   0  12        2.93      0.15 o 
   5   0  12       16.93      0.45 o 
   6   0  12       92.60      1.89 o 
   7   0  12       17.36      0.54 o 
   8   0  12       24.76      0.71 o 
 -11   1  12       12.72      0.35 o 
 -10   1  12        3.57      0.22 o 
  -9   1  12        0.12      0.10 o 
  -8   1  12        1.55      0.12 o 
  -7   1  12        2.67      0.19 o 
  -6   1  12       41.50      0.93 o 
  -5   1  12       24.54      0.55 o 
  -4   1  12       81.23      1.79 o 
  -3   1  12       54.39      1.32 o 
  -2   1  12        8.97      0.43 o 
  -1   1  12       87.60      2.04 o 
   0   1  12        0.30      0.17 o 
   1   1  12        1.95      0.13 o 
   2   1  12       24.07      0.60 o 
   3   1  12       10.71      0.28 o 
   4   1  12       11.38      0.31 o 
   5   1  12       54.35      1.18 o 
   6   1  12        0.61      0.12 o 
   7   1  12       14.87      0.43 o 
   8   1  12        4.59      0.36 o 
 -11   2  12        2.66      0.14 o 
 -10   2  12        4.84      0.20 o 
  -9   2  12        3.37      0.16 o 
  -8   2  12        7.87      0.26 o 
  -7   2  12        8.01      0.24 o 
  -6   2  12        9.02      0.24 o 
  -5   2  12       23.46      0.53 o 
  -4   2  12        0.74      0.04 o 
  -3   2  12        2.06      0.08 o 
  -2   2  12      109.76      2.40 o 
  -1   2  12       33.83      0.77 o 
   0   2  12       16.39      0.39 o 
   1   2  12       14.12      0.35 o 
   2   2  12        0.37      0.05 o 
   3   2  12       21.22      0.50 o 
   4   2  12       99.84      2.14 o 
   5   2  12       21.32      0.52 o 
   6   2  12        3.26      0.18 o 
   7   2  12        0.31      0.11 o 
   8   2  12        0.11      0.12 o 
 -10   3  12        0.11      0.10 o 
  -9   3  12       40.42      0.93 o 
  -8   3  12       49.92      1.11 o 
  -7   3  12        0.94      0.08 o 
  -6   3  12        0.23      0.08 o 
  -5   3  12        0.76      0.08 o 
  -4   3  12       12.14      0.29 o 
  -3   3  12       41.60      0.93 o 
  -2   3  12       84.70      1.87 o 
  -1   3  12        0.18      0.05 o 
   0   3  12        6.92      0.19 o 
   1   3  12       33.72      0.77 o 
   2   3  12        3.74      0.19 o 
   3   3  12       32.39      0.73 o 
   4   3  12       -0.04      0.18 o 
   5   3  12        0.81      0.08 o 
   6   3  12        1.38      0.18 o 
   7   3  12        3.01      0.17 o 
  -9   4  12        5.76      0.26 o 
  -8   4  12       17.01      0.46 o 
  -7   4  12        3.68      0.19 o 
  -6   4  12       11.36      0.31 o 
  -5   4  12        1.88      0.10 o 
  -4   4  12        0.42      0.08 o 
  -3   4  12        2.73      0.11 o 
  -2   4  12        0.19      0.06 o 
  -1   4  12       20.61      0.48 o 
   0   4  12       23.83      0.56 o 
   1   4  12        1.40      0.08 o 
   2   4  12       34.39      0.78 o 
   3   4  12        1.63      0.12 o 
   4   4  12        0.22      0.10 o 
   5   4  12        0.56      0.09 o 
   6   4  12        0.28      0.11 o 
  -7   5  12       24.12      0.62 o 
  -6   5  12        0.27      0.08 o 
  -5   5  12       11.35      0.36 o 
  -4   5  12        7.19      0.26 o 
  -3   5  12       12.68      0.34 o 
  -2   5  12        0.95      0.10 o 
  -1   5  12       13.65      0.36 o 
   0   5  12        7.71      0.22 o 
   1   5  12       22.11      0.53 o 
   2   5  12        0.70      0.11 o 
   3   5  12        1.58      0.13 o 
   4   5  12        1.97      0.14 o 
  -2   6  12        0.66      0.11 o 
  -1   6  12        0.07      0.08 o 
 -11   1  13        0.36      0.12 o 
 -10   1  13       11.25      0.33 o 
  -9   1  13        0.44      0.11 o 
  -8   1  13        0.01      0.08 o 
  -7   1  13        9.24      0.26 o 
  -6   1  13        4.82      0.13 o 
  -5   1  13        8.90      0.23 o 
  -4   1  13       15.35      0.36 o 
  -3   1  13        0.77      0.05 o 
  -2   1  13       32.13      0.72 o 
  -1   1  13        5.73      0.19 o 
   0   1  13       26.03      0.61 o 
   1   1  13        6.82      0.33 o 
   2   1  13      117.35      2.58 o 
   3   1  13       35.13      0.80 o 
   4   1  13        6.09      0.20 o 
   5   1  13       16.12      0.42 o 
   6   1  13       14.24      0.41 o 
   7   1  13       15.41      0.47 o 
   8   1  13       10.55      0.38 o 
 -10   2  13       11.34      0.33 o 
  -9   2  13       30.14      0.71 o 
  -8   2  13        1.93      0.14 o 
  -7   2  13        5.06      0.16 o 
  -6   2  13        0.21      0.07 o 
  -5   2  13       72.49      1.60 o 
  -4   2  13        3.39      0.10 o 
  -3   2  13       52.91      1.18 o 
  -2   2  13       30.14      0.68 o 
  -1   2  13       12.16      0.30 o 
   0   2  13        9.94      0.26 o 
   1   2  13       26.76      0.62 o 
   2   2  13       35.45      0.80 o 
   3   2  13        2.83      0.12 o 
   4   2  13       26.65      0.62 o 
   5   2  13        0.01      0.16 o 
   6   2  13        7.00      0.27 o 
   7   2  13        4.14      0.29 o 
 -10   3  13        0.23      0.12 o 
  -9   3  13        6.88      0.23 o 
  -8   3  13        1.39      0.14 o 
  -7   3  13        7.49      0.24 o 
  -6   3  13        6.37      0.19 o 
  -5   3  13        0.02      0.05 o 
  -4   3  13        0.90      0.06 o 
  -3   3  13        9.16      0.23 o 
  -2   3  13        3.55      0.11 o 
  -1   3  13        1.21      0.12 o 
   0   3  13        0.05      0.07 o 
   1   3  13       28.05      0.64 o 
   2   3  13        0.10      0.07 o 
   3   3  13       11.75      0.31 o 
   4   3  13       12.64      0.34 o 
   5   3  13        4.06      0.24 o 
   6   3  13        0.59      0.20 o 
  -8   4  13       10.83      0.34 o 
  -7   4  13        0.16      0.08 o 
  -6   4  13       13.70      0.36 o 
  -5   4  13       14.36      0.39 o 
  -4   4  13       27.91      0.66 o 
  -3   4  13       32.00      0.76 o 
  -2   4  13       10.53      0.28 o 
  -1   4  13        0.30      0.08 o 
   0   4  13        5.89      0.19 o 
   1   4  13        8.03      0.23 o 
   2   4  13       11.60      0.33 o 
   3   4  13       12.88      0.36 o 
   4   4  13        0.32      0.11 o 
   5   4  13        0.07      0.09 o 
  -6   5  13        0.39      0.08 o 
  -5   5  13        4.24      0.16 o 
  -4   5  13        0.54      0.10 o 
  -3   5  13        0.17      0.09 o 
  -2   5  13        5.33      0.18 o 
  -1   5  13        0.03      0.08 o 
   0   5  13        0.81      0.09 o 
   1   5  13        0.54      0.10 o 
   2   5  13        1.57      0.14 o 
   3   5  13        0.10      0.09 o 
 -11   0  14       34.61      0.84 o 
 -10   0  14        1.16      0.23 o 
  -9   0  14        2.00      0.17 o 
  -8   0  14       42.39      1.38 o 
  -7   0  14       10.70      0.31 o 
  -6   0  14       25.26      0.59 o 
  -5   0  14        0.61      0.11 o 
  -4   0  14        1.63      0.08 o 
  -3   0  14       16.83      0.42 o 
  -2   0  14       56.88      1.22 o 
  -1   0  14       48.63      1.09 o 
   0   0  14       52.46      1.17 o 
   1   0  14       84.74      1.83 o 
   2   0  14       98.56      2.13 o 
   3   0  14        3.71      0.20 o 
   4   0  14        0.04      0.10 o 
   5   0  14       16.05      0.49 o 
   6   0  14        4.39      0.24 o 
   7   0  14       11.60      0.47 o 
 -11   1  14        5.77      0.20 o 
 -10   1  14       17.47      0.57 o 
  -9   1  14       13.26      0.35 o 
  -8   1  14        0.52      0.11 o 
  -7   1  14       15.28      0.38 o 
  -6   1  14       21.39      0.49 o 
  -5   1  14       25.44      0.58 o 
  -4   1  14       16.21      0.38 o 
  -3   1  14        0.21      0.04 o 
  -2   1  14       18.30      0.42 o 
  -1   1  14       45.22      1.00 o 
   0   1  14        8.85      0.24 o 
   1   1  14      125.95      2.76 o 
   2   1  14        3.20      0.14 o 
   3   1  14        0.53      0.10 o 
   4   1  14        2.38      0.23 o 
   5   1  14        0.24      0.11 o 
   6   1  14        0.21      0.11 o 
   7   1  14       22.56      1.18 o 
 -10   2  14       13.43      0.35 o 
  -9   2  14        4.76      0.17 o 
  -8   2  14       11.01      0.30 o 
  -7   2  14        3.27      0.13 o 
  -6   2  14        6.32      0.17 o 
  -5   2  14        0.64      0.08 o 
  -4   2  14       22.07      0.51 o 
  -3   2  14        0.91      0.06 o 
  -2   2  14       13.67      0.34 o 
  -1   2  14        1.18      0.11 o 
   0   2  14       57.07      1.26 o 
   1   2  14        6.59      0.21 o 
   2   2  14        1.58      0.12 o 
   3   2  14        7.58      0.22 o 
   4   2  14       10.64      0.34 o 
   5   2  14        5.56      0.24 o 
   6   2  14       33.62      0.82 o 
   7   2  14        6.37      0.38 o 
  -9   3  14        5.84      0.21 o 
  -8   3  14        1.37      0.13 o 
  -7   3  14       22.28      0.54 o 
  -6   3  14       54.16      1.28 o 
  -5   3  14        0.90      0.09 o 
  -4   3  14       31.55      0.75 o 
  -3   3  14       70.12      1.57 o 
  -2   3  14        5.07      0.16 o 
  -1   3  14       26.26      0.60 o 
   0   3  14       27.84      0.64 o 
   1   3  14       14.92      0.38 o 
   2   3  14        8.11      0.24 o 
   3   3  14       48.07      1.07 o 
   4   3  14       -0.16      0.21 o 
   5   3  14       28.59      0.69 o 
   6   3  14        0.07      0.14 o 
  -8   4  14       -0.22      0.24 o 
  -7   4  14        3.08      0.14 o 
  -6   4  14       13.08      0.35 o 
  -5   4  14        7.09      0.21 o 
  -4   4  14       21.91      0.52 o 
  -3   4  14        5.71      0.17 o 
  -2   4  14        8.92      0.28 o 
  -1   4  14        3.27      0.13 o 
   0   4  14        0.05      0.07 o 
   1   4  14        1.77      0.11 o 
   2   4  14        7.60      0.25 o 
   3   4  14        2.92      0.18 o 
   4   4  14       20.22      0.54 o 
   5   4  14        2.27      0.14 o 
  -6   5  14        2.23      0.13 o 
  -5   5  14       48.36      1.08 o 
  -4   5  14       13.06      0.36 o 
  -3   5  14        1.73      0.12 o 
  -2   5  14        2.37      0.13 o 
  -1   5  14        1.86      0.11 o 
   0   5  14       14.23      0.39 o 
   1   5  14       19.32      0.48 o 
   2   5  14       18.32      0.47 o 
 -10   1  15        0.01      0.09 o 
  -9   1  15        0.18      0.09 o 
  -8   1  15       15.75      0.39 o 
  -7   1  15       13.50      0.33 o 
  -6   1  15        3.55      0.12 o 
  -5   1  15       38.99      0.87 o 
  -4   1  15        0.09      0.05 o 
  -3   1  15        0.20      0.05 o 
  -2   1  15       11.14      0.28 o 
  -1   1  15       10.25      0.26 o 
   0   1  15        3.71      0.15 o 
   1   1  15        4.07      0.15 o 
   2   1  15        5.29      0.18 o 
   3   1  15        2.90      0.17 o 
   4   1  15        9.39      0.28 o 
   5   1  15       17.66      0.50 o 
   6   1  15        1.97      0.17 o 
   7   1  15       22.12      0.68 o 
 -10   2  15       -0.04      0.36 o 
  -9   2  15        0.35      0.10 o 
  -8   2  15        0.03      0.07 o 
  -7   2  15       40.18      0.90 o 
  -6   2  15        2.86      0.10 o 
  -5   2  15       11.84      0.29 o 
  -4   2  15       34.05      0.77 o 
  -3   2  15       27.82      0.64 o 
  -2   2  15        1.92      0.09 o 
  -1   2  15       12.01      0.34 o 
   0   2  15       97.12      2.09 o 
   1   2  15        0.94      0.11 o 
   2   2  15       12.60      0.32 o 
   3   2  15        1.26      0.10 o 
   4   2  15       25.88      0.70 o 
   5   2  15       -0.08      0.22 o 
   6   2  15       15.11      0.48 o 
  -9   3  15        2.37      0.14 o 
  -8   3  15        0.38      0.09 o 
  -7   3  15        4.84      0.28 o 
  -6   3  15       12.58      0.32 o 
  -5   3  15        2.23      0.11 o 
  -4   3  15        5.67      0.17 o 
  -3   3  15        1.61      0.07 o 
  -2   3  15       11.53      0.29 o 
  -1   3  15        5.88      0.18 o 
   0   3  15        0.26      0.11 o 
   1   3  15        0.91      0.09 o 
   2   3  15        4.87      0.20 o 
   3   3  15        4.17      0.17 o 
   4   3  15        0.12      0.09 o 
   5   3  15        0.84      0.15 o 
  -8   4  15        2.78      0.17 o 
  -7   4  15       11.93      0.32 o 
  -6   4  15       21.94      0.54 o 
  -5   4  15       12.89      0.33 o 
  -4   4  15        0.76      0.08 o 
  -3   4  15        0.00      0.10 o 
  -2   4  15       10.34      0.28 o 
  -1   4  15       37.75      0.88 o 
   0   4  15       25.55      0.60 o 
   1   4  15       18.01      0.50 o 
   2   4  15        5.57      0.21 o 
   3   4  15        0.14      0.10 o 
   4   4  15        5.22      0.26 o 
  -5   5  15        0.18      0.13 o 
  -4   5  15        0.08      0.12 o 
  -3   5  15        0.02      0.09 o 
  -2   5  15       -0.07      0.35 o 
  -1   5  15        1.07      0.10 o 
   0   5  15        1.47      0.11 o 
   1   5  15        0.12      0.09 o 
 -10   0  16        2.84      0.26 o 
  -9   0  16       21.59      0.54 o 
  -8   0  16       11.67      0.36 o 
  -7   0  16        7.04      0.28 o 
  -6   0  16      127.56      2.81 o 
  -5   0  16        0.17      0.12 o 
  -4   0  16       56.36      1.23 o 
  -3   0  16       13.47      0.35 o 
  -2   0  16       11.96      0.38 o 
  -1   0  16       22.11      0.55 o 
   0   0  16       10.86      0.32 o 
   1   0  16       12.57      0.98 o 
   2   0  16       36.01      0.81 o 
   3   0  16       10.84      0.61 o 
   4   0  16       48.42      1.13 o 
   5   0  16       15.10      0.46 o 
   6   0  16        1.92      0.18 o 
 -10   1  16        1.01      0.11 o 
  -9   1  16        2.50      0.14 o 
  -8   1  16        8.42      0.25 o 
  -7   1  16        5.64      0.18 o 
  -6   1  16        0.64      0.07 o 
  -5   1  16       54.55      1.21 o 
  -4   1  16       21.39      0.51 o 
  -3   1  16       31.70      0.72 o 
  -2   1  16        0.94      0.10 o 
  -1   1  16        6.35      0.19 o 
   0   1  16        3.38      0.15 o 
   1   1  16       22.91      0.54 o 
   2   1  16        0.58      0.11 o 
   3   1  16       57.00      1.21 o 
   4   1  16        3.15      0.18 o 
   5   1  16        0.18      0.17 o 
   6   1  16       24.80      0.66 o 
 -10   2  16        0.65      0.10 o 
  -9   2  16        9.34      0.30 o 
  -8   2  16       36.96      0.84 o 
  -7   2  16       12.35      0.32 o 
  -6   2  16        0.38      0.06 o 
  -5   2  16        3.24      0.11 o 
  -4   2  16        9.94      0.28 o 
  -3   2  16       14.40      0.35 o 
  -2   2  16       36.83      0.82 o 
  -1   2  16        0.15      0.28 o 
   0   2  16        2.46      0.14 o 
   1   2  16        5.29      0.18 o 
   2   2  16       12.67      0.44 o 
   3   2  16        2.23      0.16 o 
   4   2  16        2.51      0.15 o 
   5   2  16       11.79      0.38 o 
   6   2  16        6.89      0.35 o 
  -9   3  16        2.79      0.16 o 
  -8   3  16       17.56      0.50 o 
  -7   3  16       21.87      0.54 o 
  -6   3  16        1.59      0.10 o 
  -5   3  16        0.10      0.08 o 
  -4   3  16        3.76      0.16 o 
  -3   3  16        0.06      0.05 o 
  -2   3  16       32.50      0.74 o 
  -1   3  16      114.36      2.44 o 
   0   3  16        1.03      0.09 o 
   1   3  16        0.31      0.10 o 
   2   3  16        3.63      0.16 o 
   3   3  16        8.19      0.34 o 
   4   3  16       22.76      0.63 o 
   5   3  16       32.52      0.78 o 
  -7   4  16        9.62      0.30 o 
  -6   4  16        0.58      0.11 o 
  -5   4  16       -0.08      0.23 o 
  -4   4  16        1.69      0.10 o 
  -3   4  16        3.96      0.15 o 
  -2   4  16       14.30      0.38 o 
  -1   4  16        3.96      0.16 o 
   0   4  16       16.73      0.42 o 
   1   4  16       12.43      0.34 o 
   2   4  16        0.10      0.12 o 
   3   4  16        2.37      0.15 o 
  -4   5  16        0.31      0.12 o 
  -3   5  16       17.58      0.48 o 
  -2   5  16       13.37      0.37 o 
  -1   5  16        0.29      0.08 o 
   0   5  16       23.26      0.57 o 
 -10   1  17       15.57      0.42 o 
  -9   1  17       35.12      0.82 o 
  -8   1  17        6.90      0.22 o 
  -7   1  17       22.16      0.53 o 
  -6   1  17        1.00      0.07 o 
  -5   1  17       15.98      0.38 o 
  -4   1  17        4.66      0.14 o 
  -3   1  17       59.40      1.31 o 
  -2   1  17       30.44      0.69 o 
  -1   1  17        1.61      0.09 o 
   0   1  17       19.93      0.50 o 
   1   1  17        3.81      0.16 o 
   2   1  17        4.38      0.20 o 
   3   1  17        1.29      0.15 o 
   4   1  17        8.82      0.29 o 
   5   1  17       -0.14      0.24 o 
  -9   2  17        7.90      0.25 o 
  -8   2  17        1.65      0.15 o 
  -7   2  17        1.95      0.11 o 
  -6   2  17        9.17      0.25 o 
  -5   2  17        7.48      0.24 o 
  -4   2  17        7.39      0.21 o 
  -3   2  17        0.89      0.10 o 
  -2   2  17       55.41      1.23 o 
  -1   2  17        0.03      0.09 o 
   0   2  17        0.05      0.14 o 
   1   2  17        4.28      0.18 o 
   2   2  17       46.11      1.03 o 
   3   2  17        7.57      0.31 o 
   4   2  17        5.14      0.33 o 
   5   2  17       25.64      0.65 o 
  -8   3  17       16.40      0.46 o 
  -7   3  17        0.09      0.10 o 
  -6   3  17        0.74      0.10 o 
  -5   3  17        0.11      0.09 o 
  -4   3  17       14.22      0.35 o 
  -3   3  17        1.16      0.08 o 
  -2   3  17        4.14      0.14 o 
  -1   3  17       11.45      0.31 o 
   0   3  17        4.93      0.21 o 
   1   3  17        1.73      0.16 o 
   2   3  17        0.32      0.15 o 
   3   3  17        7.38      0.35 o 
   4   3  17        2.99      0.17 o 
  -6   4  17       -0.01      0.36 o 
  -5   4  17        2.39      0.13 o 
  -4   4  17        4.77      0.18 o 
  -3   4  17       10.47      0.30 o 
  -2   4  17       10.72      0.29 o 
  -1   4  17        9.73      0.32 o 
   0   4  17        0.83      0.09 o 
   1   4  17        4.08      0.16 o 
   2   4  17        6.17      0.26 o 
  -9   0  18        0.14      0.11 o 
  -8   0  18        2.89      0.26 o 
  -7   0  18        7.15      0.31 o 
  -6   0  18       15.11      0.42 o 
  -5   0  18       26.05      0.61 o 
  -4   0  18      132.22      2.83 o 
  -3   0  18       33.46      0.91 o 
  -2   0  18        4.97      0.20 o 
  -1   0  18       59.79      1.27 o 
   0   0  18        0.47      0.11 o 
   1   0  18       85.89      1.87 o 
   2   0  18        5.37      0.49 o 
   3   0  18       10.40      0.65 o 
   4   0  18        0.15      0.29 o 
   5   0  18        1.27      0.34 o 
  -9   1  18        6.88      0.23 o 
  -8   1  18       10.36      0.29 o 
  -7   1  18        0.06      0.07 o 
  -6   1  18        0.45      0.07 o 
  -5   1  18        0.38      0.09 o 
  -4   1  18        0.94      0.07 o 
  -3   1  18       38.37      0.88 o 
  -2   1  18        8.32      0.22 o 
  -1   1  18       15.22      0.38 o 
   0   1  18       25.50      0.64 o 
   1   1  18        4.17      0.18 o 
   2   1  18       21.23      0.76 o 
   3   1  18        2.69      0.20 o 
   4   1  18        0.43      0.16 o 
   5   1  18        5.42      0.25 o 
  -9   2  18       14.50      0.39 o 
  -8   2  18       13.58      0.39 o 
  -7   2  18        4.73      0.17 o 
  -6   2  18       18.72      0.45 o 
  -5   2  18        4.70      0.15 o 
  -4   2  18        7.41      0.23 o 
  -3   2  18       43.04      0.98 o 
  -2   2  18       27.43      0.65 o 
  -1   2  18        5.11      0.19 o 
   0   2  18       11.79      0.34 o 
   1   2  18        0.28      0.09 o 
   2   2  18        1.83      0.19 o 
   3   2  18       20.28      0.53 o 
   4   2  18        5.50      0.24 o 
  -8   3  18       -0.02      0.27 o 
  -7   3  18        9.75      0.34 o 
  -6   3  18        8.38      0.24 o 
  -5   3  18       12.30      0.32 o 
  -4   3  18        2.28      0.11 o 
  -3   3  18        3.51      0.13 o 
  -2   3  18        9.26      0.26 o 
  -1   3  18        1.16      0.11 o 
   0   3  18        4.46      0.22 o 
   1   3  18       36.51      0.86 o 
   2   3  18        1.38      0.14 o 
   3   3  18        2.14      0.22 o 
  -5   4  18       16.30      0.42 o 
  -4   4  18        1.91      0.24 o 
  -3   4  18        4.28      0.17 o 
  -2   4  18        1.09      0.10 o 
  -1   4  18       -0.09      0.24 o 
   0   4  18        2.24      0.15 o 
   1   4  18        0.92      0.17 o 
  -9   1  19        2.88      0.14 o 
  -8   1  19       -0.03      0.24 o 
  -7   1  19       25.87      0.62 o 
  -6   1  19       11.56      0.30 o 
  -5   1  19       40.47      0.91 o 
  -4   1  19       53.07      1.20 o 
  -3   1  19        0.09      0.09 o 
  -2   1  19        1.71      0.10 o 
  -1   1  19        9.48      0.26 o 
   0   1  19       50.62      1.11 o 
   1   1  19       11.59      0.34 o 
   2   1  19       33.78      0.80 o 
   3   1  19        7.51      0.32 o 
   4   1  19        1.12      0.16 o 
  -8   2  19        3.30      0.17 o 
  -7   2  19        0.24      0.08 o 
  -6   2  19        2.58      0.14 o 
  -5   2  19       10.84      0.28 o 
  -4   2  19        6.34      0.19 o 
  -3   2  19        0.42      0.12 o 
  -2   2  19        7.75      0.26 o 
  -1   2  19        4.11      0.16 o 
   0   2  19       11.61      0.33 o 
   1   2  19        5.91      0.21 o 
   2   2  19       -0.20      0.27 o 
   3   2  19       14.78      0.42 o 
  -7   3  19        0.17      0.12 o 
  -6   3  19       15.74      0.40 o 
  -5   3  19        5.93      0.19 o 
  -4   3  19        0.00      0.23 o 
  -3   3  19       10.14      0.32 o 
  -2   3  19        1.17      0.10 o 
  -1   3  19        4.14      0.22 o 
   0   3  19        0.33      0.09 o 
   1   3  19       14.62      0.42 o 
   2   3  19        0.67      0.15 o 
  -4   4  19       -0.07      0.25 o 
  -3   4  19        0.25      0.10 o 
  -2   4  19        0.33      0.10 o 
  -1   4  19        0.56      0.11 o 
  -8   0  20       41.97      0.97 o 
  -7   0  20        0.43      0.12 o 
  -6   0  20        9.94      0.36 o 
  -5   0  20       99.70      2.18 o 
  -4   0  20       -0.18      0.21 o 
  -3   0  20        9.53      0.32 o 
  -2   0  20       16.69      0.47 o 
  -1   0  20       43.13      0.96 o 
   0   0  20       10.37      0.34 o 
   1   0  20       89.42      2.01 o 
   2   0  20       19.18      0.59 o 
   3   0  20       36.80      1.27 o 
  -8   1  20        0.86      0.11 o 
  -7   1  20        4.57      0.18 o 
  -6   1  20       27.34      0.63 o 
  -5   1  20        0.32      0.07 o 
  -4   1  20       11.50      0.31 o 
  -3   1  20        2.04      0.10 o 
  -2   1  20        1.03      0.11 o 
  -1   1  20        2.55      0.13 o 
   0   1  20        2.96      0.15 o 
   1   1  20        5.03      0.21 o 
   2   1  20       25.41      0.66 o 
   3   1  20        0.26      0.21 o 
  -7   2  20       23.44      0.58 o 
  -6   2  20       20.37      0.50 o 
  -5   2  20        0.07      0.08 o 
  -4   2  20        0.15      0.07 o 
  -3   2  20        3.40      0.13 o 
  -2   2  20        6.91      0.28 o 
  -1   2  20       49.45      1.10 o 
   0   2  20       26.14      0.64 o 
   1   2  20        0.63      0.12 o 
   2   2  20        1.71      0.17 o 
  -6   3  20        1.03      0.11 o 
  -5   3  20        0.25      0.10 o 
  -4   3  20        5.79      0.18 o 
  -3   3  20        4.05      0.21 o 
  -2   3  20       15.07      0.39 o 
  -1   3  20        0.26      0.11 o 
   0   3  20       11.93      0.39 o 
   1   3  20        0.29      0.13 o 
  -7   1  21        3.02      0.17 o 
  -6   1  21       12.53      0.33 o 
  -5   1  21        0.75      0.10 o 
  -4   1  21        1.44      0.10 o 
  -3   1  21        7.89      0.24 o 
  -2   1  21       58.16      1.37 o 
  -1   1  21       13.84      0.38 o 
   0   1  21       16.70      0.43 o 
   1   1  21        9.62      0.33 o 
   2   1  21        8.93      0.35 o 
  -6   2  21        1.55      0.11 o 
  -5   2  21        0.03      0.08 o 
  -4   2  21        4.38      0.15 o 
  -3   2  21       10.73      0.30 o 
  -2   2  21        0.53      0.09 o 
  -1   2  21        0.98      0.12 o 
   0   2  21       13.26      0.36 o 
   1   2  21        2.44      0.14 o 
  -4   3  21        1.61      0.10 o 
  -3   3  21        6.47      0.22 o 
  -2   3  21        0.00      0.09 o 
  -1   3  21       13.12      0.36 o 
  -7   0  22        0.18      0.14 o 
  -6   0  22        3.34      0.56 o 
  -5   0  22        0.19      0.13 o 
  -4   0  22        1.39      0.14 o 
  -3   0  22       97.02      2.34 o 
  -2   0  22        4.47      0.20 o 
  -1   0  22        0.34      0.16 o 
   0   0  22       16.08      0.92 o 
   1   0  22        4.02      0.25 o 
  -6   1  22        1.28      0.18 o 
  -5   1  22        1.31      0.10 o 
  -4   1  22       22.38      0.55 o 
  -3   1  22        1.97      0.12 o 
  -2   1  22       11.09      0.33 o 
  -1   1  22       12.26      0.38 o 
   0   1  22        4.05      0.28 o 
   1   1  22        2.70      0.17 o 
  -5   2  22        9.58      0.28 o 
  -4   2  22        4.07      0.19 o 
  -3   2  22        0.08      0.08 o 
  -2   2  22        9.48      0.29 o 
  -1   2  22       18.86      0.48 o 
   0   2  22        0.28      0.13 o 
  -5   1  23        0.04      0.09 o 
  -4   1  23        9.43      0.34 o 
  -3   1  23        1.94      0.11 o 
  -2   1  23        0.11      0.13 o 
  -1   1  23        1.87      0.16 o 
_refine_diff_density_max 1.435206E-01
_refine_diff_density_min -2.637039E-01

# start Validation Reply Form
_vrf_PLAT355_ELMAM2_withoutURATIO_oxa15_05
;
PROBLEM: Long   O-H (X0.82,N0.98A)  O1       - H1       .       1.08 Ang.  
RESPONSE: This is a very strong hydrogen bond and this is the reason why
the O-H bond is so long.
;
_vrf_PLAT417_ELMAM2_withoutURATIO_oxa15_05
;
PROBLEM: Short Inter D-H..H-D
RESPONSE: This is a very strong hydrogen bond and this is the reason why
the distance is so short.
;
# end Validation Reply Form
