# Supplementary material for: On the accuracy and precision of X-ray and neutron diffraction results as a function of resolution and the electron density model
Source: IUCrJ. 2020 Aug 25;7(Pt 5):920–33. doi: 10.1107/S2052252520010441 (PMC7467170; doi:10.1107/S2052252520010441)
Supplement: Supplementary file 2 [file m-07-00920-sup2.zip › cif_deposition/ELMAM2_withoutURATIO_oxa15_06.cif]

data_ELMAM2_withoutURATIO_oxa15_06  
_audit_creation_method             'MoPro12'     
_chemical_formula_moiety               'C2 H2 O4, 2(H2 O1)'
_chemical_formula_sum                  'C2 H6 O6'
_chemical_formula_weight               126.07
_chemical_absolute_configuration     '-'

_symmetry_cell_setting               monoclinic   
_symmetry_space_group_name_H-M         'P 21/c'
_symmetry_space_group_name_Hall        '-P 2ybc'

loop_
_atom_type_symbol                      
_atom_type_description                 
_atom_type_scat_dispersion_real        
_atom_type_scat_dispersion_imag        
_atom_type_scat_source                 
 'C' 'C'    0.0033   0.0016
'Su & Coppens. Acta. Cryst. (1997) A53, 749-762. '                    
 'H' 'H'    0.0000   0.0000
'Su & Coppens. Acta. Cryst. (1997) A53, 749-762. '                    
 'O' 'O'    0.0106   0.0060
'Su & Coppens. Acta. Cryst. (1997) A53, 749-762. '                    

loop_
_symmetry_equiv_pos_as_xyz           
'x, y, z'
'-x, y+1/2, -z+1/2'
'-x, -y, -z'
'x, -y-1/2, z-1/2'
_cell_length_a                    6.09970(10)
_cell_length_b                    3.49800(10)
_cell_length_c                    11.8525(3)
_cell_angle_alpha                 90.00
_cell_angle_beta                  103.917(2)
_cell_angle_gamma                 90.00
_cell_volume                      245.470(10)
_cell_formula_units_Z                2
_cell_measurement_temperature   100.00(10) 
_cell_measurement_reflns_used   7398
_cell_measurement_theta_min     3.4440
_cell_measurement_theta_max     36.2350
_exptl_crystal_density_diffrn     1.707
_exptl_crystal_F_000              132 
_exptl_absorpt_coefficient_mu     0.181 
_exptl_crystal_description        unspecified
_exptl_crystal_size_max              0.234
_exptl_crystal_size_mid              0.212  
_exptl_crystal_size_min              0.103
_exptl_crystal_colour             colourless
_exptl_absorpt_correction_type    multi-scan
_exptl_absorpt_process_details
;
 Absorption correction done by SORTAV
 Blessing, R. H.: (1995) Acta Cryst. A51, 33-38
;
_exptl_absorpt_correction_T_min    0.984
_exptl_absorpt_correction_T_max    0.990
_exptl_special_details               
;
?
;
_diffrn_reflns_av_R_equivalents   0.0000
_diffrn_reflns_av_unetI/netI      0.0230
_diffrn_reflns_limit_h_max        9
_diffrn_reflns_limit_h_min        -10
_diffrn_reflns_limit_k_max        5
_diffrn_reflns_limit_k_min        0
_diffrn_reflns_limit_l_max        19
_diffrn_reflns_limit_l_min        0
_diffrn_reflns_number             1191
_diffrn_reflns_theta_full         26.00
_diffrn_reflns_theta_max          36.31
_diffrn_reflns_theta_min          3.44
_diffrn_ambient_temperature       100.00(10)
_diffrn_measured_fraction_theta_full 1.000
_diffrn_measured_fraction_theta_max 1.000
_diffrn_measurement_device_type   'Bruker APEX-II CCD'
_diffrn_measurement_method        '\f and \w scans'
_diffrn_radiation_monochromator   'graphite'
_diffrn_radiation_type            MoK\a
_diffrn_radiation_wavelength      0.71073
_diffrn_source                    'fine-focus sealed tube'
_diffrn_standards_number          0
_reflns_number_gt                 1119
_reflns_number_total              1191
_reflns_threshold_expression      >2sigma(I)
_computing_structure_refinement      'MoPro (J. Appl. Cryst. 2005, 38, 38-54)'
_iucr_refine_instructions_details  
; 
# ! MoPro 12.6 19/01/2017 17:16:44 F:\Oxalic_acid\Oxa_ELMAM2\Final_Refinement_06\15\mopro_elmam2_06_01.par 
# ! reflections hkl file : F:\Oxalic_acid\Oxa_ELMAM2\Final_Refinement_06\15\sortav_freeformat.hkl refin. vs. F^1 
# ! atomic table file : C:\Users\user\Desktop\Programy_Krys\MoPro\MoProSuite\LibMoPro\mopro.tab 
# ! wave functions file : C:\Users\user\Desktop\Programy_Krys\MoPro\MoProSuite\LibMoPro\WAVEF_Su_Coppens_relativistic 
# ! RF factor = 1.520 % RI factor = 3.134% 
# ! wR2F factor = 2.011 % wR2I factor = 4.064% 
# ! g.o.f.(F**1) = 1.416 Nvar= 49 Nref= 1176 Nfree= 0 0.08<sinT/l< 0.83 
#  
# WSIG 1.00000 ! weighting scheme 
#  ! SPACE GROUP P ? 
#  
# CELL 6.0997 3.4980 11.8525 90.0000 103.9171 90.0000 0.71073 
# ZERR 0.0000 0.0000 0.0000 0.0000 0.0000 0.0000 
#  
# SYMM 2 P CENTRO 
#  X , Y, Z 
#  -X , 1/2+Y, 1/2-Z 
#  
# EQUIV 56551 
#  
# SCALE 1 17.603920 
#  
# FMULT 1.00000 
#  
# UOVER 0.00000 0.00000 0.00000 0.00000 0.00000 0.00000 ANI 
#  
# SOLVT 0.00000 50.00000 
#  
# EXTIN 0.00000 GAUSSIAN ISOT TYP1 ! G*10^4 
#  
#  
# DUMMY 2 
# DUMY 0.39896 0.58093 0.36381 D1 0 ! atom # 8 
# DUMY 0.42794 0.53146 0.40201 D2 0 ! atom # 9 
#  
# KAPPA 7 
#  1.001632 1.113461 ! # 1 1 TES O1 1x 
#  1.013147 1.000000 ! # 2 1 TES C1 1x 
#  1.003017 1.109004 ! # 3 1 TES O2 1x 
#  1.023969 0.927043 ! # 4 1 TES O3 1x 
#  1.043006 1.200000 ! # 5 1 TES H2 1x 
#  1.043006 1.200000 ! # 6 1 TES H3 1x 
#  1.119673 1.200000 ! # 7 1 TES H1 1x 
#  
# ATOMS 7 
#  
# ATOM 1 O1 TES 1 0.065332 0.444111 0.150143 1.0000 1 O 
#  XY C1 H1 HEX K1 V0 M0 Q0 
# UANI 0.013182 0.018314 0.008508 -.003867 0.002053 0.000682 
#  6.05220 0. -.054 -.087 0. 0.104 0. 0. -.028 0.042 
#  0. -.015 -.026 0. 0. 0.065 0.022 
#  0.011 0. 0. 0.004 0.003 0. 0. 0.015 0.015 
#  
# ATOM 2 C1 TES 1 0.096851 0.558624 0.052026 1.0000 1 C 
#  XY O2 O1 HEX K2 V0 M0 Q0 
# UANI 0.008979 0.011616 0.008029 -.001988 0.001294 -.000025 
#  3.98080 0. 0.081 -.046 0. -.248 0. 0. 0.097 0.050 
#  0. 0.022 -.006 0. 0. 0.294 0.021 
#  0.014 0. 0. 0.014 -.001 0. 0. -.058 0.018 
#  
# ATOM 3 O2 TES 1 0.257600 0.742512 0.036281 1.0000 1 O 
#  ZY C1 O1 HEX K3 V0 M0 Q0 
# UANI 0.011034 0.018879 0.009087 -.006016 0.001068 0.000834 
#  6.09000 0. 0. 0. -.068 0.029 0. 0. -.153 0. 
#  0.028 0. 0. 0.017 0. 0. 0. 
#  -.012 0. 0. 0.011 0. 0. 0. -.003 0. 
#  
# ATOM 4 O3 TES 1 0.369894 0.630955 0.321491 1.0000 1 O 
# bZY H2 H3 HEX K4 V0 M0 Q0 
# UANI 0.010877 0.018475 0.009370 0.001715 0.000583 -.001141 
#  5.64460 0. 0. 0. -.163 -.014 0. 0. 0.132 0. 
#  -.039 0. 0. -.061 0. 0. 0. 
#  -.018 0. 0. -.027 0. 0. 0. 0.004 0. 
#  
# ATOM 5 H2 TES 1 0.309233 0.687531 0.386349 1.0000 1 H 
#  ZY O3 H3 HEX K5 V0 M0 Q0 
# UISO 0.030596 
#  1.13780 0. 0. 0. 0.273 0.140 0. 0. 0. 0. 
#  0.034 0. 0. 0. 0. 0. 0. 
#  -.010 0. 0. 0. 0. 0. 0. 0. 0. 
#  
# ATOM 6 H3 TES 1 0.485854 0.459052 0.349876 1.0000 1 H 
#  ZY O3 H2 HEX K6 V0 M0 Q0 
# UISO 0.027720 
#  1.13780 0. 0. 0. 0.273 0.140 0. 0. 0. 0. 
#  0.034 0. 0. 0. 0. 0. 0. 
#  -.010 0. 0. 0. 0. 0. 0. 0. 0. 
#  
# ATOM 7 H1 TES 1 0.199421 0.521494 0.217765 1.0000 1 H 
#  ZY O1 C1 HEX K7 V0 M0 Q0 
# UISO 0.044396 
#  0.95670 0. 0. 0. 0.207 0.095 0. 0. 0. 0. 
#  0.017 0. 0. 0. 0. 0. 0. 
#  -.028 0. 0. 0. 0. 0. 0. 0. 0. 
#  
# ANHAR 0 3 ! number_of_anharmonic_atoms max_order 
# ! 1 ! atom number 
# ! 0.00E+00 0.00E+00 0.00E+00 0.00E+00 0.00E+00 0.00E+00 0.00E+00 0.00E+00 
# ! 0.00E+00 0.00E+00 
#  
#  
# STOP 
; 
_refine_special_details              
;
  TAAM refinement with ELMAM2 databank.
  Uses aspherical atomic scattering factors computed 
  from multipolar model
  (Hansen & Coppens, Acta Cryst. A, 1978, 34, 909-921)
  parametrized using ELMAM2 databank
  (Domagala, et al., Acta Cryst. A, 2012, 68, 337-351)
  and MoPro software
  (Jelsch, et al., J. Appl. Cryst. 2005, 38, 38-54)
 Refinement of F^1^ against reflections.
 The threshold expression of F^2^ > 2sigma(F^2^) is
 used for calculating R-factors(gt) and is not
 relevant to the choice of reflections for refinement.
 R-factors based on F^2^ are statistically about twice
 as large as those based on F, and R-factors based on
 ALL data will be even larger.
;
_refine_ls_structure_factor_coef     F  
_refine_ls_matrix_type                full
_refine_ls_weighting_scheme          sigma
_refine_ls_weighting_details         ?
_atom_sites_solution_primary      direct 
_atom_sites_solution_secondary    difmap 
_atom_sites_solution_hydrogens    geom   
_refine_ls_hydrogen_treatment    refall
_refine_ls_extinction_method        'none'              
_refine_ls_abs_structure_details     ?
_refine_ls_abs_structure_Flack       ?
_refine_ls_number_reflns              1176
_refine_ls_number_parameters            49
_refine_ls_number_restraints             0
# R-factors: R(F)  &  wR2(I) 
_refine_ls_R_factor_all              0.0152
## R_factor_all computed for  I/sigmaI >   0.00
_refine_ls_R_factor_gt               0.0142
_refine_ls_wR_factor_ref             0.0201
_refine_ls_wR_factor_gt              0.0200
_refine_ls_goodness_of_fit_ref       1.416
_refine_ls_restrained_S_all          0.000
_refine_ls_shift/su_max              0.000
_refine_ls_shift/su_mean             0.000

###  to get diff_density_max min & rms : 
###  run MoPro  : WRIT FOUR   to create FOURier file 
###  run VMoPro : FOUR  FastFourierTransform   to get a 3D grid (Xplor format) on whole unit-cell
###             & GRID  STAT   to get max min rms statistics


loop_
_atom_site_type_symbol      
_atom_site_label            
_atom_site_fract_x          
_atom_site_fract_y          
_atom_site_fract_z          
_atom_site_U_iso_or_equiv   
_atom_site_adp_type         
_atom_site_occupancy        
_atom_site_calc_flag        
_atom_site_refinement_flag_posn  
_atom_site_refinement_flag_adp  
_atom_site_disorder_assembly
_atom_site_disorder_group   
O  O1 0.06533(3) 0.44411(6) 0.15014(2) 0.01343(9) Uani 1 d . . . .
C  C1 0.09685(4) 0.55862(6) 0.05203(2) 0.00967(8) Uani 1 d . . . .
O  O2 0.25760(3) 0.74251(6) 0.03628(2) 0.01323(8) Uani 1 d . . . .
O  O3 0.36989(3) 0.63096(6) 0.32149(2) 0.01322(8) Uani 1 d . . . .
H  H2 0.309(1) 0.688(2) 0.3863(6) 0.031(1) Uiso 1 d U . . .
H  H3 0.486(1) 0.459(2) 0.3499(5) 0.028(1) Uiso 1 d U . . .
H  H1 0.199(1) 0.521(3) 0.2178(7) 0.044(2) Uiso 1 d U . . .

loop_ 
_atom_site_aniso_label 
_atom_site_aniso_U_11 
_atom_site_aniso_U_22 
_atom_site_aniso_U_33 
_atom_site_aniso_U_12 
_atom_site_aniso_U_13 
_atom_site_aniso_U_23 
O1 0.01318(8) 0.01831(9) 0.00851(8) -0.00387(5) 0.00205(6) 0.00068(5)  
C1 0.00898(8) 0.01162(9) 0.00803(8) -0.00199(5) 0.00129(6) -0.000025(5)  
O2 0.01103(8) 0.01888(8) 0.00909(8) -0.00602(5) 0.00107(6) 0.00083(5)  
O3 0.01088(7) 0.01848(9) 0.00937(8) 0.00172(5) 0.00058(5) -0.00114(5)  

loop_
_geom_bond_atom_site_label_1         
_geom_bond_atom_site_label_2         
_geom_bond_distance                  
_geom_bond_site_symmetry_2           
_geom_bond_publ_flag                 
O1 C1 1.2874(3) . ? 
O1 H1 1.034(9) . ? 
C1 O2 1.2239(3) . ? 
O3 H3 0.928(7) . ? 
O3 H2 0.951(8) . ? 

loop_
_geom_angle_atom_site_label_1        
_geom_angle_atom_site_label_2        
_geom_angle_atom_site_label_3        
_geom_angle                          
_geom_angle_site_symmetry_1          
_geom_angle_site_symmetry_3          
_geom_angle_publ_flag                
O1 C1 O2 126.90(2) . . ? 
C1 O1 H1 110.9(5) . . ? 
H2 O3 H3 104.6(5) . . ? 

loop_
_geom_torsion_atom_site_label_1      
_geom_torsion_atom_site_label_2      
_geom_torsion_atom_site_label_3      
_geom_torsion_atom_site_label_4      
_geom_torsion                        
_geom_torsion_site_symmetry_1        
_geom_torsion_site_symmetry_2        
_geom_torsion_site_symmetry_3        
_geom_torsion_site_symmetry_4        
_geom_torsion_publ_flag              
O2 C1 O1 H1 -1.6(5) . . . . ? 

loop_ 
 _refln_index_h 
 _refln_index_k 
 _refln_index_l 
 _refln_F_squared_meas 
 _refln_F_squared_sigma 
 _refln_observed_status 
   1   0   0      365.01     11.24 o 
   2   0   0       25.00      0.65 o 
   3   0   0      383.87      8.07 o 
   4   0   0       42.87      1.08 o 
   5   0   0       60.38      1.46 o 
   6   0   0      227.51      4.94 o 
   7   0   0      106.14      2.30 o 
   8   0   0       26.09      0.62 o 
   9   0   0       16.66      0.43 o 
   1   1   0     1506.55     32.86 o 
   2   1   0      355.41      7.71 o 
   3   1   0      107.43      2.40 o 
   4   1   0        2.23      0.11 o 
   5   1   0        0.44      0.11 o 
   6   1   0        0.51      0.10 o 
   7   1   0       80.34      1.78 o 
   8   1   0       -0.03      0.21 o 
   9   1   0       32.22      0.73 o 
   0   2   0       13.62      0.34 o 
   1   2   0      318.26      6.95 o 
   2   2   0      507.17     10.78 o 
   3   2   0        1.69      0.16 o 
   4   2   0      117.38      2.68 o 
   5   2   0       23.42      0.64 o 
   6   2   0        0.03      0.05 o 
   7   2   0       34.54      0.77 o 
   8   2   0       40.56      0.92 o 
   9   2   0        1.61      0.10 o 
   1   3   0       18.99      0.54 o 
   2   3   0       13.21      0.46 o 
   3   3   0       70.95      1.68 o 
   4   3   0        5.33      0.18 o 
   5   3   0      118.86      2.61 o 
   6   3   0       -0.01      0.14 o 
   7   3   0        0.50      0.05 o 
   8   3   0       16.90      0.40 o 
   0   4   0        2.82      0.14 o 
   1   4   0       17.66      0.41 o 
   2   4   0       12.34      0.29 o 
   3   4   0        5.89      0.16 o 
   4   4   0       64.44      1.43 o 
   5   4   0        8.47      0.21 o 
   6   4   0       16.04      0.38 o 
   7   4   0        9.21      0.25 o 
   1   5   0        4.31      0.14 o 
   2   5   0       11.32      0.29 o 
   3   5   0       16.70      0.40 o 
   4   5   0        0.11      0.06 o 
   5   5   0        4.97      0.15 o 
  -9   1   1        0.54      0.06 o 
  -8   1   1       28.06      0.64 o 
  -7   1   1       17.53      0.40 o 
  -6   1   1        1.48      0.12 o 
  -5   1   1       55.89      1.33 o 
  -4   1   1       89.91      2.09 o 
  -3   1   1      314.47      6.81 o 
  -2   1   1      183.24      4.01 o 
  -1   1   1     2621.21     58.73 o 
   0   1   1      458.28     10.25 o 
   1   1   1       37.75      0.85 o 
   2   1   1       66.47      1.48 o 
   3   1   1      424.27      9.16 o 
   4   1   1      148.86      3.33 o 
   5   1   1      104.97      2.37 o 
   6   1   1      184.06      3.96 o 
   7   1   1        1.05      0.07 o 
   8   1   1        0.43      0.06 o 
   9   1   1        0.19      0.07 o 
  -9   2   1        4.63      0.16 o 
  -8   2   1       37.98      0.85 o 
  -7   2   1       -0.01      0.18 o 
  -6   2   1       70.02      1.54 o 
  -5   2   1        8.90      0.32 o 
  -4   2   1       52.45      1.26 o 
  -3   2   1       83.04      1.84 o 
  -2   2   1      149.49      3.33 o 
  -1   2   1      139.55      3.14 o 
   0   2   1       75.08      1.67 o 
   1   2   1      261.52      5.67 o 
   2   2   1        1.68      0.10 o 
   3   2   1        7.92      0.25 o 
   4   2   1       73.01      1.70 o 
   5   2   1       25.00      0.79 o 
   6   2   1        9.29      0.23 o 
   7   2   1       10.54      0.26 o 
   8   2   1       21.03      0.49 o 
   9   2   1        3.63      0.13 o 
  -8   3   1        0.22      0.05 o 
  -7   3   1        1.98      0.07 o 
  -6   3   1       12.30      0.29 o 
  -5   3   1       19.61      0.45 o 
  -4   3   1        4.69      0.27 o 
  -3   3   1        3.49      0.20 o 
  -2   3   1      143.12      3.24 o 
  -1   3   1        0.02      0.08 o 
   0   3   1       49.82      1.18 o 
   1   3   1       31.78      0.84 o 
   2   3   1       29.25      0.80 o 
   3   3   1        1.88      0.29 o 
   4   3   1       36.32      0.88 o 
   5   3   1       25.77      0.58 o 
   6   3   1        0.04      0.04 o 
   7   3   1       27.51      0.62 o 
   8   3   1        0.06      0.06 o 
  -7   4   1       20.44      0.49 o 
  -6   4   1        7.40      0.20 o 
  -5   4   1        3.04      0.09 o 
  -4   4   1        0.19      0.04 o 
  -3   4   1       20.66      0.47 o 
  -2   4   1       16.58      0.38 o 
  -1   4   1        5.88      0.15 o 
   0   4   1       11.81      0.30 o 
   1   4   1        0.57      0.05 o 
   2   4   1        0.02      0.05 o 
   3   4   1        0.38      0.04 o 
   4   4   1        0.61      0.04 o 
   5   4   1        4.31      0.14 o 
   6   4   1        0.09      0.06 o 
   7   4   1        1.40      0.08 o 
  -5   5   1        2.30      0.14 o 
  -4   5   1        0.10      0.05 o 
  -3   5   1        0.21      0.05 o 
  -2   5   1        0.29      0.06 o 
  -1   5   1        9.89      0.27 o 
   0   5   1       -0.03      0.17 o 
   1   5   1        0.14      0.07 o 
   2   5   1        3.67      0.11 o 
   3   5   1        8.68      0.23 o 
   4   5   1        2.10      0.10 o 
 -10   0   2        0.01      0.12 o 
  -9   0   2        3.83      0.19 o 
  -8   0   2        3.36      0.13 o 
  -7   0   2       14.00      0.35 o 
  -6   0   2      176.42      3.77 o 
  -5   0   2       88.71      1.98 o 
  -4   0   2      915.52     20.01 o 
  -3   0   2       14.30      0.41 o 
  -2   0   2      577.77     11.84 o 
  -1   0   2      722.05     15.37 o 
   0   0   2      144.87      3.24 o 
   1   0   2       10.50      0.33 o 
   2   0   2     3131.88     61.13 o 
   3   0   2      181.46      4.12 o 
   4   0   2       -0.01      0.14 o 
   5   0   2      646.73     13.18 o 
   6   0   2       28.74      0.86 o 
   7   0   2       34.61      0.79 o 
   8   0   2       14.53      0.40 o 
   9   0   2       45.27      1.07 o 
  -9   1   2        1.32      0.06 o 
  -8   1   2        0.08      0.04 o 
  -7   1   2       85.38      1.89 o 
  -6   1   2        6.60      0.32 o 
  -5   1   2      249.63      5.37 o 
  -4   1   2       55.60      1.31 o 
  -3   1   2       32.97      0.76 o 
  -2   1   2      546.78     11.98 o 
  -1   1   2      152.21      3.33 o 
   0   1   2       90.49      2.00 o 
   1   1   2      418.98      9.07 o 
   2   1   2        2.53      0.13 o 
   3   1   2      427.98      9.20 o 
   4   1   2      180.77      3.93 o 
   5   1   2       56.43      1.36 o 
   6   1   2       59.02      1.33 o 
   7   1   2        0.12      0.03 o 
   8   1   2        2.19      0.09 o 
   9   1   2        4.58      0.15 o 
  -9   2   2        0.03      0.09 o 
  -8   2   2       15.65      0.37 o 
  -7   2   2        0.21      0.06 o 
  -6   2   2       38.56      0.86 o 
  -5   2   2        0.55      0.12 o 
  -4   2   2       12.78      0.36 o 
  -3   2   2      176.35      3.87 o 
  -2   2   2      479.93     10.40 o 
  -1   2   2        8.13      0.23 o 
   0   2   2      130.59      2.89 o 
   1   2   2        0.17      0.07 o 
   2   2   2        2.82      0.11 o 
   3   2   2      271.08      5.79 o 
   4   2   2      291.47      6.32 o 
   5   2   2        3.26      0.29 o 
   6   2   2        0.14      0.05 o 
   7   2   2        6.18      0.17 o 
   8   2   2        0.26      0.11 o 
  -8   3   2        8.11      0.21 o 
  -7   3   2        1.83      0.07 o 
  -6   3   2       11.13      0.27 o 
  -5   3   2        0.04      0.03 o 
  -4   3   2       12.73      0.45 o 
  -3   3   2      249.65      5.38 o 
  -2   3   2       67.29      1.57 o 
  -1   3   2       32.97      0.83 o 
   0   3   2      113.20      2.48 o 
   1   3   2       46.95      1.14 o 
   2   3   2       89.95      2.04 o 
   3   3   2       20.16      0.57 o 
   4   3   2        0.98      0.06 o 
   5   3   2        5.15      0.14 o 
   6   3   2        0.77      0.05 o 
   7   3   2       21.66      0.51 o 
   8   3   2        9.20      0.25 o 
  -7   4   2        6.47      0.19 o 
  -6   4   2       -0.04      0.16 o 
  -5   4   2        0.11      0.04 o 
  -4   4   2        4.87      0.13 o 
  -3   4   2       10.52      0.25 o 
  -2   4   2       60.23      1.33 o 
  -1   4   2        9.39      0.22 o 
   0   4   2       57.24      1.28 o 
   1   4   2       54.85      1.21 o 
   2   4   2        1.97      0.07 o 
   3   4   2        2.27      0.08 o 
   4   4   2        0.66      0.05 o 
   5   4   2        0.03      0.04 o 
   6   4   2       25.38      0.59 o 
  -5   5   2        4.16      0.15 o 
  -4   5   2       21.21      0.50 o 
  -3   5   2        2.42      0.09 o 
  -2   5   2       15.33      0.36 o 
  -1   5   2       69.80      1.54 o 
   0   5   2        7.28      0.19 o 
   1   5   2       11.68      0.29 o 
   2   5   2        1.69      0.07 o 
   3   5   2        2.88      0.12 o 
   4   5   2        0.76      0.08 o 
  -9   1   3        0.17      0.05 o 
  -8   1   3       18.45      0.43 o 
  -7   1   3        3.66      0.10 o 
  -6   1   3        0.97      0.18 o 
  -5   1   3       49.24      1.15 o 
  -4   1   3        1.55      0.10 o 
  -3   1   3      157.85      3.45 o 
  -2   1   3       20.14      0.49 o 
  -1   1   3      336.50      7.32 o 
   0   1   3       17.90      0.43 o 
   1   1   3      768.43     16.60 o 
   2   1   3      452.19      9.94 o 
   3   1   3       39.83      0.94 o 
   4   1   3      204.10      4.69 o 
   5   1   3        1.71      0.17 o 
   6   1   3       21.97      0.51 o 
   7   1   3        7.32      0.19 o 
   8   1   3       82.08      1.80 o 
   9   1   3       25.46      0.59 o 
  -9   2   3        0.64      0.06 o 
  -8   2   3        6.79      0.18 o 
  -7   2   3       21.91      0.50 o 
  -6   2   3       59.66      1.32 o 
  -5   2   3        4.09      0.28 o 
  -4   2   3       77.81      1.75 o 
  -3   2   3      293.13      6.33 o 
  -2   2   3        9.83      0.30 o 
  -1   2   3      171.10      3.78 o 
   0   2   3        0.03      0.08 o 
   1   2   3      354.01      7.63 o 
   2   2   3       16.93      0.42 o 
   3   2   3      100.26      2.21 o 
   4   2   3       53.31      1.27 o 
   5   2   3       23.65      0.59 o 
   6   2   3       13.01      0.31 o 
   7   2   3        4.53      0.14 o 
   8   2   3        4.95      0.17 o 
  -8   3   3        6.92      0.18 o 
  -7   3   3        2.03      0.07 o 
  -6   3   3        1.25      0.05 o 
  -5   3   3        5.86      0.15 o 
  -4   3   3       21.39      0.64 o 
  -3   3   3        3.21      0.21 o 
  -2   3   3        1.22      0.13 o 
  -1   3   3       13.18      0.39 o 
   0   3   3       85.18      2.04 o 
   1   3   3        0.16      0.08 o 
   2   3   3        4.17      0.21 o 
   3   3   3       98.69      2.22 o 
   4   3   3        1.29      0.06 o 
   5   3   3        4.36      0.13 o 
   6   3   3        0.64      0.05 o 
   7   3   3       14.80      0.36 o 
  -7   4   3        0.66      0.06 o 
  -6   4   3        6.76      0.19 o 
  -5   4   3       23.18      0.53 o 
  -4   4   3       58.91      1.31 o 
  -3   4   3       57.94      1.28 o 
  -2   4   3       31.85      0.72 o 
  -1   4   3        0.02      0.03 o 
   0   4   3        3.98      0.11 o 
   1   4   3       14.23      0.34 o 
   2   4   3       54.24      1.21 o 
   3   4   3       17.76      0.42 o 
   4   4   3        2.70      0.09 o 
   5   4   3        1.15      0.07 o 
   6   4   3        0.20      0.09 o 
  -5   5   3        3.20      0.12 o 
  -4   5   3        2.31      0.09 o 
  -3   5   3        4.20      0.13 o 
  -2   5   3        3.16      0.10 o 
  -1   5   3        1.19      0.07 o 
   0   5   3        1.09      0.07 o 
   1   5   3        0.59      0.07 o 
   2   5   3        1.33      0.09 o 
   3   5   3        0.07      0.05 o 
   4   5   3        3.26      0.12 o 
 -10   0   4        8.11      0.26 o 
  -9   0   4       54.71      1.19 o 
  -8   0   4        3.95      0.14 o 
  -7   0   4       39.50      0.88 o 
  -6   0   4        2.43      0.19 o 
  -5   0   4       17.70      0.64 o 
  -4   0   4      120.81      2.66 o 
  -3   0   4       86.47      2.01 o 
  -2   0   4     1811.48     43.32 o 
  -1   0   4      811.80     17.65 o 
   0   0   4       69.76      1.58 o 
   1   0   4     1691.58     40.08 o 
   2   0   4        8.05      0.34 o 
   3   0   4       20.56      0.69 o 
   4   0   4       37.58      0.96 o 
   5   0   4       11.57      0.51 o 
   6   0   4        1.39      0.09 o 
   7   0   4      262.38      5.68 o 
   8   0   4       62.60      1.33 o 
   9   0   4        4.55      0.19 o 
 -10   1   4        0.54      0.07 o 
  -9   1   4        9.95      0.25 o 
  -8   1   4       28.44      0.64 o 
  -7   1   4        0.40      0.04 o 
  -6   1   4       31.49      0.82 o 
  -5   1   4       91.50      2.07 o 
  -4   1   4       33.56      0.78 o 
  -3   1   4      226.03      4.95 o 
  -2   1   4      349.52      7.57 o 
  -1   1   4      246.46      5.41 o 
   0   1   4     1419.64     30.90 o 
   1   1   4       65.80      1.49 o 
   2   1   4        8.86      0.28 o 
   3   1   4       10.78      0.33 o 
   4   1   4        2.69      0.16 o 
   5   1   4       38.38      0.96 o 
   6   1   4       53.88      1.19 o 
   7   1   4       33.60      0.76 o 
   8   1   4       32.26      0.73 o 
   9   1   4        2.69      0.13 o 
  -9   2   4        0.39      0.06 o 
  -8   2   4       15.52      0.36 o 
  -7   2   4        3.26      0.09 o 
  -6   2   4        5.27      0.14 o 
  -5   2   4       28.06      0.73 o 
  -4   2   4       60.92      1.39 o 
  -3   2   4       26.75      0.65 o 
  -2   2   4       22.10      0.64 o 
  -1   2   4      225.79      4.96 o 
   0   2   4      183.38      4.09 o 
   1   2   4       19.45      0.47 o 
   2   2   4        1.07      0.08 o 
   3   2   4       90.04      2.01 o 
   4   2   4       15.61      0.53 o 
   5   2   4       59.54      1.34 o 
   6   2   4       46.47      1.03 o 
   7   2   4        0.49      0.06 o 
   8   2   4       14.05      0.36 o 
  -8   3   4        0.03      0.05 o 
  -7   3   4       74.35      1.64 o 
  -6   3   4        4.33      0.13 o 
  -5   3   4       11.23      0.28 o 
  -4   3   4      239.74      5.39 o 
  -3   3   4       44.78      1.10 o 
  -2   3   4        9.03      0.33 o 
  -1   3   4       55.35      1.47 o 
   0   3   4       54.86      1.56 o 
   1   3   4        7.94      0.33 o 
   2   3   4      217.59      4.74 o 
   3   3   4      106.18      2.34 o 
   4   3   4       47.54      1.06 o 
   5   3   4        3.79      0.12 o 
   6   3   4        0.18      0.05 o 
   7   3   4       14.20      0.39 o 
  -7   4   4        2.12      0.09 o 
  -6   4   4       41.43      0.94 o 
  -5   4   4       23.09      0.53 o 
  -4   4   4        0.98      0.06 o 
  -3   4   4       28.54      0.65 o 
  -2   4   4        0.42      0.05 o 
  -1   4   4        0.35      0.04 o 
   0   4   4       11.94      0.29 o 
   1   4   4        2.78      0.09 o 
   2   4   4       52.85      1.16 o 
   3   4   4       36.70      0.82 o 
   4   4   4        1.50      0.08 o 
   5   4   4       25.19      0.59 o 
   6   4   4        5.86      0.18 o 
  -5   5   4       63.65      1.40 o 
  -4   5   4        0.51      0.06 o 
  -3   5   4        9.30      0.24 o 
  -2   5   4        3.36      0.11 o 
  -1   5   4        4.79      0.14 o 
   0   5   4       23.91      0.55 o 
   1   5   4       88.41      1.92 o 
   2   5   4        2.78      0.12 o 
   3   5   4        0.00      0.24 o 
   4   5   4       21.67      0.52 o 
 -10   1   5        8.85      0.25 o 
  -9   1   5        3.14      0.11 o 
  -8   1   5       21.81      0.50 o 
  -7   1   5        2.15      0.07 o 
  -6   1   5       94.98      2.13 o 
  -5   1   5       29.96      0.73 o 
  -4   1   5        0.06      0.04 o 
  -3   1   5      207.88      4.57 o 
  -2   1   5       20.51      0.51 o 
  -1   1   5        0.98      0.08 o 
   0   1   5       68.56      1.59 o 
   1   1   5      110.73      2.45 o 
   2   1   5       20.32      0.55 o 
   3   1   5        5.14      0.20 o 
   4   1   5       88.60      1.99 o 
   5   1   5        0.79      0.11 o 
   6   1   5       57.31      1.27 o 
   7   1   5       39.13      0.88 o 
   8   1   5       -0.09      0.18 o 
  -9   2   5        5.68      0.16 o 
  -8   2   5       32.73      0.74 o 
  -7   2   5        9.66      0.23 o 
  -6   2   5        4.35      0.12 o 
  -5   2   5      177.34      3.98 o 
  -4   2   5        5.87      0.22 o 
  -3   2   5        2.59      0.15 o 
  -2   2   5        3.44      0.15 o 
  -1   2   5      484.01     10.35 o 
   0   2   5       48.49      1.12 o 
   1   2   5       90.36      2.01 o 
   2   2   5      152.03      3.39 o 
   3   2   5       61.57      1.44 o 
   4   2   5        0.44      0.11 o 
   5   2   5       14.70      0.36 o 
   6   2   5       95.46      2.10 o 
   7   2   5        0.73      0.09 o 
   8   2   5        7.15      0.21 o 
  -8   3   5        0.80      0.06 o 
  -7   3   5       33.78      0.76 o 
  -6   3   5        0.66      0.05 o 
  -5   3   5        3.56      0.11 o 
  -4   3   5       28.29      0.70 o 
  -3   3   5       21.33      0.62 o 
  -2   3   5        6.13      0.28 o 
  -1   3   5        0.68      0.12 o 
   0   3   5       15.37      0.56 o 
   1   3   5       21.56      1.06 o 
   2   3   5        7.88      0.34 o 
   3   3   5        0.08      0.03 o 
   4   3   5        3.30      0.10 o 
   5   3   5       39.48      0.88 o 
   6   3   5        0.16      0.07 o 
   7   3   5        1.02      0.10 o 
  -7   4   5       22.13      0.53 o 
  -6   4   5       38.23      0.86 o 
  -5   4   5       13.44      0.33 o 
  -4   4   5       11.02      0.27 o 
  -3   4   5        0.41      0.04 o 
  -2   4   5       33.44      0.75 o 
  -1   4   5       60.37      1.35 o 
   0   4   5       74.65      1.64 o 
   1   4   5       51.21      1.13 o 
   2   4   5       18.17      0.42 o 
   3   4   5        0.19      0.06 o 
   4   4   5       19.66      0.50 o 
   5   4   5       18.10      0.43 o 
   6   4   5       14.14      0.38 o 
  -5   5   5        0.17      0.08 o 
  -4   5   5        0.10      0.07 o 
  -3   5   5        1.03      0.10 o 
  -2   5   5        3.99      0.13 o 
  -1   5   5        0.26      0.05 o 
   0   5   5        2.81      0.12 o 
   1   5   5        4.16      0.14 o 
   2   5   5        1.19      0.07 o 
   3   5   5        1.56      0.10 o 
 -10   0   6       12.06      0.34 o 
  -9   0   6       23.89      0.56 o 
  -8   0   6        0.09      0.06 o 
  -7   0   6      254.45      5.54 o 
  -6   0   6      162.33      3.41 o 
  -5   0   6      114.19      2.49 o 
  -4   0   6       44.97      1.15 o 
  -3   0   6       11.65      0.34 o 
  -2   0   6      164.18      3.52 o 
  -1   0   6      192.08      4.21 o 
   0   0   6      967.67     20.65 o 
   1   0   6      213.40      4.68 o 
   2   0   6        4.23      0.20 o 
   3   0   6      555.68     10.74 o 
   4   0   6       13.08      0.53 o 
   5   0   6        6.12      0.25 o 
   6   0   6       41.58      0.94 o 
   7   0   6        1.03      0.10 o 
   8   0   6        4.57      0.18 o 
  -9   1   6       21.68      0.50 o 
  -8   1   6        1.63      0.07 o 
  -7   1   6       18.54      0.43 o 
  -6   1   6      149.40      3.23 o 
  -5   1   6        3.77      0.23 o 
  -4   1   6      176.47      3.84 o 
  -3   1   6        0.55      0.07 o 
  -2   1   6        5.60      0.17 o 
  -1   1   6        0.55      0.08 o 
   0   1   6      301.07      6.56 o 
   1   1   6      206.45      4.53 o 
   2   1   6      410.79      8.69 o 
   3   1   6        4.76      0.20 o 
   4   1   6       39.70      0.97 o 
   5   1   6       79.28      1.74 o 
   6   1   6       20.31      0.47 o 
   7   1   6        0.86      0.08 o 
   8   1   6        3.92      0.20 o 
  -9   2   6       33.18      0.75 o 
  -8   2   6       55.55      1.22 o 
  -7   2   6        2.11      0.08 o 
  -6   2   6        1.06      0.07 o 
  -5   2   6       79.28      1.80 o 
  -4   2   6        5.59      0.20 o 
  -3   2   6      138.15      3.02 o 
  -2   2   6       71.46      1.61 o 
  -1   2   6       18.10      0.49 o 
   0   2   6        5.63      0.22 o 
   1   2   6      159.96      3.51 o 
   2   2   6        9.92      0.34 o 
   3   2   6       43.76      1.12 o 
   4   2   6        6.79      0.21 o 
   5   2   6       47.50      1.06 o 
   6   2   6        2.11      0.11 o 
   7   2   6        5.90      0.20 o 
   8   2   6       -0.14      0.20 o 
  -8   3   6       32.37      0.75 o 
  -7   3   6       15.46      0.37 o 
  -6   3   6        6.00      0.16 o 
  -5   3   6        4.63      0.13 o 
  -4   3   6        7.79      0.24 o 
  -3   3   6        0.22      0.12 o 
  -2   3   6      363.39      7.85 o 
  -1   3   6      105.51      2.64 o 
   0   3   6        0.02      0.14 o 
   1   3   6       42.81      1.16 o 
   2   3   6        2.37      0.12 o 
   3   3   6       19.50      0.45 o 
   4   3   6      103.64      2.27 o 
   5   3   6       88.79      1.95 o 
   6   3   6        0.25      0.06 o 
   7   3   6        6.42      0.21 o 
  -7   4   6        4.19      0.14 o 
  -6   4   6        1.76      0.08 o 
  -5   4   6        0.11      0.06 o 
  -4   4   6       27.59      0.63 o 
  -3   4   6       23.93      0.56 o 
  -2   4   6        3.68      0.12 o 
  -1   4   6       80.92      1.78 o 
   0   4   6        6.27      0.17 o 
   1   4   6        7.88      0.20 o 
   2   4   6        3.35      0.11 o 
   3   4   6        0.27      0.08 o 
   4   4   6       13.02      0.35 o 
   5   4   6        8.21      0.25 o 
  -4   5   6        5.12      0.17 o 
  -3   5   6       34.88      0.82 o 
  -2   5   6        0.04      0.05 o 
  -1   5   6       30.93      0.70 o 
   0   5   6       72.10      1.58 o 
   1   5   6        0.01      0.05 o 
   2   5   6        1.71      0.10 o 
   3   5   6       15.02      0.45 o 
  -9   1   7       16.32      0.39 o 
  -8   1   7       54.26      1.20 o 
  -7   1   7       50.06      1.11 o 
  -6   1   7        2.78      0.13 o 
  -5   1   7        1.20      0.12 o 
  -4   1   7       86.45      1.93 o 
  -3   1   7      339.52      7.44 o 
  -2   1   7       32.91      0.81 o 
  -1   1   7      411.11      8.95 o 
   0   1   7       34.57      0.83 o 
   1   1   7       17.68      0.49 o 
   2   1   7       29.60      0.81 o 
   3   1   7       27.57      0.72 o 
   4   1   7        8.25      0.29 o 
   5   1   7        4.86      0.14 o 
   6   1   7       11.70      0.29 o 
   7   1   7        1.37      0.09 o 
   8   1   7        0.16      0.07 o 
  -9   2   7        9.68      0.25 o 
  -8   2   7        6.21      0.17 o 
  -7   2   7       18.98      0.44 o 
  -6   2   7        0.17      0.04 o 
  -5   2   7       20.63      0.59 o 
  -4   2   7        6.82      0.27 o 
  -3   2   7      165.03      3.53 o 
  -2   2   7       33.55      0.86 o 
  -1   2   7        1.22      0.12 o 
   0   2   7      136.28      3.02 o 
   1   2   7       80.67      1.83 o 
   2   2   7       56.26      1.33 o 
   3   2   7        3.26      0.20 o 
   4   2   7      151.78      3.30 o 
   5   2   7        4.17      0.15 o 
   6   2   7        0.87      0.07 o 
   7   2   7        3.07      0.12 o 
  -8   3   7       10.00      0.26 o 
  -7   3   7       -0.03      0.18 o 
  -6   3   7        7.29      0.19 o 
  -5   3   7       15.64      0.36 o 
  -4   3   7        5.11      0.14 o 
  -3   3   7        4.04      0.14 o 
  -2   3   7       79.47      1.87 o 
  -1   3   7        1.56      0.18 o 
   0   3   7        0.68      0.21 o 
   1   3   7       18.30      0.52 o 
   2   3   7       29.19      0.67 o 
   3   3   7        1.95      0.08 o 
   4   3   7        0.25      0.09 o 
   5   3   7        4.48      0.16 o 
   6   3   7        5.02      0.17 o 
  -7   4   7        4.45      0.15 o 
  -6   4   7        0.04      0.06 o 
  -5   4   7        1.10      0.06 o 
  -4   4   7        9.28      0.24 o 
  -3   4   7       16.12      0.39 o 
  -2   4   7       36.39      0.82 o 
  -1   4   7       28.24      0.64 o 
   0   4   7        0.19      0.07 o 
   1   4   7        1.25      0.07 o 
   2   4   7       17.65      0.42 o 
   3   4   7       53.58      1.17 o 
   4   4   7       39.59      0.93 o 
   5   4   7       17.91      0.44 o 
  -4   5   7        0.05      0.07 o 
  -3   5   7        3.91      0.14 o 
  -2   5   7        0.26      0.07 o 
  -1   5   7        0.83      0.09 o 
   0   5   7        0.06      0.06 o 
   1   5   7        0.71      0.18 o 
   2   5   7        0.25      0.06 o 
 -10   0   8       16.53      0.44 o 
  -9   0   8        4.09      0.24 o 
  -8   0   8       47.92      1.05 o 
  -7   0   8        0.36      0.07 o 
  -6   0   8        0.94      0.20 o 
  -5   0   8      281.35      7.56 o 
  -4   0   8      561.43     12.02 o 
  -3   0   8       21.81      0.58 o 
  -2   0   8      447.87     10.04 o 
  -1   0   8      484.25     11.22 o 
   0   0   8      284.37      6.21 o 
   1   0   8       68.68      1.74 o 
   2   0   8      102.06      2.26 o 
   3   0   8       10.45      0.89 o 
   4   0   8        1.23      0.21 o 
   5   0   8      141.83      3.01 o 
   6   0   8       14.75      0.40 o 
   7   0   8       42.82      0.95 o 
   8   0   8       27.77      0.68 o 
  -9   1   8        4.40      0.15 o 
  -8   1   8        5.80      0.18 o 
  -7   1   8        0.02      0.08 o 
  -6   1   8        3.27      0.13 o 
  -5   1   8       16.76      0.52 o 
  -4   1   8      171.59      3.73 o 
  -3   1   8        8.34      0.27 o 
  -2   1   8      284.10      6.17 o 
  -1   1   8       92.29      2.10 o 
   0   1   8       26.65      0.67 o 
   1   1   8       90.23      2.04 o 
   2   1   8       45.58      1.11 o 
   3   1   8       37.77      0.92 o 
   4   1   8       27.48      0.64 o 
   5   1   8        1.47      0.12 o 
   6   1   8       41.04      0.93 o 
   7   1   8       45.60      1.01 o 
  -9   2   8       54.41      1.20 o 
  -8   2   8        6.45      0.18 o 
  -7   2   8       16.19      0.38 o 
  -6   2   8       13.04      0.31 o 
  -5   2   8        1.87      0.10 o 
  -4   2   8       82.69      2.07 o 
  -3   2   8      284.14      6.03 o 
  -2   2   8       28.37      0.85 o 
  -1   2   8       44.42      1.09 o 
   0   2   8        0.21      0.11 o 
   1   2   8        5.87      0.26 o 
   2   2   8       53.19      1.35 o 
   3   2   8      101.46      2.20 o 
   4   2   8        0.69      0.08 o 
   5   2   8       13.25      0.33 o 
   6   2   8        4.99      0.28 o 
   7   2   8        6.94      0.24 o 
  -8   3   8       21.04      0.50 o 
  -7   3   8        0.07      0.05 o 
  -6   3   8       39.21      0.88 o 
  -5   3   8        2.12      0.08 o 
  -4   3   8        0.24      0.04 o 
  -3   3   8       17.99      0.42 o 
  -2   3   8       25.14      0.58 o 
  -1   3   8        6.90      0.29 o 
   0   3   8       97.38      2.17 o 
   1   3   8       24.96      0.57 o 
   2   3   8        1.65      0.08 o 
   3   3   8      112.89      2.48 o 
   4   3   8       52.50      1.18 o 
   5   3   8        3.05      0.12 o 
   6   3   8        5.79      0.19 o 
  -6   4   8        6.62      0.20 o 
  -5   4   8       24.80      0.57 o 
  -4   4   8        4.25      0.14 o 
  -3   4   8        0.52      0.05 o 
  -2   4   8        0.48      0.04 o 
  -1   4   8        7.30      0.19 o 
   0   4   8        5.40      0.15 o 
   1   4   8       57.16      1.27 o 
   2   4   8        4.96      0.16 o 
   3   4   8       19.82      0.54 o 
   4   4   8       20.08      0.50 o 
  -4   5   8        7.50      0.23 o 
  -3   5   8        0.42      0.07 o 
  -2   5   8        0.99      0.08 o 
  -1   5   8        0.63      0.07 o 
   0   5   8        6.40      0.20 o 
   1   5   8        7.37      0.22 o 
   2   5   8       69.27      1.51 o 
  -9   1   9       16.36      0.44 o 
  -8   1   9       12.93      0.33 o 
  -7   1   9       10.31      0.27 o 
  -6   1   9       43.57      0.97 o 
  -5   1   9      266.03      5.69 o 
  -4   1   9       45.01      1.23 o 
  -3   1   9       59.65      1.43 o 
  -2   1   9       21.93      0.60 o 
  -1   1   9      170.05      3.80 o 
   0   1   9       36.39      0.89 o 
   1   1   9      186.89      4.31 o 
   2   1   9      175.19      3.85 o 
   3   1   9        1.09      0.13 o 
   4   1   9       20.19      0.47 o 
   5   1   9        2.02      0.16 o 
   6   1   9       33.80      0.77 o 
   7   1   9        0.16      0.23 o 
  -9   2   9        1.38      0.08 o 
  -8   2   9        1.12      0.08 o 
  -7   2   9       16.44      0.40 o 
  -6   2   9       30.85      0.70 o 
  -5   2   9        0.27      0.05 o 
  -4   2   9       13.55      0.46 o 
  -3   2   9       50.69      1.36 o 
  -2   2   9       16.22      0.62 o 
  -1   2   9        7.27      0.28 o 
   0   2   9       53.43      1.42 o 
   1   2   9        7.07      0.30 o 
   2   2   9       77.11      1.94 o 
   3   2   9        2.25      0.10 o 
   4   2   9       13.62      0.33 o 
   5   2   9       10.35      0.28 o 
   6   2   9       32.57      0.75 o 
  -8   3   9        5.38      0.18 o 
  -7   3   9        9.28      0.24 o 
  -6   3   9       31.47      0.71 o 
  -5   3   9        0.08      0.04 o 
  -4   3   9       35.92      0.80 o 
  -3   3   9        4.63      0.13 o 
  -2   3   9        7.84      0.20 o 
  -1   3   9        0.96      0.06 o 
   0   3   9       40.53      0.96 o 
   1   3   9        9.80      0.25 o 
   2   3   9        1.34      0.07 o 
   3   3   9       33.32      0.76 o 
   4   3   9        6.00      0.18 o 
   5   3   9        0.41      0.07 o 
   6   3   9        3.09      0.16 o 
  -6   4   9        0.13      0.08 o 
  -5   4   9        0.03      0.06 o 
  -4   4   9        2.11      0.17 o 
  -3   4   9        0.56      0.07 o 
  -2   4   9        0.31      0.05 o 
  -1   4   9        1.18      0.06 o 
   0   4   9        6.13      0.17 o 
   1   4   9       11.71      0.29 o 
   2   4   9        6.63      0.20 o 
   3   4   9        9.67      0.29 o 
   4   4   9        0.85      0.14 o 
  -3   5   9        4.17      0.14 o 
  -2   5   9        0.91      0.08 o 
  -1   5   9        6.60      0.20 o 
   0   5   9        0.32      0.07 o 
   1   5   9        0.74      0.08 o 
  -9   0  10       50.72      1.08 o 
  -8   0  10        6.70      0.31 o 
  -7   0  10        1.43      0.13 o 
  -6   0  10      284.44      5.98 o 
  -5   0  10       99.96      2.28 o 
  -4   0  10        1.49      0.47 o 
  -3   0  10        3.33      0.30 o 
  -2   0  10      182.71      3.91 o 
  -1   0  10        2.80      0.47 o 
   0   0  10      394.59      8.06 o 
   1   0  10      665.86     15.13 o 
   2   0  10       33.72      0.99 o 
   3   0  10        1.37      0.13 o 
   4   0  10        4.06      0.21 o 
   5   0  10       70.23      1.48 o 
   6   0  10       31.70      0.74 o 
   7   0  10       57.24      1.22 o 
  -9   1  10        1.18      0.11 o 
  -8   1  10       35.05      0.81 o 
  -7   1  10       28.88      0.67 o 
  -6   1  10       49.91      1.10 o 
  -5   1  10       25.10      0.63 o 
  -4   1  10        0.14      0.14 o 
  -3   1  10        3.60      0.33 o 
  -2   1  10       32.31      0.82 o 
  -1   1  10       -0.04      0.24 o 
   0   1  10      145.00      3.21 o 
   1   1  10       71.56      1.66 o 
   2   1  10       42.09      1.06 o 
   3   1  10       83.61      1.86 o 
   4   1  10        0.30      0.07 o 
   5   1  10        0.66      0.12 o 
   6   1  10        0.28      0.14 o 
   7   1  10        3.14      0.18 o 
  -9   2  10        5.24      0.18 o 
  -8   2  10       10.96      0.30 o 
  -7   2  10       75.40      1.69 o 
  -6   2  10        9.47      0.24 o 
  -5   2  10       -0.03      0.13 o 
  -4   2  10       30.82      0.69 o 
  -3   2  10       10.75      0.41 o 
  -2   2  10       88.98      2.13 o 
  -1   2  10      186.13      4.05 o 
   0   2  10       25.37      0.73 o 
   1   2  10        4.56      0.19 o 
   2   2  10       74.29      1.64 o 
   3   2  10       10.89      0.27 o 
   4   2  10       40.20      0.91 o 
   5   2  10       38.88      0.87 o 
   6   2  10        1.34      0.15 o 
  -8   3  10        9.47      0.28 o 
  -7   3  10       10.81      0.29 o 
  -6   3  10        0.67      0.08 o 
  -5   3  10        6.10      0.17 o 
  -4   3  10       62.48      1.37 o 
  -3   3  10       19.64      0.45 o 
  -2   3  10       21.88      0.50 o 
  -1   3  10       31.55      0.73 o 
   0   3  10        1.12      0.06 o 
   1   3  10        0.71      0.06 o 
   2   3  10        2.28      0.11 o 
   3   3  10        0.23      0.06 o 
   4   3  10        9.50      0.26 o 
   5   3  10       36.41      0.86 o 
  -6   4  10        1.74      0.11 o 
  -5   4  10       22.57      0.53 o 
  -4   4  10        2.72      0.10 o 
  -3   4  10       37.26      0.84 o 
  -2   4  10       23.23      0.53 o 
  -1   4  10       -0.12      0.15 o 
   0   4  10       15.97      0.38 o 
   1   4  10        0.09      0.06 o 
   2   4  10        1.39      0.10 o 
   3   4  10       10.52      0.30 o 
  -2   5  10        2.92      0.13 o 
  -1   5  10       14.03      0.37 o 
  -9   1  11        6.49      0.21 o 
  -8   1  11        1.58      0.13 o 
  -7   1  11       45.26      1.01 o 
  -6   1  11        4.02      0.12 o 
  -5   1  11        0.15      0.04 o 
  -4   1  11        1.42      0.16 o 
  -3   1  11      159.71      3.48 o 
  -2   1  11       81.19      1.91 o 
  -1   1  11       71.71      1.70 o 
   0   1  11      206.55      4.62 o 
   1   1  11        0.16      0.11 o 
   2   1  11        1.67      0.08 o 
   3   1  11       13.00      0.32 o 
   4   1  11      124.93      2.74 o 
   5   1  11       28.77      0.69 o 
   6   1  11       31.43      0.77 o 
  -8   2  11       19.27      0.50 o 
  -7   2  11       22.11      0.52 o 
  -6   2  11        0.11      0.05 o 
  -5   2  11       39.37      0.89 o 
  -4   2  11        7.54      0.19 o 
  -3   2  11       23.02      0.56 o 
  -2   2  11       13.49      0.41 o 
  -1   2  11       72.42      1.62 o 
   0   2  11        1.29      0.07 o 
   1   2  11        8.47      0.23 o 
   2   2  11       30.59      0.70 o 
   3   2  11        9.08      0.23 o 
   4   2  11        1.22      0.07 o 
   5   2  11        9.95      0.28 o 
   6   2  11        5.32      0.25 o 
  -7   3  11        0.23      0.07 o 
  -6   3  11        4.28      0.15 o 
  -5   3  11        0.62      0.05 o 
  -4   3  11       19.80      0.46 o 
  -3   3  11        1.30      0.08 o 
  -2   3  11       19.52      0.45 o 
  -1   3  11       40.20      0.89 o 
   0   3  11        1.40      0.09 o 
   1   3  11       14.41      0.35 o 
   2   3  11        0.33      0.05 o 
   3   3  11       15.31      0.38 o 
   4   3  11        0.42      0.07 o 
   5   3  11       20.73      0.51 o 
  -5   4  11        0.32      0.06 o 
  -4   4  11        0.15      0.06 o 
  -3   4  11        3.65      0.13 o 
  -2   4  11       17.34      0.41 o 
  -1   4  11        2.74      0.10 o 
   0   4  11        0.52      0.05 o 
   1   4  11        1.28      0.09 o 
   2   4  11        0.13      0.07 o 
   3   4  11        0.15      0.09 o 
  -9   0  12       -0.13      0.21 o 
  -8   0  12        3.04      0.14 o 
  -7   0  12        5.35      0.19 o 
  -6   0  12        0.12      0.11 o 
  -5   0  12       43.47      0.97 o 
  -4   0  12      239.11      4.93 o 
  -3   0  12      141.26      3.12 o 
  -2   0  12       16.24      0.76 o 
  -1   0  12      111.99      2.87 o 
   0   0  12       12.62      0.61 o 
   1   0  12        6.11      0.30 o 
   2   0  12       75.40      1.77 o 
   3   0  12      270.83      5.71 o 
   4   0  12        2.90      0.15 o 
   5   0  12       16.77      0.46 o 
   6   0  12       91.57      1.90 o 
  -9   1  12        0.17      0.09 o 
  -8   1  12        1.52      0.13 o 
  -7   1  12        2.69      0.17 o 
  -6   1  12       40.94      0.91 o 
  -5   1  12       24.21      0.55 o 
  -4   1  12       80.05      1.77 o 
  -3   1  12       53.59      1.30 o 
  -2   1  12        8.82      0.42 o 
  -1   1  12       86.31      2.01 o 
   0   1  12        0.29      0.17 o 
   1   1  12        1.92      0.13 o 
   2   1  12       23.70      0.60 o 
   3   1  12       10.59      0.27 o 
   4   1  12       11.18      0.30 o 
   5   1  12       53.71      1.17 o 
   6   1  12        0.60      0.12 o 
  -8   2  12        7.75      0.26 o 
  -7   2  12        7.89      0.25 o 
  -6   2  12        8.92      0.24 o 
  -5   2  12       23.17      0.53 o 
  -4   2  12        0.73      0.04 o 
  -3   2  12        2.02      0.08 o 
  -2   2  12      108.13      2.36 o 
  -1   2  12       33.44      0.76 o 
   0   2  12       16.20      0.39 o 
   1   2  12       14.00      0.35 o 
   2   2  12        0.37      0.05 o 
   3   2  12       21.00      0.50 o 
   4   2  12       98.70      2.12 o 
   5   2  12       20.85      0.55 o 
  -7   3  12        0.93      0.08 o 
  -6   3  12        0.24      0.07 o 
  -5   3  12        0.73      0.07 o 
  -4   3  12       11.96      0.29 o 
  -3   3  12       41.13      0.92 o 
  -2   3  12       83.72      1.85 o 
  -1   3  12        0.17      0.04 o 
   0   3  12        6.81      0.19 o 
   1   3  12       33.26      0.76 o 
   2   3  12        3.69      0.19 o 
   3   3  12       31.93      0.73 o 
   4   3  12       -0.04      0.18 o 
  -5   4  12        1.86      0.10 o 
  -4   4  12        0.39      0.08 o 
  -3   4  12        2.67      0.11 o 
  -2   4  12        0.18      0.06 o 
  -1   4  12       20.31      0.48 o 
   0   4  12       23.52      0.55 o 
   1   4  12        1.38      0.08 o 
   2   4  12       34.24      0.78 o 
  -8   1  13        0.01      0.08 o 
  -7   1  13        9.11      0.25 o 
  -6   1  13        4.74      0.13 o 
  -5   1  13        8.78      0.23 o 
  -4   1  13       15.11      0.35 o 
  -3   1  13        0.76      0.05 o 
  -2   1  13       31.82      0.72 o 
  -1   1  13        5.65      0.18 o 
   0   1  13       25.64      0.60 o 
   1   1  13        6.74      0.32 o 
   2   1  13      115.86      2.53 o 
   3   1  13       34.75      0.79 o 
   4   1  13        5.98      0.21 o 
   5   1  13       15.94      0.42 o 
  -8   2  13        1.93      0.15 o 
  -7   2  13        4.98      0.16 o 
  -6   2  13        0.21      0.06 o 
  -5   2  13       71.64      1.58 o 
  -4   2  13        3.29      0.12 o 
  -3   2  13       52.27      1.16 o 
  -2   2  13       29.92      0.68 o 
  -1   2  13       12.01      0.30 o 
   0   2  13        9.83      0.25 o 
   1   2  13       26.49      0.61 o 
   2   2  13       34.98      0.79 o 
   3   2  13        2.79      0.12 o 
   4   2  13       26.36      0.62 o 
   5   2  13        0.02      0.15 o 
  -7   3  13        7.37      0.25 o 
  -6   3  13        6.26      0.20 o 
  -5   3  13        0.02      0.05 o 
  -4   3  13        0.87      0.06 o 
  -3   3  13        9.04      0.22 o 
  -2   3  13        3.49      0.11 o 
  -1   3  13        1.17      0.12 o 
   0   3  13        0.05      0.07 o 
   1   3  13       27.75      0.64 o 
   2   3  13        0.09      0.07 o 
   3   3  13       11.55      0.31 o 
  -4   4  13       27.45      0.64 o 
  -3   4  13       31.89      0.74 o 
  -2   4  13       10.44      0.28 o 
  -1   4  13        0.31      0.08 o 
   0   4  13        5.79      0.19 o 
   1   4  13        7.99      0.24 o 
  -8   0  14       42.77      0.95 o 
  -7   0  14       10.58      0.31 o 
  -6   0  14       24.84      0.61 o 
  -5   0  14        0.68      0.07 o 
  -4   0  14        1.61      0.08 o 
  -3   0  14       16.54      0.41 o 
  -2   0  14       55.90      1.22 o 
  -1   0  14       48.50      1.05 o 
   0   0  14       51.85      1.17 o 
   1   0  14       83.70      1.81 o 
   2   0  14       97.43      2.10 o 
   3   0  14        3.67      0.20 o 
   4   0  14        0.05      0.10 o 
   5   0  14       15.59      0.52 o 
  -8   1  14        0.60      0.09 o 
  -7   1  14       15.05      0.37 o 
  -6   1  14       21.07      0.49 o 
  -5   1  14       25.10      0.57 o 
  -4   1  14       15.90      0.37 o 
  -3   1  14        0.21      0.04 o 
  -2   1  14       18.08      0.42 o 
  -1   1  14       44.72      0.99 o 
   0   1  14        8.75      0.24 o 
   1   1  14      124.10      2.72 o 
   2   1  14        3.18      0.13 o 
   3   1  14        0.46      0.08 o 
   4   1  14        2.33      0.24 o 
   5   1  14        0.26      0.09 o 
  -7   2  14        3.25      0.13 o 
  -6   2  14        6.28      0.17 o 
  -5   2  14        0.64      0.08 o 
  -4   2  14       21.78      0.50 o 
  -3   2  14        0.89      0.05 o 
  -2   2  14       13.48      0.33 o 
  -1   2  14        1.18      0.10 o 
   0   2  14       56.18      1.24 o 
   1   2  14        6.48      0.20 o 
   2   2  14        1.57      0.12 o 
   3   2  14        7.49      0.22 o 
   4   2  14       10.53      0.34 o 
  -6   3  14       53.44      1.28 o 
  -5   3  14        0.88      0.09 o 
  -4   3  14       31.16      0.73 o 
  -3   3  14       69.09      1.54 o 
  -2   3  14        4.98      0.15 o 
  -1   3  14       25.97      0.60 o 
   0   3  14       27.50      0.64 o 
   1   3  14       14.70      0.37 o 
   2   3  14        7.98      0.25 o 
   3   3  14       47.36      1.06 o 
  -3   4  14        5.66      0.17 o 
  -2   4  14        8.84      0.28 o 
  -1   4  14        3.31      0.16 o 
  -8   1  15       15.55      0.39 o 
  -7   1  15       13.28      0.33 o 
  -6   1  15        3.50      0.11 o 
  -5   1  15       38.69      0.86 o 
  -4   1  15        0.08      0.04 o 
  -3   1  15        0.19      0.05 o 
  -2   1  15       11.00      0.27 o 
  -1   1  15       10.13      0.25 o 
   0   1  15        3.66      0.15 o 
   1   1  15        4.05      0.15 o 
   2   1  15        5.26      0.18 o 
   3   1  15        2.84      0.18 o 
   4   1  15        9.27      0.29 o 
  -7   2  15       39.81      0.90 o 
  -6   2  15        2.81      0.10 o 
  -5   2  15       11.66      0.29 o 
  -4   2  15       33.57      0.76 o 
  -3   2  15       27.41      0.63 o 
  -2   2  15        1.91      0.09 o 
  -1   2  15       11.85      0.33 o 
   0   2  15       96.07      2.07 o 
   1   2  15        0.94      0.10 o 
   2   2  15       12.46      0.32 o 
   3   2  15        1.25      0.10 o 
  -5   3  15        2.22      0.10 o 
  -4   3  15        5.60      0.17 o 
  -3   3  15        1.59      0.07 o 
  -2   3  15       11.25      0.31 o 
  -1   3  15        5.80      0.18 o 
   0   3  15        0.31      0.10 o 
   1   3  15        0.86      0.09 o 
   2   3  15        4.78      0.20 o 
  -7   0  16        6.94      0.28 o 
  -6   0  16      125.91      2.70 o 
  -5   0  16        0.17      0.11 o 
  -4   0  16       55.50      1.22 o 
  -3   0  16       13.28      0.34 o 
  -2   0  16       11.76      0.35 o 
  -1   0  16       21.76      0.54 o 
   0   0  16       10.75      0.32 o 
   1   0  16       12.46      0.95 o 
   2   0  16       35.60      0.81 o 
   3   0  16       10.77      0.66 o 
  -7   1  16        5.53      0.18 o 
  -6   1  16        0.62      0.07 o 
  -5   1  16       53.80      1.19 o 
  -4   1  16       21.15      0.50 o 
  -3   1  16       31.03      0.70 o 
  -2   1  16        0.92      0.10 o 
  -1   1  16        6.27      0.18 o 
   0   1  16        3.31      0.15 o 
   1   1  16       22.71      0.54 o 
   2   1  16        0.59      0.11 o 
   3   1  16       56.40      1.22 o 
  -6   2  16        0.36      0.06 o 
  -5   2  16        3.19      0.11 o 
  -4   2  16        9.81      0.26 o 
  -3   2  16       14.20      0.35 o 
  -2   2  16       36.38      0.82 o 
  -1   2  16        0.14      0.27 o 
   0   2  16        2.44      0.14 o 
   1   2  16        5.25      0.18 o 
   2   2  16       12.50      0.43 o 
  -4   3  16        3.72      0.15 o 
  -3   3  16        0.06      0.05 o 
  -2   3  16       32.06      0.73 o 
  -1   3  16      113.02      2.42 o 
   0   3  16        0.99      0.09 o 
  -6   1  17        1.00      0.07 o 
  -5   1  17       15.72      0.38 o 
  -4   1  17        4.50      0.16 o 
  -3   1  17       58.56      1.29 o 
  -2   1  17       30.07      0.68 o 
  -1   1  17        1.64      0.09 o 
   0   1  17       19.73      0.50 o 
   1   1  17        3.77      0.16 o 
   2   1  17        4.32      0.20 o 
  -5   2  17        7.35      0.25 o 
  -4   2  17        7.29      0.22 o 
  -3   2  17        0.88      0.10 o 
  -2   2  17       54.63      1.22 o 
  -1   2  17        0.02      0.09 o 
   0   2  17        0.04      0.14 o 
   1   2  17        4.22      0.18 o 
  -6   0  18       14.85      0.42 o 
  -5   0  18       25.60      0.61 o 
  -4   0  18      130.10      2.81 o 
  -3   0  18       32.86      0.93 o 
  -2   0  18        4.92      0.20 o 
  -1   0  18       59.16      1.31 o 
   0   0  18        0.47      0.11 o 
   1   0  18       84.78      1.90 o 
  -5   1  18        0.36      0.09 o 
  -4   1  18        0.91      0.07 o 
  -3   1  18       38.02      0.87 o 
  -2   1  18        8.21      0.22 o 
  -1   1  18       15.06      0.38 o 
   0   1  18       25.15      0.62 o 
   1   1  18        4.13      0.19 o 
  -4   2  18        7.31      0.26 o 
  -3   2  18       42.68      0.98 o 
  -2   2  18       27.15      0.64 o 
  -1   2  18        5.03      0.18 o 
   0   2  18       11.35      0.45 o 
  -4   1  19       52.13      1.18 o 
  -3   1  19        0.09      0.09 o 
  -2   1  19        1.70      0.10 o 
  -1   1  19        9.36      0.26 o 
_refine_diff_density_max 1.282903E-01
_refine_diff_density_min -2.054244E-01

# start Validation Reply Form
_vrf_PLAT417_ELMAM2_withoutURATIO_oxa15_06
;
PROBLEM: Short Inter D-H..H-D
RESPONSE: This is a very strong hydrogen bond and this is the reason why
the distance is so short.
;
# end Validation Reply Form
