# Supplementary material for: On the accuracy and precision of X-ray and neutron diffraction results as a function of resolution and the electron density model
Source: IUCrJ. 2020 Aug 25;7(Pt 5):920–33. doi: 10.1107/S2052252520010441 (PMC7467170; doi:10.1107/S2052252520010441)
Supplement: Supplementary file 2 [file m-07-00920-sup2.zip › cif_deposition/ELMAM2_withoutURATIO_oxa15_07.cif]

data_ELMAM2_withoutURATIO_oxa15_07  
_audit_creation_method             'MoPro12'     
_chemical_formula_moiety               'C2 H2 O4, 2(H2 O1)'
_chemical_formula_sum                  'C2 H6 O6'
_chemical_formula_weight               126.07
_chemical_absolute_configuration     '-'

_symmetry_cell_setting               monoclinic   
_symmetry_space_group_name_H-M         'P 21/c'
_symmetry_space_group_name_Hall        '-P 2ybc'

loop_
_atom_type_symbol                      
_atom_type_description                 
_atom_type_scat_dispersion_real        
_atom_type_scat_dispersion_imag        
_atom_type_scat_source                 
 'C' 'C'    0.0033   0.0016
'Su & Coppens. Acta. Cryst. (1997) A53, 749-762. '                    
 'H' 'H'    0.0000   0.0000
'Su & Coppens. Acta. Cryst. (1997) A53, 749-762. '                    
 'O' 'O'    0.0106   0.0060
'Su & Coppens. Acta. Cryst. (1997) A53, 749-762. '                    

loop_
_symmetry_equiv_pos_as_xyz           
'x, y, z'
'-x, y+1/2, -z+1/2'
'-x, -y, -z'
'x, -y-1/2, z-1/2'
_cell_length_a                    6.1002(2)
_cell_length_b                    3.49820(10)
_cell_length_c                    11.8520(3)
_cell_angle_alpha                 90.00
_cell_angle_beta                  103.916(3)
_cell_angle_gamma                 90.00
_cell_volume                      245.495(12)
_cell_formula_units_Z                2
_cell_measurement_temperature   100.00(10) 
_cell_measurement_reflns_used   5216
_cell_measurement_theta_min     3.4420
_cell_measurement_theta_max     30.4570
_exptl_crystal_density_diffrn     1.707
_exptl_crystal_F_000              132 
_exptl_absorpt_coefficient_mu     0.181 
_exptl_crystal_description        unspecified
_exptl_crystal_size_max              0.234
_exptl_crystal_size_mid              0.212  
_exptl_crystal_size_min              0.103
_exptl_crystal_colour             colourless
_exptl_absorpt_correction_type    multi-scan
_exptl_absorpt_process_details
;
 Absorption correction done by SORTAV
 Blessing, R. H.: (1995) Acta Cryst. A51, 33-38
;
_exptl_absorpt_correction_T_min    0.984
_exptl_absorpt_correction_T_max    0.990
_exptl_special_details               
;
?
;
_diffrn_reflns_av_R_equivalents   0.0000
_diffrn_reflns_av_unetI/netI      0.0227
_diffrn_reflns_limit_h_max        8
_diffrn_reflns_limit_h_min        -8
_diffrn_reflns_limit_k_max        4
_diffrn_reflns_limit_k_min        0
_diffrn_reflns_limit_l_max        16
_diffrn_reflns_limit_l_min        0
_diffrn_reflns_number             740
_diffrn_reflns_theta_full         26.00
_diffrn_reflns_theta_max          30.47
_diffrn_reflns_theta_min          3.44
_diffrn_ambient_temperature       100.00(10)
_diffrn_measured_fraction_theta_full 1.000
_diffrn_measured_fraction_theta_max 1.000
_diffrn_measurement_device_type   'Bruker APEX-II CCD'
_diffrn_measurement_method        '\f and \w scans'
_diffrn_radiation_monochromator   'graphite'
_diffrn_radiation_type            MoK\a
_diffrn_radiation_wavelength      0.71073
_diffrn_source                    'fine-focus sealed tube'
_diffrn_standards_number          0
_reflns_number_gt                 713
_reflns_number_total              740
_reflns_threshold_expression      >2sigma(I)
_computing_data_collection           ? 
_computing_cell_refinement           ? 
_computing_data_reduction            ? 
_computing_structure_solution        ? 
_computing_structure_refinement      'MoPro (J. Appl. Cryst. 2005, 38, 38-54)'
_computing_molecular_graphics        ? 
_computing_publication_material      ? 
_iucr_refine_instructions_details  
; 
# ! MoPro 12.6 19/01/2017 17:37:30 F:\Oxalic_acid\Oxa_ELMAM2\Final_Refinement_07\15\mopro_elmam2_07_01.par 
# ! reflections hkl file : F:\Oxalic_acid\Oxa_ELMAM2\Final_Refinement_07\15\sortav_freeformat.hkl refin. vs. F^1 
# ! atomic table file : C:\Users\user\Desktop\Programy_Krys\MoPro\MoProSuite\LibMoPro\mopro.tab 
# ! wave functions file : C:\Users\user\Desktop\Programy_Krys\MoPro\MoProSuite\LibMoPro\WAVEF_Su_Coppens_relativistic 
# ! RF factor = 1.446 % RI factor = 3.353% 
# ! wR2F factor = 1.990 % wR2I factor = 3.973% 
# ! g.o.f.(F**1) = 1.500 Nvar= 49 Nref= 734 Nfree= 0 0.08<sinT/l< 0.71 
#  
# WSIG 1.00000 ! weighting scheme 
#  ! SPACE GROUP P ? 
#  
# CELL 6.1002 3.4982 11.8520 90.0000 103.9161 90.0000 0.71073 
# ZERR 0.0000 0.0000 0.0000 0.0000 0.0000 0.0000 
#  
# SYMM 2 P CENTRO 
#  X , Y, Z 
#  -X , 1/2+Y, 1/2-Z 
#  
# EQUIV 56551 
#  
# SCALE 1 17.675959 
#  
# FMULT 1.00000 
#  
# UOVER 0.00000 0.00000 0.00000 0.00000 0.00000 0.00000 ANI 
#  
# SOLVT 0.00000 50.00000 
#  
# EXTIN 0.00000 GAUSSIAN ISOT TYP1 ! G*10^4 
#  
#  
# DUMMY 2 
# DUMY 0.39896 0.58093 0.36381 D1 0 ! atom # 8 
# DUMY 0.42794 0.53146 0.40201 D2 0 ! atom # 9 
#  
# KAPPA 7 
#  1.001632 1.113461 ! # 1 1 TES O1 1x 
#  1.013147 1.000000 ! # 2 1 TES C1 1x 
#  1.003017 1.109004 ! # 3 1 TES O2 1x 
#  1.023969 0.927043 ! # 4 1 TES O3 1x 
#  1.043006 1.200000 ! # 5 1 TES H2 1x 
#  1.043006 1.200000 ! # 6 1 TES H3 1x 
#  1.119673 1.200000 ! # 7 1 TES H1 1x 
#  
# ATOMS 7 
#  
# ATOM 1 O1 TES 1 0.065380 0.444198 0.150129 1.0000 1 O 
#  XY C1 H1 HEX K1 V0 M0 Q0 
# UANI 0.013374 0.018105 0.009090 -.003584 0.002189 0.000617 
#  6.05220 0. -.054 -.087 0. 0.104 0. 0. -.028 0.042 
#  0. -.015 -.026 0. 0. 0.065 0.022 
#  0.011 0. 0. 0.004 0.003 0. 0. 0.015 0.015 
#  
# ATOM 2 C1 TES 1 0.096846 0.558621 0.052037 1.0000 1 C 
#  XY O2 O1 HEX K2 V0 M0 Q0 
# UANI 0.009050 0.011628 0.008370 -.002037 0.001121 -.000211 
#  3.98080 0. 0.081 -.046 0. -.248 0. 0. 0.097 0.050 
#  0. 0.022 -.006 0. 0. 0.294 0.021 
#  0.014 0. 0. 0.014 -.001 0. 0. -.058 0.018 
#  
# ATOM 3 O2 TES 1 0.257572 0.742523 0.036265 1.0000 1 O 
#  ZY C1 O1 HEX K3 V0 M0 Q0 
# UANI 0.011349 0.019293 0.009124 -.006126 0.001098 0.000907 
#  6.09000 0. 0. 0. -.068 0.029 0. 0. -.153 0. 
#  0.028 0. 0. 0.017 0. 0. 0. 
#  -.012 0. 0. 0.011 0. 0. 0. -.003 0. 
#  
# ATOM 4 O3 TES 1 0.369892 0.630892 0.321522 1.0000 1 O 
# bZY H2 H3 HEX K4 V0 M0 Q0 
# UANI 0.011089 0.018660 0.009579 0.001544 0.000514 -.001117 
#  5.64460 0. 0. 0. -.163 -.014 0. 0. 0.132 0. 
#  -.039 0. 0. -.061 0. 0. 0. 
#  -.018 0. 0. -.027 0. 0. 0. 0.004 0. 
#  
# ATOM 5 H2 TES 1 0.309782 0.688022 0.386841 1.0000 1 H 
#  ZY O3 H3 HEX K5 V0 M0 Q0 
# UISO 0.030376 
#  1.13780 0. 0. 0. 0.273 0.140 0. 0. 0. 0. 
#  0.034 0. 0. 0. 0. 0. 0. 
#  -.010 0. 0. 0. 0. 0. 0. 0. 0. 
#  
# ATOM 6 H3 TES 1 0.486379 0.459183 0.350096 1.0000 1 H 
#  ZY O3 H2 HEX K6 V0 M0 Q0 
# UISO 0.028787 
#  1.13780 0. 0. 0. 0.273 0.140 0. 0. 0. 0. 
#  0.034 0. 0. 0. 0. 0. 0. 
#  -.010 0. 0. 0. 0. 0. 0. 0. 0. 
#  
# ATOM 7 H1 TES 1 0.200603 0.522438 0.218321 1.0000 1 H 
#  ZY O1 C1 HEX K7 V0 M0 Q0 
# UISO 0.045341 
#  0.95670 0. 0. 0. 0.207 0.095 0. 0. 0. 0. 
#  0.017 0. 0. 0. 0. 0. 0. 
#  -.028 0. 0. 0. 0. 0. 0. 0. 0. 
#  
# ANHAR 0 3 ! number_of_anharmonic_atoms max_order 
# ! 1 ! atom number 
# ! 0.00E+00 0.00E+00 0.00E+00 0.00E+00 0.00E+00 0.00E+00 0.00E+00 0.00E+00 
# ! 0.00E+00 0.00E+00 
#  
#  
# STOP 
; 
_refine_special_details              
;
  TAAM refinement with ELMAM2 databank.
  Uses aspherical atomic scattering factors computed 
  from multipolar model
  (Hansen & Coppens, Acta Cryst. A, 1978, 34, 909-921)
  parametrized using ELMAM2 databank
  (Domagala, et al., Acta Cryst. A, 2012, 68, 337-351)
  and MoPro software
  (Jelsch, et al., J. Appl. Cryst. 2005, 38, 38-54)
 Refinement of F^1^ against reflections.
 The threshold expression of F^2^ > 2sigma(F^2^) is
 used for calculating R-factors(gt) and is not
 relevant to the choice of reflections for refinement.
 R-factors based on F^2^ are statistically about twice
 as large as those based on F, and R-factors based on
 ALL data will be even larger.
;
_refine_ls_structure_factor_coef     F  
_refine_ls_matrix_type                full
_refine_ls_weighting_scheme          sigma
_atom_sites_solution_primary      direct 
_atom_sites_solution_secondary    difmap 
_atom_sites_solution_hydrogens    geom   
_refine_ls_hydrogen_treatment    refall
_refine_ls_extinction_method        'none'              
_refine_ls_number_reflns               734
_refine_ls_number_parameters            49
_refine_ls_number_restraints             0
# R-factors: R(F)  &  wR2(I) 
_refine_ls_R_factor_all              0.0145
## R_factor_all computed for  I/sigmaI >   0.00
_refine_ls_R_factor_gt               0.0140
_refine_ls_wR_factor_ref             0.0199
_refine_ls_wR_factor_gt              0.0198
_refine_ls_goodness_of_fit_ref       1.500
_refine_ls_restrained_S_all          0.000
_refine_ls_shift/su_max              0.001
_refine_ls_shift/su_mean             0.000

###  to get diff_density_max min & rms : 
###  run MoPro  : WRIT FOUR   to create FOURier file 
###  run VMoPro : FOUR  FastFourierTransform   to get a 3D grid (Xplor format) on whole unit-cell
###             & GRID  STAT   to get max min rms statistics


loop_
_atom_site_type_symbol      
_atom_site_label            
_atom_site_fract_x          
_atom_site_fract_y          
_atom_site_fract_z          
_atom_site_U_iso_or_equiv   
_atom_site_adp_type         
_atom_site_occupancy        
_atom_site_calc_flag        
_atom_site_refinement_flag_posn  
_atom_site_refinement_flag_adp  
_atom_site_disorder_assembly
_atom_site_disorder_group   
O  O1 0.06538(4) 0.44420(7) 0.15013(2) 0.0136(1) Uani 1 d . . . .
C  C1 0.09685(5) 0.55862(8) 0.05204(3) 0.0098(1) Uani 1 d . . . .
O  O2 0.25757(4) 0.74252(7) 0.03626(2) 0.0135(1) Uani 1 d . . . .
O  O3 0.36989(4) 0.63089(8) 0.32152(2) 0.0134(1) Uani 1 d . . . .
H  H2 0.310(1) 0.688(2) 0.3868(7) 0.030(2) Uiso 1 d U . . .
H  H3 0.486(1) 0.459(2) 0.3501(6) 0.029(2) Uiso 1 d U . . .
H  H1 0.201(2) 0.522(3) 0.2183(8) 0.045(2) Uiso 1 d U . . .

loop_ 
_atom_site_aniso_label 
_atom_site_aniso_U_11 
_atom_site_aniso_U_22 
_atom_site_aniso_U_33 
_atom_site_aniso_U_12 
_atom_site_aniso_U_13 
_atom_site_aniso_U_23 
O1 0.0134(1) 0.0181(1) 0.0091(1) -0.00358(8) 0.00219(9) 0.00062(7)  
C1 0.0091(1) 0.0116(1) 0.0084(1) -0.00204(8) 0.00112(10) -0.00021(8)  
O2 0.0113(1) 0.0193(1) 0.0091(1) -0.00613(8) 0.00110(9) 0.00091(7)  
O3 0.0111(1) 0.0187(1) 0.0096(1) 0.00154(7) 0.00051(9) -0.00112(8)  

_geom_special_details                
;                                    
;                                    

loop_
_geom_bond_atom_site_label_1         
_geom_bond_atom_site_label_2         
_geom_bond_distance                  
_geom_bond_site_symmetry_2           
_geom_bond_publ_flag                 
O1 C1 1.2869(3) . ? 
O1 H1 1.043(10) . ? 
C1 O2 1.2240(4) . ? 
O3 H3 0.930(8) . ? 
O3 H2 0.954(8) . ? 

loop_
_geom_angle_atom_site_label_1        
_geom_angle_atom_site_label_2        
_geom_angle_atom_site_label_3        
_geom_angle                          
_geom_angle_site_symmetry_1          
_geom_angle_site_symmetry_3          
_geom_angle_publ_flag                
O1 C1 O2 126.90(3) . . ? 
C1 O1 H1 110.9(5) . . ? 
H2 O3 H3 104.4(6) . . ? 

loop_
_geom_torsion_atom_site_label_1      
_geom_torsion_atom_site_label_2      
_geom_torsion_atom_site_label_3      
_geom_torsion_atom_site_label_4      
_geom_torsion                        
_geom_torsion_site_symmetry_1        
_geom_torsion_site_symmetry_2        
_geom_torsion_site_symmetry_3        
_geom_torsion_site_symmetry_4        
_geom_torsion_publ_flag              
O2 C1 O1 H1 -1.6(5) . . . . ? 

loop_ 
 _refln_index_h 
 _refln_index_k 
 _refln_index_l 
 _refln_F_squared_meas 
 _refln_F_squared_sigma 
 _refln_observed_status 
   1   0   0      357.84     10.86 o 
   2   0   0       24.44      0.63 o 
   3   0   0      375.47      7.91 o 
   4   0   0       41.86      1.02 o 
   5   0   0       58.98      1.43 o 
   6   0   0      222.40      4.86 o 
   7   0   0      103.80      2.25 o 
   8   0   0       25.38      0.62 o 
   1   1   0     1475.50     32.47 o 
   2   1   0      347.76      7.56 o 
   3   1   0      105.27      2.35 o 
   4   1   0        2.19      0.11 o 
   5   1   0        0.44      0.10 o 
   6   1   0        0.50      0.09 o 
   7   1   0       78.72      1.74 o 
   8   1   0       -0.01      0.23 o 
   0   2   0       13.36      0.32 o 
   1   2   0      311.88      6.83 o 
   2   2   0      497.20     10.57 o 
   3   2   0        1.65      0.15 o 
   4   2   0      114.80      2.64 o 
   5   2   0       22.90      0.63 o 
   6   2   0        0.04      0.05 o 
   7   2   0       33.67      0.76 o 
   1   3   0       18.60      0.54 o 
   2   3   0       12.94      0.46 o 
   3   3   0       69.47      1.66 o 
   4   3   0        5.21      0.18 o 
   5   3   0      116.62      2.55 o 
   6   3   0       -0.01      0.14 o 
   0   4   0        2.77      0.14 o 
   1   4   0       17.41      0.40 o 
   2   4   0       12.12      0.29 o 
   3   4   0        5.81      0.15 o 
   4   4   0       63.15      1.40 o 
   5   4   0        8.20      0.21 o 
  -8   1   1       27.49      0.62 o 
  -7   1   1       17.21      0.40 o 
  -6   1   1        1.45      0.12 o 
  -5   1   1       54.65      1.30 o 
  -4   1   1       87.96      2.06 o 
  -3   1   1      307.75      6.67 o 
  -2   1   1      179.41      3.93 o 
  -1   1   1     2563.05     56.61 o 
   0   1   1      447.70     10.09 o 
   1   1   1       36.95      0.83 o 
   2   1   1       64.98      1.45 o 
   3   1   1      414.88      8.97 o 
   4   1   1      145.60      3.24 o 
   5   1   1      102.49      2.33 o 
   6   1   1      179.82      3.96 o 
   7   1   1        1.01      0.06 o 
   8   1   1        0.39      0.06 o 
  -7   2   1       -0.01      0.19 o 
  -6   2   1       68.52      1.51 o 
  -5   2   1        8.71      0.32 o 
  -4   2   1       51.37      1.23 o 
  -3   2   1       81.28      1.81 o 
  -2   2   1      146.78      3.20 o 
  -1   2   1      136.43      3.08 o 
   0   2   1       73.52      1.64 o 
   1   2   1      256.24      5.55 o 
   2   2   1        1.65      0.10 o 
   3   2   1        7.76      0.25 o 
   4   2   1       71.37      1.65 o 
   5   2   1       24.46      0.78 o 
   6   2   1        9.11      0.22 o 
   7   2   1       10.26      0.25 o 
  -6   3   1       11.95      0.29 o 
  -5   3   1       19.17      0.44 o 
  -4   3   1        4.59      0.26 o 
  -3   3   1        3.41      0.20 o 
  -2   3   1      140.07      3.21 o 
  -1   3   1        0.03      0.07 o 
   0   3   1       49.42      1.18 o 
   1   3   1       31.10      0.83 o 
   2   3   1       28.58      0.80 o 
   3   3   1        1.80      0.29 o 
   4   3   1       35.55      0.85 o 
   5   3   1       25.19      0.57 o 
   6   3   1        0.04      0.03 o 
  -5   4   1        2.97      0.09 o 
  -4   4   1        0.19      0.05 o 
  -3   4   1       20.26      0.47 o 
  -2   4   1       16.26      0.37 o 
  -1   4   1        5.75      0.15 o 
   0   4   1       11.58      0.29 o 
   1   4   1        0.57      0.05 o 
   2   4   1        0.01      0.04 o 
   3   4   1        0.38      0.05 o 
   4   4   1        0.59      0.04 o 
  -8   0   2        3.24      0.14 o 
  -7   0   2       13.80      0.34 o 
  -6   0   2      172.70      3.71 o 
  -5   0   2       86.81      1.95 o 
  -4   0   2      894.59     19.64 o 
  -3   0   2       14.00      0.41 o 
  -2   0   2      565.97     11.69 o 
  -1   0   2      707.45     15.20 o 
   0   0   2      141.73      3.15 o 
   1   0   2       10.30      0.31 o 
   2   0   2     3077.46     62.92 o 
   3   0   2      177.48      3.98 o 
   4   0   2        0.01      0.07 o 
   5   0   2      631.92     12.94 o 
   6   0   2       28.09      0.84 o 
   7   0   2       33.90      0.78 o 
   8   0   2       13.80      0.42 o 
  -8   1   2        0.07      0.03 o 
  -7   1   2       83.65      1.85 o 
  -6   1   2        6.44      0.32 o 
  -5   1   2      244.08      5.26 o 
  -4   1   2       54.43      1.29 o 
  -3   1   2       32.29      0.75 o 
  -2   1   2      535.46     11.67 o 
  -1   1   2      149.28      3.26 o 
   0   1   2       88.65      1.97 o 
   1   1   2      409.40      8.90 o 
   2   1   2        2.48      0.13 o 
   3   1   2      418.38      9.01 o 
   4   1   2      176.58      3.84 o 
   5   1   2       55.23      1.35 o 
   6   1   2       57.99      1.29 o 
   7   1   2        0.11      0.03 o 
  -7   2   2        0.21      0.06 o 
  -6   2   2       37.83      0.85 o 
  -5   2   2        0.54      0.11 o 
  -4   2   2       12.50      0.36 o 
  -3   2   2      172.80      3.78 o 
  -2   2   2      470.18     10.21 o 
  -1   2   2        7.97      0.22 o 
   0   2   2      127.71      2.82 o 
   1   2   2        0.17      0.07 o 
   2   2   2        2.77      0.11 o 
   3   2   2      265.23      5.68 o 
   4   2   2      285.43      6.26 o 
   5   2   2        3.21      0.29 o 
   6   2   2        0.11      0.04 o 
   7   2   2        6.01      0.16 o 
  -6   3   2       10.85      0.26 o 
  -5   3   2        0.04      0.03 o 
  -4   3   2       12.44      0.45 o 
  -3   3   2      244.35      5.27 o 
  -2   3   2       65.94      1.55 o 
  -1   3   2       32.39      0.81 o 
   0   3   2      110.59      2.44 o 
   1   3   2       45.83      1.13 o 
   2   3   2       87.92      2.01 o 
   3   3   2       19.72      0.56 o 
   4   3   2        0.96      0.06 o 
   5   3   2        5.02      0.14 o 
   6   3   2        0.76      0.05 o 
  -5   4   2        0.12      0.03 o 
  -4   4   2        4.75      0.13 o 
  -3   4   2       10.30      0.25 o 
  -2   4   2       59.06      1.31 o 
  -1   4   2        9.21      0.22 o 
   0   4   2       56.22      1.25 o 
   1   4   2       53.88      1.19 o 
   2   4   2        1.92      0.07 o 
   3   4   2        2.24      0.08 o 
   4   4   2        0.64      0.04 o 
  -8   1   3       18.02      0.42 o 
  -7   1   3        3.56      0.10 o 
  -6   1   3        0.94      0.17 o 
  -5   1   3       48.24      1.13 o 
  -4   1   3        1.50      0.10 o 
  -3   1   3      155.34      3.45 o 
  -2   1   3       19.73      0.48 o 
  -1   1   3      329.52      7.19 o 
   0   1   3       17.51      0.42 o 
   1   1   3      751.97     16.37 o 
   2   1   3      442.46      9.73 o 
   3   1   3       38.92      0.92 o 
   4   1   3      197.99      4.29 o 
   5   1   3        1.68      0.16 o 
   6   1   3       21.50      0.50 o 
   7   1   3        7.19      0.19 o 
  -7   2   3       21.39      0.49 o 
  -6   2   3       58.33      1.29 o 
  -5   2   3        3.99      0.28 o 
  -4   2   3       76.58      1.78 o 
  -3   2   3      288.08      6.31 o 
  -2   2   3        9.62      0.29 o 
  -1   2   3      167.49      3.73 o 
   0   2   3        0.03      0.08 o 
   1   2   3      346.28      7.47 o 
   2   2   3       16.58      0.42 o 
   3   2   3       98.07      2.17 o 
   4   2   3       51.98      1.25 o 
   5   2   3       23.23      0.58 o 
   6   2   3       12.63      0.31 o 
   7   2   3        4.45      0.15 o 
  -6   3   3        1.21      0.05 o 
  -5   3   3        5.71      0.15 o 
  -4   3   3       20.96      0.56 o 
  -3   3   3        3.14      0.20 o 
  -2   3   3        1.20      0.13 o 
  -1   3   3       12.93      0.39 o 
   0   3   3       83.18      2.03 o 
   1   3   3        0.14      0.08 o 
   2   3   3        4.10      0.21 o 
   3   3   3       96.48      2.18 o 
   4   3   3        1.26      0.06 o 
   5   3   3        4.25      0.12 o 
   6   3   3        0.61      0.05 o 
  -5   4   3       22.63      0.52 o 
  -4   4   3       57.81      1.28 o 
  -3   4   3       56.81      1.26 o 
  -2   4   3       31.33      0.71 o 
  -1   4   3        0.03      0.03 o 
   0   4   3        3.90      0.11 o 
   1   4   3       13.95      0.33 o 
   2   4   3       53.26      1.18 o 
   3   4   3       17.44      0.41 o 
   4   4   3        2.65      0.10 o 
  -8   0   4        3.87      0.13 o 
  -7   0   4       38.62      0.87 o 
  -6   0   4        2.39      0.19 o 
  -5   0   4       17.30      0.61 o 
  -4   0   4      118.27      2.60 o 
  -3   0   4       84.93      1.95 o 
  -2   0   4     1768.63     42.59 o 
  -1   0   4      794.54     17.49 o 
   0   0   4       68.26      1.54 o 
   1   0   4     1661.40     39.47 o 
   2   0   4        7.92      0.34 o 
   3   0   4       20.10      0.64 o 
   4   0   4       36.77      0.96 o 
   5   0   4       11.26      0.51 o 
   6   0   4        1.37      0.09 o 
   7   0   4      258.21      5.53 o 
  -8   1   4       27.71      0.63 o 
  -7   1   4        0.37      0.03 o 
  -6   1   4       30.81      0.81 o 
  -5   1   4       89.52      2.02 o 
  -4   1   4       32.86      0.76 o 
  -3   1   4      221.41      4.83 o 
  -2   1   4      342.56      7.42 o 
  -1   1   4      241.94      5.37 o 
   0   1   4     1388.93     30.17 o 
   1   1   4       64.49      1.46 o 
   2   1   4        8.65      0.27 o 
   3   1   4       10.54      0.33 o 
   4   1   4        2.62      0.16 o 
   5   1   4       37.53      0.95 o 
   6   1   4       52.86      1.17 o 
   7   1   4       32.96      0.75 o 
  -7   2   4        3.17      0.09 o 
  -6   2   4        5.14      0.14 o 
  -5   2   4       27.49      0.72 o 
  -4   2   4       59.73      1.37 o 
  -3   2   4       26.17      0.64 o 
  -2   2   4       21.67      0.62 o 
  -1   2   4      221.58      4.91 o 
   0   2   4      179.41      4.11 o 
   1   2   4       19.04      0.46 o 
   2   2   4        1.04      0.08 o 
   3   2   4       88.09      1.97 o 
   4   2   4       15.23      0.52 o 
   5   2   4       58.02      1.30 o 
   6   2   4       45.35      1.01 o 
  -6   3   4        4.17      0.13 o 
  -5   3   4       10.96      0.27 o 
  -4   3   4      235.46      5.23 o 
  -3   3   4       43.81      1.09 o 
  -2   3   4        8.86      0.33 o 
  -1   3   4       54.07      1.42 o 
   0   3   4       53.54      1.58 o 
   1   3   4        7.77      0.33 o 
   2   3   4      212.89      4.68 o 
   3   3   4      104.17      2.30 o 
   4   3   4       46.62      1.04 o 
   5   3   4        3.67      0.12 o 
  -5   4   4       22.34      0.53 o 
  -4   4   4        0.93      0.05 o 
  -3   4   4       27.95      0.63 o 
  -2   4   4        0.40      0.05 o 
  -1   4   4        0.35      0.04 o 
   0   4   4       11.72      0.29 o 
   1   4   4        2.71      0.09 o 
   2   4   4       51.88      1.14 o 
   3   4   4       36.01      0.81 o 
   4   4   4        1.52      0.07 o 
  -8   1   5       21.26      0.49 o 
  -7   1   5        2.07      0.08 o 
  -6   1   5       93.08      2.09 o 
  -5   1   5       29.36      0.72 o 
  -4   1   5        0.07      0.04 o 
  -3   1   5      204.35      4.51 o 
  -2   1   5       20.07      0.50 o 
  -1   1   5        0.96      0.07 o 
   0   1   5       67.05      1.56 o 
   1   1   5      108.02      2.39 o 
   2   1   5       19.86      0.55 o 
   3   1   5        5.01      0.20 o 
   4   1   5       86.37      1.96 o 
   5   1   5        0.75      0.11 o 
   6   1   5       56.10      1.24 o 
   7   1   5       38.44      0.86 o 
  -7   2   5        9.43      0.23 o 
  -6   2   5        4.25      0.12 o 
  -5   2   5      173.55      3.84 o 
  -4   2   5        5.76      0.22 o 
  -3   2   5        2.53      0.14 o 
  -2   2   5        3.36      0.15 o 
  -1   2   5      474.19     10.11 o 
   0   2   5       47.54      1.10 o 
   1   2   5       87.92      2.02 o 
   2   2   5      148.91      3.32 o 
   3   2   5       60.10      1.42 o 
   4   2   5        0.43      0.11 o 
   5   2   5       14.50      0.35 o 
   6   2   5       93.75      2.05 o 
  -6   3   5        0.63      0.05 o 
  -5   3   5        3.48      0.11 o 
  -4   3   5       27.80      0.69 o 
  -3   3   5       20.88      0.62 o 
  -2   3   5        6.02      0.28 o 
  -1   3   5        0.65      0.11 o 
   0   3   5       15.05      0.56 o 
   1   3   5       21.02      1.04 o 
   2   3   5        7.49      0.36 o 
   3   3   5        0.09      0.03 o 
   4   3   5        3.25      0.10 o 
   5   3   5       38.68      0.87 o 
  -5   4   5       13.09      0.32 o 
  -4   4   5       10.74      0.27 o 
  -3   4   5        0.41      0.04 o 
  -2   4   5       32.87      0.74 o 
  -1   4   5       59.20      1.31 o 
   0   4   5       73.17      1.61 o 
   1   4   5       50.20      1.11 o 
   2   4   5       17.80      0.42 o 
   3   4   5        0.23      0.04 o 
  -8   0   6        0.09      0.05 o 
  -7   0   6      248.14      5.53 o 
  -6   0   6      159.17      3.36 o 
  -5   0   6      111.71      2.46 o 
  -4   0   6       43.92      1.14 o 
  -3   0   6       11.38      0.33 o 
  -2   0   6      161.10      3.45 o 
  -1   0   6      188.40      4.25 o 
   0   0   6      948.05     20.32 o 
   1   0   6      208.99      4.57 o 
   2   0   6        4.13      0.20 o 
   3   0   6      542.91     10.52 o 
   4   0   6       12.79      0.53 o 
   5   0   6        6.00      0.25 o 
   6   0   6       40.81      0.93 o 
   7   0   6        1.00      0.09 o 
  -8   1   6        1.57      0.07 o 
  -7   1   6       18.18      0.42 o 
  -6   1   6      146.31      3.18 o 
  -5   1   6        3.69      0.21 o 
  -4   1   6      172.95      3.77 o 
  -3   1   6        0.53      0.07 o 
  -2   1   6        5.50      0.17 o 
  -1   1   6        0.54      0.07 o 
   0   1   6      293.91      6.41 o 
   1   1   6      201.88      4.44 o 
   2   1   6      401.57      8.51 o 
   3   1   6        4.64      0.20 o 
   4   1   6       38.78      0.96 o 
   5   1   6       77.59      1.71 o 
   6   1   6       20.00      0.47 o 
  -7   2   6        2.05      0.07 o 
  -6   2   6        1.03      0.07 o 
  -5   2   6       77.61      1.77 o 
  -4   2   6        5.47      0.20 o 
  -3   2   6      135.03      2.96 o 
  -2   2   6       70.14      1.58 o 
  -1   2   6       17.76      0.49 o 
   0   2   6        5.52      0.21 o 
   1   2   6      156.52      3.46 o 
   2   2   6        9.70      0.34 o 
   3   2   6       42.86      1.09 o 
   4   2   6        6.64      0.21 o 
   5   2   6       46.61      1.04 o 
   6   2   6        2.09      0.09 o 
  -6   3   6        5.84      0.16 o 
  -5   3   6        4.52      0.12 o 
  -4   3   6        7.67      0.22 o 
  -3   3   6        0.20      0.12 o 
  -2   3   6      355.74      7.65 o 
  -1   3   6      103.10      2.53 o 
   0   3   6        0.01      0.12 o 
   1   3   6       41.85      1.15 o 
   2   3   6        2.29      0.11 o 
   3   3   6       19.07      0.44 o 
   4   3   6      101.54      2.24 o 
   5   3   6       87.00      1.91 o 
  -4   4   6       27.03      0.62 o 
  -3   4   6       23.43      0.55 o 
  -2   4   6        3.57      0.12 o 
  -1   4   6       79.24      1.74 o 
   0   4   6        6.14      0.16 o 
   1   4   6        7.72      0.19 o 
   2   4   6        3.27      0.11 o 
   3   4   6        0.25      0.06 o 
  -8   1   7       53.04      1.18 o 
  -7   1   7       49.15      1.10 o 
  -6   1   7        2.71      0.13 o 
  -5   1   7        1.17      0.12 o 
  -4   1   7       84.86      1.90 o 
  -3   1   7      332.63      7.38 o 
  -2   1   7       32.24      0.80 o 
  -1   1   7      402.04      8.72 o 
   0   1   7       33.78      0.82 o 
   1   1   7       17.29      0.48 o 
   2   1   7       28.99      0.79 o 
   3   1   7       27.03      0.71 o 
   4   1   7        8.06      0.29 o 
   5   1   7        4.76      0.14 o 
   6   1   7       11.49      0.29 o 
  -7   2   7       18.50      0.43 o 
  -6   2   7        0.17      0.04 o 
  -5   2   7       20.22      0.59 o 
  -4   2   7        6.66      0.27 o 
  -3   2   7      161.83      3.48 o 
  -2   2   7       32.86      0.86 o 
  -1   2   7        1.18      0.11 o 
   0   2   7      133.39      2.96 o 
   1   2   7       78.93      1.80 o 
   2   2   7       55.02      1.31 o 
   3   2   7        3.19      0.19 o 
   4   2   7      148.64      3.23 o 
   5   2   7        4.08      0.15 o 
   6   2   7        0.88      0.07 o 
  -6   3   7        7.10      0.19 o 
  -5   3   7       15.36      0.36 o 
  -4   3   7        5.06      0.14 o 
  -3   3   7        3.97      0.14 o 
  -2   3   7       77.71      1.85 o 
  -1   3   7        1.53      0.17 o 
   0   3   7        0.64      0.20 o 
   1   3   7       18.01      0.52 o 
   2   3   7       28.61      0.65 o 
   3   3   7        1.91      0.08 o 
   4   3   7        0.24      0.08 o 
  -4   4   7        9.03      0.23 o 
  -3   4   7       15.78      0.38 o 
  -2   4   7       35.68      0.80 o 
  -1   4   7       27.66      0.63 o 
   0   4   7        0.17      0.06 o 
   1   4   7        1.22      0.06 o 
   2   4   7       17.29      0.41 o 
  -8   0   8       46.96      1.03 o 
  -7   0   8        0.34      0.07 o 
  -6   0   8        0.91      0.19 o 
  -5   0   8      275.26      7.45 o 
  -4   0   8      550.53     12.41 o 
  -3   0   8       21.41      0.58 o 
  -2   0   8      438.84      9.74 o 
  -1   0   8      474.52     10.77 o 
   0   0   8      278.79      6.18 o 
   1   0   8       67.41      1.68 o 
   2   0   8       99.92      2.23 o 
   3   0   8       10.27      0.88 o 
   4   0   8        1.21      0.21 o 
   5   0   8      139.18      2.89 o 
   6   0   8       14.45      0.39 o 
  -8   1   8        5.68      0.17 o 
  -7   1   8        0.02      0.07 o 
  -6   1   8        3.21      0.13 o 
  -5   1   8       16.42      0.52 o 
  -4   1   8      168.57      3.66 o 
  -3   1   8        8.17      0.27 o 
  -2   1   8      277.94      6.04 o 
  -1   1   8       90.25      2.05 o 
   0   1   8       26.01      0.66 o 
   1   1   8       88.10      2.01 o 
   2   1   8       44.61      1.10 o 
   3   1   8       36.98      0.91 o 
   4   1   8       26.89      0.63 o 
   5   1   8        1.43      0.12 o 
   6   1   8       40.10      0.91 o 
  -7   2   8       15.85      0.37 o 
  -6   2   8       12.77      0.30 o 
  -5   2   8        1.82      0.10 o 
  -4   2   8       80.96      2.05 o 
  -3   2   8      278.55      5.99 o 
  -2   2   8       27.83      0.83 o 
  -1   2   8       43.47      1.08 o 
   0   2   8        0.19      0.10 o 
   1   2   8        5.75      0.25 o 
   2   2   8       52.77      1.35 o 
   3   2   8       98.97      2.18 o 
   4   2   8        0.67      0.07 o 
   5   2   8       12.99      0.33 o 
  -6   3   8       38.25      0.86 o 
  -5   3   8        2.06      0.07 o 
  -4   3   8        0.23      0.03 o 
  -3   3   8       17.54      0.41 o 
  -2   3   8       24.61      0.57 o 
  -1   3   8        6.75      0.29 o 
   0   3   8       95.55      2.13 o 
   1   3   8       24.30      0.56 o 
   2   3   8        1.60      0.07 o 
   3   3   8      110.54      2.44 o 
   4   3   8       51.50      1.16 o 
  -4   4   8        4.04      0.13 o 
  -3   4   8        0.50      0.05 o 
  -2   4   8        0.46      0.04 o 
  -1   4   8        7.14      0.18 o 
   0   4   8        5.25      0.15 o 
   1   4   8       55.70      1.24 o 
   2   4   8        4.82      0.15 o 
  -8   1   9       12.67      0.33 o 
  -7   1   9       10.09      0.26 o 
  -6   1   9       42.60      0.96 o 
  -5   1   9      261.14      5.57 o 
  -4   1   9       44.17      1.19 o 
  -3   1   9       58.51      1.42 o 
  -2   1   9       21.49      0.59 o 
  -1   1   9      166.54      3.69 o 
   0   1   9       35.59      0.88 o 
   1   1   9      181.80      4.17 o 
   2   1   9      171.71      3.78 o 
   3   1   9        1.06      0.13 o 
   4   1   9       19.81      0.46 o 
   5   1   9        1.92      0.15 o 
  -7   2   9       15.90      0.39 o 
  -6   2   9       30.18      0.68 o 
  -5   2   9        0.26      0.04 o 
  -4   2   9       13.31      0.47 o 
  -3   2   9       49.63      1.35 o 
  -2   2   9       15.91      0.61 o 
  -1   2   9        7.13      0.28 o 
   0   2   9       52.32      1.40 o 
   1   2   9        6.90      0.30 o 
   2   2   9       75.44      1.88 o 
   3   2   9        2.19      0.10 o 
   4   2   9       13.30      0.32 o 
   5   2   9       10.13      0.27 o 
  -6   3   9       30.68      0.69 o 
  -5   3   9        0.07      0.04 o 
  -4   3   9       35.24      0.79 o 
  -3   3   9        4.53      0.13 o 
  -2   3   9        7.65      0.19 o 
  -1   3   9        0.93      0.06 o 
   0   3   9       39.67      0.93 o 
   1   3   9        9.61      0.25 o 
   2   3   9        1.30      0.07 o 
   3   3   9       32.65      0.75 o 
  -3   4   9        0.52      0.06 o 
  -2   4   9        0.29      0.05 o 
  -1   4   9        1.14      0.06 o 
   0   4   9        6.00      0.16 o 
   1   4   9       11.37      0.29 o 
  -8   0  10        6.52      0.28 o 
  -7   0  10        1.39      0.12 o 
  -6   0  10      279.03      5.88 o 
  -5   0  10       97.91      2.25 o 
  -4   0  10        1.43      0.46 o 
  -3   0  10        3.26      0.30 o 
  -2   0  10      178.61      3.86 o 
  -1   0  10        3.30      0.35 o 
   0   0  10      386.10      7.91 o 
   1   0  10      650.89     15.38 o 
   2   0  10       32.97      0.99 o 
   3   0  10        1.33      0.13 o 
   4   0  10        3.96      0.20 o 
   5   0  10       68.75      1.45 o 
  -7   1  10       28.31      0.66 o 
  -6   1  10       48.86      1.08 o 
  -5   1  10       24.60      0.62 o 
  -4   1  10        0.14      0.14 o 
  -3   1  10        3.52      0.32 o 
  -2   1  10       31.62      0.81 o 
  -1   1  10       -0.05      0.23 o 
   0   1  10      141.90      3.15 o 
   1   1  10       70.07      1.64 o 
   2   1  10       41.16      1.02 o 
   3   1  10       82.01      1.82 o 
   4   1  10        0.28      0.06 o 
   5   1  10        0.64      0.11 o 
  -7   2  10       73.61      1.62 o 
  -6   2  10        9.24      0.24 o 
  -5   2  10       -0.02      0.12 o 
  -4   2  10       29.91      0.68 o 
  -3   2  10       10.52      0.40 o 
  -2   2  10       87.05      2.12 o 
  -1   2  10      182.27      3.98 o 
   0   2  10       24.83      0.72 o 
   1   2  10        4.46      0.19 o 
   2   2  10       72.91      1.61 o 
   3   2  10       10.70      0.26 o 
   4   2  10       39.34      0.89 o 
  -5   3  10        5.94      0.16 o 
  -4   3  10       61.14      1.35 o 
  -3   3  10       19.24      0.44 o 
  -2   3  10       21.39      0.49 o 
  -1   3  10       30.92      0.71 o 
   0   3  10        1.10      0.06 o 
   1   3  10        0.67      0.06 o 
   2   3  10        2.21      0.11 o 
   3   3  10        0.20      0.06 o 
  -2   4  10       22.42      0.52 o 
  -1   4  10       -0.14      0.15 o 
  -7   1  11       44.26      0.99 o 
  -6   1  11        3.91      0.12 o 
  -5   1  11        0.15      0.04 o 
  -4   1  11        1.40      0.15 o 
  -3   1  11      156.41      3.42 o 
  -2   1  11       79.58      1.89 o 
  -1   1  11       70.22      1.68 o 
   0   1  11      203.50      4.41 o 
   1   1  11        0.17      0.11 o 
   2   1  11        1.62      0.08 o 
   3   1  11       12.77      0.31 o 
   4   1  11      122.46      2.68 o 
  -6   2  11        0.12      0.04 o 
  -5   2  11       38.59      0.87 o 
  -4   2  11        7.33      0.18 o 
  -3   2  11       22.48      0.54 o 
  -2   2  11       13.18      0.39 o 
  -1   2  11       70.84      1.59 o 
   0   2  11        1.28      0.07 o 
   1   2  11        8.28      0.22 o 
   2   2  11       30.05      0.68 o 
   3   2  11        8.92      0.23 o 
   4   2  11        1.19      0.08 o 
  -5   3  11        0.60      0.05 o 
  -4   3  11       19.35      0.45 o 
  -3   3  11        1.26      0.08 o 
  -2   3  11       19.11      0.44 o 
  -1   3  11       39.38      0.88 o 
   0   3  11        1.37      0.10 o 
   1   3  11       14.11      0.35 o 
   2   3  11        0.32      0.05 o 
  -7   0  12        5.23      0.18 o 
  -6   0  12        0.12      0.10 o 
  -5   0  12       42.24      0.94 o 
  -4   0  12      233.79      4.82 o 
  -3   0  12      137.93      3.08 o 
  -2   0  12       15.83      0.86 o 
  -1   0  12      110.05      2.87 o 
   0   0  12       12.38      0.62 o 
   1   0  12        5.93      0.28 o 
   2   0  12       74.09      1.79 o 
   3   0  12      265.71      5.49 o 
   4   0  12        2.81      0.14 o 
  -7   1  12        2.60      0.17 o 
  -6   1  12       39.92      0.89 o 
  -5   1  12       23.64      0.54 o 
  -4   1  12       77.94      1.72 o 
  -3   1  12       51.22      1.35 o 
  -2   1  12        8.64      0.42 o 
  -1   1  12       84.68      1.99 o 
   0   1  12        0.26      0.16 o 
   1   1  12        1.89      0.13 o 
   2   1  12       23.33      0.59 o 
   3   1  12       10.38      0.27 o 
   4   1  12       11.00      0.30 o 
  -6   2  12        8.58      0.24 o 
  -5   2  12       22.64      0.51 o 
  -4   2  12        0.71      0.04 o 
  -3   2  12        1.97      0.08 o 
  -2   2  12      105.44      2.30 o 
  -1   2  12       32.75      0.75 o 
   0   2  12       15.88      0.38 o 
   1   2  12       13.63      0.33 o 
   2   2  12        0.36      0.04 o 
   3   2  12       20.54      0.49 o 
  -4   3  12       11.67      0.28 o 
  -3   3  12       40.18      0.90 o 
  -2   3  12       81.87      1.81 o 
  -1   3  12        0.17      0.04 o 
   0   3  12        6.62      0.19 o 
   1   3  12       32.49      0.74 o 
  -6   1  13        4.61      0.13 o 
  -5   1  13        8.55      0.23 o 
  -4   1  13       14.75      0.34 o 
  -3   1  13        0.74      0.04 o 
  -2   1  13       31.12      0.70 o 
  -1   1  13        5.51      0.18 o 
   0   1  13       25.21      0.60 o 
   1   1  13        6.58      0.30 o 
   2   1  13      113.83      2.49 o 
   3   1  13       34.17      0.78 o 
  -5   2  13       70.00      1.54 o 
  -4   2  13        3.26      0.10 o 
  -3   2  13       51.15      1.14 o 
  -2   2  13       29.21      0.66 o 
  -1   2  13       11.77      0.29 o 
   0   2  13        9.64      0.25 o 
   1   2  13       25.96      0.60 o 
   2   2  13       34.23      0.78 o 
  -3   3  13        8.79      0.22 o 
  -2   3  13        3.39      0.11 o 
  -1   3  13        1.12      0.12 o 
   0   3  13        0.04      0.06 o 
  -6   0  14       24.17      0.62 o 
  -5   0  14        0.67      0.06 o 
  -4   0  14        1.59      0.07 o 
  -3   0  14       16.22      0.41 o 
  -2   0  14       53.51      1.28 o 
  -1   0  14       47.71      1.03 o 
   0   0  14       50.82      1.14 o 
   1   0  14       82.12      1.78 o 
   2   0  14       95.97      2.06 o 
   3   0  14        3.57      0.18 o 
  -6   1  14       20.52      0.48 o 
  -5   1  14       24.44      0.56 o 
  -4   1  14       15.50      0.36 o 
  -3   1  14        0.20      0.03 o 
  -2   1  14       17.71      0.41 o 
  -1   1  14       43.85      0.98 o 
   0   1  14        8.57      0.24 o 
   1   1  14      121.80      2.67 o 
   2   1  14        3.14      0.12 o 
  -5   2  14        0.61      0.08 o 
  -4   2  14       21.24      0.49 o 
  -3   2  14        0.88      0.05 o 
  -2   2  14       13.11      0.32 o 
  -1   2  14        1.16      0.09 o 
   0   2  14       55.08      1.22 o 
   1   2  14        6.33      0.20 o 
  -5   1  15       37.56      0.84 o 
  -4   1  15        0.07      0.04 o 
  -3   1  15        0.17      0.05 o 
  -2   1  15       10.78      0.27 o 
  -1   1  15        9.98      0.25 o 
   0   1  15        3.62      0.14 o 
   1   1  15        3.95      0.14 o 
  -3   2  15       26.48      0.61 o 
  -2   2  15        1.85      0.08 o 
  -1   2  15       11.51      0.32 o 
   0   2  15       93.66      2.06 o 
  -4   0  16       53.72      1.18 o 
  -3   0  16       12.88      0.35 o 
  -2   0  16       11.42      0.33 o 
  -1   0  16       21.35      0.53 o 
   0   0  16       10.39      0.31 o 
  -4   1  16       20.54      0.48 o 
  -3   1  16       30.12      0.68 o 
  -2   1  16        0.89      0.11 o 
  -1   1  16        6.14      0.18 o 
   0   1  16        3.23      0.15 o 
_refine_diff_density_max 9.958573E-02
_refine_diff_density_min -1.574301E-01

# start Validation Reply Form
_vrf_PLAT417_ELMAM2_withoutURATIO_oxa15_07
;
PROBLEM: Short Inter D-H..H-D
RESPONSE: This is a very strong hydrogen bond and this is the reason why
the distance is so short.
;
# end Validation Reply Form
