# Supplementary material for: On the accuracy and precision of X-ray and neutron diffraction results as a function of resolution and the electron density model
Source: IUCrJ. 2020 Aug 25;7(Pt 5):920–33. doi: 10.1107/S2052252520010441 (PMC7467170; doi:10.1107/S2052252520010441)
Supplement: Supplementary file 2 [file m-07-00920-sup2.zip › cif_deposition/ELMAM2_withoutURATIO_oxa15_08.cif]

data_ELMAM2_withoutURATIO_oxa15_08  
_audit_creation_method             'MoPro12'     
_chemical_formula_moiety               'C2 H2 O4, 2(H2 O1)'
_chemical_formula_sum                  'C2 H6 O6'
_chemical_formula_weight               126.07
_chemical_absolute_configuration     '-'

_symmetry_cell_setting               monoclinic   
_symmetry_space_group_name_H-M         'P 21/c'
_symmetry_space_group_name_Hall        '-P 2ybc'

loop_
_atom_type_symbol                      
_atom_type_description                 
_atom_type_scat_dispersion_real        
_atom_type_scat_dispersion_imag        
_atom_type_scat_source                 
 'C' 'C'    0.0033   0.0016
'Su & Coppens. Acta. Cryst. (1997) A53, 749-762. '                    
 'H' 'H'    0.0000   0.0000
'Su & Coppens. Acta. Cryst. (1997) A53, 749-762. '                    
 'O' 'O'    0.0106   0.0060
'Su & Coppens. Acta. Cryst. (1997) A53, 749-762. '                    

loop_
_symmetry_equiv_pos_as_xyz           
'x, y, z'
'-x, y+1/2, -z+1/2'
'-x, -y, -z'
'x, -y-1/2, z-1/2'
_cell_length_a                    6.1029(2)
_cell_length_b                    3.49920(10)
_cell_length_c                    11.8556(4)
_cell_angle_alpha                 90.00
_cell_angle_beta                  103.916(4)
_cell_angle_gamma                 90.00
_cell_volume                      245.748(14)
_cell_formula_units_Z                2
_cell_measurement_temperature   100.00(10) 
_cell_measurement_reflns_used   3343
_cell_measurement_theta_min     3.4340
_cell_measurement_theta_max     26.3780
_exptl_crystal_density_diffrn     1.707
_exptl_crystal_F_000              132 
_exptl_absorpt_coefficient_mu     0.181 
_exptl_crystal_description        unspecified
_exptl_crystal_size_max              0.234
_exptl_crystal_size_mid              0.212  
_exptl_crystal_size_min              0.103
_exptl_crystal_colour             colourless
_exptl_absorpt_correction_type    multi-scan
_exptl_absorpt_process_details
;
 Absorption correction done by SORTAV
 Blessing, R. H.: (1995) Acta Cryst. A51, 33-38
;
_exptl_absorpt_correction_T_min    0.984
_exptl_absorpt_correction_T_max    0.990
_exptl_special_details               
;
?
;
_diffrn_reflns_av_R_equivalents   0.0000
_diffrn_reflns_av_unetI/netI      0.0226
_diffrn_reflns_limit_h_max        7
_diffrn_reflns_limit_h_min        -7
_diffrn_reflns_limit_k_max        4
_diffrn_reflns_limit_k_min        0
_diffrn_reflns_limit_l_max        14
_diffrn_reflns_limit_l_min        0
_diffrn_reflns_number             508
_diffrn_reflns_theta_full         26.00
_diffrn_reflns_theta_max          26.37
_diffrn_reflns_theta_min          3.44
_diffrn_ambient_temperature       100.00(10)
_diffrn_measured_fraction_theta_full 1.000
_diffrn_measured_fraction_theta_max 1.000
_diffrn_measurement_device_type   'Bruker APEX-II CCD'
_diffrn_measurement_method        '\f and \w scans'
_diffrn_radiation_monochromator   'graphite'
_diffrn_radiation_type            MoK\a
_diffrn_radiation_wavelength      0.71073
_diffrn_source                    'fine-focus sealed tube'
_diffrn_standards_number          0
_reflns_number_gt                 493
_reflns_number_total              508
_reflns_threshold_expression      >2sigma(I)
_computing_structure_refinement      'MoPro (J. Appl. Cryst. 2005, 38, 38-54)'
_iucr_refine_instructions_details  
; 
# ! MoPro 12.6 20/01/2017 16:33:44 F:\Oxalic_acid\Oxa_ELMAM2\Preparation\prepare_inputs\15\mopro_elmam2_08_01.par 
# ! reflections hkl file : F:\Oxalic_acid\Oxa_ELMAM2\Preparation\prepare_inputs\15\sortav_freeformat.hkl refin. vs. F^1 
# ! atomic table file : C:\Users\user\Desktop\Programy_Krys\MoPro\MoProSuite\LibMoPro\mopro.tab 
# ! wave functions file : C:\Users\user\Desktop\Programy_Krys\MoPro\MoProSuite\LibMoPro\WAVEF_Su_Coppens_relativistic 
# ! RF factor = 1.398 % RI factor = 3.390% 
# ! wR2F factor = 1.895 % wR2I factor = 3.827% 
# ! g.o.f.(F**1) = 1.503 Nvar= 49 Nref= 503 Nfree= 0 0.08<sinT/l< 0.62 
#  
# WSIG 1.00000 ! weighting scheme 
#  ! SPACE GROUP P ? 
#  
# CELL 6.1029 3.4992 11.8556 90.0000 103.9161 90.0000 0.71073 
# ZERR 0.0000 0.0000 0.0000 0.0000 0.0000 0.0000 
#  
# SYMM 2 P CENTRO 
#  X , Y, Z 
#  -X , 1/2+Y, 1/2-Z 
#  
# EQUIV 56551 
#  
# SCALE 1 17.668161 
#  
# FMULT 1.00000 
#  
# UOVER 0.00000 0.00000 0.00000 0.00000 0.00000 0.00000 ANI 
#  
# SOLVT 0.00000 50.00000 
#  
# EXTIN 0.00000 GAUSSIAN ISOT TYP1 ! G*10^4 
#  
#  
# DUMMY 2 
# DUMY 0.39896 0.58093 0.36381 D1 0 ! atom # 8 
# DUMY 0.42794 0.53146 0.40201 D2 0 ! atom # 9 
#  
# KAPPA 7 
#  1.001632 1.113461 ! # 1 1 TES O1 1x 
#  1.013147 1.000000 ! # 2 1 TES C1 1x 
#  1.003017 1.109004 ! # 3 1 TES O2 1x 
#  1.023969 0.927043 ! # 4 1 TES O3 1x 
#  1.043006 1.200000 ! # 5 1 TES H2 1x 
#  1.043006 1.200000 ! # 6 1 TES H3 1x 
#  1.119673 1.200000 ! # 7 1 TES H1 1x 
#  
# ATOMS 7 
#  
# ATOM 1 O1 TES 1 0.065441 0.444298 0.150111 1.0000 1 O 
#  XY C1 H1 HEX K1 V0 M0 Q0 
# UANI 0.013428 0.017693 0.009641 -.003357 0.002426 0.000694 
#  6.05220 0. -.054 -.087 0. 0.104 0. 0. -.028 0.042 
#  0. -.015 -.026 0. 0. 0.065 0.022 
#  0.011 0. 0. 0.004 0.003 0. 0. 0.015 0.015 
#  
# ATOM 2 C1 TES 1 0.096831 0.558558 0.052060 1.0000 1 C 
#  XY O2 O1 HEX K2 V0 M0 Q0 
# UANI 0.008676 0.011501 0.008856 -.002315 0.000833 -.000401 
#  3.98080 0. 0.081 -.046 0. -.248 0. 0. 0.097 0.050 
#  0. 0.022 -.006 0. 0. 0.294 0.021 
#  0.014 0. 0. 0.014 -.001 0. 0. -.058 0.018 
#  
# ATOM 3 O2 TES 1 0.257478 0.742319 0.036251 1.0000 1 O 
#  ZY C1 O1 HEX K3 V0 M0 Q0 
# UANI 0.011164 0.019487 0.009103 -.006299 0.000953 0.000869 
#  6.09000 0. 0. 0. -.068 0.029 0. 0. -.153 0. 
#  0.028 0. 0. 0.017 0. 0. 0. 
#  -.012 0. 0. 0.011 0. 0. 0. -.003 0. 
#  
# ATOM 4 O3 TES 1 0.369880 0.630931 0.321568 1.0000 1 O 
# bZY H2 H3 HEX K4 V0 M0 Q0 
# UANI 0.011188 0.018402 0.009857 0.001508 0.000564 -.001175 
#  5.64460 0. 0. 0. -.163 -.014 0. 0. 0.132 0. 
#  -.039 0. 0. -.061 0. 0. 0. 
#  -.018 0. 0. -.027 0. 0. 0. 0.004 0. 
#  
# ATOM 5 H2 TES 1 0.309163 0.690686 0.387363 1.0000 1 H 
#  ZY O3 H3 HEX K5 V0 M0 Q0 
# UISO 0.031127 
#  1.13780 0. 0. 0. 0.273 0.140 0. 0. 0. 0. 
#  0.034 0. 0. 0. 0. 0. 0. 
#  -.010 0. 0. 0. 0. 0. 0. 0. 0. 
#  
# ATOM 6 H3 TES 1 0.485511 0.460053 0.349569 1.0000 1 H 
#  ZY O3 H2 HEX K6 V0 M0 Q0 
# UISO 0.029081 
#  1.13780 0. 0. 0. 0.273 0.140 0. 0. 0. 0. 
#  0.034 0. 0. 0. 0. 0. 0. 
#  -.010 0. 0. 0. 0. 0. 0. 0. 0. 
#  
# ATOM 7 H1 TES 1 0.202140 0.523486 0.219999 1.0000 1 H 
#  ZY O1 C1 HEX K7 V0 M0 Q0 
# UISO 0.046587 
#  0.95670 0. 0. 0. 0.207 0.095 0. 0. 0. 0. 
#  0.017 0. 0. 0. 0. 0. 0. 
#  -.028 0. 0. 0. 0. 0. 0. 0. 0. 
#  
# ANHAR 0 3 ! number_of_anharmonic_atoms max_order 
# ! 1 ! atom number 
# ! 0.00E+00 0.00E+00 0.00E+00 0.00E+00 0.00E+00 0.00E+00 0.00E+00 0.00E+00 
# ! 0.00E+00 0.00E+00 
#  
#  
# STOP 
; 
_refine_special_details              
;
  TAAM refinement with ELMAM2 databank.
  Uses aspherical atomic scattering factors computed 
  from multipolar model
  (Hansen & Coppens, Acta Cryst. A, 1978, 34, 909-921)
  parametrized using ELMAM2 databank
  (Domagala, et al., Acta Cryst. A, 2012, 68, 337-351)
  and MoPro software
  (Jelsch, et al., J. Appl. Cryst. 2005, 38, 38-54)
 Refinement of F^1^ against reflections.
 The threshold expression of F^2^ > 2sigma(F^2^) is
 used for calculating R-factors(gt) and is not
 relevant to the choice of reflections for refinement.
 R-factors based on F^2^ are statistically about twice
 as large as those based on F, and R-factors based on
 ALL data will be even larger.
;
_refine_ls_structure_factor_coef     F  
_refine_ls_matrix_type                full
_refine_ls_weighting_scheme          sigma
_atom_sites_solution_primary      direct 
_atom_sites_solution_secondary    difmap 
_atom_sites_solution_hydrogens    geom   
_refine_ls_hydrogen_treatment    refall
_refine_ls_extinction_method        'none'              
_refine_ls_number_reflns               503
_refine_ls_number_parameters            49
_refine_ls_number_restraints             0
# R-factors: R(F)  &  wR2(I) 
_refine_ls_R_factor_all              0.0140
## R_factor_all computed for  I/sigmaI >   0.00
_refine_ls_R_factor_gt               0.0137
_refine_ls_wR_factor_ref             0.0190
_refine_ls_wR_factor_gt              0.0189
_refine_ls_goodness_of_fit_ref       1.503
_refine_ls_restrained_S_all          0.000
_refine_ls_shift/su_max              0.000
_refine_ls_shift/su_mean             0.000

###  to get diff_density_max min & rms : 
###  run MoPro  : WRIT FOUR   to create FOURier file 
###  run VMoPro : FOUR  FastFourierTransform   to get a 3D grid (Xplor format) on whole unit-cell
###             & GRID  STAT   to get max min rms statistics


loop_
_atom_site_type_symbol      
_atom_site_label            
_atom_site_fract_x          
_atom_site_fract_y          
_atom_site_fract_z          
_atom_site_U_iso_or_equiv   
_atom_site_adp_type         
_atom_site_occupancy        
_atom_site_calc_flag        
_atom_site_refinement_flag_posn  
_atom_site_refinement_flag_adp  
_atom_site_disorder_assembly
_atom_site_disorder_group   
O  O1 0.06544(5) 0.44430(9) 0.15011(3) 0.0136(2) Uani 1 d . . . .
C  C1 0.09683(7) 0.5586(1) 0.05206(3) 0.0099(2) Uani 1 d . . . .
O  O2 0.25748(5) 0.74232(9) 0.03625(3) 0.0135(2) Uani 1 d . . . .
O  O3 0.36988(6) 0.6309(1) 0.32157(3) 0.0135(2) Uani 1 d . . . .
H  H2 0.309(1) 0.691(2) 0.3874(8) 0.031(2) Uiso 1 d U . . .
H  H3 0.486(1) 0.460(2) 0.3496(6) 0.029(2) Uiso 1 d U . . .
H  H1 0.202(2) 0.523(3) 0.2200(8) 0.047(2) Uiso 1 d U . . .

loop_ 
_atom_site_aniso_label 
_atom_site_aniso_U_11 
_atom_site_aniso_U_22 
_atom_site_aniso_U_33 
_atom_site_aniso_U_12 
_atom_site_aniso_U_13 
_atom_site_aniso_U_23 
O1 0.0134(2) 0.0177(2) 0.0096(2) -0.0034(1) 0.0024(1) 0.0007(1)  
C1 0.0087(2) 0.0115(2) 0.0089(2) -0.0023(1) 0.0008(2) -0.0004(1)  
O2 0.0112(2) 0.0195(2) 0.0091(2) -0.0063(1) 0.0010(1) 0.0009(1)  
O3 0.0112(2) 0.0184(2) 0.0099(2) 0.0015(1) 0.0006(1) -0.0012(1)  

_geom_special_details                
;                                    
;                                    

loop_
_geom_bond_atom_site_label_1         
_geom_bond_atom_site_label_2         
_geom_bond_distance                  
_geom_bond_site_symmetry_2           
_geom_bond_publ_flag                 
O1 C1 1.2865(5) . ? 
O1 H1 1.06(1) . ? 
C1 O2 1.2240(5) . ? 
O3 H3 0.924(8) . ? 
O3 H2 0.964(9) . ? 

loop_
_geom_angle_atom_site_label_1        
_geom_angle_atom_site_label_2        
_geom_angle_atom_site_label_3        
_geom_angle                          
_geom_angle_site_symmetry_1          
_geom_angle_site_symmetry_3          
_geom_angle_publ_flag                
O1 C1 O2 126.90(4) . . ? 
C1 O1 H1 111.4(5) . . ? 
H2 O3 H3 105.0(6) . . ? 

loop_
_geom_torsion_atom_site_label_1      
_geom_torsion_atom_site_label_2      
_geom_torsion_atom_site_label_3      
_geom_torsion_atom_site_label_4      
_geom_torsion                        
_geom_torsion_site_symmetry_1        
_geom_torsion_site_symmetry_2        
_geom_torsion_site_symmetry_3        
_geom_torsion_site_symmetry_4        
_geom_torsion_publ_flag              
O2 C1 O1 H1 -1.5(5) . . . . ?  

loop_ 
 _refln_index_h 
 _refln_index_k 
 _refln_index_l 
 _refln_F_squared_meas 
 _refln_F_squared_sigma 
 _refln_observed_status 
   1   0   0      353.55     11.05 o 
   2   0   0       24.19      0.61 o 
   3   0   0      370.99      7.86 o 
   4   0   0       41.35      1.01 o 
   5   0   0       58.16      1.40 o 
   6   0   0      220.40      4.81 o 
   7   0   0      103.15      2.26 o 
   1   1   0     1455.85     31.95 o 
   2   1   0      344.29      7.54 o 
   3   1   0      104.03      2.33 o 
   4   1   0        2.18      0.10 o 
   5   1   0        0.45      0.11 o 
   6   1   0        0.49      0.12 o 
   7   1   0       77.86      1.73 o 
   0   2   0       13.10      0.31 o 
   1   2   0      307.96      6.76 o 
   2   2   0      489.84     10.46 o 
   3   2   0        1.67      0.16 o 
   4   2   0      113.30      2.60 o 
   5   2   0       22.65      0.60 o 
   6   2   0        0.05      0.06 o 
   1   3   0       18.37      0.51 o 
   2   3   0       12.72      0.40 o 
   3   3   0       68.61      1.58 o 
   4   3   0        5.16      0.16 o 
   5   3   0      115.37      2.54 o 
   0   4   0        2.77      0.14 o 
   1   4   0       17.22      0.39 o 
   2   4   0       12.06      0.29 o 
  -7   1   1       16.97      0.39 o 
  -6   1   1        1.45      0.13 o 
  -5   1   1       54.10      1.27 o 
  -4   1   1       87.07      2.02 o 
  -3   1   1      304.68      6.64 o 
  -2   1   1      177.48      3.91 o 
  -1   1   1     2541.64     57.32 o 
   0   1   1      442.52      9.91 o 
   1   1   1       36.58      0.83 o 
   2   1   1       64.27      1.44 o 
   3   1   1      410.38      8.90 o 
   4   1   1      144.20      3.20 o 
   5   1   1      101.16      2.35 o 
   6   1   1      178.41      3.88 o 
   7   1   1        1.02      0.06 o 
  -6   2   1       67.79      1.50 o 
  -5   2   1        8.59      0.29 o 
  -4   2   1       50.81      1.22 o 
  -3   2   1       80.41      1.78 o 
  -2   2   1      144.49      3.26 o 
  -1   2   1      135.02      3.02 o 
   0   2   1       72.42      1.61 o 
   1   2   1      252.03      5.48 o 
   2   2   1        1.65      0.09 o 
   3   2   1        7.67      0.23 o 
   4   2   1       70.37      1.63 o 
   5   2   1       24.55      0.68 o 
   6   2   1        8.97      0.22 o 
  -5   3   1       19.10      0.43 o 
  -4   3   1        4.72      0.25 o 
  -3   3   1        3.37      0.18 o 
  -2   3   1      138.15      3.15 o 
  -1   3   1        0.04      0.09 o 
   0   3   1       48.25      1.12 o 
   1   3   1       30.66      0.77 o 
   2   3   1       27.88      0.74 o 
   3   3   1        1.42      0.23 o 
   4   3   1       35.33      0.84 o 
   5   3   1       25.04      0.56 o 
  -3   4   1       19.86      0.45 o 
  -2   4   1       16.21      0.37 o 
  -1   4   1        5.76      0.15 o 
   0   4   1       11.54      0.28 o 
   1   4   1        0.57      0.04 o 
   2   4   1        0.00      0.19 o 
  -7   0   2       13.57      0.34 o 
  -6   0   2      170.67      3.66 o 
  -5   0   2       85.87      1.90 o 
  -4   0   2      884.40     19.77 o 
  -3   0   2       13.69      0.37 o 
  -2   0   2      560.40     12.07 o 
  -1   0   2      698.89     15.13 o 
   0   0   2      140.43      3.21 o 
   1   0   2       10.19      0.30 o 
   2   0   2     3046.88     64.75 o 
   3   0   2      175.24      3.88 o 
   4   0   2        0.00      0.16 o 
   5   0   2      625.67     12.88 o 
   6   0   2       27.80      0.78 o 
   7   0   2       33.46      0.76 o 
  -7   1   2       82.88      1.84 o 
  -6   1   2        6.38      0.31 o 
  -5   1   2      241.76      5.22 o 
  -4   1   2       53.79      1.27 o 
  -3   1   2       31.94      0.73 o 
  -2   1   2      530.25     11.63 o 
  -1   1   2      147.41      3.25 o 
   0   1   2       87.58      1.96 o 
   1   1   2      405.47      8.89 o 
   2   1   2        2.46      0.12 o 
   3   1   2      414.02      8.94 o 
   4   1   2      174.77      3.81 o 
   5   1   2       54.72      1.36 o 
   6   1   2       57.52      1.29 o 
  -6   2   2       37.62      0.84 o 
  -5   2   2        0.56      0.12 o 
  -4   2   2       12.37      0.33 o 
  -3   2   2      170.67      3.73 o 
  -2   2   2      465.65     10.20 o 
  -1   2   2        7.87      0.21 o 
   0   2   2      126.12      2.78 o 
   1   2   2        0.16      0.07 o 
   2   2   2        2.73      0.11 o 
   3   2   2      261.66      5.64 o 
   4   2   2      281.76      6.13 o 
   5   2   2        3.17      0.29 o 
   6   2   2        0.12      0.04 o 
  -5   3   2        0.02      0.04 o 
  -4   3   2       12.33      0.40 o 
  -3   3   2      241.31      5.21 o 
  -2   3   2       65.05      1.49 o 
  -1   3   2       31.75      0.76 o 
   0   3   2      109.30      2.48 o 
   1   3   2       45.23      1.07 o 
   2   3   2       86.88      1.95 o 
   3   3   2       19.38      0.51 o 
   4   3   2        0.99      0.06 o 
   5   3   2        4.88      0.13 o 
  -3   4   2       10.13      0.24 o 
  -2   4   2       58.72      1.30 o 
  -1   4   2        9.15      0.22 o 
   0   4   2       56.07      1.25 o 
   1   4   2       53.68      1.19 o 
   2   4   2        1.91      0.07 o 
  -7   1   3        3.50      0.09 o 
  -6   1   3        1.02      0.18 o 
  -5   1   3       47.50      1.09 o 
  -4   1   3        1.61      0.08 o 
  -3   1   3      153.68      3.41 o 
  -2   1   3       19.46      0.46 o 
  -1   1   3      325.77      7.16 o 
   0   1   3       17.28      0.41 o 
   1   1   3      743.44     16.38 o 
   2   1   3      437.33      9.61 o 
   3   1   3       38.48      0.89 o 
   4   1   3      197.46      4.51 o 
   5   1   3        1.67      0.16 o 
   6   1   3       21.19      0.49 o 
  -6   2   3       57.82      1.28 o 
  -5   2   3        3.96      0.27 o 
  -4   2   3       75.31      1.69 o 
  -3   2   3      283.15      6.14 o 
  -2   2   3        9.51      0.28 o 
  -1   2   3      164.82      3.67 o 
   0   2   3        0.02      0.08 o 
   1   2   3      342.20      7.40 o 
   2   2   3       16.36      0.40 o 
   3   2   3       96.96      2.14 o 
   4   2   3       51.39      1.20 o 
   5   2   3       23.21      0.56 o 
   6   2   3       12.56      0.29 o 
  -5   3   3        5.66      0.14 o 
  -4   3   3       20.78      0.53 o 
  -3   3   3        3.11      0.19 o 
  -2   3   3        1.19      0.14 o 
  -1   3   3       12.77      0.35 o 
   0   3   3       82.10      2.07 o 
   1   3   3        0.14      0.10 o 
   2   3   3        4.04      0.19 o 
   3   3   3       95.37      2.13 o 
   4   3   3        1.24      0.06 o 
  -2   4   3       31.00      0.70 o 
  -1   4   3        0.02      0.04 o 
   0   4   3        3.86      0.10 o 
   1   4   3       13.88      0.32 o 
   2   4   3       52.70      1.17 o 
  -7   0   4       38.36      0.86 o 
  -6   0   4        2.40      0.18 o 
  -5   0   4       17.14      0.59 o 
  -4   0   4      116.98      2.55 o 
  -3   0   4       83.93      1.92 o 
  -2   0   4     1745.53     40.11 o 
  -1   0   4      786.64     17.06 o 
   0   0   4       67.45      1.53 o 
   1   0   4     1643.30     38.66 o 
   2   0   4        7.81      0.33 o 
   3   0   4       19.90      0.67 o 
   4   0   4       36.38      0.89 o 
   5   0   4       11.18      0.48 o 
   6   0   4        1.34      0.09 o 
  -7   1   4        0.41      0.04 o 
  -6   1   4       29.91      0.81 o 
  -5   1   4       88.65      1.99 o 
  -4   1   4       32.47      0.74 o 
  -3   1   4      219.13      4.81 o 
  -2   1   4      338.82      7.39 o 
  -1   1   4      238.72      5.29 o 
   0   1   4     1372.55     29.89 o 
   1   1   4       63.79      1.44 o 
   2   1   4        8.36      0.25 o 
   3   1   4       10.43      0.30 o 
   4   1   4        2.71      0.15 o 
   5   1   4       37.07      0.89 o 
   6   1   4       52.19      1.16 o 
  -6   2   4        5.01      0.13 o 
  -5   2   4       27.40      0.68 o 
  -4   2   4       58.98      1.33 o 
  -3   2   4       25.89      0.61 o 
  -2   2   4       21.34      0.61 o 
  -1   2   4      218.01      4.80 o 
   0   2   4      176.82      3.97 o 
   1   2   4       18.86      0.45 o 
   2   2   4        1.05      0.09 o 
   3   2   4       86.86      1.93 o 
   4   2   4       14.84      0.43 o 
   5   2   4       57.19      1.28 o 
  -5   3   4       10.82      0.27 o 
  -4   3   4      232.60      5.08 o 
  -3   3   4       43.20      1.08 o 
  -2   3   4        8.69      0.30 o 
  -1   3   4       53.59      1.42 o 
   0   3   4       52.93      1.55 o 
   1   3   4        7.67      0.29 o 
   2   3   4      210.43      4.64 o 
   3   3   4      103.37      2.28 o 
   4   3   4       46.20      1.03 o 
  -2   4   4        0.42      0.05 o 
  -1   4   4        0.38      0.04 o 
   0   4   4       11.65      0.28 o 
   1   4   4        2.69      0.09 o 
  -7   1   5        2.10      0.07 o 
  -6   1   5       92.04      2.05 o 
  -5   1   5       29.00      0.69 o 
  -4   1   5        0.08      0.05 o 
  -3   1   5      201.19      4.45 o 
  -2   1   5       19.84      0.49 o 
  -1   1   5        0.96      0.10 o 
   0   1   5       66.75      1.52 o 
   1   1   5      106.95      2.37 o 
   2   1   5       19.67      0.51 o 
   3   1   5        4.96      0.18 o 
   4   1   5       85.78      1.93 o 
   5   1   5        0.76      0.12 o 
   6   1   5       55.30      1.23 o 
  -6   2   5        4.11      0.11 o 
  -5   2   5      171.67      3.76 o 
  -4   2   5        5.68      0.20 o 
  -3   2   5        2.54      0.13 o 
  -2   2   5        3.30      0.13 o 
  -1   2   5      469.33     10.02 o 
   0   2   5       46.82      1.07 o 
   1   2   5       87.52      1.94 o 
   2   2   5      146.89      3.31 o 
   3   2   5       59.40      1.36 o 
   4   2   5        0.43      0.12 o 
   5   2   5       14.09      0.37 o 
  -5   3   5        3.38      0.12 o 
  -4   3   5       27.63      0.68 o 
  -3   3   5       20.61      0.56 o 
  -2   3   5        5.96      0.25 o 
  -1   3   5        0.67      0.15 o 
   0   3   5       14.85      0.50 o 
   1   3   5       20.80      1.00 o 
   2   3   5        7.49      0.35 o 
   3   3   5        0.09      0.04 o 
   4   3   5        3.19      0.10 o 
  -2   4   5       32.50      0.73 o 
  -1   4   5       58.66      1.30 o 
   0   4   5       72.71      1.61 o 
   1   4   5       49.58      1.10 o 
  -7   0   6      244.23      5.44 o 
  -6   0   6      158.38      3.34 o 
  -5   0   6      110.64      2.41 o 
  -4   0   6       43.56      1.14 o 
  -3   0   6       11.23      0.31 o 
  -2   0   6      158.83      3.44 o 
  -1   0   6      186.39      4.12 o 
   0   0   6      936.83     20.10 o 
   1   0   6      206.45      4.51 o 
   2   0   6        4.10      0.18 o 
   3   0   6      538.64     10.47 o 
   4   0   6       12.65      0.46 o 
   5   0   6        5.91      0.24 o 
   6   0   6       40.21      0.91 o 
  -7   1   6       17.99      0.41 o 
  -6   1   6      144.55      3.13 o 
  -5   1   6        3.64      0.21 o 
  -4   1   6      171.35      3.74 o 
  -3   1   6        0.54      0.07 o 
  -2   1   6        5.43      0.16 o 
  -1   1   6        0.56      0.08 o 
   0   1   6      290.13      6.35 o 
   1   1   6      199.73      4.40 o 
   2   1   6      396.57      8.41 o 
   3   1   6        4.59      0.18 o 
   4   1   6       38.42      0.91 o 
   5   1   6       76.79      1.70 o 
  -6   2   6        1.02      0.07 o 
  -5   2   6       76.67      1.72 o 
  -4   2   6        5.40      0.19 o 
  -3   2   6      133.54      2.93 o 
  -2   2   6       69.50      1.55 o 
  -1   2   6       17.57      0.48 o 
   0   2   6        5.22      0.26 o 
   1   2   6      154.45      3.41 o 
   2   2   6        9.58      0.30 o 
   3   2   6       42.83      1.03 o 
   4   2   6        6.55      0.20 o 
   5   2   6       45.84      1.02 o 
  -5   3   6        4.34      0.12 o 
  -4   3   6        7.58      0.22 o 
  -3   3   6        0.20      0.14 o 
  -2   3   6      351.14      7.54 o 
  -1   3   6      101.68      2.51 o 
   0   3   6       -0.01      0.29 o 
   1   3   6       41.40      1.05 o 
   2   3   6        2.27      0.10 o 
   3   3   6       18.82      0.43 o 
  -7   1   7       48.89      1.09 o 
  -6   1   7        2.66      0.14 o 
  -5   1   7        1.17      0.12 o 
  -4   1   7       83.81      1.86 o 
  -3   1   7      328.17      7.15 o 
  -2   1   7       31.92      0.76 o 
  -1   1   7      397.18      8.61 o 
   0   1   7       33.47      0.79 o 
   1   1   7       17.13      0.45 o 
   2   1   7       28.32      0.74 o 
   3   1   7       26.67      0.71 o 
   4   1   7        7.97      0.28 o 
   5   1   7        4.71      0.13 o 
  -6   2   7        0.18      0.04 o 
  -5   2   7       19.90      0.54 o 
  -4   2   7        6.59      0.24 o 
  -3   2   7      159.34      3.43 o 
  -2   2   7       32.53      0.80 o 
  -1   2   7        1.19      0.12 o 
   0   2   7      131.92      2.91 o 
   1   2   7       77.90      1.75 o 
   2   2   7       54.40      1.26 o 
   3   2   7        3.18      0.18 o 
   4   2   7      146.87      3.21 o 
  -4   3   7        4.98      0.13 o 
  -3   3   7        3.92      0.13 o 
  -2   3   7       76.88      1.77 o 
  -1   3   7        1.58      0.19 o 
   0   3   7        0.72      0.20 o 
   1   3   7       17.94      0.50 o 
   2   3   7       28.29      0.64 o 
   3   3   7        1.87      0.08 o 
  -7   0   8        0.35      0.08 o 
  -6   0   8        1.02      0.19 o 
  -5   0   8      272.20      7.20 o 
  -4   0   8      546.01     12.11 o 
  -3   0   8       21.10      0.54 o 
  -2   0   8      431.65      9.40 o 
  -1   0   8      467.59     10.40 o 
   0   0   8      275.16      6.11 o 
   1   0   8       66.78      1.69 o 
   2   0   8       98.79      2.18 o 
   3   0   8       10.16      0.90 o 
   4   0   8        1.16      0.22 o 
   5   0   8      136.92      2.93 o 
  -6   1   8        3.13      0.11 o 
  -5   1   8       16.23      0.47 o 
  -4   1   8      166.04      3.58 o 
  -3   1   8        8.15      0.25 o 
  -2   1   8      274.34      5.99 o 
  -1   1   8       89.11      2.01 o 
   0   1   8       25.70      0.62 o 
   1   1   8       87.33      1.96 o 
   2   1   8       44.23      1.05 o 
   3   1   8       36.55      0.87 o 
   4   1   8       26.46      0.61 o 
   5   1   8        1.45      0.11 o 
  -6   2   8       12.45      0.29 o 
  -5   2   8        1.82      0.10 o 
  -4   2   8       80.08      2.05 o 
  -3   2   8      274.72      5.83 o 
  -2   2   8       27.45      0.82 o 
  -1   2   8       42.98      1.02 o 
   0   2   8        0.23      0.11 o 
   1   2   8        5.69      0.23 o 
   2   2   8       51.46      1.24 o 
   3   2   8       97.92      2.16 o 
   4   2   8        0.69      0.06 o 
  -4   3   8        0.23      0.04 o 
  -3   3   8       17.40      0.40 o 
  -2   3   8       24.50      0.57 o 
  -1   3   8        6.65      0.30 o 
   0   3   8       94.62      2.15 o 
   1   3   8       24.14      0.55 o 
   2   3   8        1.59      0.07 o 
  -6   1   9       42.19      0.95 o 
  -5   1   9      257.15      5.48 o 
  -4   1   9       43.54      1.17 o 
  -3   1   9       57.67      1.42 o 
  -2   1   9       21.24      0.57 o 
  -1   1   9      164.20      3.60 o 
   0   1   9       35.23      0.84 o 
   1   1   9      180.60      4.14 o 
   2   1   9      169.83      3.72 o 
   3   1   9        1.04      0.12 o 
   4   1   9       19.68      0.45 o 
  -5   2   9        0.27      0.05 o 
  -4   2   9       13.15      0.41 o 
  -3   2   9       49.02      1.35 o 
  -2   2   9       15.27      0.48 o 
  -1   2   9        7.07      0.25 o 
   0   2   9       51.60      1.36 o 
   1   2   9        6.82      0.26 o 
   2   2   9       74.60      1.87 o 
   3   2   9        2.17      0.10 o 
  -4   3   9       34.63      0.78 o 
  -3   3   9        4.46      0.12 o 
  -2   3   9        7.49      0.19 o 
  -1   3   9        0.92      0.06 o 
   0   3   9       39.33      0.91 o 
   1   3   9        9.50      0.23 o 
  -6   0  10      276.56      5.89 o 
  -5   0  10       96.64      2.16 o 
  -4   0  10        1.54      0.28 o 
  -3   0  10        3.22      0.27 o 
  -2   0  10      176.52      3.74 o 
  -1   0  10        3.28      0.32 o 
   0   0  10      382.34      7.83 o 
   1   0  10      643.33     14.91 o 
   2   0  10       32.78      0.88 o 
   3   0  10        1.32      0.13 o 
   4   0  10        3.91      0.20 o 
  -6   1  10       48.20      1.07 o 
  -5   1  10       24.25      0.59 o 
  -4   1  10        0.12      0.16 o 
  -3   1  10        3.54      0.32 o 
  -2   1  10       31.26      0.76 o 
  -1   1  10       -0.05      0.29 o 
   0   1  10      140.09      3.09 o 
   1   1  10       69.33      1.58 o 
   2   1  10       41.15      0.99 o 
   3   1  10       81.25      1.82 o 
  -5   2  10       -0.03      0.14 o 
  -4   2  10       29.73      0.69 o 
  -3   2  10       10.44      0.38 o 
  -2   2  10       85.18      1.93 o 
  -1   2  10      180.42      3.91 o 
   0   2  10       24.47      0.67 o 
   1   2  10        4.42      0.17 o 
   2   2  10       72.55      1.61 o 
   3   2  10       10.47      0.25 o 
  -3   3  10       18.96      0.43 o 
  -2   3  10       21.07      0.48 o 
  -1   3  10       30.44      0.69 o 
   0   3  10        1.09      0.06 o 
  -6   1  11        3.84      0.11 o 
  -5   1  11        0.17      0.06 o 
  -4   1  11        1.36      0.16 o 
  -3   1  11      154.08      3.35 o 
  -2   1  11       78.81      1.81 o 
  -1   1  11       69.34      1.60 o 
   0   1  11      200.74      4.34 o 
   1   1  11        0.14      0.12 o 
   2   1  11        1.60      0.08 o 
   3   1  11       12.50      0.30 o 
  -4   2  11        7.32      0.19 o 
  -3   2  11       22.06      0.51 o 
  -2   2  11       12.94      0.38 o 
  -1   2  11       70.05      1.58 o 
   0   2  11        1.26      0.07 o 
   1   2  11        8.10      0.21 o 
   2   2  11       29.65      0.67 o 
  -5   0  12       42.06      0.95 o 
  -4   0  12      230.03      4.83 o 
  -3   0  12      136.64      2.96 o 
  -2   0  12       15.67      0.74 o 
  -1   0  12      108.99      2.55 o 
   0   0  12       12.28      0.52 o 
   1   0  12        5.85      0.28 o 
   2   0  12       72.82      1.77 o 
  -5   1  12       23.42      0.53 o 
  -4   1  12       77.05      1.71 o 
  -3   1  12       51.91      1.22 o 
  -2   1  12        8.33      0.35 o 
  -1   1  12       83.70      1.91 o 
   0   1  12        0.34      0.14 o 
   1   1  12        1.88      0.12 o 
   2   1  12       22.97      0.56 o 
  -4   2  12        0.70      0.05 o 
  -3   2  12        1.93      0.08 o 
  -2   2  12      104.15      2.29 o 
  -1   2  12       32.65      0.75 o 
   0   2  12       15.67      0.37 o 
   1   2  12       13.40      0.33 o 
  -4   1  13       14.49      0.33 o 
  -3   1  13        0.74      0.05 o 
  -2   1  13       30.77      0.69 o 
  -1   1  13        5.44      0.17 o 
   0   1  13       24.93      0.58 o 
   1   1  13        6.52      0.29 o 
  -2   2  13       28.58      0.66 o 
  -1   2  13       11.51      0.28 o 
  -4   0  14        1.55      0.08 o 
  -3   0  14       16.37      0.43 o 
  -2   0  14       52.79      1.30 o 
  -1   0  14       46.48      1.11 o 
   0   0  14       50.07      1.13 o 
  -3   1  14        0.19      0.04 o 
  -2   1  14       17.25      0.40 o 
  -1   1  14       43.16      0.96 o 
   0   1  14        8.40      0.22 o 
_refine_diff_density_max 9.321090E-02
_refine_diff_density_min -1.244398E-01

# start Validation Reply Form
_vrf_PLAT417_ELMAM2_withoutURATIO_oxa15_08
;
PROBLEM: Short Inter D-H..H-D
RESPONSE: This is a very strong hydrogen bond and this is the reason why
the distance is so short.
;
# end Validation Reply Form
