# Supplementary material for: On the accuracy and precision of X-ray and neutron diffraction results as a function of resolution and the electron density model
Source: IUCrJ. 2020 Aug 25;7(Pt 5):920–33. doi: 10.1107/S2052252520010441 (PMC7467170; doi:10.1107/S2052252520010441)
Supplement: Supplementary file 2 [file m-07-00920-sup2.zip › cif_deposition/ELMAM2_withoutURATIO_oxa15_12.cif]

data_ELMAM2_withoutURATIO_oxa15_12  
_audit_creation_method             'MoPro12'     
_chemical_formula_moiety               'C2 H2 O4, 2(H2 O1)'
_chemical_formula_sum                  'C2 H6 O6'
_chemical_formula_weight               126.07
_chemical_absolute_configuration     '-'

_symmetry_cell_setting               monoclinic   
_symmetry_space_group_name_H-M         'P 21/c'
_symmetry_space_group_name_Hall        '-P 2ybc'

loop_
_atom_type_symbol                      
_atom_type_description                 
_atom_type_scat_dispersion_real        
_atom_type_scat_dispersion_imag        
_atom_type_scat_source                 
 'C' 'C'    0.0033   0.0016
'Su & Coppens. Acta. Cryst. (1997) A53, 749-762. '                    
 'H' 'H'    0.0000   0.0000
'Su & Coppens. Acta. Cryst. (1997) A53, 749-762. '                    
 'O' 'O'    0.0106   0.0060
'Su & Coppens. Acta. Cryst. (1997) A53, 749-762. '                    

loop_
_symmetry_equiv_pos_as_xyz           
'x, y, z'
'-x, y+1/2, -z+1/2'
'-x, -y, -z'
'x, -y-1/2, z-1/2'
_cell_length_a                    6.09880(10)
_cell_length_b                    3.49740(10)
_cell_length_c                    11.8505(2)
_cell_angle_alpha                 90.00
_cell_angle_beta                  103.921(2)
_cell_angle_gamma                 90.00
_cell_volume                      245.346(9)
_cell_formula_units_Z                2
_cell_measurement_temperature   100.00(10) 
_cell_measurement_reflns_used   11133
_cell_measurement_theta_min     3.4430
_cell_measurement_theta_max     53.2320
_exptl_crystal_density_diffrn     1.707
_exptl_crystal_F_000              132 
_exptl_absorpt_coefficient_mu     0.181 
_exptl_crystal_description        unspecified
_exptl_crystal_size_max              0.234
_exptl_crystal_size_mid              0.212  
_exptl_crystal_size_min              0.103
_exptl_crystal_colour             colourless
_exptl_absorpt_correction_type    multi-scan
_exptl_absorpt_process_details
;
 Absorption correction done by SORTAV
 Blessing, R. H.: (1995) Acta Cryst. A51, 33-38
;
_exptl_absorpt_correction_T_min    0.984
_exptl_absorpt_correction_T_max    0.990
_exptl_special_details               
;
?
;
_diffrn_reflns_av_R_equivalents   0.0000
_diffrn_reflns_av_unetI/netI      0.0259
_diffrn_reflns_limit_h_max        13
_diffrn_reflns_limit_h_min        -13
_diffrn_reflns_limit_k_max        7
_diffrn_reflns_limit_k_min        0
_diffrn_reflns_limit_l_max        26
_diffrn_reflns_limit_l_min        0
_diffrn_reflns_number             2930
_diffrn_reflns_theta_full         26.00
_diffrn_reflns_theta_max          53.26
_diffrn_reflns_theta_min          3.44
_diffrn_ambient_temperature       100.00(10) 
_diffrn_measured_fraction_theta_full 1.000
_diffrn_measured_fraction_theta_max 0.997
_diffrn_measurement_device_type   'Bruker APEX-II CCD'
_diffrn_measurement_method        '\f and \w scans'
_diffrn_radiation_monochromator   'graphite'
_diffrn_radiation_type            MoK\a
_diffrn_radiation_wavelength      0.71073
_diffrn_source                    'fine-focus sealed tube'
_diffrn_standards_number          0
_reflns_number_gt                 2510
_reflns_number_total              2930
_reflns_threshold_expression      >2sigma(I)
_computing_structure_refinement      'MoPro (J. Appl. Cryst. 2005, 38, 38-54)'
_iucr_refine_instructions_details  
; 
# ! MoPro 12.6 20/01/2017 16:47:31 F:\Oxalic_acid\Oxa_ELMAM2\Final_Refinement_12\15\mopro_elmam2_12_01.par 
# ! reflections hkl file : F:\Oxalic_acid\Oxa_ELMAM2\Final_Refinement_12\15\sortav_freeformat.hkl refin. vs. F^1 
# ! atomic table file : C:\Users\user\Desktop\Programy_Krys\MoPro\MoProSuite\LibMoPro\mopro.tab 
# ! wave functions file : C:\Users\user\Desktop\Programy_Krys\MoPro\MoProSuite\LibMoPro\WAVEF_Su_Coppens_relativistic 
# ! RF factor = 2.273 % RI factor = 3.197% 
# ! wR2F factor = 2.355 % wR2I factor = 4.809% 
# ! g.o.f.(F**1) = 1.313 Nvar= 49 Nref= 2803 Nfree= 0 0.08<sinT/l< 1.13 
#  
# WSIG 1.00000 ! weighting scheme 
#  ! SPACE GROUP P ? 
#  
# CELL 6.0988 3.4974 11.8505 90.0000 103.9210 90.0000 0.71073 
# ZERR 0.0000 0.0000 0.0000 0.0000 0.0000 0.0000 
#  
# SYMM 2 P CENTRO 
#  X , Y, Z 
#  -X , 1/2+Y, 1/2-Z 
#  
# EQUIV 56551 
#  
# SCALE 1 17.563290 
#  
# FMULT 1.00000 
#  
# UOVER 0.00000 0.00000 0.00000 0.00000 0.00000 0.00000 ANI 
#  
# SOLVT 0.00000 50.00000 
#  
# EXTIN 0.00000 GAUSSIAN ISOT TYP1 ! G*10^4 
#  
#  
# DUMMY 2 
# DUMY 0.39896 0.58093 0.36381 D1 0 ! atom # 8 
# DUMY 0.42794 0.53146 0.40201 D2 0 ! atom # 9 
#  
# KAPPA 7 
#  1.001632 1.113461 ! # 1 1 TES O1 1x 
#  1.013147 1.000000 ! # 2 1 TES C1 1x 
#  1.003017 1.109004 ! # 3 1 TES O2 1x 
#  1.023969 0.927043 ! # 4 1 TES O3 1x 
#  1.043006 1.200000 ! # 5 1 TES H2 1x 
#  1.043006 1.200000 ! # 6 1 TES H3 1x 
#  1.119673 1.200000 ! # 7 1 TES H1 1x 
#  
# ATOMS 7 
#  
# ATOM 1 O1 TES 1 0.065267 0.444115 0.150121 1.0000 1 O 
#  XY C1 H1 HEX K1 V0 M0 Q0 
# UANI 0.012980 0.018520 0.008022 -.004135 0.001887 0.000686 
#  6.05220 0. -.054 -.087 0. 0.104 0. 0. -.028 0.042 
#  0. -.015 -.026 0. 0. 0.065 0.022 
#  0.011 0. 0. 0.004 0.003 0. 0. 0.015 0.015 
#  
# ATOM 2 C1 TES 1 0.096859 0.558644 0.052040 1.0000 1 C 
#  XY O2 O1 HEX K2 V0 M0 Q0 
# UANI 0.009058 0.011517 0.007771 -.001863 0.001356 0.000038 
#  3.98080 0. 0.081 -.046 0. -.248 0. 0. 0.097 0.050 
#  0. 0.022 -.006 0. 0. 0.294 0.021 
#  0.014 0. 0. 0.014 -.001 0. 0. -.058 0.018 
#  
# ATOM 3 O2 TES 1 0.257602 0.742542 0.036274 1.0000 1 O 
#  ZY C1 O1 HEX K3 V0 M0 Q0 
# UANI 0.011015 0.018589 0.009142 -.005910 0.001133 0.000792 
#  6.09000 0. 0. 0. -.068 0.029 0. 0. -.153 0. 
#  0.028 0. 0. 0.017 0. 0. 0. 
#  -.012 0. 0. 0.011 0. 0. 0. -.003 0. 
#  
# ATOM 4 O3 TES 1 0.369902 0.631009 0.321458 1.0000 1 O 
# bZY H2 H3 HEX K4 V0 M0 Q0 
# UANI 0.010683 0.018371 0.009178 0.001854 0.000652 -.001116 
#  5.64460 0. 0. 0. -.163 -.014 0. 0. 0.132 0. 
#  -.039 0. 0. -.061 0. 0. 0. 
#  -.018 0. 0. -.027 0. 0. 0. 0.004 0. 
#  
# ATOM 5 H2 TES 1 0.308868 0.686653 0.385942 1.0000 1 H 
#  ZY O3 H3 HEX K5 V0 M0 Q0 
# UISO 0.030778 
#  1.13780 0. 0. 0. 0.273 0.140 0. 0. 0. 0. 
#  0.034 0. 0. 0. 0. 0. 0. 
#  -.010 0. 0. 0. 0. 0. 0. 0. 0. 
#  
# ATOM 6 H3 TES 1 0.485338 0.458899 0.349498 1.0000 1 H 
#  ZY O3 H2 HEX K6 V0 M0 Q0 
# UISO 0.027414 
#  1.13780 0. 0. 0. 0.273 0.140 0. 0. 0. 0. 
#  0.034 0. 0. 0. 0. 0. 0. 
#  -.010 0. 0. 0. 0. 0. 0. 0. 0. 
#  
# ATOM 7 H1 TES 1 0.198615 0.520941 0.217102 1.0000 1 H 
#  ZY O1 C1 HEX K7 V0 M0 Q0 
# UISO 0.044208 
#  0.95670 0. 0. 0. 0.207 0.095 0. 0. 0. 0. 
#  0.017 0. 0. 0. 0. 0. 0. 
#  -.028 0. 0. 0. 0. 0. 0. 0. 0. 
#  
# ANHAR 0 3 ! number_of_anharmonic_atoms max_order 
# ! 1 ! atom number 
# ! 0.00E+00 0.00E+00 0.00E+00 0.00E+00 0.00E+00 0.00E+00 0.00E+00 0.00E+00 
# ! 0.00E+00 0.00E+00 
#  
#  
# STOP 
; 
_refine_special_details              
;
  TAAM refinement with ELMAM2 databank.
  Uses aspherical atomic scattering factors computed 
  from multipolar model
  (Hansen & Coppens, Acta Cryst. A, 1978, 34, 909-921)
  parametrized using ELMAM2 databank
  (Domagala, et al., Acta Cryst. A, 2012, 68, 337-351)
  and MoPro software
  (Jelsch, et al., J. Appl. Cryst. 2005, 38, 38-54)
 Refinement of F^1^ against reflections.
 The threshold expression of F^2^ > 2sigma(F^2^) is
 used for calculating R-factors(gt) and is not
 relevant to the choice of reflections for refinement.
 R-factors based on F^2^ are statistically about twice
 as large as those based on F, and R-factors based on
 ALL data will be even larger.
;
_refine_ls_structure_factor_coef     F  
_refine_ls_matrix_type                full
_refine_ls_weighting_scheme          sigma
_atom_sites_solution_primary      direct 
_atom_sites_solution_secondary    difmap 
_atom_sites_solution_hydrogens    geom   
_refine_ls_hydrogen_treatment    refall
_refine_ls_extinction_method        'none'              
_refine_ls_number_reflns              2803
_refine_ls_number_parameters            49
_refine_ls_number_restraints             0
# R-factors: R(F)  &  wR2(I) 
_refine_ls_R_factor_all              0.0227
## R_factor_all computed for  I/sigmaI >   0.00
_refine_ls_R_factor_gt               0.0185
_refine_ls_wR_factor_ref             0.0235
_refine_ls_wR_factor_gt              0.0232
_refine_ls_goodness_of_fit_ref       1.313
_refine_ls_restrained_S_all          0.000
_refine_ls_shift/su_max              0.000
_refine_ls_shift/su_mean             0.000

###  to get diff_density_max min & rms : 
###  run MoPro  : WRIT FOUR   to create FOURier file 
###  run VMoPro : FOUR  FastFourierTransform   to get a 3D grid (Xplor format) on whole unit-cell
###             & GRID  STAT   to get max min rms statistics


loop_
_atom_site_type_symbol      
_atom_site_label            
_atom_site_fract_x          
_atom_site_fract_y          
_atom_site_fract_z          
_atom_site_U_iso_or_equiv   
_atom_site_adp_type         
_atom_site_occupancy        
_atom_site_calc_flag        
_atom_site_refinement_flag_posn  
_atom_site_refinement_flag_adp  
_atom_site_disorder_assembly
_atom_site_disorder_group   
O  O1 0.06527(2) 0.44411(5) 0.15012(1) 0.01328(5) Uani 1 d . . . .
C  C1 0.09686(3) 0.55864(4) 0.05204(1) 0.00956(5) Uani 1 d . . . .
O  O2 0.25760(2) 0.74254(4) 0.03627(1) 0.01313(5) Uani 1 d . . . .
O  O3 0.36990(2) 0.63101(5) 0.32146(1) 0.01304(5) Uani 1 d . . . .
H  H2 0.309(1) 0.687(2) 0.3859(6) 0.031(1) Uiso 1 d U . . .
H  H3 0.4853(10) 0.459(2) 0.3495(5) 0.027(1) Uiso 1 d U . . .
H  H1 0.199(1) 0.521(2) 0.2171(7) 0.044(2) Uiso 1 d U . . .

loop_ 
_atom_site_aniso_label 
_atom_site_aniso_U_11 
_atom_site_aniso_U_22 
_atom_site_aniso_U_33 
_atom_site_aniso_U_12 
_atom_site_aniso_U_13 
_atom_site_aniso_U_23 
O1 0.01298(4) 0.01852(5) 0.00802(4) -0.00413(4) 0.00189(3) 0.00069(3)  
C1 0.00906(4) 0.01152(5) 0.00777(4) -0.00186(3) 0.00136(3) 0.00004(3)  
O2 0.01102(4) 0.01859(5) 0.00914(4) -0.00591(3) 0.00113(3) 0.00079(3)  
O3 0.01068(4) 0.01837(5) 0.00918(4) 0.00185(3) 0.00065(3) -0.00112(3)  

_geom_special_details                
;                                    
;                                    

loop_
_geom_bond_atom_site_label_1         
_geom_bond_atom_site_label_2         
_geom_bond_distance                  
_geom_bond_site_symmetry_2           
_geom_bond_publ_flag                 
O1 C1 1.2870(2) . ? 
O1 H1 1.026(8) . ? 
C1 O2 1.2238(2) . ? 
O3 H3 0.925(6) . ? 
O3 H2 0.947(7) . ? 

loop_
_geom_angle_atom_site_label_1        
_geom_angle_atom_site_label_2        
_geom_angle_atom_site_label_3        
_geom_angle                          
_geom_angle_site_symmetry_1          
_geom_angle_site_symmetry_3          
_geom_angle_publ_flag                
O1 C1 O2 126.94(2) . . ? 
C1 O1 H1 110.7(4) . . ? 
H2 O3 H3 104.9(5) . . ? 

loop_
_geom_torsion_atom_site_label_1      
_geom_torsion_atom_site_label_2      
_geom_torsion_atom_site_label_3      
_geom_torsion_atom_site_label_4      
_geom_torsion                        
_geom_torsion_site_symmetry_1        
_geom_torsion_site_symmetry_2        
_geom_torsion_site_symmetry_3        
_geom_torsion_site_symmetry_4        
_geom_torsion_publ_flag              
O2 C1 O1 H1 -1.7(4) . . . . ? 
 
loop_ 
 _refln_index_h 
 _refln_index_k 
 _refln_index_l 
 _refln_F_squared_meas 
 _refln_F_squared_sigma 
 _refln_observed_status 
   1   0   0      370.38     11.46 o 
   2   0   0       25.30      0.64 o 
   3   0   0      389.24      8.17 o 
   4   0   0       43.45      1.05 o 
   5   0   0       61.17      1.49 o 
   6   0   0      230.63      4.96 o 
   7   0   0      107.55      2.33 o 
   8   0   0       26.55      0.63 o 
   9   0   0       16.94      0.43 o 
  10   0   0        7.36      0.42 o 
  11   0   0       31.67      0.81 o 
  12   0   0        1.12      0.14 o 
  13   0   0       -0.12      0.49 o 
   1   1   0     1531.14     33.42 o 
   2   1   0      361.17      7.84 o 
   3   1   0      109.06      2.43 o 
   4   1   0        2.27      0.11 o 
   5   1   0        0.45      0.11 o 
   6   1   0        0.52      0.11 o 
   7   1   0       81.57      1.80 o 
   8   1   0       -0.02      0.21 o 
   9   1   0       32.73      0.76 o 
  10   1   0        9.75      0.26 o 
  11   1   0       -0.01      0.24 o 
  12   1   0        8.49      0.28 o 
  13   1   0        1.14      0.13 o 
   0   2   0       13.85      0.34 o 
   1   2   0      323.54      7.09 o 
   2   2   0      515.84     10.98 o 
   3   2   0        1.73      0.16 o 
   4   2   0      119.33      2.73 o 
   5   2   0       23.69      0.65 o 
   6   2   0        0.03      0.06 o 
   7   2   0       35.05      0.79 o 
   8   2   0       41.07      0.93 o 
   9   2   0        1.65      0.11 o 
  10   2   0        8.82      0.27 o 
  11   2   0        0.00      0.07 o 
  12   2   0        0.65      0.12 o 
   1   3   0       19.33      0.55 o 
   2   3   0       13.42      0.47 o 
   3   3   0       72.16      1.72 o 
   4   3   0        5.40      0.18 o 
   5   3   0      120.77      2.66 o 
   6   3   0        0.00      0.04 o 
   7   3   0        0.51      0.05 o 
   8   3   0       17.15      0.41 o 
   9   3   0        2.13      0.12 o 
  10   3   0        0.50      0.09 o 
  11   3   0       19.30      0.48 o 
  12   3   0        4.46      0.19 o 
   0   4   0        2.88      0.15 o 
   1   4   0       17.95      0.41 o 
   2   4   0       12.51      0.30 o 
   3   4   0        5.99      0.16 o 
   4   4   0       65.43      1.45 o 
   5   4   0        8.59      0.21 o 
   6   4   0       16.25      0.38 o 
   7   4   0        9.36      0.25 o 
   8   4   0        0.05      0.07 o 
   9   4   0       -0.08      0.25 o 
  10   4   0        2.54      0.13 o 
  11   4   0        1.60      0.21 o 
   1   5   0        4.40      0.15 o 
   2   5   0       11.50      0.29 o 
   3   5   0       17.01      0.41 o 
   4   5   0        0.12      0.06 o 
   5   5   0        5.05      0.15 o 
   6   5   0       25.78      0.63 o 
   7   5   0       13.19      0.38 o 
   8   5   0        1.14      0.11 o 
   9   5   0       -0.05      0.31 o 
  10   5   0        1.74      0.22 o 
   0   6   0       17.22      0.45 o 
   1   6   0        6.40      0.19 o 
   2   6   0        0.74      0.09 o 
   3   6   0       -0.08      0.22 o 
   4   6   0        0.69      0.13 o 
   5   6   0        6.74      0.22 o 
   6   6   0       11.33      0.37 o 
   7   6   0        0.73      0.11 o 
   8   6   0        0.28      0.11 o 
   1   7   0        1.92      0.12 o 
   2   7   0        1.24      0.13 o 
   3   7   0        1.23      0.12 o 
   4   7   0        0.32      0.15 o 
   5   7   0        1.55      0.13 o 
   6   7   0        1.77      0.33 o 
 -13   1   1        2.41      0.15 o 
 -12   1   1        1.65      0.17 o 
 -11   1   1        0.26      0.09 o 
 -10   1   1        3.44      0.13 o 
  -9   1   1        0.56      0.06 o 
  -8   1   1       28.50      0.65 o 
  -7   1   1       17.82      0.41 o 
  -6   1   1        1.50      0.13 o 
  -5   1   1       56.69      1.34 o 
  -4   1   1       91.28      2.14 o 
  -3   1   1      319.45      6.92 o 
  -2   1   1      186.42      4.08 o 
  -1   1   1     2665.99     59.58 o 
   0   1   1      465.87     10.39 o 
   1   1   1       38.34      0.85 o 
   2   1   1       67.46      1.50 o 
   3   1   1      431.20      9.32 o 
   4   1   1      151.29      3.38 o 
   5   1   1      106.40      2.42 o 
   6   1   1      186.62      4.07 o 
   7   1   1        1.08      0.07 o 
   8   1   1        0.44      0.06 o 
   9   1   1        0.24      0.07 o 
  10   1   1       31.13      0.71 o 
  11   1   1        4.07      0.18 o 
  12   1   1        3.35      0.16 o 
  13   1   1        2.08      0.14 o 
 -13   2   1        4.00      0.26 o 
 -12   2   1       12.78      0.35 o 
 -11   2   1        2.59      0.15 o 
 -10   2   1        0.45      0.08 o 
  -9   2   1        4.74      0.16 o 
  -8   2   1       38.51      0.86 o 
  -7   2   1       -0.01      0.18 o 
  -6   2   1       71.16      1.56 o 
  -5   2   1        9.03      0.33 o 
  -4   2   1       53.34      1.28 o 
  -3   2   1       84.45      1.87 o 
  -2   2   1      151.86      3.37 o 
  -1   2   1      142.08      3.11 o 
   0   2   1       76.37      1.70 o 
   1   2   1      265.96      5.77 o 
   2   2   1        1.71      0.10 o 
   3   2   1        8.06      0.26 o 
   4   2   1       74.18      1.70 o 
   5   2   1       25.34      0.80 o 
   6   2   1        9.47      0.23 o 
   7   2   1       10.74      0.26 o 
   8   2   1       21.39      0.49 o 
   9   2   1        3.71      0.13 o 
  10   2   1        1.55      0.10 o 
  11   2   1       11.52      0.32 o 
  12   2   1       -0.05      0.27 o 
 -12   3   1        1.56      0.13 o 
 -11   3   1        0.95      0.13 o 
 -10   3   1        2.44      0.12 o 
  -9   3   1        2.58      0.12 o 
  -8   3   1        0.22      0.05 o 
  -7   3   1        2.02      0.07 o 
  -6   3   1       12.48      0.30 o 
  -5   3   1       19.94      0.46 o 
  -4   3   1        4.75      0.28 o 
  -3   3   1        3.52      0.20 o 
  -2   3   1      145.39      3.32 o 
  -1   3   1        0.05      0.08 o 
   0   3   1       50.70      1.20 o 
   1   3   1       32.38      0.85 o 
   2   3   1       29.73      0.82 o 
   3   3   1        1.94      0.29 o 
   4   3   1       36.90      0.88 o 
   5   3   1       26.24      0.59 o 
   6   3   1        0.04      0.04 o 
   7   3   1       27.92      0.63 o 
   8   3   1        0.08      0.06 o 
   9   3   1        6.71      0.21 o 
  10   3   1        1.15      0.10 o 
  11   3   1        1.85      0.11 o 
  12   3   1        0.39      0.13 o 
 -11   4   1        1.19      0.12 o 
 -10   4   1        0.15      0.10 o 
  -9   4   1       11.33      0.30 o 
  -8   4   1       20.60      0.49 o 
  -7   4   1       20.70      0.49 o 
  -6   4   1        7.50      0.20 o 
  -5   4   1        3.09      0.10 o 
  -4   4   1        0.21      0.05 o 
  -3   4   1       20.99      0.48 o 
  -2   4   1       16.84      0.39 o 
  -1   4   1        5.99      0.16 o 
   0   4   1       12.09      0.30 o 
   1   4   1        0.58      0.05 o 
   2   4   1        0.01      0.05 o 
   3   4   1        0.36      0.06 o 
   4   4   1        0.63      0.05 o 
   5   4   1        4.38      0.14 o 
   6   4   1        0.09      0.06 o 
   7   4   1        1.38      0.08 o 
   8   4   1        2.19      0.12 o 
   9   4   1        2.27      0.12 o 
  10   4   1        4.70      0.19 o 
  11   4   1        3.39      0.23 o 
 -10   5   1        0.27      0.11 o 
  -9   5   1        1.40      0.15 o 
  -8   5   1        4.61      0.18 o 
  -7   5   1        3.88      0.15 o 
  -6   5   1        0.01      0.08 o 
  -5   5   1        2.35      0.14 o 
  -4   5   1        0.11      0.06 o 
  -3   5   1        0.26      0.07 o 
  -2   5   1        0.29      0.06 o 
  -1   5   1       10.06      0.28 o 
   0   5   1       -0.02      0.17 o 
   1   5   1        0.15      0.08 o 
   2   5   1        3.73      0.11 o 
   3   5   1        8.84      0.23 o 
   4   5   1        2.12      0.10 o 
   5   5   1        0.03      0.06 o 
   6   5   1        4.15      0.18 o 
   7   5   1        0.12      0.08 o 
   8   5   1        0.14      0.10 o 
   9   5   1        0.81      0.16 o 
  10   5   1        2.26      0.16 o 
  -8   6   1        0.34      0.12 o 
  -7   6   1       15.85      0.42 o 
  -6   6   1        1.52      0.11 o 
  -5   6   1        0.10      0.11 o 
  -4   6   1        0.05      0.08 o 
  -3   6   1        8.25      0.33 o 
  -2   6   1        0.59      0.08 o 
  -1   6   1        2.26      0.11 o 
   0   6   1        5.39      0.18 o 
   1   6   1        5.46      0.18 o 
   2   6   1        0.59      0.12 o 
   3   6   1        0.84      0.10 o 
   4   6   1        3.70      0.14 o 
   5   6   1        4.61      0.16 o 
   6   6   1        2.12      0.12 o 
   7   6   1       -0.04      0.31 o 
   8   6   1        0.66      0.18 o 
  -6   7   1        5.73      0.33 o 
  -5   7   1        0.08      0.10 o 
  -4   7   1        0.04      0.13 o 
  -3   7   1        0.68      0.12 o 
  -2   7   1        6.24      0.26 o 
  -1   7   1        1.48      0.11 o 
   0   7   1        8.16      0.28 o 
   1   7   1        1.47      0.12 o 
   2   7   1        1.90      0.14 o 
   3   7   1       -0.02      0.25 o 
   4   7   1        4.78      0.21 o 
   5   7   1        8.51      0.32 o 
 -13   0   2        0.14      0.20 o 
 -12   0   2        8.73      0.33 o 
 -11   0   2        3.74      0.19 o 
 -10   0   2        0.02      0.14 o 
  -9   0   2        3.90      0.20 o 
  -8   0   2        3.40      0.14 o 
  -7   0   2       14.24      0.35 o 
  -6   0   2      179.25      3.85 o 
  -5   0   2       90.13      2.02 o 
  -4   0   2      928.44     20.37 o 
  -3   0   2       14.51      0.42 o 
  -2   0   2      587.39     12.06 o 
  -1   0   2      733.60     15.69 o 
   0   0   2      147.23      3.33 o 
   1   0   2       10.68      0.32 o 
   2   0   2     3186.17     64.73 o 
   3   0   2      184.09      4.26 o 
   4   0   2       -0.01      0.14 o 
   5   0   2      655.54     13.44 o 
   6   0   2       29.09      0.85 o 
   7   0   2       35.00      0.80 o 
   8   0   2       14.44      0.42 o 
   9   0   2       46.04      1.08 o 
  10   0   2        2.75      0.18 o 
  11   0   2       24.23      0.61 o 
  12   0   2       19.41      0.54 o 
  13   0   2       12.06      0.45 o 
 -13   1   2       14.37      0.39 o 
 -12   1   2        0.74      0.15 o 
 -11   1   2        5.40      0.24 o 
 -10   1   2        0.48      0.07 o 
  -9   1   2        1.35      0.07 o 
  -8   1   2        0.08      0.04 o 
  -7   1   2       86.70      1.92 o 
  -6   1   2        6.69      0.32 o 
  -5   1   2      253.52      5.47 o 
  -4   1   2       56.48      1.34 o 
  -3   1   2       33.54      0.77 o 
  -2   1   2      556.25     12.16 o 
  -1   1   2      154.84      3.37 o 
   0   1   2       92.00      2.03 o 
   1   1   2      425.32      9.21 o 
   2   1   2        2.57      0.13 o 
   3   1   2      434.67      9.36 o 
   4   1   2      183.39      3.99 o 
   5   1   2       57.28      1.39 o 
   6   1   2       59.78      1.34 o 
   7   1   2        0.12      0.04 o 
   8   1   2        2.22      0.09 o 
   9   1   2        4.64      0.15 o 
  10   1   2        0.00      0.21 o 
  11   1   2        7.83      0.28 o 
  12   1   2        8.05      0.25 o 
 -13   2   2        0.00      0.16 o 
 -12   2   2        5.02      0.20 o 
 -11   2   2        0.40      0.08 o 
 -10   2   2       10.79      0.28 o 
  -9   2   2        0.00      0.10 o 
  -8   2   2       15.91      0.38 o 
  -7   2   2        0.22      0.06 o 
  -6   2   2       39.13      0.88 o 
  -5   2   2        0.56      0.12 o 
  -4   2   2       13.00      0.37 o 
  -3   2   2      179.58      3.94 o 
  -2   2   2      488.50     10.58 o 
  -1   2   2        8.27      0.23 o 
   0   2   2      132.31      2.93 o 
   1   2   2        0.17      0.07 o 
   2   2   2        2.87      0.11 o 
   3   2   2      275.15      5.89 o 
   4   2   2      296.36      6.46 o 
   5   2   2        3.30      0.31 o 
   6   2   2        0.14      0.05 o 
   7   2   2        6.29      0.17 o 
   8   2   2        0.26      0.10 o 
   9   2   2       35.71      0.82 o 
  10   2   2       28.08      0.66 o 
  11   2   2       -0.01      0.27 o 
  12   2   2       -0.03      0.28 o 
 -12   3   2        0.40      0.12 o 
 -11   3   2        3.29      0.15 o 
 -10   3   2        8.24      0.25 o 
  -9   3   2       82.48      1.81 o 
  -8   3   2        8.23      0.21 o 
  -7   3   2        1.85      0.07 o 
  -6   3   2       11.30      0.27 o 
  -5   3   2        0.04      0.04 o 
  -4   3   2       12.92      0.46 o 
  -3   3   2      253.94      5.49 o 
  -2   3   2       68.42      1.60 o 
  -1   3   2       33.55      0.84 o 
   0   3   2      114.94      2.53 o 
   1   3   2       47.76      1.17 o 
   2   3   2       91.38      2.08 o 
   3   3   2       20.46      0.58 o 
   4   3   2        1.00      0.06 o 
   5   3   2        5.24      0.14 o 
   6   3   2        0.80      0.06 o 
   7   3   2       22.01      0.52 o 
   8   3   2        9.50      0.26 o 
   9   3   2        2.41      0.11 o 
  10   3   2       18.21      0.45 o 
  11   3   2        1.12      0.10 o 
  12   3   2        0.21      0.13 o 
 -11   4   2        2.97      0.16 o 
 -10   4   2        9.74      0.30 o 
  -9   4   2        3.81      0.14 o 
  -8   4   2       19.47      0.46 o 
  -7   4   2        6.59      0.20 o 
  -6   4   2       -0.04      0.17 o 
  -5   4   2        0.10      0.04 o 
  -4   4   2        4.94      0.13 o 
  -3   4   2       10.70      0.26 o 
  -2   4   2       61.10      1.35 o 
  -1   4   2        9.53      0.23 o 
   0   4   2       58.21      1.30 o 
   1   4   2       55.77      1.23 o 
   2   4   2        2.01      0.07 o 
   3   4   2        2.31      0.08 o 
   4   4   2        0.67      0.05 o 
   5   4   2        0.03      0.04 o 
   6   4   2       25.43      0.59 o 
   7   4   2        1.37      0.15 o 
   8   4   2       13.85      0.36 o 
   9   4   2       12.33      0.33 o 
  10   4   2       -0.01      0.34 o 
  11   4   2        3.20      0.24 o 
 -10   5   2        6.43      0.35 o 
  -9   5   2        0.14      0.11 o 
  -8   5   2       26.45      0.65 o 
  -7   5   2       18.98      0.47 o 
  -6   5   2        0.66      0.10 o 
  -5   5   2        4.22      0.14 o 
  -4   5   2       21.52      0.50 o 
  -3   5   2        2.46      0.09 o 
  -2   5   2       15.60      0.36 o 
  -1   5   2       70.83      1.56 o 
   0   5   2        7.42      0.19 o 
   1   5   2       11.85      0.29 o 
   2   5   2        1.71      0.08 o 
   3   5   2        2.92      0.12 o 
   4   5   2        0.83      0.07 o 
   5   5   2        4.69      0.15 o 
   6   5   2        0.14      0.07 o 
   7   5   2       12.44      0.33 o 
   8   5   2        6.47      0.30 o 
   9   5   2        3.85      0.19 o 
  10   5   2        0.47      0.24 o 
  -8   6   2        0.62      0.12 o 
  -7   6   2        3.26      0.16 o 
  -6   6   2        4.13      0.16 o 
  -5   6   2        0.54      0.14 o 
  -4   6   2        4.74      0.23 o 
  -3   6   2        1.93      0.16 o 
  -2   6   2        0.07      0.09 o 
  -1   6   2        6.69      0.22 o 
   0   6   2        9.52      0.26 o 
   1   6   2        2.69      0.12 o 
   2   6   2        7.03      0.21 o 
   3   6   2        1.22      0.11 o 
   4   6   2        0.57      0.08 o 
   5   6   2        3.97      0.17 o 
   6   6   2        4.71      0.18 o 
   7   6   2        2.15      0.14 o 
   8   6   2        4.67      0.19 o 
  -6   7   2        0.15      0.12 o 
  -5   7   2        0.72      0.11 o 
  -4   7   2        4.33      0.24 o 
  -3   7   2        5.12      0.23 o 
  -2   7   2        0.25      0.12 o 
  -1   7   2        0.13      0.16 o 
   0   7   2        0.12      0.16 o 
   1   7   2        0.54      0.12 o 
   2   7   2        0.36      0.10 o 
   3   7   2        3.50      0.20 o 
   4   7   2        0.62      0.24 o 
   5   7   2        1.49      0.14 o 
 -13   1   3        0.22      0.09 o 
 -12   1   3        0.12      0.11 o 
 -11   1   3       13.45      0.35 o 
 -10   1   3        2.13      0.10 o 
  -9   1   3        0.17      0.05 o 
  -8   1   3       18.76      0.43 o 
  -7   1   3        3.73      0.10 o 
  -6   1   3        1.01      0.18 o 
  -5   1   3       50.10      1.18 o 
  -4   1   3        1.61      0.10 o 
  -3   1   3      160.48      3.51 o 
  -2   1   3       20.46      0.49 o 
  -1   1   3      342.49      7.46 o 
   0   1   3       18.20      0.44 o 
   1   1   3      780.40     16.99 o 
   2   1   3      459.46     10.10 o 
   3   1   3       40.38      0.95 o 
   4   1   3      205.54      4.47 o 
   5   1   3        1.73      0.18 o 
   6   1   3       22.28      0.52 o 
   7   1   3        7.47      0.19 o 
   8   1   3       83.20      1.84 o 
   9   1   3       25.80      0.60 o 
  10   1   3        8.33      0.24 o 
  11   1   3       11.11      0.36 o 
  12   1   3        3.43      0.15 o 
 -13   2   3        1.10      0.11 o 
 -12   2   3       -0.09      0.28 o 
 -11   2   3        1.34      0.12 o 
 -10   2   3       48.02      1.09 o 
  -9   2   3        0.66      0.07 o 
  -8   2   3        6.89      0.18 o 
  -7   2   3       22.26      0.51 o 
  -6   2   3       60.57      1.34 o 
  -5   2   3        4.15      0.28 o 
  -4   2   3       79.04      1.78 o 
  -3   2   3      299.20      6.57 o 
  -2   2   3        9.99      0.30 o 
  -1   2   3      173.89      3.85 o 
   0   2   3        0.03      0.08 o 
   1   2   3      356.96      7.93 o 
   2   2   3       17.21      0.43 o 
   3   2   3      101.64      2.25 o 
   4   2   3       54.06      1.29 o 
   5   2   3       24.00      0.60 o 
   6   2   3       13.21      0.31 o 
   7   2   3        4.59      0.14 o 
   8   2   3        5.02      0.17 o 
   9   2   3        4.94      0.24 o 
  10   2   3        7.77      0.23 o 
  11   2   3        0.87      0.13 o 
  12   2   3        1.99      0.12 o 
 -12   3   3        3.25      0.17 o 
 -11   3   3        0.21      0.09 o 
 -10   3   3        3.35      0.14 o 
  -9   3   3       12.36      0.31 o 
  -8   3   3        7.08      0.18 o 
  -7   3   3        2.07      0.07 o 
  -6   3   3        1.27      0.06 o 
  -5   3   3        5.97      0.15 o 
  -4   3   3       21.71      0.65 o 
  -3   3   3        3.27      0.21 o 
  -2   3   3        1.18      0.12 o 
  -1   3   3       13.41      0.40 o 
   0   3   3       86.52      2.13 o 
   1   3   3        0.14      0.09 o 
   2   3   3        4.23      0.21 o 
   3   3   3      100.32      2.26 o 
   4   3   3        1.32      0.06 o 
   5   3   3        4.43      0.13 o 
   6   3   3        0.63      0.06 o 
   7   3   3       14.98      0.36 o 
   8   3   3        0.83      0.13 o 
   9   3   3       13.98      0.37 o 
  10   3   3        3.91      0.16 o 
  11   3   3        1.37      0.12 o 
 -11   4   3        5.40      0.21 o 
 -10   4   3        6.04      0.20 o 
  -9   4   3       20.26      0.50 o 
  -8   4   3       15.55      0.42 o 
  -7   4   3        0.64      0.08 o 
  -6   4   3        6.87      0.19 o 
  -5   4   3       23.52      0.54 o 
  -4   4   3       59.82      1.32 o 
  -3   4   3       58.78      1.30 o 
  -2   4   3       32.38      0.73 o 
  -1   4   3        0.02      0.04 o 
   0   4   3        4.06      0.11 o 
   1   4   3       14.46      0.34 o 
   2   4   3       55.01      1.24 o 
   3   4   3       18.12      0.42 o 
   4   4   3        2.77      0.10 o 
   5   4   3        1.16      0.07 o 
   6   4   3        0.21      0.09 o 
   7   4   3        0.96      0.10 o 
   8   4   3        2.45      0.18 o 
   9   4   3       -0.07      0.26 o 
  10   4   3        1.58      0.12 o 
 -10   5   3        0.19      0.11 o 
  -9   5   3        0.15      0.11 o 
  -8   5   3        0.21      0.10 o 
  -7   5   3        3.36      0.19 o 
  -6   5   3        1.04      0.09 o 
  -5   5   3        3.26      0.12 o 
  -4   5   3        2.33      0.09 o 
  -3   5   3        4.28      0.13 o 
  -2   5   3        3.20      0.10 o 
  -1   5   3        1.22      0.08 o 
   0   5   3        1.12      0.07 o 
   1   5   3        0.56      0.06 o 
   2   5   3        1.35      0.09 o 
   3   5   3        0.07      0.06 o 
   4   5   3        3.33      0.12 o 
   5   5   3        1.15      0.09 o 
   6   5   3        0.65      0.11 o 
   7   5   3        1.47      0.11 o 
   8   5   3        3.80      0.17 o 
   9   5   3        1.19      0.18 o 
  -8   6   3        0.14      0.15 o 
  -7   6   3        0.19      0.12 o 
  -6   6   3        0.14      0.08 o 
  -5   6   3       18.41      0.58 o 
  -4   6   3       12.80      0.34 o 
  -3   6   3        0.88      0.11 o 
  -2   6   3       15.48      0.38 o 
  -1   6   3        0.17      0.09 o 
   0   6   3        3.64      0.13 o 
   1   6   3        0.61      0.07 o 
   2   6   3       12.60      0.37 o 
   3   6   3        0.51      0.10 o 
   4   6   3        0.59      0.10 o 
   5   6   3        1.84      0.12 o 
   6   6   3        5.24      0.20 o 
   7   6   3        0.20      0.12 o 
   8   6   3        1.42      0.27 o 
  -6   7   3        0.45      0.14 o 
  -5   7   3        0.74      0.11 o 
  -4   7   3        4.70      0.24 o 
  -3   7   3        0.22      0.12 o 
  -2   7   3        0.16      0.13 o 
  -1   7   3        3.25      0.16 o 
   0   7   3        0.48      0.14 o 
   1   7   3        0.43      0.10 o 
   2   7   3        2.14      0.20 o 
   3   7   3        4.37      0.29 o 
   4   7   3        0.36      0.14 o 
   5   7   3        1.94      0.27 o 
 -13   0   4        0.16      0.16 o 
 -12   0   4       42.01      1.08 o 
 -11   0   4        9.27      0.31 o 
 -10   0   4        8.36      0.25 o 
  -9   0   4       55.50      1.23 o 
  -8   0   4        4.01      0.15 o 
  -7   0   4       40.02      0.91 o 
  -6   0   4        2.48      0.20 o 
  -5   0   4       17.99      0.65 o 
  -4   0   4      122.93      2.72 o 
  -3   0   4       88.15      2.01 o 
  -2   0   4     1815.08     35.63 o 
  -1   0   4      824.38     18.27 o 
   0   0   4       70.84      1.61 o 
   1   0   4     1720.22     40.93 o 
   2   0   4        8.19      0.35 o 
   3   0   4       20.90      0.71 o 
   4   0   4       38.15      0.98 o 
   5   0   4       11.72      0.52 o 
   6   0   4        1.40      0.10 o 
   7   0   4      265.32      5.73 o 
   8   0   4       63.50      1.34 o 
   9   0   4        4.60      0.19 o 
  10   0   4       14.35      0.47 o 
  11   0   4        0.03      0.12 o 
  12   0   4        7.33      0.30 o 
 -13   1   4        1.17      0.12 o 
 -12   1   4       -0.03      0.37 o 
 -11   1   4       34.84      0.80 o 
 -10   1   4        0.59      0.08 o 
  -9   1   4       10.20      0.25 o 
  -8   1   4       28.92      0.66 o 
  -7   1   4        0.39      0.04 o 
  -6   1   4       31.33      0.83 o 
  -5   1   4       93.03      2.10 o 
  -4   1   4       34.13      0.79 o 
  -3   1   4      229.72      5.01 o 
  -2   1   4      355.53      7.69 o 
  -1   1   4      251.23      5.56 o 
   0   1   4     1442.34     31.46 o 
   1   1   4       66.94      1.51 o 
   2   1   4        8.99      0.28 o 
   3   1   4       10.95      0.33 o 
   4   1   4        2.72      0.16 o 
   5   1   4       38.96      0.98 o 
   6   1   4       54.53      1.21 o 
   7   1   4       34.08      0.77 o 
   8   1   4       32.56      0.73 o 
   9   1   4        2.72      0.13 o 
  10   1   4        9.60      0.27 o 
  11   1   4        1.62      0.12 o 
  12   1   4        0.55      0.13 o 
 -13   2   4        0.64      0.11 o 
 -12   2   4       -0.14      0.27 o 
 -11   2   4       10.53      0.29 o 
 -10   2   4       27.30      0.63 o 
  -9   2   4        0.42      0.06 o 
  -8   2   4       15.76      0.37 o 
  -7   2   4        3.33      0.10 o 
  -6   2   4        5.34      0.15 o 
  -5   2   4       28.51      0.74 o 
  -4   2   4       61.94      1.42 o 
  -3   2   4       27.21      0.66 o 
  -2   2   4       22.50      0.65 o 
  -1   2   4      229.77      5.09 o 
   0   2   4      186.28      4.20 o 
   1   2   4       19.78      0.48 o 
   2   2   4        1.09      0.09 o 
   3   2   4       91.47      2.04 o 
   4   2   4       15.54      0.49 o 
   5   2   4       60.14      1.32 o 
   6   2   4       47.20      1.04 o 
   7   2   4        0.48      0.06 o 
   8   2   4       14.42      0.37 o 
   9   2   4       35.57      0.84 o 
  10   2   4        1.58      0.10 o 
  11   2   4        6.50      0.23 o 
  12   2   4        3.88      0.17 o 
 -12   3   4        0.06      0.11 o 
 -11   3   4        4.41      0.18 o 
 -10   3   4       10.40      0.29 o 
  -9   3   4       20.87      0.49 o 
  -8   3   4        0.03      0.05 o 
  -7   3   4       75.56      1.68 o 
  -6   3   4        4.41      0.13 o 
  -5   3   4       11.35      0.27 o 
  -4   3   4      243.20      5.55 o 
  -3   3   4       45.51      1.13 o 
  -2   3   4        9.15      0.34 o 
  -1   3   4       56.10      1.49 o 
   0   3   4       55.68      1.59 o 
   1   3   4        8.08      0.34 o 
   2   3   4      221.34      4.85 o 
   3   3   4      108.04      2.38 o 
   4   3   4       48.29      1.08 o 
   5   3   4        3.87      0.12 o 
   6   3   4        0.19      0.05 o 
   7   3   4       14.39      0.39 o 
   8   3   4       10.46      0.28 o 
   9   3   4        6.57      0.20 o 
  10   3   4        3.21      0.16 o 
  11   3   4        2.99      0.17 o 
 -11   4   4       -0.09      0.26 o 
 -10   4   4        0.30      0.07 o 
  -9   4   4        0.28      0.09 o 
  -8   4   4       10.56      0.28 o 
  -7   4   4        2.17      0.09 o 
  -6   4   4       42.08      0.95 o 
  -5   4   4       23.44      0.54 o 
  -4   4   4        1.00      0.06 o 
  -3   4   4       28.93      0.65 o 
  -2   4   4        0.43      0.05 o 
  -1   4   4        0.36      0.04 o 
   0   4   4       12.15      0.30 o 
   1   4   4        2.83      0.10 o 
   2   4   4       53.70      1.18 o 
   3   4   4       37.23      0.84 o 
   4   4   4        1.53      0.08 o 
   5   4   4       25.58      0.60 o 
   6   4   4        5.96      0.18 o 
   7   4   4        2.39      0.18 o 
   8   4   4        2.43      0.12 o 
   9   4   4       -0.02      0.25 o 
  10   4   4        3.09      0.19 o 
 -10   5   4        1.92      0.13 o 
  -9   5   4        0.30      0.10 o 
  -8   5   4        0.06      0.11 o 
  -7   5   4        1.81      0.11 o 
  -6   5   4       35.85      0.85 o 
  -5   5   4       64.43      1.41 o 
  -4   5   4        0.52      0.06 o 
  -3   5   4        9.47      0.25 o 
  -2   5   4        3.42      0.11 o 
  -1   5   4        4.88      0.14 o 
   0   5   4       24.30      0.56 o 
   1   5   4       89.73      1.95 o 
   2   5   4        2.84      0.12 o 
   3   5   4       -0.02      0.26 o 
   4   5   4       22.04      0.52 o 
   5   5   4        3.03      0.13 o 
   6   5   4       14.78      0.40 o 
   7   5   4        2.59      0.14 o 
   8   5   4        0.71      0.10 o 
   9   5   4        0.97      0.28 o 
  -8   6   4        0.71      0.12 o 
  -7   6   4        0.45      0.15 o 
  -6   6   4        2.69      0.14 o 
  -5   6   4        2.65      0.14 o 
  -4   6   4        3.40      0.15 o 
  -3   6   4        1.19      0.09 o 
  -2   6   4        0.02      0.08 o 
  -1   6   4        1.86      0.09 o 
   0   6   4        0.60      0.09 o 
   1   6   4        5.24      0.17 o 
   2   6   4        6.71      0.22 o 
   3   6   4        1.18      0.13 o 
   4   6   4        0.18      0.09 o 
   5   6   4        1.69      0.14 o 
   6   6   4        0.20      0.12 o 
   7   6   4        3.69      0.36 o 
  -6   7   4        0.63      0.14 o 
  -5   7   4        0.21      0.18 o 
  -4   7   4        2.86      0.20 o 
  -3   7   4        4.43      0.24 o 
  -2   7   4        1.47      0.16 o 
  -1   7   4        3.39      0.26 o 
   0   7   4        0.08      0.13 o 
   1   7   4        1.35      0.17 o 
   2   7   4        4.23      0.18 o 
   3   7   4        0.72      0.13 o 
   4   7   4        0.31      0.15 o 
   5   7   4        0.94      0.35 o 
 -13   1   5        9.95      0.31 o 
 -12   1   5       18.63      0.48 o 
 -11   1   5        2.14      0.13 o 
 -10   1   5        9.07      0.25 o 
  -9   1   5        3.21      0.11 o 
  -8   1   5       22.12      0.51 o 
  -7   1   5        2.20      0.07 o 
  -6   1   5       96.60      2.17 o 
  -5   1   5       30.46      0.74 o 
  -4   1   5        0.07      0.04 o 
  -3   1   5      211.87      4.68 o 
  -2   1   5       20.83      0.51 o 
  -1   1   5        1.00      0.08 o 
   0   1   5       70.04      1.60 o 
   1   1   5      112.26      2.48 o 
   2   1   5       20.67      0.56 o 
   3   1   5        5.20      0.20 o 
   4   1   5       89.69      2.02 o 
   5   1   5        0.79      0.11 o 
   6   1   5       58.02      1.28 o 
   7   1   5       39.49      0.89 o 
   8   1   5       -0.11      0.19 o 
   9   1   5        5.65      0.18 o 
  10   1   5        3.48      0.14 o 
  11   1   5       12.40      0.35 o 
  12   1   5        3.50      0.16 o 
 -13   2   5        1.31      0.12 o 
 -12   2   5        7.54      0.24 o 
 -11   2   5        2.03      0.13 o 
 -10   2   5        0.12      0.07 o 
  -9   2   5        5.77      0.17 o 
  -8   2   5       33.24      0.75 o 
  -7   2   5        9.81      0.24 o 
  -6   2   5        4.41      0.12 o 
  -5   2   5      180.08      4.04 o 
  -4   2   5        5.97      0.22 o 
  -3   2   5        2.62      0.15 o 
  -2   2   5        3.50      0.15 o 
  -1   2   5      491.75     10.53 o 
   0   2   5       49.29      1.14 o 
   1   2   5       92.01      2.04 o 
   2   2   5      154.77      3.49 o 
   3   2   5       62.40      1.47 o 
   4   2   5        0.44      0.11 o 
   5   2   5       14.97      0.36 o 
   6   2   5       96.76      2.14 o 
   7   2   5        0.75      0.09 o 
   8   2   5        7.23      0.21 o 
   9   2   5        2.92      0.14 o 
  10   2   5       10.03      0.28 o 
  11   2   5        0.09      0.08 o 
  12   2   5        2.77      0.50 o 
 -12   3   5        0.12      0.10 o 
 -11   3   5        6.26      0.22 o 
 -10   3   5       -0.01      0.33 o 
  -9   3   5       -0.11      0.21 o 
  -8   3   5        0.80      0.07 o 
  -7   3   5       34.32      0.79 o 
  -6   3   5        0.67      0.06 o 
  -5   3   5        3.61      0.11 o 
  -4   3   5       28.71      0.71 o 
  -3   3   5       21.68      0.63 o 
  -2   3   5        6.24      0.29 o 
  -1   3   5        0.69      0.13 o 
   0   3   5       15.59      0.57 o 
   1   3   5       21.91      1.09 o 
   2   3   5        7.83      0.37 o 
   3   3   5        0.09      0.04 o 
   4   3   5        3.35      0.11 o 
   5   3   5       40.02      0.89 o 
   6   3   5        0.17      0.07 o 
   7   3   5        1.04      0.11 o 
   8   3   5       17.52      0.43 o 
   9   3   5        1.18      0.11 o 
  10   3   5        0.07      0.08 o 
  11   3   5        0.64      0.12 o 
 -11   4   5        0.30      0.11 o 
 -10   4   5        1.09      0.09 o 
  -9   4   5       -0.01      0.23 o 
  -8   4   5        3.08      0.12 o 
  -7   4   5       22.69      0.53 o 
  -6   4   5       38.78      0.87 o 
  -5   4   5       13.69      0.34 o 
  -4   4   5       11.22      0.28 o 
  -3   4   5        0.43      0.05 o 
  -2   4   5       33.99      0.76 o 
  -1   4   5       61.42      1.37 o 
   0   4   5       75.77      1.67 o 
   1   4   5       51.97      1.15 o 
   2   4   5       18.44      0.43 o 
   3   4   5        0.19      0.06 o 
   4   4   5       19.94      0.51 o 
   5   4   5       18.42      0.44 o 
   6   4   5       14.35      0.36 o 
   7   4   5       19.89      0.50 o 
   8   4   5        2.70      0.13 o 
   9   4   5        0.42      0.08 o 
  10   4   5        1.04      0.12 o 
 -10   5   5        2.86      0.16 o 
  -9   5   5       -0.03      0.24 o 
  -8   5   5        1.54      0.11 o 
  -7   5   5        0.95      0.10 o 
  -6   5   5       -0.23      0.23 o 
  -5   5   5        0.18      0.09 o 
  -4   5   5        0.06      0.07 o 
  -3   5   5        1.03      0.11 o 
  -2   5   5        4.04      0.12 o 
  -1   5   5        0.27      0.05 o 
   0   5   5        2.86      0.12 o 
   1   5   5        4.23      0.14 o 
   2   5   5        1.21      0.07 o 
   3   5   5        1.60      0.10 o 
   4   5   5        2.12      0.13 o 
   5   5   5        0.33      0.11 o 
   6   5   5        0.02      0.10 o 
   7   5   5       -0.11      0.26 o 
   8   5   5        0.23      0.15 o 
   9   5   5        1.00      0.17 o 
  -8   6   5        0.11      0.15 o 
  -7   6   5        0.62      0.14 o 
  -6   6   5        9.67      0.29 o 
  -5   6   5        1.45      0.15 o 
  -4   6   5        5.31      0.21 o 
  -3   6   5        0.59      0.09 o 
  -2   6   5        8.76      0.26 o 
  -1   6   5        0.86      0.08 o 
   0   6   5       27.50      0.66 o 
   1   6   5       11.34      0.30 o 
   2   6   5        0.11      0.09 o 
   3   6   5        3.18      0.18 o 
   4   6   5        2.64      0.15 o 
   5   6   5        7.55      0.25 o 
   6   6   5        0.89      0.23 o 
   7   6   5        3.72      0.19 o 
  -6   7   5        0.70      0.15 o 
  -5   7   5        0.13      0.10 o 
  -4   7   5       -0.01      0.38 o 
  -3   7   5        1.69      0.17 o 
  -2   7   5        0.25      0.10 o 
  -1   7   5        0.29      0.17 o 
   0   7   5        0.99      0.12 o 
   1   7   5        3.40      0.16 o 
   2   7   5       -0.04      0.26 o 
   3   7   5        0.05      0.14 o 
   4   7   5        0.80      0.17 o 
   5   7   5        0.61      0.30 o 
 -13   0   6       34.03      0.94 o 
 -12   0   6        3.96      0.22 o 
 -11   0   6        0.66      0.14 o 
 -10   0   6       12.36      0.34 o 
  -9   0   6       24.43      0.57 o 
  -8   0   6        0.11      0.07 o 
  -7   0   6      259.81      5.64 o 
  -6   0   6      165.54      3.50 o 
  -5   0   6      116.08      2.54 o 
  -4   0   6       45.67      1.15 o 
  -3   0   6       11.83      0.34 o 
  -2   0   6      167.02      3.57 o 
  -1   0   6      195.17      4.31 o 
   0   0   6      982.21     20.98 o 
   1   0   6      216.81      4.75 o 
   2   0   6        4.29      0.20 o 
   3   0   6      562.81     10.96 o 
   4   0   6       13.25      0.54 o 
   5   0   6        6.17      0.26 o 
   6   0   6       42.15      0.95 o 
   7   0   6        1.04      0.11 o 
   8   0   6        4.67      0.18 o 
   9   0   6       26.25      0.68 o 
  10   0   6       16.97      0.46 o 
  11   0   6        2.56      0.19 o 
  12   0   6       19.98      0.64 o 
 -13   1   6        0.05      0.11 o 
 -12   1   6        4.37      0.16 o 
 -11   1   6        0.25      0.08 o 
 -10   1   6       -0.02      0.21 o 
  -9   1   6       22.10      0.51 o 
  -8   1   6        1.65      0.07 o 
  -7   1   6       18.85      0.43 o 
  -6   1   6      151.94      3.30 o 
  -5   1   6        3.83      0.23 o 
  -4   1   6      179.71      3.91 o 
  -3   1   6        0.55      0.07 o 
  -2   1   6        5.71      0.17 o 
  -1   1   6        0.57      0.08 o 
   0   1   6      305.26      6.65 o 
   1   1   6      209.64      4.60 o 
   2   1   6      416.75      8.84 o 
   3   1   6        4.81      0.21 o 
   4   1   6       40.30      0.99 o 
   5   1   6       80.53      1.77 o 
   6   1   6       20.45      0.48 o 
   7   1   6        0.87      0.09 o 
   8   1   6        3.96      0.21 o 
   9   1   6        7.50      0.22 o 
  10   1   6        7.75      0.23 o 
  11   1   6        3.49      0.16 o 
  12   1   6       11.51      0.35 o 
 -13   2   6        0.52      0.15 o 
 -12   2   6        0.16      0.09 o 
 -11   2   6        5.88      0.19 o 
 -10   2   6       -0.07      0.26 o 
  -9   2   6       33.75      0.76 o 
  -8   2   6       56.40      1.24 o 
  -7   2   6        2.15      0.08 o 
  -6   2   6        1.08      0.07 o 
  -5   2   6       80.59      1.83 o 
  -4   2   6        5.66      0.21 o 
  -3   2   6      140.33      3.08 o 
  -2   2   6       72.64      1.64 o 
  -1   2   6       18.43      0.51 o 
   0   2   6        5.72      0.23 o 
   1   2   6      162.57      3.59 o 
   2   2   6       10.07      0.35 o 
   3   2   6       44.45      1.16 o 
   4   2   6        6.91      0.21 o 
   5   2   6       48.30      1.08 o 
   6   2   6        2.14      0.11 o 
   7   2   6        6.03      0.19 o 
   8   2   6       -0.14      0.20 o 
   9   2   6        3.08      0.14 o 
  10   2   6        7.22      0.23 o 
  11   2   6       18.87      0.47 o 
 -12   3   6        0.86      0.10 o 
 -11   3   6        2.67      0.13 o 
 -10   3   6       11.02      0.29 o 
  -9   3   6        1.04      0.09 o 
  -8   3   6       32.90      0.76 o 
  -7   3   6       15.70      0.37 o 
  -6   3   6        6.09      0.17 o 
  -5   3   6        4.65      0.14 o 
  -4   3   6        7.94      0.25 o 
  -3   3   6        0.21      0.12 o 
  -2   3   6      369.56      7.83 o 
  -1   3   6      107.11      2.62 o 
   0   3   6        0.01      0.15 o 
   1   3   6       43.57      1.19 o 
   2   3   6        2.41      0.13 o 
   3   3   6       19.84      0.46 o 
   4   3   6      105.52      2.31 o 
   5   3   6       89.97      1.99 o 
   6   3   6        0.21      0.08 o 
   7   3   6        6.52      0.21 o 
   8   3   6       14.09      0.38 o 
   9   3   6       15.76      0.40 o 
  10   3   6       13.44      0.36 o 
  11   3   6        1.95      0.14 o 
 -11   4   6        6.81      0.25 o 
 -10   4   6        3.28      0.13 o 
  -9   4   6        7.76      0.22 o 
  -8   4   6        4.75      0.15 o 
  -7   4   6        4.28      0.14 o 
  -6   4   6        1.79      0.08 o 
  -5   4   6        0.12      0.06 o 
  -4   4   6       28.02      0.64 o 
  -3   4   6       24.22      0.56 o 
  -2   4   6        3.75      0.13 o 
  -1   4   6       82.18      1.81 o 
   0   4   6        6.48      0.18 o 
   1   4   6        8.00      0.20 o 
   2   4   6        3.41      0.12 o 
   3   4   6        0.26      0.08 o 
   4   4   6       13.21      0.35 o 
   5   4   6        8.46      0.26 o 
   6   4   6        0.75      0.11 o 
   7   4   6       30.11      0.71 o 
   8   4   6        3.80      0.16 o 
   9   4   6        4.98      0.18 o 
  10   4   6        0.69      0.12 o 
 -10   5   6        5.93      0.24 o 
  -9   5   6        0.67      0.13 o 
  -8   5   6        0.76      0.16 o 
  -7   5   6        7.66      0.29 o 
  -6   5   6        6.71      0.20 o 
  -5   5   6        8.27      0.25 o 
  -4   5   6        5.16      0.17 o 
  -3   5   6       35.64      0.80 o 
  -2   5   6        0.03      0.05 o 
  -1   5   6       31.66      0.73 o 
   0   5   6       73.19      1.60 o 
   1   5   6        0.02      0.06 o 
   2   5   6        1.69      0.09 o 
   3   5   6       15.37      0.45 o 
   4   5   6        9.25      0.28 o 
   5   5   6        6.13      0.22 o 
   6   5   6       45.47      1.11 o 
   7   5   6        0.92      0.12 o 
   8   5   6        6.80      0.25 o 
   9   5   6        0.08      0.12 o 
  -8   6   6        0.27      0.12 o 
  -7   6   6        6.09      0.25 o 
  -6   6   6        0.76      0.15 o 
  -5   6   6        0.72      0.10 o 
  -4   6   6        1.44      0.11 o 
  -3   6   6        0.65      0.11 o 
  -2   6   6        0.00      0.23 o 
  -1   6   6        8.87      0.28 o 
   0   6   6        0.11      0.09 o 
   1   6   6        3.69      0.14 o 
   2   6   6        0.58      0.10 o 
   3   6   6        0.91      0.12 o 
   4   6   6        0.09      0.09 o 
   5   6   6        2.77      0.17 o 
   6   6   6       -0.06      0.27 o 
   7   6   6        3.05      0.17 o 
  -6   7   6        1.18      0.31 o 
  -5   7   6       -0.05      0.33 o 
  -4   7   6        0.81      0.13 o 
  -3   7   6        0.69      0.12 o 
  -2   7   6        3.10      0.20 o 
  -1   7   6        3.58      0.29 o 
   0   7   6        0.14      0.14 o 
   1   7   6        0.06      0.11 o 
   2   7   6        2.01      0.15 o 
   3   7   6        0.80      0.12 o 
   4   7   6        6.13      0.25 o 
 -13   1   7        0.21      0.23 o 
 -12   1   7        1.53      0.11 o 
 -11   1   7        1.56      0.09 o 
 -10   1   7       46.80      1.04 o 
  -9   1   7       16.60      0.39 o 
  -8   1   7       55.09      1.22 o 
  -7   1   7       50.80      1.13 o 
  -6   1   7        2.69      0.15 o 
  -5   1   7        1.23      0.13 o 
  -4   1   7       87.99      1.97 o 
  -3   1   7      345.30      7.58 o 
  -2   1   7       33.41      0.82 o 
  -1   1   7      415.68      8.97 o 
   0   1   7       35.11      0.84 o 
   1   1   7       17.96      0.49 o 
   2   1   7       30.10      0.82 o 
   3   1   7       28.01      0.75 o 
   4   1   7        8.37      0.30 o 
   5   1   7        4.94      0.14 o 
   6   1   7       11.84      0.30 o 
   7   1   7        1.37      0.09 o 
   8   1   7        0.16      0.07 o 
   9   1   7       12.96      0.37 o 
  10   1   7        0.04      0.08 o 
  11   1   7        4.57      0.17 o 
 -13   2   7       -0.05      0.27 o 
 -12   2   7        3.21      0.15 o 
 -11   2   7        7.86      0.24 o 
 -10   2   7        1.11      0.09 o 
  -9   2   7        9.83      0.25 o 
  -8   2   7        6.33      0.17 o 
  -7   2   7       19.27      0.45 o 
  -6   2   7        0.17      0.04 o 
  -5   2   7       20.95      0.60 o 
  -4   2   7        6.91      0.28 o 
  -3   2   7      167.92      3.61 o 
  -2   2   7       34.09      0.88 o 
  -1   2   7        1.23      0.12 o 
   0   2   7      138.41      3.07 o 
   1   2   7       81.91      1.86 o 
   2   2   7       57.08      1.36 o 
   3   2   7        3.30      0.20 o 
   4   2   7      154.27      3.36 o 
   5   2   7        4.26      0.15 o 
   6   2   7        0.91      0.07 o 
   7   2   7        3.11      0.12 o 
   8   2   7       35.33      0.80 o 
   9   2   7        1.61      0.17 o 
  10   2   7        3.71      0.15 o 
  11   2   7       15.88      0.40 o 
 -12   3   7        1.07      0.18 o 
 -11   3   7        3.53      0.16 o 
 -10   3   7        0.58      0.09 o 
  -9   3   7       19.66      0.46 o 
  -8   3   7       10.16      0.27 o 
  -7   3   7       -0.02      0.19 o 
  -6   3   7        7.40      0.19 o 
  -5   3   7       15.92      0.37 o 
  -4   3   7        5.20      0.15 o 
  -3   3   7        4.04      0.14 o 
  -2   3   7       80.70      1.91 o 
  -1   3   7        1.58      0.19 o 
   0   3   7        0.69      0.21 o 
   1   3   7       18.58      0.53 o 
   2   3   7       29.62      0.68 o 
   3   3   7        1.98      0.08 o 
   4   3   7        0.25      0.09 o 
   5   3   7        4.54      0.16 o 
   6   3   7        5.14      0.17 o 
   7   3   7        3.25      0.13 o 
   8   3   7        0.19      0.09 o 
   9   3   7        0.16      0.12 o 
  10   3   7       11.46      0.32 o 
 -11   4   7        0.32      0.09 o 
 -10   4   7        0.13      0.08 o 
  -9   4   7        0.93      0.12 o 
  -8   4   7        3.06      0.14 o 
  -7   4   7        4.54      0.16 o 
  -6   4   7        0.04      0.06 o 
  -5   4   7        1.11      0.06 o 
  -4   4   7        9.43      0.24 o 
  -3   4   7       16.43      0.40 o 
  -2   4   7       36.99      0.83 o 
  -1   4   7       28.75      0.65 o 
   0   4   7        0.20      0.07 o 
   1   4   7        1.27      0.07 o 
   2   4   7       17.96      0.42 o 
   3   4   7       54.45      1.19 o 
   4   4   7       40.26      0.95 o 
   5   4   7       18.26      0.44 o 
   6   4   7        1.80      0.13 o 
   7   4   7        0.17      0.11 o 
   8   4   7        4.46      0.19 o 
   9   4   7       17.71      0.46 o 
  10   4   7        7.02      0.57 o 
 -10   5   7       -0.10      0.24 o 
  -9   5   7       -0.26      0.26 o 
  -8   5   7        4.68      0.17 o 
  -7   5   7        0.73      0.10 o 
  -6   5   7        2.66      0.13 o 
  -5   5   7        2.47      0.14 o 
  -4   5   7        0.05      0.07 o 
  -3   5   7        3.96      0.14 o 
  -2   5   7        0.27      0.07 o 
  -1   5   7        0.87      0.09 o 
   0   5   7        0.06      0.06 o 
   1   5   7        0.74      0.18 o 
   2   5   7        0.26      0.06 o 
   3   5   7        4.50      0.19 o 
   4   5   7        0.07      0.09 o 
   5   5   7        1.34      0.13 o 
   6   5   7        2.87      0.24 o 
   7   5   7        0.13      0.12 o 
   8   5   7        2.00      0.17 o 
  -8   6   7        0.91      0.23 o 
  -7   6   7        2.39      0.15 o 
  -6   6   7        0.67      0.09 o 
  -5   6   7        1.84      0.12 o 
  -4   6   7        9.21      0.29 o 
  -3   6   7        0.84      0.13 o 
  -2   6   7        3.53      0.22 o 
  -1   6   7        9.21      0.26 o 
   0   6   7        0.17      0.08 o 
   1   6   7        0.19      0.11 o 
   2   6   7        5.27      0.20 o 
   3   6   7       13.57      0.38 o 
   4   6   7        0.93      0.12 o 
   5   6   7       11.57      0.34 o 
   6   6   7        1.77      0.13 o 
   7   6   7        3.19      0.42 o 
  -5   7   7        2.50      0.15 o 
  -4   7   7        2.87      0.17 o 
  -3   7   7        0.13      0.11 o 
  -2   7   7        4.56      0.20 o 
  -1   7   7        0.19      0.10 o 
   0   7   7        0.13      0.10 o 
   1   7   7        0.10      0.11 o 
   2   7   7        3.00      0.19 o 
   3   7   7       -0.17      0.28 o 
   4   7   7        0.66      0.14 o 
 -13   0   8        3.21      0.24 o 
 -12   0   8        0.23      0.12 o 
 -11   0   8       87.42      1.87 o 
 -10   0   8       16.72      0.43 o 
  -9   0   8        4.17      0.27 o 
  -8   0   8       48.53      1.06 o 
  -7   0   8        0.36      0.08 o 
  -6   0   8        0.95      0.21 o 
  -5   0   8      285.72      7.68 o 
  -4   0   8      571.44     12.78 o 
  -3   0   8       22.23      0.59 o 
  -2   0   8      453.60     10.39 o 
  -1   0   8      491.77     11.25 o 
   0   0   8      288.93      6.36 o 
   1   0   8       69.94      1.74 o 
   2   0   8      103.70      2.31 o 
   3   0   8       10.61      0.88 o 
   4   0   8        1.21      0.24 o 
   5   0   8      144.04      3.06 o 
   6   0   8       14.97      0.40 o 
   7   0   8       43.46      0.95 o 
   8   0   8       28.28      0.67 o 
   9   0   8       -0.05      0.27 o 
  10   0   8        1.08      0.13 o 
  11   0   8        0.18      0.27 o 
 -13   1   8        3.50      0.18 o 
 -12   1   8       12.00      0.33 o 
 -11   1   8        1.33      0.09 o 
 -10   1   8       19.60      0.47 o 
  -9   1   8        4.46      0.15 o 
  -8   1   8        5.87      0.19 o 
  -7   1   8        0.02      0.08 o 
  -6   1   8        3.31      0.13 o 
  -5   1   8       16.74      0.63 o 
  -4   1   8      174.63      3.78 o 
  -3   1   8        8.46      0.28 o 
  -2   1   8      288.34      6.25 o 
  -1   1   8       93.78      2.14 o 
   0   1   8       27.07      0.68 o 
   1   1   8       91.78      2.08 o 
   2   1   8       46.34      1.14 o 
   3   1   8       38.33      0.94 o 
   4   1   8       27.87      0.65 o 
   5   1   8        1.51      0.12 o 
   6   1   8       41.61      0.94 o 
   7   1   8       46.15      1.04 o 
   8   1   8       18.89      0.50 o 
   9   1   8        1.61      0.16 o 
  10   1   8        1.17      0.16 o 
  11   1   8        0.20      0.10 o 
 -13   2   8        2.22      0.15 o 
 -12   2   8        4.19      0.17 o 
 -11   2   8       -0.07      0.24 o 
 -10   2   8        8.59      0.25 o 
  -9   2   8       55.02      1.25 o 
  -8   2   8        6.57      0.19 o 
  -7   2   8       16.45      0.39 o 
  -6   2   8       13.27      0.32 o 
  -5   2   8        1.90      0.10 o 
  -4   2   8       84.03      2.13 o 
  -3   2   8      288.88      6.20 o 
  -2   2   8       28.88      0.87 o 
  -1   2   8       45.17      1.11 o 
   0   2   8        0.21      0.11 o 
   1   2   8        5.97      0.26 o 
   2   2   8       54.04      1.37 o 
   3   2   8      102.90      2.24 o 
   4   2   8        0.68      0.08 o 
   5   2   8       13.49      0.34 o 
   6   2   8        5.08      0.28 o 
   7   2   8        7.02      0.23 o 
   8   2   8        4.35      0.18 o 
   9   2   8        1.84      0.17 o 
  10   2   8        3.38      0.17 o 
  11   2   8        2.70      0.25 o 
 -12   3   8       -0.27      0.27 o 
 -11   3   8       -0.07      0.26 o 
 -10   3   8        5.65      0.24 o 
  -9   3   8        6.18      0.26 o 
  -8   3   8       21.42      0.50 o 
  -7   3   8        0.09      0.05 o 
  -6   3   8       39.76      0.89 o 
  -5   3   8        2.15      0.08 o 
  -4   3   8        0.24      0.04 o 
  -3   3   8       18.23      0.42 o 
  -2   3   8       25.52      0.59 o 
  -1   3   8        6.99      0.30 o 
   0   3   8       98.93      2.23 o 
   1   3   8       25.34      0.58 o 
   2   3   8        1.68      0.08 o 
   3   3   8      114.62      2.51 o 
   4   3   8       53.36      1.19 o 
   5   3   8        3.10      0.12 o 
   6   3   8        5.92      0.19 o 
   7   3   8       12.20      0.38 o 
   8   3   8        3.76      0.19 o 
   9   3   8       15.88      0.48 o 
  10   3   8       24.84      0.75 o 
 -11   4   8        0.17      0.10 o 
 -10   4   8        2.98      0.14 o 
  -9   4   8        4.07      0.15 o 
  -8   4   8        4.27      0.15 o 
  -7   4   8       25.95      0.60 o 
  -6   4   8        6.73      0.19 o 
  -5   4   8       25.22      0.58 o 
  -4   4   8        4.34      0.13 o 
  -3   4   8        0.53      0.05 o 
  -2   4   8        0.47      0.04 o 
  -1   4   8        7.43      0.19 o 
   0   4   8        5.48      0.15 o 
   1   4   8       57.84      1.28 o 
   2   4   8        5.03      0.17 o 
   3   4   8       20.17      0.53 o 
   4   4   8       20.40      0.51 o 
   5   4   8        0.08      0.10 o 
   6   4   8        0.03      0.14 o 
   7   4   8        0.01      0.12 o 
   8   4   8        0.12      0.10 o 
   9   4   8       12.24      0.36 o 
 -10   5   8        0.25      0.18 o 
  -9   5   8        0.49      0.10 o 
  -8   5   8        7.70      0.28 o 
  -7   5   8        0.05      0.09 o 
  -6   5   8       16.47      0.43 o 
  -5   5   8        5.94      0.19 o 
  -4   5   8        7.62      0.23 o 
  -3   5   8        0.44      0.07 o 
  -2   5   8        1.01      0.08 o 
  -1   5   8        0.65      0.07 o 
   0   5   8        6.49      0.20 o 
   1   5   8        7.50      0.22 o 
   2   5   8       70.25      1.53 o 
   3   5   8        1.47      0.11 o 
   4   5   8        2.13      0.20 o 
   5   5   8        7.25      0.25 o 
   6   5   8        0.72      0.15 o 
   7   5   8        3.29      0.17 o 
   8   5   8       20.40      0.53 o 
  -8   6   8        0.20      0.11 o 
  -7   6   8        4.23      0.19 o 
  -6   6   8        0.39      0.08 o 
  -5   6   8       11.16      0.31 o 
  -4   6   8        1.42      0.11 o 
  -3   6   8        0.05      0.12 o 
  -2   6   8        1.87      0.11 o 
  -1   6   8        2.38      0.12 o 
   0   6   8        0.72      0.11 o 
   1   6   8       12.33      0.33 o 
   2   6   8        0.67      0.11 o 
   3   6   8        0.17      0.11 o 
   4   6   8        1.91      0.14 o 
   5   6   8        0.69      0.11 o 
   6   6   8        0.83      0.11 o 
  -5   7   8       -0.11      0.27 o 
  -4   7   8        1.80      0.28 o 
  -3   7   8        0.35      0.13 o 
  -2   7   8        3.63      0.21 o 
  -1   7   8        0.41      0.09 o 
   0   7   8        0.96      0.11 o 
   1   7   8       -0.10      0.27 o 
   2   7   8        0.38      0.12 o 
   3   7   8        0.94      0.13 o 
 -13   1   9       -0.26      0.30 o 
 -12   1   9       10.83      0.35 o 
 -11   1   9        5.73      0.20 o 
 -10   1   9        9.66      0.27 o 
  -9   1   9       16.64      0.42 o 
  -8   1   9       13.13      0.34 o 
  -7   1   9       10.48      0.27 o 
  -6   1   9       44.31      0.99 o 
  -5   1   9      270.68      5.82 o 
  -4   1   9       45.72      1.22 o 
  -3   1   9       61.17      1.43 o 
  -2   1   9       22.33      0.61 o 
  -1   1   9      172.78      3.87 o 
   0   1   9       37.00      0.91 o 
   1   1   9      189.07      4.33 o 
   2   1   9      178.16      3.92 o 
   3   1   9        1.11      0.13 o 
   4   1   9       20.54      0.48 o 
   5   1   9        2.05      0.15 o 
   6   1   9       34.21      0.78 o 
   7   1   9        0.16      0.23 o 
   8   1   9        8.57      0.28 o 
   9   1   9        2.14      0.18 o 
  10   1   9        1.15      0.14 o 
  11   1   9        1.45      0.16 o 
 -13   2   9        1.08      0.30 o 
 -12   2   9        4.03      0.17 o 
 -11   2   9        0.13      0.09 o 
 -10   2   9       12.84      0.33 o 
  -9   2   9        1.35      0.09 o 
  -8   2   9        1.13      0.08 o 
  -7   2   9       16.62      0.40 o 
  -6   2   9       31.34      0.71 o 
  -5   2   9        0.27      0.05 o 
  -4   2   9       13.79      0.48 o 
  -3   2   9       51.55      1.38 o 
  -2   2   9       16.49      0.62 o 
  -1   2   9        7.40      0.29 o 
   0   2   9       54.36      1.45 o 
   1   2   9        7.17      0.30 o 
   2   2   9       78.35      1.98 o 
   3   2   9        2.28      0.11 o 
   4   2   9       13.87      0.33 o 
   5   2   9       10.53      0.28 o 
   6   2   9       33.12      0.76 o 
   7   2   9       20.32      0.54 o 
   8   2   9       -0.04      0.26 o 
   9   2   9       15.23      0.45 o 
  10   2   9        0.23      0.11 o 
 -12   3   9        0.07      0.13 o 
 -11   3   9        0.96      0.12 o 
 -10   3   9        0.73      0.13 o 
  -9   3   9        1.40      0.11 o 
  -8   3   9        5.43      0.18 o 
  -7   3   9        9.45      0.24 o 
  -6   3   9       31.98      0.72 o 
  -5   3   9        0.08      0.04 o 
  -4   3   9       36.58      0.82 o 
  -3   3   9        4.71      0.13 o 
  -2   3   9        7.97      0.20 o 
  -1   3   9        0.98      0.06 o 
   0   3   9       41.12      0.98 o 
   1   3   9       10.04      0.25 o 
   2   3   9        1.36      0.07 o 
   3   3   9       33.91      0.77 o 
   4   3   9        6.11      0.18 o 
   5   3   9        0.40      0.07 o 
   6   3   9        3.13      0.16 o 
   7   3   9        9.53      0.28 o 
   8   3   9       -0.03      0.24 o 
   9   3   9       -0.02      0.35 o 
  10   3   9        0.47      0.12 o 
 -11   4   9        2.59      0.15 o 
 -10   4   9        3.01      0.15 o 
  -9   4   9        1.57      0.10 o 
  -8   4   9        0.36      0.08 o 
  -7   4   9        5.61      0.18 o 
  -6   4   9        0.13      0.07 o 
  -5   4   9        0.02      0.06 o 
  -4   4   9        2.15      0.17 o 
  -3   4   9        0.58      0.07 o 
  -2   4   9        0.32      0.05 o 
  -1   4   9        1.20      0.06 o 
   0   4   9        6.27      0.17 o 
   1   4   9       11.91      0.30 o 
   2   4   9        6.73      0.20 o 
   3   4   9        9.84      0.29 o 
   4   4   9        0.89      0.13 o 
   5   4   9        7.54      0.24 o 
   6   4   9        7.30      0.26 o 
   7   4   9       10.29      0.38 o 
   8   4   9       12.36      0.40 o 
   9   4   9        5.33      0.25 o 
 -10   5   9        0.03      0.10 o 
  -9   5   9        3.43      0.16 o 
  -8   5   9       -0.11      0.25 o 
  -7   5   9        0.03      0.09 o 
  -6   5   9        1.31      0.12 o 
  -5   5   9        2.70      0.13 o 
  -4   5   9        0.16      0.10 o 
  -3   5   9        4.23      0.14 o 
  -2   5   9        0.93      0.09 o 
  -1   5   9        6.69      0.20 o 
   0   5   9        0.31      0.07 o 
   1   5   9        0.74      0.08 o 
   2   5   9        5.57      0.21 o 
   3   5   9        0.34      0.18 o 
   4   5   9       -0.03      0.22 o 
   5   5   9        0.19      0.11 o 
   6   5   9        1.32      0.14 o 
   7   5   9        0.07      0.12 o 
   8   5   9        2.89      0.28 o 
  -8   6   9        0.42      0.13 o 
  -7   6   9        1.80      0.14 o 
  -6   6   9        0.29      0.09 o 
  -5   6   9        2.30      0.20 o 
  -4   6   9       -0.04      0.25 o 
  -3   6   9        3.88      0.16 o 
  -2   6   9        2.73      0.15 o 
  -1   6   9        0.20      0.09 o 
   0   6   9        0.48      0.10 o 
   1   6   9       10.96      0.31 o 
   2   6   9        0.28      0.13 o 
   3   6   9        0.82      0.19 o 
   4   6   9        1.51      0.17 o 
   5   6   9        1.89      0.15 o 
   6   6   9        0.47      0.16 o 
  -5   7   9        2.02      0.21 o 
  -4   7   9        7.32      0.28 o 
  -3   7   9        0.22      0.13 o 
  -2   7   9        0.46      0.11 o 
  -1   7   9        0.05      0.08 o 
   0   7   9        6.80      0.23 o 
   1   7   9        4.24      0.18 o 
   2   7   9        0.26      0.12 o 
   3   7   9        1.98      0.30 o 
 -13   0  10        0.15      0.15 o 
 -12   0  10        2.30      0.21 o 
 -11   0  10        7.78      0.56 o 
 -10   0  10       11.38      0.81 o 
  -9   0  10       51.59      1.08 o 
  -8   0  10        6.86      0.29 o 
  -7   0  10        1.46      0.13 o 
  -6   0  10      289.27      6.13 o 
  -5   0  10      101.60      2.33 o 
  -4   0  10        1.57      0.30 o 
  -3   0  10        3.37      0.30 o 
  -2   0  10      185.77      4.01 o 
  -1   0  10        2.87      0.48 o 
   0   0  10      401.09      8.24 o 
   1   0  10      675.65     15.28 o 
   2   0  10       34.20      1.01 o 
   3   0  10        1.38      0.15 o 
   4   0  10        4.12      0.21 o 
   5   0  10       70.97      1.50 o 
   6   0  10       32.11      0.74 o 
   7   0  10       57.72      1.20 o 
   8   0  10        0.59      0.17 o 
   9   0  10       13.49      0.51 o 
  10   0  10       11.99      0.49 o 
  11   0  10        0.48      0.32 o 
 -13   1  10        3.35      0.29 o 
 -12   1  10        2.61      0.16 o 
 -11   1  10        3.64      0.16 o 
 -10   1  10        6.05      0.20 o 
  -9   1  10        1.22      0.12 o 
  -8   1  10       35.72      0.85 o 
  -7   1  10       29.38      0.68 o 
  -6   1  10       50.61      1.12 o 
  -5   1  10       25.54      0.64 o 
  -4   1  10        0.14      0.15 o 
  -3   1  10        3.69      0.33 o 
  -2   1  10       32.78      0.84 o 
  -1   1  10       -0.04      0.26 o 
   0   1  10      147.24      3.27 o 
   1   1  10       72.82      1.70 o 
   2   1  10       42.83      1.07 o 
   3   1  10       85.01      1.89 o 
   4   1  10        0.32      0.07 o 
   5   1  10        0.69      0.12 o 
   6   1  10        0.30      0.14 o 
   7   1  10        3.17      0.17 o 
   8   1  10       18.27      0.55 o 
   9   1  10        9.24      0.41 o 
  10   1  10        5.41      0.24 o 
 -13   2  10        3.85      0.22 o 
 -12   2  10       -0.04      0.27 o 
 -11   2  10        0.91      0.12 o 
 -10   2  10        0.70      0.09 o 
  -9   2  10        5.32      0.17 o 
  -8   2  10       11.13      0.32 o 
  -7   2  10       76.49      1.69 o 
  -6   2  10        9.64      0.25 o 
  -5   2  10       -0.02      0.13 o 
  -4   2  10       31.31      0.73 o 
  -3   2  10       10.91      0.41 o 
  -2   2  10       89.71      2.08 o 
  -1   2  10      188.30      4.18 o 
   0   2  10       25.77      0.74 o 
   1   2  10        4.60      0.20 o 
   2   2  10       75.43      1.66 o 
   3   2  10       11.07      0.27 o 
   4   2  10       40.87      0.92 o 
   5   2  10       39.34      0.87 o 
   6   2  10        1.36      0.16 o 
   7   2  10        0.83      0.12 o 
   8   2  10       14.90      0.47 o 
   9   2  10        1.84      0.30 o 
  10   2  10        6.17      0.25 o 
 -12   3  10        0.00      0.11 o 
 -11   3  10       11.87      0.35 o 
 -10   3  10        7.70      0.25 o 
  -9   3  10        4.74      0.19 o 
  -8   3  10        9.60      0.28 o 
  -7   3  10       11.03      0.29 o 
  -6   3  10        0.69      0.08 o 
  -5   3  10        6.21      0.17 o 
  -4   3  10       63.50      1.40 o 
  -3   3  10       19.95      0.46 o 
  -2   3  10       22.20      0.50 o 
  -1   3  10       32.03      0.74 o 
   0   3  10        1.14      0.07 o 
   1   3  10        0.71      0.06 o 
   2   3  10        2.31      0.12 o 
   3   3  10        0.23      0.06 o 
   4   3  10        9.66      0.26 o 
   5   3  10       37.17      0.86 o 
   6   3  10       31.84      0.81 o 
   7   3  10        2.27      0.17 o 
   8   3  10        2.59      0.22 o 
   9   3  10        2.98      0.20 o 
  10   3  10        1.03      0.27 o 
 -11   4  10        3.43      0.25 o 
 -10   4  10        7.07      0.23 o 
  -9   4  10        0.50      0.09 o 
  -8   4  10        0.26      0.14 o 
  -7   4  10        0.29      0.08 o 
  -6   4  10        1.75      0.11 o 
  -5   4  10       22.94      0.54 o 
  -4   4  10        2.80      0.10 o 
  -3   4  10       37.91      0.85 o 
  -2   4  10       23.43      0.54 o 
  -1   4  10       -0.13      0.16 o 
   0   4  10       16.23      0.38 o 
   1   4  10        0.09      0.06 o 
   2   4  10        1.39      0.11 o 
   3   4  10       10.69      0.30 o 
   4   4  10        1.24      0.15 o 
   5   4  10       15.41      0.40 o 
   6   4  10       18.08      0.47 o 
   7   4  10        0.23      0.13 o 
   8   4  10        5.96      0.26 o 
   9   4  10        1.05      0.69 o 
 -10   5  10        0.71      0.11 o 
  -9   5  10        1.01      0.11 o 
  -8   5  10        2.43      0.13 o 
  -7   5  10        5.51      0.20 o 
  -6   5  10       14.28      0.38 o 
  -5   5  10        3.23      0.16 o 
  -4   5  10       12.14      0.35 o 
  -3   5  10        4.34      0.17 o 
  -2   5  10        2.98      0.13 o 
  -1   5  10       14.29      0.36 o 
   0   5  10        0.11      0.09 o 
   1   5  10        2.21      0.11 o 
   2   5  10        3.40      0.21 o 
   3   5  10        0.25      0.15 o 
   4   5  10       14.39      0.40 o 
   5   5  10        0.23      0.10 o 
   6   5  10        0.45      0.17 o 
   7   5  10       19.92      0.76 o 
  -8   6  10       -0.08      0.26 o 
  -7   6  10        0.50      0.13 o 
  -6   6  10        4.80      0.22 o 
  -5   6  10        8.96      0.28 o 
  -4   6  10        0.07      0.11 o 
  -3   6  10        2.96      0.16 o 
  -2   6  10        0.01      0.09 o 
  -1   6  10        0.51      0.09 o 
   0   6  10       11.47      0.31 o 
   1   6  10        6.29      0.22 o 
   2   6  10       -0.12      0.44 o 
   3   6  10        2.00      0.13 o 
   4   6  10       -0.12      0.27 o 
   5   6  10        0.06      0.13 o 
  -4   7  10        0.28      0.12 o 
  -3   7  10        0.27      0.17 o 
  -2   7  10        1.66      0.12 o 
  -1   7  10       -0.01      0.25 o 
   0   7  10        1.75      0.20 o 
   1   7  10        0.57      0.20 o 
   2   7  10        0.02      0.12 o 
 -13   1  11        0.17      0.11 o 
 -12   1  11        0.74      0.10 o 
 -11   1  11        3.90      0.17 o 
 -10   1  11        1.94      0.14 o 
  -9   1  11        6.73      0.23 o 
  -8   1  11        1.62      0.14 o 
  -7   1  11       45.91      1.03 o 
  -6   1  11        4.10      0.12 o 
  -5   1  11        0.17      0.05 o 
  -4   1  11        1.43      0.16 o 
  -3   1  11      162.14      3.54 o 
  -2   1  11       82.54      1.95 o 
  -1   1  11       72.90      1.73 o 
   0   1  11      210.07      4.69 o 
   1   1  11        0.11      0.12 o 
   2   1  11        1.72      0.09 o 
   3   1  11       13.22      0.32 o 
   4   1  11      126.62      2.78 o 
   5   1  11       29.15      0.69 o 
   6   1  11       31.75      0.74 o 
   7   1  11       16.12      0.47 o 
   8   1  11        6.08      0.41 o 
   9   1  11        0.26      0.19 o 
  10   1  11        3.89      0.21 o 
 -13   2  11        0.17      0.27 o 
 -12   2  11        8.83      0.29 o 
 -11   2  11        2.19      0.14 o 
 -10   2  11       11.95      0.32 o 
  -9   2  11        0.03      0.08 o 
  -8   2  11       19.61      0.49 o 
  -7   2  11       22.45      0.53 o 
  -6   2  11        0.12      0.05 o 
  -5   2  11       39.96      0.91 o 
  -4   2  11        7.68      0.19 o 
  -3   2  11       23.37      0.56 o 
  -2   2  11       13.70      0.41 o 
  -1   2  11       73.46      1.65 o 
   0   2  11        1.32      0.08 o 
   1   2  11        8.62      0.23 o 
   2   2  11       31.01      0.71 o 
   3   2  11        9.23      0.23 o 
   4   2  11        1.23      0.07 o 
   5   2  11       10.14      0.29 o 
   6   2  11        5.44      0.25 o 
   7   2  11        9.63      0.32 o 
   8   2  11        0.40      0.12 o 
   9   2  11        8.75      0.33 o 
  10   2  11        1.35      0.17 o 
 -12   3  11        1.43      0.15 o 
 -11   3  11        4.23      0.19 o 
 -10   3  11       -0.01      0.25 o 
  -9   3  11        1.20      0.10 o 
  -8   3  11        5.67      0.26 o 
  -7   3  11        0.23      0.07 o 
  -6   3  11        4.36      0.15 o 
  -5   3  11        0.63      0.06 o 
  -4   3  11       20.10      0.47 o 
  -3   3  11        1.32      0.08 o 
  -2   3  11       19.85      0.45 o 
  -1   3  11       40.91      0.91 o 
   0   3  11        1.41      0.10 o 
   1   3  11       14.65      0.36 o 
   2   3  11        0.34      0.06 o 
   3   3  11       15.55      0.38 o 
   4   3  11        0.43      0.07 o 
   5   3  11       21.02      0.51 o 
   6   3  11        1.71      0.13 o 
   7   3  11        0.03      0.13 o 
   8   3  11        5.10      0.28 o 
   9   3  11        3.15      0.22 o 
 -11   4  11        0.17      0.17 o 
 -10   4  11        0.11      0.10 o 
  -9   4  11        5.44      0.19 o 
  -8   4  11       22.15      0.56 o 
  -7   4  11       13.72      0.36 o 
  -6   4  11        6.07      0.19 o 
  -5   4  11        0.33      0.06 o 
  -4   4  11        0.11      0.06 o 
  -3   4  11        3.70      0.13 o 
  -2   4  11       17.65      0.42 o 
  -1   4  11        2.77      0.10 o 
   0   4  11        0.53      0.05 o 
   1   4  11        1.30      0.10 o 
   2   4  11        0.12      0.07 o 
   3   4  11        0.14      0.08 o 
   4   4  11        0.62      0.13 o 
   5   4  11        2.57      0.13 o 
   6   4  11        1.37      0.12 o 
   7   4  11        0.17      0.46 o 
   8   4  11        0.09      0.23 o 
 -10   5  11        0.94      0.20 o 
  -9   5  11       -0.05      0.25 o 
  -8   5  11       -0.09      0.28 o 
  -7   5  11        9.03      0.30 o 
  -6   5  11        0.60      0.09 o 
  -5   5  11        0.08      0.12 o 
  -4   5  11        1.30      0.09 o 
  -3   5  11        1.09      0.12 o 
  -2   5  11        0.49      0.09 o 
  -1   5  11        1.46      0.09 o 
   0   5  11        3.60      0.14 o 
   1   5  11        0.78      0.12 o 
   2   5  11        0.24      0.09 o 
   3   5  11       -0.06      0.24 o 
   4   5  11        7.38      0.26 o 
   5   5  11        0.06      0.11 o 
   6   5  11       -0.25      0.27 o 
   7   5  11        1.25      0.16 o 
  -8   6  11        0.18      0.57 o 
  -7   6  11        1.37      0.14 o 
  -6   6  11       10.12      0.32 o 
  -5   6  11        0.86      0.13 o 
  -4   6  11        0.57      0.14 o 
  -3   6  11        0.43      0.21 o 
  -2   6  11        5.99      0.20 o 
  -1   6  11       -0.02      0.24 o 
   0   6  11        1.20      0.10 o 
   1   6  11        0.24      0.10 o 
   2   6  11        3.00      0.15 o 
   3   6  11        2.26      0.15 o 
   4   6  11       -0.02      0.24 o 
   5   6  11        0.07      0.11 o 
  -4   7  11        0.99      0.31 o 
  -3   7  11        0.30      0.21 o 
  -2   7  11        3.01      0.16 o 
  -1   7  11        4.88      0.21 o 
   0   7  11        0.62      0.12 o 
   1   7  11        2.21      0.30 o 
 -13   0  12       11.66      0.42 o 
 -12   0  12        8.26      0.37 o 
 -11   0  12        2.59      0.20 o 
 -10   0  12       11.64      0.42 o 
  -9   0  12       -0.14      0.22 o 
  -8   0  12        3.15      0.14 o 
  -7   0  12        5.45      0.19 o 
  -6   0  12        0.13      0.11 o 
  -5   0  12       44.20      0.99 o 
  -4   0  12      241.85      5.01 o 
  -3   0  12      143.37      3.20 o 
  -2   0  12       16.42      0.83 o 
  -1   0  12      114.03      2.92 o 
   0   0  12       12.89      0.63 o 
   1   0  12        6.22      0.31 o 
   2   0  12       76.67      1.77 o 
   3   0  12      274.17      5.84 o 
   4   0  12        2.94      0.15 o 
   5   0  12       16.98      0.45 o 
   6   0  12       92.85      1.92 o 
   7   0  12       17.35      0.54 o 
   8   0  12       24.76      0.71 o 
   9   0  12        8.36      0.46 o 
  10   0  12       11.55      0.48 o 
 -13   1  12        3.15      0.17 o 
 -12   1  12        6.52      0.21 o 
 -11   1  12       12.68      0.35 o 
 -10   1  12        3.56      0.22 o 
  -9   1  12        0.13      0.10 o 
  -8   1  12        1.55      0.13 o 
  -7   1  12        2.74      0.18 o 
  -6   1  12       41.66      0.93 o 
  -5   1  12       24.63      0.55 o 
  -4   1  12       81.49      1.81 o 
  -3   1  12       54.60      1.33 o 
  -2   1  12        9.00      0.42 o 
  -1   1  12       87.74      2.05 o 
   0   1  12        0.30      0.17 o 
   1   1  12        1.95      0.14 o 
   2   1  12       24.17      0.61 o 
   3   1  12       10.75      0.28 o 
   4   1  12       11.40      0.31 o 
   5   1  12       54.50      1.19 o 
   6   1  12        0.62      0.12 o 
   7   1  12       14.90      0.43 o 
   8   1  12        4.59      0.36 o 
   9   1  12        0.63      0.13 o 
  10   1  12        0.53      0.25 o 
 -12   2  12        0.87      0.15 o 
 -11   2  12        2.67      0.14 o 
 -10   2  12        4.89      0.20 o 
  -9   2  12        3.38      0.16 o 
  -8   2  12        7.91      0.25 o 
  -7   2  12        8.04      0.24 o 
  -6   2  12        9.07      0.24 o 
  -5   2  12       23.52      0.53 o 
  -4   2  12        0.75      0.04 o 
  -3   2  12        2.07      0.08 o 
  -2   2  12      110.04      2.40 o 
  -1   2  12       33.91      0.77 o 
   0   2  12       16.41      0.39 o 
   1   2  12       14.23      0.35 o 
   2   2  12        0.37      0.05 o 
   3   2  12       21.29      0.50 o 
   4   2  12      100.16      2.15 o 
   5   2  12       21.37      0.52 o 
   6   2  12        3.22      0.20 o 
   7   2  12        0.27      0.11 o 
   8   2  12        0.11      0.12 o 
   9   2  12        5.95      0.27 o 
 -12   3  12        0.34      0.12 o 
 -11   3  12        1.09      0.13 o 
 -10   3  12        0.11      0.10 o 
  -9   3  12       40.57      0.94 o 
  -8   3  12       50.13      1.11 o 
  -7   3  12        0.94      0.08 o 
  -6   3  12        0.24      0.08 o 
  -5   3  12        0.76      0.08 o 
  -4   3  12       12.19      0.29 o 
  -3   3  12       41.71      0.93 o 
  -2   3  12       84.98      1.88 o 
  -1   3  12        0.18      0.05 o 
   0   3  12        6.94      0.19 o 
   1   3  12       33.80      0.77 o 
   2   3  12        3.75      0.19 o 
   3   3  12       32.50      0.74 o 
   4   3  12       -0.04      0.18 o 
   5   3  12        0.80      0.09 o 
   6   3  12        1.38      0.18 o 
   7   3  12        2.97      0.17 o 
   8   3  12        3.39      0.27 o 
   9   3  12        4.40      0.26 o 
 -11   4  12        3.07      0.20 o 
 -10   4  12       -0.01      0.26 o 
  -9   4  12        5.76      0.27 o 
  -8   4  12       17.07      0.46 o 
  -7   4  12        3.70      0.19 o 
  -6   4  12       11.40      0.31 o 
  -5   4  12        1.87      0.10 o 
  -4   4  12        0.39      0.07 o 
  -3   4  12        2.75      0.11 o 
  -2   4  12        0.19      0.06 o 
  -1   4  12       20.64      0.48 o 
   0   4  12       23.92      0.57 o 
   1   4  12        1.40      0.08 o 
   2   4  12       34.54      0.78 o 
   3   4  12        1.63      0.12 o 
   4   4  12        0.23      0.10 o 
   5   4  12        0.57      0.09 o 
   6   4  12        0.28      0.11 o 
   7   4  12        4.99      0.28 o 
   8   4  12        5.43      0.25 o 
  -9   5  12        2.95      0.15 o 
  -8   5  12        0.78      0.09 o 
  -7   5  12       24.16      0.62 o 
  -6   5  12        0.28      0.08 o 
  -5   5  12       11.25      0.34 o 
  -4   5  12        7.22      0.25 o 
  -3   5  12       12.73      0.34 o 
  -2   5  12        0.94      0.09 o 
  -1   5  12       13.75      0.36 o 
   0   5  12        7.73      0.22 o 
   1   5  12       22.16      0.53 o 
   2   5  12        0.69      0.11 o 
   3   5  12        1.59      0.13 o 
   4   5  12        1.99      0.14 o 
   5   5  12       -0.03      0.25 o 
   6   5  12        0.56      0.21 o 
  -7   6  12       -0.27      0.27 o 
  -6   6  12        4.35      0.20 o 
  -5   6  12        0.07      0.13 o 
  -4   6  12        4.24      0.24 o 
  -3   6  12        3.46      0.20 o 
  -2   6  12        0.67      0.11 o 
  -1   6  12        0.07      0.08 o 
   0   6  12        4.89      0.17 o 
   1   6  12        0.03      0.09 o 
   2   6  12        7.71      0.26 o 
   3   6  12        2.67      0.15 o 
   4   6  12        0.25      0.16 o 
  -2   7  12        1.30      0.31 o 
  -1   7  12       -0.08      0.28 o 
 -13   1  13        0.55      0.13 o 
 -12   1  13        0.67      0.17 o 
 -11   1  13        0.38      0.11 o 
 -10   1  13       11.32      0.33 o 
  -9   1  13        0.44      0.11 o 
  -8   1  13        0.01      0.08 o 
  -7   1  13        9.27      0.26 o 
  -6   1  13        4.84      0.14 o 
  -5   1  13        8.95      0.24 o 
  -4   1  13       15.42      0.36 o 
  -3   1  13        0.78      0.05 o 
  -2   1  13       32.23      0.73 o 
  -1   1  13        5.75      0.19 o 
   0   1  13       26.12      0.62 o 
   1   1  13        6.82      0.32 o 
   2   1  13      117.74      2.58 o 
   3   1  13       35.29      0.80 o 
   4   1  13        6.11      0.21 o 
   5   1  13       16.16      0.42 o 
   6   1  13       14.35      0.41 o 
   7   1  13       15.40      0.47 o 
   8   1  13       10.47      0.38 o 
   9   1  13       27.06      0.67 o 
 -12   2  13        4.87      0.21 o 
 -11   2  13        0.69      0.12 o 
 -10   2  13       11.39      0.33 o 
  -9   2  13       30.19      0.71 o 
  -8   2  13        1.95      0.14 o 
  -7   2  13        5.08      0.16 o 
  -6   2  13        0.21      0.07 o 
  -5   2  13       72.64      1.60 o 
  -4   2  13        3.41      0.10 o 
  -3   2  13       53.08      1.18 o 
  -2   2  13       30.41      0.70 o 
  -1   2  13       12.21      0.30 o 
   0   2  13        9.97      0.26 o 
   1   2  13       26.84      0.62 o 
   2   2  13       35.58      0.81 o 
   3   2  13        2.82      0.12 o 
   4   2  13       26.76      0.62 o 
   5   2  13        0.01      0.16 o 
   6   2  13        7.03      0.27 o 
   7   2  13        4.15      0.27 o 
   8   2  13        3.62      0.21 o 
   9   2  13       -0.02      0.25 o 
 -12   3  13        0.27      0.21 o 
 -11   3  13        2.59      0.15 o 
 -10   3  13        0.22      0.12 o 
  -9   3  13        6.87      0.23 o 
  -8   3  13        1.45      0.15 o 
  -7   3  13        7.52      0.24 o 
  -6   3  13        6.39      0.19 o 
  -5   3  13        0.02      0.06 o 
  -4   3  13        0.92      0.07 o 
  -3   3  13        9.19      0.23 o 
  -2   3  13        3.57      0.12 o 
  -1   3  13        1.21      0.12 o 
   0   3  13        0.05      0.07 o 
   1   3  13       28.13      0.64 o 
   2   3  13        0.11      0.08 o 
   3   3  13       11.78      0.31 o 
   4   3  13       12.67      0.34 o 
   5   3  13        4.06      0.24 o 
   6   3  13        0.59      0.20 o 
   7   3  13        1.73      0.16 o 
   8   3  13        6.82      0.35 o 
 -11   4  13        5.55      0.82 o 
 -10   4  13        7.45      0.24 o 
  -9   4  13        6.99      0.23 o 
  -8   4  13       10.84      0.35 o 
  -7   4  13        0.16      0.08 o 
  -6   4  13       13.74      0.36 o 
  -5   4  13       14.39      0.39 o 
  -4   4  13       27.96      0.65 o 
  -3   4  13       32.17      0.77 o 
  -2   4  13       10.61      0.28 o 
  -1   4  13        0.31      0.08 o 
   0   4  13        5.91      0.19 o 
   1   4  13        8.05      0.23 o 
   2   4  13       11.67      0.33 o 
   3   4  13       12.91      0.36 o 
   4   4  13        0.32      0.11 o 
   5   4  13        0.06      0.09 o 
   6   4  13       -0.05      0.26 o 
   7   4  13       -0.08      0.28 o 
  -9   5  13        0.33      0.10 o 
  -8   5  13        0.14      0.15 o 
  -7   5  13        0.07      0.08 o 
  -6   5  13        0.40      0.08 o 
  -5   5  13        4.25      0.16 o 
  -4   5  13        0.55      0.10 o 
  -3   5  13        0.17      0.09 o 
  -2   5  13        5.37      0.18 o 
  -1   5  13        0.04      0.08 o 
   0   5  13        0.81      0.09 o 
   1   5  13        0.50      0.08 o 
   2   5  13        1.57      0.14 o 
   3   5  13        0.09      0.09 o 
   4   5  13       -0.07      0.40 o 
   5   5  13        0.31      0.12 o 
   6   5  13        1.69      0.17 o 
  -7   6  13        0.23      0.28 o 
  -6   6  13        0.81      0.12 o 
  -5   6  13        1.43      0.15 o 
  -4   6  13       19.44      0.54 o 
  -3   6  13        1.79      0.13 o 
  -2   6  13        0.02      0.11 o 
  -1   6  13        3.18      0.15 o 
   0   6  13        4.52      0.19 o 
   1   6  13        2.38      0.15 o 
   2   6  13        0.47      0.12 o 
   3   6  13        3.83      0.17 o 
   4   6  13        0.06      0.19 o 
 -13   0  14        1.44      0.18 o 
 -12   0  14        5.49      0.30 o 
 -11   0  14       34.43      0.84 o 
 -10   0  14        1.17      0.22 o 
  -9   0  14        2.00      0.17 o 
  -8   0  14       42.37      1.41 o 
  -7   0  14       10.72      0.31 o 
  -6   0  14       25.30      0.59 o 
  -5   0  14        0.71      0.07 o 
  -4   0  14        1.64      0.08 o 
  -3   0  14       16.88      0.42 o 
  -2   0  14       57.08      1.23 o 
  -1   0  14       49.15      1.06 o 
   0   0  14       52.61      1.17 o 
   1   0  14       84.86      1.84 o 
   2   0  14       98.96      2.13 o 
   3   0  14        3.73      0.20 o 
   4   0  14        0.05      0.10 o 
   5   0  14       16.10      0.49 o 
   6   0  14        4.37      0.23 o 
   7   0  14       11.65      0.47 o 
   8   0  14       80.29      2.39 o 
   9   0  14        0.78      0.36 o 
 -12   1  14        0.18      0.11 o 
 -11   1  14        5.79      0.20 o 
 -10   1  14       17.46      0.57 o 
  -9   1  14       13.29      0.35 o 
  -8   1  14        0.53      0.11 o 
  -7   1  14       15.32      0.38 o 
  -6   1  14       21.46      0.49 o 
  -5   1  14       25.50      0.58 o 
  -4   1  14       16.24      0.38 o 
  -3   1  14        0.21      0.04 o 
  -2   1  14       18.35      0.42 o 
  -1   1  14       45.42      1.01 o 
   0   1  14        8.86      0.24 o 
   1   1  14      125.75      2.76 o 
   2   1  14        3.22      0.14 o 
   3   1  14        0.53      0.10 o 
   4   1  14        2.39      0.24 o 
   5   1  14        0.24      0.11 o 
   6   1  14        0.21      0.11 o 
   7   1  14       22.46      1.11 o 
   8   1  14       -0.17      0.82 o 
   9   1  14        9.54      0.44 o 
 -12   2  14        0.34      0.10 o 
 -11   2  14        1.23      0.10 o 
 -10   2  14       13.44      0.35 o 
  -9   2  14        4.77      0.17 o 
  -8   2  14       11.05      0.30 o 
  -7   2  14        3.30      0.14 o 
  -6   2  14        6.35      0.17 o 
  -5   2  14        0.65      0.08 o 
  -4   2  14       22.15      0.51 o 
  -3   2  14        0.91      0.06 o 
  -2   2  14       13.69      0.34 o 
  -1   2  14        1.18      0.10 o 
   0   2  14       57.08      1.26 o 
   1   2  14        6.61      0.21 o 
   2   2  14        1.59      0.12 o 
   3   2  14        7.62      0.22 o 
   4   2  14       10.66      0.34 o 
   5   2  14        5.58      0.24 o 
   6   2  14       33.75      0.82 o 
   7   2  14        6.39      0.42 o 
   8   2  14        0.23      0.17 o 
   9   2  14        7.07      0.38 o 
 -11   3  14        0.14      0.12 o 
 -10   3  14        8.21      0.28 o 
  -9   3  14        5.86      0.21 o 
  -8   3  14        1.38      0.14 o 
  -7   3  14       22.35      0.54 o 
  -6   3  14       54.18      1.30 o 
  -5   3  14        0.86      0.08 o 
  -4   3  14       31.72      0.75 o 
  -3   3  14       70.30      1.58 o 
  -2   3  14        5.08      0.16 o 
  -1   3  14       26.32      0.60 o 
   0   3  14       27.89      0.64 o 
   1   3  14       14.96      0.38 o 
   2   3  14        8.12      0.24 o 
   3   3  14       48.25      1.07 o 
   4   3  14       -0.17      0.21 o 
   5   3  14       28.69      0.69 o 
   6   3  14        0.08      0.15 o 
   7   3  14        0.20      0.14 o 
   8   3  14        5.69      0.30 o 
 -10   4  14        0.07      0.09 o 
  -9   4  14        0.15      0.12 o 
  -8   4  14       -0.22      0.24 o 
  -7   4  14        3.09      0.14 o 
  -6   4  14       13.16      0.35 o 
  -5   4  14        7.10      0.21 o 
  -4   4  14       21.98      0.52 o 
  -3   4  14        5.67      0.17 o 
  -2   4  14        8.94      0.27 o 
  -1   4  14        3.28      0.13 o 
   0   4  14        0.04      0.07 o 
   1   4  14        1.79      0.11 o 
   2   4  14        7.63      0.25 o 
   3   4  14        2.93      0.18 o 
   4   4  14       20.18      0.57 o 
   5   4  14        2.21      0.14 o 
   6   4  14        2.80      0.20 o 
   7   4  14        7.56      0.59 o 
  -9   5  14        0.19      0.22 o 
  -8   5  14        0.49      0.10 o 
  -7   5  14        1.03      0.12 o 
  -6   5  14        2.20      0.13 o 
  -5   5  14       48.55      1.09 o 
  -4   5  14       12.99      0.37 o 
  -3   5  14        1.74      0.12 o 
  -2   5  14        2.37      0.13 o 
  -1   5  14        1.86      0.11 o 
   0   5  14       14.27      0.39 o 
   1   5  14       19.28      0.48 o 
   2   5  14       18.26      0.47 o 
   3   5  14        1.61      0.28 o 
   4   5  14        0.01      0.11 o 
   5   5  14        3.13      0.22 o 
  -6   6  14        1.01      0.13 o 
  -5   6  14        0.10      0.15 o 
  -4   6  14        4.58      0.20 o 
  -3   6  14       -0.11      0.27 o 
  -2   6  14        1.57      0.12 o 
  -1   6  14        0.06      0.09 o 
   0   6  14        0.23      0.09 o 
   1   6  14        0.66      0.11 o 
   2   6  14        4.51      0.21 o 
   3   6  14        0.32      0.15 o 
 -12   1  15       13.26      0.36 o 
 -11   1  15        6.06      0.21 o 
 -10   1  15       -0.03      0.31 o 
  -9   1  15        0.19      0.10 o 
  -8   1  15       15.82      0.39 o 
  -7   1  15       13.51      0.33 o 
  -6   1  15        3.57      0.12 o 
  -5   1  15       39.31      0.88 o 
  -4   1  15        0.10      0.05 o 
  -3   1  15        0.20      0.05 o 
  -2   1  15       11.17      0.28 o 
  -1   1  15       10.28      0.26 o 
   0   1  15        3.71      0.15 o 
   1   1  15        4.06      0.15 o 
   2   1  15        5.31      0.18 o 
   3   1  15        2.91      0.17 o 
   4   1  15        9.41      0.28 o 
   5   1  15       17.73      0.52 o 
   6   1  15        1.96      0.18 o 
   7   1  15       22.30      0.83 o 
   8   1  15        1.63      0.33 o 
   9   1  15        0.81      0.30 o 
 -12   2  15        0.04      0.13 o 
 -11   2  15       10.00      0.33 o 
 -10   2  15       -0.05      0.37 o 
  -9   2  15        0.35      0.10 o 
  -8   2  15        0.03      0.08 o 
  -7   2  15       40.27      0.90 o 
  -6   2  15        2.87      0.10 o 
  -5   2  15       11.86      0.29 o 
  -4   2  15       34.19      0.77 o 
  -3   2  15       27.87      0.64 o 
  -2   2  15        1.93      0.09 o 
  -1   2  15       12.03      0.35 o 
   0   2  15       97.26      2.10 o 
   1   2  15        0.94      0.11 o 
   2   2  15       12.67      0.32 o 
   3   2  15        1.28      0.11 o 
   4   2  15       26.03      0.71 o 
   5   2  15       -0.09      0.22 o 
   6   2  15       15.18      0.48 o 
   7   2  15       10.81      0.45 o 
   8   2  15        2.71      0.22 o 
 -11   3  15        0.10      0.10 o 
 -10   3  15        2.71      0.16 o 
  -9   3  15        2.39      0.14 o 
  -8   3  15        0.40      0.10 o 
  -7   3  15        4.85      0.27 o 
  -6   3  15       12.60      0.32 o 
  -5   3  15        2.24      0.11 o 
  -4   3  15        5.70      0.16 o 
  -3   3  15        1.62      0.07 o 
  -2   3  15       11.45      0.30 o 
  -1   3  15        5.88      0.18 o 
   0   3  15        0.26      0.11 o 
   1   3  15        0.90      0.09 o 
   2   3  15        4.89      0.20 o 
   3   3  15        4.18      0.17 o 
   4   3  15        0.10      0.11 o 
   5   3  15        0.83      0.14 o 
   6   3  15       12.01      0.45 o 
   7   3  15        0.39      0.16 o 
 -10   4  15        0.01      0.15 o 
  -9   4  15       -0.02      0.26 o 
  -8   4  15        2.76      0.17 o 
  -7   4  15       11.96      0.32 o 
  -6   4  15       22.06      0.54 o 
  -5   4  15       12.91      0.33 o 
  -4   4  15        0.77      0.08 o 
  -3   4  15       -0.01      0.31 o 
  -2   4  15       10.41      0.28 o 
  -1   4  15       37.77      0.89 o 
   0   4  15       25.71      0.61 o 
   1   4  15       18.05      0.50 o 
   2   4  15        5.61      0.21 o 
   3   4  15        0.07      0.10 o 
   4   4  15        5.17      0.24 o 
   5   4  15       11.76      0.35 o 
   6   4  15        4.80      0.25 o 
  -8   5  15        0.63      0.10 o 
  -7   5  15        0.23      0.11 o 
  -6   5  15        1.11      0.16 o 
  -5   5  15        0.18      0.13 o 
  -4   5  15        0.09      0.12 o 
  -3   5  15        0.02      0.09 o 
  -2   5  15       -0.06      0.35 o 
  -1   5  15        1.06      0.10 o 
   0   5  15        1.39      0.11 o 
   1   5  15        0.13      0.09 o 
   2   5  15        0.92      0.13 o 
   3   5  15        1.77      0.15 o 
   4   5  15        0.30      0.13 o 
   5   5  15        0.80      0.57 o 
  -6   6  15        3.18      0.46 o 
  -5   6  15        4.27      0.22 o 
  -4   6  15        0.02      0.12 o 
  -3   6  15        0.33      0.11 o 
  -2   6  15        5.46      0.20 o 
  -1   6  15        5.66      0.20 o 
   0   6  15        1.48      0.12 o 
   1   6  15       11.36      0.40 o 
   2   6  15       -0.02      0.25 o 
 -12   0  16       17.60      0.86 o 
 -11   0  16        1.47      0.24 o 
 -10   0  16        2.86      0.26 o 
  -9   0  16       21.69      0.55 o 
  -8   0  16       11.70      0.35 o 
  -7   0  16        7.03      0.31 o 
  -6   0  16      128.03      2.85 o 
  -5   0  16        0.17      0.12 o 
  -4   0  16       56.43      1.24 o 
  -3   0  16       13.50      0.35 o 
  -2   0  16       11.98      0.39 o 
  -1   0  16       22.12      0.55 o 
   0   0  16       10.86      0.32 o 
   1   0  16       12.65      1.04 o 
   2   0  16       36.01      0.81 o 
   3   0  16       10.84      0.62 o 
   4   0  16       48.51      1.19 o 
   5   0  16       15.15      0.46 o 
   6   0  16        1.93      0.18 o 
   7   0  16        8.34      0.39 o 
   8   0  16        1.33      0.37 o 
 -12   1  16        1.74      0.15 o 
 -11   1  16        2.54      0.13 o 
 -10   1  16        1.01      0.11 o 
  -9   1  16        2.51      0.14 o 
  -8   1  16        8.46      0.25 o 
  -7   1  16        5.64      0.18 o 
  -6   1  16        0.64      0.08 o 
  -5   1  16       54.65      1.21 o 
  -4   1  16       21.51      0.51 o 
  -3   1  16       31.75      0.72 o 
  -2   1  16        0.95      0.10 o 
  -1   1  16        6.36      0.19 o 
   0   1  16        3.37      0.15 o 
   1   1  16       22.95      0.54 o 
   2   1  16        0.59      0.12 o 
   3   1  16       57.16      1.22 o 
   4   1  16        3.16      0.18 o 
   5   1  16        0.21      0.17 o 
   6   1  16       24.86      0.66 o 
   7   1  16        0.21      0.28 o 
   8   1  16        0.46      0.18 o 
 -12   2  16        0.33      0.18 o 
 -11   2  16        0.33      0.09 o 
 -10   2  16        0.66      0.10 o 
  -9   2  16        9.32      0.31 o 
  -8   2  16       36.92      0.84 o 
  -7   2  16       12.40      0.32 o 
  -6   2  16        0.38      0.06 o 
  -5   2  16        3.25      0.11 o 
  -4   2  16        9.99      0.28 o 
  -3   2  16       14.44      0.35 o 
  -2   2  16       36.87      0.83 o 
  -1   2  16        0.14      0.28 o 
   0   2  16        2.47      0.14 o 
   1   2  16        5.30      0.18 o 
   2   2  16       12.69      0.43 o 
   3   2  16        2.23      0.16 o 
   4   2  16        2.51      0.15 o 
   5   2  16       11.83      0.38 o 
   6   2  16        6.90      0.33 o 
   7   2  16        0.98      0.21 o 
   8   2  16        2.12      0.21 o 
 -11   3  16        3.30      0.17 o 
 -10   3  16        0.02      0.11 o 
  -9   3  16        2.81      0.16 o 
  -8   3  16       17.61      0.50 o 
  -7   3  16       21.92      0.54 o 
  -6   3  16        1.59      0.10 o 
  -5   3  16        0.07      0.09 o 
  -4   3  16        3.77      0.16 o 
  -3   3  16        0.06      0.05 o 
  -2   3  16       32.63      0.75 o 
  -1   3  16      114.76      2.46 o 
   0   3  16        1.04      0.09 o 
   1   3  16        0.23      0.09 o 
   2   3  16        3.64      0.16 o 
   3   3  16        8.23      0.34 o 
   4   3  16       22.79      0.63 o 
   5   3  16       32.62      0.80 o 
   6   3  16        5.39      0.39 o 
   7   3  16        2.63      0.23 o 
 -10   4  16       10.39      0.38 o 
  -9   4  16        0.16      0.10 o 
  -8   4  16        2.87      0.18 o 
  -7   4  16        9.68      0.30 o 
  -6   4  16        0.59      0.11 o 
  -5   4  16       -0.08      0.23 o 
  -4   4  16        1.69      0.10 o 
  -3   4  16        4.00      0.15 o 
  -2   4  16       14.35      0.37 o 
  -1   4  16        3.95      0.17 o 
   0   4  16       16.77      0.42 o 
   1   4  16       12.45      0.33 o 
   2   4  16        0.11      0.12 o 
   3   4  16        2.38      0.15 o 
   4   4  16        0.14      0.12 o 
   5   4  16        1.14      0.22 o 
   6   4  16        3.54      0.27 o 
  -8   5  16        0.06      0.10 o 
  -7   5  16        0.29      0.10 o 
  -6   5  16        7.89      0.26 o 
  -5   5  16        0.87      0.13 o 
  -4   5  16        0.32      0.12 o 
  -3   5  16       17.53      0.48 o 
  -2   5  16       13.31      0.38 o 
  -1   5  16        0.30      0.09 o 
   0   5  16       23.26      0.57 o 
   1   5  16        6.68      0.23 o 
   2   5  16        6.76      0.22 o 
   3   5  16        4.19      0.22 o 
   4   5  16        7.85      0.45 o 
  -5   6  16        0.31      0.12 o 
  -4   6  16        0.91      0.14 o 
  -3   6  16        0.15      0.14 o 
  -2   6  16        0.61      0.11 o 
  -1   6  16        0.46      0.10 o 
   0   6  16        2.14      0.15 o 
   1   6  16        1.40      0.16 o 
 -12   1  17        0.89      0.11 o 
 -11   1  17       -0.17      0.28 o 
 -10   1  17       15.53      0.42 o 
  -9   1  17       35.24      0.82 o 
  -8   1  17        6.94      0.22 o 
  -7   1  17       22.21      0.53 o 
  -6   1  17        1.01      0.07 o 
  -5   1  17       16.02      0.38 o 
  -4   1  17        4.68      0.14 o 
  -3   1  17       59.51      1.31 o 
  -2   1  17       30.52      0.69 o 
  -1   1  17        1.61      0.09 o 
   0   1  17       19.97      0.50 o 
   1   1  17        3.83      0.16 o 
   2   1  17        4.40      0.21 o 
   3   1  17        1.30      0.15 o 
   4   1  17        8.85      0.29 o 
   5   1  17       -0.17      0.25 o 
   6   1  17        0.04      0.21 o 
   7   1  17        3.10      0.28 o 
   8   1  17        0.42      0.29 o 
 -11   2  17        0.77      0.09 o 
 -10   2  17        3.86      0.17 o 
  -9   2  17        7.91      0.24 o 
  -8   2  17        1.66      0.15 o 
  -7   2  17        1.96      0.12 o 
  -6   2  17        9.18      0.25 o 
  -5   2  17        7.50      0.24 o 
  -4   2  17        7.42      0.21 o 
  -3   2  17        0.89      0.10 o 
  -2   2  17       55.51      1.23 o 
  -1   2  17        0.02      0.09 o 
   0   2  17        0.04      0.14 o 
   1   2  17        4.15      0.20 o 
   2   2  17       46.18      1.03 o 
   3   2  17        7.63      0.31 o 
   4   2  17        5.15      0.33 o 
   5   2  17       25.68      0.65 o 
   6   2  17        1.46      0.24 o 
   7   2  17        0.12      0.15 o 
 -11   3  17        4.57      0.40 o 
 -10   3  17        1.34      0.13 o 
  -9   3  17        0.07      0.14 o 
  -8   3  17       16.35      0.46 o 
  -7   3  17        0.09      0.11 o 
  -6   3  17        0.75      0.10 o 
  -5   3  17        0.12      0.09 o 
  -4   3  17       14.29      0.35 o 
  -3   3  17        1.17      0.08 o 
  -2   3  17        4.15      0.14 o 
  -1   3  17       11.46      0.31 o 
   0   3  17        4.95      0.22 o 
   1   3  17        1.74      0.15 o 
   2   3  17        0.23      0.13 o 
   3   3  17        7.12      0.39 o 
   4   3  17        2.97      0.17 o 
   5   3  17       -0.09      0.36 o 
   6   3  17        0.71      0.21 o 
  -9   4  17       -0.05      0.30 o 
  -8   4  17       -0.07      0.30 o 
  -7   4  17        3.57      0.16 o 
  -6   4  17       -0.01      0.36 o 
  -5   4  17        2.41      0.13 o 
  -4   4  17        4.80      0.18 o 
  -3   4  17       10.50      0.30 o 
  -2   4  17       10.75      0.29 o 
  -1   4  17        9.72      0.33 o 
   0   4  17        0.83      0.10 o 
   1   4  17        4.08      0.16 o 
   2   4  17        6.14      0.26 o 
   3   4  17       16.11      0.44 o 
   4   4  17       18.21      0.87 o 
   5   4  17        4.90      0.22 o 
  -7   5  17        2.16      0.15 o 
  -6   5  17        0.31      0.10 o 
  -5   5  17        0.56      0.13 o 
  -4   5  17        1.69      0.16 o 
  -3   5  17        0.82      0.12 o 
  -2   5  17        0.47      0.09 o 
  -1   5  17        0.33      0.09 o 
   0   5  17        0.22      0.11 o 
   1   5  17        0.09      0.15 o 
   2   5  17        0.15      0.10 o 
   3   5  17       -0.19      0.25 o 
  -3   6  17        7.13      0.30 o 
  -2   6  17       -0.04      0.52 o 
  -1   6  17        1.78      0.22 o 
 -12   0  18        0.35      0.16 o 
 -11   0  18       12.22      1.36 o 
 -10   0  18       62.45      1.64 o 
  -9   0  18        0.14      0.11 o 
  -8   0  18        2.90      0.26 o 
  -7   0  18        7.15      0.30 o 
  -6   0  18       15.11      0.42 o 
  -5   0  18       26.05      0.61 o 
  -4   0  18      132.47      2.87 o 
  -3   0  18       33.53      0.91 o 
  -2   0  18        4.99      0.20 o 
  -1   0  18       60.02      1.28 o 
   0   0  18        0.47      0.11 o 
   1   0  18       86.06      1.87 o 
   2   0  18        5.39      0.49 o 
   3   0  18       10.45      0.66 o 
   4   0  18        0.15      0.30 o 
   5   0  18        1.25      0.34 o 
   6   0  18       12.42      0.69 o 
   7   0  18       16.48      0.81 o 
 -11   1  18        9.28      0.30 o 
 -10   1  18        2.14      0.14 o 
  -9   1  18        6.88      0.23 o 
  -8   1  18       10.41      0.29 o 
  -7   1  18        0.06      0.07 o 
  -6   1  18        0.45      0.07 o 
  -5   1  18        0.37      0.09 o 
  -4   1  18        0.93      0.08 o 
  -3   1  18       38.48      0.90 o 
  -2   1  18        8.35      0.22 o 
  -1   1  18       15.28      0.38 o 
   0   1  18       25.60      0.64 o 
   1   1  18        4.19      0.18 o 
   2   1  18       21.28      0.76 o 
   3   1  18        2.71      0.20 o 
   4   1  18        0.44      0.16 o 
   5   1  18        5.38      0.25 o 
   6   1  18        3.00      0.19 o 
   7   1  18        0.22      0.38 o 
 -11   2  18        2.27      0.16 o 
 -10   2  18        0.51      0.10 o 
  -9   2  18       14.53      0.39 o 
  -8   2  18       13.63      0.39 o 
  -7   2  18        4.74      0.17 o 
  -6   2  18       18.77      0.46 o 
  -5   2  18        4.72      0.15 o 
  -4   2  18        7.42      0.23 o 
  -3   2  18       43.16      0.98 o 
  -2   2  18       27.49      0.64 o 
  -1   2  18        5.11      0.18 o 
   0   2  18       11.81      0.34 o 
   1   2  18        0.29      0.09 o 
   2   2  18        1.83      0.18 o 
   3   2  18       20.34      0.53 o 
   4   2  18        5.51      0.25 o 
   5   2  18        2.48      0.46 o 
   6   2  18        0.62      0.16 o 
 -10   3  18        0.55      0.13 o 
  -9   3  18        2.74      0.23 o 
  -8   3  18       -0.01      0.27 o 
  -7   3  18        9.72      0.32 o 
  -6   3  18        8.40      0.24 o 
  -5   3  18       12.35      0.32 o 
  -4   3  18        2.29      0.11 o 
  -3   3  18        3.52      0.13 o 
  -2   3  18        9.28      0.26 o 
  -1   3  18        1.16      0.10 o 
   0   3  18        4.51      0.22 o 
   1   3  18       36.61      0.85 o 
   2   3  18        1.40      0.15 o 
   3   3  18        2.12      0.24 o 
   4   3  18       32.59      0.78 o 
   5   3  18       -0.07      0.27 o 
   6   3  18        7.30      0.38 o 
  -9   4  18        0.18      0.18 o 
  -8   4  18        4.52      0.21 o 
  -7   4  18       -0.02      0.31 o 
  -6   4  18        6.19      0.25 o 
  -5   4  18       16.29      0.42 o 
  -4   4  18        1.93      0.24 o 
  -3   4  18        4.28      0.17 o 
  -2   4  18        1.08      0.10 o 
  -1   4  18       -0.09      0.24 o 
   0   4  18        2.23      0.14 o 
   1   4  18        0.92      0.17 o 
   2   4  18       11.11      0.37 o 
   3   4  18        9.90      0.60 o 
   4   4  18        0.36      0.15 o 
  -7   5  18        3.78      0.47 o 
  -6   5  18        1.68      0.15 o 
  -5   5  18        1.47      0.16 o 
  -4   5  18       11.43      0.35 o 
  -3   5  18        1.35      0.15 o 
  -2   5  18       -0.08      0.29 o 
  -1   5  18       -0.09      0.26 o 
   0   5  18        0.96      0.11 o 
   1   5  18        0.03      0.18 o 
   2   5  18       15.11      0.44 o 
 -11   1  19       11.28      0.38 o 
 -10   1  19        2.09      0.16 o 
  -9   1  19        2.88      0.14 o 
  -8   1  19       -0.04      0.24 o 
  -7   1  19       25.96      0.62 o 
  -6   1  19       11.72      0.30 o 
  -5   1  19       40.61      0.91 o 
  -4   1  19       53.28      1.20 o 
  -3   1  19        0.10      0.09 o 
  -2   1  19        1.71      0.10 o 
  -1   1  19        9.49      0.25 o 
   0   1  19       50.67      1.12 o 
   1   1  19       11.65      0.34 o 
   2   1  19       33.84      0.79 o 
   3   1  19        7.54      0.32 o 
   4   1  19        1.11      0.16 o 
   5   1  19        0.96      0.22 o 
   6   1  19        5.43      0.34 o 
 -11   2  19        1.01      0.29 o 
 -10   2  19        0.16      0.11 o 
  -9   2  19        3.52      0.22 o 
  -8   2  19        3.28      0.17 o 
  -7   2  19        0.24      0.07 o 
  -6   2  19        2.59      0.15 o 
  -5   2  19       10.90      0.29 o 
  -4   2  19        6.36      0.19 o 
  -3   2  19        0.41      0.12 o 
  -2   2  19        7.90      0.29 o 
  -1   2  19        4.13      0.16 o 
   0   2  19       11.66      0.33 o 
   1   2  19        5.92      0.21 o 
   2   2  19       -0.20      0.27 o 
   3   2  19       14.83      0.42 o 
   4   2  19        2.80      0.21 o 
   5   2  19        2.82      0.22 o 
   6   2  19        0.05      0.15 o 
 -10   3  19        0.88      0.14 o 
  -9   3  19       -0.07      0.28 o 
  -8   3  19        1.05      0.16 o 
  -7   3  19        0.17      0.12 o 
  -6   3  19       15.74      0.40 o 
  -5   3  19        5.94      0.19 o 
  -4   3  19        0.00      0.07 o 
  -3   3  19       10.29      0.30 o 
  -2   3  19        1.18      0.10 o 
  -1   3  19        4.14      0.22 o 
   0   3  19        0.35      0.09 o 
   1   3  19       14.64      0.43 o 
   2   3  19        0.65      0.15 o 
   3   3  19        0.61      0.15 o 
   4   3  19        2.35      0.19 o 
   5   3  19        3.94      0.38 o 
  -8   4  19        0.21      0.12 o 
  -7   4  19        0.77      0.19 o 
  -6   4  19        0.89      0.13 o 
  -5   4  19        0.55      0.10 o 
  -4   4  19       -0.09      0.25 o 
  -3   4  19        0.24      0.10 o 
  -2   4  19        0.34      0.10 o 
  -1   4  19        0.56      0.11 o 
   0   4  19        3.45      0.19 o 
   1   4  19        4.63      0.28 o 
   2   4  19        3.49      0.19 o 
   3   4  19        0.85      0.17 o 
   4   4  19        0.28      0.30 o 
  -6   5  19        0.15      0.24 o 
  -5   5  19        0.86      0.17 o 
  -4   5  19        0.55      0.13 o 
  -3   5  19       -0.04      0.27 o 
  -2   5  19        1.57      0.16 o 
  -1   5  19        0.50      0.13 o 
   0   5  19        1.70      0.17 o 
   1   5  19        0.22      0.13 o 
 -11   0  20        1.41      0.34 o 
 -10   0  20        1.32      0.23 o 
  -9   0  20        0.76      0.17 o 
  -8   0  20       41.97      0.98 o 
  -7   0  20        0.40      0.12 o 
  -6   0  20        9.99      0.37 o 
  -5   0  20       99.88      2.15 o 
  -4   0  20       -0.17      0.22 o 
  -3   0  20        9.49      0.31 o 
  -2   0  20       16.73      0.46 o 
  -1   0  20       43.26      0.97 o 
   0   0  20       10.39      0.33 o 
   1   0  20       89.66      2.01 o 
   2   0  20       19.21      0.59 o 
   3   0  20       36.84      1.27 o 
   4   0  20        0.55      0.36 o 
   5   0  20        1.56      0.37 o 
   6   0  20       22.54      0.95 o 
 -11   1  20        0.61      0.15 o 
 -10   1  20        0.11      0.12 o 
  -9   1  20        4.33      0.19 o 
  -8   1  20        0.88      0.10 o 
  -7   1  20        4.57      0.18 o 
  -6   1  20       27.37      0.64 o 
  -5   1  20        0.32      0.07 o 
  -4   1  20       11.52      0.31 o 
  -3   1  20        2.04      0.10 o 
  -2   1  20        1.03      0.11 o 
  -1   1  20        2.55      0.13 o 
   0   1  20        2.97      0.15 o 
   1   1  20        5.05      0.21 o 
   2   1  20       25.54      0.69 o 
   3   1  20        0.27      0.22 o 
   4   1  20       17.95      0.54 o 
   5   1  20        1.10      0.19 o 
 -10   2  20        0.40      0.10 o 
  -9   2  20        0.39      0.13 o 
  -8   2  20        0.67      0.12 o 
  -7   2  20       23.49      0.58 o 
  -6   2  20       20.39      0.50 o 
  -5   2  20        0.07      0.08 o 
  -4   2  20        0.15      0.07 o 
  -3   2  20        3.42      0.14 o 
  -2   2  20        6.93      0.28 o 
  -1   2  20       49.61      1.10 o 
   0   2  20       26.18      0.64 o 
   1   2  20        0.64      0.12 o 
   2   2  20        1.69      0.16 o 
   3   2  20        6.47      0.28 o 
   4   2  20        2.91      0.54 o 
   5   2  20       17.47      0.54 o 
  -9   3  20       -0.02      0.54 o 
  -8   3  20        7.83      0.30 o 
  -7   3  20        2.42      0.17 o 
  -6   3  20        1.02      0.12 o 
  -5   3  20        0.25      0.10 o 
  -4   3  20        5.78      0.19 o 
  -3   3  20        4.03      0.21 o 
  -2   3  20       15.14      0.41 o 
  -1   3  20        0.22      0.10 o 
   0   3  20       11.97      0.38 o 
   1   3  20        0.30      0.12 o 
   2   3  20        0.56      0.15 o 
   3   3  20        0.33      0.16 o 
   4   3  20       -0.13      0.33 o 
  -8   4  20       -0.07      0.27 o 
  -7   4  20        0.18      0.14 o 
  -6   4  20       -0.12      0.33 o 
  -5   4  20        0.06      0.11 o 
  -4   4  20        4.53      0.18 o 
  -3   4  20        8.96      0.28 o 
  -2   4  20        2.50      0.17 o 
  -1   4  20       10.03      0.31 o 
   0   4  20        3.89      0.22 o 
   1   4  20        2.52      0.16 o 
   2   4  20       -0.06      0.29 o 
   3   4  20        0.17      0.14 o 
  -4   5  20        0.23      0.15 o 
  -3   5  20        2.33      0.18 o 
  -2   5  20        5.06      0.22 o 
  -1   5  20        0.08      0.13 o 
 -10   1  21        0.81      0.13 o 
  -9   1  21        7.09      0.24 o 
  -8   1  21        4.20      0.18 o 
  -7   1  21        3.14      0.17 o 
  -6   1  21       12.57      0.33 o 
  -5   1  21        0.74      0.11 o 
  -4   1  21        1.46      0.10 o 
  -3   1  21        8.00      0.25 o 
  -2   1  21       58.27      1.37 o 
  -1   1  21       13.89      0.39 o 
   0   1  21       16.76      0.43 o 
   1   1  21        9.65      0.33 o 
   2   1  21        8.90      0.35 o 
   3   1  21        4.26      0.23 o 
   4   1  21       14.78      0.53 o 
   5   1  21       23.89      1.00 o 
 -10   2  21        0.91      0.75 o 
  -9   2  21        7.10      0.30 o 
  -8   2  21       -0.17      0.34 o 
  -7   2  21       12.13      0.34 o 
  -6   2  21        1.54      0.11 o 
  -5   2  21        0.04      0.08 o 
  -4   2  21        4.39      0.16 o 
  -3   2  21       10.67      0.29 o 
  -2   2  21        0.52      0.09 o 
  -1   2  21        0.84      0.13 o 
   0   2  21       13.30      0.36 o 
   1   2  21        2.48      0.15 o 
   2   2  21       -0.17      0.27 o 
   3   2  21        5.42      0.26 o 
   4   2  21        2.55      0.20 o 
  -9   3  21        0.47      0.38 o 
  -8   3  21        0.14      0.23 o 
  -7   3  21        2.71      0.17 o 
  -6   3  21        0.23      0.15 o 
  -5   3  21        0.59      0.11 o 
  -4   3  21        1.61      0.10 o 
  -3   3  21        6.46      0.22 o 
  -2   3  21        0.00      0.09 o 
  -1   3  21       13.15      0.36 o 
   0   3  21        2.71      0.15 o 
   1   3  21        1.02      0.22 o 
   2   3  21        1.65      0.21 o 
   3   3  21        3.13      0.24 o 
  -7   4  21        7.53      0.41 o 
  -6   4  21        1.52      0.16 o 
  -5   4  21        0.11      0.11 o 
  -4   4  21        0.36      0.14 o 
  -3   4  21        0.68      0.11 o 
  -2   4  21        2.21      0.18 o 
  -1   4  21        2.49      0.15 o 
   0   4  21       -0.04      0.27 o 
   1   4  21        0.14      0.21 o 
   2   4  21       -0.09      0.28 o 
 -10   0  22        1.13      0.17 o 
  -9   0  22        6.89      0.32 o 
  -8   0  22        0.03      0.15 o 
  -7   0  22        0.18      0.14 o 
  -6   0  22        3.39      0.51 o 
  -5   0  22        0.20      0.13 o 
  -4   0  22        1.37      0.14 o 
  -3   0  22       97.89      2.06 o 
  -2   0  22        4.63      0.22 o 
  -1   0  22        0.33      0.16 o 
   0   0  22       16.17      0.88 o 
   1   0  22        4.02      0.25 o 
   2   0  22       15.73      0.83 o 
   3   0  22       35.41      1.23 o 
   4   0  22       31.39      1.14 o 
 -10   1  22       11.31      0.58 o 
  -9   1  22        0.10      0.10 o 
  -8   1  22       -0.07      0.26 o 
  -7   1  22        1.33      0.16 o 
  -6   1  22        1.32      0.17 o 
  -5   1  22        1.31      0.10 o 
  -4   1  22       22.41      0.55 o 
  -3   1  22        1.97      0.12 o 
  -2   1  22       11.15      0.32 o 
  -1   1  22       12.31      0.38 o 
   0   1  22        4.03      0.28 o 
   1   1  22        2.73      0.17 o 
   2   1  22        0.67      0.17 o 
   3   1  22        0.77      0.19 o 
   4   1  22        4.73      0.31 o 
  -9   2  22        2.53      0.21 o 
  -8   2  22        0.33      0.15 o 
  -7   2  22        4.43      0.19 o 
  -6   2  22        0.20      0.10 o 
  -5   2  22        9.62      0.28 o 
  -4   2  22        4.19      0.16 o 
  -3   2  22        0.07      0.08 o 
  -2   2  22        9.45      0.29 o 
  -1   2  22       18.72      0.48 o 
   0   2  22        0.28      0.13 o 
   1   2  22       11.40      0.36 o 
   2   2  22        3.05      0.24 o 
   3   2  22        2.16      0.22 o 
  -8   3  22       23.80      0.77 o 
  -7   3  22        2.79      0.29 o 
  -6   3  22        4.57      0.24 o 
  -5   3  22        0.13      0.09 o 
  -4   3  22        0.87      0.10 o 
  -3   3  22        9.63      0.29 o 
  -2   3  22       11.19      0.32 o 
  -1   3  22        5.21      0.20 o 
   0   3  22        4.28      0.19 o 
   1   3  22        0.05      0.11 o 
   2   3  22        4.69      0.22 o 
  -5   4  22        2.30      0.19 o 
  -4   4  22        2.78      0.15 o 
  -3   4  22        0.21      0.11 o 
  -2   4  22        0.26      0.12 o 
  -1   4  22        0.97      0.13 o 
   0   4  22        1.08      0.20 o 
  -9   1  23        2.10      0.15 o 
  -8   1  23        1.05      0.29 o 
  -7   1  23        1.23      0.15 o 
  -6   1  23        1.90      0.16 o 
  -5   1  23        0.03      0.09 o 
  -4   1  23        9.39      0.33 o 
  -3   1  23        1.93      0.11 o 
  -2   1  23        0.11      0.12 o 
  -1   1  23        1.84      0.15 o 
   0   1  23       10.84      0.33 o 
   1   1  23        7.97      0.31 o 
   2   1  23        7.06      0.34 o 
   3   1  23       23.75      0.66 o 
  -8   2  23        2.71      0.18 o 
  -7   2  23        4.21      0.22 o 
  -6   2  23        0.50      0.09 o 
  -5   2  23        7.28      0.24 o 
  -4   2  23       18.24      0.55 o 
  -3   2  23        0.30      0.09 o 
  -2   2  23       10.43      0.30 o 
  -1   2  23       -0.08      0.26 o 
   0   2  23        3.95      0.17 o 
   1   2  23        0.95      0.13 o 
   2   2  23       10.89      0.35 o 
   3   2  23        1.42      0.33 o 
  -7   3  23        0.04      0.23 o 
  -6   3  23        0.81      0.11 o 
  -5   3  23        3.97      0.17 o 
  -4   3  23        0.42      0.13 o 
  -3   3  23        0.02      0.09 o 
  -2   3  23        1.14      0.11 o 
  -1   3  23        2.14      0.14 o 
   0   3  23        0.04      0.11 o 
   1   3  23        2.17      0.13 o 
  -3   4  23        7.38      0.56 o 
  -8   0  24        0.52      0.20 o 
  -7   0  24        7.18      0.69 o 
  -6   0  24       11.92      0.61 o 
  -5   0  24        0.28      0.20 o 
  -4   0  24        2.01      0.34 o 
  -3   0  24       -0.13      0.34 o 
  -2   0  24        0.09      0.13 o 
  -1   0  24       22.04      0.97 o 
   0   0  24        1.52      0.21 o 
   1   0  24        1.37      0.18 o 
   2   0  24       36.84      1.82 o 
  -8   1  24        8.54      0.32 o 
  -7   1  24        0.87      0.14 o 
  -6   1  24        0.21      0.11 o 
  -5   1  24       15.60      0.41 o 
  -4   1  24        2.62      0.17 o 
  -3   1  24        0.48      0.10 o 
  -2   1  24        2.29      0.13 o 
  -1   1  24        0.50      0.11 o 
   0   1  24        4.40      0.18 o 
   1   1  24       14.44      0.41 o 
   2   1  24        8.59      0.36 o 
  -7   2  24        4.59      0.20 o 
  -6   2  24        0.12      0.10 o 
  -5   2  24        1.68      0.17 o 
  -4   2  24        2.33      0.13 o 
  -3   2  24        2.91      0.15 o 
  -2   2  24        0.57      0.12 o 
  -1   2  24        0.37      0.11 o 
   0   2  24        7.29      0.24 o 
   1   2  24        9.90      0.35 o 
  -5   3  24        8.25      0.38 o 
  -4   3  24        0.10      0.12 o 
  -3   3  24       10.37      0.30 o 
  -2   3  24        1.44      0.18 o 
  -1   3  24       13.65      0.37 o 
  -7   1  25        7.56      0.34 o 
  -6   1  25        0.91      0.12 o 
  -5   1  25        1.04      0.16 o 
  -4   1  25        4.51      0.19 o 
  -3   1  25        1.08      0.14 o 
  -2   1  25        0.57      0.10 o 
  -1   1  25        1.61      0.13 o 
   0   1  25        0.96      0.11 o 
   1   1  25        2.58      0.20 o 
  -6   2  25       11.43      0.60 o 
  -5   2  25       -0.05      0.34 o 
  -4   2  25        3.44      0.17 o 
  -3   2  25        0.10      0.09 o 
  -2   2  25       14.61      0.38 o 
  -1   2  25        0.28      0.10 o 
   0   2  25        8.76      0.60 o 
  -6   0  26        4.68      0.55 o 
  -5   0  26       14.80      0.82 o 
  -4   0  26       11.22      0.48 o 
  -3   0  26        5.11      0.34 o 
  -2   0  26        3.77      0.26 o 
  -1   0  26        6.17      0.30 o 
  -5   1  26        2.94      0.18 o 
  -4   1  26        2.17      0.14 o 
  -3   1  26       17.08      0.46 o 
  -2   1  26        1.71      0.13 o 
  -1   1  26        0.18      0.12 o 
_refine_diff_density_max 2.568480E-01
_refine_diff_density_min -3.657759E-01

# start Validation Reply Form
_vrf_PLAT417_ELMAM2_withoutURATIO_oxa15_12
;
PROBLEM: Short Inter D-H..H-D
RESPONSE: This is a very strong hydrogen bond and this is the reason why
the distance is so short.
;
# end Validation Reply Form
