# Supplementary material for: On the accuracy and precision of X-ray and neutron diffraction results as a function of resolution and the electron density model
Source: IUCrJ. 2020 Aug 25;7(Pt 5):920–33. doi: 10.1107/S2052252520010441 (PMC7467170; doi:10.1107/S2052252520010441)
Supplement: Supplementary file 2 [file m-07-00920-sup2.zip › cif_deposition/HAR_B3LYP_oxa01_05.cif]

# ========================
# TONTO generated CIF file
# ========================

data_HAR_B3LYP_oxa01_05

_audit_creation_date               2016-1-15
_audit_creation_method             'Tonto 3.2.0 v. 196f026'

# --------------------
# Chemical information
# --------------------

_chemical_formula_sum             'C2 H6 O6'
_chemical_formula_moiety          'C2 H2 O4, 2(H2 O)'
_chemical_formula_weight           126.07
_chemical_compound_source          'see text'
_chemical_absolute_configuration   unk

# --------------------
# Symmetry information
# --------------------

_symmetry_cell_setting             Monoclinic
_symmetry_space_group_name_H-M     'P 21/c'
_symmetry_space_group_name_Hall    '-P 2ybc'
_symmetry_Int_Tables_number        '14'

loop_
    _symmetry_equiv_pos_as_xyz
'+x, +y, +z'
'-x, -y, -z'
'-x, +y+1/2, -z+1/2'
'+x, -y+1/2, +z+1/2'

# ---------------------
# Unit cell information
# ---------------------

_cell_length_a                6.0926(4) 
_cell_length_b                3.4921(2) 
_cell_length_c                11.8406(7) 
_cell_angle_alpha             90.00 
_cell_angle_beta              103.832(2) 
_cell_angle_gamma             90.00 
_cell_volume                   244.61(3) 

_cell_formula_units_Z             2
_cell_measurement_reflns_used     9917
_cell_measurement_temperature     100(1)
_cell_measurement_theta_max       45.30
_cell_measurement_theta_min       3.44
_exptl_crystal_density_diffrn     1.712 
_exptl_crystal_F_000              132 
_exptl_absorpt_coefficient_mu     0.181 
_exptl_crystal_description        unspecified
_exptl_crystal_size_max              0.243
_exptl_crystal_size_mid              0.201  
_exptl_crystal_size_min              0.193
_exptl_crystal_colour             colourless
_exptl_absorpt_correction_type    multi-scan
_exptl_absorpt_process_details
;
 Absorption correction done by SORTAV
 Blessing, R. H.: (1995) Acta Cryst. A51, 33-38
;
_exptl_absorpt_correction_T_min    0.957
_exptl_absorpt_correction_T_max    0.997

#=======================================================================

# EXPERIMENTAL DATA

_diffrn_reflns_av_R_equivalents   0.0000
_diffrn_reflns_av_unetI/netI      0.0247
_diffrn_reflns_limit_h_max        11
_diffrn_reflns_limit_h_min        -12
_diffrn_reflns_limit_k_max        6
_diffrn_reflns_limit_k_min        0
_diffrn_reflns_limit_l_max        23
_diffrn_reflns_limit_l_min        0
_diffrn_reflns_number             2032
_diffrn_reflns_theta_full         26.00
_diffrn_reflns_theta_max          45.30
_diffrn_reflns_theta_min          3.44
_diffrn_ambient_temperature       100(1)
_diffrn_measured_fraction_theta_full 0.992
_diffrn_measured_fraction_theta_max 0.997
_diffrn_measurement_device_type   'Bruker APEX-II CCD'
_diffrn_measurement_method        '\f and \w scans'
_diffrn_radiation_monochromator   'graphite'
_diffrn_radiation_type            MoK\a
_diffrn_radiation_wavelength      0.71073
_diffrn_source                    'fine-focus sealed tube'
_diffrn_standards_number          0
_reflns_number_gt                 1880
_reflns_number_total              2032
_reflns_threshold_expression      >0sigma(F)

#  
# Refinement details
#  
_refine_special_details          
;
  .  H thermal motions refined anisotropically.
  .  Hirshfeld atom refinement (HAR):
     .  Uses aspherical atomic scattering factors
        obtained from Hirshfeld partitioning of a
        gaussian quantum chemical wavefunction.
     .  Hirshfeld weight functions obtained from
        spherically averaged unrestricted atomic
        densities.
  .  Wavefunction type : rks b3lypgxb3lypgc using cluster
 charges, radius=8.0 angstrom
  .  Gaussian basis set: cc pVTZ
  .  Refinement based on |F| with weight=1/sigma(|F|)
  .  Negative |F|^^2 were pruned from the data
  .  Eigenvalues < 0.1E-04 removed from normal equations
  .  Reflection used in the refinement appear below
  .  Refined using the Tonto program:
     .  Version: 3.2 v. 196f026
     .  Platform: INTEL-ifort-on-LINUX
     .  Build date: Wed Feb  4 17:27:23 CET 2015
;

# Standard CIF keys and data

_refine_ls_structure_factor_coeff  F
_refine_ls_matrix_type             full
_refine_ls_R_factor_gt             0.0122
_refine_ls_wR_factor_gt            0.0190
_refine_ls_goodness_of_fit_ref     1.208754
_refine_ls_number_reflns           2032
_refine_ls_number_parameters       64
_refine_ls_number_restraints       0
_refine_ls_number_constraints      0
_refine_ls_hydrogen_treatment      refall
_refine_ls_weighting_scheme        sigma
_refine_ls_weighting_details       'w=1/\s(F)'
_refine_ls_shift/su_max            0.0100
_refine_ls_extinction_method       none

_refine_diff_density_max               0.105746
_refine_diff_density_min              -0.119441 

# ---------------------
# Coordinates and ADP's
# ---------------------

loop_
_atom_site_label
_atom_site_fract_x
_atom_site_fract_y
_atom_site_fract_z
_atom_site_adp_type
_atom_site_occupancy
O1 0.43488(2) 0.44413(3) 0.349864(9) Uani 1.000000000
O2 0.24243(2) 0.74263(3) 0.463696(9) Uani 1.000000000
C1 0.40306(2) 0.55887(4) 0.44800(1) Uani 1.000000000
H1 0.3012(9) 0.520(2) 0.2791(5) Uani 1.000000000
O5 0.13010(2) 0.63123(4) 0.178544(9) Uani 1.000000000
H3 0.1920(8) 0.694(2) 0.1128(4) Uani 1.000000000
H4 0.0085(8) 0.458(1) 0.1495(4) Uani 1.000000000

loop_
_atom_site_aniso_label
_atom_site_aniso_U_11
_atom_site_aniso_U_22
_atom_site_aniso_U_33
_atom_site_aniso_U_12
_atom_site_aniso_U_13
_atom_site_aniso_U_23
O1 0.01194(4) 0.01732(5) 0.00695(4) 0.00451(3) 0.00157(3) -0.00067(3)
O2 0.01030(4) 0.01645(5) 0.00845(5) 0.00524(3) 0.00101(3) -0.00066(3)
C1 0.00837(4) 0.00993(5) 0.00687(5) 0.00157(3) 0.00122(3) -0.00005(3)
H1 0.029(2) 0.041(3) 0.030(4) 0.000(3) 0.014(3) -0.008(3)
O5 0.00990(4) 0.01645(5) 0.00837(4) -0.00175(3) 0.00067(3) 0.00101(3)
H3 0.030(2) 0.041(3) 0.025(3) -0.000(2) 0.007(2) 0.002(2)
H4 0.027(2) 0.031(2) 0.033(3) -0.012(2) 0.007(2) 0.001(2)

loop_
_geom_bond_atom_site_label_1
_geom_bond_atom_site_label_2
_geom_bond_distance
 O1 C1 1.2868(2)
 O2 C1 1.2209(2)
 O1 H1 1.058(6)
 O5 H3 0.968(5)
 O5 H4 0.958(4)

loop_
_geom_angle_atom_site_label_1     
_geom_angle_atom_site_label_2
_geom_angle_atom_site_label_3
_geom_angle     
 O1 C1 O2  126.89(1)
 C1 O1 H1 113.1(3)
 H3 O5 H4 105.8(4)

# Standard CIF keys and data

# ---------------
# Reflection data
# ---------------

loop_
    _diffrn_refln_index_h
    _diffrn_refln_index_k
    _diffrn_refln_index_l
    _diffrn_refln_F_calc
    _diffrn_refln_F_meas
    _diffrn_refln_F_sigma
       1       0       0       50.581488       50.386506        0.860553
       2       0       0       12.304945       12.946428        0.147209
       3       0       0       50.822962       51.414589        0.596089
       4       0       0       17.285457       17.286411        0.193430
       5       0       0       20.647173       20.616498        0.229983
       6       0       0       39.976077       39.702645        0.462359
       7       0       0       27.403575       27.345018        0.315034
       8       0       0       13.776633       13.809779        0.196918
       9       0       0       11.142905       11.372335        0.142464
      10       0       0        7.293557        7.655913        0.139464
      11       0       0       15.402092       15.114563        0.425111
       1       1       0      101.613945       99.995000        0.558588
       2       1       0       48.723107       49.637989        0.593724
       3       1       0       27.103401       27.286077        0.309420
       4       1       0        4.103042        4.099268        0.056621
       5       1       0        1.676500        1.711929        0.052833
       6       1       0        2.112134        2.044407        0.055161
       7       1       0       24.004300       23.888491        0.273665
       8       1       0        0.049798        0.303645        0.303645
       9       1       0       15.309929       15.107283        0.182136
      10       1       0        8.295417        8.313844        0.111100
      11       1       0        0.757453        0.581893        0.404411
       0       2       0        9.754908        9.692007        0.111349
       1       2       0       46.514129       47.132791        0.541376
       2       2       0       59.303841       59.326217        0.698408
       3       2       0        3.818114        3.794338        0.054685
       4       2       0       28.473214       28.661647        0.327039
       5       2       0       13.099085       13.008843        0.148050
       6       2       0        0.658783        0.707036        0.115851
       7       2       0       15.770218       15.816447        0.186028
       8       2       0       17.321386       17.068978        0.255293
       9       2       0        3.511550        3.407052        0.091030
      10       2       0        8.231977        8.180831        0.179019
      11       2       0        0.977847        0.652610        0.421742
       1       3       0       11.568719       11.536464        0.131640
       2       3       0        9.458608        9.435253        0.115006
       3       3       0       22.223322       22.613492        0.266008
       4       3       0        6.317861        6.447325        0.079201
       5       3       0       29.409812       29.413092        0.333374
       6       3       0        0.122589        1.605615        0.117563
       7       3       0        2.069714        2.001225        0.080834
       8       3       0       11.300477       11.249000        0.142245
       9       3       0        3.943163        4.073328        0.102056
      10       3       0        2.463841        2.254551        0.138895
       0       4       0        4.500297        4.535416        0.073466
       1       4       0       11.279990       11.303097        0.132152
       2       4       0        9.536190        9.593539        0.119047
       3       4       0        6.767324        6.727853        0.084209
       4       4       0       21.949680       21.767407        0.252063
       5       4       0        8.071165        8.022468        0.106661
       6       4       0       11.161213       10.921081        0.139615
       7       4       0        8.566928        8.455472        0.130389
       8       4       0        0.360170        0.664530        0.273889
       9       4       0        0.321615        0.527447        0.527447
       1       5       0        5.632185        5.614891        0.089585
       2       5       0        9.208089        9.215368        0.123558
       3       5       0       11.429936       11.448581        0.158762
       4       5       0        1.231755        1.370511        0.110035
       5       5       0        6.246593        6.172358        0.095023
       6       5       0       14.318023       14.197535        0.165073
       7       5       0       10.288813       10.041912        0.145953
       8       5       0        2.814149        2.737499        0.241522
       0       6       0       11.591997       12.009163        0.168555
       1       6       0        6.978101        7.206941        0.108209
       2       6       0        2.641694        2.827844        0.130085
       3       6       0        0.726615        1.737210        0.148595
       4       6       0        2.750760        2.712563        0.139744
       5       6       0        7.324814        7.379431        0.147073
       6       6       0        9.521943        9.839665        0.199851
     -11       1       1        1.243114        1.228291        0.296304
     -10       1       1        4.930473        4.964877        0.086352
      -9       1       1        1.806799        1.899184        0.077317
      -8       1       1       14.291252       14.321662        0.170690
      -7       1       1       11.280542       11.198661        0.133852
      -6       1       1        3.053762        3.097660        0.054882
      -5       1       1       19.607618       19.543797        0.222565
      -4       1       1       24.494394       24.942333        0.278798
      -3       1       1       46.443041       46.522145        0.529755
      -2       1       1       35.009320       35.651367        0.400126
       0       1       1       55.401855       55.655907        0.675001
       1       1       1       15.743675       16.176217        0.180905
       2       1       1       20.849234       21.481387        0.246510
       3       1       1       53.953115       54.134277        0.625119
       4       1       1       32.355643       32.114171        0.362636
       5       1       1       27.141282       27.247202        0.305969
       6       1       1       35.648771       35.568666        0.406044
       7       1       1        2.860625        2.887438        0.064621
       8       1       1        1.763009        1.750371        0.093960
       9       1       1        1.287945        1.174947        0.149179
      10       1       1       15.171192       15.141664        0.198104
      11       1       1        5.300180        5.371406        0.124883
     -11       2       1        4.423859        4.337280        0.125036
     -10       2       1        1.988919        1.899079        0.112042
      -9       2       1        5.904376        5.965149        0.097526
      -8       2       1       16.820234       16.666433        0.207089
      -7       2       1        0.261802        0.274773        0.274773
      -6       2       1       22.225071       22.258706        0.250980
      -5       2       1        8.080137        8.091168        0.094356
      -4       2       1       19.229563       19.125376        0.214268
      -3       2       1       23.723570       23.910458        0.271296
      -2       2       1       31.985032       32.309441        0.362454
      -1       2       1       30.851839       31.059459        0.352457
       0       2       1       22.446681       22.716294        0.252768
       1       2       1       42.506521       42.646805        0.488176
       2       2       1        3.383313        3.488696        0.060869
       3       2       1        7.592236        7.383766        0.086986
       4       2       1       22.796612       22.645750        0.254234
       5       2       1       13.331212       13.223464        0.150974
       6       2       1        8.126812        8.144323        0.097398
       7       2       1        8.730715        8.701781        0.106376
       8       2       1       12.327019       12.355566        0.153517
       9       2       1        5.085948        5.026530        0.088514
      10       2       1        3.541691        3.437005        0.107290
      11       2       1        9.421418        9.280302        0.218017
     -10       3       1        4.310384        4.306623        0.114487
      -9       3       1        4.567060        4.575915        0.092501
      -8       3       1        1.373492        1.362424        0.122545
      -7       3       1        3.814328        3.798157        0.070960
      -6       3       1        9.706538        9.661418        0.117677
      -5       3       1       11.958717       11.852848        0.139607
      -4       3       1        5.955639        5.925369        0.077806
      -3       3       1        5.207622        5.356865        0.069616
      -2       3       1       31.487269       31.602373        0.356574
      -1       3       1        0.768445        0.976217        0.061777
       0       3       1       18.780070       18.843567        0.210800
       1       3       1       14.831557       14.722771        0.165986
       2       3       1       14.508647       14.377065        0.164746
       3       3       1        3.880394        3.903588        0.062885
       4       3       1       16.138059       16.002500        0.182576
       5       3       1       13.773499       13.786950        0.157203
       6       3       1        0.614884        0.596490        0.184179
       7       3       1       14.201767       14.042792        0.162950
       8       3       1        1.124748        1.189790        0.131395
       9       3       1        6.888841        6.788593        0.114239
      10       3       1        3.150586        3.114819        0.136565
      -9       4       1        9.321334        9.187764        0.274010
      -8       4       1       12.577474       12.514791        0.170562
      -7       4       1       12.605342       12.508797        0.177130
      -6       4       1        7.576297        7.600000        0.094735
      -5       4       1        4.858413        4.957116        0.087414
      -4       4       1        1.110537        1.147170        0.088445
      -3       4       1       12.292097       12.185647        0.140316
      -2       4       1       10.866298       10.820813        0.130163
      -1       4       1        6.557665        6.564221        0.082786
       0       4       1        9.418329        9.403297        0.116748
       1       4       1        2.094172        2.034207        0.055850
       2       4       1        0.255508        0.343074        0.210409
       3       4       1        1.493700        1.471258        0.062642
       4       4       1        1.959320        1.830082        0.058303
       5       4       1        5.834329        5.711305        0.085471
       6       4       1        0.565951        0.332866        0.332866
       7       4       1        3.270264        3.111961        0.104836
       8       4       1        4.101701        4.077622        0.101066
       9       4       1        4.240799        4.042524        0.129213
      -8       5       1        6.005644        5.884046        0.110313
      -7       5       1        5.351989        5.374105        0.112071
      -6       5       1        0.347610        0.587197        0.587197
      -5       5       1        4.577479        4.435764        0.102520
      -4       5       1        0.499622        0.427200        0.302300
      -3       5       1        1.118471        1.223969        0.124151
      -2       5       1        1.568897        1.476313        0.089446
      -1       5       1        8.624295        8.646676        0.124880
       0       5       1        0.575583        0.386264        0.252473
       1       5       1        0.767252        0.831204        0.132706
       2       5       1        5.367346        5.296886        0.083538
       3       5       1        8.170127        8.130068        0.117141
       4       5       1        3.916555        3.836405        0.079278
       5       5       1        0.989446        1.053423        0.142709
       6       5       1        5.594745        5.573150        0.088262
       7       5       1        0.721208        0.613840        0.381677
       8       5       1        1.329373        0.812158        0.364944
      -6       6       1        3.664264        3.676547        0.157599
      -5       6       1        0.445891        0.591185        0.451185
      -4       6       1        1.010417        1.150435        0.289912
      -3       6       1        8.088332        8.174350        0.118172
      -2       6       1        2.087048        2.081874        0.146235
      -1       6       1        4.225544        3.998375        0.098246
       0       6       1        6.798497        6.932460        0.109777
       1       6       1        6.748737        6.920260        0.169186
       2       6       1        2.137499        2.050610        0.143544
       3       6       1        2.890918        2.642802        0.198686
       4       6       1        5.432832        5.251857        0.111332
       5       6       1        5.915153        5.951806        0.114684
     -12       0       2        8.074242        7.803973        0.266268
     -11       0       2        5.216242        5.270484        0.202249
     -10       0       2        0.237712        0.464435        0.464435
      -9       0       2        5.276642        5.330478        0.099895
      -8       0       2        4.929486        4.927373        0.100780
      -7       0       2       10.015492        9.938964        0.119952
      -6       0       2       35.337366       34.996714        0.449645
      -5       0       2       24.477312       24.905823        0.277790
      -4       0       2       80.612595       80.597519        0.974281
      -3       0       2        9.904504        9.851548        0.112914
      -2       0       2       64.913662       64.818516        0.752066
       0       0       2       30.266516       31.293610        0.351567
       1       0       2        8.103142        8.561075        0.107496
       3       0       2       35.188773       35.384036        0.408187
       4       0       2        0.091494        0.267955        0.231900
       5       0       2       67.773310       67.086958        0.788391
       6       0       2       14.252703       14.192604        0.175115
       7       0       2       15.579500       15.652476        0.223931
       8       0       2       10.292583       10.122253        0.159823
       9       0       2       18.171625       17.959399        0.325624
      10       0       2        4.498499        4.485309        0.101704
      11       0       2       13.461832       13.294736        0.277440
     -11       1       2        6.458585        6.612110        0.125509
     -10       1       2        1.890079        2.089880        0.083590
      -9       1       2        3.160141        3.248692        0.072688
      -8       1       2        0.133203        0.465296        0.465296
      -7       1       2       24.596041       24.410449        0.274790
      -6       1       2        6.866927        6.824002        0.082637
      -5       1       2       41.831526       41.599760        0.475679
      -4       1       2       19.494206       19.717758        0.220579
      -3       1       2       14.783815       15.169047        0.170381
      -2       1       2       60.807282       61.632297        0.716453
      -1       1       2       31.324886       32.357843        0.393019
       0       1       2       24.094982       24.773171        0.290116
       1       1       2       53.194964       53.464942        0.634080
       2       1       2        4.234529        4.256055        0.055102
       3       1       2       54.485405       54.815418        0.639224
       4       1       2       35.652018       35.455606        0.403787
       5       1       2       19.893810       19.866303        0.224002
       6       1       2       20.424662       20.485361        0.233694
       7       1       2        1.110932        1.110901        0.085913
       8       1       2        3.841945        3.859145        0.082771
       9       1       2        5.887136        5.734283        0.089462
      10       1       2        0.279364        0.381969        0.381969
      11       1       2        7.744354        7.655260        0.137813
     -11       2       2        1.504707        1.681428        0.206809
     -10       2       2        8.888405        8.838722        0.134183
      -9       2       2        0.362482        0.368375        0.368375
      -8       2       2       10.767698       10.764757        0.135552
      -7       2       2        1.514408        1.583477        0.058584
      -6       2       2       16.743074       16.621071        0.190307
      -5       2       2        2.070399        2.092510        0.044341
      -4       2       2        9.673357        9.388450        0.108795
      -3       2       2       34.804455       34.969987        0.394273
      -2       2       2       57.195896       57.325998        0.661105
      -1       2       2        7.456474        7.564192        0.088966
       0       2       2       29.487422       29.979660        0.338641
       1       2       2        0.722355        0.735051        0.061033
       2       2       2        4.431362        4.588573        0.059886
       3       2       2       43.591712       43.363810        0.495290
       4       2       2       45.159658       45.172669        0.520457
       5       2       2        4.813614        4.871139        0.064894
       6       2       2        0.564973        0.712952        0.112202
       7       2       2        6.753795        6.698433        0.087533
       8       2       2        1.008448        0.975551        0.163948
       9       2       2       16.108722       15.914459        0.230072
      10       2       2       14.511343       14.310835        0.219348
      11       2       2        0.546653        0.630635        0.630635
     -10       3       2        7.709549        7.662571        0.131303
      -9       3       2       24.778276       24.660089        0.347747
      -8       3       2        7.839131        7.776246        0.099853
      -7       3       2        3.674031        3.641840        0.072667
      -6       3       2        9.029277        9.051685        0.108699
      -5       3       2        0.759498        0.766551        0.092236
      -4       3       2        9.763927        9.830971        0.121543
      -3       3       2       42.157598       42.058531        0.486545
      -2       3       2       21.592357       21.693778        0.243370
      -1       3       2       15.007305       15.003000        0.169929
       0       3       2       28.411858       28.345546        0.317525
       1       3       2       18.085070       17.951045        0.201960
       2       3       2       25.185249       25.049351        0.281630
       3       3       2       12.057618       12.066897        0.138779
       4       3       2        2.614731        2.689498        0.057161
       5       3       2        6.182418        6.232014        0.079454
       6       3       2        2.289423        2.273038        0.061568
       7       3       2       12.786425       12.627351        0.160595
       8       3       2        8.330575        8.192191        0.162808
       9       3       2        4.287614        4.161009        0.116260
      10       3       2       11.770263       11.548160        0.230475
      -9       4       2        5.263971        5.107935        0.097546
      -8       4       2       12.041857       12.138781        0.181775
      -7       4       2        6.989525        7.014414        0.094081
      -6       4       2        0.033236        0.422493        0.287956
      -5       4       2        0.133145        0.286356        0.286356
      -4       4       2        6.215785        6.082598        0.077017
      -3       4       2        8.820662        8.894099        0.105641
      -2       4       2       21.151619       20.750422        0.238718
      -1       4       2        8.444741        8.336126        0.102233
       0       4       2       20.406388       20.213609        0.228865
       1       4       2       20.117102       19.878129        0.224885
       2       4       2        3.879370        3.762712        0.062306
       3       4       2        4.076876        4.134610        0.065704
       4       4       2        2.100190        1.993013        0.059079
       5       4       2        0.863222        1.045036        0.107379
       6       4       2       13.839445       13.815933        0.183618
       7       4       2        3.470302        3.534119        0.087527
       8       4       2       10.285349       10.159724        0.172232
       9       4       2        9.926152        9.797449        0.192814
      -8       5       2       14.406714       14.135770        0.172962
      -7       5       2       12.112349       12.104545        0.150884
      -6       5       2        2.231636        2.390753        0.097001
      -5       5       2        5.568927        5.412578        0.098258
      -4       5       2       12.950331       12.786321        0.148679
      -3       5       2        4.102330        4.208087        0.087287
      -2       5       2       10.907707       10.804629        0.161791
      -1       5       2       23.135533       23.074445        0.290020
       0       5       2        7.407908        7.453791        0.098249
       1       5       2        9.547925        9.505367        0.123949
       2       5       2        3.816020        3.843046        0.078208
       3       5       2        4.732765        4.845307        0.083375
       4       5       2        2.523151        2.536572        0.092703
       5       5       2        5.973480        6.064487        0.086193
       6       5       2        1.170575        1.200375        0.136232
       7       5       2        9.820697        9.770415        0.263627
      -6       6       2        5.807802        5.757430        0.135331
      -5       6       2        1.561563        1.782021        0.193783
      -4       6       2        6.073755        6.090977        0.172700
      -3       6       2        3.764261        3.860958        0.126390
      -2       6       2        0.699411        0.542494        0.404291
      -1       6       2        7.212599        7.371092        0.119816
       0       6       2        8.688606        9.045330        0.128548
       1       6       2        4.666603        4.665297        0.144789
       2       6       2        7.388930        7.557050        0.158874
       3       6       2        3.126053        3.346491        0.178684
       4       6       2        2.041084        1.973702        0.149750
       5       6       2        5.718053        5.724771        0.114691
     -11       1       3        9.940340        9.938561        0.181615
     -10       1       3        4.024379        4.005371        0.077649
      -9       1       3        0.917246        1.044126        0.108979
      -8       1       3       11.540981       11.476498        0.139391
      -7       1       3        5.028867        5.126110        0.065675
      -6       1       3        2.890441        2.921079        0.051584
      -5       1       3       18.440470       18.611556        0.208838
      -4       1       3        3.373768        3.324455        0.048787
      -3       1       3       32.717888       33.254173        0.373175
      -2       1       3       11.823796       11.828778        0.133908
      -1       1       3       46.991309       48.269556        0.586225
       0       1       3       11.035896       11.039022        0.132602
       1       1       3       72.718256       73.086935        0.836606
       2       1       3       55.450005       56.058898        0.644188
       3       1       3       17.153463       16.867424        0.188995
       4       1       3       37.740849       37.635754        0.426347
       5       1       3        3.496064        3.524486        0.056633
       6       1       3       12.420491       12.418937        0.142537
       7       1       3        7.215917        7.201666        0.092095
       8       1       3       24.300746       24.044334        0.384875
       9       1       3       13.740415       13.574977        0.206357
      10       1       3        7.822839        7.677760        0.114097
      11       1       3        9.039499        8.995443        0.163230
     -11       2       3        3.075814        3.055110        0.211064
     -10       2       3       18.736725       18.705614        0.234556
      -9       2       3        2.268827        2.186253        0.076987
      -8       2       3        7.038669        7.005498        0.090876
      -7       2       3       12.579649       12.563837        0.142887
      -6       2       3       20.717612       20.679458        0.232454
      -5       2       3        5.425124        5.463241        0.067502
      -4       2       3       23.416351       23.247365        0.264546
      -3       2       3       45.107906       45.323173        0.517704
      -2       2       3        8.050590        8.138059        0.096231
      -1       2       3       34.022203       34.161674        0.387276
       0       2       3        0.728163        0.509706        0.102766
       1       2       3       49.271722       49.373576        0.576547
       2       2       3       10.629227       10.861400        0.125944
       3       2       3       26.701302       26.532245        0.297154
       4       2       3       19.493353       19.547890        0.219931
       5       2       3       12.996200       12.925169        0.149411
       6       2       3        9.842090        9.816568        0.117908
       7       2       3        5.808612        5.755606        0.096454
       8       2       3        5.994231        5.858071        0.087196
       9       2       3        6.074467        6.035230        0.110029
      10       2       3        7.544118        7.385120        0.110713
     -10       3       3        5.118699        5.185075        0.123751
      -9       3       3        9.512503        9.769698        0.118843
      -8       3       3        7.092824        7.149056        0.102922
      -7       3       3        4.029546        4.007618        0.071122
      -6       3       3        3.083767        3.503570        0.060896
      -5       3       3        6.622240        6.559878        0.079909
      -4       3       3       12.701284       12.789449        0.151015
      -3       3       3        5.262914        7.236228        0.129752
      -2       3       3        3.217402        3.233110        0.065619
      -1       3       3        9.769330        9.661315        0.112597
       0       3       3       24.425956       24.582514        0.278399
       1       3       3        0.527800        0.684324        0.077200
       2       3       3        5.680265        5.633915        0.071991
       3       3       3       26.324911       26.334198        0.309787
       4       3       3        3.287759        3.132012        0.054351
       5       3       3        5.644565        5.604463        0.072917
       6       3       3        2.331395        2.359068        0.083546
       7       3       3       10.549852       10.414893        0.143087
       8       3       3        2.060004        2.004944        0.100423
       9       3       3       10.156991       10.301942        0.169814
      10       3       3        5.408314        5.323908        0.117182
      -9       4       3       12.525282       12.461942        0.176178
      -8       4       3       10.781383       10.753604        0.138049
      -7       4       3        2.171774        2.218581        0.084969
      -6       4       3        7.183213        7.103028        0.094033
      -5       4       3       13.219089       13.153327        0.151019
      -4       4       3       20.867385       20.773300        0.235530
      -3       4       3       20.484544       20.400490        0.240133
      -2       4       3       15.447212       15.279398        0.179729
      -1       4       3        0.462120        0.522398        0.152263
       0       4       3        5.331061        5.341816        0.070384
       1       4       3       10.146441       10.199020        0.127277
       2       4       3       19.876301       19.947932        0.228906
       3       4       3       11.475268       11.570220        0.135187
       4       4       3        4.449366        4.518517        0.066552
       5       4       3        3.061983        2.994512        0.077218
       6       4       3        1.390672        1.444922        0.110643
       7       4       3        2.883370        2.671909        0.085754
       8       4       3        4.276665        4.309524        0.101199
       9       4       3        0.166260        0.635295        0.635295
      -8       5       3        0.483603        0.519615        0.519615
      -7       5       3        5.208809        5.056481        0.111484
      -6       5       3        2.973388        2.915545        0.114955
      -5       5       3        4.767466        4.768333        0.114517
      -4       5       3        4.218129        4.163892        0.083819
      -3       5       3        5.829822        5.733760        0.083892
      -2       5       3        4.934741        4.827629        0.079893
      -1       5       3        2.962446        2.914018        0.090350
       0       5       3        2.946134        3.115285        0.081772
       1       5       3        2.063538        2.095567        0.078589
       2       5       3        3.114264        3.240988        0.082665
       3       5       3        0.402345        0.541479        0.224778
       4       5       3        5.157290        5.083994        0.083794
       5       5       3        2.931965        2.902895        0.080007
       6       5       3        2.276908        2.069203        0.120434
       7       5       3        3.259690        3.069104        0.146058
      -6       6       3        1.718726        1.901526        0.191789
      -5       6       3       12.396758       12.267029        0.369971
      -4       6       3        9.991970       10.089599        0.204762
      -3       6       3        2.644324        3.001766        0.134694
      -2       6       3       11.156129       11.130139        0.180710
      -1       6       3        0.645268        0.687314        0.418613
       0       6       3        5.498109        5.879881        0.142547
       1       6       3        2.190838        2.194493        0.290524
       2       6       3        9.944338       10.489995        0.182231
       3       6       3        2.159335        2.723564        0.148297
       4       6       3        2.299737        2.127134        0.141410
       5       6       3        4.116771        4.032493        0.126088
     -12       0       4       17.578243       17.769356        0.251650
     -11       0       4        8.213404        8.346017        0.139130
     -10       0       4        7.756784        7.743320        0.116590
      -9       0       4       20.064432       20.001500        0.235620
      -8       0       4        5.526353        5.477591        0.077313
      -7       0       4       16.812595       16.545996        0.186290
      -6       0       4        4.482476        4.479955        0.072121
      -5       0       4       11.026765       11.017259        0.144357
      -4       0       4       28.503699       29.014134        0.348127
      -3       0       4       23.854829       24.580277        0.273693
      -1       0       4       75.134904       75.224132        1.009174
       0       0       4       21.054033       21.727632        0.248107
       1       0       4      109.891768       99.379173        0.566572
       2       0       4        7.484497        7.482914        0.090147
       3       0       4       12.088193       12.070211        0.137902
       4       0       4       15.679815       15.980613        0.189793
       5       0       4        9.033174        8.922612        0.117500
       6       0       4        3.281680        3.203592        0.073097
       7       0       4       43.207210       42.967080        0.539142
       8       0       4       21.293199       21.086014        0.367182
       9       0       4        5.704438        5.725819        0.118859
      10       0       4       10.037829        9.954949        0.307203
      11       0       4        0.908218        0.627375        0.627375
     -12       1       4        0.864684        0.592959        0.592959
     -11       1       4       16.089499       16.059577        0.295694
     -10       1       4        2.359316        2.365185        0.079272
      -9       1       4        8.553619        8.604592        0.102651
      -8       1       4       14.445340       14.362799        0.163151
      -7       1       4        1.721331        1.716595        0.057288
      -6       1       4       14.944321       14.705101        0.171347
      -5       1       4       25.191409       25.256088        0.282703
      -4       1       4       15.143461       15.213152        0.170546
      -3       1       4       39.067643       39.860381        0.449596
      -2       1       4       48.646659       49.424893        0.574918
      -1       1       4       40.287284       41.115569        0.464124
       0       1       4      100.976027       99.565556        1.317096
       1       1       4       21.109312       21.178999        0.244578
       2       1       4        7.871720        7.921868        0.092309
       3       1       4        9.167798        8.927150        0.103432
       4       1       4        4.420493        4.540815        0.062534
       5       1       4       16.444792       16.359095        0.185042
       6       1       4       19.474590       19.439136        0.221175
       7       1       4       15.644842       15.476111        0.201295
       8       1       4       15.318124       15.160475        0.248064
       9       1       4        4.229179        4.202261        0.091787
      10       1       4        8.251766        8.140577        0.113311
      11       1       4        3.505023        3.582457        0.154047
     -11       2       4        8.968406        8.963035        0.180439
     -10       2       4       14.245889       14.350261        0.174225
      -9       2       4        1.608210        1.620648        0.088330
      -8       2       4       10.571776       10.609901        0.125627
      -7       2       4        4.974956        4.938927        0.065940
      -6       2       4        6.092123        6.184901        0.074745
      -5       2       4       14.068120       13.972831        0.161241
      -4       2       4       20.794593       20.687436        0.231874
      -3       2       4       13.634895       13.756453        0.171167
      -2       2       4       12.473968       12.500800        0.143211
      -1       2       4       39.321077       39.697733        0.448402
       0       2       4       35.675002       35.640847        0.401381
       1       2       4       11.703148       11.561574        0.131351
       2       2       4        3.051779        2.863040        0.050070
       3       2       4       24.983770       25.181144        0.282349
       4       2       4       10.386620       10.382196        0.119156
       5       2       4       20.555752       20.631045        0.241832
       6       2       4       18.402180       18.323755        0.210776
       7       2       4        1.882405        1.920885        0.130550
       8       2       4       10.077821       10.013990        0.153970
       9       2       4       16.179554       15.947100        0.238822
      10       2       4        3.320052        3.207179        0.156442
     -10       3       4        8.718214        8.784077        0.128558
      -9       3       4       12.466437       12.483189        0.162880
      -8       3       4        0.153110        0.530471        0.530471
      -7       3       4       23.393811       23.360437        0.280359
      -6       3       4        5.629931        5.745520        0.075158
      -5       3       4        9.074313        9.040741        0.104579
      -4       3       4       41.199272       41.248758        0.476831
      -3       3       4       17.890751       17.889382        0.203512
      -2       3       4        7.990412        8.032123        0.112969
      -1       3       4       19.989342       19.793686        0.234545
       0       3       4       19.949423       19.977988        0.230583
       1       3       4        7.451299        7.528745        0.100421
       2       3       4       39.019882       39.095268        0.447371
       3       3       4       27.496019       27.506545        0.320151
       4       3       4       18.531727       18.529436        0.219330
       5       3       4        5.276463        5.218621        0.076150
       6       3       4        1.500301        1.452825        0.090547
       7       3       4       10.096930        9.991296        0.168924
       8       3       4        8.896542        8.815271        0.145092
       9       3       4        6.997018        7.017977        0.105886
      10       3       4        5.009234        5.153542        0.165356
      -9       4       4        1.513976        1.517070        0.137577
      -8       4       4        9.173994        9.032442        0.125590
      -7       4       4        3.949623        3.837968        0.085369
      -6       4       4       17.598594       17.459954        0.196698
      -5       4       4       13.240132       13.195833        0.151294
      -4       4       4        2.308601        2.823668        0.065063
      -3       4       4       14.460172       14.421858        0.172297
      -2       4       4        1.770527        1.835157        0.061150
      -1       4       4        1.799139        1.747169        0.067199
       0       4       4        9.402600        9.442934        0.122097
       1       4       4        4.641735        4.611833        0.065625
       2       4       4       19.824535       19.754999        0.223742
       3       4       4       16.737638       16.625583        0.194210
       4       4       4        3.472627        3.353357        0.065652
       5       4       4       13.751349       13.581973        0.171157
       6       4       4        6.801408        6.732459        0.111507
       7       4       4        4.397423        4.343731        0.082980
       8       4       4        4.206181        4.245586        0.097574
       9       4       4        0.619404        0.641561        0.641561
      -8       5       4        1.009556        0.801436        0.394988
      -7       5       4        3.715434        3.659645        0.126657
      -6       5       4       16.755399       16.482718        0.191923
      -5       5       4       22.018562       21.956548        0.255396
      -4       5       4        1.987060        1.967714        0.097447
      -3       5       4        8.485283        8.352365        0.140910
      -2       5       4        5.061566        5.140136        0.087117
      -1       5       4        5.952269        6.100328        0.088673
       0       5       4       13.398590       13.431679        0.185925
       1       5       4       25.984900       26.261188        0.471268
       2       5       4        4.606566        4.605323        0.100659
       3       5       4        0.777819        0.712531        0.216446
       4       5       4       13.110293       13.012302        0.152675
       5       5       4        5.046298        5.068728        0.086760
       6       5       4       10.745452       10.799074        0.165166
       7       5       4        4.293708        4.318680        0.109405
      -6       6       4        4.994789        4.968803        0.160477
      -5       6       4        4.634969        4.638319        0.155128
      -4       6       4        5.163818        5.151019        0.137936
      -3       6       4        3.103752        3.272919        0.121570
      -2       6       4        0.738550        0.719097        0.307271
      -1       6       4        3.707071        3.686190        0.145145
       0       6       4        2.410488        2.504596        0.272041
       1       6       4        6.362416        6.483980        0.186759
       2       6       4        7.401999        7.574365        0.185454
       3       6       4        2.947392        3.011860        0.145643
       4       6       4        0.962811        0.894427        0.336037
       5       6       4        3.643117        3.486115        0.161961
     -12       1       5       11.896532       11.938593        0.201046
     -11       1       5        3.925939        3.940685        0.136083
     -10       1       5        8.275408        8.276956        0.103156
      -9       1       5        4.574794        4.601195        0.072840
      -8       1       5       12.646472       12.600000        0.145282
      -7       1       5        3.938462        3.944236        0.055406
      -6       1       5       25.692990       25.631816        0.287981
      -5       1       5       14.590858       14.441953        0.162247
      -4       1       5        0.640687        0.628729        0.063574
      -3       1       5       37.584550       38.170800        0.429974
      -2       1       5       11.891654       11.942362        0.136007
      -1       1       5        2.700023        2.600346        0.046134
       0       1       5       21.340707       21.959508        0.244767
       1       1       5       27.482794       27.770668        0.310697
       2       1       5       11.740971       11.717508        0.133468
       3       1       5        5.708017        5.959950        0.073185
       4       1       5       24.767675       24.910841        0.281793
       5       1       5        2.847521        2.975013        0.056537
       6       1       5       20.148704       20.308373        0.231520
       7       1       5       16.723526       16.667333        0.216194
       8       1       5        0.079357        0.371484        0.371484
       9       1       5        6.571247        6.533605        0.103753
      10       1       5        5.186126        5.206918        0.122826
     -11       2       5        3.878604        3.924538        0.117834
     -10       2       5        0.485178        0.450999        0.333101
      -9       2       5        6.617397        6.542706        0.088173
      -8       2       5       15.495990       15.514187        0.183499
      -7       2       5        8.455386        8.398393        0.097971
      -6       2       5        5.545028        5.514889        0.068606
      -5       2       5       35.018271       34.953970        0.395903
      -4       2       5        6.405386        6.458096        0.079459
      -3       2       5        4.256646        4.191301        0.057658
      -2       2       5        4.541941        4.817676        0.062994
      -1       2       5       58.242026       57.768157        0.673674
       0       2       5       18.283003       18.362462        0.205645
       1       2       5       24.755971       24.814915        0.277393
       2       2       5       32.497734       32.404475        0.364968
       3       2       5       20.743055       20.758372        0.232778
       4       2       5        2.027388        2.080817        0.057009
       5       2       5       10.182864       10.190682        0.122912
       6       2       5       26.123297       26.107662        0.309794
       7       2       5        2.360183        2.213504        0.084795
       8       2       5        7.367310        7.235606        0.101113
       9       2       5        4.820776        4.749210        0.110676
      10       2       5        8.642517        8.496941        0.134704
     -11       3       5        6.879123        6.831984        0.515339
     -10       3       5        0.716421        0.704557        0.312128
      -9       3       5        0.354348        0.498799        0.293860
      -8       3       5        2.519664        2.493973        0.075254
      -7       3       5       15.726533       15.532546        0.177417
      -6       3       5        2.184040        2.159004        0.057957
      -5       3       5        5.241640        5.155386        0.066673
      -4       3       5       14.202558       14.141782        0.159651
      -3       3       5       12.370009       12.384668        0.149473
      -2       3       5        6.929017        6.952769        0.097406
      -1       3       5        2.349148        2.386546        0.059638
       0       3       5       10.573066       10.516178        0.123873
       1       3       5       12.440966       12.386686        0.149857
       2       3       5        7.517283        7.492396        0.092058
       3       3       5        1.084257        1.107836        0.069183
       4       3       5        5.066885        4.997099        0.067495
       5       3       5       17.071423       16.987054        0.195389
       6       3       5        0.978475        1.139035        0.108258
       7       3       5        2.722581        2.713982        0.080828
       8       3       5       11.449335       11.192855        0.149757
       9       3       5        3.205602        3.196717        0.148111
      -9       4       5        0.582665        0.532259        0.390485
      -8       4       5        4.747122        4.677820        0.086524
      -7       4       5       13.027353       13.083960        0.156856
      -6       4       5       16.859518       16.819037        0.189846
      -5       4       5        9.944225        9.847132        0.116304
      -4       4       5        9.146210        9.056655        0.107856
      -3       4       5        1.662457        1.615673        0.066448
      -2       4       5       15.888371       15.828771        0.183644
      -1       4       5       20.919485       20.900957        0.244481
       0       4       5       23.453721       23.488508        0.285922
       1       4       5       19.387913       19.324078        0.221199
       2       4       5       11.540072       11.447270        0.136656
       3       4       5        1.423973        1.398642        0.071615
       4       4       5       12.128264       12.185647        0.153607
       5       4       5       11.646089       11.726039        0.186542
       6       4       5       10.193256       10.321822        0.161113
       7       4       5       12.362994       12.449096        0.203281
       8       4       5        4.539284        4.531115        0.121580
      -8       5       5        3.319827        3.442819        0.139638
      -7       5       5        2.688106        2.672452        0.121295
      -6       5       5        0.544617        0.646142        0.321027
      -5       5       5        1.251866        1.537628        0.142709
      -4       5       5        0.686540        0.585150        0.321521
      -3       5       5        2.829028        2.881389        0.089687
      -2       5       5        5.670439        5.455364        0.084331
      -1       5       5        1.217940        1.108828        0.137335
       0       5       5        4.791252        4.810094        0.104990
       1       5       5        5.531238        5.468455        0.193799
       2       5       5        3.137696        3.069365        0.090926
       3       5       5        3.827656        3.684969        0.107960
       4       5       5        3.913900        4.006370        0.093698
       5       5       5        1.603294        1.600906        0.120332
       6       5       5        0.164084        0.426380        0.426380
       7       5       5        0.253323        0.652150        0.652150
      -6       6       5        8.611972        8.494351        0.180447
      -5       6       5        3.315562        3.029208        0.230119
      -4       6       5        6.679243        6.537278        0.319642
      -3       6       5        2.450264        2.327144        0.123148
      -2       6       5        8.352278        8.498823        0.205513
      -1       6       5        2.456975        2.520952        0.140112
       0       6       5       14.885489       14.747203        0.204164
       1       6       5        9.510686        9.730468        0.182902
       2       6       5        1.351408        1.085311        0.390545
       3       6       5        5.140122        5.134102        0.122615
       4       6       5        4.512952        4.571105        0.147758
     -12       0       6        5.606705        6.817844        0.192363
     -11       0       6        2.092236        2.046021        0.231248
     -10       0       6        9.212450        9.357831        0.118837
      -9       0       6       13.146485       13.098091        0.148574
      -8       0       6        0.307054        0.492646        0.236912
      -7       0       6       42.166491       42.215874        0.509280
      -6       0       6       33.721379       33.686496        0.383343
      -5       0       6       28.440591       28.134676        0.338993
      -4       0       6       17.446587       17.621294        0.196025
      -3       0       6        9.266274        9.767446        0.112654
      -2       0       6       34.004933       34.257116        0.385446
      -1       0       6       36.800817       36.843995        0.429026
       0       0       6       81.891324       81.858842        0.966506
       1       0       6       39.014314       38.902185        0.441296
       2       0       6        5.046552        5.134491        0.071488
       3       0       6       62.733567       62.702233        0.780589
       4       0       6        9.625998        9.386906        0.110376
       5       0       6        6.781557        6.607496        0.090518
       6       0       6       17.093501       17.955779        0.292257
       7       0       6        2.902806        2.777121        0.109781
       8       0       6        5.711531        5.638085        0.123015
       9       0       6       13.955838       14.018202        0.188524
      10       0       6       11.237706       11.152578        0.151669
     -12       1       6        5.777120        5.939444        0.149280
     -11       1       6        1.217332        1.044318        0.308587
     -10       1       6        0.828369        0.806412        0.191270
      -9       1       6       12.521515       12.550299        0.144252
      -8       1       6        3.474437        3.453838        0.057075
      -7       1       6       11.556977       11.585767        0.135876
      -6       1       6       32.633195       32.595859        0.368541
      -5       1       6        5.287971        5.195575        0.065175
      -4       1       6       35.053038       34.987998        0.394501
      -3       1       6        1.621118        1.522629        0.039086
      -2       1       6        6.163149        6.186356        0.074400
      -1       1       6        1.858298        1.817911        0.041679
       0       1       6       45.575410       45.692560        0.520887
       1       1       6       37.547718       37.981180        0.428284
       2       1       6       53.681967       53.274947        0.614716
       3       1       6        5.513678        5.711830        0.071085
       4       1       6       16.572562       16.611141        0.187073
       5       1       6       23.729949       23.760261        0.267496
       6       1       6       12.164936       12.206146        0.144637
       7       1       6        2.694090        2.708800        0.092104
       8       1       6        5.485467        5.433047        0.098630
       9       1       6        7.462934        7.355202        0.115934
      10       1       6        7.544400        7.388572        0.134952
     -11       2       6        6.749076        6.779307        0.135136
     -10       2       6        0.412429        0.496790        0.349480
      -9       2       6       15.656757       15.740394        0.194977
      -8       2       6       20.158400       20.186877        0.232679
      -7       2       6        3.875259        3.883426        0.058247
      -6       2       6        2.791735        2.824836        0.052238
      -5       2       6       23.833373       23.740682        0.266441
      -4       2       6        6.367764        6.375186        0.078203
      -3       2       6       30.931636       31.004677        0.348846
      -2       2       6       22.183414       22.201351        0.247536
      -1       2       6       11.301813       11.275637        0.129338
       0       2       6        6.031534        6.010324        0.073574
       1       2       6       33.206391       33.342016        0.375517
       2       2       6        8.441027        8.440557        0.099034
       3       2       6       17.695714       17.640862        0.198671
       4       2       6        6.899374        6.944422        0.086726
       5       2       6       18.366498       18.422541        0.219793
       6       2       6        3.860267        3.958030        0.065730
       7       2       6        6.433730        6.500692        0.098271
       8       2       6        0.468100        0.545802        0.294207
       9       2       6        4.701979        4.699894        0.100872
      10       2       6        7.295222        7.212558        0.224712
     -10       3       6        9.010682        9.016929        0.139767
      -9       3       6        2.719564        2.797553        0.081876
      -8       3       6       15.519220       15.615057        0.184568
      -7       3       6       10.748689       10.695794        0.124606
      -6       3       6        6.509467        6.994069        0.102988
      -5       3       6        5.851016        5.716293        0.072712
      -4       3       6        7.701821        7.601710        0.090319
      -3       3       6        0.699855        1.427480        0.073892
      -2       3       6       51.022202       50.987057        0.598566
      -1       3       6       27.303210       27.319041        0.308302
       0       3       6        1.047876        1.423728        0.056541
       1       3       6       17.561866       17.506570        0.197902
       2       3       6        4.129318        4.113514        0.059381
       3       3       6       11.753773       12.142899        0.142899
       4       3       6       27.493569       27.392335        0.315407
       5       3       6       25.362094       25.198016        0.299221
       6       3       6        1.190599        1.238103        0.103291
       7       3       6        6.994247        7.015055        0.094217
       8       3       6       10.227370       10.175952        0.156970
       9       3       6       10.870434       11.076552        0.694837
      -9       4       6        7.743724        7.750871        0.109536
      -8       4       6        5.895219        5.866686        0.090614
      -7       4       6        5.543345        5.651548        0.087557
      -6       4       6        3.802503        3.747933        0.075876
      -5       4       6        0.197696        0.461736        0.461736
      -4       4       6       14.542066       14.437798        0.166848
      -3       4       6       13.708054       13.483323        0.160786
      -2       4       6        5.253268        5.285830        0.074113
      -1       4       6       24.422553       24.318717        0.277294
       0       4       6        6.737320        6.801617        0.089688
       1       4       6        7.567340        7.635313        0.093827
       2       4       6        5.090595        4.978253        0.072236
       3       4       6        1.443189        1.385460        0.080125
       4       4       6        9.948954        9.925724        0.124092
       5       4       6        7.950444        7.956004        0.118211
       6       4       6        2.469654        2.400896        0.085987
       7       4       6       14.996177       15.063200        0.203523
       8       4       6        5.320202        5.322218        0.159660
      -8       5       6        1.871978        1.818653        0.163208
      -7       5       6        7.674943        7.755579        0.117712
      -6       5       6        7.096668        7.099366        0.114669
      -5       5       6        8.239254        8.038221        0.121404
      -4       5       6        6.455732        6.323765        0.113531
      -3       5       6       16.560729       16.509997        0.250538
      -2       5       6        0.386319        0.399500        0.354778
      -1       5       6       15.494032       15.499032        0.310550
       0       5       6       23.506427       23.660938        0.511424
       1       5       6        1.157334        0.899389        0.308457
       2       5       6        3.683586        3.763642        0.109056
       3       5       6       10.770741       10.866462        0.182830
       4       5       6        8.487821        8.492408        0.118222
       5       5       6        6.898207        6.957083        0.118954
       6       5       6       18.670396       18.608600        0.255671
      -6       6       6        2.904554        3.790383        0.262210
      -5       6       6        2.662221        2.686447        0.239511
      -4       6       6        3.663851        3.603054        0.143719
      -3       6       6        2.637290        2.720074        0.140577
      -2       6       6        0.340741        0.669328        0.504404
      -1       6       6        8.423449        8.613768        0.126542
       0       6       6        0.522016        1.171281        0.539221
       1       6       6        5.578434        5.467083        0.149847
       2       6       6        1.565370        1.511059        0.289339
       3       6       6        2.416285        2.534186        0.126449
       4       6       6        0.681076        0.583267        0.583267
     -12       1       7        3.418726        3.489699        0.185762
     -11       1       7        3.195511        3.190611        0.128749
     -10       1       7       18.337662       18.455352        0.237229
      -9       1       7       11.063317       11.054863        0.137904
      -8       1       7       19.798260       19.787622        0.222091
      -7       1       7       19.162862       18.958112        0.229791
      -6       1       7        4.371936        4.391583        0.059493
      -5       1       7        2.699248        2.694160        0.051207
      -4       1       7       24.383533       24.609551        0.275213
      -3       1       7       48.921541       48.667237        0.559026
      -2       1       7       15.249997       15.220710        0.170793
      -1       1       7       53.016197       53.046772        0.611192
       0       1       7       15.160871       15.593268        0.175745
       1       1       7       11.098588       11.124747        0.127020
       2       1       7       14.044936       14.294055        0.160761
       3       1       7       14.304451       14.150618        0.159907
       4       1       7        7.698601        7.490127        0.088505
       5       1       7        5.755662        5.866004        0.074717
       6       1       7        9.142787        9.182048        0.122357
       7       1       7        3.043793        3.104577        0.081334
       8       1       7        1.524190        1.298692        0.128905
       9       1       7        9.610014        9.482563        0.182778
      10       1       7        0.370402        0.529906        0.529906
     -11       2       7        7.729671        7.877119        0.115289
     -10       2       7        3.039009        3.111607        0.085240
      -9       2       7        8.355571        8.427218        0.115239
      -8       2       7        6.754903        6.758032        0.096201
      -7       2       7       11.701397       11.661475        0.133683
      -6       2       7        1.292090        1.346254        0.059708
      -5       2       7       12.315361       12.325177        0.139941
      -4       2       7        6.941434        6.954207        0.084710
      -3       2       7       34.161084       34.112314        0.384729
      -2       2       7       15.446890       15.297385        0.171580
      -1       2       7        3.068960        3.076199        0.052856
       0       2       7       30.773298       30.941881        0.349725
       1       2       7       23.730718       23.653541        0.264868
       2       2       7       19.629159       19.812875        0.222316
       3       2       7        5.066467        5.116249        0.068180
       4       2       7       32.717957       32.863506        0.373661
       5       2       7        5.485472        5.455364        0.071871
       6       2       7        2.788023        2.787777        0.078940
       7       2       7        4.863465        4.888149        0.084817
       8       2       7       15.932869       15.848659        0.207687
       9       2       7        3.498540        3.305450        0.118131
     -10       3       7        2.002425        2.144388        0.111115
      -9       3       7       12.076154       12.173742        0.152927
      -8       3       7        8.635158        8.651012        0.105837
      -7       3       7        0.387728        0.499900        0.204604
      -6       3       7        7.426037        7.460429        0.093611
      -5       3       7       10.758907       10.695326        0.122247
      -4       3       7        5.979883        6.134737        0.076850
      -3       3       7        5.316402        5.373267        0.072324
      -2       3       7       24.045933       24.043294        0.273776
      -1       3       7        3.398007        3.524769        0.063700
       0       3       7        2.725020        2.720643        0.058013
       1       3       7       11.604033       11.568492        0.133458
       2       3       7       14.552889       14.464093        0.171438
       3       3       7        3.915218        3.912800        0.056895
       4       3       7        1.437759        1.563777        0.066914
       5       3       7        5.902914        5.876053        0.077605
       6       3       7        6.084374        6.092290        0.082964
       7       3       7        5.010136        4.952070        0.085552
       8       3       7        1.129315        1.009703        0.233881
       9       3       7        1.579123        1.432236        0.324852
      -9       4       7        2.576527        2.606607        0.127817
      -8       4       7        4.619623        4.703509        0.087234
      -7       4       7        5.687391        5.710867        0.090991
      -6       4       7        0.013974        0.525167        0.525167
      -5       4       7        2.906327        2.832419        0.081601
      -4       4       7        8.361854        8.284323        0.100741
      -3       4       7       10.965923       10.954451        0.140571
      -2       4       7       16.457377       16.361846        0.186247
      -1       4       7       14.447869       14.397222        0.166621
       0       4       7        1.044512        0.973293        0.141428
       1       4       7        3.029918        3.070147        0.069797
       2       4       7       11.473956       11.534297        0.134735
       3       4       7       20.099544       20.115914        0.250869
       4       4       7       17.082033       17.080984        0.192526
       5       4       7       11.815762       11.785160        0.139560
       6       4       7        3.867209        3.795787        0.085801
       7       4       7        0.844537        0.746257        0.291615
       8       4       7        5.691671        5.861399        0.184604
      -8       5       7        6.075408        5.927816        0.117480
      -7       5       7        2.194107        2.009502        0.135309
      -6       5       7        4.498081        4.496888        0.099843
      -5       5       7        4.416764        4.293367        0.094677
      -4       5       7        0.731750        0.588133        0.326981
      -3       5       7        5.548920        5.529286        0.155739
      -2       5       7        1.403648        1.471496        0.136056
      -1       5       7        2.643299        2.789677        0.148958
       0       5       7        0.390835        0.673869        0.457999
       1       5       7        2.661088        2.587760        0.157389
       2       5       7        1.324606        1.494155        0.307269
       3       5       7        5.895677        5.896779        0.101350
       4       5       7        0.953833        0.933327        0.259013
       5       5       7        3.161095        3.135698        0.100274
       6       5       7        4.693406        4.823899        0.105954
      -5       6       7        3.612472        3.721156        0.134096
      -4       6       7        8.678685        8.502588        0.141727
      -3       6       7        2.417279        2.477035        0.166558
      -2       6       7        5.308611        5.285263        0.121737
      -1       6       7        8.415278        8.384927        0.120546
       0       6       7        1.230946        1.217333        0.238967
       1       6       7        1.559259        1.303917        0.284211
       2       6       7        6.610693        6.718780        0.164697
       3       6       7       10.683765       10.651291        0.188978
       4       6       7        2.522928        2.314217        0.196789
     -11       0       8       25.039654       24.912848        0.353939
     -10       0       8       11.198874       11.394736        0.143513
      -9       0       8        5.495579        5.487440        0.087625
      -8       0       8       18.765293       18.770456        0.210822
      -7       0       8        1.376889        1.351962        0.085312
      -6       0       8        2.785994        2.744649        0.083879
      -5       0       8       44.076986       44.360005        0.533871
      -4       0       8       63.281415       62.338110        0.760192
      -3       0       8       12.242494       12.437041        0.140294
      -2       0       8       54.963916       55.969099        0.660510
      -1       0       8       57.715991       57.374907        0.677377
       0       0       8       44.489319       44.336779        0.522170
       1       0       8       22.171134       21.862982        0.252337
       2       0       8       26.661457       26.591352        0.296295
       3       0       8        8.875533        8.530475        0.100647
       4       0       8        2.790223        2.749636        0.073688
       5       0       8       31.816113       31.954968        0.365413
       6       0       8       10.431226       10.443180        0.127657
       7       0       8       17.494166       17.400862        0.218313
       8       0       8       14.207943       14.500345        0.196499
       9       0       8        0.500535        0.601166        0.557577
      10       0       8        2.750384        2.664676        0.265301
     -11       1       8        3.097472        3.201718        0.126332
     -10       1       8       11.878221       11.954079        0.169767
      -9       1       8        5.881372        5.860205        0.079807
      -8       1       8        6.496274        6.419346        0.081681
      -7       1       8        0.027844        0.282135        0.242135
      -6       1       8        4.570906        4.551044        0.061946
      -5       1       8       10.914830       10.913753        0.129969
      -4       1       8       34.694168       34.768808        0.393381
      -3       1       8        8.023730        7.661788        0.091584
      -2       1       8       44.527926       44.467629        0.507306
      -1       1       8       24.990164       25.273108        0.282710
       0       1       8       13.656780       13.560973        0.153140
       1       1       8       25.051724       25.090835        0.280958
       2       1       8       17.845046       17.978042        0.201653
       3       1       8       16.187139       16.252077        0.183163
       4       1       8       14.013167       14.003928        0.160518
       5       1       8        3.210837        3.268333        0.057881
       6       1       8       17.272778       17.182840        0.214340
       7       1       8       18.173133       18.251027        0.232703
       8       1       8       11.788720       11.730729        0.172182
       9       1       8        3.518378        3.673418        0.173418
      10       1       8        3.090616        3.026268        0.147779
     -11       2       8        0.222558        0.562317        0.562317
     -10       2       8        8.116212        8.059156        0.104849
      -9       2       8       19.923402       19.821705        0.227829
      -8       2       8        6.941305        6.874736        0.090269
      -7       2       8       10.899797       10.811568        0.127000
      -6       2       8        9.701395        9.770261        0.113605
      -5       2       8        3.543798        3.686326        0.061136
      -4       2       8       23.978341       24.119909        0.273525
      -3       2       8       44.771156       44.552890        0.518699
      -2       2       8       14.285583       14.080838        0.158554
      -1       2       8       18.111059       17.896927        0.204838
       0       2       8        1.587822        1.827813        0.050765
       1       2       8        6.222332        6.268891        0.078334
       2       2       8       19.724827       19.635427        0.221000
       3       2       8       26.903198       26.871546        0.303709
       4       2       8        2.360327        2.249178        0.055824
       5       2       8       10.029725        9.846675        0.115077
       6       2       8        6.244123        6.077170        0.084508
       7       2       8        7.266434        7.146118        0.108291
       8       2       8        5.648035        5.536335        0.096849
       9       2       8        4.058232        3.993870        0.137836
     -10       3       8        6.662031        6.664758        0.111591
      -9       3       8        7.047926        6.968859        0.096451
      -8       3       8       12.625931       12.538341        0.148426
      -7       3       8        0.700692        0.547905        0.198334
      -6       3       8       17.027140       16.863570        0.197737
      -5       3       8        3.968344        3.972908        0.058703
      -4       3       8        1.340503        1.385424        0.074508
      -3       3       8       11.205484       11.295132        0.132695
      -2       3       8       13.518615       13.516286        0.156272
      -1       3       8        6.792402        6.819237        0.084625
       0       3       8       26.585333       26.398485        0.298676
       1       3       8       13.284485       13.425722        0.153194
       2       3       8        3.503277        3.487693        0.058699
       3       3       8       28.571915       28.613808        0.325118
       4       3       8       19.802661       19.598980        0.243619
       5       3       8        4.814954        4.842004        0.073776
       6       3       8        6.739698        6.724879        0.106571
       7       3       8        9.430610        9.539340        0.125573
       8       3       8        5.188244        5.166624        0.133334
      -9       4       8        5.747254        5.582652        0.113100
      -8       4       8        5.686178        5.739251        0.095493
      -7       4       8       13.948541       13.928029        0.165762
      -6       4       8        7.119260        7.041875        0.093566
      -5       4       8       13.453220       13.566134        0.157555
      -4       4       8        5.670080        5.724159        0.083947
      -3       4       8        2.004702        1.955940        0.073070
      -2       4       8        2.029912        2.081658        0.066118
      -1       4       8        7.730960        7.579380        0.093727
       0       4       8        6.390401        6.434283        0.086528
       1       4       8       20.813885       20.591017        0.236657
       2       4       8        6.149605        6.177540        0.085906
       3       4       8       12.152703       12.157302        0.139815
       4       4       8       12.407356       12.376187        0.143444
       5       4       8        0.702240        0.465725        0.311453
       6       4       8        0.830969        0.887694        0.196608
       7       4       8        0.634243        0.936162        0.299845
      -8       5       8        7.877893        7.809866        0.123124
      -7       5       8        0.368282        0.487750        0.487750
      -6       5       8       11.004089       11.079260        0.135312
      -5       5       8        6.820854        6.871535        0.101971
      -4       5       8        7.739662        7.813002        0.111054
      -3       5       8        2.137082        2.015043        0.117598
      -2       5       8        2.908584        2.856414        0.107487
      -1       5       8        2.530878        2.543619        0.105567
       0       5       8        6.986597        6.875100        0.148660
       1       5       8        7.689723        7.755063        0.118768
       2       5       8       23.258644       23.181027        0.275351
       3       5       8        3.441933        3.477787        0.104806
       4       5       8        3.992901        3.926831        0.104005
       5       5       8        7.541572        7.494398        0.107721
       6       5       8        2.136687        2.091028        0.128989
      -5       6       8        9.513380        9.635611        0.133927
      -4       6       8        3.368971        3.296968        0.161526
      -3       6       8        1.006780        0.918858        0.315285
      -2       6       8        3.873119        4.031253        0.135229
      -1       6       8        4.531618        4.459933        0.115856
       0       6       8        2.536708        2.603459        0.126849
       1       6       8        9.931423       10.003999        0.133842
       2       6       8        2.349002        2.494293        0.165689
       3       6       8        1.449001        1.414320        0.223102
     -11       1       9        6.700666        6.843683        0.191165
     -10       1       9        8.416057        8.521268        0.107172
      -9       1       9       11.169629       11.054863        0.128748
      -8       1       9        9.764984        9.847081        0.116562
      -7       1       9        8.624752        8.573972        0.100071
      -6       1       9       17.512491       17.574698        0.197414
      -5       1       9       43.128650       42.758859        0.509717
      -4       1       9       17.809603       17.756407        0.208758
      -3       1       9       20.527890       20.618438        0.236584
      -2       1       9       12.340944       12.410077        0.140195
      -1       1       9       34.707686       34.379791        0.387586
       0       1       9       16.150226       15.978110        0.179692
       1       1       9       36.197783       36.130043        0.409321
       2       1       9       35.168793       34.991856        0.397059
       3       1       9        3.287287        3.181981        0.062686
       4       1       9       11.990988       12.031209        0.137514
       5       1       9        3.616339        3.659508        0.062287
       6       1       9       15.494920       15.580116        0.191808
       7       1       9        0.729796        0.699643        0.233918
       8       1       9        8.354015        8.327605        0.142008
       9       1       9        3.884221        3.924793        0.215346
     -11       2       9        0.294173        0.597160        0.597160
     -10       2       9        9.930561        9.963433        0.124378
      -9       2       9        3.031615        3.109469        0.083465
      -8       2       9        3.155890        3.173957        0.072505
      -7       2       9       10.973333       10.824509        0.131988
      -6       2       9       14.909304       14.969636        0.169298
      -5       2       9        1.040719        1.078100        0.062620
      -4       2       9        9.841813        9.848045        0.113725
      -3       2       9       19.137650       19.160898        0.215450
      -2       2       9       10.900884       10.831897        0.126291
      -1       2       9        7.487758        7.412085        0.089585
       0       2       9       19.607290       19.492563        0.219265
       1       2       9        7.270339        7.141218        0.086716
       2       2       9       23.281624       23.275309        0.262486
       3       2       9        3.977747        4.021318        0.063541
       4       2       9        9.959242       10.015987        0.117502
       5       2       9        8.663345        8.640370        0.115407
       6       2       9       15.688119       15.636176        0.233903
       7       2       9       12.131889       12.209832        0.212332
       8       2       9        0.993522        0.663250        0.334616
       9       2       9       10.579947       10.647065        0.273541
     -10       3       9        2.631620        2.782301        0.140181
      -9       3       9        3.216286        3.504854        0.104560
      -8       3       9        6.235333        6.262987        0.086013
      -7       3       9        8.318270        8.339065        0.105779
      -6       3       9       15.002317       15.062868        0.170588
      -5       3       9        0.519691        0.584209        0.141490
      -4       3       9       16.330724       16.300920        0.188813
      -3       3       9        5.827660        6.245879        0.077735
      -2       3       9        7.477001        7.602828        0.090771
      -1       3       9        2.893320        2.926124        0.058511
       0       3       9       17.278115       17.020870        0.193214
       1       3       9        8.486387        8.386835        0.104142
       2       3       9        3.127912        3.142292        0.056502
       3       3       9       15.881103       16.029036        0.181954
       4       3       9        6.630794        6.739362        0.085491
       5       3       9        1.371816        1.493653        0.097086
       6       3       9        4.800165        5.269440        0.090251
       7       3       9        8.635983        8.555992        0.136550
       8       3       9        0.712533        0.871722        0.376344
      -9       4       9        3.588856        3.524911        0.151338
      -8       4       9        0.898429        0.719514        0.310613
      -7       4       9        6.317291        6.369458        0.095385
      -6       4       9        0.903079        0.719305        0.240452
      -5       4       9        0.254784        0.472652        0.264086
      -4       4       9        3.974419        3.964972        0.071644
      -3       4       9        1.928471        2.032757        0.067967
      -2       4       9        1.400632        1.491073        0.081925
      -1       4       9        3.140923        3.087459        0.068816
       0       4       9        6.768469        6.759882        0.090699
       1       4       9        9.462563        9.429740        0.126300
       2       4       9        7.032353        7.037045        0.091543
       3       4       9        8.485237        8.406188        0.110828
       4       4       9        2.739037        2.765556        0.079034
       5       4       9        7.565361        7.509794        0.099126
       6       4       9        7.503870        7.445401        0.111576
       7       4       9        8.775350        8.790734        0.124420
      -8       5       9        0.156800        0.637181        0.430784
      -7       5       9        0.584438        0.638201        0.374572
      -6       5       9        3.227628        3.191708        0.103828
      -5       5       9        4.699014        4.769067        0.092851
      -4       5       9        1.253891        1.073313        0.192177
      -3       5       9        5.754049        5.685948        0.105715
      -2       5       9        2.606379        2.792024        0.088453
      -1       5       9        7.209611        7.127272        0.103811
       0       5       9        1.054481        0.981122        0.251533
       1       5       9        2.355406        2.490562        0.142244
       2       5       9        6.496015        6.562926        0.165661
       3       5       9        1.752876        1.520033        0.180443
       4       5       9        0.001624        0.574369        0.382797
       5       5       9        1.692179        1.505224        0.168474
      -5       6       9        4.367452        4.314974        0.126299
      -4       6       9        1.163398        1.249480        0.284596
      -3       6       9        5.632077        5.791459        0.127273
      -2       6       9        4.956837        4.883646        0.127597
      -1       6       9        0.538070        0.633482        0.633482
       0       6       9        1.984414        1.820824        0.161668
       1       6       9        9.610179        9.589943        0.143038
       2       6       9        2.048497        1.954559        0.201333
     -11       0      10        7.555824        7.575223        0.152757
     -10       0      10        9.206575        9.309565        0.150253
      -9       0      10       19.168589       19.348385        0.218043
      -8       0      10        6.884834        6.874227        0.109761
      -7       0      10        3.116931        3.080065        0.073356
      -6       0      10       45.098840       44.877723        0.555719
      -5       0      10       26.491868       26.485279        0.302078
      -4       0      10        3.480565        3.463235        0.095150
      -3       0      10        5.239160        5.401852        0.092803
      -2       0      10       36.440137       35.724221        0.426346
      -1       0      10        4.760825        4.648871        0.095850
       0       0      10       52.523783       52.484093        0.621004
       1       0      10       68.199213       68.029258        0.798908
       2       0      10       15.281553       15.309801        0.171769
       3       0      10        2.888816        2.882568        0.063561
       4       0      10        5.485442        5.535341        0.078602
       5       0      10       22.231946       22.561693        0.276048
       6       0      10       15.466717       15.538661        0.173116
       7       0      10       20.687729       20.688644        0.264394
       8       0      10        2.474277        2.329678        0.185150
       9       0      10        9.995828       10.323275        0.180790
     -11       1      10        5.233711        5.384979        0.114306
     -10       1      10        6.652189        6.798529        0.093904
      -9       1      10        2.822691        2.905374        0.082503
      -8       1      10       15.957112       15.975293        0.179091
      -7       1      10       14.433181       14.412841        0.163631
      -6       1      10       18.842762       18.768058        0.218125
      -5       1      10       13.491352       13.316531        0.172331
      -4       1      10        0.603044        0.481456        0.141015
      -3       1      10        4.912764        5.072278        0.071178
      -2       1      10       14.864590       15.002333        0.169262
      -1       1      10        0.624981        0.418091        0.164516
       0       1      10       31.979479       31.858437        0.359072
       1       1      10       22.370246       22.504444        0.253152
       2       1      10       17.049732       17.123668        0.193222
       3       1      10       24.240266       24.301646        0.274162
       4       1      10        1.357736        1.326612        0.074774
       5       1      10        2.292768        2.256435        0.079212
       6       1      10        1.425038        1.514629        0.105870
       7       1      10        4.803835        4.773992        0.114808
       8       1      10       11.592972       11.580155        0.143373
       9       1      10        8.201482        8.213404        0.126563
     -11       2      10        2.807633        2.837235        0.226602
     -10       2      10        2.451596        2.309459        0.105077
      -9       2      10        6.207703        6.256517        0.091210
      -8       2      10        8.952943        8.925805        0.111442
      -7       2      10       23.570202       23.596186        0.266806
      -6       2      10        8.327507        8.281606        0.099064
      -5       2      10        0.203546        0.346843        0.184670
      -4       2      10       14.674629       14.741777        0.168514
      -3       2      10        8.858287        8.867469        0.106932
      -2       2      10       25.145206       25.103386        0.282830
      -1       2      10       36.154265       36.081436        0.410299
       0       2      10       13.589747       13.429818        0.155406
       1       2      10        5.620327        5.655175        0.073150
       2       2      10       23.084687       23.004565        0.259675
       3       2      10        8.893188        8.811356        0.107621
       4       2      10       16.985866       17.014112        0.194183
       5       2      10       16.755860       17.061653        0.218850
       6       2      10        3.357107        3.237128        0.093086
       7       2      10        2.627497        2.674715        0.096654
       8       2      10       10.610574       10.555094        0.183016
     -10       3      10        7.626913        7.628827        0.129827
      -9       3      10        6.087535        6.028930        0.095719
      -8       3      10        8.372088        8.480566        0.105245
      -7       3      10        9.112927        8.924349        0.107206
      -6       3      10        1.884690        2.043110        0.073161
      -5       3      10        6.826660        6.835496        0.083829
      -4       3      10       21.518351       21.399065        0.241088
      -3       3      10       12.002787       12.024558        0.138011
      -2       3      10       12.672469       12.699606        0.154488
      -1       3      10       15.092812       15.014660        0.180240
       0       3      10        3.081983        3.031155        0.060970
       1       3      10        2.277010        2.329678        0.058577
       2       3      10        4.304938        4.210107        0.066920
       3       3      10        1.427448        1.278945        0.079945
       4       3      10        8.367105        8.367676        0.121950
       5       3      10       16.563241       16.547507        0.188718
       6       3      10       15.420417       15.508062        0.190099
       7       3      10        3.680898        3.817722        0.099120
       8       3      10        4.443215        4.436553        0.147497
      -9       4      10        2.120789        2.179610        0.167621
      -8       4      10        1.532420        1.549322        0.180966
      -7       4      10        1.340844        1.296958        0.153367
      -6       4      10        3.760136        3.707560        0.097989
      -5       4      10       13.303454       13.224598        0.152108
      -4       4      10        4.643592        4.592820        0.076295
      -3       4      10       16.725395       16.830627        0.197227
      -2       4      10       13.312257       13.316156        0.154469
      -1       4      10        0.033097        0.415572        0.276647
       0       4      10       11.015853       11.013628        0.132452
       1       4      10        0.537881        0.464973        0.359143
       2       4      10        3.537137        3.383785        0.082119
       3       4      10        9.073043        9.177037        0.126677
       4       4      10        3.240101        3.250077        0.101426
       5       4      10       10.909270       10.888526        0.153537
       6       4      10       11.819101       11.720068        0.147687
       7       4      10        1.625510        1.475602        0.188939
      -7       5      10        6.364575        6.391166        0.133371
      -6       5      10       10.795635       10.714010        0.136203
      -5       5      10        5.158591        5.128645        0.094065
      -4       5      10        9.685143        9.628811        0.134339
      -3       5      10        5.867835        5.869242        0.104695
      -2       5      10        4.964734        4.998500        0.094522
      -1       5      10       10.489191       10.551303        0.130171
       0       5      10        1.225652        1.250960        0.252260
       1       5      10        4.120460        4.015968        0.147247
       2       5      10        5.256815        5.225227        0.123659
       3       5      10        0.687905        0.667233        0.667233
       4       5      10       10.755046       10.673331        0.183336
       5       5      10        1.231700        0.971288        0.311894
      -4       6      10        1.304216        1.240081        0.291397
      -3       6      10        4.905238        4.978554        0.153101
      -2       6      10        0.871914        0.639453        0.476972
      -1       6      10        1.984797        2.057158        0.147106
       0       6      10        9.631985        9.827665        0.133130
       1       6      10        7.129128        7.138697        0.147918
       2       6      10        0.118933        0.591608        0.591608
     -11       1      11        5.528258        5.648363        0.104086
     -10       1      11        3.691549        3.667697        0.083426
      -9       1      11        6.905169        6.909993        0.090975
      -8       1      11        3.402025        3.513830        0.073045
      -7       1      11       18.159532       18.079823        0.204421
      -6       1      11        5.477184        5.360410        0.070325
      -5       1      11        1.150645        1.149043        0.071221
      -4       1      11        3.540285        3.487406        0.060454
      -3       1      11       33.509364       33.494179        0.379982
      -2       1      11       23.992742       23.911713        0.270224
      -1       1      11       22.631708       22.523099        0.253164
       0       1      11       37.591281       37.410827        0.426912
       1       1      11        0.567933        0.714353        0.113437
       2       1      11        3.485777        3.512834        0.058850
       3       1      11        9.748531        9.749308        0.114008
       4       1      11       29.783344       30.091693        0.345937
       5       1      11       14.349352       14.273052        0.182984
       6       1      11       15.126859       15.050581        0.171737
       7       1      11       10.862168       10.993180        0.164052
       8       1      11        6.585468        6.644471        0.165042
     -11       2      11        4.050925        3.821911        0.171020
     -10       2      11        9.257531        9.358953        0.119418
      -9       2      11        0.440046        0.510588        0.281241
      -8       2      11       12.097033       11.960769        0.153145
      -7       2      11       12.767734       12.686213        0.147473
      -6       2      11        1.260989        1.307058        0.070813
      -5       2      11       16.888447       16.830033        0.189420
      -4       2      11        7.297382        7.382750        0.089123
      -3       2      11       12.865414       12.837056        0.153208
      -2       2      11        9.771654        9.727590        0.112861
      -1       2      11       22.742158       22.679727        0.254741
       0       2      11        3.003527        3.057352        0.056469
       1       2      11        7.716088        7.750742        0.101363
       2       2      11       15.004173       14.928161        0.169774
       3       2      11        8.102551        8.093145        0.100899
       4       2      11        2.968473        3.022118        0.083326
       5       2      11        8.673844        8.774452        0.111888
       6       2      11        6.413950        6.483518        0.131589
       7       2      11        8.580839        8.574147        0.117316
       8       2      11        1.003381        0.791644        0.469619
     -10       3      11        0.201692        0.602910        0.510714
      -9       3      11        2.817872        2.798303        0.164105
      -8       3      11        6.626862        6.733647        0.114583
      -7       3      11        1.372036        1.316397        0.098694
      -6       3      11        5.660449        5.596606        0.077639
      -5       3      11        2.023919        2.065042        0.061321
      -4       3      11       12.127875       12.252755        0.140364
      -3       3      11        3.153717        3.181666        0.057566
      -2       3      11       12.063695       11.971633        0.141164
      -1       3      11       17.292622       17.318487        0.209425
       0       3      11        3.230402        3.231099        0.062030
       1       3      11       10.569839       10.553199        0.129188
       2       3      11        1.234707        1.371386        0.104185
       3       3      11       10.732772       10.713543        0.125342
       4       3      11        1.550690        1.668472        0.104631
       5       3      11       12.526035       12.358398        0.146109
       6       3      11        3.675884        3.671648        0.090028
       7       3      11        0.093645        0.617738        0.617738
      -9       4      11        6.579607        6.466607        0.129494
      -8       4      11       13.012979       12.870897        0.159879
      -7       4      11       10.352314       10.304853        0.127919
      -6       4      11        7.063060        7.114844        0.099432
      -5       4      11        1.616738        1.529215        0.134009
      -4       4      11        0.920850        0.988281        0.133647
      -3       4      11        5.378781        5.338539        0.081354
      -2       4      11       11.429736       11.474755        0.132797
      -1       4      11        4.608484        4.617792        0.088001
       0       4      11        2.180832        2.274907        0.094586
       1       4      11        3.206075        3.188573        0.089380
       2       4      11        1.326767        1.367223        0.158464
       3       4      11        0.396472        0.547357        0.547357
       4       4      11        1.855568        1.937782        0.153994
       5       4      11        4.398943        4.309524        0.112621
       6       4      11        3.721766        3.568193        0.146790
      -7       5      11        8.455484        8.340504        0.125213
      -6       5      11        1.927484        1.940618        0.139313
      -5       5      11        0.595372        0.666183        0.335275
      -4       5      11        3.260772        3.160237        0.131772
      -3       5      11        3.251450        3.249923        0.124703
      -2       5      11        2.045994        2.108056        0.112436
      -1       5      11        3.417890        3.349328        0.118694
       0       5      11        5.352046        5.459304        0.120952
       1       5      11        2.629719        2.462560        0.149769
       2       5      11        1.566554        1.470952        0.225641
       3       5      11        0.090194        0.836959        0.436334
       4       5      11        7.556261        7.660940        0.181702
      -3       6      11        1.728916        1.618209        0.263772
      -2       6      11        7.024650        6.969505        0.200015
      -1       6      11        0.232991        0.659469        0.659469
       0       6      11        3.320160        3.181509        0.149843
       1       6      11        1.213220        0.968556        0.407129
     -11       0      12        4.319146        4.443422        0.184666
     -10       0      12        9.250143        9.173004        0.135084
      -9       0      12        0.087395        0.659166        0.292969
      -8       0      12        4.604377        4.636809        0.081483
      -7       0      12        6.116421        6.362782        0.087035
      -5       0      12       17.526753       17.561606        0.197275
      -4       0      12       41.169401       41.163698        0.485940
      -3       0      12       31.691541       31.797484        0.382520
      -2       0      12       10.740641       10.671926        0.132951
      -1       0      12       27.805811       27.593840        0.313811
       0       0      12        9.622252        9.664833        0.138764
       1       0      12        6.566610        6.540183        0.102637
       2       0      12       23.100544       23.301717        0.266309
       3       0      12       43.959985       44.623648        0.532379
       4       0      12        4.391891        4.559715        0.098549
       5       0      12       11.102970       11.212493        0.134136
       6       0      12       25.718887       26.139625        0.307862
       7       0      12       11.269132       11.424097        0.154670
       8       0      12       13.433010       13.725888        0.178563
     -11       1      12        9.959736        9.947110        0.140327
     -10       1      12        5.288388        5.346214        0.082850
      -9       1      12        0.668079        0.665132        0.228669
      -8       1      12        3.676157        3.495712        0.083088
      -7       1      12        4.604859        4.480513        0.070411
      -6       1      12       17.177278       17.279178        0.195268
      -5       1      12       13.251945       13.325915        0.158151
      -4       1      12       23.957165       23.962471        0.269434
      -3       1      12       19.363276       19.427558        0.218445
      -2       1      12        8.170312        8.055371        0.094843
      -1       1      12       24.530836       24.557280        0.275806
       0       1      12        1.238770        1.168760        0.088390
       1       1      12        3.633415        3.689173        0.064535
       2       1      12       13.078310       13.044922        0.149962
       3       1      12        8.850544        8.798523        0.105537
       4       1      12        8.980094        9.033438        0.110938
       5       1      12       19.841923       19.800505        0.314356
       6       1      12        2.198965        2.179656        0.159780
       7       1      12       10.532543       10.527108        0.160816
       8       1      12        5.596437        5.522318        0.180221
     -11       2      12        4.362482        4.374471        0.159024
     -10       2      12        6.028353        6.151016        0.107094
      -9       2      12        4.814660        4.784872        0.082107
      -8       2      12        7.699072        7.660679        0.096421
      -7       2      12        7.547832        7.513388        0.094022
      -6       2      12        8.071541        7.940214        0.110399
      -5       2      12       13.043802       13.151806        0.154114
      -4       2      12        2.328456        2.393303        0.052790
      -3       2      12        3.921677        3.882267        0.060488
      -2       2      12       27.760967       27.877410        0.314392
      -1       2      12       15.455265       15.399026        0.176345
       0       2      12       10.922636       10.931148        0.133000
       1       2      12       10.229949       10.144949        0.126467
       2       2      12        1.685328        1.616199        0.085807
       3       2      12       12.299073       12.345039        0.142990
       4       2      12       26.943535       26.859635        0.307046
       5       2      12       12.527422       12.244591        0.144591
       6       2      12        4.929846        4.900714        0.130809
       7       2      12        1.605054        1.532253        0.390062
       8       2      12        0.745361        0.874871        0.585389
     -10       3      12        0.218262        0.562139        0.562139
      -9       3      12       17.552468       17.511425        0.309390
      -8       3      12       19.371229       19.372145        0.221949
      -7       3      12        2.733875        2.676883        0.082465
      -6       3      12        1.684777        2.494334        0.097419
      -5       3      12        2.262967        2.260022        0.063434
      -4       3      12        9.521425        9.470111        0.111746
      -3       3      12       17.459515       17.630088        0.201663
      -2       3      12       24.811382       24.687649        0.285805
      -1       3      12        1.269957        1.254113        0.074495
       0       3      12        7.041981        8.012677        0.115589
       1       3      12       15.759201       15.762297        0.186354
       2       3      12        5.166449        5.252428        0.078358
       3       3      12       15.377351       15.456067        0.178305
       4       3      12        0.125285        0.381314        0.381314
       5       3      12        2.172088        2.078557        0.105387
       6       3      12        3.100521        3.125700        0.124950
       7       3      12        5.126217        5.074938        0.221074
      -9       4      12        6.844467        6.747073        0.118273
      -8       4      12       11.394817       11.331372        0.186867
      -7       4      12        5.067457        5.036070        0.102410
      -6       4      12        9.284213        9.285042        0.117490
      -5       4      12        3.837134        3.832362        0.080696
      -4       4      12        1.529282        1.794519        0.110002
      -3       4      12        4.741041        4.661223        0.102385
      -2       4      12        0.965793        1.168931        0.134862
      -1       4      12       12.421287       12.420145        0.150671
       0       4      12       13.413239       13.419762        0.180426
       1       4      12        3.393224        3.334367        0.107913
       2       4      12       16.110131       16.315024        0.208814
       3       4      12        3.601860        3.698648        0.112007
       4       4      12        1.230000        1.413082        0.173888
       5       4      12        2.140315        1.871951        0.180531
       6       4      12        1.546476        1.644202        0.207226
      -7       5      12       13.912398       13.989282        0.204870
      -6       5      12        1.339657        1.326198        0.214622
      -5       5      12        9.320868        9.529376        0.128631
      -4       5      12        7.697460        7.690189        0.123816
      -3       5      12        9.826921        9.953643        0.147573
      -2       5      12        2.565963        2.806403        0.101685
      -1       5      12       10.396541       10.441264        0.179198
       0       5      12        7.916384        7.954810        0.137713
       1       5      12       13.062926       13.180288        0.218035
       2       5      12        2.428243        2.737974        0.149171
       3       5      12        3.577386        3.460202        0.155963
       4       5      12        3.874203        3.955123        0.135699
      -2       6      12        1.832543        1.743072        0.196204
      -1       6      12        1.030034        0.769285        0.444632
     -11       1      13        1.715559        1.777920        0.166368
     -10       1      13        9.145448        9.252405        0.113970
      -9       1      13        1.521862        1.563266        0.097114
      -8       1      13        0.437733        0.518748        0.255690
      -7       1      13        8.216862        8.160270        0.106637
      -6       1      13        5.892596        5.916418        0.078439
      -5       1      13        8.005687        7.954181        0.098228
      -4       1      13       10.475328       10.476641        0.126278
      -3       1      13        2.472256        2.533338        0.057151
      -2       1      13       15.070878       14.998333        0.168970
      -1       1      13        6.334109        6.268014        0.078103
       0       1      13       13.511960       13.408206        0.152264
       1       1      13        6.930563        6.925388        0.085724
       2       1      13       28.838613       28.961354        0.341605
       3       1      13       15.847700       16.020300        0.180792
       4       1      13        6.724194        6.692683        0.094728
       5       1      13       10.801184       10.870603        0.135613
       6       1      13        9.952038       10.035935        0.154134
       7       1      13       10.528756       10.729399        0.166729
       8       1      13        8.997025        9.114055        0.170789
     -10       2      13        9.142887        9.145764        0.127172
      -9       2      13       15.178127       15.136050        0.174766
      -8       2      13        3.820386        3.937893        0.076546
      -7       2      13        6.027186        5.986568        0.086823
      -6       2      13        1.313441        1.286818        0.095558
      -5       2      13       22.978305       22.914406        0.262254
      -4       2      13        4.886932        4.816015        0.068700
      -3       2      13       19.522601       19.569875        0.226659
      -2       2      13       14.744199       14.808444        0.176287
      -1       2      13        9.655459        9.498789        0.110020
       0       2      13        8.457962        8.389040        0.105080
       1       2      13       13.914321       13.808331        0.180051
       2       2      13       15.871297       15.852445        0.229065
       3       2      13        4.479346        4.499444        0.086169
       4       2      13       13.927490       13.805796        0.159551
       5       2      13        0.197989        0.548361        0.548361
       6       2      13        7.136365        7.113649        0.116864
       7       2      13        5.479822        5.441691        0.192786
     -10       3      13        1.502349        1.284134        0.279047
      -9       3      13        7.051894        7.047269        0.110123
      -8       3      13        3.364864        3.404115        0.089300
      -7       3      13        7.419237        7.476898        0.117346
      -6       3      13        6.924932        6.996999        0.090987
      -5       3      13        0.522414        0.688549        0.175324
      -4       3      13        2.630579        2.649226        0.071805
      -3       3      13        8.234267        8.266559        0.098756
      -2       3      13        5.251647        5.290085        0.071560
      -1       3      13        2.888072        2.777103        0.070943
       0       3      13        0.476680        0.472546        0.271549
       1       3      13       14.425036       14.504827        0.181070
       2       3      13        0.908945        0.927038        0.172452
       3       3      13        9.469817        9.339593        0.123846
       4       3      13        9.859928        9.689685        0.125220
       5       3      13        5.689020        5.755780        0.105028
       6       3      13        2.171258        2.286854        0.153195
      -8       4      13        9.099187        9.059305        0.144710
      -7       4      13        0.775661        0.765572        0.360973
      -6       4      13       10.089173       10.094058        0.127614
      -5       4      13       10.592530       10.623088        0.128804
      -4       4      13       14.539269       14.571548        0.168770
      -3       4      13       15.442501       15.529649        0.217562
      -2       4      13        8.937353        8.893425        0.120227
      -1       4      13        1.571067        1.325783        0.303481
       0       4      13        6.737649        6.894418        0.103100
       1       4      13        7.700335        7.830390        0.109250
       2       4      13        9.278640        9.403191        0.144465
       3       4      13       10.042043       10.077698        0.148952
       4       4      13        2.049227        1.963441        0.169228
       5       4      13        0.125559        0.566657        0.566657
      -6       5      13        2.219807        1.997123        0.153323
      -5       5      13        5.638234        5.661714        0.113020
      -4       5      13        1.967159        2.052925        0.166977
      -3       5      13        1.656230        1.620247        0.227085
      -2       5      13        6.667825        6.609387        0.115467
      -1       5      13        0.307005        0.590085        0.590085
       0       5      13        2.745933        2.649509        0.183014
       1       5      13        1.687250        2.024549        0.181753
       2       5      13        3.483363        3.567492        0.159267
       3       5      13        1.607684        1.514265        0.191843
     -11       0      14       15.861754       15.861589        0.210391
     -10       0      14        2.436110        2.398771        0.142202
      -9       0      14        3.741338        3.784045        0.102606
      -8       0      14       17.839992       17.877640        0.289860
      -7       0      14        8.647772        9.389888        0.111850
      -6       0      14       13.651980       13.624610        0.164298
      -5       0      14        2.192537        2.053266        0.068927
      -4       0      14        3.606372        3.547393        0.065440
      -3       0      14       11.195768       11.170049        0.130575
      -2       0      14       19.953534       19.902512        0.225114
      -1       0      14       18.470741       18.553706        0.211405
       0       0      14       19.331668       19.229145        0.229408
       1       0      14       24.539882       24.739846        0.287444
       2       0      14       26.239524       26.304752        0.437205
       3       0      14        5.090833        5.213828        0.135147
       4       0      14        0.638221        0.509706        0.509706
       5       0      14       10.559622       10.608016        0.143791
       6       0      14        5.489379        5.682429        0.154952
       7       0      14        9.334510        9.459651        0.156533
     -11       1      14        6.852146        6.966419        0.132387
     -10       1      14       11.438485       11.490431        0.148914
      -9       1      14        9.972587       10.033942        0.131922
      -8       1      14        1.935590        1.919427        0.076929
      -7       1      14       10.468713       10.416333        0.161578
      -6       1      14       12.652031       12.455119        0.166100
      -5       1      14       13.747557       13.703284        0.162236
      -4       1      14       10.812879       10.945775        0.139759
      -3       1      14        1.541949        1.555410        0.061255
      -2       1      14       11.495751       11.465165        0.132469
      -1       1      14       17.978482       17.946587        0.201729
       0       1      14        8.019865        7.957764        0.094177
       1       1      14       29.864731       29.960474        0.353549
       2       1      14        4.739541        4.751842        0.128207
       3       1      14        2.125447        2.215378        0.150917
       4       1      14        4.103764        4.179474        0.097317
       5       1      14        1.442619        1.439271        0.185915
       6       1      14        0.823303        0.817802        0.553605
       7       1      14       13.158168       13.054118        0.185940
     -10       2      14       10.043961       10.251829        0.128095
      -9       2      14        5.888634        5.953402        0.089445
      -8       2      14        9.106144        9.164988        0.116728
      -7       2      14        5.033926        4.974435        0.078926
      -6       2      14        6.858268        6.758106        0.086075
      -5       2      14        2.164135        2.140234        0.087942
      -4       2      14       12.802540       12.679905        0.145553
      -3       2      14        2.416185        2.589498        0.068328
      -2       2      14        9.909184        9.822576        0.118247
      -1       2      14        2.966683        2.956315        0.062304
       0       2      14       20.383314       20.420088        0.263203
       1       2      14        6.798317        6.740104        0.130263
       2       2      14        3.451418        3.436423        0.104456
       3       2      14        7.640515        7.450906        0.109721
       4       2      14        8.763933        8.767155        0.141785
       5       2      14        6.620585        6.721235        0.105118
       6       2      14       15.687048       15.655351        0.197019
       7       2      14        7.009137        6.984196        0.185005
      -9       3      14        6.746026        6.759956        0.117290
      -8       3      14        3.204815        3.067915        0.090600
      -7       3      14       12.985709       13.006152        0.151192
      -6       3      14       20.247089       20.144478        0.244981
      -5       3      14        2.440083        2.536435        0.097951
      -4       3      14       15.223221       15.028639        0.169635
      -3       3      14       22.586947       22.490665        0.275355
      -2       3      14        6.052665        5.976956        0.084673
      -1       3      14       13.958267       14.081903        0.158901
       0       3      14       14.255418       14.166863        0.173293
       1       3      14       10.332780       10.439349        0.127220
       2       3      14        7.890080        7.831858        0.114410
       3       3      14       18.932940       18.963913        0.299508
       4       3      14        0.465558        0.474131        0.439490
       5       3      14       14.757310       14.821943        0.179198
       6       3      14        0.704106        0.755182        0.412545
      -8       4      14        0.056646        0.630476        0.630476
      -7       4      14        5.119515        5.085568        0.115759
      -6       4      14       10.147347       10.078690        0.126806
      -5       4      14        7.273863        7.257272        0.102833
      -4       4      14       13.055456       13.061011        0.167214
      -3       4      14        6.626822        6.598560        0.103947
      -2       4      14        8.057168        8.276231        0.119087
      -1       4      14        5.028476        5.101568        0.113583
       0       4      14        0.846236        0.946626        0.256626
       1       4      14        3.632476        3.615522        0.112523
       2       4      14        7.738958        7.743449        0.112525
       3       4      14        4.864766        4.809678        0.125449
       4       4      14       12.697348       12.630519        0.163362
      -6       5      14        4.240955        4.202261        0.128197
      -5       5      14       19.511470       19.450964        0.252266
      -4       5      14       10.094679       10.009495        0.136299
      -3       5      14        3.547155        3.684155        0.168049
      -2       5      14        4.403319        4.379840        0.145693
      -1       5      14        3.747853        3.773990        0.159989
       0       5      14       10.382803       10.490948        0.146385
       1       5      14       12.322640       12.319903        0.218663
       2       5      14       11.981697       11.975809        0.162257
     -10       1      15        0.505920        0.587792        0.339398
      -9       1      15        2.060593        2.026080        0.088969
      -8       1      15       10.734848       10.859098        0.133427
      -7       1      15        9.883088        9.893281        0.127882
      -6       1      15        4.974450        5.068728        0.072329
      -5       1      15       16.894605       16.878981        0.196355
      -4       1      15        0.902433        0.878408        0.112183
      -3       1      15        0.982146        0.984124        0.095192
      -2       1      15        8.962186        8.927934        0.104386
      -1       1      15        8.669330        8.587898        0.101851
       0       1      15        5.010486        4.989990        0.069218
       1       1      15        5.405073        5.496817        0.079438
       2       1      15        6.161700        6.081036        0.125702
       3       1      15        4.580566        4.670332        0.100430
       4       1      15        8.233201        8.304336        0.124116
       5       1      15       11.338993       11.403070        0.162073
       6       1      15        3.808619        3.896665        0.213324
       7       1      15       12.734648       13.012302        0.189666
     -10       2      15        0.741059        0.596909        0.351552
      -9       2      15        1.878880        1.889603        0.107806
      -8       2      15        1.001805        0.930430        0.152548
      -7       2      15       17.448630       17.396551        0.242252
      -6       2      15        4.527260        4.483637        0.071155
      -5       2      15        9.253338        9.337987        0.113834
      -4       2      15       15.829681       15.782585        0.177458
      -3       2      15       14.379967       14.316424        0.161920
      -2       2      15        4.015446        4.011982        0.069521
      -1       2      15        9.474126        9.484619        0.119791
       0       2      15       26.369026       25.972100        0.388316
       1       2      15        2.482234        2.345464        0.103010
       2       2      15        9.568844        9.447010        0.122526
       3       2      15        2.969680        2.979782        0.130431
       4       2      15       13.790619       13.820999        0.166329
       5       2      15        0.280094        0.510588        0.510588
       6       2      15       10.668882       10.706073        0.181815
      -9       3      15        4.343000        4.460045        0.107345
      -8       3      15        1.829793        1.939716        0.113655
      -7       3      15        5.905330        5.860375        0.092360
      -6       3      15        9.605591        9.770568        0.138175
      -5       3      15        4.166392        4.080196        0.080446
      -4       3      15        6.493243        6.600909        0.088229
      -3       3      15        3.388134        3.485255        0.079671
      -2       3      15        9.069234        9.085483        0.112579
      -1       3      15        6.645855        6.659279        0.098410
       0       3      15        1.316424        1.578639        0.136765
       1       3      15        2.553723        2.633667        0.104576
       2       3      15        6.162759        6.138078        0.111553
       3       3      15        5.875547        5.972437        0.115987
       4       3      15        0.170909        0.589830        0.589830
       5       3      15        2.473509        2.371034        0.157326
      -8       4      15        4.757228        4.852731        0.240465
      -7       4      15        9.735259        9.496104        0.133146
      -6       4      15       13.048757       13.008074        0.158561
      -5       4      15        9.991904       10.085138        0.126724
      -4       4      15        2.559346        2.504596        0.100703
      -3       4      15        0.346521        0.484974        0.484974
      -2       4      15        8.837206        8.841323        0.168781
      -1       4      15       16.885915       17.040833        0.196250
       0       4      15       14.045780       14.196126        0.167227
       1       4      15       11.800782       11.868446        0.145818
       2       4      15        6.479410        6.488143        0.108253
       3       4      15        0.438969        0.525262        0.525262
       4       4      15        6.195404        6.251000        0.128664
      -5       5      15        0.882609        0.764199        0.335947
      -4       5      15        1.361257        1.387552        0.221876
      -3       5      15        0.378230        0.730274        0.730274
      -2       5      15        0.974517        0.795676        0.510369
      -1       5      15        3.032839        2.898758        0.243650
       0       5      15        3.603930        3.485828        0.158818
       1       5      15        1.226649        1.283706        0.298871
     -10       0      16        4.581151        4.870216        0.265218
      -9       0      16       12.420625       12.517188        0.214343
      -8       0      16        9.334275        9.337666        0.117959
      -7       0      16        7.187561        7.231390        0.122804
      -6       0      16       30.516747       30.643433        0.406535
      -5       0      16        0.916658        0.868274        0.184754
      -4       0      16       20.301472       20.139265        0.267174
      -3       0      16        9.841791        9.833921        0.129747
      -2       0      16        9.148562        9.184661        0.109420
      -1       0      16       12.751982       12.634081        0.142083
       0       0      16        8.802030        8.974798        0.146774
       1       0      16        9.378594        9.435253        0.174152
       2       0      16       15.940661       15.738488        0.391827
       3       0      16        8.945826        8.928158        0.123897
       4       0      16       18.563917       18.902116        0.213350
       5       0      16       10.521707       10.719608        0.155991
       6       0      16        3.871936        3.984595        0.199229
     -10       1      16        2.665022        2.565034        0.110752
      -9       1      16        4.334960        4.368867        0.083193
      -8       1      16        7.941600        8.073042        0.104918
      -7       1      16        6.474739        6.590523        0.095294
      -6       1      16        2.060145        2.042278        0.072913
      -5       1      16       19.834999       19.897236        0.245264
      -4       1      16       12.604751       12.529166        0.143287
      -3       1      16       15.150276       15.000667        0.174339
      -2       1      16        2.761443        2.680093        0.064563
      -1       1      16        6.702486        6.705446        0.087062
       0       1      16        5.090024        5.042519        0.074824
       1       1      16       12.941813       12.876335        0.191699
       2       1      16        1.878239        1.876513        0.100731
       3       1      16       20.521136       20.694444        0.321668
       4       1      16        4.861997        4.857057        0.128844
       5       1      16        0.847577        0.665357        0.665357
       6       1      16       13.786089       13.975693        0.194184
     -10       2      16        2.295195        2.174695        0.122745
      -9       2      16        8.440050        8.575663        0.113158
      -8       2      16       16.521137       16.538742        0.234142
      -7       2      16        9.469220        9.642666        0.134932
      -6       2      16        1.613897        1.561378        0.097001
      -5       2      16        4.894737        5.003599        0.075719
      -4       2      16        8.601068        8.624500        0.105873
      -3       2      16       10.277892       10.289801        0.120238
      -2       2      16       16.486198       16.352676        0.223819
      -1       2      16        0.634954        0.801998        0.182562
       0       2      16        4.481080        4.263684        0.111937
       1       2      16        6.361081        6.373696        0.118138
       2       2      16        9.714307        9.585145        0.126815
       3       2      16        3.728428        3.574493        0.128626
       4       2      16        4.160762        4.258990        0.127042
       5       2      16        9.313760        9.548822        0.145737
       6       2      16        7.551639        7.682578        0.186312
      -9       3      16        4.806212        4.818091        0.093686
      -8       3      16       11.461768       11.371016        0.138029
      -7       3      16       12.894170       12.890694        0.165129
      -6       3      16        3.644128        3.682662        0.086831
      -5       3      16        0.147540        0.526118        0.526118
      -4       3      16        5.511454        5.423099        0.090838
      -3       3      16        0.150212        0.430581        0.398958
      -2       3      16       15.531650       15.429193        0.208155
      -1       3      16       29.174096       29.151844        0.395975
       0       3      16        2.931171        2.900293        0.097759
       1       3      16        1.530495        1.241410        0.230866
       2       3      16        5.229401        5.169816        0.118777
       3       3      16        7.716146        7.882893        0.124091
       4       3      16       13.120176       13.229512        0.168885
       5       3      16       15.697903       15.582041        0.195358
      -7       4      16        8.526971        8.605231        0.118241
      -6       4      16        1.929241        2.052243        0.113893
      -5       4      16        0.128125        0.558122        0.558122
      -4       4      16        3.762388        3.723036        0.103644
      -3       4      16        5.539183        5.595266        0.120323
      -2       4      16       10.626057       10.478072        0.170308
      -1       4      16        5.619918        5.701140        0.104087
       0       4      16       11.278304       11.424973        0.142686
       1       4      16        9.843231        9.830615        0.129894
       2       4      16        0.129317        0.625700        0.625700
       3       4      16        4.252135        4.103048        0.138833
      -4       5      16        0.722041        0.903549        0.436644
      -3       5      16       11.797534       11.720068        0.209204
      -2       5      16       10.225598       10.150862        0.159866
      -1       5      16        1.237313        1.010149        0.369446
       0       5      16       13.748003       13.733900        0.190266
     -10       1      17       10.553191       10.678015        0.149482
      -9       1      17       16.281033       16.234223        0.191156
      -8       1      17        7.134924        7.186237        0.093776
      -7       1      17       12.824817       12.821076        0.171966
      -6       1      17        2.746372        2.743100        0.071921
      -5       1      17       10.917746       10.743370        0.130642
      -4       1      17        5.694350        5.699298        0.077466
      -3       1      17       20.702882       20.574985        0.242253
      -2       1      17       14.847015       14.693196        0.186990
      -1       1      17        3.475711        3.545843        0.083185
       0       1      17       11.928316       11.909660        0.140633
       1       1      17        5.144275        5.168559        0.085843
       2       1      17        5.617515        5.606157        0.157580
       3       1      17        3.017667        3.184494        0.122468
       4       1      17        7.935397        8.100247        0.131872
       5       1      17        0.817007        0.745252        0.612587
      -9       2      17        7.860422        7.942229        0.109030
      -8       2      17        3.796681        3.849805        0.089087
      -7       2      17        3.940984        3.913183        0.083170
      -6       2      17        8.310695        8.347934        0.108213
      -5       2      17        7.648217        7.553211        0.096738
      -4       2      17        7.372677        7.253137        0.094227
      -3       2      17        2.640192        2.579380        0.086289
      -2       2      17       20.077117       19.897236        0.223904
      -1       2      17        0.529163        0.467868        0.308494
       0       2      17        0.323953        0.499300        0.369300
       1       2      17        5.386396        5.493633        0.109025
       2       2      17       18.410242       18.401630        0.216747
       3       2      17        7.081538        7.166450        0.119890
       4       2      17        6.213108        6.123153        0.137086
       5       2      17       13.515578       13.682471        0.185804
      -8       3      17       11.144974       11.256109        0.157911
      -7       3      17        1.123834        1.315485        0.148052
      -6       3      17        2.124869        2.115254        0.096566
      -5       3      17        0.914506        1.033392        0.169795
      -4       3      17       10.419943       10.379306        0.131380
      -3       3      17        2.920391        2.867734        0.104294
      -2       3      17        5.701319        5.637907        0.105638
      -1       3      17        9.317374        9.248081        0.114462
       0       3      17        6.149501        6.106308        0.113479
       1       3      17        3.468336        3.493709        0.137371
       2       3      17        1.312130        0.963535        0.337915
       3       3      17        7.281050        7.420040        0.125659
       4       3      17        4.674228        4.647903        0.196611
      -6       4      17        0.863136        0.786384        0.287285
      -5       4      17        4.274843        4.197023        0.096901
      -4       4      17        5.975553        5.925369        0.101453
      -3       4      17        9.039027        8.991218        0.159570
      -2       4      17        9.143062        9.103681        0.128827
      -1       4      17        8.889868        8.731495        0.120339
       0       4      17        2.451410        2.537262        0.125375
       1       4      17        5.628416        5.749348        0.110731
       2       4      17        6.909978        7.041591        0.127547
      -9       0      18        1.412738        1.373244        0.281594
      -8       0      18        4.250583        4.232730        0.106715
      -7       0      18        7.444746        7.500600        0.107630
      -6       0      18       10.592566       10.522832        0.131490
      -5       0      18       13.868027       13.824616        0.172876
      -4       0      18       30.933313       31.147231        0.366230
      -3       0      18       15.499694       15.625940        0.176021
      -2       0      18        6.100425        6.021628        0.093643
      -1       0      18       20.861313       20.666156        0.232116
       0       0      18        1.999948        3.298181        0.851551
       1       0      18       25.129019       25.159491        0.468400
       2       0      18        6.156312        6.055741        0.117728
       3       0      18        8.566308        8.859176        0.131863
       4       0      18        1.095234        1.078935        0.455797
       5       0      18        3.724995        3.710121        0.215411
      -9       1      18        6.997606        7.068380        0.103396
      -8       1      18        8.826258        8.834195        0.112383
      -7       1      18        1.211103        1.279883        0.121306
      -6       1      18        2.219800        2.158217        0.077087
      -5       1      18        1.961104        2.071980        0.072605
      -4       1      18        2.653377        2.698240        0.104536
      -3       1      18       16.710928       16.709578        0.194736
      -2       1      18        7.888955        7.734080        0.098178
      -1       1      18       10.459143       10.322306        0.122796
       0       1      18       13.599597       13.606249        0.182017
       1       1      18        5.509449        5.474212        0.120335
       2       1      18       12.441890       12.515990        0.148290
       3       1      18        4.592545        4.532880        0.143233
       4       1      18        1.805813        2.049097        0.192299
       5       1      18        6.448391        6.414749        0.177442
      -9       2      18       10.519372       10.676610        0.133366
      -8       2      18       10.127003       10.162677        0.134716
      -7       2      18        5.918717        5.953066        0.091753
      -6       2      18       11.911755       11.937336        0.142422
      -5       2      18        5.981911        6.080049        0.085719
      -4       2      18        7.514626        7.507729        0.114827
      -3       2      18       17.838586       17.841244        0.214560
      -2       2      18       14.246935       14.324804        0.170652
      -1       2      18        6.385004        6.208059        0.156200
       0       2      18        9.277233        9.208692        0.140450
       1       2      18        1.113589        1.048857        0.382673
       2       2      18        4.072618        4.101341        0.128307
       3       2      18       12.440105       12.570998        0.167773
       4       2      18        6.417204        6.487989        0.140942
      -7       3      18        8.643672        8.629716        0.128951
      -6       3      18        8.036692        7.902341        0.105098
      -5       3      18        9.765403        9.732471        0.122269
      -4       3      18        4.408618        4.297790        0.087327
      -3       3      18        5.145385        4.976244        0.098642
      -2       3      18        8.264417        8.129945        0.109284
      -1       3      18        2.926060        2.864140        0.102040
       0       3      18        5.945437        6.127887        0.139148
       1       3      18       16.552618       16.730511        0.201748
       2       3      18        3.319121        3.261441        0.145515
       3       3      18        3.914675        4.077377        0.186875
      -5       4      18       11.287078       11.333137        0.161298
      -4       4      18        4.004256        4.106945        0.115454
      -3       4      18        5.668883        5.687354        0.123543
      -2       4      18        2.925648        3.102660        0.208684
      -1       4      18        0.456874        0.591439        0.420852
       0       4      18        4.345599        4.278785        0.117054
       1       4      18        2.439428        2.484854        0.155176
      -9       1      19        4.547726        4.419389        0.098625
      -8       1      19        0.197855        0.582151        0.582151
      -7       1      19       14.021071       13.935925        0.163489
      -6       1      19        9.295364        9.261371        0.117412
      -5       1      19       17.298746       17.376421        0.197655
      -4       1      19       19.627410       19.585454        0.251546
      -3       1      19        1.349851        1.464206        0.117618
      -2       1      19        3.542364        3.570154        0.094668
      -1       1      19        8.439314        8.400774        0.121221
       0       1      19       19.202765       19.046259        0.292593
       1       1      19        9.256932        9.238506        0.130982
       2       1      19       15.747493       15.992498        0.187752
       3       1      19        7.488180        7.728777        0.137796
       4       1      19        3.170182        3.077824        0.176135
      -8       2      19        5.253165        5.312909        0.100232
      -7       2      19        1.419655        1.409823        0.130409
      -6       2      19        4.353123        4.291154        0.090082
      -5       2      19        9.178104        9.152923        0.126517
      -4       2      19        6.717140        6.732087        0.094091
      -3       2      19        1.578287        1.579747        0.113766
      -2       2      19        7.792787        7.677565        0.128393
      -1       2      19        5.520913        5.500182        0.159863
       0       2      19        9.536777        9.311391        0.345288
       1       2      19        6.615012        6.748778        0.159468
       2       2      19        0.780514        0.812465        0.463324
       3       2      19       10.377435       10.489519        0.180299
      -7       3      19        1.018176        1.048189        0.194667
      -6       3      19       10.795259       10.789347        0.168141
      -5       3      19        6.642249        6.690590        0.107354
      -4       3      19        0.271578        0.595903        0.595903
      -3       3      19        8.848659        8.888138        0.174815
      -2       3      19        3.300433        3.255457        0.113483
      -1       3      19        5.444884        5.461593        0.100064
       0       3      19        1.663944        1.653481        0.199659
       1       3      19       10.631095       10.623088        0.145493
       2       3      19        1.540256        1.387984        0.261086
      -4       4      19        0.008811        0.552901        0.552901
      -3       4      19        1.455543        1.599281        0.206909
      -2       4      19        1.406422        1.339813        0.340914
      -1       4      19        2.240562        2.199295        0.137573
      -8       0      20       17.618694       17.705366        0.212511
      -7       0      20        1.964663        1.784937        0.147317
      -6       0      20        8.531912        8.485517        0.122862
      -5       0      20       27.033914       27.016106        0.323223
      -4       0      20        0.349331        0.582580        0.582580
      -3       0      20        8.485377        8.396666        0.113732
      -2       0      20       11.074689       11.144954        0.152229
      -1       0      20       17.797900       17.609089        0.532789
       0       0      20        8.753966        9.155818        0.240830
       1       0      20       25.736046       25.614449        0.600853
       2       0      20       11.757043       11.899580        0.158626
       3       0      20       16.411686       16.719151        0.206731
      -8       1      20        2.957082        2.812846        0.107647
      -7       1      20        5.704783        5.721014        0.096247
      -6       1      20       14.398111       14.417351        0.167438
      -5       1      20        2.039924        1.999625        0.094395
      -4       1      20        9.398478        9.330220        0.124895
      -3       1      20        3.930030        3.804208        0.098402
      -2       1      20        2.695069        2.592065        0.100138
      -1       1      20        4.507124        4.491659        0.112732
       0       1      20        4.803879        4.884260        0.146117
       1       1      20        6.204048        6.121438        0.277552
       2       1      20       13.729004       13.882723        0.168861
       3       1      20        1.850248        1.892036        0.215343
      -7       2      20       13.295870       13.276671        0.164463
      -6       2      20       12.427822       12.301626        0.169437
      -5       2      20        0.300131        0.436692        0.436692
      -4       2      20        0.885357        0.757958        0.262478
      -3       2      20        5.072820        4.946817        0.091614
      -2       2      20        7.190270        7.128674        0.111838
      -1       2      20       19.011423       18.625520        0.333172
       0       2      20       13.825055       13.878400        0.179860
       1       2      20        1.885901        1.666373        0.253398
       2       2      20        3.780722        3.861217        0.208000
      -6       3      20        2.733969        2.698277        0.106212
      -5       3      20        1.450628        1.447757        0.154273
      -4       3      20        6.872953        6.724284        0.098200
      -3       3      20        5.705815        5.565159        0.118142
      -2       3      20       10.808877       10.664427        0.317930
      -1       3      20        1.336100        0.955039        0.399162
       0       3      20        9.675324        9.739559        0.139819
       1       3      20        1.416627        1.417251        0.251704
      -7       1      21        4.746855        4.699255        0.102735
      -6       1      21        9.789156        9.676001        0.122154
      -5       1      21        2.741886        2.753979        0.089359
      -4       1      21        3.394936        3.273988        0.091537
      -3       1      21        7.742001        7.643298        0.145165
      -2       1      21       20.705045       20.512923        0.237568
      -1       1      21       10.082730       10.024969        0.139626
       0       1      21       10.930476       10.794906        0.147371
       1       1      21        8.484606        8.665564        0.145294
       2       1      21        8.434598        8.502647        0.145674
      -6       2      21        3.436478        3.504283        0.102078
      -5       2      21        1.258711        1.158534        0.176749
      -4       2      21        5.815341        5.720839        0.104880
      -3       2      21        9.113799        8.989494        0.116445
      -2       2      21        2.077099        2.045825        0.126606
      -1       2      21        2.748165        2.618377        0.142615
       0       2      21        9.965976        9.952186        0.153972
       1       2      21        4.213171        4.199167        0.166798
      -4       3      21        3.477648        3.434385        0.109028
      -3       3      21        6.971597        7.227932        0.132159
      -2       3      21        0.104584        0.656354        0.656354
      -1       3      21        9.960655        9.873095        0.155122
      -7       0      22        1.843996        1.695966        0.187125
      -6       0      22        4.565096        4.658111        0.126997
      -5       0      22        1.296372        0.978979        0.336095
      -4       0      22        3.152183        3.176476        0.136575
      -3       0      22       26.853497       26.770880        0.491420
      -2       0      22        5.691167        5.763506        0.224463
      -1       0      22        2.279330        2.111350        0.215196
       0       0      22       10.967206       10.950799        0.611070
       1       0      22        5.690237        5.542833        0.118813
      -6       1      22        3.306731        3.170962        0.140615
      -5       1      22        3.289284        3.266956        0.110375
      -4       1      22       12.961126       12.926717        0.198402
      -3       1      22        3.992953        4.029020        0.107540
      -2       1      22        9.117384        9.076784        0.123013
      -1       1      22        9.650296        9.404839        0.125184
       0       1      22        5.591467        5.585338        0.122738
       1       1      22        4.798484        4.748263        0.159036
      -5       2      22        8.708973        8.612897        0.163045
      -4       2      22        5.452339        5.416918        0.130804
      -3       2      22        0.216360        0.524881        0.456324
      -2       2      22        8.549800        8.544940        0.125914
      -1       2      22       12.013579       11.855379        0.196476
       0       2      22        1.813057        1.711753        0.264826
      -5       1      23        1.277455        1.227762        0.203409
      -4       1      23        8.437806        8.306022        0.117677
      -3       1      23        3.762274        3.793943        0.122022
      -2       1      23        0.064223        0.558838        0.558838
      -1       1      23        3.475583        3.475486        0.141419

# start Validation Reply Form
_vrf_PLAT417_HAR_B3LYP_oxa01_05
;
PROBLEM: Short Inter D-H..H-D
RESPONSE: This is a very strong hydrogen bond and this is the reason why
the distance is so short.
;
# end Validation Reply Form
