# Supplementary material for: On the accuracy and precision of X-ray and neutron diffraction results as a function of resolution and the electron density model
Source: IUCrJ. 2020 Aug 25;7(Pt 5):920–33. doi: 10.1107/S2052252520010441 (PMC7467170; doi:10.1107/S2052252520010441)
Supplement: Supplementary file 2 [file m-07-00920-sup2.zip › cif_deposition/HAR_B3LYP_oxa01_06.cif]

# ========================
# TONTO generated CIF file
# ========================

data_HAR_B3LYP_oxa01_06

_audit_creation_date               2016-1-14
_audit_creation_method             'Tonto 3.2.0 v. 196f026'

# --------------------
# Chemical information
# --------------------

_chemical_formula_sum             'C2 H6 O6'
_chemical_formula_moiety          'C2 H2 O4, 2(H2 O)'
_chemical_formula_weight           126.07
_chemical_compound_source          'see text'
_chemical_absolute_configuration   unk

# --------------------
# Symmetry information
# --------------------

_symmetry_cell_setting             Monoclinic
_symmetry_space_group_name_H-M     'P 21/c'
_symmetry_space_group_name_Hall    '-P 2ybc'
_symmetry_Int_Tables_number        '14'

loop_
    _symmetry_equiv_pos_as_xyz
'+x, +y, +z'
'-x, -y, -z'
'-x, +y+1/2, -z+1/2'
'+x, -y+1/2, +z+1/2'

# ---------------------
# Unit cell information
# ---------------------

_cell_length_a                6.0924(4) 
_cell_length_b                3.4919(2) 
_cell_length_c                11.8409(7) 
_cell_angle_alpha             90.00 
_cell_angle_beta              103.836(2) 
_cell_angle_gamma             90.00 
_cell_volume                   244.59(3) 

_cell_formula_units_Z             2
_cell_measurement_reflns_used     9953
_cell_measurement_temperature     100(1)
_cell_measurement_theta_max       36.34
_cell_measurement_theta_min       3.44
_exptl_crystal_density_diffrn     1.712 
_exptl_crystal_F_000              132 
_exptl_absorpt_coefficient_mu     0.181 
_exptl_crystal_description        unspecified
_exptl_crystal_size_max              0.243
_exptl_crystal_size_mid              0.201  
_exptl_crystal_size_min              0.193
_exptl_crystal_colour             colourless
_exptl_absorpt_correction_type    multi-scan
_exptl_absorpt_process_details
;
 Absorption correction done by SORTAV
 Blessing, R. H.: (1995) Acta Cryst. A51, 33-38
;
_exptl_absorpt_correction_T_min    0.957
_exptl_absorpt_correction_T_max    0.997

#=======================================================================

# EXPERIMENTAL DATA

_diffrn_reflns_av_R_equivalents   0.0000
_diffrn_reflns_av_unetI/netI      0.0236
_diffrn_reflns_limit_h_max        9
_diffrn_reflns_limit_h_min        -10
_diffrn_reflns_limit_k_max        5
_diffrn_reflns_limit_k_min        0
_diffrn_reflns_limit_l_max        19
_diffrn_reflns_limit_l_min        0
_diffrn_reflns_number             1184
_diffrn_reflns_theta_full         26.00
_diffrn_reflns_theta_max          36.34
_diffrn_reflns_theta_min          3.44
_diffrn_ambient_temperature       100(1)
_diffrn_measured_fraction_theta_full 0.992
_diffrn_measured_fraction_theta_max 0.994
_diffrn_measurement_device_type   'Bruker APEX-II CCD'
_diffrn_measurement_method        '\f and \w scans'
_diffrn_radiation_monochromator   graphite
_diffrn_radiation_type            MoK\a
_diffrn_radiation_wavelength      0.71073
_diffrn_source                    'fine-focus sealed tube'
_diffrn_standards_number          0
_reflns_number_gt                 1134
_reflns_number_total              1184
_reflns_threshold_expression      >0sigma(F)

#  
# Refinement details
#  
_refine_special_details          
;
  .  H thermal motions refined anisotropically.
  .  Hirshfeld atom refinement (HAR):
     .  Uses aspherical atomic scattering factors
        obtained from Hirshfeld partitioning of a
        gaussian quantum chemical wavefunction.
     .  Hirshfeld weight functions obtained from
        spherically averaged unrestricted atomic
        densities.
  .  Wavefunction type : rks b3lypgxb3lypgc using cluster
 charges, radius=8.0 angstrom
  .  Gaussian basis set: cc pVTZ
  .  Refinement based on |F| with weight=1/sigma(|F|)
  .  Negative |F|^^2 were pruned from the data
  .  Eigenvalues < 0.1E-04 removed from normal equations
  .  Reflection used in the refinement appear below
  .  Refined using the Tonto program:
     .  Version: 3.2 v. 196f026
     .  Platform: INTEL-ifort-on-LINUX
     .  Build date: Wed Feb  4 17:27:23 CET 2015
;

# Standard CIF keys and data

_refine_ls_structure_factor_coeff  F
_refine_ls_matrix_type             full
_refine_ls_R_factor_gt             0.0104
_refine_ls_wR_factor_gt            0.0204
_refine_ls_goodness_of_fit_ref     1.471373
_refine_ls_number_reflns           1184
_refine_ls_number_parameters       64
_refine_ls_number_restraints       0
_refine_ls_number_constraints      0
_refine_ls_hydrogen_treatment      refall
_refine_ls_weighting_scheme        sigma
_refine_ls_weighting_details       'w=1/\s(F)'
_refine_ls_shift/su_max            0.0100
_refine_ls_extinction_method       none

_refine_diff_density_max               0.099783
_refine_diff_density_min              -0.120387 

# ---------------------
# Coordinates and ADP's
# ---------------------

loop_
_atom_site_label
_atom_site_fract_x
_atom_site_fract_y
_atom_site_fract_z
_atom_site_adp_type
_atom_site_occupancy
O1 0.43487(2) 0.44413(5) 0.34987(1) Uani 1.000000000
O2 0.24244(2) 0.74259(5) 0.46369(1) Uani 1.000000000
C1 0.40306(3) 0.55886(5) 0.44800(2) Uani 1.000000000
H1 0.301(1) 0.519(2) 0.2790(6) Uani 1.000000000
O5 0.13011(2) 0.63121(5) 0.17854(1) Uani 1.000000000
H3 0.192(1) 0.694(2) 0.1126(5) Uani 1.000000000
H4 0.009(1) 0.457(2) 0.1495(5) Uani 1.000000000

loop_
_atom_site_aniso_label
_atom_site_aniso_U_11
_atom_site_aniso_U_22
_atom_site_aniso_U_33
_atom_site_aniso_U_12
_atom_site_aniso_U_13
_atom_site_aniso_U_23
O1 0.01201(7) 0.01742(9) 0.00709(8) 0.00454(5) 0.00162(5) -0.00064(5)
O2 0.01039(7) 0.01654(8) 0.00852(8) 0.00525(4) 0.00102(5) -0.00067(5)
C1 0.00844(8) 0.01007(9) 0.00700(9) 0.00154(5) 0.00123(6) -0.00006(5)
H1 0.029(3) 0.042(4) 0.029(5) 0.001(3) 0.013(3) -0.007(4)
O5 0.00998(7) 0.01653(8) 0.00850(8) -0.00175(4) 0.00072(5) 0.00099(5)
H3 0.030(3) 0.042(3) 0.025(3) -0.000(3) 0.007(2) 0.002(3)
H4 0.028(3) 0.030(3) 0.034(3) -0.012(2) 0.007(2) 0.001(3)

loop_
_geom_bond_atom_site_label_1
_geom_bond_atom_site_label_2
_geom_bond_distance
 O1 C1 1.2867(2)
 O2 C1 1.2207(2)
 O1 H1 1.058(7)
 O5 H3 0.969(6)
 O5 H4 0.958(5)

loop_
_geom_angle_atom_site_label_1     
_geom_angle_atom_site_label_2
_geom_angle_atom_site_label_3
_geom_angle     
 O1 C1 O2  126.89(2)
 C1 O1 H1 113.2(3)
 H3 O5 H4 105.7(5)

# Standard CIF keys and data

# ---------------
# Reflection data
# ---------------

loop_
    _diffrn_refln_index_h
    _diffrn_refln_index_k
    _diffrn_refln_index_l
    _diffrn_refln_F_calc
    _diffrn_refln_F_meas
    _diffrn_refln_F_sigma
       1       0       0       50.821790       49.935058        0.957818
       2       0       0       12.360996       13.009612        0.148819
       3       0       0       51.037684       51.585948        0.602617
       4       0       0       17.370981       17.322817        0.195938
       5       0       0       20.712757       20.661317        0.229723
       6       0       0       40.087469       39.934571        0.459896
       7       0       0       27.490730       27.472532        0.308401
       8       0       0       13.795939       13.849188        0.198913
       9       0       0       11.133460       11.403070        0.177207
       1       1       0      102.008443       93.603899        0.546552
       2       1       0       48.925682       49.807329        0.589852
       3       1       0       27.197835       27.327825        0.309498
       4       1       0        4.117088        4.103291        0.057306
       5       1       0        1.661415        1.715343        0.051041
       6       1       0        2.127135        2.052657        0.052557
       7       1       0       24.049908       23.979158        0.278736
       8       1       0        0.061794        0.304959        0.304959
       9       1       0       15.331053       15.143976        0.198408
       0       2       0        9.824116        9.725790        0.113871
       1       2       0       46.672653       47.303277        0.544641
       2       2       0       59.542397       59.530748        0.695555
       3       2       0        3.805644        3.785367        0.052941
       4       2       0       28.555769       28.734996        0.326019
       5       2       0       13.152083       13.060628        0.149392
       6       2       0        0.664367        0.712601        0.109608
       7       2       0       15.794094       15.879861        0.186869
       8       2       0       17.345663       17.140303        0.260730
       9       2       0        3.492061        3.417163        0.109142
       1       3       0       11.627623       11.577133        0.131609
       2       3       0        9.518537        9.467946        0.114551
       3       3       0       22.282558       22.707268        0.266011
       4       3       0        6.313974        6.470935        0.078439
       5       3       0       29.493240       29.523889        0.333822
       6       3       0        0.112738        1.662438        0.155487
       7       3       0        2.068590        2.004420        0.088957
       8       3       0       11.283835       11.276081        0.141899
       0       4       0        4.506572        4.552692        0.071509
       1       4       0       11.311236       11.353854        0.132000
       2       4       0        9.535814        9.634469        0.117064
       3       4       0        6.780428        6.761804        0.084155
       4       4       0       22.005656       21.869614        0.251566
       5       4       0        8.068568        8.033617        0.107079
       6       4       0       11.173710       10.926573        0.141398
       7       4       0        8.548495        8.455886        0.138434
       1       5       0        5.619518        5.628410        0.084314
       2       5       0        9.207027        9.232226        0.114770
       3       5       0       11.446671       11.399123        0.142125
       4       5       0        1.243227        1.365394        0.135597
       5       5       0        6.243584        6.165387        0.104942
      -9       1       1        1.807017        1.889233        0.089733
      -8       1       1       14.318886       14.374630        0.171814
      -7       1       1       11.304318       11.259663        0.133567
      -6       1       1        3.069416        3.109502        0.052837
      -5       1       1       19.683918       19.593877        0.222764
      -4       1       1       24.618949       24.992399        0.279244
      -3       1       1       46.637278       46.654796        0.532567
      -2       1       1       35.140078       35.758216        0.404291
       0       1       1       55.658022       55.900805        0.661779
       1       1       1       15.814725       16.250231        0.183495
       2       1       1       20.934040       21.560844        0.246999
       3       1       1       54.169174       54.269420        0.627180
       4       1       1       32.475914       32.216766        0.363038
       5       1       1       27.229207       27.306593        0.305667
       6       1       1       35.758935       35.719742        0.407563
       7       1       1        2.867627        2.888910        0.063596
       8       1       1        1.759595        1.747455        0.099608
       9       1       1        1.283319        1.174691        0.171596
      -9       2       1        5.896466        5.989908        0.102973
      -8       2       1       16.835308       16.735591        0.212879
      -7       2       1        0.271943        0.271477        0.271477
      -6       2       1       22.308402       22.337189        0.251220
      -5       2       1        8.089508        8.121699        0.094433
      -4       2       1       19.301017       19.187757        0.214618
      -3       2       1       23.857368       24.005624        0.271472
      -2       2       1       32.074250       32.431312        0.364195
      -1       2       1       30.991982       31.175952        0.353558
       0       2       1       22.480660       22.806797        0.254857
       1       2       1       42.661097       42.829312        0.489142
       2       2       1        3.408942        3.494567        0.059600
       3       2       1        7.628690        7.410398        0.087079
       4       2       1       22.887281       22.685678        0.254673
       5       2       1       13.370397       13.284954        0.151790
       6       2       1        8.144996        8.170190        0.097768
       7       2       1        8.748272        8.727199        0.107396
       8       2       1       12.356561       12.386686        0.152309
       9       2       1        5.073461        5.031998        0.104118
      -8       3       1        1.363346        1.359559        0.152911
      -7       3       1        3.828223        3.815233        0.075447
      -6       3       1        9.710245        9.692987        0.117706
      -5       3       1       12.008323       11.888650        0.139608
      -4       3       1        5.973460        5.952142        0.078813
      -3       3       1        5.233186        5.374198        0.068540
      -2       3       1       31.601395       31.822633        0.364566
      -1       3       1        0.775822        0.981428        0.059799
       0       3       1       18.814336       18.912959        0.211087
       1       3       1       14.892802       14.771933        0.166112
       2       3       1       14.523672       14.424285        0.165604
       3       3       1        3.903116        3.920587        0.062738
       4       3       1       16.190281       16.058954        0.181926
       5       3       1       13.799240       13.831124        0.157427
       6       3       1        0.611992        0.583952        0.191524
       7       3       1       14.237934       14.099645        0.166591
       8       3       1        1.098005        1.187645        0.167155
      -7       4       1       12.596113       12.521981        0.181397
      -6       4       1        7.584524        7.599605        0.100139
      -5       4       1        4.880802        4.969306        0.088527
      -4       4       1        1.123221        1.151217        0.088767
      -3       4       1       12.303928       12.244182        0.140464
      -2       4       1       10.877048       10.857716        0.128317
      -1       4       1        6.549392        6.584831        0.081986
       0       4       1        9.456731        9.440074        0.114089
       1       4       1        2.125530        2.036099        0.053702
       2       4       1        0.248563        0.345254        0.205611
       3       4       1        1.514414        1.472583        0.062086
       4       4       1        1.984733        1.839918        0.059862
       5       4       1        5.847006        5.718129        0.087854
       6       4       1        0.553528        0.356371        0.356371
       7       4       1        3.251598        3.198124        0.116729
      -5       5       1        4.586829        4.431817        0.120668
      -4       5       1        0.483075        0.454643        0.342393
      -3       5       1        1.106541        1.216963        0.145003
      -2       5       1        1.566707        1.469796        0.098629
      -1       5       1        8.629712        8.652052        0.112087
       0       5       1        0.598481        0.380789        0.273551
       1       5       1        0.754645        0.812896        0.148818
       2       5       1        5.377737        5.311403        0.085506
       3       5       1        8.194858        8.141621        0.110744
       4       5       1        3.926213        3.841354        0.092621
     -10       0       2        0.253324        0.528961        0.528961
      -9       0       2        5.278870        5.339757        0.109556
      -8       0       2        4.933229        4.952070        0.098412
      -7       0       2       10.029710        9.982735        0.118659
      -6       0       2       35.442900       35.063086        0.448205
      -5       0       2       24.608427       24.999800        0.281993
      -4       0       2       80.919841       80.904203        0.975547
      -3       0       2        9.960630        9.898434        0.115388
      -2       0       2       65.226546       65.102611        0.781542
       0       0       2       30.422966       31.401752        0.362422
       1       0       2        8.127934        8.564286        0.109761
       3       0       2       35.337211       35.523232        0.408420
       4       0       2        0.083830        0.270370        0.232954
       5       0       2       67.997173       67.264329        0.808404
       6       0       2       14.300759       14.248158        0.168385
       7       0       2       15.610118       15.724185        0.209354
       8       0       2       10.312134       10.173495        0.171495
       9       0       2       18.197418       18.019156        0.373194
      -9       1       2        3.174162        3.261748        0.081654
      -8       1       2        0.119912        0.474552        0.474552
      -7       1       2       24.662893       24.481422        0.275844
      -6       1       2        6.873524        6.852883        0.082875
      -5       1       2       41.964830       41.745179        0.475214
      -4       1       2       19.607398       19.790402        0.221293
      -3       1       2       14.853587       15.203618        0.171319
      -2       1       2       61.075963       61.842865        0.718566
      -1       1       2       31.528433       32.468138        0.393694
       0       1       2       24.191358       24.862421        0.295981
       1       1       2       53.474713       53.666563        0.637043
       2       1       2        4.259499        4.278551        0.057532
       3       1       2       54.718381       54.992363        0.637327
       4       1       2       35.759891       35.585109        0.404291
       5       1       2       19.961140       19.958457        0.223716
       6       1       2       20.469265       20.579116        0.235321
       7       1       2        1.110453        1.108467        0.085628
       8       1       2        3.840471        3.856942        0.087592
       9       1       2        5.890823        5.732103        0.100051
      -9       2       2        0.375468        0.411339        0.411339
      -8       2       2       10.775950       10.818040        0.135812
      -7       2       2        1.502078        1.590660        0.058505
      -6       2       2       16.784063       16.661633        0.192267
      -5       2       2        2.080032        2.103164        0.042558
      -4       2       2        9.690861        9.423216        0.108658
      -3       2       2       34.944388       35.143136        0.395474
      -2       2       2       57.419026       57.511042        0.668805
      -1       2       2        7.473176        7.596841        0.089845
       0       2       2       29.618042       30.091029        0.340062
       1       2       2        0.756878        0.735527        0.064930
       2       2       2        4.450890        4.602608        0.060362
       3       2       2       43.746367       43.493563        0.494958
       4       2       2       45.304633       45.301545        0.520076
       5       2       2        4.845623        4.889581        0.063817
       6       2       2        0.557976        0.710070        0.108655
       7       2       2        6.763825        6.706564        0.089314
       8       2       2        0.997914        0.976422        0.195717
      -8       3       2        7.834615        7.780874        0.108521
      -7       3       2        3.701610        3.660874        0.077440
      -6       3       2        9.065351        9.083171        0.109097
      -5       3       2        0.757546        0.773240        0.088039
      -4       3       2        9.764919        9.863823        0.121903
      -3       3       2       42.265270       42.226532        0.485186
      -2       3       2       21.644260       21.779807        0.243559
      -1       3       2       15.026660       15.061540        0.170939
       0       3       2       28.519571       28.459972        0.318010
       1       3       2       18.138836       18.023318        0.202544
       2       3       2       25.280260       25.137820        0.281634
       3       3       2       12.068260       12.107849        0.139975
       4       3       2        2.617469        2.687955        0.056415
       5       3       2        6.190810        6.253959        0.079657
       6       3       2        2.284705        2.289454        0.063965
       7       3       2       12.808465       12.681088        0.157111
       8       3       2        8.316465        8.206766        0.161208
      -7       4       2        7.003099        7.028442        0.103560
      -6       4       2        0.052585        0.437493        0.318749
      -5       4       2        0.148137        0.301828        0.301828
      -4       4       2        6.228198        6.113019        0.077623
      -3       4       2        8.846409        8.927990        0.106085
      -2       4       2       21.199147       20.864563        0.240063
      -1       4       2        8.473329        8.370842        0.101683
       0       4       2       20.457663       20.364675        0.232363
       1       4       2       20.154113       20.029229        0.233017
       2       4       2        3.873941        3.775977        0.061411
       3       4       2        4.082516        4.146565        0.065634
       4       4       2        2.115305        2.000450        0.061146
       5       4       2        0.857995        1.037931        0.121361
       6       4       2       13.871192       13.815571        0.193530
      -5       5       2        5.557033        5.420978        0.117488
      -4       5       2       12.935165       12.832381        0.156025
      -3       5       2        4.093151        4.220545        0.084605
      -2       5       2       10.905037       10.829127        0.145963
      -1       5       2       23.160594       23.147786        0.279030
       0       5       2        7.411046        7.442379        0.094250
       1       5       2        9.538027        9.540231        0.118713
       2       5       2        3.823921        3.844086        0.085496
       3       5       2        4.724379        4.844378        0.092852
       4       5       2        2.515948        2.539016        0.111424
      -9       1       3        0.914198        1.034360        0.128821
      -8       1       3       11.573078       11.507823        0.139886
      -7       1       3        5.038400        5.144123        0.065147
      -6       1       3        2.911857        2.935030        0.049757
      -5       1       3       18.516356       18.693582        0.209264
      -4       1       3        3.386934        3.343052        0.049270
      -3       1       3       32.861956       33.336467        0.374822
      -2       1       3       11.850275       11.877289        0.134632
      -1       1       3       47.192223       48.359280        0.599465
       0       1       3       11.104851       11.095945        0.135562
       1       1       3       73.038398       73.385693        0.841638
       2       1       3       55.684932       56.212187        0.647090
       3       1       3       17.218291       16.941665        0.190247
       4       1       3       37.879252       37.796296        0.426790
       5       1       3        3.522188        3.528881        0.054690
       6       1       3       12.448425       12.472369        0.143136
       7       1       3        7.232329        7.222603        0.092316
       8       1       3       24.328839       24.115762        0.397415
       9       1       3       13.750628       13.574609        0.252447
      -9       2       3        2.263931        2.182017        0.091850
      -8       2       3        7.068163        7.027731        0.090945
      -7       2       3       12.621773       12.609520        0.143968
      -6       2       3       20.771408       20.771134        0.233607
      -5       2       3        5.419147        5.487714        0.067197
      -4       2       3       23.484693       23.325737        0.264731
      -3       2       3       45.260371       45.443261        0.517656
      -2       2       3        8.034968        8.161556        0.097004
      -1       2       3       34.184959       34.297230        0.386612
       0       2       3        0.772648        0.510098        0.111852
       1       2       3       49.486124       49.562788        0.574627
       2       2       3       10.696585       10.910087        0.126303
       3       2       3       26.756473       26.614845        0.297551
       4       2       3       19.559321       19.598980        0.221157
       5       2       3       13.029463       12.966110        0.150494
       6       2       3        9.851061        9.859665        0.119029
       7       2       3        5.819506        5.767408        0.095813
       8       2       3        5.995575        5.874691        0.095159
      -8       3       3        7.109886        7.178022        0.103773
      -7       3       3        4.046013        4.020572        0.074942
      -6       3       3        3.104376        3.509273        0.061085
      -5       3       3        6.633580        6.589006        0.079551
      -4       3       3       12.736724       12.824976        0.151776
      -3       3       3        5.284695        7.279904        0.116176
      -2       3       3        3.246941        3.248692        0.066554
      -1       3       3        9.787477        9.711231        0.112324
       0       3       3       24.501227       24.674481        0.278374
       1       3       3        0.534175        0.684836        0.073035
       2       3       3        5.689163        5.655528        0.071086
       3       3       3       26.413211       26.441067        0.308711
       4       3       3        3.278490        3.146379        0.053209
       5       3       3        5.665295        5.626811        0.072983
       6       3       3        2.346773        2.368058        0.083108
       7       3       3       10.533053       10.442222        0.149506
      -7       4       3        2.175922        2.193376        0.104908
      -6       4       3        7.183175        7.108375        0.099167
      -5       4       3       13.207760       13.203030        0.152743
      -4       4       3       20.888814       20.854496        0.235815
      -3       4       3       20.523757       20.485605        0.240358
      -2       4       3       15.482993       15.345032        0.179611
      -1       4       3        0.458789        0.530000        0.143606
       0       4       3        5.329407        5.355558        0.069539
       1       4       3       10.156832       10.245975        0.124710
       2       4       3       19.901576       20.023986        0.226006
       3       4       3       11.485949       11.621532        0.135889
       4       4       3        4.453077        4.533762        0.068228
       5       4       3        3.059290        3.018824        0.081666
       6       4       3        1.373275        1.444576        0.128369
      -5       5       3        4.765186        4.802916        0.119648
      -4       5       3        4.242821        4.177200        0.096881
      -3       5       3        5.833174        5.742386        0.090042
      -2       5       3        4.937889        4.840868        0.085660
      -1       5       3        2.981542        2.930665        0.087481
       0       5       3        2.938386        3.102015        0.087086
       1       5       3        2.062327        2.103854        0.086628
       2       5       3        3.109934        3.242067        0.090401
       3       5       3        0.390199        0.531977        0.266836
       4       5       3        5.147800        5.069517        0.097696
     -10       0       4        7.740365        7.767432        0.135525
      -9       0       4       20.111601       20.054675        0.241044
      -8       0       4        5.525858        5.481241        0.077168
      -7       0       4       16.849230       16.587947        0.184899
      -6       0       4        4.463379        4.485309        0.073847
      -5       0       4       11.075321       11.068424        0.140478
      -4       0       4       28.613700       29.148070        0.342862
      -3       0       4       24.006557       24.705667        0.276586
      -1       0       4       75.459078       75.474035        1.009547
       0       0       4       21.143530       21.794954        0.246636
       1       0       4      110.357962       99.726927        0.570384
       2       0       4        7.556276        7.510060        0.092715
       3       0       4       12.152196       12.079735        0.139048
       4       0       4       15.731034       16.070470        0.182739
       5       0       4        9.055154        8.961752        0.112741
       6       0       4        3.291209        3.222577        0.070434
       7       0       4       43.278813       43.156807        0.549883
       8       0       4       21.332907       21.084592        0.400781
       9       0       4        5.697035        5.732015        0.124699
     -10       1       4        2.368875        2.403830        0.149435
      -9       1       4        8.538513        8.640775        0.105906
      -8       1       4       14.484692       14.408678        0.163328
      -7       1       4        1.743750        1.718895        0.056758
      -6       1       4       14.980416       14.788171        0.165586
      -5       1       4       25.258796       25.356064        0.283370
      -4       1       4       15.194234       15.289212        0.171342
      -3       1       4       39.181448       39.990499        0.451657
      -2       1       4       48.880734       49.586490        0.573941
      -1       1       4       40.413515       41.272751        0.469688
       0       1       4      101.407301       99.995000        1.338576
       1       1       4       21.191170       21.300000        0.241035
       2       1       4        7.930327        7.956821        0.093107
       3       1       4        9.176550        8.958069        0.103522
       4       1       4        4.438328        4.560373        0.061373
       5       1       4       16.492031       16.418892        0.185900
       6       1       4       19.521053       19.502820        0.220704
       7       1       4       15.677616       15.523853        0.201973
       8       1       4       15.328813       15.231874        0.249552
       9       1       4        4.212907        4.153673        0.119568
      -9       2       4        1.615077        1.619877        0.107164
      -8       2       4       10.565135       10.633908        0.125340
      -7       2       4        4.996669        4.953988        0.065942
      -6       2       4        6.102464        6.207979        0.074220
      -5       2       4       14.116771       14.024265        0.163890
      -4       2       4       20.853484       20.771615        0.232141
      -3       2       4       13.688126       13.800000        0.170253
      -2       2       4       12.504719       12.551096        0.145049
      -1       2       4       39.467479       39.830014        0.449816
       0       2       4       35.822506       35.768841        0.402897
       1       2       4       11.736673       11.617659        0.132451
       2       2       4        3.059641        2.868711        0.049650
       3       2       4       25.076617       25.269745        0.282548
       4       2       4       10.441219       10.416813        0.118755
       5       2       4       20.600403       20.707487        0.246304
       6       2       4       18.433955       18.379336        0.212333
       7       2       4        1.889086        1.900289        0.137252
       8       2       4       10.082692       10.015987        0.160532
      -8       3       4        0.151695        0.581893        0.581893
      -7       3       4       23.411722       23.413244        0.287933
      -6       3       4        5.616474        5.769835        0.075540
      -5       3       4        9.095441        9.068407        0.104479
      -4       3       4       41.313352       41.396014        0.475604
      -3       3       4       17.945071       17.954665        0.201919
      -2       3       4        8.002556        8.057605        0.110908
      -1       3       4       20.061516       19.890199        0.237209
       0       3       4       20.012338       20.053678        0.227433
       1       3       4        7.447548        7.553608        0.098208
       2       3       4       39.095999       39.292366        0.447289
       3       3       4       27.573790       27.599638        0.318692
       4       3       4       18.578956       18.594623        0.218279
       5       3       4        5.292844        5.241755        0.077552
       6       3       4        1.498179        1.460582        0.093615
       7       3       4       10.095607       10.010494        0.172812
      -7       4       4        3.959881        3.846167        0.101571
      -6       4       4       17.602954       17.481419        0.200504
      -5       4       4       13.275574       13.238202        0.153096
      -4       4       4        2.302188        2.837305        0.066006
      -3       4       4       14.481322       14.482748        0.170516
      -2       4       4        1.785617        1.842824        0.059344
      -1       4       4        1.805098        1.750514        0.064810
       0       4       4        9.418223        9.469794        0.119233
       1       4       4        4.651859        4.629579        0.064932
       2       4       4       19.878021       19.831541        0.224144
       3       4       4       16.751852       16.688619        0.193468
       4       4       4        3.464344        3.364521        0.068766
       5       4       4       13.774179       13.597426        0.172077
       6       4       4        6.782806        6.700821        0.119104
      -5       5       4       21.991960       21.980673        0.265702
      -4       5       4        1.970572        1.954559        0.117550
      -3       5       4        8.493744        8.350748        0.131077
      -2       5       4        5.063763        5.161976        0.093841
      -1       5       4        5.953228        6.083009        0.090430
       0       5       4       13.388699       13.444702        0.171043
       1       5       4       25.985534       26.246333        0.386325
       2       5       4        4.594222        4.613892        0.089514
       3       5       4        0.775505        0.697639        0.270790
       4       5       4       13.111031       13.082813        0.161900
     -10       1       5        8.288201        8.232314        0.129969
      -9       1       5        4.574798        4.622337        0.078440
      -8       1       5       12.659924       12.627351        0.144964
      -7       1       5        3.939165        3.954365        0.054621
      -6       1       5       25.787368       25.714004        0.287836
      -5       1       5       14.636432       14.513442        0.162832
      -4       1       5        0.630769        0.633009        0.063360
      -3       1       5       37.746369       38.322448        0.431816
      -2       1       5       11.928917       11.985825        0.136774
      -1       1       5        2.709499        2.610843        0.049886
       0       1       5       21.427359       21.988633        0.246508
       1       1       5       27.558551       27.873105        0.312808
       2       1       5       11.805206       11.760527        0.133404
       3       1       5        5.716938        5.973776        0.073013
       4       1       5       24.840550       24.950351        0.279315
       5       1       5        2.855930        2.984560        0.054458
       6       1       5       20.193004       20.384308        0.233625
       7       1       5       16.759862       16.735292        0.215909
       8       1       5        0.089205        0.398246        0.398246
      -9       2       5        6.624219        6.564983        0.091962
      -8       2       5       15.522118       15.561170        0.185865
      -7       2       5        8.450326        8.433920        0.098333
      -6       2       5        5.558016        5.538411        0.069682
      -5       2       5       35.139549       35.102849        0.401408
      -4       2       5        6.424669        6.484751        0.078895
      -3       2       5        4.259333        4.202142        0.057266
      -2       2       5        4.543445        4.831356        0.063128
      -1       2       5       58.454973       57.956708        0.684551
       0       2       5       18.337809       18.436106        0.206460
       1       2       5       24.813086       24.943336        0.278584
       2       2       5       32.585985       32.517841        0.365236
       3       2       5       20.804749       20.822344        0.232783
       4       2       5        2.031194        2.080409        0.054970
       5       2       5       10.212157       10.236699        0.124824
       6       2       5       26.167504       26.200191        0.313708
       7       2       5        2.370953        2.231726        0.100388
       8       2       5        7.344707        7.255687        0.108170
      -8       3       5        2.533696        2.469028        0.088587
      -7       3       5       15.741816       15.582041        0.179444
      -6       3       5        2.208272        2.165872        0.058646
      -5       3       5        5.263516        5.170590        0.066180
      -4       3       5       14.243741       14.189080        0.159469
      -3       3       5       12.420220       12.414508        0.147479
      -2       3       5        6.952581        6.975099        0.094982
      -1       3       5        2.373487        2.391422        0.056877
       0       3       5       10.583547       10.559830        0.124313
       1       3       5       12.471009       12.428998        0.147712
       2       3       5        7.533384        7.517047        0.092157
       3       3       5        1.067432        1.108783        0.066046
       4       3       5        5.076980        5.022151        0.067153
       5       3       5       17.096395       17.059015        0.196631
       6       3       5        0.979435        1.134416        0.121944
       7       3       5        2.723659        2.707508        0.097546
      -7       4       5       13.038331       13.078991        0.159625
      -6       4       5       16.850195       16.876611        0.193985
      -5       4       5        9.940872        9.866256        0.118128
      -4       4       5        9.166756        9.081685        0.108558
      -3       4       5        1.673000        1.621049        0.066089
      -2       4       5       15.930560       15.895282        0.181276
      -1       4       5       20.952780       20.973793        0.242657
       0       4       5       23.469279       23.577532        0.284400
       1       4       5       19.389095       19.421123        0.219560
       2       4       5       11.572764       11.496521        0.134303
       3       4       5        1.423568        1.402034        0.074367
       4       4       5       12.143668       12.225792        0.152268
       5       4       5       11.640712       11.737547        0.179000
       6       4       5       10.178842       10.313098        0.158297
      -4       5       5        0.671455        0.597746        0.370150
      -3       5       5        2.837234        2.881180        0.103069
      -2       5       5        5.678120        5.448945        0.090400
      -1       5       5        1.225267        1.101499        0.155825
       0       5       5        4.797300        4.809990        0.115951
       1       5       5        5.557623        5.457930        0.132238
       2       5       5        3.126629        3.070863        0.106609
       3       5       5        3.829546        3.688902        0.116788
     -10       0       6        9.200772        9.355961        0.140376
      -9       0       6       13.163578       13.114496        0.151857
      -8       0       6        0.300331        0.498598        0.237830
      -7       0       6       42.290219       42.333793        0.507844
      -6       0       6       33.817769       33.762849        0.380519
      -5       0       6       28.534100       28.278437        0.332775
      -4       0       6       17.555361       17.722020        0.196895
      -3       0       6        9.307946        9.864076        0.126263
      -2       0       6       34.130228       34.421505        0.390490
      -1       0       6       36.995533       36.932777        0.435243
       0       0       6       82.161386       82.143776        0.970505
       1       0       6       39.192127       38.954332        0.442126
       2       0       6        5.080745        5.148106        0.072478
       3       0       6       62.946150       62.945770        0.787424
       4       0       6        9.629171        9.434988        0.109807
       5       0       6        6.788875        6.633476        0.090541
       6       0       6       17.125907       18.006110        0.291145
       7       0       6        2.929285        2.772382        0.105323
       8       0       6        5.725101        5.658533        0.136668
      -9       1       6       12.528817       12.558662        0.145363
      -8       1       6        3.487069        3.464390        0.057779
      -7       1       6       11.572857       11.617229        0.138553
      -6       1       6       32.736159       32.720941        0.368662
      -5       1       6        5.289692        5.218525        0.065273
      -4       1       6       35.174893       35.134314        0.395431
      -3       1       6        1.627440        1.522793        0.040026
      -2       1       6        6.180377        6.215143        0.075517
      -1       1       6        1.859670        1.824966        0.044404
       0       1       6       45.751066       45.881042        0.523793
       1       1       6       37.672260       38.116794        0.430324
       2       1       6       53.861513       53.469992        0.620299
       3       1       6        5.539599        5.734021        0.070718
       4       1       6       16.611633       16.683525        0.188374
       5       1       6       23.768900       23.824777        0.271433
       6       1       6       12.183729       12.233152        0.148037
       7       1       6        2.690743        2.712453        0.098758
       8       1       6        5.499992        5.444630        0.099633
      -9       2       6       15.669288       15.807909        0.197656
      -8       2       6       20.170690       20.250185        0.236690
      -7       2       6        3.880568        3.885614        0.058736
      -6       2       6        2.820532        2.839701        0.050597
      -5       2       6       23.902920       23.814701        0.266453
      -4       2       6        6.374531        6.399531        0.078772
      -3       2       6       31.031096       31.167932        0.351054
      -2       2       6       22.236264       22.270159        0.247898
      -1       2       6       11.363679       11.318127        0.129740
       0       2       6        6.050817        6.036141        0.073591
       1       2       6       33.316165       33.472675        0.375999
       2       2       6        8.461447        8.461206        0.098610
       3       2       6       17.736610       17.696610        0.198324
       4       2       6        6.913857        6.977535        0.090228
       5       2       6       18.406866       18.480530        0.219643
       6       2       6        3.885508        3.971020        0.067688
       7       2       6        6.429965        6.526025        0.098039
       8       2       6        0.473333        0.560268        0.360018
      -8       3       6       15.526300       15.657905        0.186642
      -7       3       6       10.734395       10.720541        0.126675
      -6       3       6        6.520877        7.010706        0.103102
      -5       3       6        5.852494        5.731492        0.072340
      -4       3       6        7.723514        7.625090        0.089773
      -3       3       6        0.725395        1.426920        0.069348
      -2       3       6       51.162759       51.161411        0.600952
      -1       3       6       27.348179       27.430822        0.309797
       0       3       6        1.083064        1.430420        0.055647
       1       3       6       17.609222       17.586358        0.197856
       2       3       6        4.141043        4.117038        0.057974
       3       3       6       11.780154       12.184006        0.141166
       4       3       6       27.533858       27.557758        0.326158
       5       3       6       25.391397       25.337324        0.315734
       6       3       6        1.206488        1.226336        0.120624
       7       3       6        6.968091        7.015483        0.104115
      -7       4       6        5.532280        5.641099        0.106210
      -6       4       6        3.781345        3.756993        0.084665
      -5       4       6        0.206346        0.481871        0.481871
      -4       4       6       14.567211       14.481713        0.169131
      -3       4       6       13.738213       13.511847        0.160068
      -2       4       6        5.256585        5.307165        0.073906
      -1       4       6       24.457586       24.367396        0.276942
       0       4       6        6.762008        6.823416        0.089397
       1       4       6        7.579909        7.656566        0.093960
       2       4       6        5.101750        4.997599        0.072460
       3       4       6        1.443052        1.390036        0.085352
       4       4       6        9.958765        9.953793        0.121194
       5       4       6        7.949654        7.959774        0.113628
      -4       5       6        6.468222        6.304284        0.120596
      -3       5       6       16.562325       16.442323        0.226899
      -2       5       6        0.400604        0.419643        0.419643
      -1       5       6       15.494211       15.527717        0.237197
       0       5       6       23.493983       23.705063        0.373539
       1       5       6        1.153346        0.889607        0.355659
       2       5       6        3.675237        3.767493        0.130598
       3       5       6       10.759635       10.855413        0.145605
      -9       1       7       11.069059       11.081516        0.137568
      -8       1       7       19.839039       19.853211        0.223132
      -7       1       7       19.223256       19.021830        0.230076
      -6       1       7        4.387630        4.405678        0.058495
      -5       1       7        2.722290        2.717499        0.050759
      -4       1       7       24.478107       24.721853        0.276199
      -3       1       7       49.066105       48.820897        0.559215
      -2       1       7       15.314910       15.282670        0.171416
      -1       1       7       53.201269       53.214566        0.613900
       0       1       7       15.217791       15.664291        0.177199
       1       1       7       11.152398       11.173630        0.127816
       2       1       7       14.106018       14.350261        0.161181
       3       1       7       14.318186       14.205281        0.160353
       4       1       7        7.705205        7.537838        0.088207
       5       1       7        5.772301        5.896524        0.074240
       6       1       7        9.133796        9.224587        0.122499
       7       1       7        3.056958        3.107217        0.088873
       8       1       7        1.515718        1.272714        0.167408
      -9       2       7        8.360430        8.437357        0.117021
      -8       2       7        6.784026        6.768013        0.101380
      -7       2       7       11.723695       11.688884        0.134664
      -6       2       7        1.296938        1.349778        0.057454
      -5       2       7       12.345860       12.373763        0.139793
      -4       2       7        6.939847        6.978968        0.084478
      -3       2       7       34.285976       34.242225        0.384878
      -2       2       7       15.454311       15.349919        0.171974
      -1       2       7        3.102602        3.086859        0.052143
       0       2       7       30.888298       31.080701        0.351237
       1       2       7       23.790001       23.775618        0.265407
       2       2       7       19.700673       19.910299        0.222739
       3       2       7        5.082014        5.134199        0.068925
       4       2       7       32.764291       33.014391        0.374231
       5       2       7        5.485606        5.478138        0.072123
       6       2       7        2.778602        2.807063        0.084564
       7       2       7        4.844035        4.882929        0.091270
      -8       3       7        8.631475        8.669256        0.111920
      -7       3       7        0.402344        0.502295        0.226251
      -6       3       7        7.424465        7.480842        0.095654
      -5       3       7       10.784125       10.728467        0.122337
      -4       3       7        5.975664        6.150610        0.076155
      -3       3       7        5.339082        5.390455        0.070962
      -2       3       7       24.103542       24.121360        0.269945
      -1       3       7        3.433104        3.540198        0.061261
       0       3       7        2.738839        2.730092        0.055564
       1       3       7       11.655771       11.643024        0.133462
       2       3       7       14.571673       14.525839        0.173139
       3       3       7        3.917931        3.929377        0.056393
       4       3       7        1.443213        1.569459        0.067793
       5       3       7        5.888819        5.881241        0.079517
       6       3       7        6.081340        6.112446        0.089241
      -7       4       7        5.678180        5.691397        0.104985
      -6       4       7        0.004905        0.567715        0.567715
      -5       4       7        2.932776        2.835877        0.089225
      -4       4       7        8.370106        8.306624        0.102052
      -3       4       7       10.968656       10.999545        0.143211
      -2       4       7       16.484669       16.435328        0.186943
      -1       4       7       14.449680       14.489651        0.168688
       0       4       7        1.026332        0.981020        0.142748
       1       4       7        3.027342        3.068224        0.070692
       2       4       7       11.476427       11.566763        0.135665
       3       4       7       20.100449       20.156637        0.258898
       4       4       7       17.090249       17.195057        0.235989
       5       4       7       11.797319       11.835962        0.145795
      -4       5       7        0.715427        0.601415        0.386008
      -3       5       7        5.561106        5.499364        0.170386
      -2       5       7        1.402239        1.479966        0.161748
      -1       5       7        2.636007        2.768357        0.175694
       0       5       7        0.387845        0.683813        0.517380
       1       5       7        2.658774        2.586194        0.188299
       2       5       7        1.326108        1.452171        0.356543
      -9       0       8        5.522078        5.484068        0.095933
      -8       0       8       18.826262       18.817279        0.212979
      -7       0       8        1.354238        1.355802        0.082932
      -6       0       8        2.789894        2.752017        0.079827
      -5       0       8       44.217749       44.509325        0.529329
      -4       0       8       63.470532       62.639604        0.770791
      -3       0       8       12.283953       12.501600        0.140775
      -2       0       8       55.169906       56.014195        0.677227
      -1       0       8       57.947394       57.533382        0.690352
       0       0       8       44.653863       44.471789        0.521590
       1       0       8       22.253095       21.844221        0.241444
       2       0       8       26.694054       26.709362        0.296107
       3       0       8        8.866421        8.563878        0.103086
       4       0       8        2.800654        2.765954        0.070476
       5       0       8       31.857633       32.092990        0.365084
       6       0       8       10.453792       10.487612        0.126627
       7       0       8       17.513707       17.451361        0.226960
       8       0       8       14.194818       14.494827        0.236145
      -9       1       8        5.916657        5.857388        0.085041
      -8       1       8        6.493251        6.432262        0.083168
      -7       1       8        0.023116        0.283549        0.236645
      -6       1       8        4.567381        4.560482        0.062705
      -5       1       8       10.930174       10.961296        0.130783
      -4       1       8       34.815995       34.897135        0.395540
      -3       1       8        8.019421        7.681927        0.091209
      -2       1       8       44.709080       44.612554        0.507679
      -1       1       8       25.098462       25.360402        0.283520
       0       1       8       13.735886       13.609188        0.153706
       1       1       8       25.143231       25.215471        0.281960
       2       1       8       17.925380       18.074844        0.202240
       3       1       8       16.209773       16.320539        0.183005
       4       1       8       14.059093       14.079773        0.159643
       5       1       8        3.212838        3.284966        0.057118
       6       1       8       17.284004       17.268468        0.215023
       7       1       8       18.175219       18.325119        0.242808
      -9       2       8       19.920404       19.768915        0.237914
      -8       2       8        6.933135        6.878663        0.093753
      -7       2       8       10.920402       10.839280        0.128071
      -6       2       8        9.715558        9.795918        0.113614
      -5       2       8        3.553233        3.703917        0.060704
      -4       2       8       24.051519       24.202892        0.273413
      -3       2       8       44.908036       44.717223        0.517336
      -2       2       8       14.304830       14.128694        0.158726
      -1       2       8       18.165715       17.930142        0.200788
       0       2       8        1.616431        1.842878        0.049055
       1       2       8        6.271690        6.281401        0.078418
       2       2       8       19.765134       19.738288        0.222653
       3       2       8       26.968502       26.969983        0.304463
       4       2       8        2.351206        2.259646        0.054742
       5       2       8       10.051219        9.890096        0.118044
       6       2       8        6.244746        6.102459        0.088807
       7       2       8        7.265851        7.169031        0.107020
      -8       3       8       12.614097       12.525175        0.153433
      -7       3       8        0.673127        0.541018        0.227170
      -6       3       8       17.067440       16.924243        0.196422
      -5       3       8        3.977177        3.982462        0.058688
      -4       3       8        1.340045        1.394202        0.072007
      -3       3       8       11.225764       11.324310        0.133689
      -2       3       8       13.533419       13.542895        0.157081
      -1       3       8        6.794254        6.838421        0.084829
       0       3       8       26.641464       26.544679        0.301776
       1       3       8       13.310116       13.474791        0.152629
       2       3       8        3.522438        3.502570        0.058445
       3       3       8       28.606729       28.765604        0.332173
       4       3       8       19.817059       19.707866        0.247651
       5       3       8        4.832310        4.852525        0.078743
       6       3       8        6.750146        6.727704        0.110832
      -6       4       8        7.154955        7.041520        0.100482
      -5       4       8       13.466242       13.557286        0.171472
      -4       4       8        5.688439        5.738902        0.086204
      -3       4       8        2.008523        1.956706        0.075829
      -2       4       8        2.032176        2.091602        0.067670
      -1       4       8        7.749330        7.596052        0.094252
       0       4       8        6.405912        6.467766        0.089679
       1       4       8       20.830595       20.650182        0.236706
       2       4       8        6.161185        6.182475        0.086739
       3       4       8       12.159391       12.215564        0.150325
       4       4       8       12.410748       12.425780        0.148158
      -4       5       8        7.733062        7.783315        0.126619
      -3       5       8        2.125706        1.994116        0.146117
      -2       5       8        2.896271        2.827914        0.121792
      -1       5       8        2.540253        2.495175        0.126674
       0       5       8        6.990189        6.818431        0.123881
       1       5       8        7.691759        7.687327        0.136036
       2       5       8       23.235648       23.293776        0.370644
      -9       1       9       11.175709       11.074295        0.133088
      -8       1       9        9.798784        9.855405        0.121392
      -7       1       9        8.639867        8.603604        0.100369
      -6       1       9       17.554677       17.635476        0.202174
      -5       1       9       43.260376       42.921207        0.517905
      -4       1       9       17.854662       17.847409        0.208815
      -3       1       9       20.592928       20.688886        0.236991
      -2       1       9       12.378778       12.442267        0.140234
      -1       1       9       34.788898       34.498116        0.388586
       0       1       9       16.190254       16.021548        0.180147
       1       1       9       36.276358       36.267341        0.409427
       2       1       9       35.255219       35.143278        0.397055
       3       1       9        3.290428        3.195153        0.060348
       4       1       9       12.007948       12.063582        0.139237
       5       1       9        3.622924        3.666197        0.064669
       6       1       9       15.505657       15.745158        0.180776
       7       1       9        0.732275        0.677200        0.290031
      -9       2       9        3.028629        3.113133        0.102237
      -8       2       9        3.133594        3.173326        0.080270
      -7       2       9       11.013689       10.856335        0.132063
      -6       2       9       14.944907       15.017323        0.172459
      -5       2       9        1.050617        1.079305        0.060139
      -4       2       9        9.860313        9.885545        0.113288
      -3       2       9       19.211647       19.196614        0.219786
      -2       2       9       10.925606       10.869683        0.126313
      -1       2       9        7.501168        7.432496        0.088791
       0       2       9       19.647882       19.606121        0.219786
       1       2       9        7.277589        7.162192        0.085965
       2       2       9       23.332287       23.345878        0.262334
       3       2       9        3.973441        4.033609        0.062337
       4       2       9        9.981816       10.070253        0.118369
       5       2       9        8.666213        8.667814        0.121002
       6       2       9       15.681533       15.690443        0.259954
      -8       3       9        6.228704        6.250040        0.095205
      -7       3       9        8.358444        8.337686        0.105067
      -6       3       9       15.024598       15.100331        0.171835
      -5       3       9        0.534039        0.585150        0.144695
      -4       3       9       16.363595       16.337993        0.187451
      -3       3       9        5.837978        6.273117        0.077312
      -2       3       9        7.481183        7.629220        0.090918
      -1       3       9        2.901120        2.940816        0.057277
       0       3       9       17.300002       17.098538        0.194396
       1       3       9        8.478924        8.395654        0.101439
       2       3       9        3.145145        3.155361        0.057232
       3       3       9       15.909323       16.070470        0.182739
       4       3       9        6.628752        6.760991        0.087536
       5       3       9        1.364214        1.489732        0.113868
       6       3       9        4.807112        5.255568        0.096014
      -6       4       9        0.874343        0.713723        0.289576
      -5       4       9        0.254485        0.478957        0.293215
      -4       4       9        3.991651        3.972531        0.076122
      -3       4       9        1.913519        2.027683        0.071948
      -2       4       9        1.396322        1.483981        0.086090
      -1       4       9        3.141309        3.099113        0.071275
       0       4       9        6.797442        6.787194        0.093017
       1       4       9        9.460671        9.418121        0.122853
       2       4       9        7.017483        7.036619        0.094789
       3       4       9        8.489603        8.408091        0.109356
       4       4       9        2.733765        2.745396        0.098643
      -3       5       9        5.758362        5.674857        0.104489
      -2       5       9        2.608550        2.752544        0.108154
      -1       5       9        7.222852        7.082937        0.116733
       0       5       9        1.056429        0.943292        0.320155
       1       5       9        2.334977        2.460610        0.184253
      -9       0      10       19.200655       19.324596        0.224596
      -8       0      10        6.889726        6.895723        0.113541
      -7       0      10        3.112496        3.097160        0.073139
      -6       0      10       45.241617       45.076934        0.571541
      -5       0      10       26.524472       26.582513        0.299629
      -4       0      10        3.490321        3.464679        0.097930
      -3       0      10        5.261443        5.420701        0.094258
      -2       0      10       36.514339       35.826526        0.430482
      -1       0      10        4.766110        4.742046        0.081467
       0       0      10       52.658539       52.667637        0.637165
       1       0      10       68.407774       68.271517        0.819386
       2       0      10       15.321952       15.371077        0.171077
       3       0      10        2.909367        2.897999        0.061152
       4       0      10        5.499437        5.554008        0.077969
       5       0      10       22.230154       22.575208        0.289338
       6       0      10       15.484370       15.569522        0.197794
       7       0      10       20.666645       20.727277        0.376601
      -9       1      10        2.803361        2.908574        0.096279
      -8       1      10       15.982307       16.004062        0.180978
      -7       1      10       14.477367       14.456141        0.164185
      -6       1      10       18.866273       18.880413        0.212794
      -5       1      10       13.532726       13.368246        0.174308
      -4       1      10        0.634343        0.483115        0.132544
      -3       1      10        4.933214        5.089892        0.072124
      -2       1      10       14.908140       15.043603        0.169129
      -1       1      10        0.613493        0.416893        0.158243
       0       1      10       32.073210       31.963729        0.359299
       1       1      10       22.441006       22.585172        0.255147
       2       1      10       17.099179       17.206685        0.193161
       3       1      10       24.291417       24.381345        0.274085
       4       1      10        1.377116        1.329135        0.074265
       5       1      10        2.310501        2.279846        0.077234
       6       1      10        1.412993        1.502132        0.122675
       7       1      10        4.814755        4.787379        0.121975
      -9       2      10        6.182852        6.255318        0.104627
      -8       2      10        8.993289        8.914314        0.114769
      -7       2      10       23.592919       23.632605        0.268102
      -6       2      10        8.332782        8.301747        0.101137
      -5       2      10        0.210359        0.344093        0.180998
      -4       2      10       14.714898       14.811144        0.170448
      -3       2      10        8.875385        8.894324        0.107686
      -2       2      10       25.202047       25.168433        0.282493
      -1       2      10       36.248656       36.213810        0.409899
       0       2      10       13.592209       13.482952        0.153286
       1       2      10        5.634074        5.676178        0.072251
       2       2      10       23.144618       23.120121        0.259894
       3       2      10        8.925252        8.834082        0.106997
       4       2      10       16.998030       17.051686        0.194937
       5       2      10       16.767010       17.083911        0.239921
       6       2      10        3.341816        3.257760        0.111492
      -8       3      10        8.335809        8.451568        0.113163
      -7       3      10        9.097185        8.911453        0.115602
      -6       3      10        1.878179        2.038038        0.075362
      -5       3      10        6.852928        6.848942        0.084623
      -4       3      10       21.567595       21.455535        0.241625
      -3       3      10       12.020831       12.064825        0.140061
      -2       3      10       12.694672       12.733813        0.156055
      -1       3      10       15.138812       15.087743        0.179021
       0       3      10        3.097902        3.052868        0.060227
       1       3      10        2.294441        2.329099        0.057601
       2       3      10        4.315308        4.216989        0.066929
       3       3      10        1.431778        1.280781        0.085289
       4       3      10        8.377147        8.403392        0.137922
       5       3      10       16.555159       16.583124        0.196239
      -6       4      10        3.752185        3.685105        0.107676
      -5       4      10       13.307026       13.228757        0.156266
      -4       4      10        4.658779        4.600109        0.082034
      -3       4      10       16.734725       16.857936        0.193603
      -2       4      10       13.334796       13.345037        0.154510
      -1       4      10        0.031543        0.422729        0.290064
       0       4      10       11.032445       11.032226        0.134978
       1       4      10        0.551624        0.467974        0.369486
       2       4      10        3.548781        3.384228        0.091964
       3       4      10        9.054086        9.171368        0.119684
      -2       5      10        4.967616        4.979960        0.231908
      -1       5      10       10.471766       10.478550        0.142690
      -9       1      11        6.928931        6.904202        0.099057
      -8       1      11        3.404443        3.504568        0.079368
      -7       1      11       18.196495       18.125948        0.205290
      -6       1      11        5.468680        5.374477        0.071647
      -5       1      11        1.150832        1.153863        0.067907
      -4       1      11        3.537592        3.496856        0.058251
      -3       1      11       33.596642       33.572906        0.378780
      -2       1      11       24.054321       23.983744        0.271933
      -1       1      11       22.671958       22.611280        0.255073
       0       1      11       37.701549       37.522793        0.426028
       1       1      11        0.590449        0.722496        0.105568
       2       1      11        3.488661        3.527889        0.057298
       3       1      11        9.759960        9.786572        0.114758
       4       1      11       29.796245       30.174658        0.346316
       5       1      11       14.353143       14.294754        0.184474
       6       1      11       15.113818       15.058552        0.185758
      -8       2      11       12.100965       11.939849        0.158932
      -7       2      11       12.781306       12.722814        0.146646
      -6       2      11        1.248870        1.301499        0.073126
      -5       2      11       16.943606       16.892306        0.191108
      -4       2      11        7.319455        7.414108        0.090380
      -3       2      11       12.884028       12.867401        0.152056
      -2       2      11        9.812492        9.753358        0.112404
      -1       2      11       22.790988       22.716954        0.254318
       0       2      11        3.011520        3.068175        0.054540
       1       2      11        7.735569        7.777532        0.100162
       2       2      11       15.011938       14.975647        0.169905
       3       2      11        8.103843        8.115664        0.101427
       4       2      11        2.965324        3.003997        0.089105
       5       2      11        8.665008        8.766413        0.119044
       6       2      11        6.396302        6.462817        0.141741
      -7       3      11        1.367966        1.296380        0.122156
      -6       3      11        5.667547        5.597053        0.081076
      -5       3      11        2.003880        2.065938        0.064813
      -4       3      11       12.145974       12.295528        0.141105
      -3       3      11        3.174149        3.190455        0.057564
      -2       3      11       12.100950       12.002916        0.140370
      -1       3      11       17.322806       17.380161        0.207217
       0       3      11        3.228026        3.238055        0.061894
       1       3      11       10.590741       10.581588        0.126446
       2       3      11        1.214342        1.370949        0.105287
       3       3      11       10.708741       10.745697        0.127787
       4       3      11        1.553561        1.654449        0.127851
       5       3      11       12.511847       12.347874        0.156484
      -5       4      11        1.632435        1.518881        0.137252
      -4       4      11        0.886343        0.966385        0.162395
      -3       4      11        5.378903        5.339663        0.086664
      -2       4      11       11.423059       11.476933        0.135417
      -1       4      11        4.587218        4.626013        0.095561
       0       4      11        2.181126        2.287357        0.106393
       1       4      11        3.207950        3.189514        0.101149
       2       4      11        1.313037        1.352997        0.191920
       3       4      11        0.401638        0.625939        0.625939
      -9       0      12        0.106183        0.656810        0.364920
      -8       0      12        4.615438        4.644351        0.089354
      -7       0      12        6.140790        6.381144        0.089801
      -5       0      12       17.549534       17.631506        0.222026
      -4       0      12       41.306239       41.224386        0.503875
      -3       0      12       31.752321       31.913477        0.389676
      -2       0      12       10.787077       10.692988        0.137421
      -1       0      12       27.890399       27.659718        0.326222
       0       0      12        9.689983        9.782689        0.133544
       1       0      12        6.574971        6.563917        0.099321
       2       0      12       23.153244       23.388459        0.264013
       3       0      12       44.003728       44.840718        0.549523
       4       0      12        4.378675        4.562784        0.101506
       5       0      12       11.096527       11.112605        0.147205
       6       0      12       25.703039       25.634742        0.334742
      -9       1      12        0.670838        0.657875        0.291815
      -8       1      12        3.691533        3.482097        0.085923
      -7       1      12        4.618045        4.482968        0.075474
      -6       1      12       17.216452       17.348199        0.195939
      -5       1      12       13.294488       13.382825        0.162764
      -4       1      12       23.997227       24.054937        0.280581
      -3       1      12       19.439718       19.496153        0.218446
      -2       1      12        8.199814        8.078861        0.094314
      -1       1      12       24.596286       24.608535        0.275636
       0       1      12        1.242575        1.175500        0.083300
       1       1      12        3.665948        3.707020        0.062847
       2       1      12       13.101021       13.080520        0.151870
       3       1      12        8.875882        8.830968        0.105889
       4       1      12        8.985347        9.064877        0.113118
       5       1      12       19.838706       19.802778        0.345388
       6       1      12        2.195785        2.131080        0.178876
      -8       2      12        7.703438        7.663028        0.104258
      -7       2      12        7.538572        7.507796        0.097533
      -6       2      12        8.108706        7.960151        0.113878
      -5       2      12       13.067236       13.196212        0.160875
      -4       2      12        2.341605        2.400583        0.052243
      -3       2      12        3.951764        3.894355        0.059384
      -2       2      12       27.829652       27.984996        0.314615
      -1       2      12       15.486438       15.449272        0.175438
       0       2      12       10.934369       10.958102        0.132207
       1       2      12       10.241699       10.184302        0.124481
       2       2      12        1.656580        1.604961        0.086541
       3       2      12       12.298982       12.345445        0.144625
       4       2      12       26.959104       26.837846        0.311256
       5       2      12       12.524724       12.181954        0.153654
      -7       3      12        2.738853        2.608409        0.101160
      -6       3      12        1.712958        2.448163        0.100291
      -5       3      12        2.291264        2.265855        0.068857
      -4       3      12        9.531686        9.489099        0.112959
      -3       3      12       17.468606       17.645113        0.198910
      -2       3      12       24.816893       24.701215        0.284007
      -1       3      12        1.282158        1.253156        0.075871
       0       3      12        7.049984        8.007184        0.108387
       1       3      12       15.779059       15.755951        0.180971
       2       3      12        5.161084        5.251476        0.081950
       3       3      12       15.388796       15.458655        0.182202
       4       3      12        0.131461        0.418091        0.418091
      -5       4      12        3.858322        3.816150        0.096204
      -4       4      12        1.540944        1.771243        0.132981
      -3       4      12        4.749418        4.657145        0.097978
      -2       4      12        0.958617        1.153083        0.160813
      -1       4      12       12.404562       12.381034        0.151970
       0       4      12       13.433743       13.359641        0.167219
       1       4      12        3.405038        3.337065        0.125990
       2       4      12       16.093071       16.214500        0.199507
      -8       1      13        0.458205        0.527162        0.297162
      -7       1      13        8.256919        8.163026        0.113554
      -6       1      13        5.894158        5.948949        0.080815
      -5       1      13        8.044617        7.986238        0.101633
      -4       1      13       10.499535       10.538501        0.129370
      -3       1      13        2.464690        2.531383        0.055358
      -2       1      13       15.098187       15.047259        0.169087
      -1       1      13        6.327985        6.309992        0.078620
       0       1      13       13.534745       13.470338        0.152305
       1       1      13        6.934954        6.949964        0.085345
       2       1      13       28.871247       29.063895        0.344390
       3       1      13       15.859668       16.049299        0.181722
       4       1      13        6.729246        6.704924        0.100683
       5       1      13       10.798642       10.870143        0.151001
      -8       2      13        3.830718        3.920714        0.090440
      -7       2      13        6.055609        5.969255        0.093372
      -6       2      13        1.303686        1.281405        0.105268
      -5       2      13       23.007175       22.967804        0.267363
      -4       2      13        4.876974        4.832701        0.068879
      -3       2      13       19.540804       19.619378        0.228917
      -2       2      13       14.752168       14.795945        0.169257
      -1       2      13        9.660062        9.541855        0.110206
       0       2      13        8.469269        8.407556        0.104725
       1       2      13       13.934483       13.862539        0.175684
       2       2      13       15.873699       15.895282        0.230353
       3       2      13        4.492301        4.488095        0.092188
       4       2      13       13.898472       13.777881        0.166489
       5       2      13        0.192110        0.531789        0.531789
      -7       3      13        7.414270        7.380108        0.186500
      -6       3      13        6.952700        6.988920        0.097476
      -5       3      13        0.509524        0.675944        0.205944
      -4       3      13        2.618440        2.645789        0.077404
      -3       3      13        8.244609        8.277500        0.100092
      -2       3      13        5.242844        5.298962        0.073161
      -1       3      13        2.910986        2.800054        0.074911
       0       3      13        0.492865        0.485283        0.281078
       1       3      13       14.420966       14.473078        0.172729
       2       3      13        0.915299        0.912360        0.203699
       3       3      13        9.475725        9.348743        0.130717
      -4       4      13       14.506389       14.471005        0.182199
      -3       4      13       15.420498       15.501935        0.222210
      -2       4      13        8.944983        8.850480        0.132396
      -1       4      13        1.558785        1.342386        0.278055
       0       4      13        6.729598        6.822903        0.129996
       1       4      13        7.662079        7.798461        0.123763
      -8       0      14       17.882241       17.891339        0.290771
      -7       0      14        8.661333        9.407019        0.115248
      -6       0      14       13.632310       13.675160        0.169606
      -5       0      14        2.205927        2.061529        0.069018
      -4       0      14        3.598643        3.562724        0.064581
      -3       0      14       11.208916       11.222745        0.134914
      -2       0      14       20.004012       19.987996        0.228695
      -1       0      14       18.501003       18.621224        0.213617
       0       0      14       19.374588       19.293522        0.237814
       1       0      14       24.583918       24.833647        0.281254
       2       0      14       26.284113       26.374230        0.447217
       3       0      14        5.078618        5.238225        0.142835
       4       0      14        0.622869        0.531507        0.531507
       5       0      14       10.518560       10.483797        0.174093
      -8       1      14        1.910041        1.899474        0.096227
      -7       1      14       10.475976       10.418253        0.174231
      -6       1      14       12.677973       12.437845        0.156559
      -5       1      14       13.753687       13.755726        0.168232
      -4       1      14       10.823115       10.979071        0.142559
      -3       1      14        1.565848        1.566238        0.059918
      -2       1      14       11.505532       11.496956        0.134738
      -1       1      14       18.030752       18.007776        0.203282
       0       1      14        8.042879        7.982481        0.094515
       1       1      14       29.902041       30.050458        0.351299
       2       1      14        4.753556        4.774516        0.126505
       3       1      14        2.160998        2.189178        0.166927
       4       1      14        4.094601        4.174686        0.112913
       5       1      14        1.458427        1.321098        0.449032
      -7       2      14        5.002216        4.968601        0.088233
      -6       2      14        6.880363        6.780782        0.089743
      -5       2      14        2.159965        2.142919        0.083404
      -4       2      14       12.815127       12.694487        0.146180
      -3       2      14        2.416511        2.614938        0.070473
      -2       2      14        9.945226        9.835751        0.114949
      -1       2      14        2.996836        2.965400        0.063022
       0       2      14       20.421145       20.429391        0.252176
       1       2      14        6.798413        6.753073        0.128800
       2       2      14        3.452787        3.437441        0.114942
       3       2      14        7.653258        7.437405        0.119892
       4       2      14        8.791555        8.738936        0.142425
      -6       3      14       20.226933       20.137279        0.235520
      -5       3      14        2.415762        2.509123        0.112584
      -4       3      14       15.217815       15.015658        0.174163
      -3       3      14       22.603073       22.492221        0.280287
      -2       3      14        6.063578        5.984563        0.083970
      -1       3      14       13.968252       14.053469        0.161025
       0       3      14       14.229864       14.101773        0.171949
       1       3      14       10.304427       10.411532        0.132427
       2       3      14        7.873579        7.799615        0.128175
       3       3      14       18.900561       18.874056        0.298266
      -3       4      14        6.626026        6.553243        0.120826
      -2       4      14        8.055141        8.239053        0.136585
      -1       4      14        5.026504        5.073855        0.137358
      -8       1      15       10.718361       10.842509        0.138771
      -7       1      15        9.861055        9.861339        0.149490
      -6       1      15        4.970784        5.083699        0.076205
      -5       1      15       16.915405       16.938713        0.201330
      -4       1      15        0.905280        0.869368        0.118901
      -3       1      15        0.972527        0.996795        0.096795
      -2       1      15        8.996193        8.943713        0.104595
      -1       1      15        8.658256        8.624500        0.102059
       0       1      15        5.021229        5.012584        0.070216
       1       1      15        5.422214        5.506996        0.081500
       2       1      15        6.139639        6.086460        0.118630
       3       1      15        4.589109        4.683695        0.114560
       4       1      15        8.207388        8.285409        0.145261
      -7       2      15       17.443282       17.375558        0.250722
      -6       2      15        4.503281        4.487761        0.078566
      -5       2      15        9.258059        9.344624        0.119983
      -4       2      15       15.837422       15.763566        0.178958
      -3       2      15       14.402100       14.339805        0.163063
      -2       2      15        4.006590        4.017711        0.072334
      -1       2      15        9.465073        9.474281        0.125110
       0       2      15       26.356896       26.009998        0.391645
       1       2      15        2.476839        2.372425        0.097540
       2       2      15        9.542689        9.456902        0.132204
       3       2      15        2.945244        2.954454        0.158046
      -5       3      15        4.183073        4.083014        0.093778
      -4       3      15        6.511462        6.592572        0.095034
      -3       3      15        3.389284        3.484394        0.090134
      -2       3      15        9.057775        9.072265        0.110848
      -1       3      15        6.660213        6.632571        0.093687
       0       3      15        1.298330        1.535643        0.165278
       1       3      15        2.530407        2.569630        0.125576
       2       3      15        6.152646        6.114082        0.134868
      -7       0      16        7.188387        7.240166        0.132494
      -6       0      16       30.545294       30.711399        0.453177
      -5       0      16        0.934919        0.861800        0.207278
      -4       0      16       20.292523       20.193563        0.267701
      -3       0      16        9.887174        9.882307        0.128334
      -2       0      16        9.119217        9.232389        0.110766
      -1       0      16       12.756321       12.678328        0.143177
       0       0      16        8.810266        9.001278        0.148030
       1       0      16        9.344740        9.441027        0.181330
       2       0      16       15.964283       15.703503        0.369554
       3       0      16        8.946475        8.904325        0.140136
      -7       1      16        6.487664        6.582249        0.093721
      -6       1      16        2.072514        2.025883        0.084723
      -5       1      16       19.843965       19.934142        0.262080
      -4       1      16       12.635818       12.584514        0.145463
      -3       1      16       15.153666       15.029305        0.177705
      -2       1      16        2.776428        2.673687        0.067271
      -1       1      16        6.679661        6.699328        0.088504
       0       1      16        5.096510        5.055393        0.077442
       1       1      16       12.953267       12.872840        0.189386
       2       1      16        1.906065        1.846727        0.118983
       3       1      16       20.509349       20.668333        0.278385
      -6       2      16        1.617215        1.534666        0.121231
      -5       2      16        4.920356        4.992595        0.082707
      -4       2      16        8.617270        8.613884        0.108474
      -3       2      16       10.269754       10.323759        0.123269
      -2       2      16       16.468728       16.359401        0.225895
      -1       2      16        0.615123        0.772917        0.213006
       0       2      16        4.515889        4.263684        0.105439
       1       2      16        6.366737        6.379812        0.109963
       2       2      16        9.714306        9.554632        0.141185
      -4       3      16        5.500392        5.418302        0.095709
      -3       3      16        0.140426        0.475815        0.442649
      -2       3      16       15.514115       15.407790        0.186424
      -1       3      16       29.143244       29.174818        0.348441
       0       3      16        2.902416        2.820550        0.118883
      -6       1      17        2.753060        2.726206        0.086017
      -5       1      17       10.895834       10.760576        0.134194
      -4       1      17        5.674524        5.701929        0.081342
      -3       1      17       20.678389       20.638072        0.244200
      -2       1      17       14.829196       14.789185        0.188843
      -1       1      17        3.464983        3.552464        0.085909
       0       1      17       11.922427       11.915116        0.139294
       1       1      17        5.143987        5.171944        0.095527
       2       1      17        5.608779        5.585696        0.164995
      -5       2      17        7.651651        7.500200        0.104458
      -4       2      17        7.361198        7.241202        0.100823
      -3       2      17        2.640226        2.594571        0.104652
      -2       2      17       20.054559       19.891455        0.227529
      -1       2      17        0.506545        0.488365        0.341055
       0       2      17        0.323046        0.507247        0.431749
       1       2      17        5.377978        5.438842        0.128851
      -6       0      18       10.574764       10.547037        0.147037
      -5       0      18       13.852280       13.835100        0.216730
      -4       0      18       30.910934       31.215541        0.375470
      -3       0      18       15.455043       15.679286        0.182189
      -2       0      18        6.105608        6.029345        0.102710
      -1       0      18       20.875033       20.708452        0.236520
       0       0      18        1.988385        3.706481        0.476930
       1       0      18       25.101919       25.194047        0.434402
      -5       1      18        1.965541        2.069420        0.089445
      -4       1      18        2.667983        2.702906        0.100061
      -3       1      18       16.704721       16.731408        0.192968
      -2       1      18        7.919475        7.753709        0.104591
      -1       1      18       10.451579       10.319399        0.128227
       0       1      18       13.603590       13.554335        0.183471
       1       1      18        5.487203        5.465254        0.114740
      -4       2      18        7.482270        7.510060        0.116549
      -3       2      18       17.837864       17.824982        0.216462
      -2       2      18       14.229346       14.279006        0.168726
      -1       2      18        6.393274        6.179320        0.154372
       0       2      18        9.249806        8.930845        0.214252
      -4       1      19       19.599848       19.592090        0.261286
      -3       1      19        1.345839        1.475195        0.147678
      -2       1      19        3.541671        3.588175        0.108232
      -1       1      19        8.409602        8.394403        0.126029

# start Validation Reply Form
_vrf_PLAT417_HAR_B3LYP_oxa01_06
;
PROBLEM: Short Inter D-H..H-D
RESPONSE: This is a very strong hydrogen bond and this is the reason why
the distance is so short.
;
# end Validation Reply Form
