# Supplementary material for: On the accuracy and precision of X-ray and neutron diffraction results as a function of resolution and the electron density model
Source: IUCrJ. 2020 Aug 25;7(Pt 5):920–33. doi: 10.1107/S2052252520010441 (PMC7467170; doi:10.1107/S2052252520010441)
Supplement: Supplementary file 2 [file m-07-00920-sup2.zip › cif_deposition/HAR_B3LYP_oxa01_08.cif]

# ========================
# TONTO generated CIF file
# ========================

data_HAR_B3LYP_oxa01_08

_audit_creation_date               2016-1-14
_audit_creation_method             'Tonto 3.2.0 v. 196f026'

# --------------------
# Chemical information
# --------------------

_chemical_formula_sum             'C2 H6 O6'
_chemical_formula_moiety          'C2 H2 O4, 2(H2 O)'
_chemical_formula_weight           126.07
_chemical_compound_source          'see text'
_chemical_absolute_configuration   unk

# --------------------
# Symmetry information
# --------------------

_symmetry_cell_setting             Monoclinic
_symmetry_space_group_name_H-M     'P 21/c'
_symmetry_space_group_name_Hall    '-P 2ybc'
_symmetry_Int_Tables_number        '14'

loop_
    _symmetry_equiv_pos_as_xyz
'+x, +y, +z'
'-x, -y, -z'
'-x, +y+1/2, -z+1/2'
'+x, -y+1/2, +z+1/2'

# ---------------------
# Unit cell information
# ---------------------

_cell_length_a                6.0908(4) 
_cell_length_b                3.4917(2) 
_cell_length_c                11.8397(7) 
_cell_angle_alpha             90.00 
_cell_angle_beta              103.845(3) 
_cell_angle_gamma             90.00 
_cell_volume                   244.48(3) 

_cell_formula_units_Z             2
_cell_measurement_reflns_used     6031
_cell_measurement_temperature     100(1)
_cell_measurement_theta_max       26.40
_cell_measurement_theta_min       3.44
_exptl_crystal_density_diffrn     1.712 
_exptl_crystal_F_000              132 
_exptl_absorpt_coefficient_mu     0.181 
_exptl_crystal_description        unspecified
_exptl_crystal_size_max              0.243
_exptl_crystal_size_mid              0.201  
_exptl_crystal_size_min              0.193
_exptl_crystal_colour             colourless
_exptl_absorpt_correction_type    multi-scan
_exptl_absorpt_process_details
;
 Absorption correction done by SORTAV
 Blessing, R. H.: (1995) Acta Cryst. A51, 33-38
;
_exptl_absorpt_correction_T_min    0.957
_exptl_absorpt_correction_T_max    0.997

#=======================================================================

# EXPERIMENTAL DATA

_diffrn_reflns_av_R_equivalents   0.0000
_diffrn_reflns_av_unetI/netI      0.0230
_diffrn_reflns_limit_h_max        7
_diffrn_reflns_limit_h_min        -7
_diffrn_reflns_limit_k_max        4
_diffrn_reflns_limit_k_min        0
_diffrn_reflns_limit_l_max        14
_diffrn_reflns_limit_l_min        0
_diffrn_reflns_number             503
_diffrn_reflns_theta_full         26.00
_diffrn_reflns_theta_max          26.40
_diffrn_reflns_theta_min          3.45
_diffrn_ambient_temperature       100(1)
_diffrn_measured_fraction_theta_full 0.992
_diffrn_measured_fraction_theta_max 0.990
_diffrn_measurement_device_type   'Bruker APEX-II CCD'
_diffrn_measurement_method        '\f and \w scans'
_diffrn_radiation_monochromator   graphite
_diffrn_radiation_type            MoK\a
_diffrn_radiation_wavelength      0.71073
_diffrn_source                    'fine-focus sealed tube'
_diffrn_standards_number          0
_reflns_number_gt                 498
_reflns_number_total              503
_reflns_threshold_expression      >0sigma(F)

#  
# Refinement details
#  
_refine_special_details          
;
  .  H thermal motions refined anisotropically.
  .  Hirshfeld atom refinement (HAR):
     .  Uses aspherical atomic scattering factors
        obtained from Hirshfeld partitioning of a
        gaussian quantum chemical wavefunction.
     .  Hirshfeld weight functions obtained from
        spherically averaged unrestricted atomic
        densities.
  .  Wavefunction type : rks b3lypgxb3lypgc using cluster
 charges, radius=8.0 angstrom
  .  Gaussian basis set: cc pVTZ
  .  Refinement based on |F| with weight=1/sigma(|F|)
  .  Negative |F|^^2 were pruned from the data
  .  Eigenvalues < 0.1E-04 removed from normal equations
  .  Reflection used in the refinement appear below
  .  Refined using the Tonto program:
     .  Version: 3.2 v. 196f026
     .  Platform: INTEL-ifort-on-LINUX
     .  Build date: Wed Feb  4 17:27:23 CET 2015
;

# Standard CIF keys and data

_refine_ls_structure_factor_coeff  F
_refine_ls_matrix_type             full
_refine_ls_R_factor_gt             0.0090
_refine_ls_wR_factor_gt            0.0178
_refine_ls_goodness_of_fit_ref     1.482268
_refine_ls_number_reflns           503
_refine_ls_number_parameters       64
_refine_ls_number_restraints       0
_refine_ls_number_constraints      0
_refine_ls_hydrogen_treatment      refall
_refine_ls_weighting_scheme        sigma
_refine_ls_weighting_details       'w=1/\s(F)'
_refine_ls_shift/su_max            0.0100
_refine_ls_extinction_method       none

_refine_diff_density_max               0.072118
_refine_diff_density_min              -0.070891 

# ---------------------
# Coordinates and ADP's
# ---------------------

loop_
_atom_site_label
_atom_site_fract_x
_atom_site_fract_y
_atom_site_fract_z
_atom_site_adp_type
_atom_site_occupancy
O1 0.43492(4) 0.44411(7) 0.34991(2) Uani 1.000000000
O2 0.24251(4) 0.74251(7) 0.46366(2) Uani 1.000000000
C1 0.40302(5) 0.55886(8) 0.44795(2) Uani 1.000000000
H1 0.302(1) 0.518(2) 0.2795(7) Uani 1.000000000
O5 0.13014(4) 0.63128(8) 0.17856(2) Uani 1.000000000
H3 0.191(1) 0.695(2) 0.1132(7) Uani 1.000000000
H4 0.009(1) 0.459(2) 0.1498(6) Uani 1.000000000

loop_
_atom_site_aniso_label
_atom_site_aniso_U_11
_atom_site_aniso_U_22
_atom_site_aniso_U_33
_atom_site_aniso_U_12
_atom_site_aniso_U_13
_atom_site_aniso_U_23
O1 0.0121(2) 0.0175(2) 0.0075(2) 0.00467(9) 0.0016(1) -0.00058(8)
O2 0.0104(2) 0.0168(2) 0.0086(2) 0.00536(8) 0.0009(1) -0.00067(8)
C1 0.0086(2) 0.0103(2) 0.0076(2) 0.00141(9) 0.0013(1) -0.0002(1)
H1 0.032(4) 0.042(4) 0.036(7) 0.000(4) 0.019(5) -0.005(5)
O5 0.0103(2) 0.0167(2) 0.0089(2) -0.00185(8) 0.0009(1) 0.00092(9)
H3 0.027(4) 0.042(4) 0.029(4) 0.003(3) 0.006(3) -0.000(4)
H4 0.034(3) 0.027(4) 0.039(5) -0.008(3) 0.013(3) 0.005(3)

loop_
_geom_bond_atom_site_label_1
_geom_bond_atom_site_label_2
_geom_bond_distance
 O1 C1 1.2859(4)
 O2 C1 1.2201(4)
 O1 H1 1.055(9)
 O5 H3 0.963(8)
 O5 H4 0.952(7)

loop_
_geom_angle_atom_site_label_1     
_geom_angle_atom_site_label_2
_geom_angle_atom_site_label_3
_geom_angle     
 O1 C1 O2  126.92(3)
 C1 O1 H1 113.2(4)
 H3 O5 H4 106.1(5)

# Standard CIF keys and data

# ---------------
# Reflection data
# ---------------

loop_
    _diffrn_refln_index_h
    _diffrn_refln_index_k
    _diffrn_refln_index_l
    _diffrn_refln_F_calc
    _diffrn_refln_F_meas
    _diffrn_refln_F_sigma
       1       0       0       50.876513       50.027293        0.860739
       2       0       0       12.416277       12.920139        0.149861
       3       0       0       51.138683       51.328062        0.600161
       4       0       0       17.417268       17.245579        0.194479
       5       0       0       20.644983       20.545072        0.225624
       6       0       0       39.997730       39.684128        0.444352
       7       0       0       27.312195       27.288642        0.312912
       1       1       0      102.088253       99.995000        0.916899
       2       1       0       49.020872       49.638090        0.576496
       3       1       0       27.157716       27.199265        0.306887
       4       1       0        4.031821        4.035839        0.054759
       5       1       0        1.708248        1.738476        0.049127
       6       1       0        2.058897        2.050171        0.053774
       7       1       0       23.918153       23.834429        0.276415
       0       2       0        9.837372        9.666282        0.114161
       1       2       0       46.614863       47.058156        0.545039
       2       2       0       59.556371       59.209796        0.687493
       3       2       0        3.728319        3.783385        0.052701
       4       2       0       28.500836       28.582512        0.323354
       5       2       0       13.070676       13.001923        0.149297
       6       2       0        0.637410        0.711758        0.128406
       1       3       0       11.611677       11.516510        0.130114
       2       3       0        9.555456        9.427036        0.113068
       3       3       0       22.199897       22.542183        0.254069
       4       3       0        6.335963        6.438866        0.078835
       5       3       0       29.392785       29.285662        0.330352
       0       4       0        4.497898        4.503998        0.074551
       1       4       0       11.258636       11.270759        0.130292
       2       4       0        9.424738        9.566765        0.113300
      -7       1       1       11.195853       11.192855        0.131661
      -6       1       1        3.055562        3.091472        0.052969
      -5       1       1       19.696178       19.521783        0.221524
      -4       1       1       24.713440       24.909035        0.277145
      -3       1       1       46.637758       46.400000        0.528549
      -2       1       1       35.072471       35.666651        0.407752
       0       1       1       55.733777       55.614746        0.647301
       1       1       1       15.831219       16.136294        0.182925
       2       1       1       20.951199       21.462293        0.247204
       3       1       1       54.145446       54.046091        0.620723
       4       1       1       32.425972       32.055733        0.359676
       5       1       1       27.185830       27.209006        0.302687
       6       1       1       35.595123       35.573867        0.407406
       7       1       1        2.908064        2.879167        0.073262
      -6       2       1       22.296916       22.209908        0.249489
      -5       2       1        8.082049        8.086037        0.094104
      -4       2       1       19.266403       19.077998        0.212421
      -3       2       1       23.967714       23.889956        0.265604
      -2       2       1       32.020820       32.287769        0.364110
      -1       2       1       31.071437       31.128765        0.346952
       0       2       1       22.510406       22.679727        0.252734
       1       2       1       42.653741       42.596713        0.483176
       2       2       1        3.422983        3.481666        0.059094
       3       2       1        7.522191        7.380447        0.085860
       4       2       1       22.775443       22.609290        0.253307
       5       2       1       13.245137       13.181047        0.152233
       6       2       1        8.086594        8.135171        0.098629
      -5       3       1       12.067912       11.802118        0.141072
      -4       3       1        5.958245        5.919713        0.079422
      -3       3       1        5.252822        5.345746        0.067868
      -2       3       1       31.569864       31.645695        0.361194
      -1       3       1        0.785830        1.001549        0.057621
       0       3       1       18.728140       18.820999        0.209175
       1       3       1       14.915402       14.682983        0.164375
       2       3       1       14.422372       14.349216        0.165070
       3       3       1        3.898219        3.895895        0.062098
       4       3       1       16.076807       15.977171        0.181602
       5       3       1       13.714202       13.725159        0.157551
      -3       4       1       12.257949       12.166758        0.142200
      -2       4       1       10.832727       10.782857        0.125934
      -1       4       1        6.481924        6.540031        0.083484
       0       4       1        9.469155        9.352005        0.109711
       1       4       1        2.131617        2.047633        0.059594
       2       4       1        0.213653        0.349571        0.241868
      -7       0       2        9.899104        9.937454        0.120836
      -6       0       2       35.310523       34.929787        0.422106
      -5       0       2       24.705851       24.821160        0.276303
      -4       0       2       80.752557       80.339405        0.974488
      -3       0       2       10.033588        9.863113        0.114831
      -2       0       2       65.328555       64.786264        0.785170
       0       0       2       30.383866       31.199038        0.365291
       1       0       2        8.136730        8.466640        0.119964
       3       0       2       35.522180       35.289233        0.402130
       4       0       2        0.073584        0.264008        0.235723
       5       0       2       67.832975       66.995149        0.794469
       6       0       2       14.336955       14.181326        0.163837
       7       0       2       15.532839       15.603205        0.185682
      -7       1       2       24.602056       24.358982        0.282437
      -6       1       2        6.790180        6.825247        0.082844
      -5       1       2       41.768437       41.595913        0.468915
      -4       1       2       19.679230       19.676636        0.219247
      -3       1       2       14.790075       15.156847        0.170186
      -2       1       2       61.185014       61.532918        0.712198
      -1       1       2       31.398365       32.282968        0.393157
       0       1       2       24.222899       24.812497        0.290670
       1       1       2       53.483038       53.442773        0.635103
       2       1       2        4.317375        4.259695        0.057196
       3       1       2       54.754707       54.864925        0.636058
       4       1       2       35.664014       35.394915        0.402201
       5       1       2       19.979084       19.880895        0.222818
       6       1       2       20.367279       20.473397        0.235067
      -6       2       2       16.747611       16.534207        0.196214
      -5       2       2        2.055199        2.099595        0.042267
      -4       2       2        9.596908        9.377260        0.107308
      -3       2       2       34.920364       34.983853        0.390791
      -2       2       2       57.292465       57.154265        0.657097
      -1       2       2        7.488481        7.546125        0.088914
       0       2       2       29.592994       29.922065        0.336765
       1       2       2        0.736551        0.750067        0.063262
       2       2       2        4.469900        4.577991        0.059031
       3       2       2       43.650515       43.272162        0.486767
       4       2       2       45.247272       45.060848        0.509417
       5       2       2        4.862108        4.863949        0.064053
       6       2       2        0.569989        0.687459        0.139919
      -5       3       2        0.816689        0.778203        0.104927
      -4       3       2        9.724319        9.812441        0.123530
      -3       3       2       42.105668       41.983687        0.476579
      -2       3       2       21.605418       21.711748        0.248291
      -1       3       2       14.949379       14.970304        0.168953
       0       3       2       28.419208       28.271717        0.314428
       1       3       2       18.127939       17.954387        0.202767
       2       3       2       25.152924       25.026985        0.278652
       3       3       2       12.040889       12.032456        0.138340
       4       3       2        2.569685        2.679030        0.056073
       5       3       2        6.189204        6.214177        0.082212
      -3       4       2        8.793713        8.867074        0.107964
      -2       4       2       21.099112       20.747289        0.238023
      -1       4       2        8.425859        8.314866        0.100428
       0       4       2       20.352681       20.255617        0.229134
       1       4       2       19.991922       19.925612        0.228150
       2       4       2        3.843755        3.760984        0.067205
      -7       1       3        4.957912        5.105193        0.066940
      -6       1       3        2.917387        2.911872        0.049670
      -5       1       3       18.456736       18.602688        0.207308
      -4       1       3        3.378399        3.329114        0.047651
      -3       1       3       32.913267       33.207078        0.372340
      -2       1       3       11.840274       11.823705        0.135677
      -1       1       3       47.297813       48.075982        0.596407
       0       1       3       11.110123       11.051697        0.133821
       1       1       3       73.016281       73.042111        0.841765
       2       1       3       55.842374       55.978121        0.642689
       3       1       3       17.110542       16.895857        0.189272
       4       1       3       37.843523       37.645850        0.421127
       5       1       3        3.491604        3.503998        0.054360
       6       1       3       12.337270       12.410077        0.142232
      -6       2       3       20.551977       20.654782        0.232490
      -5       2       3        5.408233        5.450688        0.068495
      -4       2       3       23.465407       23.171750        0.258872
      -3       2       3       45.233538       45.325600        0.511093
      -2       2       3        8.106051        8.105677        0.095184
      -1       2       3       34.172084       34.119056        0.386431
       0       2       3        0.727151        0.516333        0.108902
       1       2       3       49.491305       49.272508        0.573021
       2       2       3       10.791044       10.841587        0.125244
       3       2       3       26.714728       26.524517        0.295716
       4       2       3       19.457411       19.506666        0.218846
       5       2       3       12.911814       12.903488        0.148489
       6       2       3        9.692018        9.798826        0.120603
      -5       3       3        6.552518        6.530773        0.080967
      -4       3       3       12.672050       12.718097        0.147497
      -3       3       3        5.346665        7.265466        0.115781
      -2       3       3        3.279874        3.232491        0.070530
      -1       3       3        9.722019        9.641888        0.110623
       0       3       3       24.443278       24.537319        0.273972
       1       3       3        0.540421        0.699142        0.071528
       2       3       3        5.661334        5.627966        0.070269
       3       3       3       26.367467       26.299620        0.306159
       4       3       3        3.212558        3.131661        0.058959
      -2       4       3       15.446614       15.257785        0.175345
      -1       4       3        0.416011        0.543323        0.167158
       0       4       3        5.252925        5.313568        0.071526
       1       4       3       10.066433       10.170546        0.121168
       2       4       3       19.814651       19.854974        0.225405
      -7       0       4       16.818065       16.537533        0.185469
      -6       0       4        4.432335        4.469116        0.068889
      -5       0       4       10.970069       10.988175        0.148434
      -4       0       4       28.611982       28.917642        0.326209
      -3       0       4       24.091990       24.572749        0.274601
      -1       0       4       75.474455       75.146723        0.937492
       0       0       4       21.198527       21.731084        0.248300
       1       0       4      110.635076       99.529795        0.976002
       2       0       4        7.516090        7.466391        0.094146
       3       0       4       12.097001       12.022063        0.138461
       4       0       4       15.806989       16.006561        0.177158
       5       0       4        8.948642        8.938960        0.109407
       6       0       4        3.216564        3.204684        0.076106
      -7       1       4        1.686615        1.733378        0.056655
      -6       1       4       14.995851       14.731259        0.166233
      -5       1       4       25.170918       25.242227        0.280856
      -4       1       4       15.156063       15.211180        0.169571
      -3       1       4       39.106254       39.803141        0.448090
      -2       1       4       48.877984       49.352305        0.578439
      -1       1       4       40.404483       41.112529        0.469448
       0       1       4      101.459589       99.517235        1.387066
       1       1       4       21.046352       21.198349        0.240296
       2       1       4        7.904553        7.909551        0.092327
       3       1       4        9.042508        8.915997        0.103619
       4       1       4        4.495282        4.541476        0.059846
       5       1       4       16.412388       16.355733        0.186008
       6       1       4       19.423416       19.338821        0.225737
      -6       2       4        6.047941        6.170332        0.074924
      -5       2       4       14.118611       13.965672        0.163498
      -4       2       4       20.753822       20.657928        0.229517
      -3       2       4       13.688682       13.790214        0.174414
      -2       2       4       12.345399       12.459936        0.147341
      -1       2       4       39.429740       39.646437        0.444779
       0       2       4       35.776131       35.610813        0.398883
       1       2       4       11.627764       11.542963        0.132004
       2       2       4        3.047525        2.845066        0.046781
       3       2       4       25.031265       25.123097        0.279184
       4       2       4       10.431222       10.363880        0.118393
       5       2       4       20.464447       20.606067        0.243847
      -5       3       4        9.119213        8.987658        0.104922
      -4       3       4       41.202022       41.137088        0.466214
      -3       3       4       17.822562       17.852731        0.199403
      -2       3       4        7.987130        7.983232        0.104273
      -1       3       4       19.936249       19.766639        0.229750
       0       3       4       19.962638       19.937151        0.223958
       1       3       4        7.399005        7.500600        0.094791
       2       3       4       38.921118       39.034600        0.439264
       3       3       4       27.417586       27.448679        0.312725
       4       3       4       18.418391       18.458873        0.219630
      -2       4       4        1.799606        1.861021        0.070630
      -1       4       4        1.789765        1.769717        0.075905
       0       4       4        9.345217        9.399521        0.116095
       1       4       4        4.596513        4.589444        0.069046
      -7       1       5        3.932081        3.929631        0.057293
      -6       1       5       25.694785       25.625573        0.285881
      -5       1       5       14.537230       14.426711        0.161369
      -4       1       5        0.583114        0.626418        0.066240
      -3       1       5       37.793556       38.213741        0.429088
      -2       1       5       11.912006       11.920570        0.135835
      -1       1       5        2.643301        2.597576        0.049282
       0       1       5       21.615896       21.854290        0.244570
       1       1       5       27.484436       27.733193        0.310575
       2       1       5       11.662758       11.689311        0.132495
       3       1       5        5.724037        5.955502        0.071880
       4       1       5       24.761948       24.861215        0.279718
       5       1       5        2.898618        2.970118        0.055825
       6       1       5       20.137643       20.235859        0.237359
      -6       2       5        5.580695        5.505179        0.070752
      -5       2       5       35.063042       34.916042        0.404740
      -4       2       5        6.433656        6.448566        0.077538
      -3       2       5        4.247247        4.188317        0.055521
      -2       2       5        4.584703        4.794997        0.061394
      -1       2       5       58.390887       57.578989        0.676529
       0       2       5       18.250797       18.321572        0.204453
       1       2       5       24.703069       24.793749        0.275389
       2       2       5       32.412434       32.378079        0.360740
       3       2       5       20.690929       20.717625        0.230800
       4       2       5        1.977901        2.068526        0.055692
       5       2       5       10.188609       10.167104        0.123200
      -5       3       5        5.250651        5.120644        0.068615
      -4       3       5       14.215910       14.063428        0.158393
      -3       3       5       12.382130       12.343419        0.141780
      -2       3       5        6.949988        6.917008        0.091834
      -1       3       5        2.381343        2.386671        0.055234
       0       3       5       10.518668       10.500000        0.121657
       1       3       5       12.385214       12.357184        0.144076
       2       3       5        7.468893        7.458619        0.088612
       3       3       5        1.033120        1.112205        0.074178
       4       3       5        5.040277        4.977851        0.070815
      -2       4       5       15.880009       15.677372        0.184148
      -1       4       5       20.814899       20.836266        0.236752
       0       4       5       23.329776       23.400427        0.274900
       1       4       5       19.241015       19.476909        0.208023
      -7       0       6       42.084858       42.064355        0.487800
      -6       0       6       33.605838       33.627965        0.371837
      -5       0       6       28.408521       28.174989        0.336706
      -4       0       6       17.651663       17.638027        0.194117
      -3       0       6        9.330210        9.835548        0.131373
      -2       0       6       34.049370       34.323898        0.391760
      -1       0       6       36.747303       36.686919        0.432953
       0       0       6       81.999955       81.667007        0.999851
       1       0       6       38.975119       38.812240        0.436988
       2       0       6        5.130095        5.132154        0.070138
       3       0       6       62.959798       62.621881        0.786859
       4       0       6        9.540889        9.392710        0.109984
       5       0       6        6.710156        6.617477        0.091835
       6       0       6       16.992261       17.861971        0.341411
      -7       1       6       11.445851       11.554220        0.131873
      -6       1       6       32.631208       32.510152        0.364235
      -5       1       6        5.230288        5.177548        0.065112
      -4       1       6       35.112620       34.936514        0.392050
      -3       1       6        1.538127        1.534047        0.038387
      -2       1       6        6.189025        6.173654        0.074391
      -1       1       6        1.860303        1.823266        0.043322
       0       1       6       45.641939       45.602193        0.518049
       1       1       6       37.625079       37.932572        0.428305
       2       1       6       53.845879       53.249789        0.608835
       3       1       6        5.539082        5.700526        0.069629
       4       1       6       16.549425       16.606023        0.188959
       5       1       6       23.561370       23.725724        0.268743
      -6       2       6        2.815196        2.819681        0.054071
      -5       2       6       23.858433       23.638316        0.264399
      -4       2       6        6.306720        6.355785        0.079400
      -3       2       6       30.915046       31.005483        0.345575
      -2       2       6       22.113170       22.142493        0.245233
      -1       2       6       11.443570       11.261439        0.127706
       0       2       6        6.066041        6.008993        0.072159
       1       2       6       33.328200       33.303904        0.371245
       2       2       6        8.434650        8.427218        0.097392
       3       2       6       17.651669       17.588064        0.196399
       4       2       6        6.899404        6.948093        0.087554
       5       2       6       18.430472       18.318843        0.218843
      -5       3       6        5.803422        5.670097        0.075099
      -4       3       6        7.705805        7.545330        0.090063
      -3       3       6        0.793057        1.429440        0.068411
      -2       3       6       50.961668       50.839552        0.589278
      -1       3       6       27.205001       27.264812        0.306882
       0       3       6        1.153348        1.440902        0.055984
       1       3       6       17.537777       17.497143        0.197143
       2       3       6        4.127346        4.091577        0.058960
       3       3       6       11.761255       12.081391        0.140704
      -7       1       7       19.090627       18.811433        0.228645
      -6       1       7        4.306023        4.378127        0.059794
      -5       1       7        2.723672        2.699648        0.049459
      -4       1       7       24.399528       24.617067        0.274101
      -3       1       7       48.839019       48.640210        0.556117
      -2       1       7       15.139491       15.181238        0.170242
      -1       1       7       53.142860       53.018582        0.606083
       0       1       7       15.285539       15.572733        0.175005
       1       1       7       11.163333       11.084674        0.125660
       2       1       7       14.194286       14.300699        0.159624
       3       1       7       14.188296       14.146378        0.160671
       4       1       7        7.559283        7.501400        0.087966
       5       1       7        5.707062        5.865066        0.076629
      -6       2       7        1.285372        1.326198        0.067309
      -5       2       7       12.261457       12.255203        0.138685
      -4       2       7        6.856803        6.931955        0.085204
      -3       2       7       34.226933       34.017936        0.384917
      -2       2       7       15.332817       15.259423        0.170023
      -1       2       7        3.142737        3.060441        0.052751
       0       2       7       30.888034       30.937841        0.350589
       1       2       7       23.815873       23.660727        0.262864
       2       2       7       19.671445       19.811865        0.220541
       3       2       7        5.134812        5.104998        0.067141
       4       2       7       32.443884       32.760952        0.372374
      -4       3       7        5.883036        6.095326        0.077187
      -3       3       7        5.362236        5.343220        0.071788
      -2       3       7       23.986626       23.964349        0.271734
      -1       3       7        3.448720        3.522925        0.061422
       0       3       7        2.779216        2.710184        0.056244
       1       3       7       11.670605       11.555085        0.131863
       2       3       7       14.452225       14.433988        0.163739
       3       3       7        3.872185        3.896537        0.060132
      -7       0       8        1.366028        1.364661        0.102243
      -6       0       8        2.814071        2.747144        0.083124
      -5       0       8       44.011312       44.246356        0.504271
      -4       0       8       63.097239       62.432844        0.752539
      -3       0       8       12.335689       12.465151        0.138757
      -2       0       8       55.140164       55.823740        0.657084
      -1       0       8       57.851089       57.381356        0.682150
       0       0       8       44.577873       44.176012        0.502679
       1       0       8       22.141925       21.789906        0.249943
       2       0       8       26.439522       26.596052        0.295292
       3       0       8        8.623005        8.519683        0.103924
       4       0       8        2.818312        2.757281        0.072901
       5       0       8       31.692398       31.954186        0.361149
      -6       1       8        4.519995        4.535857        0.063386
      -5       1       8       10.796293       10.912836        0.129052
      -4       1       8       34.709210       34.738451        0.394311
      -3       1       8        7.906051        7.640942        0.092499
      -2       1       8       44.584172       44.358201        0.499907
      -1       1       8       25.162405       25.224789        0.280852
       0       1       8       13.642550       13.544741        0.152205
       1       1       8       25.119522       25.102789        0.279211
       2       1       8       17.992489       17.988885        0.200406
       3       1       8       16.040732       16.237303        0.181463
       4       1       8       14.068321       14.020699        0.159242
       5       1       8        3.191198        3.296058        0.080005
      -6       2       8        9.616722        9.688756        0.116244
      -5       2       8        3.526022        3.658962        0.061740
      -4       2       8       23.964071       24.021865        0.270865
      -3       2       8       44.688605       44.416213        0.502776
      -2       2       8       14.174748       14.032819        0.156580
      -1       2       8       18.048044       17.852731        0.200819
       0       2       8        1.689002        1.846104        0.046965
       1       2       8        6.357879        6.271124        0.076611
       2       2       8       19.620543       19.662909        0.219916
       3       2       8       26.826355       26.823124        0.304640
       4       2       8        2.306074        2.210701        0.062400
      -4       3       8        1.301686        1.392911        0.085700
      -3       3       8       11.196723       11.196875        0.136585
      -2       3       8       13.459573       13.424977        0.153956
      -1       3       8        6.706139        6.775323        0.088321
       0       3       8       26.564655       26.382380        0.295411
       1       3       8       13.288671       13.372360        0.151921
       2       3       8        3.465849        3.475629        0.059491
      -6       1       9       17.423415       17.547080        0.197152
      -5       1       9       43.001371       42.775460        0.496269
      -4       1       9       17.771922       17.779764        0.208480
      -3       1       9       20.466440       20.555291        0.235842
      -2       1       9       12.322423       12.367296        0.139050
      -1       1       9       34.591018       34.332346        0.384298
       0       1       9       16.070211       15.953683        0.178703
       1       1       9       36.004154       36.100139        0.403920
       2       1       9       35.004291       34.940950        0.391131
       3       1       9        3.218510        3.179937        0.061604
       4       1       9       11.975635       12.002500        0.139111
      -5       2       9        1.039079        1.094532        0.069203
      -4       2       9        9.835959        9.805713        0.112622
      -3       2       9       19.058840       19.114392        0.224713
      -2       2       9       10.846267       10.790273        0.124909
      -1       2       9        7.551512        7.376042        0.087421
       0       2       9       19.612983       19.485636        0.217527
       1       2       9        7.155942        7.112594        0.085219
       2       2       9       23.189520       23.303862        0.264982
       3       2       9        3.877333        4.003374        0.066116
      -4       3       9       16.210445       16.117072        0.185342
      -3       3       9        5.790124        6.194917        0.078873
      -2       3       9        7.371259        7.577203        0.090815
      -1       3       9        2.886462        2.920514        0.060951
       0       3       9       17.129059       17.020282        0.192923
       1       3       9        8.371791        8.321959        0.100098
      -6       0      10       44.991654       44.807142        0.520350
      -5       0      10       26.350783       26.469983        0.293658
      -4       0      10        3.583256        3.439913        0.101350
      -3       0      10        5.269167        5.398981        0.088238
      -2       0      10       36.241290       35.617552        0.421813
      -1       0      10        4.665754        4.648871        0.091459
       0       0      10       52.397149       52.359526        0.606942
       1       0      10       68.025683       67.822858        0.804129
       2       0      10       15.400402       15.300654        0.169560
       3       0      10        2.906243        2.886347        0.064433
       4       0      10        5.601287        5.533986        0.084032
      -6       1      10       18.716411       18.751800        0.211573
      -5       1      10       13.526899       13.299248        0.169892
      -4       1      10        0.619080        0.482390        0.137426
      -3       1      10        4.970320        5.049158        0.071810
      -2       1      10       14.911218       14.959612        0.167723
      -1       1      10        0.603612        0.430697        0.151233
       0       1      10       31.916099       31.875539        0.355387
       1       1      10       22.437428       22.470425        0.253990
       2       1      10       16.983445       17.109062        0.191615
       3       1      10       24.185682       24.227257        0.271673
      -5       2      10        0.205099        0.360416        0.207446
      -4       2      10       14.610036       14.724469        0.167341
      -3       2      10        8.833462        8.830515        0.108073
      -2       2      10       25.084644       24.993599        0.278219
      -1       2      10       36.030824       35.981245        0.403584
       0       2      10       13.375199       13.391415        0.151702
       1       2      10        5.549221        5.642340        0.072690
       2       2      10       23.028673       22.981079        0.257963
       3       2      10        8.991050        8.760080        0.109184
      -3       3      10       11.909128       11.921409        0.140493
      -2       3      10       12.535312       12.650692        0.150292
      -1       3      10       15.181679       14.990664        0.170745
       0       3      10        3.163596        3.029455        0.067362
      -6       1      11        5.405568        5.275604        0.099505
      -5       1      11        1.199820        1.166405        0.076818
      -4       1      11        3.485288        3.466410        0.058919
      -3       1      11       33.388647       33.339616        0.375393
      -2       1      11       23.903518       23.817850        0.274274
      -1       1      11       22.484644       22.481770        0.250711
       0       1      11       37.398114       37.373520        0.419359
       1       1      11        0.545514        0.729589        0.112985
       2       1      11        3.439379        3.510556        0.059614
       3       1      11        9.610104        9.729645        0.115749
      -4       2      11        7.235423        7.351666        0.091363
      -3       2      11       12.720047       12.758135        0.152184
      -2       2      11        9.860707        9.671763        0.111899
      -1       2      11       22.559379       22.556817        0.253230
       0       2      11        2.944718        3.048967        0.056777
       1       2      11        7.630005        7.721464        0.094734
       2       2      11       14.897804       14.892616        0.170863
      -5       0      12       17.323278       17.483993        0.197003
      -4       0      12       41.072583       41.139762        0.470240
      -3       0      12       31.538749       31.691955        0.392434
      -2       0      12       10.772895       10.615555        0.140823
      -1       0      12       27.591890       27.531255        0.326844
       0       0      12        9.670715        9.688344        0.124819
       1       0      12        6.509789        6.518205        0.101664
       2       0      12       23.051997       23.238546        0.259860
      -5       1      12       13.200522       13.266499        0.151622
      -4       1      12       23.737856       23.867761        0.267337
      -3       1      12       19.404909       19.312690        0.215832
      -2       1      12        8.096357        8.007372        0.093649
      -1       1      12       24.442369       24.432970        0.272672
       0       1      12        1.182299        1.200708        0.089448
       1       1      12        3.735740        3.696350        0.065785
       2       1      12       12.942383       13.048755        0.149530
      -4       2      12        2.355705        2.404787        0.060112
      -3       2      12        3.971780        3.843696        0.062823
      -2       2      12       27.619680       27.730308        0.310972
      -1       2      12       15.325719       15.360664        0.173169
       0       2      12       10.912217       10.857716        0.129249
       1       2      12       10.152128       10.112369        0.118871
      -4       1      13       10.496173       10.419693        0.138642
      -3       1      13        2.434371        2.524579        0.060923
      -2       1      13       14.889334       14.928831        0.168411
      -1       1      13        6.303070        6.248600        0.080456
       0       1      13       13.448828       13.396268        0.152402
       1       1      13        6.886118        6.909342        0.088051
      -2       2      13       14.581373       14.597945        0.166729
      -1       2      13        9.532660        9.456849        0.111851
      -4       0      14        3.487037        3.527605        0.072754
      -3       0      14       10.985437       11.136876        0.135512
      -2       0      14       19.930934       19.825236        0.223196
      -1       0      14       18.355367       18.505675        0.221802
       0       0      14       19.166287       19.130604        0.245160
      -3       1      14        1.619823        1.530849        0.071706
      -2       1      14       11.335178       11.374093        0.135766
      -1       1      14       17.925806       17.815162        0.200963

# start Validation Reply Form
_vrf_PLAT088_HAR_B3LYP_oxa01_08
;
PROBLEM: Poor Data / Parameter Ratio ....................       7.94 Note 
RESPONSE: The goal of the study was to check how cutting diffraction data
to different resolutions influences refinement results, thus a decreased
data / parameter ratio is a natural consequence of the data cutting procedure.
;
_vrf_PLAT417_HAR_B3LYP_oxa01_08
;
PROBLEM: Short Inter D-H..H-D
RESPONSE: This is a very strong hydrogen bond and this is the reason why
the distance is so short.
;
# end Validation Reply Form
