# Supplementary material for: On the accuracy and precision of X-ray and neutron diffraction results as a function of resolution and the electron density model
Source: IUCrJ. 2020 Aug 25;7(Pt 5):920–33. doi: 10.1107/S2052252520010441 (PMC7467170; doi:10.1107/S2052252520010441)
Supplement: Supplementary file 2 [file m-07-00920-sup2.zip › cif_deposition/HAR_B3LYP_oxa01_12.cif]

# ========================
# TONTO generated CIF file
# ========================

data_HAR_B3LYP_oxa01_12

_audit_creation_date               2016-1-14
_audit_creation_method             'Tonto 3.2.0 v. 196f026'

# --------------------
# Chemical information
# --------------------

_chemical_formula_sum             'C2 H6 O6'
_chemical_formula_moiety          'C2 H2 O4, 2(H2 O)'
_chemical_formula_weight           126.07
_chemical_compound_source          'see text'
_chemical_absolute_configuration   unk

# --------------------
# Symmetry information
# --------------------

_symmetry_cell_setting             Monoclinic
_symmetry_space_group_name_H-M     'P 21/c'
_symmetry_space_group_name_Hall    '-P 2ybc'
_symmetry_Int_Tables_number        '14'

loop_
    _symmetry_equiv_pos_as_xyz
'+x, +y, +z'
'-x, -y, -z'
'-x, +y+1/2, -z+1/2'
'+x, -y+1/2, +z+1/2'

# ---------------------
# Unit cell information
# ---------------------

_cell_length_a                6.0931(4) 
_cell_length_b                3.4921(2) 
_cell_length_c                11.8409(7) 
_cell_angle_alpha             90.00 
_cell_angle_beta              103.842(2) 
_cell_angle_gamma             90.00 
_cell_volume                   244.63(3) 

_cell_formula_units_Z             2
_cell_measurement_temperature     100(1)
_cell_measurement_reflns_used        9928
_cell_measurement_theta_min          3.4436
_cell_measurement_theta_max          58.2453
_exptl_crystal_density_diffrn     1.712 
_exptl_crystal_F_000              132 
_exptl_absorpt_coefficient_mu     0.181 
_exptl_crystal_description        unspecified
_exptl_crystal_size_max              0.243
_exptl_crystal_size_mid              0.201  
_exptl_crystal_size_min              0.193
_exptl_crystal_colour             colourless
_exptl_absorpt_correction_type    multi-scan
_exptl_absorpt_process_details
;
 Absorption correction done by SORTAV
 Blessing, R. H.: (1995) Acta Cryst. A51, 33-38
;
_exptl_absorpt_correction_T_min    0.957
_exptl_absorpt_correction_T_max    0.997

#=======================================================================

# EXPERIMENTAL DATA

_diffrn_reflns_av_R_equivalents   0.0000
_diffrn_reflns_av_unetI/netI      0.0261
_diffrn_reflns_limit_h_max        13
_diffrn_reflns_limit_h_min        -14
_diffrn_reflns_limit_k_max        8
_diffrn_reflns_limit_k_min        0
_diffrn_reflns_limit_l_max        27
_diffrn_reflns_limit_l_min        0
_diffrn_reflns_number             3202
_diffrn_reflns_theta_full         26.00
_diffrn_reflns_theta_max          57.00
_diffrn_reflns_theta_min          3.44
_diffrn_ambient_temperature       100(1)
_diffrn_measured_fraction_theta_full 0.990
_diffrn_measured_fraction_theta_max 0.950
_diffrn_measurement_device_type   'Bruker APEX-II CCD'
_diffrn_measurement_method        '\f and \w scans'
_diffrn_radiation_monochromator   graphite
_diffrn_radiation_type            MoK\a
_diffrn_radiation_wavelength      0.71073
_diffrn_source                    'fine-focus sealed tube'
_diffrn_standards_number          0
_reflns_number_gt                 2784
_reflns_number_total              3202
_reflns_threshold_expression      >0sigma(F)

# Tonto-specific keys and data

#  
# Refinement details
#  
_refine_special_details          
;
  .  H thermal motions refined anisotropically.
  .  Hirshfeld atom refinement (HAR):
     .  Uses aspherical atomic scattering factors
        obtained from Hirshfeld partitioning of a
        gaussian quantum chemical wavefunction.
     .  Hirshfeld weight functions obtained from
        spherically averaged unrestricted atomic
        densities.
  .  Wavefunction type : rks b3lypgxb3lypgc using cluster
 charges, radius=8.0 angstrom
  .  Gaussian basis set: cc pVTZ
  .  Refinement based on |F| with weight=1/sigma(|F|)
  .  Negative |F|^^2 were pruned from the data
  .  Eigenvalues < 0.1E-04 removed from normal equations
  .  Reflection used in the refinement appear below
  .  Refined using the Tonto program:
     .  Version: 3.2 v. 196f026
     .  Platform: INTEL-ifort-on-LINUX
     .  Build date: Wed Feb  4 17:27:23 CET 2015
;

# Standard CIF keys and data

_refine_ls_structure_factor_coeff  F
_refine_ls_matrix_type             full
_refine_ls_R_factor_gt             0.0202
_refine_ls_wR_factor_gt            0.0230
_refine_ls_goodness_of_fit_ref     1.276459
_refine_ls_number_reflns           3202
_refine_ls_number_parameters       64
_refine_ls_number_restraints       0
_refine_ls_number_constraints      0
_refine_ls_hydrogen_treatment      refall
_refine_ls_weighting_scheme        sigma
_refine_ls_weighting_details       'w=1/\s(F)'
_refine_ls_shift/su_max            0.0100
_refine_ls_extinction_method       none

_refine_diff_density_max               0.143003
_refine_diff_density_min              -0.150339 

# ---------------------
# Coordinates and ADP's
# ---------------------

loop_
_atom_site_label
_atom_site_fract_x
_atom_site_fract_y
_atom_site_fract_z
_atom_site_adp_type
_atom_site_occupancy
O1 0.43487(2) 0.44410(3) 0.349862(8) Uani 1.000000000
O2 0.24242(2) 0.74265(3) 0.463688(9) Uani 1.000000000
C1 0.40306(2) 0.55888(4) 0.44800(1) Uani 1.000000000
H1 0.301(1) 0.519(2) 0.2793(5) Uani 1.000000000
O5 0.13010(2) 0.63126(3) 0.178545(9) Uani 1.000000000
H3 0.1919(9) 0.695(2) 0.1129(4) Uani 1.000000000
H4 0.0087(8) 0.459(2) 0.1498(4) Uani 1.000000000

loop_
_atom_site_aniso_label
_atom_site_aniso_U_11
_atom_site_aniso_U_22
_atom_site_aniso_U_33
_atom_site_aniso_U_12
_atom_site_aniso_U_13
_atom_site_aniso_U_23
O1 0.01264(3) 0.01826(5) 0.00747(4) 0.00456(3) 0.00167(3) -0.00067(3)
O2 0.01096(3) 0.01740(4) 0.00902(4) 0.00522(3) 0.00114(3) -0.00065(3)
C1 0.00905(4) 0.01091(4) 0.00735(4) 0.00160(3) 0.00131(3) -0.00005(3)
H1 0.033(3) 0.044(3) 0.030(4) -0.002(3) 0.016(3) -0.009(3)
O5 0.01054(3) 0.01737(4) 0.00895(4) -0.00177(3) 0.00077(2) 0.00101(3)
H3 0.031(2) 0.039(3) 0.026(3) 0.001(2) 0.006(2) 0.002(2)
H4 0.029(2) 0.028(3) 0.035(3) -0.011(2) 0.008(2) 0.001(2)

loop_
_geom_bond_atom_site_label_1
_geom_bond_atom_site_label_2
_geom_bond_distance
 O1 C1 1.2869(1)
 O2 C1 1.2211(1)
 O1 H1 1.057(6)
 O5 H3 0.967(5)
 O5 H4 0.954(4)

loop_
_geom_angle_atom_site_label_1     
_geom_angle_atom_site_label_2
_geom_angle_atom_site_label_3
_geom_angle     
 O1 C1 O2  126.89(1)
 C1 O1 H1 113.0(3)
 H3 O5 H4 106.1(4)

# Standard CIF keys and data

# ---------------
# Reflection data
# ---------------

loop_
    _diffrn_refln_index_h
    _diffrn_refln_index_k
    _diffrn_refln_index_l
    _diffrn_refln_F_calc
    _diffrn_refln_F_meas
    _diffrn_refln_F_sigma
       1       0       0       48.117483       48.337873        0.680660
       2       0       0       11.699214       12.418132        0.142546
       3       0       0       48.295168       49.346631        0.605581
       4       0       0       16.402719       16.516053        0.182651
       5       0       0       19.481591       19.630843        0.215900
       6       0       0       37.563899       37.295442        0.579914
       7       0       0       25.597697       25.610545        0.362178
       8       0       0       12.831450       12.680300        0.140762
       9       0       0       10.288769       10.374006        0.121689
      10       0       0        6.696116        6.809405        0.104482
      11       0       0       14.028553       13.786588        0.337796
      12       0       0        2.940077        3.163226        0.265986
      13       0       0        0.965299        1.391833        0.446370
       2       1       0       46.352861       47.868883        0.574909
       3       1       0       25.681978       26.130825        0.293062
       4       1       0        3.890093        3.900897        0.049015
       5       1       0        1.596626        1.607762        0.051292
       6       1       0        1.992174        1.936750        0.052367
       7       1       0       22.396205       22.209683        0.258828
       8       1       0        0.039917        0.309192        0.309192
       9       1       0       14.132693       13.913662        0.161208
      10       1       0        7.612506        7.557050        0.105540
      11       1       0        0.684073        0.679412        0.377418
      12       1       0        7.149346        7.085055        0.129338
      13       1       0        2.801985        2.886209        0.131921
       0       2       0        9.199865        9.157401        0.104115
       1       2       0       43.954063       45.293487        0.513916
       2       2       0       56.127205       56.828250        0.663581
       3       2       0        3.630964        3.605135        0.049857
       4       2       0       26.769366       27.073603        0.311877
       5       2       0       12.277431       12.236830        0.138483
       6       2       0        0.609326        0.624260        0.128578
       7       2       0       14.632360       14.714958        0.166419
       8       2       0       15.991185       15.708915        0.233773
       9       2       0        3.243172        3.137276        0.069410
      10       2       0        7.486094        7.441371        0.172189
      11       2       0        0.898195        0.542218        0.392218
      12       2       0        2.001701        1.965859        0.128823
      13       2       0        2.469718        2.492509        0.141147
       1       3       0       10.911782       10.843892        0.123351
       2       3       0        8.889896        8.840532        0.103312
       3       3       0       20.790417       21.209432        0.237069
       4       3       0        5.906178        6.035147        0.073352
       5       3       0       27.348996       27.452140        0.315818
       6       3       0        0.136561        1.630460        0.090038
       7       3       0        1.893984        1.813312        0.074002
       8       3       0       10.364672       10.220078        0.119088
       9       3       0        3.568534        3.636344        0.090925
      10       3       0        2.231510        2.047682        0.111965
      11       3       0       10.821545       10.469002        0.125405
      12       3       0        5.182155        5.234119        0.092135
      13       3       0        0.392900        0.701641        0.701641
       0       4       0        4.189441        4.208682        0.069116
       1       4       0       10.445261       10.442701        0.119426
       2       4       0        8.828969        8.804317        0.104777
       3       4       0        6.273844        6.212729        0.081090
       4       4       0       20.300504       19.981992        0.224968
       5       4       0        7.435240        7.460161        0.095651
       6       4       0       10.209296        9.855252        0.112768
       7       4       0        7.852522        7.671962        0.092648
       8       4       0        0.326111        0.536656        0.266101
       9       4       0        0.289815        0.483115        0.483115
      10       4       0        3.903595        3.787347        0.142762
      11       4       0        3.074503        3.019305        0.102371
      12       4       0        4.869391        4.894997        0.098853
       1       5       0        5.143045        5.085764        0.072981
       2       5       0        8.423453        8.278345        0.102833
       3       5       0       10.464928       10.299515        0.120615
       4       5       0        1.123120        1.257179        0.099812
       5       5       0        5.667402        5.651991        0.104108
       6       5       0       12.963591       12.929424        0.155622
       7       5       0        9.245251        9.011160        0.119984
       8       5       0        2.508165        2.465705        0.173370
       9       5       0        0.016437        0.419285        0.419285
      10       5       0        3.437357        3.524486        0.092577
      11       5       0        0.384666        0.576021        0.576021
       0       6       0       10.437565       10.842970        0.173856
       1       6       0        6.294601        6.478271        0.088123
       2       6       0        2.380964        2.586310        0.101838
       3       6       0        0.650637        1.883056        0.206631
       4       6       0        2.466710        2.436186        0.112396
       5       6       0        6.554475        6.824588        0.101716
       6       6       0        8.470220        9.055882        0.115300
       7       6       0        2.192175        2.494654        0.129660
       8       6       0        0.979270        1.200791        0.252319
       9       6       0        0.377595        0.541664        0.541664
       1       7       0        3.702476        4.001125        0.193107
       2       7       0        2.738753        2.626195        0.129537
       3       7       0        2.753314        2.729945        0.157437
       4       7       0        1.404439        1.536620        0.139301
       5       7       0        3.379704        3.450507        0.100880
       6       7       0        3.395079        3.317529        0.128956
       0       8       0        0.875367        0.772852        0.601679
       1       8       0        5.344102        5.339850        0.095901
       2       8       0        4.172222        4.215448        0.158602
       3       8       0        1.740277        1.387768        0.366494
     -13       1       1        4.024082        3.987857        0.157974
     -12       1       1        3.389354        3.412624        0.109292
     -11       1       1        1.121770        1.151868        0.245171
     -10       1       1        4.510679        4.511208        0.071051
      -9       1       1        1.689348        1.708362        0.069155
      -8       1       1       13.262613       13.303383        0.155379
      -7       1       1       10.535938       10.441743        0.125251
      -6       1       1        2.864003        2.924175        0.051859
      -5       1       1       18.481845       18.565290        0.207186
      -4       1       1       23.175041       23.884095        0.266094
      -3       1       1       44.042847       44.622080        0.504623
      -2       1       1       33.177372       34.292565        0.386371
       0       1       1       52.657909       53.678580        0.598170
       1       1       1       14.990030       15.525785        0.172935
       2       1       1       19.818922       20.703864        0.229246
       3       1       1       51.148758       51.856629        0.593972
       4       1       1       30.572790       30.653711        0.345131
       5       1       1       25.557512       25.788951        0.288363
       6       1       1       33.402226       33.252519        0.376996
       7       1       1        2.649221        2.705975        0.057881
       8       1       1        1.624508        1.638505        0.086990
       9       1       1        1.174937        0.911757        0.175686
      10       1       1       13.880596       13.743362        0.174648
      11       1       1        4.794443        4.912433        0.094654
      12       1       1        4.463450        4.477388        0.110581
      13       1       1        3.583659        3.620221        0.097296
     -13       2       1        4.986381        5.080453        0.090663
     -12       2       1        8.892448        8.855337        0.111540
     -11       2       1        4.012963        4.040792        0.099346
     -10       2       1        1.839080        1.739080        0.093207
      -9       2       1        5.418513        5.459853        0.083144
      -8       2       1       15.545454       15.411684        0.179809
      -7       2       1        0.214352        0.490510        0.490510
      -6       2       1       20.744299       20.741745        0.235893
      -5       2       1        7.581481        7.608088        0.088247
      -4       2       1       18.073424       18.178559        0.204411
      -3       2       1       22.438271       22.758735        0.253624
      -2       2       1       30.210054       30.909707        0.347476
      -1       2       1       29.210280       29.704545        0.344198
       0       2       1       21.234090       21.740745        0.240978
       1       2       1       40.291835       41.062026        0.462273
       2       2       1        3.215308        3.332717        0.057049
       3       2       1        7.178015        7.034486        0.082149
       4       2       1       21.420291       21.448310        0.242415
       5       2       1       12.516225       12.445883        0.144257
       6       2       1        7.562663        7.608482        0.090038
       7       2       1        8.111987        8.041642        0.098280
       8       2       1       11.396783       11.402193        0.129660
       9       2       1        4.677515        4.564537        0.081123
      10       2       1        3.220801        3.094301        0.121188
      11       2       1        8.507478        8.433149        0.143155
      12       2       1        0.361714        0.519038        0.519038
      13       2       1        4.198230        4.249118        0.104362
     -13       3       1        2.945884        2.848157        0.211398
     -12       3       1        3.098472        3.106815        0.096466
     -11       3       1        2.444509        2.298869        0.105652
     -10       3       1        3.916023        3.938274        0.092887
      -9       3       1        4.162800        4.133280        0.080256
      -8       3       1        1.294128        1.293213        0.108561
      -7       3       1        3.482110        3.471455        0.063963
      -6       3       1        9.004656        8.877162        0.103508
      -5       3       1       11.154862       11.010450        0.126057
      -4       3       1        5.572848        5.614178        0.069992
      -3       3       1        4.911815        5.028916        0.064644
      -2       3       1       29.483967       29.795134        0.334482
      -1       3       1        0.691047        0.930000        0.063455
       0       3       1       17.627168       17.771888        0.198044
       1       3       1       13.961909       13.874077        0.155841
       2       3       1       13.630033       13.567240        0.152696
       3       3       1        3.659611        3.635107        0.054464
       4       3       1       15.059040       14.954932        0.173187
       5       3       1       12.822171       12.691730        0.145017
       6       3       1        0.601434        0.564004        0.186909
       7       3       1       13.082886       12.853404        0.147107
       8       3       1        1.035702        1.076522        0.120227
       9       3       1        6.254866        6.133107        0.086455
      10       3       1        2.873705        2.729744        0.106959
      11       3       1        3.568514        3.530156        0.107145
      12       3       1        1.299199        1.200750        0.170604
     -12       4       1        1.908435        1.738850        0.406747
     -11       4       1        2.859394        2.786898        0.124474
     -10       4       1        0.121293        0.544794        0.544794
      -9       4       1        8.403316        8.204938        0.114387
      -8       4       1       11.388261       11.321219        0.129704
      -7       4       1       11.505669       11.157061        0.129368
      -6       4       1        6.953559        6.982764        0.092699
      -5       4       1        4.468163        4.497110        0.068341
      -4       4       1        1.040624        1.018676        0.083689
      -3       4       1       11.362298       11.187046        0.129922
      -2       4       1       10.057500        9.918165        0.115104
      -1       4       1        6.095332        6.079967        0.075802
       0       4       1        8.792704        8.727199        0.105830
       1       4       1        1.926314        1.853537        0.053898
       2       4       1        0.205410        0.253574        0.253574
       3       4       1        1.374015        1.391115        0.061303
       4       4       1        1.791969        1.662017        0.056744
       5       4       1        5.367907        5.242423        0.086553
       6       4       1        0.516237        0.315753        0.315753
       7       4       1        2.974689        2.877343        0.085838
       8       4       1        3.703086        3.744062        0.078547
       9       4       1        3.834596        3.686462        0.093552
      10       4       1        5.598512        5.543465        0.158486
      11       4       1        4.556778        4.526919        0.093862
      12       4       1        3.119241        3.176791        0.200048
     -11       5       1        1.368970        1.383185        0.189284
     -10       5       1        0.523478        0.631110        0.327466
      -9       5       1        3.105746        2.989615        0.110293
      -8       5       1        5.404809        5.277026        0.097933
      -7       5       1        4.827871        4.820166        0.090367
      -6       5       1        0.296387        0.517784        0.517784
      -5       5       1        4.173579        4.122863        0.088511
      -4       5       1        0.469895        0.390384        0.295516
      -3       5       1        1.028219        1.116288        0.117639
      -2       5       1        1.447045        1.344656        0.083268
      -1       5       1        7.898772        7.728260        0.097795
       0       5       1        0.507648        0.373497        0.240832
       1       5       1        0.692425        0.775951        0.127106
       2       5       1        4.898516        4.824417        0.099801
       3       5       1        7.458314        7.392496        0.142531
       4       5       1        3.567333        3.423156        0.100055
       5       5       1        0.884645        0.979643        0.126589
       6       5       1        5.069616        5.061917        0.076237
       7       5       1        0.646914        0.529528        0.434660
       8       5       1        1.198424        0.639844        0.346245
       9       5       1        2.307055        2.227824        0.101983
      10       5       1        4.010252        4.012481        0.108124
      -9       6       1        3.159787        3.347238        0.169503
      -8       6       1        1.441558        1.316966        0.187630
      -7       6       1       10.075239        9.971660        0.457250
      -6       6       1        3.253155        3.292264        0.097894
      -5       6       1        0.385767        0.583181        0.382682
      -4       6       1        0.920995        1.079583        0.258243
      -3       6       1        7.267614        7.434985        0.108526
      -2       6       1        1.877725        1.885497        0.120788
      -1       6       1        3.796103        3.601805        0.081720
       0       6       1        6.140052        6.266578        0.088552
       1       6       1        6.073858        6.272001        0.210896
       2       6       1        1.936070        1.832676        0.122939
       3       6       1        2.602320        2.440471        0.328340
       4       6       1        4.849301        4.782363        0.087047
       5       6       1        5.295478        5.406940        0.087542
       6       6       1        3.659431        3.741390        0.106421
       7       6       1        0.228421        0.809815        0.809815
       8       6       1        1.831979        1.800056        0.142376
      -7       7       1        1.480697        1.309504        0.368919
      -6       7       1        6.052766        5.997583        0.099193
      -5       7       1        0.921690        1.101499        0.225828
      -4       7       1        0.459147        0.564269        0.564269
      -3       7       1        2.271175        2.233025        0.213000
      -2       7       1        6.207610        6.449419        0.115462
      -1       7       1        3.040847        2.964237        0.131217
       0       7       1        7.411971        7.599276        0.143205
       1       7       1        3.238996        3.482671        0.217093
       2       7       1        3.932443        3.803157        0.118866
       3       7       1        0.074661        0.529245        0.455083
       4       7       1        5.434529        5.735852        0.094133
       5       7       1        7.348582        7.424958        0.111340
       6       7       1        1.863958        2.021509        0.118302
      -3       8       1        0.923647        0.721180        0.627906
      -2       8       1        1.224116        1.031601        0.491045
      -1       8       1        0.129376        0.524690        0.524690
       0       8       1        0.082240        0.486826        0.486826
       1       8       1        1.353280        0.751931        0.366704
       2       8       1        0.726367        0.831745        0.445740
       3       8       1        0.287676        0.642417        0.642417
     -13       0       2        0.297177        0.714073        0.714073
     -12       0       2        7.297412        7.114844        0.214989
     -11       0       2        4.756099        4.795936        0.185404
     -10       0       2        0.232499        0.409878        0.409878
      -9       0       2        4.887696        4.856336        0.085173
      -8       0       2        4.578703        4.583012        0.094694
      -7       0       2        9.372633        9.299731        0.143094
      -6       0       2       33.230284       33.637479        0.528719
      -5       0       2       23.116499       23.737102        0.268612
      -4       0       2       76.340330       77.425577        0.943161
      -3       0       2        9.457623        9.476867        0.107288
      -2       0       2       61.717029       62.127047        0.693018
       0       0       2       28.774359       30.117271        0.332543
       1       0       2        7.726732        8.112090        0.118530
       3       0       2       33.402799       34.020288        0.379688
       4       0       2        0.085194        0.263249        0.263249
       5       0       2       63.868131       63.353690        0.835532
       6       0       2       13.329993       13.304886        0.193822
       7       0       2       14.553082       14.568116        0.188269
       8       0       2        9.531806        9.353449        0.157199
       9       0       2       16.756346       16.444148        0.258969
      10       0       2        4.110529        4.063742        0.082034
      11       0       2       12.210877       12.071454        0.197954
      12       0       2       10.964353       11.164676        0.151049
      13       0       2        8.477102        8.754599        0.143153
     -14       1       2        0.673323        0.974320        0.455957
     -13       1       2        9.345447        9.165861        0.128881
     -12       1       2        2.498696        2.419442        0.138675
     -11       1       2        5.868048        5.925454        0.108410
     -10       1       2        1.727030        1.871417        0.071444
      -9       1       2        2.920171        2.964743        0.061279
      -8       1       2        0.145874        0.452327        0.452327
      -7       1       2       22.973411       22.771473        0.271696
      -6       1       2        6.453864        6.408042        0.077718
      -5       1       2       39.401570       39.500506        0.449002
      -4       1       2       18.455187       18.826311        0.209652
      -3       1       2       14.030336       14.471351        0.161564
      -2       1       2       57.779204       58.781460        0.664509
      -1       1       2       29.742719       31.173867        0.375815
       0       1       2       22.978739       24.014995        0.271154
       1       1       2       50.554374       51.558704        0.603430
       2       1       2        4.053250        4.105849        0.051592
       3       1       2       51.570813       52.472183        0.611697
       4       1       2       33.688373       33.734256        0.378596
       5       1       2       18.719486       18.844628        0.210788
       6       1       2       19.149163       19.128774        0.222955
       7       1       2        1.051386        1.011929        0.086942
       8       1       2        3.554119        3.552042        0.072243
       9       1       2        5.403694        5.244902        0.077117
      10       1       2        0.258455        0.371484        0.343199
      11       1       2        7.037159        7.005783        0.123705
      12       1       2        7.036153        7.015697        0.101219
      13       1       2        2.796291        2.743775        0.128952
     -13       2       2        0.514343        0.599917        0.383584
     -12       2       2        5.641044        5.705699        0.161242
     -11       2       2        1.367803        1.571782        0.162492
     -10       2       2        8.121040        8.000937        0.122867
      -9       2       2        0.318895        0.347994        0.347994
      -8       2       2        9.936261        9.892674        0.127327
      -7       2       2        1.419490        1.456022        0.060314
      -6       2       2       15.652681       15.514187        0.175673
      -5       2       2        1.954594        1.948512        0.043283
      -4       2       2        9.093322        8.878570        0.103320
      -3       2       2       32.783436       33.315912        0.373538
      -2       2       2       53.993032       54.797171        0.632238
      -1       2       2        7.094720        7.161006        0.082658
       0       2       2       27.897239       28.785066        0.320878
       1       2       2        0.688354        0.690145        0.067248
       2       2       2        4.162433        4.366349        0.056012
       3       2       2       41.081450       41.142800        0.467746
       4       2       2       42.475767       42.492117        0.488903
       5       2       2        4.472750        4.566290        0.061403
       6       2       2        0.529280        0.671044        0.115886
       7       2       2        6.269272        6.181747        0.081338
       8       2       2        0.927953        1.005435        0.123732
       9       2       2       14.750447       14.491032        0.188934
      10       2       2       13.196586       13.044922        0.174802
      11       2       2        0.475773        0.593633        0.593633
      12       2       2        0.288859        0.491833        0.491833
      13       2       2        3.733263        3.888830        0.167674
     -13       3       2        1.698271        1.798750        0.291534
     -12       3       2        1.618086        1.654630        0.137527
     -11       3       2        4.458955        4.282523        0.098864
     -10       3       2        6.972887        6.845144        0.097033
      -9       3       2       22.584564       22.114475        0.251721
      -8       3       2        7.179918        7.066965        0.088069
      -7       3       2        3.392969        3.337963        0.064586
      -6       3       2        8.363075        8.364389        0.103578
      -5       3       2        0.724325        0.710422        0.098867
      -4       3       2        9.073550        9.127048        0.106460
      -3       3       2       39.448002       39.195408        0.451376
      -2       3       2       20.275435       20.335683        0.228968
      -1       3       2       14.057068       14.134709        0.162594
       0       3       2       26.669118       26.826666        0.299321
       1       3       2       16.983682       16.954056        0.191299
       2       3       2       23.610591       23.537842        0.263607
       3       3       2       11.304693       11.250333        0.128733
       4       3       2        2.445073        2.500160        0.051916
       5       3       2        5.738004        5.751174        0.075700
       6       3       2        2.125502        2.082330        0.059560
       7       3       2       11.778347       11.584041        0.133713
       8       3       2        7.628118        7.479773        0.131031
       9       3       2        3.912048        3.751800        0.112844
      10       3       2       10.626282       10.443180        0.145607
      11       3       2        2.676413        2.557049        0.097191
      12       3       2        1.050072        0.908625        0.239521
     -12       4       2        2.508126        2.386629        0.255667
     -11       4       2        4.135748        4.003623        0.165785
     -10       4       2        8.020193        7.721399        0.124294
      -9       4       2        4.778905        4.522942        0.097899
      -8       4       2       10.959584       10.930691        0.166398
      -7       4       2        6.368711        6.363647        0.083201
      -6       4       2        0.049284        0.368646        0.306196
      -5       4       2        0.106927        0.311609        0.311609
      -4       4       2        5.725055        5.600982        0.071516
      -3       4       2        8.160646        8.137506        0.096610
      -2       4       2       19.656382       19.104188        0.216361
      -1       4       2        7.833645        7.729295        0.091494
       0       4       2       18.960945       18.719776        0.210859
       1       4       2       18.660832       18.374167        0.206613
       2       4       2        3.604993        3.490559        0.055155
       3       4       2        3.778324        3.813791        0.058794
       4       4       2        1.952843        1.813532        0.056205
       5       4       2        0.808911        0.965557        0.108002
       6       4       2       12.676534       12.718097        0.143122
       7       4       2        3.157054        3.234347        0.070647
       8       4       2        9.310211        9.156528        0.132948
       9       4       2        8.955996        8.849237        0.112190
      10       4       2        0.303355        0.565509        0.565509
      11       4       2        4.595619        4.501111        0.093164
     -11       5       2        6.287612        6.165468        0.098014
     -10       5       2        6.491079        6.467070        0.094944
      -9       5       2        0.386896        0.481560        0.481560
      -8       5       2       12.898982       12.846011        0.146011
      -7       5       2       10.901350       10.973149        0.127413
      -6       5       2        2.016496        2.184125        0.091901
      -5       5       2        5.040864        4.906526        0.093315
      -4       5       2       11.794609       11.551190        0.130157
      -3       5       2        3.746165        3.901282        0.070094
      -2       5       2        9.964315        9.702010        0.128557
      -1       5       2       21.218329       20.819942        0.238883
       0       5       2        6.793014        6.758402        0.083000
       1       5       2        8.724539        8.551959        0.107848
       2       5       2        3.500157        3.528881        0.068101
       3       5       2        4.320298        4.404997        0.086085
       4       5       2        2.285729        2.220563        0.084983
       5       5       2        5.414504        5.505089        0.087063
       6       5       2        1.045854        0.997848        0.147495
       7       5       2        8.819717        8.865551        0.113980
       8       5       2        6.417539        6.446860        0.109747
       9       5       2        5.213728        5.034978        0.152253
      10       5       2        2.036935        1.978484        0.153382
      -9       6       2        1.266363        1.067801        0.278055
      -8       6       2        1.999933        1.871123        0.111435
      -7       6       2        4.332823        4.480402        0.112565
      -6       6       2        5.158220        5.228767        0.101974
      -5       6       2        1.405646        1.688254        0.150105
      -4       6       2        5.450087        5.408604        0.104455
      -3       6       2        3.400413        3.453694        0.106755
      -2       6       2        0.627369        0.452548        0.452548
      -1       6       2        6.491809        6.660931        0.097014
       0       6       2        7.825172        8.268615        0.153937
       1       6       2        4.217569        4.256289        0.110569
       2       6       2        6.638387        6.882732        0.109402
       3       6       2        2.805702        3.027375        0.133606
       4       6       2        1.828421        1.758863        0.146474
       5       6       2        5.092231        5.223505        0.098175
       6       6       2        5.405244        5.545990        0.142472
       7       6       2        3.828197        3.770676        0.294328
       8       6       2        5.614068        5.553647        0.103877
      -7       7       2        1.300492        1.384485        0.361206
      -6       7       2        0.942898        0.971030        0.263994
      -5       7       2        2.461827        2.281885        0.111678
      -4       7       2        5.390490        5.346681        0.179090
      -3       7       2        5.925163        5.830780        0.212685
      -2       7       2        1.182328        1.069346        0.296041
      -1       7       2        0.611823        0.661891        0.431457
       0       7       2        0.562171        0.714143        0.714143
       1       7       2        2.213848        1.955300        0.317589
       2       7       2        1.491333        1.568853        0.197686
       3       7       2        4.842578        4.747947        0.213744
       4       7       2        2.322140        2.296715        0.101470
       5       7       2        3.150136        3.297272        0.154661
       6       7       2        2.045054        1.938556        0.304941
      -3       8       2        4.973268        4.954392        0.141077
      -2       8       2        3.507905        3.651438        0.176096
      -1       8       2        2.628622        2.352786        0.226474
       0       8       2        1.283975        0.915423        0.321201
       1       8       2        1.294501        1.043552        0.271930
       2       8       2        0.613748        0.502792        0.502792
     -14       1       3        1.290748        1.095399        0.434794
     -13       1       3        1.314426        1.136090        0.216960
     -12       1       3        0.640885        0.610164        0.478255
     -11       1       3        9.047009        8.995944        0.158127
     -10       1       3        3.681207        3.618701        0.071731
      -9       1       3        0.849118        1.016563        0.099012
      -8       1       3       10.712045       10.568822        0.123249
      -7       1       3        4.700503        4.783095        0.060914
      -6       1       3        2.733129        2.757517        0.048938
      -5       1       3       17.381617       17.709884        0.197888
      -4       1       3        3.242660        3.205464        0.044293
      -3       1       3       30.995415       31.771056        0.354818
      -2       1       3       11.280587       11.334461        0.126874
      -1       1       3       44.682524       46.630569        0.523195
       0       1       3       10.490642       10.635319        0.119141
       1       1       3       69.068013       70.639153        0.799337
       2       1       3       52.603617       53.941821        0.623531
       3       1       3       16.238025       16.135675        0.180738
       4       1       3       35.607812       35.781420        0.403319
       5       1       3        3.248034        3.335116        0.053196
       6       1       3       11.619780       11.615937        0.139004
       7       1       3        6.707064        6.663182        0.083669
       8       1       3       22.495331       22.174084        0.331465
       9       1       3       12.642435       12.416521        0.200139
      10       1       3        7.124574        6.961394        0.089785
      11       1       3        8.187581        8.172331        0.114230
      12       1       3        4.533127        4.539053        0.095181
      13       1       3        3.872244        3.827924        0.092285
     -13       2       3        2.494463        2.429918        0.244512
     -12       2       3        0.215862        0.514004        0.514004
     -11       2       3        2.772173        2.759293        0.126006
     -10       2       3       17.104372       17.209881        0.202824
      -9       2       3        2.072500        1.958213        0.068452
      -8       2       3        6.517116        6.456082        0.081210
      -7       2       3       11.693307       11.643453        0.131720
      -6       2       3       19.339508       19.387367        0.217599
      -5       2       3        5.047408        5.148009        0.063523
      -4       2       3       22.022922       21.986359        0.246994
      -3       2       3       42.605344       43.222217        0.490729
      -2       2       3        7.612936        7.745321        0.092283
      -1       2       3       32.185117       32.599540        0.388206
       0       2       3        0.697524        0.480104        0.117061
       1       2       3       46.603489       47.502842        0.544350
       2       2       3       10.012209       10.340696        0.117683
       3       2       3       25.176584       24.988197        0.278685
       4       2       3       18.294123       18.312837        0.204828
       5       2       3       12.171174       12.009580        0.138607
       6       2       3        9.182343        9.115646        0.107760
       7       2       3        5.392587        5.322687        0.079692
       8       2       3        5.557213        5.400926        0.076266
       9       2       3        5.564959        5.557967        0.082294
      10       2       3        6.874786        6.719896        0.124443
      11       2       3        2.365402        2.247932        0.151149
      12       2       3        3.540444        3.522073        0.101547
      13       2       3        5.056582        5.062707        0.143357
     -13       3       3        0.178712        0.855044        0.556046
     -12       3       3        4.415140        4.402840        0.095985
     -11       3       3        1.494005        1.352849        0.193366
     -10       3       3        4.644026        4.665512        0.152198
      -9       3       3        8.698030        8.807837        0.103988
      -8       3       3        6.505404        6.476728        0.085640
      -7       3       3        3.731711        3.688360        0.064964
      -6       3       3        2.852175        3.273377        0.055148
      -5       3       3        6.193613        6.081940        0.075361
      -4       3       3       11.856809       11.826665        0.134360
      -3       3       3        4.988943        7.197361        0.116824
      -2       3       3        3.035302        3.027755        0.067046
      -1       3       3        9.149707        9.100824        0.105103
       0       3       3       22.888171       23.228000        0.258891
       1       3       3        0.461590        0.633482        0.086125
       2       3       3        5.313048        5.272476        0.068247
       3       3       3       24.641258       24.212600        0.273302
       4       3       3        3.098091        2.918339        0.055228
       5       3       3        5.259527        5.215745        0.070651
       6       3       3        2.163497        2.203225        0.068723
       7       3       3        9.722050        9.517353        0.111291
       8       3       3        1.864702        1.824555        0.086308
       9       3       3        9.228695        9.298656        0.113287
      10       3       3        4.881388        4.863127        0.089030
      11       3       3        2.941262        2.892196        0.126767
      12       3       3        3.886087        3.993244        0.092219
     -12       4       3        3.416765        3.466987        0.096972
     -11       4       3        5.768296        5.730270        0.197821
     -10       4       3        6.237284        6.180858        0.139252
      -9       4       3       11.285503       11.130588        0.159262
      -8       4       3        9.787174        9.742022        0.113938
      -7       4       3        1.983717        2.010075        0.074306
      -6       4       3        6.570088        6.438245        0.083719
      -5       4       3       12.157923       11.994165        0.136678
      -4       4       3       19.277418       18.907406        0.215964
      -3       4       3       18.956656       18.665208        0.210128
      -2       4       3       14.347321       14.111343        0.165734
      -1       4       3        0.425459        0.510196        0.153125
       0       4       3        4.942835        4.905813        0.064016
       1       4       3        9.414103        9.367017        0.109641
       2       4       3       18.434325       18.283873        0.207922
       3       4       3       10.596957       10.606130        0.123287
       4       4       3        4.110681        4.129407        0.060254
       5       4       3        2.826924        2.749400        0.064870
       6       4       3        1.282696        1.337572        0.094713
       7       4       3        2.610600        2.456888        0.070678
       8       4       3        3.867561        3.930140        0.079556
       9       4       3        0.138448        0.541202        0.541202
      10       4       3        3.007371        3.054014        0.109748
      11       4       3        1.190801        1.110856        0.219172
     -11       5       3        0.662234        0.596406        0.596406
     -10       5       3        0.763995        0.456289        0.456289
      -9       5       3        0.906835        0.845813        0.253192
      -8       5       3        0.434447        0.575413        0.575413
      -7       5       3        4.687722        4.553570        0.095880
      -6       5       3        2.703104        2.675687        0.096540
      -5       5       3        4.350313        4.431930        0.092920
      -4       5       3        3.821004        3.840182        0.075079
      -3       5       3        5.352082        5.234119        0.072724
      -2       5       3        4.505842        4.369325        0.071651
      -1       5       3        2.712256        2.629715        0.079676
       0       5       3        2.681721        2.786754        0.065174
       1       5       3        1.879757        1.956170        0.068473
       2       5       3        2.853869        2.951288        0.068962
       3       5       3        0.350580        0.544885        0.201957
       4       5       3        4.683123        4.638642        0.073010
       5       5       3        2.656018        2.643653        0.064486
       6       5       3        2.064015        1.851999        0.115825
       7       5       3        2.918365        2.620229        0.104836
       8       5       3        4.846394        5.001900        0.093336
       9       5       3        3.053009        2.956637        0.095186
      10       5       3        1.720147        1.493553        0.160886
      -9       6       3        5.018353        5.083601        0.209794
      -8       6       3        1.457630        1.465367        0.138001
      -7       6       3        0.541510        0.550000        0.466334
      -6       6       3        1.534350        1.820082        0.143956
      -5       6       3       11.062673       11.108555        0.281737
      -4       6       3        8.946108        9.129348        0.152601
      -3       6       3        2.369431        2.740073        0.123396
      -2       6       3       10.044914       10.109896        0.137434
      -1       6       3        0.585977        0.646529        0.363510
       0       6       3        4.944330        5.303961        0.108097
       1       6       3        1.955783        1.883507        0.324213
       2       6       3        8.934980        9.451508        0.146509
       3       6       3        1.928098        2.546822        0.209515
       4       6       3        2.045633        1.945585        0.140010
       5       6       3        3.678276        3.652260        0.094311
       6       6       3        5.773010        5.761423        0.111202
       7       6       3        0.968703        1.384594        0.233638
       8       6       3        3.023877        2.795425        0.199409
      -7       7       3        1.151293        0.824924        0.540495
      -6       7       3        1.474229        1.295724        0.185273
      -5       7       3        1.929062        1.913949        0.113227
      -4       7       3        5.603557        5.816270        0.251919
      -3       7       3        1.266199        1.338805        0.227950
      -2       7       3        1.150486        1.284874        0.238547
      -1       7       3        4.655035        4.480290        0.109363
       0       7       3        2.103306        2.192099        0.143173
       1       7       3        1.768423        1.961173        0.320472
       2       7       3        3.695185        3.544291        0.116026
       3       7       3        5.547171        5.478321        0.154788
       4       7       3        0.867107        0.534416        0.382100
       5       7       3        3.577419        3.609016        0.087227
       6       7       3        0.548777        0.712671        0.712671
      -3       8       3        2.504434        2.454975        0.207487
      -2       8       3        0.015968        0.783007        0.595657
      -1       8       3        0.282813        0.658331        0.658331
       0       8       3        0.336132        0.629444        0.629444
       1       8       3        0.558390        0.564624        0.448005
       2       8       3        0.550308        0.533385        0.457228
     -13       0       4        0.815949        0.783901        0.708402
     -12       0       4       15.882953       16.053037        0.183254
     -11       0       4        7.469298        7.506331        0.107952
     -10       0       4        7.149494        7.010064        0.096888
      -9       0       4       18.548508       18.278676        0.199959
      -8       0       4        5.147296        4.995498        0.070764
      -7       0       4       15.711209       15.573054        0.177600
      -6       0       4        4.196377        4.228475        0.070471
      -5       0       4       10.443467       10.492855        0.130423
      -4       0       4       27.012319       27.751577        0.305812
      -3       0       4       22.589817       23.487018        0.266553
      -1       0       4       71.399994       73.324143        0.936714
       0       0       4       19.994794       21.004285        0.234114
       1       0       4      104.488975       99.995000        0.556677
       2       0       4        7.035311        7.119902        0.083496
       3       0       4       11.467896       11.457312        0.141394
       4       0       4       14.831569       15.188153        0.177824
       5       0       4        8.493039        8.376336        0.138193
       6       0       4        3.079861        3.004130        0.067823
       7       0       4       40.256185       40.195398        0.490360
       8       0       4       19.724553       19.655788        0.231576
       9       0       4        5.261738        5.214691        0.101864
      10       0       4        9.183112        9.112629        0.269100
      11       0       4        0.836679        0.625939        0.625939
      12       0       4        6.747136        6.820191        0.155658
     -14       1       4        0.615972        0.607618        0.607618
     -13       1       4        2.696923        2.611743        0.103636
     -12       1       4        0.770686        0.582151        0.582151
     -11       1       4       14.655658       14.513098        0.212748
     -10       1       4        2.165638        2.132979        0.071717
      -9       1       4        7.902051        7.886317        0.092281
      -8       1       4       13.425540       13.249906        0.155250
      -7       1       4        1.599035        1.570191        0.053418
      -6       1       4       14.010226       13.981416        0.157162
      -5       1       4       23.731853       23.974570        0.267398
      -4       1       4       14.355092       14.524462        0.163404
      -3       1       4       37.006379       37.860666        0.424720
      -2       1       4       46.140616       47.414766        0.535452
      -1       1       4       38.242862       39.430318        0.440576
       0       1       4       95.929378       96.815753        1.265190
       1       1       4       19.997043       20.485117        0.227525
       2       1       4        7.428748        7.603420        0.087304
       3       1       4        8.669086        8.538969        0.097880
       4       1       4        4.150485        4.277382        0.058852
       5       1       4       15.434255       15.325469        0.187107
       6       1       4       18.210958       18.136427        0.206564
       7       1       4       14.569396       14.342245        0.183856
       8       1       4       14.168736       14.121261        0.162034
       9       1       4        3.905995        3.831579        0.086716
      10       1       4        7.521853        7.352959        0.096169
      11       1       4        3.188068        3.251615        0.109482
      12       1       4        1.733875        1.700941        0.144471
     -13       2       4        2.196803        2.376720        0.107998
     -12       2       4        0.808504        0.553082        0.420041
     -11       2       4        8.110218        7.938640        0.111699
     -10       2       4       13.011843       13.038021        0.153146
      -9       2       4        1.481365        1.461164        0.080005
      -8       2       4        9.778961        9.771796        0.111827
      -7       2       4        4.637252        4.576462        0.060379
      -6       2       4        5.676295        5.767929        0.069771
      -5       2       4       13.206119       13.149144        0.149914
      -4       2       4       19.588852       19.521527        0.218418
      -3       2       4       12.884595       12.969580        0.145774
      -2       2       4       11.744642       11.893696        0.133594
      -1       2       4       37.135000       38.016312        0.426553
       0       2       4       33.725968       34.134880        0.382250
       1       2       4       11.042740       11.022250        0.124085
       2       2       4        2.913949        2.748818        0.045135
       3       2       4       23.486099       23.708648        0.267019
       4       2       4        9.723137        9.702886        0.111119
       5       2       4       19.199471       19.216659        0.215607
       6       2       4       17.132824       16.977338        0.191332
       7       2       4        1.738419        1.769435        0.121436
       8       2       4        9.298760        9.143796        0.109196
       9       2       4       14.794717       14.481022        0.165646
      10       2       4        3.002165        2.918236        0.123849
      11       2       4        6.484523        6.455773        0.144830
      12       2       4        4.843255        4.917621        0.090821
     -13       3       4        5.172591        5.125817        0.225409
     -12       3       4        0.901851        0.550545        0.364266
     -11       3       4        5.211353        5.270199        0.160503
     -10       3       4        7.881232        8.006747        0.099978
      -9       3       4       11.377380       11.342839        0.130792
      -8       3       4        0.139876        0.311929        0.311929
      -7       3       4       21.578794       21.409577        0.239788
      -6       3       4        5.197961        5.373174        0.070439
      -5       3       4        8.448343        8.365584        0.101808
      -4       3       4       38.474831       38.278062        0.441571
      -3       3       4       16.735125       16.660432        0.186513
      -2       3       4        7.491281        7.556984        0.091597
      -1       3       4       18.742930       18.601344        0.214936
       0       3       4       18.727112       18.807179        0.210943
       1       3       4        7.014612        7.042230        0.086441
       2       3       4       36.512531       36.426501        0.414975
       3       3       4       25.663512       25.673722        0.306223
       4       3       4       17.251148       17.229045        0.216109
       5       3       4        4.894941        4.874731        0.065885
       6       3       4        1.383119        1.346885        0.081974
       7       3       4        9.306569        9.106536        0.126670
       8       3       4        8.132508        7.933410        0.100978
       9       3       4        6.350008        6.350276        0.132559
      10       3       4        4.502299        4.485978        0.153427
      11       3       4        4.300074        4.268255        0.133887
      12       3       4        5.284008        5.143151        0.099343
     -12       4       4        3.075406        2.921917        0.175410
     -11       4       4        0.606750        0.472652        0.472652
     -10       4       4        1.338528        1.488086        0.135385
      -9       4       4        1.373354        1.375827        0.115153
      -8       4       4        8.331976        8.126931        0.099540
      -7       4       4        3.612905        3.496713        0.070198
      -6       4       4       16.173547       15.981239        0.181872
      -5       4       4       12.175187       12.072696        0.136617
      -4       4       4        2.090493        2.573674        0.073634
      -3       4       4       13.381246       13.255188        0.157478
      -2       4       4        1.646481        1.698705        0.057182
      -1       4       4        1.648039        1.625023        0.063325
       0       4       4        8.703463        8.670871        0.111899
       1       4       4        4.296111        4.266029        0.059962
       2       4       4       18.373081       18.052147        0.205018
       3       4       4       15.469001       15.184202        0.172540
       4       4       4        3.186899        3.061209        0.058627
       5       4       4       12.629884       12.360421        0.152636
       6       4       4        6.237437        6.075772        0.080523
       7       4       4        4.000220        3.941700        0.068846
       8       4       4        3.804069        3.853959        0.089653
       9       4       4        0.575137        0.637730        0.637730
      10       4       4        4.471485        4.475377        0.147560
      11       4       4        6.211464        6.241955        0.092971
     -11       5       4        4.585798        4.518960        0.100250
     -10       5       4        3.723581        3.617872        0.117301
      -9       5       4        0.919611        0.884760        0.242343
      -8       5       4        0.922655        0.719931        0.338879
      -7       5       4        3.356837        3.303029        0.093044
      -6       5       4       15.141540       14.964291        0.183898
      -5       5       4       19.991606       20.014745        0.222827
      -4       5       4        1.796928        1.725138        0.104089
      -3       5       4        7.750392        7.620039        0.133652
      -2       5       4        4.629060        4.667762        0.078753
      -1       5       4        5.456428        5.534980        0.091543
       0       5       4       12.246102       11.875605        0.166634
       1       5       4       23.771891       24.102282        0.541722
       2       5       4        4.193760        4.106580        0.076444
       3       5       4        0.706509        0.600333        0.252914
       4       5       4       11.925146       11.777096        0.131496
       5       5       4        4.574333        4.600543        0.089114
       6       5       4        9.675744        9.773331        0.182137
       7       5       4        3.831940        3.910115        0.082583
       8       5       4        2.345667        2.283506        0.093232
       9       5       4        2.551100        2.561054        0.105693
      10       5       4        3.200834        3.385410        0.191823
      -9       6       4        1.413658        1.427165        0.135887
      -8       6       4        2.107376        2.145926        0.112801
      -7       6       4        2.104583        2.082378        0.149764
      -6       6       4        4.429157        4.470235        0.125813
      -5       6       4        4.154289        4.217345        0.112835
      -4       6       4        4.639002        4.659184        0.098154
      -3       6       4        2.795348        2.935234        0.093668
      -2       6       4        0.668396        0.613596        0.278633
      -1       6       4        3.317406        3.212476        0.275470
       0       6       4        2.166044        2.134971        0.295541
       1       6       4        5.719081        5.850214        0.172274
       2       6       4        6.640991        6.842660        0.158350
       3       6       4        2.659408        2.824040        0.112066
       4       6       4        0.862946        0.827164        0.276346
       5       6       4        3.240490        3.192021        0.116798
       6       6       4        1.306521        1.360882        0.194263
       7       6       4        5.027076        5.208935        0.125530
       8       6       4        4.106985        4.149940        0.110509
      -7       7       4        2.105118        2.107700        0.236765
      -6       7       4        1.723237        1.606456        0.200646
      -5       7       4        1.586668        1.554767        0.134943
      -4       7       4        4.113520        3.965728        0.112937
      -3       7       4        5.448780        5.529014        0.103243
      -2       7       4        3.050001        3.322800        0.119364
      -1       7       4        4.682229        4.584757        0.106476
       0       7       4        0.628612        0.772334        0.404503
       1       7       4        3.192934        3.188730        0.135044
       2       7       4        5.293186        5.343220        0.113019
       3       7       4        2.203143        2.224365        0.103752
       4       7       4        0.757912        0.531695        0.378072
       5       7       4        2.772159        2.724427        0.280966
      -3       8       4        1.762314        1.771892        0.276632
      -2       8       4        4.089520        4.137874        0.161192
      -1       8       4        2.586131        2.506372        0.209483
       0       8       4        1.331993        1.504626        0.178202
       1       8       4        0.740126        0.464543        0.464543
       2       8       4        3.097905        2.930700        0.190152
     -14       1       5        1.463404        1.242900        0.390961
     -13       1       5        7.708527        7.898924        0.154894
     -12       1       5       10.716024       10.734058        0.258372
     -11       1       5        3.551968        3.526613        0.120589
     -10       1       5        7.589235        7.473219        0.090672
      -9       1       5        4.217914        4.199048        0.063833
      -8       1       5       11.730587       11.640447        0.137838
      -7       1       5        3.669486        3.674643        0.051523
      -6       1       5       24.104985       24.310286        0.271983
      -5       1       5       13.715793       13.673332        0.154826
      -4       1       5        0.610031        0.582065        0.071282
      -3       1       5       35.600736       36.436657        0.408474
      -2       1       5       11.275199       11.396491        0.127507
      -1       1       5        2.582478        2.507868        0.040399
       0       1       5       20.278865       21.106397        0.234406
       1       1       5       26.097973       26.723585        0.297651
       2       1       5       11.115595       11.173182        0.126011
       3       1       5        5.406103        5.662685        0.068134
       4       1       5       23.316696       23.410254        0.261820
       5       1       5        2.664124        2.775914        0.053232
       6       1       5       18.824502       18.834277        0.218424
       7       1       5       15.551821       15.451537        0.193752
       8       1       5        0.076452        0.352704        0.352704
       9       1       5        6.034824        5.924103        0.085696
      10       1       5        4.726448        4.779854        0.097546
      11       1       5        8.679265        8.690685        0.110766
      12       1       5        4.634717        4.560263        0.091930
     -13       2       5        2.767114        2.723123        0.172535
     -12       2       5        6.918828        7.033065        0.107604
     -11       2       5        3.509043        3.575752        0.111939
     -10       2       5        0.448604        0.352704        0.352704
      -9       2       5        6.094130        5.985232        0.085740
      -8       2       5       14.326799       14.310486        0.165522
      -7       2       5        7.858582        7.801859        0.090374
      -6       2       5        5.196346        5.136828        0.070764
      -5       2       5       32.838234       33.012422        0.372875
      -4       2       5        6.024376        6.117924        0.080210
      -3       2       5        4.010718        3.983717        0.054213
      -2       2       5        4.281651        4.573292        0.059092
      -1       2       5       55.057120       55.197735        0.647667
       0       2       5       17.248117       17.508855        0.195276
       1       2       5       23.369667       23.611226        0.263421
       2       2       5       30.612292       30.777427        0.345043
       3       2       5       19.516129       19.542262        0.224653
       4       2       5        1.890506        1.917029        0.053296
       5       2       5        9.513093        9.511099        0.110248
       6       2       5       24.310589       24.108297        0.272610
       7       2       5        2.178236        2.137124        0.084930
       8       2       5        6.784945        6.604847        0.086948
       9       2       5        4.400910        4.311496        0.090951
      10       2       5        7.860122        7.707723        0.100359
      11       2       5        0.635181        0.611392        0.342319
      12       2       5        3.939510        3.858368        0.095523
     -13       3       5        3.719058        3.446738        0.112071
     -12       3       5        0.463737        0.575065        0.398997
     -11       3       5        6.197006        6.247880        0.256803
     -10       3       5        0.660584        0.731574        0.241370
      -9       3       5        0.331535        0.412674        0.290609
      -8       3       5        2.296075        2.238482        0.066087
      -7       3       5       14.525844       14.266745        0.159300
      -6       3       5        2.003184        2.006739        0.055611
      -5       3       5        4.898399        4.767599        0.061964
      -4       3       5       13.238363       13.073638        0.147695
      -3       3       5       11.574334       11.506085        0.130673
      -2       3       5        6.488624        6.496538        0.083972
      -1       3       5        2.191045        2.245863        0.056868
       0       3       5        9.900744        9.856064        0.112348
       1       3       5       11.661002       11.560277        0.133554
       2       3       5        7.036106        7.026877        0.084399
       3       3       5        1.027240        1.037882        0.069843
       4       3       5        4.733830        4.643275        0.062336
       5       3       5       15.844435       15.666844        0.179107
       6       3       5        0.913025        1.052901        0.105430
       7       3       5        2.522917        2.454588        0.068063
       8       3       5       10.463129       10.086129        0.119685
       9       3       5        2.920727        2.931689        0.156405
      10       3       5        1.203400        1.281952        0.176963
      11       3       5        2.070042        2.215829        0.102585
      12       3       5        4.664736        4.639828        0.155856
     -12       4       5        3.702699        3.503284        0.116988
     -11       4       5        1.108638        0.767984        0.331980
     -10       4       5        2.563098        2.519365        0.092371
      -9       4       5        0.506033        0.479270        0.344734
      -8       4       5        4.311942        4.239693        0.069921
      -7       4       5       11.864171       11.879394        0.146108
      -6       4       5       15.459987       15.418495        0.187277
      -5       4       5        9.157749        9.012214        0.104633
      -4       4       5        8.430392        8.268192        0.097880
      -3       4       5        1.532954        1.486540        0.063093
      -2       4       5       14.731413       14.584924        0.165492
      -1       4       5       19.385678       19.264216        0.230298
       0       4       5       21.766471       21.375687        0.243011
       1       4       5       17.948497       17.779764        0.200799
       2       4       5       10.666835       10.462313        0.121617
       3       4       5        1.324078        1.255588        0.076435
       4       4       5       11.166229       11.196875        0.129355
       5       4       5       10.684153       10.729865        0.188518
       6       4       5        9.312193        9.423534        0.161191
       7       4       5       11.236778       11.192408        0.128051
       8       4       5        4.085192        4.116552        0.128946
       9       4       5        1.395049        1.216840        0.178717
      10       4       5        2.452409        2.497339        0.109432
      11       4       5        1.857939        1.664001        0.167004
     -11       5       5        1.818320        1.682528        0.196998
     -10       5       5        4.297336        4.101341        0.139145
      -9       5       5        0.003775        0.457602        0.457602
      -8       5       5        2.942533        3.099516        0.103586
      -7       5       5        2.442603        2.425469        0.097938
      -6       5       5        0.487457        0.552359        0.302759
      -5       5       5        1.158758        1.524828        0.142837
      -4       5       5        0.629500        0.462493        0.345020
      -3       5       5        2.598498        2.649038        0.075149
      -2       5       5        5.165478        4.977047        0.081641
      -1       5       5        1.116251        1.052378        0.125502
       0       5       5        4.378525        4.355571        0.100222
       1       5       5        5.054530        4.992194        0.335156
       2       5       5        2.849019        2.755032        0.105900
       3       5       5        3.478486        3.336315        0.083317
       4       5       5        3.552437        3.635382        0.075747
       5       5       5        1.464973        1.446755        0.102880
       6       5       5        0.165406        0.380526        0.380526
       7       5       5        0.220483        0.556866        0.556866
       8       5       5        0.774834        0.424853        0.424853
       9       5       5        2.378679        2.105873        0.140447
      10       5       5        2.215746        2.368734        0.205033
      -9       6       5        4.708284        4.635947        0.086881
      -8       6       5        0.036880        0.538609        0.538609
      -7       6       5        2.803909        2.615033        0.293999
      -6       6       5        7.644456        7.654737        0.109672
      -5       6       5        2.935947        2.752799        0.232263
      -4       6       5        5.975261        5.909061        0.232618
      -3       6       5        2.194183        2.068768        0.101257
      -2       6       5        7.515303        7.673135        0.105044
      -1       6       5        2.197600        2.296693        0.117313
       0       6       5       13.382314       13.269137        0.152735
       1       6       5        8.537468        8.731953        0.149296
       2       6       5        1.212862        1.068971        0.319372
       3       6       5        4.605621        4.599565        0.108352
       4       6       5        4.027468        4.144153        0.143403
       5       6       5        6.915176        6.977535        0.113280
       6       6       5        2.722851        2.811797        0.097648
       7       6       5        5.112834        5.341255        0.186839
      -7       7       5        3.875604        3.833406        0.169665
      -6       7       5        1.658517        1.438506        0.201372
      -5       7       5        0.652873        0.520096        0.456065
      -4       7       5        0.311428        0.509019        0.509019
      -3       7       5        3.397450        3.529589        0.160465
      -2       7       5        1.285781        1.115572        0.289497
      -1       7       5        1.264343        1.024158        0.256499
       0       7       5        2.441368        2.525807        0.110750
       1       7       5        4.962729        4.780167        0.086129
       2       7       5        0.020819        0.444860        0.444860
       3       7       5        0.442875        0.587622        0.587622
       4       7       5        2.484774        2.617231        0.096200
       5       7       5        2.368847        2.609080        0.245926
      -2       8       5        0.575680        0.765702        0.589918
      -1       8       5        2.094448        1.803996        0.281498
       0       8       5        0.167918        0.514684        0.514684
       1       8       5        0.641857        0.707319        0.357891
     -13       0       6       14.466495       14.578066        0.163837
     -12       0       6        5.046147        6.007911        0.155391
     -11       0       6        1.907446        1.875180        0.202996
     -10       0       6        8.450562        8.478325        0.114654
      -9       0       6       12.125897       11.926441        0.132799
      -8       0       6        0.311873        0.485592        0.230054
      -7       0       6       39.413621       39.309032        0.463569
      -6       0       6       31.637161       31.816977        0.356684
      -5       0       6       26.823697       26.716474        0.301706
      -4       0       6       16.536264       16.748731        0.186727
      -3       0       6        8.786338        9.404414        0.109469
      -2       0       6       32.304928       32.962099        0.370229
      -1       0       6       34.954866       35.467873        0.394379
       0       0       6       77.747459       78.969614        0.923795
       1       0       6       36.995657       37.327470        0.415683
       2       0       6        4.787835        4.880266        0.066224
       3       0       6       59.287443       59.034143        0.847890
       4       0       6        9.123309        8.849802        0.104575
       5       0       6        6.338489        6.211844        0.082896
       6       0       6       15.992863       16.898521        0.227288
       7       0       6        2.698155        2.529190        0.091752
       8       0       6        5.276020        5.103920        0.096625
       9       0       6       12.793922       12.783192        0.154653
      10       0       6       10.239803       10.223502        0.122017
      11       0       6        3.913171        4.031377        0.204237
      12       0       6       10.835708       11.200446        0.144679
     -14       1       6        4.888107        4.704572        0.147600
     -13       1       6        0.509997        0.564358        0.564358
     -12       1       6        5.221332        5.344998        0.107059
     -11       1       6        1.105721        0.950894        0.266132
     -10       1       6        0.755735        0.727942        0.178306
      -9       1       6       11.566973       11.480854        0.132726
      -8       1       6        3.225505        3.176948        0.051888
      -7       1       6       10.774267       10.768473        0.123756
      -6       1       6       30.615803       30.587906        0.344560
      -5       1       6        4.976171        4.936395        0.062383
      -4       1       6       33.110372       33.135178        0.371631
      -3       1       6        1.514261        1.419260        0.036907
      -2       1       6        5.869550        5.888803        0.070470
      -1       1       6        1.765431        1.743846        0.040702
       0       1       6       43.207207       43.784815        0.500291
       1       1       6       35.535023       36.351891        0.407629
       2       1       6       50.780744       50.767608        0.586735
       3       1       6        5.181260        5.412208        0.066556
       4       1       6       15.577784       15.446359        0.176126
       5       1       6       22.264008       22.102941        0.249108
       6       1       6       11.340473       11.319011        0.129283
       7       1       6        2.491855        2.431358        0.079167
       8       1       6        5.049119        4.987685        0.074336
       9       1       6        6.851436        6.589082        0.090390
      10       1       6        6.854674        6.790582        0.112633
      11       1       6        4.587697        4.483860        0.096834
      12       1       6        8.517714        8.656212        0.110804
     -13       2       6        1.730137        1.628036        0.351595
     -12       2       6        1.251272        1.148521        0.215890
     -11       2       6        6.113959        6.185952        0.091774
     -10       2       6        0.379157        0.412189        0.357417
      -9       2       6       14.364132       14.544415        0.163872
      -8       2       6       18.631189       18.642693        0.225310
      -7       2       6        3.597301        3.608878        0.054163
      -6       2       6        2.595284        2.630969        0.049361
      -5       2       6       22.331737       22.233758        0.255132
      -4       2       6        5.970998        6.024035        0.079290
      -3       2       6       29.128479       29.293685        0.328016
      -2       2       6       20.931805       21.037348        0.233742
      -1       2       6       10.696457       10.742439        0.122176
       0       2       6        5.740066        5.695437        0.068359
       1       2       6       31.303782       31.655173        0.358209
       2       2       6        7.938978        7.964672        0.093522
       3       2       6       16.634517       16.533300        0.186435
       4       2       6        6.484336        6.467457        0.078717
       5       2       6       17.138062       17.052859        0.206198
       6       2       6        3.590406        3.668515        0.062686
       7       2       6        5.912762        6.004831        0.096701
       8       2       6        0.427671        0.492544        0.305194
       9       2       6        4.282481        4.245115        0.085067
      10       2       6        6.616086        6.582325        0.130968
      11       2       6       10.738558       10.647065        0.267759
      12       2       6        2.434094        2.259358        0.112500
     -13       3       6        5.075032        5.020060        0.102438
     -12       3       6        2.314466        2.332831        0.134559
     -11       3       6        4.224093        4.241580        0.085019
     -10       3       6        8.157331        8.142236        0.142298
      -9       3       6        2.488989        2.504256        0.066737
      -8       3       6       14.230168       14.237977        0.159270
      -7       3       6        9.929596        9.802755        0.112657
      -6       3       6        6.036597        6.435759        0.096043
      -5       3       6        5.451562        5.320714        0.067525
      -4       3       6        7.179525        7.016267        0.083302
      -3       3       6        0.667034        1.374009        0.072164
      -2       3       6       47.768249       47.471149        0.560703
      -1       3       6       25.559222       25.604101        0.296988
       0       3       6        0.996961        1.384233        0.055361
       1       3       6       16.436470       16.361540        0.184087
       2       3       6        3.855333        3.800789        0.056193
       3       3       6       10.977014       11.244554        0.129249
       4       3       6       25.552058       25.280032        0.285232
       5       3       6       23.478946       23.219388        0.259206
       6       3       6        1.078410        1.152345        0.099777
       7       3       6        6.412034        6.390383        0.083165
       8       3       6        9.312272        9.195107        0.110120
       9       3       6        9.858639        9.948467        0.124161
      10       3       6        9.157170        9.121568        0.115070
      11       3       6        3.614572        3.730013        0.098898
     -12       4       6        5.751538        5.608297        0.255915
     -11       4       6        6.491566        6.329850        0.092302
     -10       4       6        4.570118        4.538612        0.106795
      -9       4       6        6.982337        6.994855        0.091740
      -8       4       6        5.362569        5.304432        0.074901
      -7       4       6        5.062069        5.202884        0.084681
      -6       4       6        3.496338        3.378905        0.079663
      -5       4       6        0.177854        0.429535        0.429535
      -4       4       6       13.441408       13.178391        0.149193
      -3       4       6       12.674992       12.318279        0.147412
      -2       4       6        4.847410        4.849227        0.069269
      -1       4       6       22.623107       22.271731        0.252648
       0       4       6        6.239681        6.256756        0.080835
       1       4       6        7.019932        7.018903        0.085001
       2       4       6        4.725451        4.595541        0.063985
       3       4       6        1.320470        1.262735        0.076143
       4       4       6        9.163287        9.115756        0.106705
       5       4       6        7.255408        7.177395        0.094811
       6       4       6        2.225910        2.184170        0.073625
       7       4       6       13.617462       13.682471        0.154352
       8       4       6        4.806265        4.799583        0.108102
       9       4       6        5.583268        5.493906        0.110227
      10       4       6        2.279921        2.273983        0.118711
      11       4       6        1.597596        1.139079        0.446330
     -11       5       6        4.554467        4.567056        0.148006
     -10       5       6        6.137515        6.069432        0.085369
      -9       5       6        2.207492        2.288558        0.113702
      -8       5       6        1.685185        1.646481        0.154771
      -7       5       6        6.899014        7.017193        0.094910
      -6       5       6        6.395584        6.375578        0.089880
      -5       5       6        7.462396        7.148426        0.095413
      -4       5       6        5.871413        5.758385        0.095259
      -3       5       6       15.117275       15.106952        0.160381
      -2       5       6        0.367738        0.484252        0.484252
      -1       5       6       14.157167       14.127279        0.607663
       0       5       6       21.473024       21.416582        0.770760
       1       5       6        1.042536        0.726154        0.726154
       2       5       6        3.353309        3.533978        0.098283
       3       5       6        9.795478        9.874108        0.121569
       4       5       6        7.703606        7.692399        0.107611
       5       5       6        6.229782        6.320601        0.110770
       6       5       6       16.795499       17.012055        0.193018
       7       5       6        2.627558        2.471619        0.079486
       8       5       6        6.576726        6.566506        0.103225
       9       5       6        0.532507        0.603738        0.371359
      -9       6       6        2.033357        2.262543        0.104419
      -8       6       6        1.646660        1.557979        0.146420
      -7       6       6        6.196422        6.192818        0.104387
      -6       6       6        2.572908        3.494996        0.104126
      -5       6       6        2.361089        2.356247        0.137824
      -4       6       6        3.267622        3.292567        0.123971
      -3       6       6        2.374189        2.432715        0.117677
      -2       6       6        0.288631        0.627615        0.439998
      -1       6       6        7.574910        7.792946        0.102692
       0       6       6        0.467387        1.177115        0.283751
       1       6       6        4.995442        4.994497        0.114640
       2       6       6        1.392855        1.486338        0.245491
       3       6       6        2.156733        2.324586        0.101435
       4       6       6        0.601296        0.543231        0.462608
       5       6       6        4.281535        4.308712        0.102288
       6       6       6        0.312640        0.482908        0.482908
       7       6       6        4.607683        4.627526        0.092441
      -7       7       6        2.320735        2.300826        0.225061
      -6       7       6        2.837478        2.657649        0.104397
      -5       7       6        0.621544        0.575587        0.575587
      -4       7       6        2.319569        2.464853        0.129216
      -3       7       6        2.338168        2.205221        0.115412
      -2       7       6        4.586961        4.536629        0.108537
      -1       7       6        5.045687        5.160426        0.093771
       0       7       6        0.683899        0.648537        0.329632
       1       7       6        0.346037        0.496689        0.496689
       2       7       6        3.755614        3.803814        0.079435
       3       7       6        1.970129        2.012834        0.096770
       4       7       6        6.463442        6.693056        0.098665
      -2       8       6        1.898998        2.042498        0.236758
      -1       8       6        1.291375        1.173797        0.423331
       0       8       6        1.700361        1.639909        0.153907
     -12       1       7        3.087477        3.142038        0.130858
     -11       1       7        2.894279        2.968484        0.089370
     -10       1       7       16.778322       16.704790        0.220252
      -9       1       7       10.183288       10.226925        0.116535
      -8       1       7       18.359942       18.209064        0.207397
      -7       1       7       17.858243       17.715812        0.196965
      -6       1       7        4.102108        4.131223        0.058017
      -5       1       7        2.554811        2.558711        0.048970
      -4       1       7       22.994459       23.369424        0.261850
      -3       1       7       46.235321       46.368847        0.528472
      -2       1       7       14.459499       14.470660        0.164717
      -1       1       7       50.221279       50.809153        0.582467
       0       1       7       14.343951       14.965627        0.167654
       1       1       7       10.536067       10.624500        0.119739
       2       1       7       13.272374       13.516286        0.152530
       3       1       7       13.515011       13.271775        0.154229
       4       1       7        7.211257        6.996785        0.083103
       5       1       7        5.397583        5.427522        0.072525
       6       1       7        8.498471        8.477677        0.114483
       7       1       7        2.819294        2.840352        0.068331
       8       1       7        1.394578        1.195157        0.115898
       9       1       7        8.799986        8.946564        0.115256
      10       1       7        0.337933        0.519423        0.456973
      11       1       7        5.297012        5.264029        0.171878
      12       1       7        3.772571        4.070135        0.110969
     -12       2       7        4.560045        4.549286        0.087223
     -11       2       7        6.995212        7.115195        0.093229
     -10       2       7        2.787528        2.814711        0.067695
      -9       2       7        7.681817        7.670724        0.109904
      -8       2       7        6.220748        6.257875        0.077746
      -7       2       7       10.882783       10.813880        0.122762
      -6       2       7        1.208728        1.228536        0.059776
      -5       2       7       11.549188       11.546861        0.132397
      -4       2       7        6.505416        6.538884        0.078311
      -3       2       7       32.153494       32.205434        0.361440
      -2       2       7       14.546993       14.455449        0.161744
      -1       2       7        2.886153        2.912834        0.049985
       0       2       7       28.999672       29.229437        0.330821
       1       2       7       22.367594       22.369399        0.249272
       2       2       7       18.442491       18.630352        0.209168
       3       2       7        4.766745        4.763297        0.061914
       4       2       7       30.608919       30.426633        0.346241
       5       2       7        5.113565        5.056778        0.066687
       6       2       7        2.573867        2.581201        0.066823
       7       2       7        4.492912        4.545877        0.076314
       8       2       7       14.628427       14.374978        0.164771
       9       2       7        3.195456        3.003664        0.087708
      10       2       7        4.787834        4.723135        0.096365
      11       2       7        9.814724        9.781922        0.121953
      12       2       7        2.613289        2.398979        0.211903
     -13       3       7        3.756739        3.680353        0.158848
     -12       3       7        2.807111        2.747726        0.130915
     -11       3       7        4.641876        4.551483        0.110537
     -10       3       7        1.825301        1.929741        0.091046
      -9       3       7       11.000300       10.952625        0.125807
      -8       3       7        7.907916        7.938325        0.095111
      -7       3       7        0.367962        0.397869        0.243597
      -6       3       7        6.884526        6.893548        0.091783
      -5       3       7       10.014337        9.832141        0.111699
      -4       3       7        5.576063        5.681549        0.071380
      -3       3       7        4.973033        4.930112        0.067808
      -2       3       7       22.455553       22.347707        0.251780
      -1       3       7        3.149140        3.279024        0.058931
       0       3       7        2.539745        2.517399        0.054109
       1       3       7       10.843534       10.802315        0.123832
       2       3       7       13.589623       13.427956        0.152038
       3       3       7        3.670115        3.642664        0.053374
       4       3       7        1.348011        1.431573        0.065520
       5       3       7        5.448232        5.377267        0.070667
       6       3       7        5.631463        5.636311        0.075556
       7       3       7        4.595619        4.425155        0.075213
       8       3       7        1.045516        0.971854        0.190253
       9       3       7        1.415357        1.311259        0.297997
      10       3       7        8.347026        8.169578        0.184654
      11       3       7        0.525435        0.657115        0.317262
     -12       4       7        1.269687        1.048094        0.285204
     -11       4       7        1.567323        1.703966        0.133520
     -10       4       7        0.414482        0.519326        0.375799
      -9       4       7        2.322447        2.381134        0.098176
      -8       4       7        4.196517        4.281939        0.079797
      -7       4       7        5.173685        5.177451        0.076373
      -6       4       7        0.004958        0.508232        0.508232
      -5       4       7        2.663777        2.585440        0.066690
      -4       4       7        7.725852        7.535649        0.092329
      -3       4       7       10.141319        9.952135        0.117452
      -2       4       7       15.203461       14.980320        0.173565
      -1       4       7       13.363283       13.185598        0.152180
       0       4       7        0.965800        0.804860        0.145922
       1       4       7        2.801215        2.828569        0.062597
       2       4       7       10.611803       10.553199        0.122475
       3       4       7       18.515608       18.295628        0.202259
       4       4       7       15.678017       15.682155        0.190545
       5       4       7       10.825497       10.774971        0.123211
       6       4       7        3.517363        3.441511        0.070013
       7       4       7        0.781147        0.575152        0.287576
       8       4       7        5.126177        5.367774        0.181446
       9       4       7       10.454159       10.628735        0.286104
      10       4       7        6.477667        6.457476        0.103659
     -11       5       7        0.128907        0.419404        0.419404
     -10       5       7        0.450722        0.466690        0.466690
      -9       5       7        0.475163        0.509411        0.509411
      -8       5       7        5.431723        5.318176        0.087593
      -7       5       7        1.969039        1.798194        0.108933
      -6       5       7        4.049555        4.074064        0.107958
      -5       5       7        4.019774        3.860052        0.076535
      -4       5       7        0.672935        0.522207        0.315567
      -3       5       7        5.034573        4.946110        0.098739
      -2       5       7        1.283623        1.330226        0.127437
      -1       5       7        2.419960        2.493030        0.121786
       0       5       7        0.346088        0.678380        0.415131
       1       5       7        2.436757        2.424438        0.135967
       2       5       7        1.206900        1.388848        0.322265
       3       5       7        5.361976        5.453439        0.096948
       4       5       7        0.891833        0.789873        0.247379
       5       5       7        2.828706        2.817978        0.085635
       6       5       7        4.218323        4.387938        0.087822
       7       5       7        1.187386        1.055367        0.156757
       8       5       7        3.632628        3.601527        0.185975
       9       5       7        0.751175        0.827889        0.286132
      -9       6       7        0.063230        0.502991        0.502991
      -8       6       7        2.725342        2.749655        0.120833
      -7       6       7        3.905204        3.736977        0.173271
      -6       6       7        2.244357        2.091889        0.142761
      -5       6       7        3.209511        3.328513        0.106402
      -4       6       7        7.757699        7.622204        0.111945
      -3       6       7        2.146428        2.199659        0.131810
      -2       6       7        4.757077        4.782991        0.093961
      -1       6       7        7.551563        7.565316        0.103546
       0       6       7        1.122592        1.015332        0.222489
       1       6       7        1.398718        1.103268        0.256509
       2       6       7        5.915788        6.064322        0.133808
       3       6       7        9.550727        9.756434        0.120719
       4       6       7        2.248306        2.176235        0.113131
       5       6       7        8.539450        8.631918        0.256835
       6       6       7        3.571854        3.595692        0.091837
       7       6       7        4.666027        4.724405        0.168200
      -7       7       7        1.702864        2.393742        0.213123
      -6       7       7        4.082690        4.069644        0.115026
      -5       7       7        3.903933        3.915993        0.111916
      -4       7       7        4.144037        4.058202        0.185218
      -3       7       7        1.342361        1.265543        0.255395
      -2       7       7        5.472672        5.618185        0.092517
      -1       7       7        0.912286        0.941754        0.280089
       0       7       7        0.157419        0.504183        0.504183
       1       7       7        0.729909        0.547814        0.547814
       2       7       7        4.496348        4.622337        0.078770
       3       7       7        0.336129        0.522015        0.522015
       4       7       7        1.689503        1.606393        0.154292
     -10       0       8       10.250767       10.346497        0.214370
      -9       0       8        5.048767        5.019562        0.082964
      -8       0       8       17.413501       17.317332        0.190745
      -7       0       8        1.295353        1.272910        0.084045
      -6       0       8        2.585729        2.617422        0.081855
      -5       0       8       41.488398       42.056628        0.499800
      -4       0       8       59.690467       59.143892        0.735759
      -3       0       8       11.542495       11.822013        0.136124
      -2       0       8       52.050034       53.253920        0.623511
      -1       0       8       54.643145       54.756369        0.650455
       0       0       8       42.213062       42.461394        0.483186
       1       0       8       20.960392       20.991189        0.247997
       2       0       8       25.219809       25.222212        0.288300
       3       0       8        8.367524        7.967685        0.092915
       4       0       8        2.616462        2.584337        0.068726
       5       0       8       29.745797       29.489998        0.344501
       6       0       8        9.731148        9.600260        0.117434
       7       0       8       16.205050       16.001562        0.172791
       8       0       8       13.089733       13.286836        0.147962
       9       0       8        0.475166        0.586003        0.586003
      10       0       8        2.489017        2.431358        0.256340
      11       0       8        0.439651        0.512250        0.512250
     -11       1       8        2.812080        2.924791        0.143280
     -10       1       8       10.899709       10.845736        0.127061
      -9       1       8        5.407775        5.316108        0.074734
      -8       1       8        6.023731        5.919375        0.074292
      -7       1       8        0.032069        0.262869        0.262869
      -6       1       8        4.279494        4.253939        0.059538
      -5       1       8       10.240213       10.236210        0.121864
      -4       1       8       32.708415       32.904103        0.376730
      -3       1       8        7.570148        7.221219        0.086375
      -2       1       8       42.097993       42.354457        0.480479
      -1       1       8       23.659692       24.168575        0.270039
       0       1       8       12.891491       12.883323        0.145191
       1       1       8       23.662189       23.798739        0.266846
       2       1       8       16.832706       16.886385        0.196268
       3       1       8       15.226988       15.202960        0.172325
       4       1       8       13.130103       13.088163        0.147915
       5       1       8        3.001451        3.025442        0.053490
       6       1       8       16.055272       15.904088        0.200585
       7       1       8       16.828097       16.807439        0.195395
       8       1       8       10.828108       10.600000        0.122405
       9       1       8        3.215507        3.530722        0.129987
      10       1       8        2.818880        2.706972        0.105473
      11       1       8        1.195478        1.132563        0.217850
     -12       2       8        5.122712        5.339757        0.098955
     -11       2       8        0.177238        0.433705        0.433705
     -10       2       8        7.373325        7.233257        0.091198
      -9       2       8       18.278347       18.264720        0.202882
      -8       2       8        6.394740        6.322974        0.092886
      -7       2       8       10.117963        9.996399        0.118849
      -6       2       8        9.039981        9.066146        0.104394
      -5       2       8        3.302473        3.453259        0.060325
      -4       2       8       22.482192       22.450390        0.257823
      -3       2       8       42.082092       41.882574        0.483902
      -2       2       8       13.449958       13.273658        0.149634
      -1       2       8       17.067730       16.827953        0.189443
       0       2       8        1.472168        1.691922        0.051190
       1       2       8        5.849922        5.930346        0.073640
       2       2       8       18.539621       18.402445        0.206842
       3       2       8       25.180366       24.955160        0.280071
       4       2       8        2.190689        2.086720        0.051923
       5       2       8        9.342162        9.113397        0.105789
       6       2       8        5.791220        5.614980        0.075666
       7       2       8        6.685195        6.512219        0.085245
       8       2       8        5.163988        5.024838        0.080953
       9       2       8        3.660452        3.651164        0.105463
      10       2       8        4.361043        4.376186        0.236016
      11       2       8        4.046559        4.318217        0.094356
     -13       3       8        0.785391        0.689202        0.689202
     -12       3       8        0.345063        0.623699        0.623699
     -11       3       8        0.610023        0.576368        0.576368
     -10       3       8        6.015850        5.987737        0.123183
      -9       3       8        6.410723        6.297142        0.081839
      -8       3       8       11.577018       11.372335        0.147363
      -7       3       8        0.633168        0.458803        0.210207
      -6       3       8       15.760334       15.582362        0.174247
      -5       3       8        3.662234        3.672329        0.060543
      -4       3       8        1.236240        1.327893        0.077333
      -3       3       8       10.439527       10.422092        0.123063
      -2       3       8       12.628647       12.525574        0.147367
      -1       3       8        6.348378        6.319731        0.080019
       0       3       8       24.848080       24.437676        0.274895
       1       3       8       12.399867       12.390319        0.141645
       2       3       8        3.254430        3.208426        0.052480
       3       3       8       26.569076       26.552966        0.299014
       4       3       8       18.353847       18.078440        0.202199
       5       3       8        4.458130        4.492549        0.068185
       6       3       8        6.190506        6.106963        0.083011
       7       3       8        8.624969        8.644883        0.103981
       8       3       8        4.734840        4.696062        0.113596
       9       3       8        9.917799       10.103465        0.255622
      10       3       8       12.170608       11.958261        0.722603
      11       3       8        2.839386        2.398958        0.410642
     -12       4       8        1.848465        1.906751        0.126133
     -11       4       8        0.786295        0.787401        0.451246
     -10       4       8        4.415296        4.247588        0.139547
      -9       4       8        5.187526        5.050050        0.096970
      -8       4       8        5.168192        5.197980        0.077531
      -7       4       8       12.706827       12.700787        0.146107
      -6       4       8        6.522078        6.448178        0.082175
      -5       4       8       12.349732       12.343014        0.136868
      -4       4       8        5.218005        5.191917        0.072346
      -3       4       8        1.844899        1.797109        0.067513
      -2       4       8        1.879048        1.896444        0.063277
      -1       4       8        7.143420        6.962471        0.084971
       0       4       8        5.907645        5.912445        0.080549
       1       4       8       19.220699       18.852321        0.226801
       2       4       8        5.682018        5.652787        0.082868
       3       4       8       11.195201       11.148991        0.128555
       4       4       8       11.369204       11.358697        0.128381
       5       4       8        0.622219        0.385097        0.321066
       6       4       8        0.750526        0.795990        0.184843
       7       4       8        0.541502        0.853698        0.305975
       8       4       8        0.649067        0.593549        0.484462
       9       4       8        8.749032        8.339784        0.224921
      10       4       8        1.770098        1.526565        0.271893
     -11       5       8        2.692692        2.679478        0.127126
     -10       5       8        1.210845        1.074244        0.278254
      -9       5       8        1.847574        1.629386        0.146754
      -8       5       8        7.053168        6.989421        0.095003
      -7       5       8        0.351790        0.416173        0.416173
      -6       5       8        9.927200        9.909339        0.116280
      -5       5       8        6.181424        6.201935        0.102099
      -4       5       8        7.025213        7.086254        0.093258
      -3       5       8        1.927785        1.842254        0.104324
      -2       5       8        2.650832        2.643596        0.106294
      -1       5       8        2.324551        2.266848        0.093855
       0       5       8        6.367676        6.272240        0.170683
       1       5       8        7.012021        7.150944        0.101689
       2       5       8       21.155487       21.591433        0.317271
       3       5       8        3.118863        3.176633        0.083253
       4       5       8        3.618655        3.552323        0.082885
       5       5       8        6.795517        6.813589        0.096001
       6       5       8        1.936942        1.913426        0.101218
       7       5       8        4.758812        4.776924        0.107020
       8       5       8       11.233120       10.905045        0.131002
       9       5       8        5.694760        5.625656        0.259279
      -9       6       8        1.195088        0.975500        0.289934
      -8       6       8        1.773212        1.685883        0.338144
      -7       6       8        5.214346        5.237366        0.136974
      -6       6       8        1.713488        1.776654        0.177217
      -5       6       8        8.473246        8.582249        0.158117
      -4       6       8        2.999850        2.957922        0.113524
      -3       6       8        0.904593        0.748198        0.287980
      -2       6       8        3.474008        3.648972        0.102143
      -1       6       8        4.062395        4.015968        0.087101
       0       6       8        2.266343        2.308766        0.148650
       1       6       8        8.897933        8.963816        0.112037
       2       6       8        2.102629        2.224522        0.128479
       3       6       8        1.278118        1.310572        0.168294
       4       6       8        3.585186        3.687953        0.093096
       5       6       8        2.106119        2.176787        0.107439
       6       6       8        2.387233        2.418677        0.134077
      -7       7       8        0.231539        0.801810        0.560150
      -6       7       8        1.324119        1.230731        0.439151
      -5       7       8        0.566262        0.538424        0.538424
      -4       7       8        3.593317        3.453259        0.203182
      -3       7       8        1.283341        1.224745        0.253663
      -2       7       8        4.864694        4.861070        0.104180
      -1       7       8        1.710762        1.707396        0.144226
       0       7       8        2.657765        2.670899        0.106157
       1       7       8        0.726264        0.702567        0.310776
       2       7       8        1.597207        1.681696        0.128763
       3       7       8        2.734451        2.768122        0.239427
     -11       1       9        6.065817        6.222540        0.100939
     -10       1       9        7.687505        7.790700        0.094402
      -9       1       9       10.283536       10.162677        0.122756
      -8       1       9        9.040116        9.120636        0.104539
      -7       1       9        8.019964        7.970947        0.092623
      -6       1       9       16.369958       16.373454        0.183334
      -5       1       9       40.455712       40.106359        0.464083
      -4       1       9       16.780101       16.824387        0.196699
      -3       1       9       19.361741       19.447622        0.217957
      -2       1       9       11.606410       11.809742        0.133270
      -1       1       9       32.820838       32.688836        0.372896
       0       1       9       15.250841       15.101324        0.175508
       1       1       9       34.170179       33.985291        0.390202
       2       1       9       33.133063       32.731483        0.372250
       3       1       9        3.076626        2.969663        0.058633
       4       1       9       11.217594       11.111256        0.127176
       5       1       9        3.389697        3.361547        0.056854
       6       1       9       14.385675       14.307341        0.164145
       7       1       9        0.678769        0.777239        0.186223
       8       1       9        7.665027        7.594735        0.135513
       9       1       9        3.534547        3.618011        0.205387
      10       1       9        2.628959        2.526044        0.163271
      11       1       9        2.845313        2.814321        0.101241
     -12       2       9        4.998254        4.985178        0.099996
     -11       2       9        0.237345        0.534041        0.534041
     -10       2       9        9.039136        9.002333        0.116108
      -9       2       9        2.782596        2.804318        0.069579
      -8       2       9        2.905502        2.881822        0.072054
      -7       2       9       10.181241       10.007997        0.114565
      -6       2       9       13.846990       13.864343        0.157775
      -5       2       9        0.983054        1.000400        0.066483
      -4       2       9        9.215646        9.122500        0.104739
      -3       2       9       17.956505       17.912286        0.199297
      -2       2       9       10.261298       10.148892        0.119933
      -1       2       9        7.060579        6.935416        0.083117
       0       2       9       18.425557       18.241985        0.204524
       1       2       9        6.822646        6.632119        0.079409
       2       2       9       21.827580       21.755919        0.253593
       3       2       9        3.729176        3.717123        0.059938
       4       2       9        9.282254        9.259320        0.110112
       5       2       9        8.035119        7.965049        0.102288
       6       2       9       14.507481       14.560220        0.164387
       7       2       9       11.151160       11.192855        0.177411
       8       2       9        0.900630        0.621691        0.265601
       9       2       9        9.610646        9.837429        0.121771
      10       2       9        1.657116        1.514034        0.162258
      11       2       9        2.209983        2.178050        0.160204
     -13       3       9        3.481955        3.497856        0.189836
     -12       3       9        0.113692        0.486929        0.486929
     -11       3       9        2.805364        2.587856        0.124951
     -10       3       9        2.378014        2.538582        0.106998
      -9       3       9        2.948889        3.160744        0.080630
      -8       3       9        5.700635        5.683837        0.074024
      -7       3       9        7.638730        7.691424        0.091753
      -6       3       9       13.847269       13.936642        0.155859
      -5       3       9        0.491269        0.470425        0.172264
      -4       3       9       15.177383       14.957607        0.168422
      -3       3       9        5.415467        5.789387        0.073269
      -2       3       9        6.977877        7.036192        0.083279
      -1       3       9        2.689237        2.732508        0.053721
       0       3       9       16.111818       15.691080        0.178505
       1       3       9        7.925158        7.769685        0.093553
       2       3       9        2.892487        2.904324        0.051431
       3       3       9       14.731019       14.978651        0.196568
       4       3       9        6.140658        6.188376        0.078221
       5       3       9        1.253190        1.369306        0.091222
       6       3       9        4.412504        4.813003        0.073488
       7       3       9        7.870692        7.817800        0.148967
       8       3       9        0.678820        0.799500        0.326213
       9       3       9        0.712744        0.994384        0.278982
      10       3       9        1.865020        1.644597        0.126012
      11       3       9        2.010602        1.885365        0.266692
     -12       4       9        2.914992        2.844574        0.123085
     -11       4       9        3.885081        4.101707        0.107711
     -10       4       9        4.426560        4.322152        0.274190
      -9       4       9        3.220194        3.198906        0.111350
      -8       4       9        0.787070        0.536843        0.334853
      -7       4       9        5.734228        5.769055        0.091644
      -6       4       9        0.821327        0.613677        0.239913
      -5       4       9        0.239153        0.426263        0.258334
      -4       4       9        3.666364        3.623120        0.078265
      -3       4       9        1.784665        1.869037        0.065956
      -2       4       9        1.280548        1.323329        0.073529
      -1       4       9        2.911826        2.828480        0.072559
       0       4       9        6.243291        6.080789        0.087376
       1       4       9        8.731338        8.727829        0.112378
       2       4       9        6.482670        6.448100        0.082725
       3       4       9        7.790733        7.622270        0.094322
       4       4       9        2.499021        2.497359        0.067050
       5       4       9        6.904753        6.835715        0.085308
       6       4       9        6.808275        6.614303        0.096941
       7       4       9        7.940417        7.997562        0.116890
       8       4       9        8.887236        8.948855        0.291199
       9       4       9        5.597824        5.548153        0.189608
      10       4       9        1.137767        1.019313        0.302306
     -11       5       9        0.391909        0.583524        0.422279
     -10       5       9        0.756861        0.749266        0.398410
      -9       5       9        4.772991        4.793537        0.107174
      -8       5       9        0.131298        0.486724        0.486724
      -7       5       9        0.515570        0.654446        0.379310
      -6       5       9        2.915605        2.849246        0.079643
      -5       5       9        4.262254        4.301744        0.074452
      -4       5       9        1.130004        0.989394        0.168784
      -3       5       9        5.237560        5.126695        0.088243
      -2       5       9        2.362676        2.509661        0.075673
      -1       5       9        6.555291        6.479275        0.088891
       0       5       9        0.957753        0.892917        0.235802
       1       5       9        2.153739        2.252843        0.120801
       2       5       9        5.909555        6.019967        0.140086
       3       5       9        1.584775        1.454716        0.136536
       4       5       9        0.003213        0.587112        0.316557
       5       5       9        1.523649        1.289147        0.145731
       6       5       9        2.897726        2.997699        0.085157
       7       5       9        0.286286        0.459565        0.369011
       8       5       9        4.127233        4.151867        0.114170
       9       5       9        0.808670        1.035326        0.463225
      -9       6       9        0.724897        1.529085        0.346587
      -8       6       9        1.416458        1.213590        0.468942
      -7       6       9        3.628999        3.933319        0.192731
      -6       6       9        0.500602        0.671714        0.528886
      -5       6       9        3.892708        3.952341        0.096048
      -4       6       9        1.057560        1.111755        0.226148
      -3       6       9        5.025259        5.237843        0.109686
      -2       6       9        4.444495        4.414861        0.097570
      -1       6       9        0.483285        0.556237        0.556237
       0       6       9        1.768998        1.643807        0.131524
       1       6       9        8.599596        8.712577        0.120139
       2       6       9        1.825167        1.710614        0.157102
       3       6       9        2.057312        2.663550        0.153749
       4       6       9        3.295893        3.448333        0.149697
       5       6       9        3.744589        3.876467        0.102743
       6       6       9        1.754808        1.675142        0.238479
      -6       7       9        4.030426        4.168453        0.164954
      -5       7       9        3.732639        3.715643        0.183363
      -4       7       9        6.920040        6.966563        0.161344
      -3       7       9        1.352979        1.525942        0.189641
      -2       7       9        1.578733        1.642833        0.144434
      -1       7       9        0.877242        0.633719        0.371422
       0       7       9        6.672082        6.768826        0.111574
       1       7       9        5.365878        5.338726        0.107665
       2       7       9        1.367565        1.212106        0.276691
       3       7       9        3.542510        3.762712        0.204201
     -11       0      10        6.867052        6.902391        0.106731
     -10       0      10        8.431547        8.424547        0.272554
      -9       0      10       17.663695       17.819371        0.229886
      -8       0      10        6.371024        6.341136        0.088296
      -7       0      10        2.920112        2.835348        0.071438
      -6       0      10       42.179050       41.812080        0.501306
      -5       0      10       24.890170       25.037372        0.281565
      -4       0      10        3.265742        3.178207        0.075789
      -3       0      10        5.014376        5.125134        0.074392
      -2       0      10       34.401880       33.722544        0.394628
      -1       0      10        4.509501        4.388052        0.083171
       0       0      10       49.611463       49.302434        0.587549
       1       0      10       64.353267       63.739391        0.821826
       2       0      10       14.409122       14.405554        0.159151
       3       0      10        2.693011        2.675631        0.063601
       4       0      10        5.098530        5.126207        0.073089
       5       0      10       20.753683       20.936332        0.386393
       6       0      10       14.367620       14.248158        0.153833
       7       0      10       19.083792       18.951781        0.206648
       8       0      10        2.274253        2.042107        0.189865
       9       0      10        9.118740        9.437373        0.143773
      10       0      10        8.423215        8.647196        0.142374
      11       0      10        2.256810        2.012312        0.278069
     -11       1      10        4.745484        4.800521        0.100308
     -10       1      10        6.087563        6.188861        0.083945
      -9       1      10        2.593706        2.645789        0.064084
      -8       1      10       14.781752       14.750593        0.163270
      -7       1      10       13.405474       13.379836        0.150323
      -6       1      10       17.601171       17.466826        0.195173
      -5       1      10       12.645968       12.525973        0.142113
      -4       1      10        0.552290        0.464435        0.150110
      -3       1      10        4.621926        4.766131        0.063153
      -2       1      10       14.029531       14.152385        0.159172
      -1       1      10        0.573652        0.352420        0.187799
       0       1      10       30.142447       29.695286        0.333065
       1       1      10       21.078869       21.153959        0.236742
       2       1      10       16.015866       16.057397        0.179740
       3       1      10       22.723504       22.578751        0.255893
       4       1      10        1.257246        1.220656        0.074488
       5       1      10        2.130347        2.081178        0.079004
       6       1      10        1.334534        1.344619        0.112710
       7       1      10        4.413213        4.402613        0.080692
       8       1      10       10.611208       10.623559        0.157901
       9       1      10        7.455930        7.494865        0.101151
      10       1      10        5.646620        5.655263        0.100805
      11       1      10        5.785874        5.940202        0.089048
     -12       2      10        0.746449        0.593043        0.437801
     -11       2      10        2.544665        2.621297        0.126823
     -10       2      10        2.221990        2.056283        0.084913
      -9       2      10        5.690927        5.773214        0.081641
      -8       2      10        8.230973        8.264442        0.096578
      -7       2      10       21.812862       21.697926        0.275041
      -6       2      10        7.727983        7.652320        0.090640
      -5       2      10        0.182804        0.316070        0.204714
      -4       2      10       13.721916       13.714591        0.153986
      -3       2      10        8.287369        8.250212        0.095152
      -2       2      10       23.616171       23.591100        0.263220
      -1       2      10       33.932806       33.801331        0.382474
       0       2      10       12.768725       12.462343        0.141223
       1       2      10        5.286592        5.255759        0.067696
       2       2      10       21.595088       21.363988        0.240778
       3       2      10        8.287295        8.122807        0.100713
       4       2      10       15.812871       15.678648        0.178325
       5       2      10       15.513925       15.755634        0.190609
       6       2      10        3.111831        2.953879        0.082329
       7       2      10        2.410545        2.436822        0.080405
       8       2      10        9.662081        9.553900        0.120926
       9       2      10        3.573925        3.414381        0.104699
      10       2      10        6.228344        6.335771        0.137869
      11       2      10        2.484849        2.389142        0.215344
     -12       3      10        0.688314        0.664831        0.404255
     -11       3      10        8.663171        8.738821        0.114843
     -10       3      10        6.882890        6.941253        0.148242
      -9       3      10        5.516679        5.448027        0.091816
      -8       3      10        7.638747        7.676588        0.103610
      -7       3      10        8.358612        8.198902        0.107858
      -6       3      10        1.752762        1.897525        0.064822
      -5       3      10        6.322673        6.252040        0.076523
      -4       3      10       19.972302       19.563742        0.219492
      -3       3      10       11.168432       11.087831        0.126992
      -2       3      10       11.784074       11.788130        0.134375
      -1       3      10       14.058074       13.958152        0.161413
       0       3      10        2.864269        2.775482        0.059419
       1       3      10        2.109711        2.120000        0.053433
       2       3      10        3.987937        3.881108        0.061030
       3       3      10        1.321655        1.151260        0.081167
       4       3      10        7.709661        7.693114        0.094035
       5       3      10       15.228099       15.253196        0.176061
       6       3      10       14.111708       14.144964        0.163905
       7       3      10        3.349253        3.443835        0.086157
       8       3      10        4.029191        3.968879        0.096799
       9       3      10        4.280455        4.194043        0.109316
      10       3      10        2.534530        2.469109        0.194400
     -12       4      10        0.076513        0.451664        0.451664
     -11       4      10        4.730436        4.687323        0.102239
     -10       4      10        6.693944        6.689918        0.107289
      -9       4      10        1.901321        2.018935        0.129650
      -8       4      10        1.394866        1.375136        0.152353
      -7       4      10        1.234516        1.168931        0.141897
      -6       4      10        3.458551        3.380976        0.094641
      -5       4      10       12.175904       12.111152        0.141189
      -4       4      10        4.278031        4.216397        0.066216
      -3       4      10       15.385205       15.313393        0.180647
      -2       4      10       12.261596       12.177438        0.157871
      -1       4      10        0.033304        0.400874        0.260162
       0       4      10       10.151370       10.106928        0.140485
       1       4      10        0.476130        0.486415        0.337755
       2       4      10        3.251585        3.096224        0.071128
       3       4      10        8.309707        8.477912        0.117051
       4       4      10        2.964815        2.962769        0.080305
       5       4      10        9.936040        9.914636        0.149494
       6       4      10       10.689088       10.753604        0.149360
       7       4      10        1.439387        1.522826        0.158532
       8       4      10        5.987772        5.989324        0.156143
       9       4      10        2.532887        2.286438        0.464379
     -11       5      10        1.027638        1.073965        0.454529
     -10       5      10        2.037169        2.099357        0.153670
      -9       5      10        2.350601        2.605782        0.127214
      -8       5      10        3.769074        3.655133        0.124128
      -7       5      10        5.701260        5.694822        0.152801
      -6       5      10        9.718443        9.524600        0.115243
      -5       5      10        4.679216        4.612808        0.076180
      -4       5      10        8.771977        8.633076        0.105825
      -3       5      10        5.332562        5.322687        0.086563
      -2       5      10        4.517322        4.568917        0.079151
      -1       5      10        9.540227        9.564570        0.138701
       0       5      10        1.123515        1.088531        0.264092
       1       5      10        3.740273        3.668924        0.106761
       2       5      10        4.756940        4.781945        0.119650
       3       5      10        0.622041        0.563294        0.563294
       4       5      10        9.698686        9.604218        0.191832
       5       5      10        1.098320        0.785875        0.282487
       6       5      10        1.598745        1.633983        0.184742
       7       5      10       11.436222       11.559412        0.173895
       8       5      10        2.273758        2.253597        0.126980
      -9       6      10        2.374584        2.280329        0.231793
      -8       6      10        0.370777        0.786702        0.620269
      -7       6      10        1.512576        1.547837        0.388225
      -6       6      10        5.644765        5.672918        0.220304
      -5       6      10        7.743878        7.746999        0.112538
      -4       6      10        1.172363        1.133181        0.216884
      -3       6      10        4.387864        4.499000        0.112088
      -2       6      10        0.780863        0.535817        0.435817
      -1       6      10        1.779962        1.841385        0.114336
       0       6      10        8.615520        8.781230        0.107476
       1       6      10        6.363555        6.375422        0.143167
       2       6      10        0.112147        0.487032        0.487032
       3       6      10        3.651821        3.726795        0.149226
       4       6      10        0.202447        0.564092        0.564092
       5       6      10        0.885058        1.010643        0.253610
      -6       7      10        0.748308        0.905704        0.525047
      -5       7      10        3.586066        3.709313        0.180148
      -4       7      10        1.268379        1.229512        0.280407
      -3       7      10        0.980820        1.286546        0.225886
      -2       7      10        2.985077        3.079269        0.127812
      -1       7      10        0.206459        0.586259        0.388269
       0       7      10        3.479929        3.506565        0.125589
       1       7      10        1.875999        1.964586        0.296084
       2       7      10        1.391054        1.236568        0.406568
     -11       1      11        5.014867        5.175423        0.088577
     -10       1      11        3.370812        3.340958        0.068344
      -9       1      11        6.335739        6.347283        0.080226
      -8       1      11        3.130852        3.228777        0.066183
      -7       1      11       16.867337       16.717954        0.187074
      -6       1      11        5.117908        4.970010        0.064809
      -5       1      11        1.079292        1.097588        0.076315
      -4       1      11        3.281517        3.261595        0.057847
      -3       1      11       31.485805       31.349482        0.373362
      -2       1      11       22.582462       22.489108        0.253327
      -1       1      11       21.323769       21.200472        0.236216
       0       1      11       35.405329       35.150533        0.402872
       1       1      11        0.523244        0.671044        0.131137
       2       1      11        3.263828        3.280854        0.055795
       3       1      11        9.154582        9.060188        0.106250
       4       1      11       27.803335       28.039080        0.315444
       5       1      11       13.358487       13.167004        0.153165
       6       1      11       13.991966       13.835823        0.153718
       7       1      11        9.988550       10.161201        0.119289
       8       1      11        6.032047        6.132129        0.135963
       9       1      11        1.089288        0.791644        0.377036
      10       1      11        4.832202        4.707441        0.101684
     -12       2      11        7.272545        7.383631        0.132148
     -11       2      11        3.653740        3.468429        0.138714
     -10       2      11        8.407117        8.459787        0.114789
      -9       2      11        0.424362        0.492747        0.272067
      -8       2      11       11.118458       11.045361        0.128860
      -7       2      11       11.805399       11.742231        0.132753
      -6       2      11        1.179733        1.204284        0.070000
      -5       2      11       15.717981       15.538983        0.182877
      -4       2      11        6.802414        6.860394        0.086178
      -3       2      11       12.027597       11.875605        0.134651
      -2       2      11        9.136053        9.104285        0.105063
      -1       2      11       21.315938       21.063001        0.235615
       0       2      11        2.796755        2.823632        0.055637
       1       2      11        7.214168        7.223434        0.085857
       2       2      11       14.006019       13.850632        0.159028
       3       2      11        7.553323        7.519707        0.092258
       4       2      11        2.746508        2.773085        0.084275
       5       2      11        8.024988        8.124838        0.099130
       6       2      11        5.912534        5.905506        0.090697
       7       2      11        7.853614        7.827835        0.099122
       8       2      11        0.906570        0.684324        0.416743
       9       2      11        7.230812        7.447080        0.210368
      10       2      11        2.737639        2.644390        0.214452
      11       2      11        5.252749        5.151990        0.142798
     -12       3      11        3.129376        3.250692        0.117483
     -11       3      11        4.983639        5.133225        0.104209
     -10       3      11        0.189597        0.587792        0.587792
      -9       3      11        2.576162        2.535330        0.160125
      -8       3      11        6.041860        6.191769        0.081531
      -7       3      11        1.289861        1.244749        0.088116
      -6       3      11        5.192157        5.126207        0.069430
      -5       3      11        1.875455        1.906095        0.056825
      -4       3      11       11.238352       11.239662        0.127956
      -3       3      11        2.915718        2.923936        0.052769
      -2       3      11       11.204009       11.065713        0.129534
      -1       3      11       16.079106       16.099689        0.180833
       0       3      11        3.001410        2.947660        0.057487
       1       3      11        9.816924        9.728052        0.130605
       2       3      11        1.146292        1.207767        0.089911
       3       3      11        9.932169        9.853324        0.113047
       4       3      11        1.420010        1.546512        0.096547
       5       3      11       11.504364       11.291590        0.129601
       6       3      11        3.358833        3.394113        0.075077
       7       3      11        0.093051        0.538424        0.538424
       8       3      11        5.964883        6.112610        0.201688
       9       3      11        4.842125        4.975842        0.225157
      10       3      11        2.308226        1.998499        0.570459
     -12       4      11        3.102772        3.022466        0.115388
     -11       4      11        0.686675        0.791581        0.372653
     -10       4      11        0.036623        0.529434        0.529434
      -9       4      11        5.904863        5.888463        0.111526
      -8       4      11       11.746706       11.726039        0.137683
      -7       4      11        9.380240        9.311874        0.152780
      -6       4      11        6.455057        6.495768        0.086478
      -5       4      11        1.484651        1.498866        0.104162
      -4       4      11        0.857083        0.878123        0.131196
      -3       4      11        4.930471        4.872884        0.081016
      -2       4      11       10.514340       10.481889        0.131527
      -1       4      11        4.243022        4.225754        0.077140
       0       4      11        2.008021        2.095400        0.087341
       1       4      11        2.946452        2.924124        0.080710
       2       4      11        1.222756        1.309847        0.143871
       3       4      11        0.354519        0.493356        0.493356
       4       4      11        1.691237        1.781993        0.123168
       5       4      11        3.990808        3.903204        0.089151
       6       4      11        3.371815        3.274905        0.112311
       7       4      11        0.128176        0.489898        0.489898
       8       4      11        1.265682        1.418062        0.405590
       9       4      11        0.990698        0.895600        0.485113
     -10       5      11        2.690826        2.495857        0.125667
      -9       5      11        0.404976        0.612944        0.612944
      -8       5      11        0.175367        0.510979        0.510979
      -7       5      11        7.588604        7.452047        0.101128
      -6       5      11        1.736617        1.779691        0.118246
      -5       5      11        0.518493        0.750400        0.306553
      -4       5      11        2.940943        2.871219        0.100732
      -3       5      11        2.961759        2.980067        0.096666
      -2       5      11        1.861806        1.893462        0.095686
      -1       5      11        3.108668        3.090971        0.108237
       0       5      11        4.862005        4.932241        0.095920
       1       5      11        2.379156        2.266870        0.120874
       2       5      11        1.410520        1.372006        0.182931
       3       5      11        0.072552        0.814862        0.379202
       4       5      11        6.799932        6.804410        0.097995
       5       5      11        0.046453        0.447996        0.447996
       6       5      11        0.076935        0.556058        0.556058
       7       5      11        2.838975        2.866793        0.128709
       8       5      11        1.581279        1.354659        0.374404
      -9       6      11        6.916281        7.018689        0.128044
      -8       6      11        2.018942        2.274203        0.242283
      -7       6      11        3.412164        3.421695        0.204865
      -6       6      11        7.935349        7.697857        0.212204
      -5       6      11        2.187455        2.240223        0.143917
      -4       6      11        1.769834        1.758664        0.138171
      -3       6      11        1.539905        1.489094        0.204142
      -2       6      11        6.277437        6.310547        0.094036
      -1       6      11        0.211124        0.559106        0.559106
       0       6      11        2.962628        2.804372        0.110749
       1       6      11        1.085946        0.878521        0.314341
       2       6      11        4.601816        4.541255        0.116213
       3       6      11        4.085490        4.070381        0.102006
       4       6      11        0.597590        0.643817        0.380758
       5       6      11        1.315600        1.572546        0.190048
      -6       7      11        3.175381        3.149238        0.197120
      -5       7      11        4.031679        3.953606        0.168636
      -4       7      11        2.298975        2.305949        0.230883
      -3       7      11        1.625539        1.834830        0.154859
      -2       7      11        4.463291        4.559934        0.152327
      -1       7      11        5.368750        5.415533        0.166914
       0       7      11        2.267076        2.074295        0.154634
       1       7      11        4.148393        4.074555        0.113621
     -11       0      12        3.923941        4.145841        0.188190
     -10       0      12        8.458173        8.298976        0.195211
      -9       0      12        0.077558        0.572276        0.287671
      -8       0      12        4.252095        4.267903        0.072549
      -7       0      12        5.668068        5.891774        0.076449
      -5       0      12       16.363077       16.385054        0.201112
      -4       0      12       38.606658       38.519346        0.450330
      -3       0      12       29.766566       29.915214        0.336336
      -2       0      12       10.081557       10.014989        0.115999
      -1       0      12       26.200491       25.707975        0.286331
       0       0      12        9.062543        9.116359        0.108973
       1       0      12        6.183832        6.128458        0.094720
       2       0      12       21.693155       21.688707        0.238532
       3       0      12       41.141756       41.450694        0.512447
       4       0      12        4.135379        4.134731        0.162578
       5       0      12       10.344872       10.360502        0.116967
       6       0      12       23.749654       24.125920        0.253132
       7       0      12       10.379176       10.457055        0.124582
       8       0      12       12.270728       12.594443        0.132902
     -11       1      12        9.024202        9.135918        0.113502
     -10       1      12        4.821223        4.874423        0.071403
      -9       1      12        0.597490        0.576975        0.228263
      -8       1      12        3.390763        3.187162        0.071556
      -7       1      12        4.281360        4.130012        0.065163
      -6       1      12       15.983435       15.987495        0.178953
      -5       1      12       12.379422       12.331261        0.138230
      -4       1      12       22.428976       22.401339        0.267880
      -3       1      12       18.161675       18.250753        0.204147
      -2       1      12        7.689088        7.541618        0.088967
      -1       1      12       23.042418       22.777401        0.255634
       0       1      12        1.167937        1.062356        0.090811
       1       1      12        3.419740        3.437877        0.061044
       2       1      12       12.237268       12.205327        0.138015
       3       1      12        8.250063        8.145121        0.096395
       4       1      12        8.338958        8.370484        0.100478
       5       1      12       18.387371       18.334667        0.192451
       6       1      12        2.042624        1.970939        0.123833
       7       1      12        9.656017        9.712209        0.133117
       8       1      12        5.106286        5.136146        0.169155
       9       1      12        2.440110        2.523529        0.222595
      10       1      12        2.054528        2.057474        0.247612
     -12       2      12        2.631772        2.647886        0.100004
     -11       2      12        3.940651        3.928358        0.112602
     -10       2      12        5.492351        5.559406        0.117807
      -9       2      12        4.412137        4.354079        0.080438
      -8       2      12        7.072469        7.046914        0.086239
      -7       2      12        6.959240        6.951187        0.084747
      -6       2      12        7.487037        7.451711        0.092228
      -5       2      12       12.131602       12.103718        0.138352
      -4       2      12        2.180214        2.207714        0.051722
      -3       2      12        3.657368        3.573374        0.059259
      -2       2      12       25.963569       25.764899        0.304144
      -1       2      12       14.463421       14.333527        0.160666
       0       2      12       10.214968       10.147413        0.115963
       1       2      12        9.540017        9.421996        0.108564
       2       2      12        1.595167        1.508244        0.079503
       3       2      12       11.466047       11.491301        0.136126
       4       2      12       24.979556       24.975588        0.279030
       5       2      12       11.562490       11.396491        0.129282
       6       2      12        4.517270        4.495998        0.135150
       7       2      12        1.460132        1.336787        0.328422
       8       2      12        0.650196        0.855979        0.613905
       9       2      12        6.250562        6.367810        0.151702
      10       2      12        9.656803        9.912517        0.128142
     -12       3      12        1.591546        1.657739        0.170359
     -11       3      12        2.552478        2.219977        0.238387
     -10       3      12        0.176392        0.495278        0.495278
      -9       3      12       15.915335       16.156423        0.182694
      -8       3      12       17.656113       17.716377        0.211520
      -7       3      12        2.508034        2.407426        0.068409
      -6       3      12        1.550508        2.144854        0.071934
      -5       3      12        2.091113        2.057231        0.058532
      -4       3      12        8.806989        8.687692        0.101599
      -3       3      12       16.196852       16.118002        0.210143
      -2       3      12       23.030118       22.971722        0.255648
      -1       3      12        1.186242        1.127298        0.082549
       0       3      12        6.522455        7.447281        0.158386
       1       3      12       14.593797       14.565713        0.183780
       2       3      12        4.799781        4.831770        0.070573
       3       3      12       14.195204       14.193661        0.227630
       4       3      12        0.116580        0.487032        0.487032
       5       3      12        1.979859        1.922862        0.089314
       6       3      12        2.817485        2.833849        0.115651
       7       3      12        4.624609        4.595324        0.269702
       8       3      12        4.441482        4.513868        0.185357
       9       3      12        5.391287        5.365818        0.156787
      10       3      12        2.970627        3.019271        0.207119
     -12       4      12        0.714038        0.769025        0.571035
     -11       4      12        4.457576        4.519071        0.125553
     -10       4      12        0.520362        0.725328        0.410844
      -9       4      12        6.122551        6.049215        0.153878
      -8       4      12       10.309181       10.340696        0.125512
      -7       4      12        4.609562        4.571761        0.080325
      -6       4      12        8.449806        8.441801        0.101537
      -5       4      12        3.496361        3.506137        0.070588
      -4       4      12        1.386916        1.639207        0.108194
      -3       4      12        4.333315        4.383948        0.085925
      -2       4      12        0.902084        1.030388        0.155460
      -1       4      12       11.407661       11.450328        0.130434
       0       4      12       12.312454       12.404838        0.141885
       1       4      12        3.108695        3.039655        0.098124
       2       4      12       14.744097       14.995333        0.165970
       3       4      12        3.298860        3.329865        0.081942
       4       4      12        1.111022        1.337909        0.142292
       5       4      12        1.950324        1.680655        0.148858
       6       4      12        1.384787        1.508542        0.164333
       7       4      12        5.558316        5.675297        0.159230
       8       4      12        5.943716        6.096146        0.146945
       9       4      12        1.786511        1.678928        0.304883
     -10       5      12        9.480959        9.599948        0.117965
      -9       5      12        4.353226        4.443422        0.107410
      -8       5      12        2.412100        2.201545        0.116623
      -7       5      12       12.445075       12.617448        0.146281
      -6       5      12        1.205166        1.176350        0.175950
      -5       5      12        8.400306        8.644073        0.116236
      -4       5      12        6.944424        6.971298        0.099836
      -3       5      12        8.899322        8.934820        0.110308
      -2       5      12        2.327334        2.503557        0.083909
      -1       5      12        9.420718        9.444575        0.128943
       0       5      12        7.169682        7.205692        0.104213
       1       5      12       11.818113       11.976644        0.140259
       2       5      12        2.186146        2.457092        0.116494
       3       5      12        3.220840        3.107684        0.116397
       4       5      12        3.483891        3.548380        0.093818
       5       5      12        0.574377        0.610737        0.384022
       6       5      12        1.881715        1.912511        0.148539
       7       5      12        2.788259        2.661315        0.238837
      -8       6      12        0.240479        0.653988        0.653988
      -7       6      12        0.229334        0.660076        0.660076
      -6       6      12        5.184840        5.385815        0.155805
      -5       6      12        0.800180        0.661362        0.436640
      -4       6      12        5.166006        5.131179        0.180523
      -3       6      12        4.869505        5.217375        0.102690
      -2       6      12        1.646413        1.538863        0.189234
      -1       6      12        0.916583        0.676905        0.360519
       0       6      12        5.530463        5.772868        0.110094
       1       6      12        0.892661        0.694406        0.396245
       2       6      12        7.023816        7.167915        0.130586
       3       6      12        4.094690        4.113150        0.097306
       4       6      12        1.060760        0.934773        0.383139
      -5       7      12        1.065912        1.036002        0.469875
      -4       7      12        0.906376        1.033102        0.479839
      -3       7      12        6.378726        6.429774        0.147816
      -2       7      12        2.423829        2.525708        0.241720
      -1       7      12        0.749417        0.842318        0.634954
       0       7      12        0.147570        0.729383        0.729383
     -11       1      13        1.545817        1.660632        0.175439
     -10       1      13        8.325529        8.437950        0.099425
      -9       1      13        1.399882        1.468332        0.084750
      -8       1      13        0.397620        0.469148        0.250974
      -7       1      13        7.605107        7.550629        0.090334
      -6       1      13        5.473309        5.487896        0.071162
      -5       1      13        7.456076        7.367700        0.090200
      -4       1      13        9.778953        9.739610        0.111110
      -3       1      13        2.301618        2.301500        0.052811
      -2       1      13       14.140137       13.936284        0.156951
      -1       1      13        5.914979        5.823143        0.071970
       0       1      13       12.670685       12.500400        0.141597
       1       1      13        6.512172        6.438245        0.079472
       2       1      13       26.980394       27.065661        0.305429
       3       1      13       14.792387       14.850253        0.164205
       4       1      13        6.277651        6.179320        0.084158
       5       1      13        9.986783       10.039920        0.116715
       6       1      13        9.167772        9.268495        0.135861
       7       1      13        9.655781        9.909490        0.137592
       8       1      13        8.192196        8.399464        0.139198
      10       1      13        3.179170        3.194370        0.196537
     -12       2      13        5.531787        5.733847        0.098423
     -11       2      13        1.762549        1.768276        0.117095
     -10       2      13        8.282824        8.435461        0.102814
      -9       2      13       13.847065       13.830763        0.156334
      -8       2      13        3.499247        3.578687        0.064573
      -7       2      13        5.552426        5.557967        0.075723
      -6       2      13        1.212629        1.178855        0.094697
      -5       2      13       21.335408       21.116108        0.235495
      -4       2      13        4.557364        4.441171        0.062929
      -3       2      13       18.210613       18.100829        0.218435
      -2       2      13       13.764370       13.770621        0.155556
      -1       2      13        9.009723        8.794032        0.103290
       0       2      13        7.868738        7.755256        0.094055
       1       2      13       12.980266       12.868955        0.155183
       2       2      13       14.777438       14.827340        0.174012
       3       2      13        4.131279        4.205116        0.077889
       4       2      13       12.876310       12.816006        0.152278
       5       2      13        0.173651        0.500500        0.500500
       6       2      13        6.551727        6.520046        0.106934
       7       2      13        4.982388        5.047177        0.170396
       8       2      13        4.910300        5.019761        0.174764
       9       2      13        0.080620        0.754586        0.671520
      10       2      13        2.338714        2.165433        0.227625
     -12       3      13        1.691615        1.759062        0.127958
     -11       3      13        3.938313        3.907045        0.218685
     -10       3      13        1.339917        1.166362        0.216836
      -9       3      13        6.392939        6.352401        0.125283
      -8       3      13        3.076830        3.110289        0.093221
      -7       3      13        6.787482        6.832350        0.091059
      -6       3      13        6.351126        6.412098        0.085092
      -5       3      13        0.500174        0.548817        0.203708
      -4       3      13        2.451714        2.443952        0.066285
      -3       3      13        7.613792        7.547649        0.093321
      -2       3      13        4.861180        4.846958        0.066477
      -1       3      13        2.665679        2.569611        0.062720
       0       3      13        0.431171        0.399875        0.289875
       1       3      13       13.346322       13.385066        0.181279
       2       3      13        0.821485        0.821766        0.191687
       3       3      13        8.730873        8.644652        0.126318
       4       3      13        9.054493        9.011215        0.111946
       5       3      13        5.194470        5.290558        0.085560
       6       3      13        1.980743        2.086480        0.122938
       7       3      13        3.171848        3.298788        0.155382
       8       3      13        6.344981        6.274552        0.153604
       9       3      13        1.365285        1.164474        0.470428
     -11       4      13        5.932563        5.977625        0.190311
     -10       4      13        6.888902        6.998714        0.106182
      -9       4      13        6.744496        6.817037        0.101012
      -8       4      13        8.189760        8.322319        0.113605
      -7       4      13        0.705683        0.611555        0.356604
      -6       4      13        9.170153        9.029230        0.113626
      -5       4      13        9.650475        9.670109        0.112442
      -4       4      13       13.301828       13.380583        0.149181
      -3       4      13       14.147411       14.067693        0.154390
      -2       4      13        8.180017        8.147883        0.103693
      -1       4      13        1.447923        1.224296        0.288561
       0       4      13        6.178901        6.306742        0.096106
       1       4      13        7.067264        7.245205        0.100907
       2       4      13        8.485310        8.555875        0.107680
       3       4      13        9.153544        9.198804        0.110625
       4       4      13        1.859074        1.773471        0.141908
       5       4      13        0.109935        0.456727        0.456727
       6       4      13        0.342692        0.544885        0.418394
       7       4      13        1.388474        1.294566        0.230329
       8       4      13        1.285489        1.399321        0.392395
     -10       5      13        0.033265        0.853522        0.853522
      -9       5      13        1.224223        1.239153        0.465719
      -8       5      13        0.863737        0.925095        0.269656
      -7       5      13        0.866277        0.577495        0.353664
      -6       5      13        1.975526        1.760028        0.119449
      -5       5      13        5.087828        5.078287        0.086494
      -4       5      13        1.785524        1.811022        0.183263
      -3       5      13        1.469494        1.556149        0.186733
      -2       5      13        6.027108        5.892877        0.104872
      -1       5      13        0.270017        0.518073        0.518073
       0       5      13        2.479528        2.389812        0.120627
       1       5      13        1.519474        1.860967        0.142451
       2       5      13        3.143799        3.235892        0.110832
       3       5      13        1.443104        1.408119        0.181946
       4       5      13        0.639091        0.614166        0.376259
       5       5      13        1.573190        1.496863        0.157498
       6       5      13        3.155417        3.242684        0.121146
       7       5      13        0.099010        0.529811        0.529811
      -8       6      13        3.110889        3.310891        0.192398
      -7       6      13        1.738988        1.542984        0.355381
      -6       6      13        2.168120        2.086097        0.320707
      -5       6      13        3.113283        2.931945        0.127680
      -4       6      13       11.188582       11.049434        0.182972
      -3       6      13        3.361142        3.507136        0.117298
      -2       6      13        1.187432        0.850706        0.681295
      -1       6      13        4.661318        4.747947        0.096066
       0       6      13        5.440535        5.576110        0.223634
       1       6      13        3.749387        3.767493        0.162496
       2       6      13        1.990865        2.034109        0.132005
       3       6      13        4.984943        5.018964        0.094738
       4       6      13        0.820048        1.121160        0.520910
      -5       7      13        0.973429        0.639766        0.639766
      -4       7      13        1.445632        1.186718        0.407295
      -3       7      13        5.221190        5.335916        0.133513
     -12       0      14        5.719750        5.848333        0.152370
     -11       0      14       14.336751       14.496896        0.154302
     -10       0      14        2.239386        2.145204        0.142880
      -9       0      14        3.443617        3.406758        0.083055
      -8       0      14       16.448413       16.302147        0.345017
      -7       0      14        7.999134        8.782824        0.143264
      -6       0      14       12.712598       12.589678        0.145403
      -5       0      14        2.031656        1.860108        0.068097
      -4       0      14        3.332180        3.281615        0.061212
      -3       0      14       10.471994       10.460880        0.119216
      -2       0      14       18.663361       18.528627        0.205963
      -1       0      14       17.296255       17.198837        0.199720
       0       0      14       18.082752       17.853851        0.199107
       1       0      14       22.997399       22.771473        0.300603
       2       0      14       24.504374       24.681572        0.273377
       3       0      14        4.712008        4.799792        0.139856
       4       0      14        0.606389        0.590085        0.590085
       5       0      14        9.754348        9.802194        0.123454
       6       0      14        5.085302        5.213636        0.156759
       7       0      14        8.554350        8.717396        0.130546
     -12       1      14        0.994954        0.959740        0.522018
     -11       1      14        6.193239        6.302856        0.132038
     -10       1      14       10.410034       10.464225        0.121111
      -9       1      14        9.129980        9.183790        0.131056
      -8       1      14        1.787596        1.749000        0.074127
      -7       1      14        9.692037        9.647176        0.116908
      -6       1      14       11.741832       11.512167        0.129286
      -5       1      14       12.825691       12.683848        0.149096
      -4       1      14       10.085710       10.026964        0.114850
      -3       1      14        1.447194        1.430664        0.060555
      -2       1      14       10.736425       10.648474        0.125642
      -1       1      14       16.806635       16.640312        0.186438
       0       1      14        7.525523        7.354658        0.086577
       1       1      14       27.896788       27.899104        0.315232
       2       1      14        4.407620        4.403181        0.117390
       3       1      14        1.963992        2.021856        0.112432
       4       1      14        3.804134        3.853310        0.085685
       5       1      14        1.302466        1.204201        0.444201
       6       1      14        0.738813        0.771946        0.610081
       7       1      14       12.006569       11.984573        0.136367
       8       1      14        0.287006        0.670820        0.670820
       9       1      14        7.436955        7.361522        0.135042
     -12       2      14        1.410659        1.535480        0.181228
     -11       2      14        2.891700        2.778579        0.108054
     -10       2      14        9.091608        9.374113        0.110097
      -9       2      14        5.371212        5.389341        0.074833
      -8       2      14        8.351899        8.462506        0.100508
      -7       2      14        4.642896        4.602717        0.071492
      -6       2      14        6.337199        6.258594        0.078303
      -5       2      14        2.028851        1.966291        0.073542
      -4       2      14       11.902644       11.663619        0.136694
      -3       2      14        2.229744        2.373331        0.060995
      -2       2      14        9.240973        9.047265        0.105732
      -1       2      14        2.767573        2.712103        0.068904
       0       2      14       18.978407       18.970240        0.210442
       1       2      14        6.335123        6.394138        0.090805
       2       2      14        3.180667        3.193900        0.090999
       3       2      14        7.101525        6.935561        0.096920
       4       2      14        8.071375        8.086223        0.145064
       5       2      14        6.087040        6.167414        0.088023
       6       2      14       14.337702       14.412495        0.157320
       7       2      14        6.382700        6.407964        0.152566
       8       2      14        1.387894        1.124322        0.499422
       9       2      14        6.664152        6.800368        0.138161
     -12       3      14        4.708981        4.838492        0.086650
     -11       3      14        1.615069        1.375100        0.184722
     -10       3      14        7.052499        7.201389        0.101811
      -9       3      14        6.099495        6.089171        0.108953
      -8       3      14        2.919712        2.750873        0.092396
      -7       3      14       11.868541       11.946966        0.134684
      -6       3      14       18.563486       18.602688        0.206493
      -5       3      14        2.247889        2.325683        0.080889
      -4       3      14       14.051903       13.826062        0.153462
      -3       3      14       20.860069       20.711350        0.240150
      -2       3      14        5.597755        5.481423        0.075038
      -1       3      14       12.918878       13.048755        0.144104
       0       3      14       13.193085       13.182944        0.149909
       1       3      14        9.558826        9.614884        0.122993
       2       3      14        7.296868        7.245619        0.131338
       3       3      14       17.380757       17.568153        0.218801
       4       3      14        0.439643        0.399124        0.399124
       5       3      14       13.456791       13.651374        0.155448
       6       3      14        0.619693        0.817496        0.308085
       7       3      14        1.299596        0.995791        0.546681
       8       3      14        5.863452        5.994581        0.150952
       9       3      14        2.613351        2.637973        0.231274
     -11       4      14        0.192630        0.656201        0.410031
     -10       4      14        0.999584        1.066396        0.441016
      -9       4      14        1.264403        1.279727        0.191471
      -8       4      14        0.058033        0.542125        0.542125
      -7       4      14        4.613909        4.570011        0.088382
      -6       4      14        9.228730        9.176056        0.109358
      -5       4      14        6.637997        6.609841        0.086882
      -4       4      14       11.892317       11.888229        0.144721
      -3       4      14        6.058226        6.026774        0.087666
      -2       4      14        7.366006        7.566703        0.100982
      -1       4      14        4.607827        4.682307        0.093843
       0       4      14        0.772319        0.801998        0.260703
       1       4      14        3.308191        3.305904        0.093428
       2       4      14        7.052740        7.076016        0.094182
       3       4      14        4.423621        4.399545        0.096872
       4       4      14       11.485841       11.523888        0.135297
       5       4      14        3.892944        3.863548        0.103228
       6       4      14        4.334083        4.356145        0.095981
       7       4      14        6.592798        6.588778        0.202387
       8       4      14        1.139124        0.970361        0.498980
     -10       5      14        2.340592        2.160000        0.132539
      -9       5      14        1.081193        0.885946        0.331509
      -8       5      14        1.958974        1.850865        0.134910
      -7       5      14        2.669449        2.812454        0.109271
      -6       5      14        3.788587        3.726661        0.089079
      -5       5      14       17.512901       17.167411        0.433613
      -4       5      14        9.087569        9.009051        0.119282
      -3       5      14        3.199997        3.347238        0.123420
      -2       5      14        3.974249        3.852402        0.142415
      -1       5      14        3.391398        3.507563        0.127770
       0       5      14        9.376945        9.439068        0.129503
       1       5      14       11.101843       10.972693        0.136181
       2       5      14       10.774468       10.749419        0.129626
       3       5      14        3.211682        3.244072        0.092881
       4       5      14        0.626022        0.538331        0.436350
       5       5      14        4.270623        4.197261        0.093482
       6       5      14        7.094176        7.244239        0.129044
      -8       6      14        1.751073        1.720233        0.154378
      -7       6      14        0.507198        0.636082        0.636082
      -6       6      14        2.407291        2.466009        0.126778
      -5       6      14        0.435840        0.531789        0.531789
      -4       6      14        5.549284        5.845169        0.141837
      -3       6      14        1.104939        1.274049        0.347928
      -2       6      14        3.148686        3.223507        0.235866
      -1       6      14        0.837367        0.797057        0.366825
       0       6      14        1.391318        1.395457        0.178740
       1       6      14        1.963906        1.977397        0.134682
       2       6      14        5.243945        5.262509        0.094821
       3       6      14        1.693455        1.518947        0.441589
     -12       1      15        9.106315        9.301129        0.209924
     -11       1      15        6.016378        6.082516        0.102299
     -10       1      15        0.463010        0.564801        0.297406
      -9       1      15        1.884801        1.831229        0.075638
      -8       1      15        9.858338        9.962931        0.127689
      -7       1      15        9.123303        9.152158        0.115234
      -6       1      15        4.618014        4.697020        0.065714
      -5       1      15       15.681123       15.621780        0.173479
      -4       1      15        0.849252        0.793977        0.120627
      -3       1      15        0.939502        0.884590        0.102414
      -2       1      15        8.350846        8.290356        0.098225
      -1       1      15        8.087754        7.988116        0.093054
       0       1      15        4.686014        4.604780        0.064626
       1       1      15        5.045036        5.084388        0.073101
       2       1      15        5.704888        5.633205        0.112517
       3       1      15        4.254895        4.280654        0.090547
       4       1      15        7.605348        7.644410        0.104317
       5       1      15       10.446891       10.556041        0.132510
       6       1      15        3.509964        3.529023        0.204718
       7       1      15       11.605762       11.931890        0.138672
       8       1      15        3.072503        3.035474        0.227681
       9       1      15        2.498359        2.280110        0.218048
     -12       2      15        0.633280        0.690435        0.393955
     -11       2      15        7.876831        8.041455        0.103949
     -10       2      15        0.672436        0.467012        0.343319
      -9       2      15        1.707469        1.730347        0.091658
      -8       2      15        0.914770        0.803430        0.151357
      -7       2      15       16.031091       16.100000        0.177375
      -6       2      15        4.195911        4.119709        0.066562
      -5       2      15        8.564653        8.588190        0.101141
      -4       2      15       14.674827       14.513442        0.163181
      -3       2      15       13.343587       13.263484        0.158904
      -2       2      15        3.747671        3.750600        0.068888
      -1       2      15        8.836220        8.772115        0.101244
       0       2      15       24.509752       24.349333        0.276942
       1       2      15        2.329818        2.251799        0.084820
       2       2      15        8.859360        8.811300        0.108656
       3       2      15        2.733492        2.754360        0.107456
       4       2      15       12.707745       12.733028        0.144144
       5       2      15        0.287736        0.455851        0.455851
       6       2      15        9.738470        9.763964        0.139257
       7       2      15        8.256211        8.358409        0.143483
       8       2      15        4.017503        4.034476        0.186230
       9       2      15        3.949633        4.074432        0.173279
     -12       3      15        1.346740        1.066865        0.213870
     -11       3      15        0.562517        0.456289        0.456289
     -10       3      15        3.985424        4.111691        0.116819
      -9       3      15        3.932171        4.045862        0.081269
      -8       3      15        1.670061        1.741838        0.098427
      -7       3      15        5.385106        5.337883        0.084599
      -6       3      15        8.810192        9.016097        0.109526
      -5       3      15        3.807480        3.655954        0.073636
      -4       3      15        5.961087        6.031749        0.078851
      -3       3      15        3.111554        3.209361        0.084301
      -2       3      15        8.368492        8.409697        0.100365
      -1       3      15        6.123759        6.241474        0.083309
       0       3      15        1.211073        1.482194        0.133232
       1       3      15        2.346894        2.437581        0.107838
       2       3      15        5.677837        5.673535        0.094288
       3       3      15        5.379540        5.516067        0.095366
       4       3      15        0.147520        0.539630        0.539630
       5       3      15        2.257101        2.135954        0.123543
       6       3      15        8.721985        8.878007        0.118440
       7       3      15        1.331499        1.303227        0.438588
       8       3      15        2.894365        2.397603        0.228825
     -11       4      15        2.025629        1.987511        0.117805
     -10       4      15        0.248223        0.517880        0.439778
      -9       4      15        0.239690        0.510588        0.510588
      -8       4      15        4.287669        4.364974        0.143363
      -7       4      15        8.776772        8.517922        0.185096
      -6       4      15       11.805006       11.763503        0.175147
      -5       4      15        9.089916        9.153633        0.108690
      -4       4      15        2.331495        2.249333        0.085933
      -3       4      15        0.309247        0.440227        0.440227
      -2       4      15        8.078812        8.156776        0.112089
      -1       4      15       15.429886       15.590702        0.173828
       0       4      15       12.823781       12.933677        0.153223
       1       4      15       10.772496       10.863701        0.125917
       2       4      15        5.892483        5.905929        0.088456
       3       4      15        0.413857        0.497795        0.497795
       4       4      15        5.607224        5.684452        0.097324
       5       4      15        8.684264        8.849802        0.114414
       6       4      15        5.456171        5.500273        0.110839
       7       4      15        4.539919        4.768857        0.159085
     -10       5      15        0.149438        0.452106        0.452106
      -9       5      15        3.751917        3.799868        0.093118
      -8       5      15        2.090727        2.119340        0.115443
      -7       5      15        0.740737        0.642106        0.359086
      -6       5      15        2.940410        2.972373        0.107674
      -5       5      15        0.786616        0.672978        0.316187
      -4       5      15        1.229553        1.240726        0.201784
      -3       5      15        0.345314        0.711548        0.711548
      -2       5      15        0.884542        0.701997        0.431442
      -1       5      15        2.717459        2.578973        0.122247
       0       5      15        3.238102        3.130319        0.114146
       1       5      15        1.095812        1.189033        0.226485
       2       5      15        2.652339        2.843501        0.113190
       3       5      15        3.487976        3.360803        0.132027
       4       5      15        0.075047        0.555608        0.555608
       5       5      15        2.276094        2.236895        0.132851
       6       5      15        1.384378        1.477836        0.328054
      -7       6      15        0.169829        0.553353        0.453353
      -6       6      15        4.858221        4.729588        0.099685
      -5       6      15        5.042620        5.108327        0.196402
      -4       6      15        0.096157        0.575934        0.575934
      -3       6      15        1.140117        1.855317        0.345979
      -1       6      15        5.796755        5.902118        0.094279
       0       6      15        3.301708        3.347088        0.105638
       1       6      15        8.784141        8.710970        0.147384
       2       6      15        0.594438        0.785748        0.382139
     -12       0      16       10.469738       10.605659        0.129018
     -11       0      16        2.938151        2.751454        0.225469
     -10       0      16        4.159898        4.425833        0.178952
      -9       0      16       11.329538       11.446397        0.299648
      -8       0      16        8.558702        8.676693        0.105754
      -7       0      16        6.634655        6.618081        0.102178
      -6       0      16       28.235489       28.574989        0.324502
      -5       0      16        0.865906        0.713372        0.221844
      -4       0      16       18.915000       18.859480        0.228860
      -3       0      16        9.148989        9.225996        0.107772
      -2       0      16        8.525119        8.551023        0.103420
      -1       0      16       11.915517       11.700855        0.140145
       0       0      16        8.197125        8.490760        0.105535
       1       0      16        8.701158        8.833403        0.108553
       2       0      16       14.807661       14.873802        0.157145
       3       0      16        8.276831        8.268857        0.106321
       4       0      16       17.109227       17.400862        0.170076
       5       0      16        9.642836        9.903535        0.130050
       6       0      16        3.571134        3.639231        0.198010
     -12       1      16        3.312228        3.408079        0.115359
     -11       1      16        3.846511        4.017586        0.093813
     -10       1      16        2.418191        2.277125        0.088130
      -9       1      16        3.962024        3.967871        0.081356
      -8       1      16        7.280094        7.370007        0.102063
      -7       1      16        5.950706        6.087118        0.087368
      -6       1      16        1.911537        1.852431        0.067634
      -5       1      16       18.392664       18.367907        0.224588
      -4       1      16       11.707843       11.641306        0.133482
      -3       1      16       14.112764       13.880562        0.155403
      -2       1      16        2.560120        2.466232        0.056398
      -1       1      16        6.252768        6.240833        0.079989
       0       1      16        4.765800        4.680064        0.069966
       1       1      16       12.018520       11.969962        0.139071
       2       1      16        1.753477        1.648241        0.096726
       3       1      16       18.971887       19.081929        0.205488
       4       1      16        4.457359        4.490880        0.106475
       5       1      16        0.747533        0.684836        0.684836
       6       1      16       12.585315       12.854960        0.144728
       7       1      16        0.804823        0.786321        0.591641
       8       1      16        2.011451        1.928160        0.264639
       9       1      16        3.748988        3.643350        0.172759
     -12       2      16        1.149499        1.463831        0.185042
     -11       2      16        1.214968        1.091238        0.172598
     -10       2      16        2.076092        1.953970        0.090077
      -9       2      16        7.662960        7.791919        0.097115
      -8       2      16       15.073036       15.239094        0.200145
      -7       2      16        8.685280        8.841889        0.146200
      -6       2      16        1.485919        1.427025        0.091959
      -5       2      16        4.501245        4.586938        0.067425
      -4       2      16        7.944702        7.914165        0.095917
      -3       2      16        9.539035        9.562165        0.110710
      -2       2      16       15.293170       15.144966        0.218480
      -1       2      16        0.586535        0.798311        0.167993
       0       2      16        4.144213        3.999250        0.082491
       1       2      16        5.875167        5.919206        0.087568
       2       2      16        8.942604        8.863521        0.109322
       3       2      16        3.433320        3.236510        0.108092
       4       2      16        3.797360        3.885743        0.098528
       5       2      16        8.522086        8.694251        0.114041
       6       2      16        6.862124        6.941181        0.147950
       7       2      16        2.659214        2.625966        0.228426
       8       2      16        3.480211        3.539350        0.195251
     -12       3      16        3.157348        3.094220        0.198137
     -11       3      16        4.786087        4.812795        0.103868
     -10       3      16        1.037652        0.806164        0.389630
      -9       3      16        4.320073        4.423347        0.075129
      -8       3      16       10.385537       10.362432        0.148716
      -7       3      16       11.735947       11.869288        0.153487
      -6       3      16        3.342426        3.342305        0.073054
      -5       3      16        0.134479        0.481144        0.481144
      -4       3      16        5.060570        4.897142        0.074591
      -3       3      16        0.150840        0.443058        0.329479
      -2       3      16       14.322146       14.290556        0.157616
      -1       3      16       26.856410       26.982216        0.306947
       0       3      16        2.718849        2.677723        0.099623
       1       3      16        1.389532        1.130442        0.212891
       2       3      16        4.775617        4.781004        0.097095
       3       3      16        7.081376        7.247413        0.101435
       4       3      16       11.975344       12.099587        0.148855
       5       3      16       14.237615       14.113114        0.212395
       6       3      16        5.820117        6.212326        0.156173
       7       3      16        3.484470        3.244072        0.214385
       8       3      16        3.892279        3.992242        0.168893
     -11       4      16        1.827526        1.874220        0.147112
     -10       4      16        8.127652        8.108514        0.109514
      -9       4      16        0.442506        0.512933        0.512933
      -8       4      16        4.090557        4.165333        0.111446
      -7       4      16        7.681013        7.676523        0.102026
      -6       4      16        1.747468        1.832048        0.093485
      -5       4      16        0.114205        0.486621        0.486621
      -4       4      16        3.426507        3.366601        0.081787
      -3       4      16        5.043686        5.093329        0.099333
      -2       4      16        9.657381        9.504210        0.203027
      -1       4      16        5.118821        5.192206        0.085054
       0       4      16       10.250552       10.398077        0.121404
       1       4      16        8.944134        8.935491        0.124191
       2       4      16        0.122186        0.600666        0.600666
       3       4      16        3.849038        3.722633        0.102689
       4       4      16        1.231308        0.907469        0.293955
       5       4      16        2.847112        2.881597        0.105430
       6       4      16        4.951303        4.925241        0.104245
       7       4      16        2.759332        2.853349        0.213027
      -9       5      16        7.331548        7.744934        0.098889
      -8       5      16        0.185148        0.526878        0.359845
      -7       5      16        1.165973        1.080370        0.190539
      -6       5      16        6.924614        7.148776        0.101649
      -5       5      16        2.164992        2.066446        0.099520
      -4       5      16        0.650344        0.760658        0.385958
      -3       5      16       10.587252       10.491902        0.151689
      -2       5      16        9.193722        9.022084        0.118208
      -1       5      16        1.124536        0.841130        0.313304
       0       5      16       12.345650       12.329639        0.143992
       1       5      16        6.638924        6.538960        0.098851
       2       5      16        6.597068        6.613244        0.098415
       3       5      16        5.141608        5.221494        0.090802
       4       5      16        7.051293        7.319358        0.154164
       5       5      16        4.082294        4.092310        0.161025
      -7       6      16        3.334566        3.562443        0.172900
      -6       6      16        3.646754        3.564548        0.175005
      -5       6      16        1.141414        0.987826        0.502646
      -4       6      16        2.606498        2.570097        0.246587
      -3       6      16        0.662756        0.661362        0.661362
      -2       6      16        2.030092        1.873339        0.321727
      -1       6      16        2.003344        2.069734        0.293136
       0       6      16        3.509766        3.731756        0.140656
       1       6      16        2.813923        2.608256        0.377673
     -12       1      17        2.235120        2.353062        0.127641
     -11       1      17        0.986294        0.929355        0.273458
     -10       1      17        9.533674        9.707780        0.114137
      -9       1      17       14.799382       14.889929        0.167498
      -8       1      17        6.527489        6.538119        0.090174
      -7       1      17       11.778018       11.881498        0.133307
      -6       1      17        2.513871        2.506930        0.061506
      -5       1      17       10.108274        9.902626        0.125203
      -4       1      17        5.299323        5.243663        0.072009
      -3       1      17       19.221845       19.008156        0.210550
      -2       1      17       13.814524       13.724795        0.168985
      -1       1      17        3.237960        3.399706        0.082327
       0       1      17       11.051738       11.040833        0.137623
       1       1      17        4.791725        4.798541        0.077207
       2       1      17        5.209698        5.240420        0.089303
       3       1      17        2.761042        2.829010        0.129140
       4       1      17        7.279658        7.425025        0.106282
       5       1      17        0.759988        0.719653        0.719653
       6       1      17        1.532476        1.154383        0.490606
       7       1      17        4.514499        4.632494        0.167631
       8       1      17        0.977049        0.862612        0.521584
     -12       2      17        1.421448        1.365870        0.193692
     -11       2      17        2.141678        2.000000        0.142152
     -10       2      17        4.759537        4.965279        0.091985
      -9       2      17        7.126081        7.327005        0.093057
      -8       2      17        3.465204        3.486689        0.075677
      -7       2      17        3.585978        3.545702        0.068346
      -6       2      17        7.633638        7.698701        0.101136
      -5       2      17        7.044252        6.936930        0.103337
      -4       2      17        6.818055        6.676676        0.094199
      -3       2      17        2.459429        2.398208        0.074805
      -2       2      17       18.575172       18.426611        0.216449
      -1       2      17        0.521725        0.362767        0.362767
       0       2      17        0.308194        0.465510        0.362554
       1       2      17        4.948029        5.065175        0.092952
       2       2      17       16.959306       16.900000        0.187430
       3       2      17        6.529408        6.547977        0.097163
       4       2      17        5.709031        5.624055        0.106085
       5       2      17       12.317399       12.469563        0.143574
       6       2      17        2.935376        2.963731        0.248588
       7       2      17        0.137495        0.616360        0.616360
       8       2      17        2.334569        2.400750        0.213926
     -11       3      17        5.281569        5.446008        0.088676
     -10       3      17        3.001104        3.067572        0.107809
      -9       3      17        0.896037        1.101817        0.150239
      -8       3      17       10.065414       10.312129        0.119484
      -7       3      17        1.015417        1.197163        0.127257
      -6       3      17        1.941691        1.861048        0.091924
      -5       3      17        0.831242        0.795550        0.213227
      -4       3      17        9.555549        9.447434        0.127884
      -3       3      17        2.697814        2.600269        0.080091
      -2       3      17        5.229910        5.241183        0.084537
      -1       3      17        8.548454        8.563644        0.102911
       0       3      17        5.635348        5.553467        0.091508
       1       3      17        3.162379        3.202967        0.109749
       2       3      17        1.192643        0.885494        0.292873
       3       3      17        6.624250        6.755072        0.108419
       4       3      17        4.256899        4.360734        0.112558
       5       3      17        0.746380        0.869483        0.869483
       6       3      17        1.876620        1.634901        0.358343
       7       3      17        1.897487        1.618672        0.329913
     -10       4      17        2.230375        2.112889        0.198261
      -9       4      17        0.304312        0.410974        0.410974
      -8       4      17        0.335572        0.502195        0.475738
      -7       4      17        4.685432        4.803853        0.079448
      -6       4      17        0.769683        0.747596        0.234274
      -5       4      17        3.865386        3.724648        0.079925
      -4       4      17        5.411620        5.336572        0.084144
      -3       4      17        8.226449        8.161617        0.123894
      -2       4      17        8.317692        8.258026        0.114931
      -1       4      17        8.078024        7.908034        0.099449
       0       4      17        2.231491        2.244527        0.102028
       1       4      17        5.106694        5.213444        0.092897
       2       4      17        6.265495        6.392183        0.097979
       3       4      17       10.059687       10.076210        0.145953
       4       4      17       10.696767       10.645656        0.342744
       5       4      17        5.493947        5.590081        0.104281
       6       4      17        1.716204        1.324349        0.400228
      -9       5      17        0.586411        0.525452        0.525452
      -8       5      17        0.839555        0.607289        0.392115
      -7       5      17        3.927964        3.841614        0.104904
      -6       5      17        1.250485        1.291549        0.148877
      -5       5      17        1.847623        1.804688        0.427263
      -4       5      17        3.236058        3.129169        0.125888
      -3       5      17        2.629131        2.374237        0.282921
      -2       5      17        1.983589        1.972511        0.163257
      -1       5      17        1.747621        1.524303        0.165407
       0       5      17        1.453866        1.422638        0.210120
       1       5      17        1.380752        1.136486        0.225278
       2       5      17        0.909240        1.246315        0.266672
       3       5      17        0.056687        0.468828        0.468828
       4       5      17        2.715036        2.609923        0.227593
       5       5      17        1.408458        1.390504        0.343126
      -4       6      17        1.783340        1.580285        0.390075
      -3       6      17        6.776677        6.708204        0.098892
      -2       6      17        0.709320        0.594222        0.594222
      -1       6      17        3.793876        3.499429        0.212028
     -12       0      18        1.832473        2.147487        0.246093
     -11       0      18        8.663740        8.670236        0.136011
     -10       0      18       19.466855       19.976486        0.225031
      -9       0      18        1.280088        1.234342        0.491846
      -8       0      18        3.877056        3.818115        0.117709
      -7       0      18        6.827543        6.831544        0.131246
      -6       0      18        9.759395        9.802857        0.115391
      -5       0      18       12.840597       12.781236        0.139638
      -4       0      18       28.642946       29.011205        0.332293
      -3       0      18       14.393444       14.541664        0.159384
      -2       0      18        5.630078        5.533353        0.084042
      -1       0      18       19.328341       19.272260        0.211830
       0       0      18        1.896465        3.976305        0.112369
       1       0      18       23.285263       23.564380        0.296161
       2       0      18        5.715199        5.534889        0.158180
       3       0      18        7.897260        8.141314        0.195309
       4       0      18        1.013311        0.956452        0.528667
       5       0      18        3.372202        3.390723        0.209528
     -12       1      18        0.535075        0.743169        0.406717
     -11       1      18        7.554173        7.863015        0.157692
     -10       1      18        3.855928        3.974670        0.086611
      -9       1      18        6.364023        6.476342        0.086506
      -8       1      18        8.049129        8.042699        0.112818
      -7       1      18        1.112424        1.169658        0.109517
      -6       1      18        2.049217        1.990628        0.067220
      -5       1      18        1.798422        1.892327        0.071970
      -4       1      18        2.470328        2.566554        0.071699
      -3       1      18       15.466637       15.538340        0.174421
      -2       1      18        7.291516        7.173493        0.090979
      -1       1      18        9.670763        9.585771        0.111068
       0       1      18       12.572197       12.648320        0.144721
       1       1      18        5.104766        5.058656        0.092772
       2       1      18       11.482694       11.502174        0.136436
       3       1      18        4.223315        4.176841        0.112361
       4       1      18        1.667105        1.844560        0.156128
       5       1      18        5.862925        5.897203        0.156732
       6       1      18        4.391411        4.300233        0.179432
       7       1      18        1.586161        1.283861        0.416451
       8       1      18       11.172198       11.489996        0.126017
     -12       2      18        5.691992        6.022292        0.133064
     -11       2      18        3.767545        3.921862        0.082721
     -10       2      18        1.932878        1.772089        0.103946
      -9       2      18        9.503750        9.780593        0.116225
      -8       2      18        9.198899        9.278955        0.143584
      -7       2      18        5.415907        5.475126        0.076329
      -6       2      18       10.908751       10.944862        0.124049
      -5       2      18        5.499140        5.567675        0.075134
      -4       2      18        6.936223        6.898043        0.113281
      -3       2      18       16.451151       16.156732        0.178309
      -2       2      18       13.137225       13.137351        0.167386
      -1       2      18        5.893735        5.723897        0.151196
       0       2      18        8.563240        8.524435        0.137541
       1       2      18        1.000851        0.949579        0.360427
       2       2      18        3.768169        3.777433        0.103334
       3       2      18       11.377180       11.452511        0.135267
       4       2      18        5.830520        5.927731        0.107680
       5       2      18        4.211699        4.131102        0.186485
       6       2      18        2.158828        2.027733        0.284575
       7       2      18        4.905634        5.026828        0.155894
     -11       3      18        0.358636        0.491325        0.491325
     -10       3      18        1.530207        1.562850        0.292614
      -9       3      18        4.189820        4.236036        0.098041
      -8       3      18        0.505249        0.417852        0.369893
      -7       3      18        7.824415        7.820614        0.138622
      -6       3      18        7.311154        7.161006        0.111112
      -5       3      18        8.899135        8.830402        0.130057
      -4       3      18        4.006857        3.891144        0.071589
      -3       3      18        4.724043        4.527693        0.098471
      -2       3      18        7.578086        7.425833        0.093371
      -1       3      18        2.683957        2.578876        0.083360
       0       3      18        5.448474        5.645618        0.093231
       1       3      18       15.114801       15.238766        0.213122
       2       3      18        3.055022        2.901758        0.161758
       3       3      18        3.592333        3.569874        0.128072
       4       3      18       14.176214       14.619508        0.165442
       5       3      18        0.567821        0.527636        0.527636
       6       3      18        7.131777        7.661593        0.137764
       7       3      18        4.612190        4.807702        0.150020
     -10       4      18        0.605582        0.543047        0.387805
      -9       4      18        1.356444        1.212724        0.207886
      -8       4      18        5.612835        5.496908        0.086455
      -7       4      18        0.625044        0.447661        0.399702
      -6       4      18        6.400563        6.360975        0.101582
      -5       4      18       10.177453       10.211268        0.162885
      -4       4      18        3.618675        3.701621        0.088036
      -3       4      18        5.125920        5.118398        0.092764
      -2       4      18        2.647156        2.702850        0.145762
      -1       4      18        0.413381        0.549363        0.351373
       0       4      18        3.920543        3.872080        0.087638
       1       4      18        2.201742        2.274247        0.117421
       2       4      18        8.264967        8.337865        0.108588
       3       4      18        7.768604        7.757577        0.113233
       4       4      18        1.111654        1.167776        0.211585
       5       4      18        6.830041        6.959095        0.135313
       6       4      18        1.961813        1.894043        0.257920
      -8       5      18        0.061499        0.500799        0.397359
      -7       5      18        4.916475        5.003499        0.085776
      -6       5      18        3.058524        3.090210        0.097185
      -5       5      18        2.927626        2.967608        0.127432
      -4       5      18        8.716527        8.783166        0.128745
      -3       5      18        2.839123        2.751963        0.132478
      -2       5      18        0.064225        0.613433        0.613433
      -1       5      18        0.006598        0.610410        0.456137
       0       5      18        2.475831        2.436350        0.130227
       1       5      18        0.214605        0.544885        0.544885
       3       5      18        9.498115        9.608954        0.120066
       4       5      18        1.906878        2.113433        0.215303
      -3       6      18        0.216240        0.745989        0.565712
      -2       6      18        0.648345        0.928763        0.477431
     -12       1      19        2.993651        2.935183        0.124827
     -11       1      19        8.288154        8.323521        0.142078
     -10       1      19        3.360780        3.388953        0.090771
      -9       1      19        4.117819        4.013228        0.079655
      -8       1      19        0.184773        0.504678        0.504678
      -7       1      19       12.809248       12.782801        0.154262
      -6       1      19        8.539520        8.582540        0.101562
      -5       1      19       15.931027       15.995312        0.190566
      -4       1      19       18.105766       18.157643        0.201586
      -3       1      19        1.266816        1.329774        0.129066
      -2       1      19        3.257381        3.374167        0.083878
      -1       1      19        7.828060        7.799103        0.130465
       0       1      19       17.757837       17.892736        0.198387
       1       1      19        8.573228        8.517746        0.104007
       2       1      19       14.489199       14.680599        0.162335
       3       1      19        6.860935        7.068380        0.124894
       4       1      19        2.905916        2.738850        0.123224
       5       1      19        2.197847        2.067438        0.272027
       6       1      19        6.001979        6.138241        0.147081
       7       1      19        5.019659        5.229149        0.144368
     -12       2      19        4.500818        4.785081        0.143530
     -11       2      19        2.437906        2.428909        0.088995
     -10       2      19        0.225310        0.558301        0.558301
      -9       2      19        4.966903        4.932241        0.086108
      -8       2      19        4.752687        4.925647        0.078896
      -7       2      19        1.291848        1.300923        0.108279
      -6       2      19        3.974624        3.916504        0.072287
      -5       2      19        8.382153        8.323160        0.134204
      -4       2      19        6.172613        6.148821        0.080872
      -3       2      19        1.458427        1.395994        0.104019
      -2       2      19        7.148299        6.884838        0.092490
      -1       2      19        5.066880        5.096960        0.142669
       0       2      19        8.762086        8.635971        0.250269
       1       2      19        6.085243        6.204917        0.189188
       2       2      19        0.692916        0.697137        0.419468
       3       2      19        9.468978        9.429051        0.288208
       4       2      19        4.171980        4.341313        0.111183
       5       2      19        4.102501        4.081421        0.183473
       6       2      19        0.582096        0.788036        0.625863
       7       2      19        9.866232       10.048881        0.125675
     -11       3      19        0.304102        0.633325        0.633325
     -10       3      19        2.373328        2.358728        0.090822
      -9       3      19        0.314937        0.384578        0.384578
      -8       3      19        2.558517        2.570370        0.076738
      -7       3      19        0.914301        0.910165        0.187669
      -6       3      19        9.772923        9.722551        0.198371
      -5       3      19        6.039014        5.985566        0.096593
      -4       3      19        0.237383        0.495580        0.495580
      -3       3      19        8.066591        8.195792        0.104315
      -2       3      19        3.018166        3.011760        0.084492
      -1       3      19        4.981680        4.977047        0.086649
       0       3      19        1.528059        1.465503        0.167158
       1       3      19        9.683793        9.642614        0.138404
       2       3      19        1.406945        1.279687        0.203119
       3       3      19        2.202679        2.054166        0.155772
       4       3      19        3.975486        3.954491        0.242349
       5       3      19        5.121338        5.220057        0.160018
       6       3      19        1.215568        0.814678        0.574678
     -10       4      19        2.706871        2.795443        0.168658
      -9       4      19        1.983797        1.723079        0.168633
      -8       4      19        0.167844        0.501896        0.501896
      -7       4      19        2.097800        1.996747        0.097537
      -6       4      19        2.425931        2.548823        0.093360
      -5       4      19        1.676401        1.783452        0.104136
      -4       4      19        0.002166        0.481352        0.481352
      -3       4      19        1.304084        1.421795        0.160803
      -2       4      19        1.279345        1.225153        0.260892
      -1       4      19        2.031480        1.962779        0.106788
       0       4      19        4.698614        4.747947        0.115237
       1       4      19        5.241185        5.259182        0.109328
       2       4      19        4.874887        4.929199        0.106233
       3       4      19        2.492479        2.606454        0.154006
       4       4      19        1.255610        0.871952        0.554777
       5       4      19        3.131559        3.325357        0.192307
      -8       5      19        2.482390        2.388870        0.114865
      -7       5      19        1.875366        1.804134        0.295990
      -6       5      19        1.076764        0.913126        0.462571
      -5       5      19        2.572790        2.570934        0.259830
      -4       5      19        1.711207        1.605833        0.184496
      -3       5      19        0.496722        0.638044        0.638044
      -2       5      19        3.047116        2.887940        0.125840
      -1       5      19        1.575920        1.224827        0.254208
       0       5      19        3.460556        3.400147        0.099996
       1       5      19        1.354057        1.534862        0.389305
      -2       6      19        1.474925        1.350000        0.356169
     -12       0      20        4.214027        4.054627        0.168755
     -11       0      20        3.568341        3.510413        0.207233
     -10       0      20        3.317313        3.313457        0.171006
      -9       0      20        2.586643        2.562226        0.131917
      -8       0      20       16.003952       16.138463        0.179453
      -7       0      20        1.794359        1.591132        0.130070
      -6       0      20        7.838276        7.815561        0.108487
      -5       0      20       24.850363       25.046357        0.286107
      -4       0      20        0.298645        0.522877        0.522877
      -3       0      20        7.838344        7.755708        0.099011
      -2       0      20       10.240145       10.271806        0.119466
      -1       0      20       16.454192       16.300307        0.342863
       0       0      20        8.133034        8.693446        0.114984
       1       0      20       23.687080       24.004375        0.276964
       2       0      20       10.776714       10.958102        0.198455
       3       0      20       15.003755       15.279725        0.169133
       4       0      20        0.126691        0.634902        0.634902
       5       0      20        3.514054        3.537231        0.211272
     -12       1      20        4.642194        4.745103        0.162964
     -11       1      20        1.707036        1.567992        0.144581
     -10       1      20        0.352173        0.440908        0.440908
      -9       1      20        5.160194        5.328884        0.080074
      -8       1      20        2.692613        2.608678        0.083425
      -7       1      20        5.197356        5.232877        0.078364
      -6       1      20       13.165076       13.166245        0.147412
      -5       1      20        1.865384        1.916664        0.084343
      -4       1      20        8.645849        8.629426        0.102762
      -3       1      20        3.611886        3.519801        0.088621
      -2       1      20        2.486674        2.423861        0.086704
      -1       1      20        4.135473        4.150060        0.084842
       0       1      20        4.409442        4.580830        0.141010
       1       1      20        5.673121        5.697894        0.124206
       2       1      20       12.564502       12.709445        0.146802
       3       1      20        1.690326        1.726644        0.168215
       4       1      20       10.397936       10.761970        0.138411
       5       1      20        2.853776        2.613561        0.217815
       6       1      20        0.237576        0.536563        0.536563
       7       1      20        1.989121        1.779241        0.254741
     -11       2      20        1.605499        1.588836        0.117918
     -10       2      20        1.512245        1.664332        0.120149
      -9       2      20        1.622710        1.629908        0.126678
      -8       2      20        1.699084        1.420246        0.115908
      -7       2      20       12.063178       12.177028        0.137509
      -6       2      20       11.322152       11.180340        0.198537
      -5       2      20        0.271306        0.373631        0.373631
      -4       2      20        0.822891        0.692243        0.232025
      -3       2      20        4.642539        4.495442        0.075714
      -2       2      20        6.622371        6.582932        0.092863
      -1       2      20       17.447741       17.397126        0.195091
       0       2      20       12.677858       12.744803        0.158699
       1       2      20        1.753011        1.527252        0.202073
       2       2      20        3.456639        3.509843        0.253311
       3       2      20        6.329962        6.304046        0.106950
       4       2      20        4.376147        4.481518        0.164922
       6       2      20        4.137507        4.392949        0.171219
     -10       3      20        6.665486        6.673904        0.087479
      -9       3      20        0.625071        0.567715        0.336630
      -8       3      20        7.004208        7.163100        0.093517
      -7       3      20        4.055777        4.140411        0.116482
      -6       3      20        2.460343        2.387844        0.082069
      -5       3      20        1.317934        1.352516        0.121013
      -4       3      20        6.239018        6.080461        0.086213
      -3       3      20        5.165238        4.982068        0.080639
      -2       3      20        9.828878        9.692936        0.124132
      -1       3      20        1.220719        0.990707        0.324224
       0       3      20        8.788895        8.919473        0.116860
       1       3      20        1.272143        1.304952        0.191714
       2       3      20        1.418966        1.236810        0.260644
       3       3      20        1.711050        1.457635        0.206316
       4       3      20        0.584793        0.645058        0.645058
       5       3      20        1.494631        1.486910        0.372459
      -9       4      20        5.996001        6.184335        0.114327
      -8       4      20        1.349213        1.317004        0.127887
      -7       4      20        1.217833        1.140000        0.177763
      -6       4      20        0.546685        0.563205        0.563205
      -5       4      20        0.297967        0.495379        0.390976
      -4       4      20        5.368705        5.351729        0.092641
      -3       4      20        7.667160        7.495265        0.176249
      -2       4      20        4.078057        4.062142        0.111952
      -1       4      20        7.930194        7.812554        0.128349
       0       4      20        5.054712        5.035176        0.107499
       1       4      20        4.048113        4.026164        0.095643
       2       4      20        1.374744        1.407196        0.166994
       3       4      20        0.137194        0.530094        0.530094
       4       4      20        3.357205        3.243147        0.189952
      -7       5      20        4.649621        4.814457        0.143162
      -5       5      20        4.227778        4.001750        0.145845
      -4       5      20        1.402124        1.183723        0.249806
      -3       5      20        3.997854        3.849675        0.111226
      -2       5      20        5.734852        5.629298        0.156913
      -1       5      20        0.252231        0.711758        0.711758
     -11       1      21        1.003015        1.025427        0.223305
     -10       1      21        1.691495        1.630552        0.120718
      -9       1      21        6.584361        6.572899        0.086606
      -8       1      21        5.058900        5.080453        0.079953
      -7       1      21        4.328695        4.286607        0.079351
      -6       1      21        8.935630        8.889151        0.108433
      -5       1      21        2.486168        2.402852        0.077213
      -4       1      21        3.116519        3.013669        0.080241
      -3       1      21        7.130936        7.115265        0.094510
      -2       1      21       19.029834       18.858950        0.211162
      -1       1      21        9.298552        9.223557        0.108843
       0       1      21       10.052305        9.911912        0.118036
       1       1      21        7.763788        7.966367        0.164059
       2       1      21        7.705958        7.742416        0.255828
       3       1      21        5.219040        5.088811        0.246911
       4       1      21        9.357003        9.356869        0.136565
       5       1      21       12.104832       12.481987        0.140593
       6       1      21        3.243106        3.291352        0.201368
     -11       2      21        4.793815        4.864052        0.142611
     -10       2      21        2.566132        2.678078        0.088715
      -9       2      21        6.604016        6.710440        0.090168
      -8       2      21        0.211975        0.395095        0.395095
      -7       2      21        8.799636        8.686311        0.162345
      -6       2      21        3.117971        3.134406        0.075860
      -5       2      21        1.148162        0.997246        0.157187
      -4       2      21        5.284937        5.196056        0.098312
      -3       2      21        8.318529        8.179364        0.106137
      -2       2      21        1.907051        1.906358        0.104581
      -1       2      21        2.496312        2.447346        0.112329
       0       2      21        9.074273        9.099286        0.127274
       1       2      21        3.841491        3.809987        0.165951
       2       2      21        0.375037        0.547996        0.547996
       3       2      21        5.684603        5.817388        0.106871
       4       2      21        3.773077        3.556262        0.210519
       5       2      21        4.045418        3.997374        0.180307
     -10       3      21        4.228193        4.390216        0.122664
      -9       3      21        1.625795        2.149814        0.113273
      -8       3      21        0.492830        0.448330        0.395415
      -7       3      21        4.095092        4.226701        0.095115
      -6       3      21        1.592645        1.684933        0.111307
      -5       3      21        2.388522        2.181972        0.093551
      -4       3      21        3.140517        3.097128        0.080225
      -3       3      21        6.323037        6.367653        0.102431
      -2       3      21        0.074785        0.573236        0.573236
      -1       3      21        9.031299        8.897640        0.182538
       0       3      21        4.041783        4.156802        0.187545
       1       3      21        2.712592        2.714903        0.291971
       2       3      21        3.303333        3.341706        0.127519
       3       3      21        4.851845        4.782573        0.167272
       4       3      21        4.793400        4.970614        0.157818
       5       3      21        1.207720        1.259246        0.408246
      -8       4      21        6.675004        6.912814        0.097391
      -7       4      21        6.921308        7.086748        0.100691
      -6       4      21        3.004555        2.991271        0.091684
      -5       4      21        1.148058        1.090596        0.199754
      -4       4      21        1.324147        1.439687        0.161055
      -3       4      21        2.059611        2.054897        0.113042
      -2       4      21        3.810316        3.874274        0.095121
      -1       4      21        3.899398        4.198571        0.188459
       0       4      21        0.100654        0.734507        0.734507
       1       4      21        0.768184        0.624820        0.624820
       2       4      21        1.248017        1.224541        0.427860
       3       4      21        0.270905        0.850059        0.542813
      -6       5      21        4.528734        4.392038        0.141979
      -5       5      21        1.148765        1.184103        0.424037
      -4       5      21        0.125115        0.531037        0.531037
      -3       5      21        0.618134        0.515558        0.515558
      -2       5      21        2.987499        2.811903        0.216311
     -11       0      22        6.773762        7.039744        0.130765
     -10       0      22        2.917747        2.832278        0.128337
      -9       0      22        6.510205        6.577233        0.102282
      -8       0      22        1.333980        1.465913        0.160233
      -7       0      22        1.673557        1.574802        0.155330
      -6       0      22        4.127782        4.244055        0.098455
      -5       0      22        1.190564        0.862380        0.317312
      -4       0      22        2.916267        2.952761        0.115527
      -3       0      22       24.601718       24.313165        0.295463
      -2       0      22        5.250868        5.309237        0.110007
      -1       0      22        2.044538        1.965833        0.161588
       0       0      22       10.037759       10.058330        0.339276
       1       0      22        5.208900        5.081043        0.091654
       2       0      22        9.837155        9.636130        0.145029
       3       0      22       14.684358       14.720734        0.157424
       4       0      22       13.459264       13.729894        0.145712
     -11       1      22        0.197821        0.613922        0.613922
     -10       1      22        8.396580        8.539321        0.136583
      -9       1      22        0.408787        0.495883        0.345883
      -8       1      22        0.459887        0.549454        0.334048
      -7       1      22        2.870685        2.723105        0.110616
      -6       1      22        3.013393        2.924568        0.116135
      -5       1      22        2.980118        2.988394        0.084810
      -4       1      22       11.837012       11.769452        0.181096
      -3       1      22        3.651075        3.676683        0.090739
      -2       1      22        8.319700        8.327725        0.105256
      -1       1      22        8.819957        8.575488        0.104597
       0       1      22        5.097261        5.045097        0.110221
       1       1      22        4.386653        4.314047        0.111905
       2       1      22        2.093540        1.878643        0.237698
       3       1      22        2.375720        2.172165        0.250759
       4       1      22        5.460097        5.561385        0.156387
       5       1      22        1.042254        1.021910        0.485347
     -10       2      22        0.619796        0.876413        0.227029
      -9       2      22        4.141229        4.119830        0.124458
      -8       2      22        1.144571        1.101136        0.164333
      -7       2      22        5.326579        5.282234        0.083100
      -6       2      22        0.936022        0.736682        0.382846
      -5       2      22        7.895780        7.788581        0.167951
      -4       2      22        4.960408        4.897448        0.137616
      -3       2      22        0.214379        0.498297        0.373397
      -2       2      22        7.807374        7.723859        0.098703
      -1       2      22       10.947729       10.842970        0.142036
       0       2      22        1.646305        1.506652        0.237361
       1       2      22        8.486553        8.431904        0.116075
       2       2      22        4.358239        4.377671        0.157007
       3       2      22        3.375278        3.417163        0.223419
       4       2      22        8.902512        9.161932        0.132923
       5       2      22        8.688589        8.917791        0.126773
      -9       3      22        3.929867        3.904613        0.090691
      -8       3      22       12.220078       12.014991        0.135597
      -7       3      22        4.218007        3.996498        0.116163
      -6       3      22        5.507206        5.120352        0.092131
      -5       3      22        0.888394        0.561427        0.327119
      -4       3      22        2.643811        2.309762        0.088951
      -3       3      22        8.069214        7.977280        0.217963
      -2       3      22        8.403428        8.294275        0.118029
      -1       3      22        5.747725        5.629654        0.167877
       0       3      22        5.330196        5.111653        0.206962
       1       3      22        0.071665        0.596992        0.596992
       3       3      22        6.144933        6.158003        0.144185
       4       3      22        3.651546        3.684562        0.179138
      -8       4      22        0.982260        0.887637        0.305744
      -7       4      22        7.804402        7.901202        0.152073
      -6       4      22        1.818726        1.749800        0.112760
      -5       4      22        3.995360        3.827009        0.369409
      -4       4      22        4.223081        4.263332        0.197376
      -3       4      22        0.234300        0.586089        0.458810
      -2       4      22        1.322576        1.119777        0.494317
       1       4      22        6.875650        6.899130        0.129492
       2       4      22        3.800849        3.601250        0.176487
      -4       5      22        6.100384        6.030672        0.127622
      -3       5      22        3.362887        3.247615        0.180205
      -2       5      22        3.565315        3.604858        0.174260
     -10       1      23        1.609880        1.700441        0.131843
      -9       1      23        3.687675        3.714835        0.075879
      -8       1      23        2.483890        2.315340        0.085856
      -7       1      23        2.537176        2.391798        0.090907
      -6       1      23        3.634284        3.673282        0.092081
      -5       1      23        1.146368        1.052711        0.205008
      -4       1      23        7.683845        7.577665        0.096488
      -3       1      23        3.448335        3.476061        0.091833
      -2       1      23        0.085639        0.551362        0.551362
      -1       1      23        3.171514        3.180880        0.130471
       0       1      23        8.224908        8.063932        0.108557
       1       1      23        7.253772        7.129236        0.107555
       2       1      23        6.683668        6.759956        0.106535
       4       1      23        2.014113        2.013206        0.255082
     -10       2      23        1.995563        1.875740        0.115342
      -9       2      23        6.940013        7.049042        0.090738
      -8       2      23        4.211696        4.153673        0.104229
      -7       2      23        4.832674        4.779435        0.081031
      -6       2      23        1.886449        1.877605        0.116242
      -5       2      23        6.918909        6.782109        0.118251
      -4       2      23       10.727143       10.567403        0.140994
      -3       2      23        1.018250        1.110180        0.174285
      -2       2      23        8.182846        8.042077        0.154365
      -1       2      23        0.087830        0.559821        0.559821
       0       2      23        5.089522        5.015775        0.113327
       1       2      23        1.607133        1.736088        0.166661
       2       2      23        8.376454        8.182970        0.264826
       3       2      23        2.628367        2.782589        0.246036
       4       2      23        1.667709        1.398106        0.374436
      -8       3      23        4.237213        4.349138        0.129185
      -7       3      23        0.995333        0.792591        0.273553
      -6       3      23        2.289267        2.169124        0.114447
      -5       3      23        4.886523        4.861173        0.079646
      -4       3      23        1.637209        1.427901        0.124252
      -3       3      23        0.567869        0.773499        0.371255
      -2       3      23        2.777384        2.702166        0.243284
      -1       3      23        3.704803        3.693508        0.115799
       0       3      23        0.780330        0.639844        0.356471
       1       3      23        3.843245        3.942842        0.188244
       2       3      23        5.644882        5.488807        0.147739
       3       3      23        0.493279        0.585577        0.585577
      -6       4      23        4.736328        4.856439        0.095242
      -5       4      23        7.545292        7.458954        0.129357
      -4       4      23        5.866335        5.560576        0.283645
      -3       4      23        6.926023        6.873427        0.136959
      -2       4      23        4.557944        4.541806        0.160025
      -1       4      23        0.192147        0.850470        0.564638
       0       4      23        2.466501        2.503577        0.209476
     -10       0      24        5.633213        5.630897        0.274312
      -9       0      24        5.010573        4.971519        0.098635
      -8       0      24        2.029580        2.175730        0.115924
      -7       0      24        7.010430        7.091051        0.172742
      -6       0      24        8.832275        8.939239        0.172370
      -5       0      24        1.823106        1.837743        0.163378
      -4       0      24        3.398402        3.433948        0.116419
      -3       0      24        0.525378        1.856744        0.315706
      -2       0      24        0.592921        0.736478        0.736478
      -1       0      24       11.767058       11.410083        0.137107
       0       0      24        2.792904        3.224748        0.213270
      -9       1      24        1.780183        2.100595        0.109842
      -8       1      24        7.484944        7.450570        0.104143
      -7       1      24        2.265745        2.291375        0.088082
      -6       1      24        1.275115        1.167562        0.159246
      -5       1      24        9.942515        9.764476        0.183819
      -4       1      24        4.136667        4.122621        0.095587
      -3       1      24        1.176039        1.210207        0.171169
      -2       1      24        3.840109        3.759521        0.087056
      -1       1      24        1.919367        1.946844        0.125333
       1       1      24        9.527896        9.629330        0.148191
       3       1      24        5.744085        5.665157        0.146461
      -9       2      24        4.538423        4.615626        0.095006
      -8       2      24        1.204793        0.884816        0.199251
      -7       2      24        5.417578        5.445090        0.106831
      -6       2      24        1.236102        1.116423        0.190842
      -5       2      24        3.240464        3.317077        0.101801
      -4       2      24        3.870261        3.987731        0.097230
      -3       2      24        4.221745        4.226109        0.091257
      -2       2      24        1.752430        1.604431        0.239697
      -1       2      24        1.553335        1.266175        0.426711
       0       2      24        6.799313        6.740771        0.101645
       1       2      24        7.949223        7.965927        0.138220
       2       2      24        0.399097        0.561605        0.561605
       3       2      24        0.856403        0.616279        0.616279
      -7       3      24        3.933754        4.023431        0.089477
      -6       3      24       10.689403       10.896789        0.126459
      -5       3      24        7.439860        7.293833        0.101963
      -4       3      24        0.553962        0.734915        0.734915
      -3       3      24        8.402422        8.277983        0.132002
      -2       3      24        3.203413        3.371943        0.199089
      -1       3      24        9.238998        9.150082        0.128164
       0       3      24        6.747643        6.698358        0.129720
       1       3      24        5.194950        5.139358        0.138258
       2       3      24        3.125984        2.985381        0.209737
      -5       4      24        6.195974        6.331351        0.126675
      -4       4      24        0.787991        0.597244        0.597244
      -3       4      24        4.844306        4.848608        0.145524
      -2       4      24        6.204624        6.486524        0.131448
      -1       4      24        0.844876        1.116960        0.452807
      -9       1      25        1.946956        2.021707        0.094351
      -8       1      25        1.145559        1.209587        0.140568
      -7       1      25        6.858812        6.758772        0.087340
      -6       1      25        2.802580        2.711051        0.107362
      -5       1      25        2.566823        2.643804        0.135897
      -4       1      25        5.233856        5.215841        0.114567
      -3       1      25        2.807365        2.700704        0.100665
      -2       1      25        1.852588        1.913348        0.112487
      -1       1      25        2.889200        2.748982        0.336100
       0       1      25        2.457794        2.239710        0.266261
      -8       2      25        2.138000        1.941340        0.126071
      -7       2      25        4.007382        3.843046        0.099785
      -6       2      25        8.703055        8.710855        0.110739
      -5       2      25        0.347240        0.481560        0.449937
      -4       2      25        4.472469        4.445110        0.088735
      -3       2      25        0.850578        0.830301        0.310975
      -1       2      25        1.850480        1.830792        0.277119
       0       2      25        7.252093        7.098732        0.121985
      -6       3      25        3.596518        3.577010        0.121869
      -5       3      25        2.317377        2.238214        0.126674
      -4       3      25        2.160290        2.181055        0.236653
      -3       3      25        3.774907        3.927213        0.167426
      -2       3      25        0.940142        0.959844        0.516110
      -1       3      25        2.374973        2.329678        0.218612
       0       3      25        3.802453        3.702297        0.165490
      -8       0      26        6.727208        6.675178        0.124987
      -7       0      26        3.435588        3.141608        0.222961
      -6       0      26        5.495633        5.416272        0.097531
      -5       0      26        9.304054        9.256403        0.136809
      -4       0      26        8.550363        8.313122        0.139323
      -3       0      26        5.202388        5.266878        0.159628
      -1       0      26        6.297151        5.867282        0.144346
      -8       1      26        2.677389        2.614766        0.091573
      -7       1      26        1.931538        1.989548        0.098331
      -6       1      26        3.159537        3.145203        0.102079
      -5       1      26        4.314638        4.012605        0.108633
      -4       1      26        3.855618        3.871950        0.109770
      -3       1      26       10.447416       10.354709        0.166971
      -2       1      26        3.178529        2.934876        0.128901
      -7       2      26        6.480631        6.297222        0.268540
      -6       2      26        0.567445        0.667608        0.334441
      -5       2      26        1.333677        1.043887        0.221816
      -4       2      26        2.884941        2.776797        0.124458
      -3       2      26        0.214155        0.747262        0.617647
      -2       2      26        7.031920        6.997785        0.124649
      -1       2      26        3.553811        3.544714        0.166253
      -3       3      26        3.993063        3.819031        0.162667
      -6       1      27        3.351951        3.265425        0.127432
      -5       1      27        3.814001        3.728270        0.089452
      -4       1      27        6.115499        5.785845        0.097963
      -3       1      27        3.790320        3.567492        0.132962
      -4       2      27        6.585887        6.582249        0.125005
      -3       2      27        2.928679        2.827490        0.200933

# start Validation Reply Form
_vrf_PLAT417_HAR_B3LYP_oxa01_12
;
PROBLEM: Short Inter D-H..H-D
RESPONSE: This is a very strong hydrogen bond and this is the reason why
the distance is so short.
;
# end Validation Reply Form
