# Supplementary material for: On the accuracy and precision of X-ray and neutron diffraction results as a function of resolution and the electron density model
Source: IUCrJ. 2020 Aug 25;7(Pt 5):920–33. doi: 10.1107/S2052252520010441 (PMC7467170; doi:10.1107/S2052252520010441)
Supplement: Supplementary file 2 [file m-07-00920-sup2.zip › cif_deposition/HAR_B3LYP_oxa02_05.cif]

# ========================
# TONTO generated CIF file
# ========================

data_HAR_B3LYP_oxa02_05

_audit_creation_date               2016-1-14
_audit_creation_method             'Tonto 3.2.0 v. 196f026'

# --------------------
# Chemical information
# --------------------

_chemical_formula_sum             'C2 H6 O6'
_chemical_formula_moiety          'C2 H2 O4, 2(H2 O)'
_chemical_formula_weight           126.07
_chemical_compound_source          'see text'
_chemical_absolute_configuration   unk

# --------------------
# Symmetry information
# --------------------

_symmetry_cell_setting             Monoclinic
_symmetry_space_group_name_H-M     'P 21/c'
_symmetry_space_group_name_Hall    '-P 2ybc'
_symmetry_Int_Tables_number        '14'

loop_
    _symmetry_equiv_pos_as_xyz
'+x, +y, +z'
'-x, -y, -z'
'-x, +y+1/2, -z+1/2'
'+x, -y+1/2, +z+1/2'

# ---------------------
# Unit cell information
# ---------------------

_cell_length_a                    6.0894(2)
_cell_length_b                    3.49660(10)
_cell_length_c                    11.8310(4)
_cell_angle_alpha                 90.00
_cell_angle_beta                  103.885(2)
_cell_angle_gamma                 90.00
_cell_volume                      244.547(13)

_cell_formula_units_Z             2
_cell_measurement_reflns_used     6295
_cell_measurement_temperature     100(1)
_cell_measurement_theta_max       45.19
_cell_measurement_theta_min       3.45

_exptl_crystal_density_diffrn     1.712 
_exptl_crystal_F_000              132 
_exptl_absorpt_coefficient_mu     0.181 
_exptl_crystal_description        unspecified
_exptl_crystal_size_max              0.199                
_exptl_crystal_size_mid              0.174  
_exptl_crystal_size_min              0.093
_exptl_crystal_colour             colourless
_exptl_absorpt_correction_type    multi-scan
_exptl_absorpt_process_details
;
 Absorption correction done by SORTAV
 Blessing, R. H.: (1995) Acta Cryst. A51, 33-38
;
_exptl_absorpt_correction_T_min    0.967
_exptl_absorpt_correction_T_max    0.979

#=======================================================================

# EXPERIMENTAL DATA

_diffrn_reflns_av_R_equivalents   0.0000
_diffrn_reflns_av_unetI/netI      0.0300
_diffrn_reflns_limit_h_max        11
_diffrn_reflns_limit_h_min        -12
_diffrn_reflns_limit_k_max        6
_diffrn_reflns_limit_k_min        0
_diffrn_reflns_limit_l_max        23
_diffrn_reflns_limit_l_min        0
_diffrn_reflns_number             2039
_diffrn_reflns_theta_full         26.00
_diffrn_reflns_theta_max          45.33
_diffrn_reflns_theta_min          3.45
_diffrn_ambient_temperature       100(1)
_diffrn_measured_fraction_theta_full 1.000
_diffrn_measured_fraction_theta_max 1.000
_diffrn_measurement_device_type   'Bruker APEX-II CCD'
_diffrn_measurement_method        '\f and \w scans'
_diffrn_radiation_monochromator   graphite
_diffrn_radiation_type            MoK\a
_diffrn_radiation_wavelength      0.71073
_diffrn_source                    'fine-focus sealed tube'
_diffrn_standards_number          0
_reflns_number_gt                 1663
_reflns_number_total              2039
_reflns_threshold_expression      >0sigma(F)

#  
# Refinement details
#  
_refine_special_details          
;
  .  H thermal motions refined anisotropically.
  .  Hirshfeld atom refinement (HAR):
     .  Uses aspherical atomic scattering factors
        obtained from Hirshfeld partitioning of a
        gaussian quantum chemical wavefunction.
     .  Hirshfeld weight functions obtained from
        spherically averaged unrestricted atomic
        densities.
  .  Wavefunction type : rks b3lypgxb3lypgc using cluster
 charges, radius=8.0 angstrom
  .  Gaussian basis set: cc pVTZ
  .  Refinement based on |F| with weight=1/sigma(|F|)
  .  Negative |F|^^2 were pruned from the data
  .  Eigenvalues < 0.1E-04 removed from normal equations
  .  Reflection used in the refinement appear below
  .  Refined using the Tonto program:
     .  Version: 3.2 v. 196f026
     .  Platform: INTEL-ifort-on-LINUX
     .  Build date: Wed Feb  4 17:27:23 CET 2015
;

# Standard CIF keys and data

_refine_ls_structure_factor_coeff  F
_refine_ls_matrix_type             full
_refine_ls_R_factor_gt             0.0302
_refine_ls_wR_factor_gt            0.0281
_refine_ls_goodness_of_fit_ref     1.299346
_refine_ls_number_reflns           2039
_refine_ls_number_parameters       64
_refine_ls_number_restraints       0
_refine_ls_number_constraints      0
_refine_ls_hydrogen_treatment      refall
_refine_ls_weighting_scheme        sigma
_refine_ls_weighting_details       'w=1/\s(F)'
_refine_ls_shift/su_max            0.0100
_refine_ls_extinction_method       none

_refine_diff_density_max               0.238825
_refine_diff_density_min              -0.241401 

# ---------------------
# Coordinates and ADP's
# ---------------------

loop_
_atom_site_label
_atom_site_fract_x
_atom_site_fract_y
_atom_site_fract_z
_atom_site_adp_type
_atom_site_occupancy
O1 0.43493(4) 0.44390(8) 0.34984(2) Uani 1.000000000
O2 0.24237(4) 0.74223(8) 0.46366(2) Uani 1.000000000
C1 0.40306(5) 0.55868(9) 0.44798(2) Uani 1.000000000
H1 0.303(2) 0.520(3) 0.279(1) Uani 1.000000000
O5 0.13008(4) 0.63065(8) 0.17863(2) Uani 1.000000000
H3 0.191(2) 0.697(3) 0.1161(9) Uani 1.000000000
H4 0.009(2) 0.460(3) 0.1518(8) Uani 1.000000000

loop_
_atom_site_aniso_label
_atom_site_aniso_U_11
_atom_site_aniso_U_22
_atom_site_aniso_U_33
_atom_site_aniso_U_12
_atom_site_aniso_U_13
_atom_site_aniso_U_23
O1 0.01226(9) 0.0188(1) 0.00727(8) 0.00469(7) 0.00161(6) -0.00064(7)
O2 0.01060(8) 0.0180(1) 0.00886(9) 0.00542(7) 0.00100(6) -0.00063(7)
C1 0.00874(9) 0.0111(1) 0.00707(9) 0.00163(8) 0.00110(7) 0.00008(8)
H1 0.025(5) 0.046(7) 0.024(7) 0.006(5) 0.016(5) -0.003(6)
O5 0.01009(8) 0.0180(1) 0.00856(8) -0.00190(7) 0.00070(6) 0.00103(7)
H3 0.035(5) 0.038(6) 0.026(6) 0.002(5) 0.016(4) 0.008(5)
H4 0.025(5) 0.046(6) 0.024(5) -0.015(5) 0.002(4) -0.005(5)

loop_
_geom_bond_atom_site_label_1
_geom_bond_atom_site_label_2
_geom_bond_distance
 O1 C1 1.2863(4)
 O2 C1 1.2210(4)
 O1 H1 1.05(1)
 O5 H3 0.934(9)
 O5 H4 0.945(9)

loop_
_geom_angle_atom_site_label_1     
_geom_angle_atom_site_label_2
_geom_angle_atom_site_label_3
_geom_angle     
 O1 C1 O2  126.95(3)
 C1 O1 H1 113.1(5)
 H3 O5 H4 108.7(9)

# Standard CIF keys and data

# ---------------
# Reflection data
# ---------------

loop_
    _diffrn_refln_index_h
    _diffrn_refln_index_k
    _diffrn_refln_index_l
    _diffrn_refln_F_calc
    _diffrn_refln_F_meas
    _diffrn_refln_F_sigma
       1       0       0       32.373767       32.880085        0.318298
       2       0       0        7.799581        8.145121        0.166525
       3       0       0       32.510573       33.175895        0.417690
       4       0       0       11.128484       11.004545        0.172647
       5       0       0       13.092798       12.930971        0.164609
       6       0       0       25.313329       25.109361        0.306337
       7       0       0       17.394408       17.443623        0.243623
       8       0       0        8.746206        8.704309        0.127363
       9       0       0        7.088498        7.164217        0.130441
      10       0       0        4.612486        4.692014        0.146577
      11       0       0        9.668589        9.531264        0.203403
       1       1       0       64.847738       66.295400        0.762354
       2       1       0       31.135483       31.545523        0.352414
       3       1       0       17.297160       17.349352        0.199716
       4       1       0        2.624149        2.540846        0.098880
       5       1       0        0.998063        1.205902        0.277193
       6       1       0        1.351063        1.149087        0.267837
       7       1       0       15.175107       15.204605        0.178960
       8       1       0        0.023911        0.901776        0.901776
       9       1       0        9.650467        9.726562        0.135472
      10       1       0        5.231480        5.201250        0.126016
      11       1       0        0.452313        0.753989        0.701074
       0       2       0        6.200356        6.239471        0.123018
       1       2       0       29.556476       29.842587        0.335130
       2       2       0       37.608783       37.725986        0.432152
       3       2       0        2.331847        2.418016        0.121322
       4       2       0       18.113479       18.116843        0.224666
       5       2       0        8.180931        8.072856        0.115658
       6       2       0        0.350563        0.914604        0.914604
       7       2       0        9.958280        9.936196        0.133340
       8       2       0       10.805780       10.782393        0.138616
       9       2       0        2.209215        2.191278        0.200625
      10       2       0        5.077906        5.150049        0.149349
      11       2       0        0.609158        1.216922        0.489117
       1       3       0        7.196368        7.183592        0.126468
       2       3       0        6.040607        5.927647        0.102872
       3       3       0       14.022108       14.456832        0.171175
       4       3       0        3.962989        3.953479        0.099261
       5       3       0       18.462916       18.466727        0.232144
       6       3       0        0.144381        1.251080        0.252631
       7       3       0        1.305728        1.649303        0.257362
       8       3       0        7.035570        6.960603        0.120063
       9       3       0        2.376521        2.440082        0.167506
      10       3       0        1.480713        0.929032        0.504532
       0       4       0        2.713514        2.710590        0.173466
       1       4       0        7.010343        6.992925        0.105618
       2       4       0        5.903907        5.970260        0.114579
       3       4       0        4.174577        4.242994        0.101376
       4       4       0       13.524196       13.620573        0.165834
       5       4       0        4.949178        5.052029        0.105212
       6       4       0        6.817749        6.831544        0.119093
       7       4       0        5.301094        5.344623        0.162828
       8       4       0        0.204326        1.045419        1.045419
       9       4       0        0.149075        0.977139        0.977139
       1       5       0        3.486696        3.342604        0.110112
       2       5       0        5.604017        5.745520        0.104244
       3       5       0        6.776125        6.747889        0.120219
       4       5       0        0.691913        0.640781        0.640781
       5       5       0        3.710511        3.547112        0.133755
       6       5       0        8.613531        8.628441        0.171078
       7       5       0        6.228166        6.147032        0.144366
       8       5       0        1.790544        1.883534        0.301131
       0       6       0        6.938530        6.964194        0.163679
       1       6       0        4.114520        4.187840        0.139754
       2       6       0        1.526953        1.782975        0.283975
       3       6       0        0.379723        0.734098        0.651032
       4       6       0        1.524030        1.276362        0.436600
       5       6       0        4.311105        4.155358        0.153733
       6       6       0        5.594378        5.583995        0.148648
     -11       1       1        0.773890        0.733621        0.611147
     -10       1       1        3.135942        3.135411        0.137495
      -9       1       1        1.168668        1.150130        0.335084
      -8       1       1        9.029794        9.096813        0.129706
      -7       1       1        7.038525        7.042301        0.123847
      -6       1       1        1.883157        2.044040        0.137918
      -5       1       1       12.573601       12.432216        0.162334
      -4       1       1       15.669988       15.664610        0.182362
      -3       1       1       29.704561       29.680633        0.333913
      -2       1       1       22.183904       22.462858        0.255877
      -1       1       1       88.914510       89.362296        1.011009
       0       1       1       35.555919       35.546027        0.395209
       1       1       1        9.944483       10.123734        0.134240
       2       1       1       13.373820       13.529228        0.160234
       3       1       1       34.510683       34.574846        0.384351
       4       1       1       20.459716       20.191335        0.248166
       5       1       1       17.218664       17.061067        0.221233
       6       1       1       22.664913       22.325322        0.256566
       7       1       1        1.761809        1.583540        0.158268
       8       1       1        1.121746        1.150304        0.341478
       9       1       1        0.722627        1.047139        1.047139
      10       1       1        9.534720        9.510888        0.137842
      11       1       1        3.276450        3.325658        0.149654
     -11       2       1        2.787156        2.698703        0.238399
     -10       2       1        1.232301        1.395887        0.542072
      -9       2       1        3.642029        3.892557        0.158257
      -8       2       1       10.524023       10.498095        0.139041
      -7       2       1        0.147081        0.947312        0.947312
      -6       2       1       14.132493       14.068404        0.168404
      -5       2       1        5.059210        4.836011        0.136649
      -4       2       1       12.238793       12.019567        0.151122
      -3       2       1       15.189511       15.253524        0.180369
      -2       2       1       20.241092       20.385044        0.232624
      -1       2       1       19.815371       19.871839        0.228011
       0       2       1       14.365154       14.398958        0.168357
       1       2       1       27.033393       27.158240        0.306052
       2       2       1        2.152874        2.252576        0.126265
       3       2       1        4.702227        4.450730        0.186460
       4       2       1       14.436983       14.220759        0.173696
       5       2       1        8.502131        8.389756        0.130458
       6       2       1        5.137447        5.383586        0.094352
       7       2       1        5.485394        5.508448        0.107337
       8       2       1        7.841034        7.885747        0.118636
       9       2       1        3.211014        3.259908        0.155395
      10       2       1        2.165905        1.592828        0.359580
      11       2       1        5.865695        5.847307        0.180209
     -10       3       1        2.718101        2.688736        0.181765
      -9       3       1        2.712384        2.616544        0.165727
      -8       3       1        0.842250        0.891067        0.532319
      -7       3       1        2.358675        2.512190        0.134082
      -6       3       1        5.962626        6.098934        0.113452
      -5       3       1        7.457745        7.318128        0.107303
      -4       3       1        3.791821        3.849675        0.119126
      -3       3       1        3.205166        3.254535        0.106361
      -2       3       1       19.837074       20.005749        0.230512
      -1       3       1        0.463483        0.452880        0.452880
       0       3       1       11.738118       11.772001        0.150899
       1       3       1        9.354537        9.285849        0.123808
       2       3       1        8.930761        8.589354        0.117223
       3       3       1        2.334908        2.283769        0.123468
       4       3       1       10.121590       10.217142        0.130022
       5       3       1        8.507904        8.563819        0.130137
       6       3       1        0.384101        0.715262        0.421664
       7       3       1        8.887320        8.900786        0.128216
       8       3       1        0.709305        0.866776        0.455558
       9       3       1        4.273042        4.075659        0.118261
      10       3       1        1.967158        1.878217        0.314823
      -9       4       1        5.760682        5.597589        0.128585
      -8       4       1        7.784646        7.874389        0.155645
      -7       4       1        7.631786        7.395066        0.147929
      -6       4       1        4.689728        4.779749        0.128405
      -5       4       1        3.018801        2.971919        0.124938
      -4       4       1        0.601949        0.858138        0.858138
      -3       4       1        7.634382        7.644868        0.106897
      -2       4       1        6.775411        6.739288        0.104832
      -1       4       1        4.055771        4.218293        0.108671
       0       4       1        5.709720        5.648717        0.120968
       1       4       1        1.447044        1.464582        0.180643
       2       4       1        0.327015        0.910549        0.910549
       3       4       1        1.027502        0.997848        0.277154
       4       4       1        1.332489        1.468877        0.197067
       5       4       1        3.590468        3.500286        0.109121
       6       4       1        0.295493        0.961197        0.454344
       7       4       1        2.082350        1.743301        0.236650
       8       4       1        2.521971        2.239286        0.218791
       9       4       1        2.554255        2.670243        0.196825
      -8       5       1        3.733073        3.653355        0.158215
      -7       5       1        3.285963        3.047442        0.186742
      -6       5       1        0.272214        0.919837        0.919837
      -5       5       1        2.784978        2.910137        0.151805
      -4       5       1        0.310473        0.623779        0.623779
      -3       5       1        0.710298        0.565509        0.565509
      -2       5       1        0.979998        0.847467        0.436492
      -1       5       1        5.300664        5.266688        0.117028
       0       5       1        0.431072        1.028737        1.028737
       1       5       1        0.463671        0.921954        0.921954
       2       5       1        3.339520        3.255150        0.109041
       3       5       1        5.047349        5.151893        0.104121
       4       5       1        2.415718        2.392802        0.158590
       5       5       1        0.668099        0.614736        0.614736
       6       5       1        3.432117        3.586363        0.140496
       7       5       1        0.470749        1.111441        1.111441
       8       5       1        0.792485        0.955196        0.698486
      -6       6       1        2.186127        1.330940        0.620236
      -5       6       1        0.353677        1.220778        0.458742
      -4       6       1        0.509052        0.853581        0.610887
      -3       6       1        4.823374        4.832391        0.143681
      -2       6       1        1.294760        0.898666        0.580703
      -1       6       1        2.560851        2.648245        0.193189
       0       6       1        3.953656        3.857071        0.153290
       1       6       1        4.104572        3.978693        0.153906
       2       6       1        1.187039        1.064331        0.652020
       3       6       1        1.683033        1.377353        0.341254
       4       6       1        3.252550        2.983052        0.179162
       5       6       1        3.511042        3.274294        0.201185
     -12       0       2        5.037334        4.912331        0.219891
     -11       0       2        3.308048        3.236047        0.210324
     -10       0       2        0.183427        0.710141        0.710141
      -9       0       2        3.348498        3.372240        0.156342
      -8       0       2        3.158758        3.400147        0.158851
      -7       0       2        6.443593        6.374637        0.156760
      -6       0       2       22.513345       22.357325        0.274753
      -5       0       2       15.583700       15.787020        0.198883
      -4       0       2       51.457369       51.811003        0.560247
      -3       0       2        6.375128        6.119559        0.199930
      -2       0       2       41.642650       41.203398        0.456496
      -1       0       2       45.933339       46.700428        0.481817
       0       0       2       18.978528        0.499199        0.499199
       1       0       2        5.280353        5.353037        0.146598
       2       0       2       99.343199       99.995000        1.048853
       3       0       2       22.367008       22.560807        0.287280
       4       0       2        0.086086        0.806164        0.407918
       5       0       2       43.153076       42.838067        0.466497
       6       0       2        9.063352        9.053342        0.134710
       7       0       2        9.896543        9.976121        0.134933
       8       0       2        6.417872        6.592117        0.143861
       9       0       2       11.474363       11.438968        0.160671
      10       0       2        2.793648        2.941292        0.256111
      11       0       2        8.412849        8.216204        0.179724
     -11       1       2        4.038385        4.015470        0.147396
     -10       1       2        1.169226        1.313126        0.408306
      -9       1       2        1.997699        1.966316        0.166900
      -8       1       2        0.106357        0.963276        0.963276
      -7       1       2       15.586833       15.543487        0.188684
      -6       1       2        4.372467        4.265911        0.099978
      -5       1       2       26.575132       25.987305        0.309688
      -4       1       2       12.418304       12.307721        0.161940
      -3       1       2        9.414536        9.555941        0.128215
      -2       1       2       38.868977       39.232894        0.434570
      -1       1       2       19.919317       20.660106        0.235856
       0       1       2       15.469046       15.592306        0.178027
       1       1       2       33.893555       33.972489        0.435494
       2       1       2        2.633385        2.483304        0.117379
       3       1       2       34.645017       34.839489        0.395622
       4       1       2       22.666901       22.485996        0.256961
       5       1       2       12.683157       12.641994        0.154800
       6       1       2       12.941171       12.865846        0.156401
       7       1       2        0.760269        0.894483        0.894483
       8       1       2        2.410694        2.399750        0.132593
       9       1       2        3.687177        3.643487        0.124254
      10       1       2        0.194339        1.025378        1.025378
      11       1       2        4.857443        4.958931        0.128196
     -11       2       2        0.928721        1.344359        1.344359
     -10       2       2        5.610355        5.572163        0.198710
      -9       2       2        0.221784        0.918586        0.918586
      -8       2       2        6.699591        6.760917        0.143591
      -7       2       2        0.888059        0.811665        0.351991
      -6       2       2       10.460579       10.361467        0.134053
      -5       2       2        1.291832        1.329210        0.238614
      -4       2       2        6.063880        5.983310        0.126178
      -3       2       2       21.925672       21.894063        0.249664
      -2       2       2       36.298218       36.572804        0.411499
      -1       2       2        4.776925        4.677072        0.088281
       0       2       2       18.694792       18.994473        0.216827
       1       2       2        0.587130        0.724017        0.276356
       2       2       2        2.686935        3.239136        0.132369
       3       2       2       27.572569       27.624084        0.323351
       4       2       2       28.494080       28.191665        0.337222
       5       2       2        3.118365        3.221490        0.148218
       6       2       2        0.324571        0.946890        0.946890
       7       2       2        4.238218        4.346033        0.107401
       8       2       2        0.566979        0.944987        0.944987
       9       2       2       10.092995       10.088112        0.149802
      10       2       2        9.012462        9.051133        0.155516
      11       2       2        0.288738        1.095491        1.095491
     -10       3       2        4.754067        4.796457        0.126339
      -9       3       2       15.374144       15.629459        0.207721
      -8       3       2        4.799305        4.913349        0.135274
      -7       3       2        2.352908        2.305689        0.144346
      -6       3       2        5.647925        5.693154        0.102089
      -5       3       2        0.367604        0.596154        0.441882
      -4       3       2        6.075101        6.135389        0.123068
      -3       3       2       26.360745       26.460159        0.305045
      -2       3       2       13.723473       13.842688        0.165700
      -1       3       2        9.535051        9.578100        0.123947
       0       3       2       17.966061       18.060177        0.210807
       1       3       2       11.237635       11.335343        0.147850
       2       3       2       15.805091       15.763248        0.208185
       3       3       2        7.474897        7.504932        0.108649
       4       3       2        1.692792        1.910366        0.139886
       5       3       2        3.792578        3.802236        0.109270
       6       3       2        1.360258        1.367808        0.225793
       7       3       2        8.016794        7.954998        0.121353
       8       3       2        5.198760        5.275130        0.121297
       9       3       2        2.687312        2.773373        0.157346
      10       3       2        7.300615        7.341321        0.181014
      -9       4       2        3.278650        3.406611        0.162848
      -8       4       2        7.410399        7.391887        0.139371
      -7       4       2        4.315603        4.363485        0.134655
      -6       4       2        0.018000        0.921683        0.921683
      -5       4       2        0.028813        1.024158        0.428843
      -4       4       2        3.730823        3.466266        0.120224
      -3       4       2        5.422945        5.486347        0.095057
      -2       4       2       13.037342       12.809762        0.151563
      -1       4       2        5.215847        5.315167        0.105177
       0       4       2       12.660772       12.601190        0.153701
       1       4       2       12.386448       12.298780        0.154234
       2       4       2        2.338548        2.290327        0.114230
       3       4       2        2.487230        2.414415        0.112698
       4       4       2        1.330972        0.930000        0.331502
       5       4       2        0.541603        0.561961        0.561961
       6       4       2        8.524960        8.573447        0.124660
       7       4       2        2.098054        2.101071        0.186417
       8       4       2        6.287119        6.441273        0.124074
       9       4       2        6.081663        6.199032        0.158999
      -8       5       2        8.631190        8.662967        0.206313
      -7       5       2        7.311157        7.381125        0.189463
      -6       5       2        1.399691        1.468945        0.388714
      -5       5       2        3.425797        3.389248        0.143635
      -4       5       2        7.850057        7.843405        0.131855
      -3       5       2        2.582261        2.594282        0.136153
      -2       5       2        6.671954        6.721904        0.113198
      -1       5       2       13.880638       13.627179        0.177272
       0       5       2        4.463736        4.400455        0.096968
       1       5       2        5.865884        5.824431        0.120047
       2       5       2        2.194748        1.868877        0.161891
       3       5       2        2.857553        2.799196        0.125416
       4       5       2        1.498481        1.276910        0.330338
       5       5       2        3.569068        3.397941        0.159268
       6       5       2        0.793086        0.761709        0.761709
       7       5       2        5.917061        5.785067        0.164213
      -6       6       2        3.459800        3.122323        0.205167
      -5       6       2        0.990177        0.923038        0.564291
      -4       6       2        3.600509        3.594440        0.165155
      -3       6       2        2.189287        2.177131        0.230699
      -2       6       2        0.289938        1.013065        1.013065
      -1       6       2        4.262499        4.283573        0.139541
       0       6       2        5.069434        4.908666        0.246156
       1       6       2        2.672992        2.684623        0.179887
       2       6       2        4.406445        4.094264        0.126141
       3       6       2        1.902272        1.638566        0.276069
       4       6       2        1.179964        1.037449        1.037449
       5       6       2        3.426509        2.981778        0.173309
     -11       1       3        6.256279        6.231051        0.163597
     -10       1       3        2.512539        2.374889        0.186237
      -9       1       3        0.589558        0.556327        0.556327
      -8       1       3        7.376351        7.225234        0.124952
      -7       1       3        3.223353        3.337364        0.102399
      -6       1       3        1.780286        1.773922        0.161533
      -5       1       3       11.743655       11.933147        0.159448
      -4       1       3        2.153389        2.123087        0.121538
      -3       1       3       20.914921       20.889950        0.239526
      -2       1       3        7.438415        7.516116        0.105583
      -1       1       3       30.174864       30.820934        0.345535
       0       1       3        7.252490        7.088230        0.106826
       1       1       3       46.531221       46.824459        0.519708
       2       1       3       35.415156       35.648703        0.423995
       3       1       3       10.827502       10.556988        0.132498
       4       1       3       24.053124       23.866085        0.297037
       5       1       3        2.310632        2.286854        0.133763
       6       1       3        7.895456        7.915491        0.111774
       7       1       3        4.518229        4.617792        0.106362
       8       1       3       15.355908       15.346661        0.192783
       9       1       3        8.609128        8.487226        0.133783
      10       1       3        4.882968        4.885591        0.123449
      11       1       3        5.699679        5.863105        0.130392
     -11       2       3        1.899720        2.119387        0.330644
     -10       2       3       11.734909       11.744360        0.158162
      -9       2       3        1.366172        1.326838        0.309341
      -8       2       3        4.384522        4.364287        0.137823
      -7       2       3        7.979571        7.991996        0.116972
      -6       2       3       13.082231       12.951448        0.155745
      -5       2       3        3.480482        3.600139        0.112303
      -4       2       3       14.790260       14.676171        0.177551
      -3       2       3       28.565055       28.497193        0.326463
      -2       2       3        5.154735        5.180347        0.084957
      -1       2       3       21.826573       21.889267        0.248333
       0       2       3        0.562122        0.487032        0.357032
       1       2       3       31.341232       31.481423        0.355068
       2       2       3        6.827009        7.027019        0.119198
       3       2       3       16.877980       16.774087        0.216612
       4       2       3       12.512634       12.462744        0.170064
       5       2       3        8.223889        8.036915        0.113910
       6       2       3        6.201144        6.125439        0.098831
       7       2       3        3.678144        3.718198        0.099083
       8       2       3        3.748600        3.674099        0.149613
       9       2       3        3.781456        3.740722        0.158963
      10       2       3        4.774243        4.510765        0.175676
     -10       3       3        3.196572        3.390575        0.147737
      -9       3       3        5.960731        6.065476        0.127295
      -8       3       3        4.434942        4.461502        0.130220
      -7       3       3        2.390654        2.340919        0.135380
      -6       3       3        1.925237        2.353317        0.126031
      -5       3       3        4.148437        4.137874        0.115188
      -4       3       3        7.746702        7.802500        0.109776
      -3       3       3        3.225548        4.942773        0.233951
      -2       3       3        2.132139        2.221081        0.128164
      -1       3       3        6.152957        6.093439        0.097357
       0       3       3       15.339006       15.580436        0.184008
       1       3       3        0.448231        0.561694        0.516973
       2       3       3        3.577942        3.565249        0.101292
       3       3       3       16.561863       16.527250        0.205179
       4       3       3        1.939321        1.997774        0.138338
       5       3       3        3.505912        3.482815        0.091355
       6       3       3        1.468990        1.415415        0.193695
       7       3       3        6.457359        6.548130        0.107710
       8       3       3        1.310820        0.693902        0.529585
       9       3       3        6.343364        6.578754        0.173756
      10       3       3        3.293809        3.152142        0.185225
      -9       4       3        7.609661        7.622926        0.147031
      -8       4       3        6.660005        6.559268        0.143662
      -7       4       3        1.386927        1.259762        0.383977
      -6       4       3        4.539933        4.404770        0.126219
      -5       4       3        8.042021        8.061700        0.134405
      -4       4       3       12.873174       13.005768        0.156254
      -3       4       3       12.851474       12.840561        0.151589
      -2       4       3        9.388205        9.403031        0.124077
      -1       4       3        0.261637        0.536656        0.500601
       0       4       3        3.279409        3.255303        0.093184
       1       4       3        6.349111        6.445541        0.102040
       2       4       3       12.290737       12.422158        0.152276
       3       4       3        7.137319        7.142479        0.099752
       4       4       3        2.712774        2.668089        0.116580
       5       4       3        1.775996        1.836273        0.173986
       6       4       3        0.767540        0.744983        0.515854
       7       4       3        1.800837        2.080697        0.198438
       8       4       3        2.722855        2.760869        0.169518
       9       4       3        0.187984        1.092108        1.092108
      -8       5       3        0.272590        0.913291        0.626063
      -7       5       3        3.164857        2.882794        0.202924
      -6       5       3        1.919563        1.190882        0.542114
      -5       5       3        2.974945        2.920394        0.158402
      -4       5       3        2.632010        2.319159        0.194283
      -3       5       3        3.578780        3.499143        0.127645
      -2       5       3        3.051464        2.812437        0.144966
      -1       5       3        1.935189        2.031305        0.191060
       0       5       3        1.769068        1.524992        0.251100
       1       5       3        1.245562        1.338581        0.293976
       2       5       3        1.873636        1.936053        0.151844
       3       5       3        0.226215        0.610655        0.526394
       4       5       3        3.144853        3.032474        0.135648
       5       5       3        1.851420        1.691686        0.250748
       6       5       3        1.419780        1.111171        0.469922
       7       5       3        2.051804        1.997799        0.276753
      -6       6       3        0.989757        1.128805        1.128805
      -5       6       3        7.398013        7.023603        0.310928
      -4       6       3        5.944685        5.774080        0.210448
      -3       6       3        1.541105        1.155465        0.603378
      -2       6       3        6.592094        6.225030        0.131263
      -1       6       3        0.380020        1.111710        1.111710
       0       6       3        3.366705        3.150508        0.169099
       1       6       3        1.388629        1.277771        0.407829
       2       6       3        5.862178        5.825890        0.118176
       3       6       3        1.249029        1.511820        0.351562
       4       6       3        1.346850        1.195157        0.475365
       5       6       3        2.362303        2.292051        0.220627
     -12       0       4       10.949781       11.155716        0.306753
     -11       0       4        5.170233        4.962761        0.165470
     -10       0       4        4.917627        4.895815        0.143868
      -9       0       4       12.676693       12.758918        0.168446
      -8       0       4        3.488567        3.622982        0.147065
      -7       0       4       10.664076       10.499524        0.153993
      -6       0       4        2.857513        2.627927        0.183996
      -5       0       4        6.976993        7.012418        0.135209
      -4       0       4       18.262419       18.439089        0.220143
      -3       0       4       15.436675       15.616017        0.233560
      -2       0       4       74.882060       76.021115        0.899614
      -1       0       4       48.240664       48.708008        0.509875
       0       0       4       13.359426       13.802898        0.170950
       1       0       4       70.522474       71.029360        0.843749
       2       0       4        4.524917        4.491436        0.249621
       3       0       4        7.721579        7.566637        0.139323
       4       0       4        9.852761        9.949020        0.138312
       5       0       4        5.721565        5.764547        0.159014
       6       0       4        2.057954        2.163493        0.209983
       7       0       4       27.399395       27.408028        0.319654
       8       0       4       13.440412       13.183702        0.187164
       9       0       4        3.630897        3.627671        0.160107
      10       0       4        6.374916        6.528859        0.156811
      11       0       4        0.569844        1.067380        0.689094
     -12       1       4        0.502600        1.103540        1.103540
     -11       1       4       10.062712       10.292230        0.153197
     -10       1       4        1.453371        1.192979        0.436540
      -9       1       4        5.418617        5.451972        0.107068
      -8       1       4        9.100788        9.081630        0.117758
      -7       1       4        1.083374        1.508211        0.199891
      -6       1       4        9.483964        9.495631        0.126426
      -5       1       4       16.045036       15.854652        0.190681
      -4       1       4        9.557850        9.568490        0.126139
      -3       1       4       24.905766       25.062921        0.285512
      -2       1       4       31.192939       31.378018        0.353350
      -1       1       4       25.670329       26.058012        0.306119
       0       1       4       64.563415       65.186118        0.756311
       1       1       4       13.422586       13.446189        0.183082
       2       1       4        5.117435        5.085863        0.099882
       3       1       4        6.019744        5.608654        0.112474
       4       1       4        2.852140        2.956924        0.108890
       5       1       4       10.380276       10.376416        0.143137
       6       1       4       12.370480       12.374975        0.164324
       7       1       4        9.877703        9.817586        0.125682
       8       1       4        9.652943        9.686589        0.131067
       9       1       4        2.707624        2.486101        0.193766
      10       1       4        5.180477        5.280530        0.128832
      11       1       4        2.210885        2.086049        0.251001
     -11       2       4        5.544133        5.424850        0.134104
     -10       2       4        8.866359        8.815214        0.145324
      -9       2       4        0.954639        0.740810        0.514095
      -8       2       4        6.719817        6.687825        0.110743
      -7       2       4        3.062975        3.050557        0.102711
      -6       2       4        3.879224        3.949177        0.099891
      -5       2       4        9.002665        8.850141        0.134351
      -4       2       4       13.100373       13.060628        0.162566
      -3       2       4        8.713005        8.680207        0.120885
      -2       2       4        7.833189        7.902974        0.109964
      -1       2       4       24.898896       24.833445        0.282478
       0       2       4       22.475690       22.365151        0.255651
       1       2       4        7.319153        7.328165        0.112557
       2       2       4        1.921167        1.817993        0.185113
       3       2       4       15.975889       15.897170        0.216289
       4       2       4        6.574050        6.559573        0.113412
       5       2       4       12.974238       12.935996        0.161804
       6       2       4       11.502687       11.466909        0.144365
       7       2       4        1.224874        1.615890        0.209049
       8       2       4        6.382984        6.422928        0.124356
       9       2       4       10.090786       10.197549        0.156134
      10       2       4        2.103501        2.292706        0.241682
     -10       3       4        5.322698        5.182374        0.139756
      -9       3       4        7.691682        7.781003        0.129990
      -8       3       4        0.065858        0.876299        0.876299
      -7       3       4       14.644468       14.697959        0.181761
      -6       3       4        3.491218        3.583992        0.095296
      -5       3       4        5.639480        5.748565        0.096309
      -4       3       4       25.892846       25.913896        0.296519
      -3       3       4       11.110439       11.101351        0.138687
      -2       3       4        5.020516        4.950051        0.130611
      -1       3       4       12.440059       12.420145        0.149448
       0       3       4       12.671726       12.757743        0.157346
       1       3       4        4.658134        4.675896        0.092011
       2       3       4       24.493024       24.531001        0.287239
       3       3       4       17.277647       17.244419        0.215327
       4       3       4       11.641047       11.773700        0.150447
       5       3       4        3.256997        3.327912        0.091402
       6       3       4        0.906380        0.787147        0.363001
       7       3       4        6.368146        6.412254        0.125363
       8       3       4        5.474982        5.646149        0.110266
       9       3       4        4.340876        4.203094        0.203219
      10       3       4        3.052044        3.154378        0.329347
      -9       4       4        0.964414        0.935201        0.545842
      -8       4       4        5.531573        5.402777        0.142454
      -7       4       4        2.488086        2.286657        0.256903
      -6       4       4       10.879204       11.013628        0.143025
      -5       4       4        8.109867        8.131236        0.133674
      -4       4       4        1.433645        1.682023        0.168517
      -3       4       4        8.905490        8.951648        0.119944
      -2       4       4        1.241475        1.446755        0.166364
      -1       4       4        1.064855        0.946784        0.347618
       0       4       4        5.806292        5.827521        0.096640
       1       4       4        2.871748        2.795657        0.102759
       2       4       4       12.277122       12.286578        0.146150
       3       4       4       10.219416       10.251341        0.125632
       4       4       4        2.072210        1.939381        0.156799
       5       4       4        8.483362        8.460733        0.123827
       6       4       4        4.192052        4.335781        0.118673
       7       4       4        2.700793        2.616868        0.165807
       8       4       4        2.600836        2.752126        0.171739
       9       4       4        0.429876        1.098636        1.098636
      -8       5       4        0.599090        1.189201        1.189201
      -7       5       4        2.145799        1.794798        0.327011
      -6       5       4       10.076944       10.202941        0.152568
      -5       5       4       13.295809       13.395522        0.186434
      -4       5       4        1.270375        0.993126        0.993126
      -3       5       4        5.105742        4.983272        0.118501
      -2       5       4        3.054179        3.111093        0.155928
      -1       5       4        3.660475        3.652807        0.107106
       0       5       4        8.228995        8.283478        0.115308
       1       5       4       15.691799       15.823716        0.203857
       2       5       4        2.849617        2.658571        0.122531
       3       5       4        0.445111        0.622736        0.622736
       4       5       4        7.803876        7.870959        0.136879
       5       5       4        3.070330        2.887161        0.150192
       6       5       4        6.466881        6.522423        0.158855
       7       5       4        2.627464        2.447774        0.222016
      -6       6       4        2.846308        2.815120        0.278922
      -5       6       4        2.677031        2.728223        0.289432
      -4       6       4        3.067112        3.048327        0.210370
      -3       6       4        1.805107        1.349296        0.491333
      -2       6       4        0.481389        1.118392        1.118392
      -1       6       4        2.235828        2.224477        0.374342
       0       6       4        1.384482        0.941063        0.578572
       1       6       4        3.774086        3.548662        0.143372
       2       6       4        4.285226        4.008242        0.156359
       3       6       4        1.669402        1.782526        0.321910
       4       6       4        0.553407        1.163787        1.163787
       5       6       4        2.071510        1.224867        0.492884
     -12       1       5        7.408453        7.263677        0.200108
     -11       1       5        2.399930        2.471417        0.195873
     -10       1       5        5.190351        5.208935        0.159776
      -9       1       5        2.907980        3.023888        0.120718
      -8       1       5        8.000562        7.982105        0.111209
      -7       1       5        2.443839        2.529941        0.146729
      -6       1       5       16.312673       16.254538        0.194961
      -5       1       5        9.226787        9.240238        0.128926
      -4       1       5        0.387219        0.498498        0.453776
      -3       1       5       24.069715       24.131100        0.272978
      -2       1       5        7.592006        7.671506        0.107776
      -1       1       5        2.014967        1.607576        0.136488
       0       1       5       13.808784       13.781872        0.170480
       1       1       5       17.683653       17.546225        0.205809
       2       1       5        7.648736        7.462841        0.118115
       3       1       5        3.637476        3.836144        0.108947
       4       1       5       15.694971       15.502903        0.183960
       5       1       5        1.793397        1.862981        0.182535
       6       1       5       12.785732       12.867012        0.154027
       7       1       5       10.661599       10.597169        0.133900
       8       1       5        0.001549        1.007174        1.007174
       9       1       5        4.176699        4.106458        0.139217
      10       1       5        3.215496        3.051885        0.172076
     -11       2       5        2.432336        2.431131        0.195131
     -10       2       5        0.354789        1.070654        1.070654
      -9       2       5        4.103445        4.059187        0.115331
      -8       2       5        9.764135        9.694019        0.130285
      -7       2       5        5.300092        5.305280        0.101916
      -6       2       5        3.469560        3.582876        0.097621
      -5       2       5       22.136766       22.106560        0.255702
      -4       2       5        4.065131        4.233793        0.103296
      -3       2       5        2.767068        2.653356        0.122033
      -2       2       5        2.973903        2.970623        0.108002
      -1       2       5       37.009565       36.926007        0.419569
       0       2       5       11.613480       11.731155        0.156182
       1       2       5       15.742519       15.802215        0.191001
       2       2       5       20.586725       20.361483        0.256509
       3       2       5       13.091882       13.073255        0.175193
       4       2       5        1.275405        1.306139        0.235345
       5       2       5        6.450716        6.652443        0.104390
       6       2       5       16.554441       16.611442        0.192855
       7       2       5        1.527652        1.778089        0.195307
       8       2       5        4.609581        4.588246        0.123047
       9       2       5        3.065259        3.200937        0.229069
      10       2       5        5.392287        4.974435        0.269118
     -11       3       5        4.199362        4.122135        0.167518
     -10       3       5        0.402875        0.926229        0.521260
      -9       3       5        0.313590        0.714843        0.594843
      -8       3       5        1.663940        1.392085        0.283888
      -7       3       5        9.792787        9.756997        0.125175
      -6       3       5        1.338182        1.520526        0.188085
      -5       3       5        3.229598        3.108344        0.100271
      -4       3       5        8.856001        8.821224        0.115479
      -3       3       5        7.793318        7.837665        0.108112
      -2       3       5        4.157829        4.167613        0.125584
      -1       3       5        1.471152        1.632483        0.154241
       0       3       5        6.511047        6.628122        0.131661
       1       3       5        7.739277        7.768462        0.108893
       2       3       5        4.574153        4.597064        0.133882
       3       3       5        0.527471        0.502693        0.502693
       4       3       5        3.153856        3.167965        0.100555
       5       3       5       10.688056       10.707007        0.132037
       6       3       5        0.632738        0.994284        0.994284
       7       3       5        1.742368        2.183667        0.156057
       8       3       5        7.168932        7.279423        0.125823
       9       3       5        1.903082        1.409291        0.391941
      -9       4       5        0.432941        1.104219        1.104219
      -8       4       5        2.998271        2.994528        0.161332
      -7       4       5        7.994989        8.173188        0.127382
      -6       4       5       10.320985       10.484751        0.138737
      -5       4       5        6.147611        6.114736        0.104911
      -4       4       5        5.593389        5.565609        0.102368
      -3       4       5        1.049899        1.173158        0.257407
      -2       4       5        9.766138        9.773587        0.121955
      -1       4       5       13.150680       13.261976        0.165030
       0       4       5       14.370967       14.406943        0.168614
       1       4       5       11.991098       12.015823        0.142323
       2       4       5        7.269587        7.332053        0.110488
       3       4       5        0.788469        0.990454        0.990454
       4       4       5        7.550195        7.591772        0.112668
       5       4       5        7.128658        6.999429        0.147203
       6       4       5        6.308701        6.430630        0.119687
       7       4       5        7.561562        7.584392        0.161185
       8       4       5        2.797375        2.707490        0.181485
      -8       5       5        2.006548        2.113693        0.312277
      -7       5       5        1.718883        1.493318        0.416100
      -6       5       5        0.320276        1.238265        0.528899
      -5       5       5        0.733869        0.705975        0.615421
      -4       5       5        0.368169        0.656506        0.608548
      -3       5       5        1.798975        1.456915        0.249314
      -2       5       5        3.462759        3.270627        0.124836
      -1       5       5        0.776311        0.597160        0.597160
       0       5       5        2.960488        3.007491        0.114309
       1       5       5        3.512417        3.417894        0.107758
       2       5       5        1.864381        1.664752        0.230423
       3       5       5        2.358935        2.180848        0.189994
       4       5       5        2.443901        2.711088        0.159148
       5       5       5        0.979953        1.116333        0.430112
       6       5       5        0.161518        0.725879        0.725879
       7       5       5        0.105331        1.128273        1.128273
      -6       6       5        5.105687        4.705104        0.242369
      -5       6       5        1.999177        2.221283        0.262330
      -4       6       5        3.931582        3.794206        0.226714
      -3       6       5        1.471815        1.203786        0.486290
      -2       6       5        4.931547        4.487761        0.171165
      -1       6       5        1.487894        0.832226        0.665493
       0       6       5        8.861765        8.778269        0.162179
       1       6       5        5.672040        5.364886        0.126184
       2       6       5        0.849962        1.038268        1.038268
       3       6       5        3.007158        2.696850        0.225211
       4       6       5        2.658458        2.592701        0.211315
     -12       0       6        3.416799        3.592910        0.357481
     -11       0       6        1.310730        1.247157        1.247157
     -10       0       6        5.771710        6.148252        0.184528
      -9       0       6        8.352608        8.333187        0.149361
      -8       0       6        0.260218        0.775822        0.761680
      -7       0       6       26.599853       26.694943        0.314458
      -6       0       6       21.424570       21.455535        0.257186
      -5       0       6       17.925714       18.076504        0.225734
      -4       0       6       11.036703       11.085576        0.148941
      -3       0       6        5.856738        6.314270        0.111851
      -2       0       6       21.854323       21.553422        0.284666
      -1       0       6       23.360030       23.267359        0.328527
       0       0       6       52.644873       53.059306        0.584169
       1       0       6       25.116851       24.343377        0.276179
       2       0       6        3.300504        3.364075        0.142895
       3       0       6       39.972323       39.880697        0.440869
       4       0       6        6.065580        5.876649        0.176736
       5       0       6        4.372197        4.367723        0.218626
       6       0       6       10.973636       11.708544        0.149132
       7       0       6        1.814236        1.860269        0.243451
       8       0       6        3.624908        3.589708        0.165237
       9       0       6        8.756610        8.763276        0.166648
      10       0       6        7.047015        7.228969        0.192280
     -12       1       6        3.596105        3.401470        0.166660
     -11       1       6        0.708867        1.087106        1.087106
     -10       1       6        0.519385        0.989394        0.989394
      -9       1       6        7.879457        7.825407        0.133659
      -8       1       6        2.116954        2.275654        0.140847
      -7       1       6        7.330770        7.314096        0.115485
      -6       1       6       20.566198       20.459228        0.238694
      -5       1       6        3.438581        3.463524        0.118677
      -4       1       6       22.227575       22.139783        0.255771
      -3       1       6        1.196518        0.885551        0.336552
      -2       1       6        3.979425        3.946517        0.095544
      -1       1       6        1.035385        1.267517        0.192715
       0       1       6       29.139121       29.057529        0.329668
       1       1       6       23.962044       23.593007        0.272201
       2       1       6       34.148698       33.634952        0.380328
       3       1       6        3.618307        3.471887        0.125098
       4       1       6       10.578301       10.360019        0.142387
       5       1       6       15.122275       15.113901        0.177368
       6       1       6        7.701891        7.717642        0.106663
       7       1       6        1.677725        2.022350        0.145784
       8       1       6        3.453228        3.504140        0.119026
       9       1       6        4.671205        4.691908        0.164768
      10       1       6        4.713408        4.506773        0.188440
     -11       2       6        4.187649        4.177320        0.135785
     -10       2       6        0.190685        0.958853        0.958853
      -9       2       6        9.810640        9.746230        0.141179
      -8       2       6       12.570607       12.562643        0.153775
      -7       2       6        2.493776        2.525965        0.120471
      -6       2       6        1.708990        1.590975        0.170411
      -5       2       6       14.897360       14.735332        0.175799
      -4       2       6        4.150759        3.931030        0.127874
      -3       2       6       19.661607       19.656042        0.229771
      -2       2       6       14.275497       14.087228        0.174644
      -1       2       6        7.314522        7.316830        0.103717
       0       2       6        3.843395        4.007368        0.145503
       1       2       6       20.924367       20.654782        0.268757
       2       2       6        5.238695        5.253190        0.107317
       3       2       6       11.190147       10.959471        0.143742
       4       2       6        4.367679        4.511873        0.126671
       5       2       6       11.620517       11.667048        0.141858
       6       2       6        2.533247        2.561464        0.121649
       7       2       6        4.034015        4.149096        0.163372
       8       2       6        0.378236        0.658331        0.658331
       9       2       6        2.959530        3.062483        0.201416
      10       2       6        4.591337        4.378584        0.165509
     -11       3       6        2.937660        2.546115        1.161521
     -10       3       6        5.568730        5.422546        0.123772
      -9       3       6        1.771644        1.391869        0.326740
      -8       3       6        9.619111        9.687053        0.131950
      -7       3       6        6.608211        6.657552        0.113242
      -6       3       6        4.118312        4.184734        0.097437
      -5       3       6        3.685424        3.544291        0.100166
      -4       3       6        4.706445        4.859733        0.096750
      -3       3       6        0.301533        1.185369        0.242713
      -2       3       6       32.120107       32.001094        0.361878
      -1       3       6       17.089398       17.255434        0.201109
       0       3       6        0.657871        1.164946        0.234570
       1       3       6       11.098870       11.232097        0.155545
       2       3       6        2.552539        2.542145        0.124563
       3       3       6        7.436373        7.668703        0.111454
       4       3       6       17.139060       17.177020        0.201449
       5       3       6       15.921630       16.016866        0.190622
       6       3       6        0.763393        0.961613        0.961613
       7       3       6        4.347655        4.334974        0.122374
       8       3       6        6.370142        6.460805        0.123219
       9       3       6        6.771269        6.933902        0.143026
      -9       4       6        4.703105        4.471689        0.146645
      -8       4       6        3.672446        3.329565        0.181232
      -7       4       6        3.387822        3.450362        0.140377
      -6       4       6        2.257230        2.206762        0.173292
      -5       4       6        0.149240        0.608933        0.551488
      -4       4       6        9.013489        8.848785        0.140226
      -3       4       6        8.320725        8.165905        0.134155
      -2       4       6        3.249760        3.284966        0.108647
      -1       4       6       15.056219       15.108276        0.176096
       0       4       6        4.248822        4.273172        0.109040
       1       4       6        4.747924        4.910804        0.114973
       2       4       6        3.092329        2.859056        0.101974
       3       4       6        0.837662        1.042929        0.294196
       4       4       6        6.144683        6.169279        0.103308
       5       4       6        4.787044        4.745840        0.124369
       6       4       6        1.440946        1.823294        0.228208
       7       4       6        9.248111        9.367764        0.140251
       8       4       6        3.203778        3.268639        0.163965
      -8       5       6        1.167776        1.054087        1.054087
      -7       5       6        4.627728        4.829596        0.153594
      -6       5       6        4.311175        4.101219        0.193918
      -5       5       6        4.916334        4.713067        0.128091
      -4       5       6        3.861089        3.957524        0.154368
      -3       5       6        9.941757        9.921643        0.144885
      -2       5       6        0.091621        1.025085        1.025085
      -1       5       6        9.379274        9.371659        0.129528
       0       5       6       14.237980       14.301049        0.176248
       1       5       6        0.771839        0.572800        0.572800
       2       5       6        2.252778        2.391464        0.141842
       3       5       6        6.532370        6.571986        0.110407
       4       5       6        5.158748        5.130400        0.146124
       5       5       6        4.236299        4.280304        0.132654
       6       5       6       11.201666       11.323869        0.199121
      -6       6       6        1.680460        2.344931        0.296297
      -5       6       6        1.575438        1.286235        0.512995
      -4       6       6        2.055330        1.908140        0.378369
      -3       6       6        1.489011        1.116781        0.603361
      -2       6       6        0.249503        0.846995        0.652059
      -1       6       6        4.900378        4.644567        0.184410
       0       6       6        0.390513        1.120045        1.120045
       1       6       6        3.273392        3.257299        0.141533
       2       6       6        0.967200        1.145644        0.470811
       3       6       6        1.443187        1.154686        0.465919
       4       6       6        0.333112        1.126898        1.126898
     -12       1       7        2.117582        1.840353        0.308459
     -11       1       7        1.991927        1.520329        0.450422
     -10       1       7       11.546970       11.557681        0.165579
      -9       1       7        6.865901        6.989850        0.119333
      -8       1       7       12.387071       12.521182        0.155908
      -7       1       7       12.115356       12.042010        0.152098
      -6       1       7        2.770350        2.827578        0.112970
      -5       1       7        1.704667        1.714060        0.165609
      -4       1       7       15.541897       15.430813        0.182863
      -3       1       7       31.262369       31.020477        0.350785
      -2       1       7        9.676696        9.557353        0.126022
      -1       1       7       33.841692       33.947901        0.385720
       0       1       7        9.562478        9.787747        0.133267
       1       1       7        7.278613        7.214569        0.149868
       2       1       7        9.015438        9.008551        0.169490
       3       1       7        9.041631        8.960525        0.141228
       4       1       7        4.916401        4.931835        0.105864
       5       1       7        3.736074        3.748866        0.121333
       6       1       7        5.753334        5.900932        0.102225
       7       1       7        1.965072        2.168064        0.150540
       8       1       7        0.938626        0.661589        0.565672
       9       1       7        6.077752        6.110892        0.122486
      10       1       7        0.252367        0.997697        0.997697
     -11       2       7        4.809818        4.964373        0.125468
     -10       2       7        1.926427        1.397605        0.339683
      -9       2       7        5.319586        5.285168        0.107620
      -8       2       7        4.310813        4.387824        0.104601
      -7       2       7        7.264555        7.228762        0.129537
      -6       2       7        0.754837        0.855570        0.371731
      -5       2       7        7.808560        7.856781        0.127356
      -4       2       7        4.313724        4.469004        0.100252
      -3       2       7       21.640102       21.578230        0.249376
      -2       2       7        9.689928        9.745255        0.129227
      -1       2       7        1.916702        1.819588        0.141881
       0       2       7       19.565926       19.512560        0.231222
       1       2       7       15.037389       14.918110        0.195678
       2       2       7       12.599016       12.628935        0.156966
       3       2       7        3.116934        3.119952        0.139080
       4       2       7       20.670932       20.647518        0.237226
       5       2       7        3.488314        3.375796        0.097687
       6       2       7        1.750256        1.759517        0.189676
       7       2       7        3.026194        2.905116        0.139542
       8       2       7        9.997036        9.941680        0.165791
       9       2       7        2.163919        1.540162        0.463408
     -10       3       7        1.270285        1.039086        0.471900
      -9       3       7        7.441702        7.504465        0.125983
      -8       3       7        5.421842        5.595176        0.115578
      -7       3       7        0.349491        0.599250        0.599250
      -6       3       7        4.479029        4.469564        0.132514
      -5       3       7        6.618287        6.587109        0.105288
      -4       3       7        3.850637        3.845777        0.099178
      -3       3       7        3.449120        3.401323        0.097386
      -2       3       7       14.964151       14.957272        0.191434
      -1       3       7        2.226906        2.180642        0.160221
       0       3       7        1.647615        1.548483        0.169933
       1       3       7        7.206101        7.154998        0.124209
       2       3       7        9.117898        9.087739        0.129168
       3       3       7        2.386819        2.413856        0.112487
       4       3       7        1.024338        0.744379        0.352971
       5       3       7        3.520013        3.545702        0.097659
       6       3       7        3.777642        3.720484        0.106068
       7       3       7        3.064105        3.023094        0.135344
       8       3       7        0.638791        0.671714        0.671714
       9       3       7        0.929699        0.934345        0.556324
      -9       4       7        1.637457        1.351074        0.412937
      -8       4       7        2.787337        2.848263        0.169382
      -7       4       7        3.593120        3.563706        0.131214
      -6       4       7        0.087085        1.012423        1.012423
      -5       4       7        1.849307        1.563490        0.244930
      -4       4       7        4.976303        5.099706        0.114929
      -3       4       7        6.866900        6.939236        0.104545
      -2       4       7       10.210516       10.141006        0.132509
      -1       4       7        8.863347        8.942259        0.116332
       0       4       7        0.728210        0.481871        0.481871
       1       4       7        1.896553        1.731011        0.155543
       2       4       7        7.062707        7.171611        0.107901
       3       4       7       12.386752       12.410882        0.150377
       4       4       7       10.666272       10.791200        0.136154
       5       4       7        7.205446        7.235745        0.130324
       6       4       7        2.328714        2.239442        0.184691
       7       4       7        0.411503        0.691086        0.691086
       8       4       7        3.514618        3.403087        0.165650
      -8       5       7        3.723351        3.449928        0.211564
      -7       5       7        1.329983        1.161206        0.540642
      -6       5       7        2.753728        2.727141        0.195363
      -5       5       7        2.799476        2.621393        0.173618
      -4       5       7        0.398701        1.023865        1.023865
      -3       5       7        3.449757        3.354549        0.149085
      -2       5       7        0.889761        1.032715        1.032715
      -1       5       7        1.644333        1.624408        0.225051
       0       5       7        0.162040        0.990101        0.990101
       1       5       7        1.585248        1.530751        0.227601
       2       5       7        0.826478        1.148825        0.352710
       3       5       7        3.658304        3.893199        0.115237
       4       5       7        0.629955        1.110585        1.110585
       5       5       7        1.913721        1.343949        0.419774
       6       5       7        2.951326        3.111656        0.189242
      -5       6       7        2.202053        2.611187        0.297900
      -4       6       7        5.132893        4.556973        0.289069
      -3       6       7        1.454327        1.684191        0.417621
      -2       6       7        3.117007        2.823438        0.194750
      -1       6       7        5.036821        4.935382        0.140489
       0       6       7        0.636525        1.127741        1.127741
       1       6       7        0.909985        0.812404        0.556865
       2       6       7        3.938377        3.836926        0.145178
       3       6       7        6.324360        6.251640        0.149837
       4       6       7        1.510097        0.901776        0.597802
     -12       0       8        0.757378        1.663520        0.488616
     -11       0       8       15.671085       15.997500        0.281266
     -10       0       8        6.958155        7.045566        0.228455
      -9       0       8        3.345964        3.171750        0.203081
      -8       0       8       11.853895       11.963277        0.173027
      -7       0       8        0.829761        0.630872        0.630872
      -6       0       8        1.830071        1.882605        0.206926
      -5       0       8       27.928797       27.830379        0.326016
      -4       0       8       40.309603       39.573476        0.465293
      -3       0       8        7.510740        7.961721        0.128203
      -2       0       8       34.843571       35.053245        0.421179
      -1       0       8       36.593226       36.819424        0.434537
       0       0       8       28.557075       28.088966        0.304798
       1       0       8       13.842906       13.622408        0.209355
       2       0       8       17.069904       16.641514        0.243954
       3       0       8        5.682399        5.443161        0.136184
       4       0       8        1.726468        1.671706        0.237690
       5       0       8       20.113659       20.031725        0.235261
       6       0       8        6.600885        6.675028        0.127815
       7       0       8       11.116422       11.049434        0.153564
       8       0       8        9.019303        9.195706        0.151536
       9       0       8        0.325835        0.891740        0.676101
      10       0       8        1.717260        1.263962        0.650774
     -11       1       8        1.940085        1.970457        0.285969
     -10       1       8        7.476722        7.426507        0.136239
      -9       1       8        3.720738        3.607769        0.125385
      -8       1       8        4.136089        3.938528        0.119889
      -7       1       8        0.029095        0.568067        0.516105
      -6       1       8        2.815015        3.046194        0.109683
      -5       1       8        6.800483        6.884548        0.114688
      -4       1       8       21.867478       21.806880        0.252530
      -3       1       8        5.076918        4.877192        0.093678
      -2       1       8       28.109914       28.238095        0.322150
      -1       1       8       15.799099       15.892766        0.187989
       0       1       8        8.541115        8.547748        0.121836
       1       1       8       15.949647       16.006874        0.198648
       2       1       8       11.269185       11.454257        0.153372
       3       1       8       10.293580       10.186756        0.142355
       4       1       8        8.844987        8.844716        0.122159
       5       1       8        1.993409        1.996547        0.144845
       6       1       8       10.906815       10.846197        0.140591
       7       1       8       11.472999       11.444213        0.153951
       8       1       8        7.411019        7.493664        0.132754
       9       1       8        2.224722        2.070918        0.231162
      10       1       8        1.956945        2.384030        0.256026
     -11       2       8        0.162682        1.096494        1.096494
     -10       2       8        4.963824        5.127670        0.123472
      -9       2       8       12.393484       12.557468        0.161501
      -8       2       8        4.290043        4.382921        0.109515
      -7       2       8        6.918950        6.900725        0.106757
      -6       2       8        6.011237        6.122336        0.107105
      -5       2       8        2.358111        2.500280        0.116439
      -4       2       8       15.278667       15.127789        0.179879
      -3       2       8       28.068214       27.970163        0.323282
      -2       2       8        8.989398        8.821848        0.119032
      -1       2       8       11.346432       11.294689        0.145250
       0       2       8        0.754219        1.440694        0.216399
       1       2       8        3.962749        4.236390        0.140905
       2       2       8       12.465962       12.419340        0.157203
       3       2       8       16.902956       17.087715        0.199257
       4       2       8        1.388347        0.708378        0.386043
       5       2       8        6.322152        6.197015        0.104561
       6       2       8        3.894764        3.779021        0.141989
       7       2       8        4.492122        4.227647        0.141328
       8       2       8        3.467354        3.033562        0.174786
       9       2       8        2.485150        2.453569        0.246285
     -10       3       8        4.055192        4.085707        0.135644
      -9       3       8        4.418523        4.451404        0.146756
      -8       3       8        7.822819        7.726836        0.128284
      -7       3       8        0.388928        0.653758        0.550318
      -6       3       8       10.646039       10.570241        0.138559
      -5       3       8        2.565868        2.548941        0.128197
      -4       3       8        0.737107        0.522877        0.522877
      -3       3       8        7.064570        7.031785        0.104087
      -2       3       8        8.268069        8.344699        0.114693
      -1       3       8        4.376140        4.414975        0.097568
       0       3       8       16.612033       16.593071        0.218395
       1       3       8        8.408848        8.408091        0.120872
       2       3       8        2.198816        2.147114        0.197627
       3       3       8       17.898896       18.053808        0.212284
       4       3       8       12.349064       12.330856        0.146439
       5       3       8        3.041006        2.970354        0.124725
       6       3       8        4.112063        4.143187        0.133075
       7       3       8        5.885732        5.887189        0.111551
       8       3       8        3.254691        3.181666        0.175173
      -9       4       8        3.495419        3.250385        0.231279
      -8       4       8        3.522946        3.313156        0.148665
      -7       4       8        8.493211        8.639965        0.134614
      -6       4       8        4.410972        4.474595        0.130058
      -5       4       8        8.299032        8.406367        0.131707
      -4       4       8        3.529337        3.673146        0.111405
      -3       4       8        1.259126        1.552546        0.217593
      -2       4       8        1.281405        0.945463        0.354024
      -1       4       8        4.616026        4.459484        0.090503
       0       4       8        3.917208        3.996624        0.119898
       1       4       8       12.798555       12.740094        0.154785
       2       4       8        3.782014        3.930903        0.100368
       3       4       8        7.543899        7.496666        0.112900
       4       4       8        7.539671        7.556322        0.114682
       5       4       8        0.350336        0.641093        0.641093
       6       4       8        0.543503        1.099591        1.099591
       7       4       8        0.343446        1.064237        1.064237
      -8       5       8        4.646269        4.450169        0.185664
      -7       5       8        0.211765        0.687241        0.687241
      -6       5       8        6.628551        6.675403        0.140190
      -5       5       8        4.050842        4.080441        0.149665
      -4       5       8        4.684136        4.788424        0.128488
      -3       5       8        1.292861        1.071541        0.445921
      -2       5       8        1.805797        1.718488        0.239772
      -1       5       8        1.390146        1.782582        0.209020
       0       5       8        4.166488        3.935353        0.115536
       1       5       8        4.640107        4.697872        0.122612
       2       5       8       14.014932       14.174978        0.193204
       3       5       8        2.200463        2.310346        0.228424
       4       5       8        2.470812        2.212058        0.225226
       5       5       8        4.537012        4.459260        0.142896
       6       5       8        1.246640        0.883119        0.627581
      -5       6       8        5.595784        5.483521        0.207632
      -4       6       8        2.028797        1.999900        0.366284
      -3       6       8        0.585524        1.262854        1.262854
      -2       6       8        2.362965        2.142709        0.266569
      -1       6       8        2.663800        2.572178        0.212877
       0       6       8        1.562415        1.109910        0.484290
       1       6       8        5.790688        5.513801        0.164595
       2       6       8        1.462804        1.412055        0.408811
       3       6       8        0.750437        1.113822        1.113822
     -11       1       9        4.114585        3.941446        0.138158
     -10       1       9        5.175215        5.129132        0.125734
      -9       1       9        6.984667        6.869571        0.133771
      -8       1       9        6.228548        6.165631        0.112037
      -7       1       9        5.422287        5.309143        0.096946
      -6       1       9       11.046633       11.044456        0.138035
      -5       1       9       27.435161       27.156583        0.325258
      -4       1       9       11.317550       11.213831        0.156706
      -3       1       9       12.769580       12.836666        0.160310
      -2       1       9        7.879017        7.901202        0.119686
      -1       1       9       22.233053       21.655484        0.251279
       0       1       9       10.137155       10.160217        0.132256
       1       1       9       23.100515       22.697797        0.277048
       2       1       9       22.279733       22.066264        0.264658
       3       1       9        2.047745        2.056551        0.159869
       4       1       9        7.563700        7.622729        0.115799
       5       1       9        2.253439        2.135837        0.118537
       6       1       9        9.904464        9.940171        0.129259
       7       1       9        0.400445        0.856329        0.418722
       8       1       9        5.207128        5.103724        0.110028
       9       1       9        2.422506        2.356226        0.203065
     -11       2       9        0.142879        0.723602        0.723602
     -10       2       9        6.198423        6.044502        0.153237
      -9       2       9        1.871561        1.924682        0.276531
      -8       2       9        1.960243        2.111398        0.175887
      -7       2       9        6.994368        7.005783        0.111148
      -6       2       9        9.382420        9.397872        0.140875
      -5       2       9        0.571921        0.936002        0.318345
      -4       2       9        6.340157        6.190961        0.109350
      -3       2       9       12.145632       12.124768        0.157312
      -2       2       9        6.772737        6.825394        0.110411
      -1       2       9        4.728741        4.747526        0.103497
       0       2       9       12.358074       12.294714        0.152639
       1       2       9        4.540695        4.514421        0.143495
       2       2       9       14.687312       14.792904        0.186398
       3       2       9        2.498379        2.548588        0.137820
       4       2       9        6.370183        6.493150        0.098387
       5       2       9        5.543630        5.615692        0.096997
       6       2       9        9.846748       10.033942        0.136973
       7       2       9        7.657983        7.807176        0.155248
       8       2       9        0.590910        0.880795        0.577810
       9       2       9        6.572782        6.516978        0.143831
     -10       3       9        1.582557        1.860108        0.255115
      -9       3       9        2.008910        2.045434        0.210114
      -8       3       9        3.834214        3.788007        0.128226
      -7       3       9        5.153640        5.064583        0.114431
      -6       3       9        9.413209        9.411217        0.131346
      -5       3       9        0.352591        0.863887        0.409574
      -4       3       9       10.051120       10.092076        0.137680
      -3       3       9        3.731831        3.845777        0.104921
      -2       3       9        4.739436        4.741730        0.105136
      -1       3       9        1.609110        1.513836        0.211607
       0       3       9       10.703652       10.681292        0.145638
       1       3       9        5.270136        5.286965        0.103723
       2       3       9        1.978366        2.042547        0.131448
       3       3       9        9.840835       10.094553        0.131120
       4       3       9        4.218088        4.373900        0.121606
       5       3       9        0.891762        0.712250        0.505852
       6       3       9        3.016428        3.191395        0.127900
       7       3       9        5.281727        5.269915        0.132114
       8       3       9        0.446243        1.164388        0.482406
      -9       4       9        2.159034        1.864028        0.344192
      -8       4       9        0.566810        1.096768        1.096768
      -7       4       9        3.862594        3.982336        0.139290
      -6       4       9        0.592858        1.061650        1.061650
      -5       4       9        0.220699        0.959427        0.405532
      -4       4       9        2.469395        2.673013        0.140090
      -3       4       9        1.095879        1.341380        0.305716
      -2       4       9        1.092595        0.838749        0.493061
      -1       4       9        1.976974        2.222926        0.132830
       0       4       9        4.263283        4.270363        0.093043
       1       4       9        5.716841        5.779360        0.124008
       2       4       9        4.382953        4.489543        0.100922
       3       4       9        5.334452        5.261274        0.100847
       4       4       9        1.670436        1.784909        0.202063
       5       4       9        4.599290        4.786544        0.148009
       6       4       9        4.627761        4.382123        0.190584
       7       4       9        5.360370        5.045691        0.148345
      -8       5       9        0.069142        0.802808        0.802808
      -7       5       9        0.358383        1.039711        1.039711
      -6       5       9        1.946622        2.148185        0.235229
      -5       5       9        2.841334        3.130463        0.163091
      -4       5       9        0.787592        0.781729        0.695706
      -3       5       9        3.565565        3.268639        0.166543
      -2       5       9        1.634870        1.781151        0.260888
      -1       5       9        4.456951        4.340392        0.154821
       0       5       9        0.708845        0.732666        0.498786
       1       5       9        1.407361        1.589151        0.230070
       2       5       9        4.062615        4.087787        0.120042
       3       5       9        1.035852        0.905759        0.494785
       4       5       9        0.002923        1.013459        1.013459
       5       5       9        0.999959        1.023719        0.550116
      -5       6       9        2.573027        2.720110        0.303501
      -4       6       9        0.631067        1.120357        1.120357
      -3       6       9        3.376434        3.354847        0.254363
      -2       6       9        2.867772        2.839947        0.196635
      -1       6       9        0.370400        1.160129        1.160129
       0       6       9        1.230135        0.815107        0.631260
       1       6       9        5.733087        5.478412        0.128646
       2       6       9        1.309998        0.774790        0.774790
     -11       0      10        4.577502        4.647903        0.337450
     -10       0      10        5.770983        5.715768        0.163651
      -9       0      10       12.086221       12.167580        0.259599
      -8       0      10        4.397987        4.139324        0.138074
      -7       0      10        2.031849        1.996071        0.182952
      -6       0      10       28.596097       28.348898        0.328013
      -5       0      10       16.860746       16.861198        0.211273
      -4       0      10        2.576847        2.154762        0.199769
      -3       0      10        3.346664        3.649658        0.150943
      -2       0      10       23.123401       22.805701        0.278384
      -1       0      10        3.036308        2.826553        0.179932
       0       0      10       33.538480       32.993636        0.372937
       1       0      10       43.287482       42.918644        0.470087
       2       0      10        9.745773        9.592914        0.181007
       3       0      10        1.812861        1.844776        0.234932
       4       0      10        3.530122        3.505567        0.124443
       5       0      10       14.238157       14.246052        0.174805
       6       0      10        9.766029        9.801173        0.169715
       7       0      10       12.981710       12.827704        0.231276
       8       0      10        1.557474        1.418344        0.440336
       9       0      10        6.305953        6.153698        0.232634
     -11       1      10        3.273559        3.123316        0.168472
     -10       1      10        4.099470        4.332090        0.129471
      -9       1      10        1.804759        1.671736        0.254520
      -8       1      10       10.076968        9.940020        0.155287
      -7       1      10        9.040790        8.959632        0.122211
      -6       1      10       11.985405       11.795338        0.146733
      -5       1      10        8.609059        8.666603        0.123477
      -4       1      10        0.366605        0.840833        0.840833
      -3       1      10        3.318701        3.401176        0.115754
      -2       1      10        9.405453        9.333274        0.127569
      -1       1      10        0.252692        0.818230        0.818230
       0       1      10       20.157631       20.108953        0.250706
       1       1      10       14.169431       14.018559        0.174788
       2       1      10       10.748960       10.754999        0.176719
       3       1      10       15.439788       15.361641        0.181061
       4       1      10        0.774674        0.542586        0.454269
       5       1      10        1.474577        1.415168        0.187813
       6       1      10        0.939710        1.003594        0.336510
       7       1      10        3.015921        2.792060        0.135653
       8       1      10        7.243292        7.190132        0.128121
       9       1      10        5.129052        5.185171        0.147215
     -11       2      10        1.775600        1.660813        0.374228
     -10       2      10        1.499871        1.555249        0.313033
      -9       2      10        3.793602        3.759920        0.196214
      -8       2      10        5.547575        5.590170        0.108656
      -7       2      10       14.755634       14.539257        0.186905
      -6       2      10        5.276501        5.257851        0.113923
      -5       2      10        0.000844        0.917061        0.917061
      -4       2      10        9.225268        9.326575        0.124727
      -3       2      10        5.577758        5.708678        0.101272
      -2       2      10       16.086819       15.977797        0.198380
      -1       2      10       22.671459       22.650166        0.262222
       0       2      10        8.524830        8.526254        0.139419
       1       2      10        3.677292        3.586921        0.131490
       2       2      10       14.498388       14.413188        0.171349
       3       2      10        5.522435        5.698684        0.100113
       4       2      10       10.677433       10.832359        0.132359
       5       2      10       10.563233       10.761505        0.141713
       6       2      10        2.048795        2.103854        0.174501
       7       2      10        1.636566        1.331315        0.374341
       8       2      10        6.601586        6.382241        0.134601
     -10       3      10        4.674027        4.678034        0.183148
      -9       3      10        3.767235        3.618978        0.158197
      -8       3      10        5.089502        4.935079        0.129561
      -7       3      10        5.678134        5.603749        0.148384
      -6       3      10        1.149488        1.143372        0.362347
      -5       3      10        4.198124        4.101707        0.112597
      -4       3      10       13.511530       13.479243        0.170975
      -3       3      10        7.574981        7.582414        0.122253
      -2       3      10        7.890583        7.862506        0.115377
      -1       3      10        9.508489        9.584675        0.134755
       0       3      10        1.802076        2.081322        0.160463
       1       3      10        1.434338        1.170940        0.248714
       2       3      10        2.564123        2.680728        0.113141
       3       3      10        0.813580        0.702994        0.434479
       4       3      10        5.267371        5.181023        0.106873
       5       3      10       10.277612       10.289801        0.136969
       6       3      10        9.590426        9.610879        0.137601
       7       3      10        2.299353        1.947871        0.409495
       8       3      10        2.790282        2.636551        0.207353
      -9       4      10        1.255316        1.142103        0.535144
      -8       4      10        0.983030        0.766094        0.673358
      -7       4      10        0.777462        0.976473        0.976473
      -6       4      10        2.323523        2.376152        0.191730
      -5       4      10        8.090646        8.057481        0.126403
      -4       4      10        2.836627        2.664451        0.199781
      -3       4      10       10.311798       10.467569        0.138968
      -2       4      10        8.186816        8.394522        0.127298
      -1       4      10        0.011268        0.934131        0.934131
       0       4      10        6.798552        6.900870        0.110877
       1       4      10        0.242885        0.602163        0.527330
       2       4      10        2.151840        2.341324        0.138712
       3       4      10        5.555809        5.767148        0.105965
       4       4      10        1.935430        2.035657        0.184684
       5       4      10        6.693665        6.533070        0.136274
       6       4      10        7.161390        7.114563        0.199723
       7       4      10        0.945280        0.996494        0.585276
      -7       5      10        3.901969        3.721962        0.184166
      -6       5      10        6.424576        6.281242        0.172150
      -5       5      10        3.072085        3.059085        0.213316
      -4       5      10        5.792864        5.801207        0.164186
      -3       5      10        3.397241        3.429869        0.158325
      -2       5      10        2.923985        3.008687        0.171788
      -1       5      10        6.320314        6.622235        0.126698
       0       5      10        0.736317        0.970876        0.415268
       1       5      10        2.572395        2.582112        0.148678
       2       5      10        3.225128        3.251769        0.134398
       3       5      10        0.467272        0.772140        0.540192
       4       5      10        6.369242        6.108191        0.138099
       5       5      10        0.692805        0.855570        0.661405
      -4       6      10        0.798524        1.216059        1.216059
      -3       6      10        2.809472        2.458801        0.321700
      -2       6      10        0.429655        0.972317        0.597750
      -1       6      10        1.173282        0.830903        0.702451
       0       6      10        5.681281        5.539856        0.204127
       1       6      10        4.261603        4.209513        0.189812
       2       6      10        0.058310        0.781857        0.668279
     -11       1      11        3.445444        3.140446        0.176007
     -10       1      11        2.337992        2.113410        0.267874
      -9       1      11        4.370142        4.201904        0.123179
      -8       1      11        2.086361        1.887194        0.179183
      -7       1      11       11.448003       11.367058        0.141640
      -6       1      11        3.394408        3.476924        0.100683
      -5       1      11        0.885365        0.776595        0.416873
      -4       1      11        2.227001        2.041960        0.159940
      -3       1      11       21.266143       21.131966        0.245368
      -2       1      11       15.211479       15.166410        0.181418
      -1       1      11       14.252400       14.033175        0.169914
       0       1      11       23.975077       23.943684        0.278942
       1       1      11        0.325512        0.639844        0.639844
       2       1      11        2.234166        2.204609        0.166252
       3       1      11        6.176736        6.161899        0.108635
       4       1      11       18.892416       18.897883        0.217680
       5       1      11        9.082205        9.041184        0.120477
       6       1      11        9.506993        9.450503        0.128218
       7       1      11        6.847737        6.907315        0.128598
       8       1      11        4.201827        4.053024        0.179911
     -11       2      11        2.559638        2.262874        0.243419
     -10       2      11        5.806011        5.628321        0.125504
      -9       2      11        0.321180        1.072707        1.072707
      -8       2      11        7.482019        7.552218        0.122952
      -7       2      11        8.039159        7.755385        0.122627
      -6       2      11        0.815152        0.638749        0.638749
      -5       2      11       10.661869       10.630616        0.134426
      -4       2      11        4.540637        4.574057        0.098122
      -3       2      11        8.147387        8.169945        0.122212
      -2       2      11        6.197099        6.246919        0.107701
      -1       2      11       14.357393       14.289157        0.171792
       0       2      11        2.013229        1.840408        0.207772
       1       2      11        4.928225        4.853967        0.123217
       2       2      11        9.483960        9.492260        0.122415
       3       2      11        5.104076        5.227045        0.088174
       4       2      11        1.799295        1.918124        0.183852
       5       2      11        5.428165        5.365725        0.125305
       6       2      11        4.029830        4.130617        0.115645
       7       2      11        5.387734        5.455639        0.128069
       8       2      11        0.611042        0.994183        0.994183
     -10       3      11        0.088407        1.111126        1.111126
      -9       3      11        1.845610        1.907354        0.287385
      -8       3      11        4.077951        3.862512        0.162242
      -7       3      11        0.791726        0.973447        0.973447
      -6       3      11        3.417160        3.215432        0.144113
      -5       3      11        1.247409        1.229715        0.320485
      -4       3      11        7.544573        7.623516        0.112058
      -3       3      11        1.933227        1.958213        0.190758
      -2       3      11        7.475802        7.435926        0.113836
      -1       3      11       10.831908       10.865542        0.136143
       0       3      11        1.985526        2.088732        0.137373
       1       3      11        6.505276        6.500538        0.106713
       2       3      11        0.707149        0.939415        0.939415
       3       3      11        6.691633        6.736542        0.118461
       4       3      11        1.055571        1.044605        0.336509
       5       3      11        7.723740        7.866257        0.148291
       6       3      11        2.225140        2.159190        0.206755
       7       3      11        0.052256        0.954620        0.593373
      -9       4      11        3.940252        3.889859        0.197976
      -8       4      11        8.026551        8.125023        0.195647
      -7       4      11        6.294469        6.053016        0.173390
      -6       4      11        4.223385        4.261455        0.132533
      -5       4      11        1.065716        0.647070        0.647070
      -4       4      11        0.625682        0.960417        0.960417
      -3       4      11        3.376155        3.289225        0.164485
      -2       4      11        7.004406        7.209161        0.133993
      -1       4      11        2.902105        2.991856        0.127628
       0       4      11        1.258347        1.241692        0.297341
       1       4      11        1.919210        1.926655        0.197522
       2       4      11        0.787179        1.052616        1.052616
       3       4      11        0.401550        0.671863        0.542248
       4       4      11        1.125798        0.648922        0.648922
       5       4      11        2.805631        2.661203        0.186066
       6       4      11        2.243148        2.054629        0.319262
      -7       5      11        5.160878        5.269535        0.156806
      -6       5      11        1.120935        0.770195        0.770195
      -5       5      11        0.415488        0.838689        0.828689
      -4       5      11        2.025836        1.611056        0.427755
      -3       5      11        1.982723        1.880585        0.472785
      -2       5      11        1.249662        1.313887        0.426306
      -1       5      11        2.051900        1.823047        0.325716
       0       5      11        3.260918        3.210296        0.143213
       1       5      11        1.622502        1.564129        0.301830
       2       5      11        0.989464        1.170000        0.391283
       3       5      11        0.096588        1.123877        1.123877
       4       5      11        4.646989        4.345803        0.156292
      -3       6      11        1.045056        1.332742        0.644120
      -2       6      11        4.147641        3.833536        0.240766
      -1       6      11        0.116725        1.055083        1.055083
       0       6      11        1.883110        1.736894        0.335502
       1       6      11        0.611023        1.042257        1.042257
     -11       0      12        2.667094        2.211945        0.321363
     -10       0      12        5.830479        5.992412        0.185606
      -9       0      12        0.122545        0.854810        0.854810
      -8       0      12        2.930093        2.790430        0.188661
      -7       0      12        3.887741        4.076886        0.117719
      -6       0      12        0.276401        2.562674        0.147059
      -5       0      12       11.075336       11.127893        0.161125
      -4       0      12       25.929942       25.972293        0.311623
      -3       0      12       20.244200       20.155644        0.246852
      -2       0      12        6.953533        6.958592        0.170367
      -1       0      12       17.722349       17.293640        0.328677
       0       0      12        6.109344        6.258434        0.142063
       1       0      12        4.136747        4.169293        0.185199
       2       0      12       14.746162       14.489306        0.177423
       3       0      12       27.867839       28.037297        0.330438
       4       0      12        2.845027        2.864664        0.146227
       5       0      12        6.991399        6.977392        0.143286
       6       0      12       16.285253       16.358790        0.205771
       7       0      12        7.169666        7.247068        0.152070
       8       0      12        8.453272        8.419145        0.177179
     -11       1      12        6.199665        6.070997        0.132478
     -10       1      12        3.274458        3.049295        0.185102
      -9       1      12        0.393523        1.010940        1.010940
      -8       1      12        2.356344        2.316053        0.153808
      -7       1      12        2.834444        2.781708        0.113357
      -6       1      12       10.826633       10.836974        0.136506
      -5       1      12        8.227784        8.267950        0.122092
      -4       1      12       15.228751       15.236798        0.183559
      -3       1      12       12.191582       12.232743        0.165846
      -2       1      12        5.080379        5.123963        0.125163
      -1       1      12       15.625913       15.579474        0.186618
       0       1      12        0.734246        1.001449        0.396552
       1       1      12        2.357345        2.198386        0.164719
       2       1      12        8.257318        8.201890        0.111525
       3       1      12        5.553653        5.511987        0.094700
       4       1      12        5.642651        5.590885        0.094068
       5       1      12       12.535470       12.530363        0.153368
       6       1      12        1.404444        1.404030        0.275447
       7       1      12        6.634299        6.462894        0.122941
       8       1      12        3.530436        3.454707        0.140495
     -11       2      12        2.711828        2.634824        0.225322
     -10       2      12        3.744836        3.616767        0.169159
      -9       2      12        3.020410        3.004164        0.174482
      -8       2      12        4.811247        4.823173        0.112972
      -7       2      12        4.623978        4.657145        0.145383
      -6       2      12        5.066156        5.045691        0.124208
      -5       2      12        8.158749        8.163761        0.127095
      -4       2      12        1.390417        1.277576        0.271395
      -3       2      12        2.400814        2.500940        0.130729
      -2       2      12       17.388953       17.354250        0.204032
      -1       2      12        9.904675        9.692471        0.127169
       0       2      12        6.951419        6.910499        0.117488
       1       2      12        6.415597        6.378323        0.110787
       2       2      12        1.047748        1.049571        0.242478
       3       2      12        7.829144        7.942733        0.108832
       4       2      12       16.938085       16.881054        0.201426
       5       2      12        7.802937        7.882576        0.119715
       6       2      12        3.030154        2.826128        0.159220
       7       2      12        1.023946        0.860465        0.588436
       8       2      12        0.449868        0.818719        0.818719
     -10       3      12        0.096803        0.831865        0.831865
      -9       3      12       10.790172       10.882095        0.164353
      -8       3      12       11.945544       12.072282        0.166821
      -7       3      12        1.739457        1.825130        0.293203
      -6       3      12        1.116152        1.848729        0.233366
      -5       3      12        1.382402        1.505888        0.240069
      -4       3      12        6.012530        6.006164        0.112693
      -3       3      12       10.780867       10.837435        0.139772
      -2       3      12       15.531884       15.397727        0.184246
      -1       3      12        0.745164        0.600250        0.600250
       0       3      12        4.451785        5.068136        0.100843
       1       3      12        9.827610        9.794897        0.127115
       2       3      12        3.299961        3.301818        0.117952
       3       3      12        9.643794        9.845659        0.134068
       4       3      12        0.155025        1.023670        0.416875
       5       3      12        1.300123        1.170470        0.424883
       6       3      12        1.930112        1.581645        0.438622
       7       3      12        3.084255        2.915733        0.198529
      -9       4      12        4.132450        4.444435        0.167988
      -8       4      12        6.933436        6.777979        0.241772
      -7       4      12        3.076885        3.083115        0.172222
      -6       4      12        5.716046        5.775292        0.146882
      -5       4      12        2.368938        2.378087        0.215658
      -4       4      12        0.907823        1.271810        0.403420
      -3       4      12        2.840146        2.905030        0.207346
      -2       4      12        0.512124        1.011879        1.011879
      -1       4      12        7.591877        7.816777        0.132898
       0       4      12        8.205985        8.267890        0.139237
       1       4      12        2.099922        2.149116        0.174806
       2       4      12        9.894710        9.988093        0.152698
       3       4      12        2.209934        1.690503        0.261622
       4       4      12        0.742057        0.685711        0.685711
       5       4      12        1.343521        1.068971        0.549164
       6       4      12        0.902904        0.848764        0.848764
      -7       5      12        8.269383        8.423657        0.184604
      -6       5      12        0.777623        0.988028        0.774253
      -5       5      12        5.673575        5.687618        0.163127
      -4       5      12        4.654408        4.623311        0.201207
      -3       5      12        5.918580        5.612397        0.175578
      -2       5      12        1.634933        1.234585        0.461862
      -1       5      12        6.156419        6.202177        0.129286
       0       5      12        4.654994        4.667655        0.134444
       1       5      12        7.867722        7.860598        0.131432
       2       5      12        1.546581        1.246074        0.410909
       3       5      12        2.112160        1.872779        0.262996
       4       5      12        2.266718        1.723195        0.465061
      -2       6      12        1.073719        1.337311        0.553984
      -1       6      12        0.700967        0.828674        0.727679
     -11       1      13        1.025737        1.517399        0.382719
     -10       1      13        5.732110        5.694910        0.125889
      -9       1      13        0.975405        0.860872        0.509446
      -8       1      13        0.309142        1.069860        1.069860
      -7       1      13        5.293077        5.094212        0.112546
      -6       1      13        3.730609        3.922754        0.096660
      -5       1      13        4.972938        5.070700        0.096266
      -4       1      13        6.666193        6.540948        0.139151
      -3       1      13        1.676404        1.520888        0.197445
      -2       1      13        9.625585        9.464830        0.169132
      -1       1      13        4.001299        4.027779        0.124190
       0       1      13        8.538666        8.352724        0.121442
       1       1      13        4.421994        4.286957        0.100431
       2       1      13       18.291067       18.244725        0.211423
       3       1      13       10.078774       10.001500        0.126785
       4       1      13        4.189192        3.990489        0.095492
       5       1      13        6.893272        6.789035        0.112659
       6       1      13        6.268966        6.446705        0.120331
       7       1      13        6.653113        6.673979        0.127759
       8       1      13        5.617637        5.370475        0.156839
     -10       2      13        5.630785        5.599196        0.183386
      -9       2      13        9.448289        9.474650        0.141377
      -8       2      13        2.456741        2.495356        0.173223
      -7       2      13        3.773108        3.918928        0.111567
      -6       2      13        0.722630        0.989192        0.989192
      -5       2      13       14.511729       14.403125        0.169713
      -4       2      13        3.072738        3.178364        0.121405
      -3       2      13       12.218017       12.183596        0.149062
      -2       2      13        9.348278        9.359220        0.121417
      -1       2      13        6.045262        5.949370        0.102234
       0       2      13        5.253795        5.266783        0.104322
       1       2      13        8.773100        8.808235        0.113409
       2       2      13       10.065138       10.099010        0.129055
       3       2      13        2.860803        2.824624        0.122662
       4       2      13        8.781885        8.792952        0.121331
       5       2      13        0.152968        0.639140        0.601723
       6       2      13        4.546613        4.513424        0.156476
       7       2      13        3.387985        3.430306        0.218609
     -10       3      13        0.895033        0.919293        0.618960
      -9       3      13        4.328057        4.122257        0.162711
      -8       3      13        2.092958        2.022523        0.315450
      -7       3      13        4.656253        4.554448        0.147068
      -6       3      13        4.254603        4.241462        0.134030
      -5       3      13        0.273146        1.171281        1.171281
      -4       3      13        1.744558        1.503995        0.365004
      -3       3      13        5.120688        5.291881        0.109217
      -2       3      13        3.105632        3.276584        0.120637
      -1       3      13        1.763528        1.958852        0.176774
       0       3      13        0.302886        0.942072        0.942072
       1       3      13        8.943780        9.075021        0.126725
       2       3      13        0.521694        0.926445        0.375536
       3       3      13        5.934730        5.885491        0.117302
       4       3      13        6.179367        5.926382        0.175208
       5       3      13        3.505378        3.464390        0.174557
       6       3      13        1.292543        1.335290        0.572008
      -8       4      13        5.481079        5.551576        0.193312
      -7       4      13        0.479483        1.012522        0.545189
      -6       4      13        6.229412        5.889907        0.264962
      -5       4      13        6.513420        6.348071        0.231944
      -4       4      13        8.815431        8.950084        0.153437
      -3       4      13        9.582398        9.693555        0.151752
      -2       4      13        5.466180        5.676266        0.125411
      -1       4      13        0.814759        0.708378        0.536042
       0       4      13        4.112400        4.252764        0.116703
       1       4      13        4.766712        4.782677        0.114808
       2       4      13        5.785249        5.664539        0.126127
       3       4      13        6.108658        6.148740        0.121634
       4       4      13        1.241242        1.008910        0.624983
       5       4      13        0.161296        1.158879        1.158879
      -6       5      13        1.311608        1.230041        0.947906
      -5       5      13        3.449024        3.634006        0.199184
      -4       5      13        1.164525        1.128495        0.564314
      -3       5      13        1.079639        1.175074        0.613737
      -2       5      13        4.071649        3.970390        0.169733
      -1       5      13        0.152898        1.110901        1.110901
       0       5      13        1.725493        1.654207        0.388821
       1       5      13        1.091638        1.454132        0.352633
       2       5      13        2.072933        2.100048        0.320610
       3       5      13        0.976269        0.904102        0.580528
     -11       0      14        9.847644       10.114346        0.217882
     -10       0      14        1.487757        1.148260        0.650464
      -9       0      14        2.344357        2.371898        0.251568
      -8       0      14       11.272439       11.200000        0.183195
      -7       0      14        5.453648        6.064157        0.124965
      -6       0      14        8.647820        8.753742        0.159151
      -5       0      14        1.453778        1.278476        0.468290
      -4       0      14        2.425884        2.171244        0.174421
      -3       0      14        7.089000        7.078418        0.157074
      -2       0      14       12.455134       12.636851        0.224760
      -1       0      14       11.764692       11.666619        0.198402
       0       0      14       12.154108       12.243366        0.174811
       1       0      14       15.540563       15.323185        0.188787
       2       0      14       16.635234       16.482718        0.199598
       3       0      14        3.235518        3.175374        0.149486
       4       0      14        0.476534        0.982649        0.982649
       5       0      14        6.614439        6.478040        0.156015
       6       0      14        3.526278        3.624362        0.229218
       7       0      14        5.859415        5.909061        0.226192
     -11       1      14        4.181424        3.986603        0.173598
     -10       1      14        7.117056        7.073896        0.166725
      -9       1      14        6.216842        6.478734        0.123107
      -8       1      14        1.229612        1.401606        0.266926
      -7       1      14        6.584380        6.506151        0.107792
      -6       1      14        8.019811        7.836007        0.114090
      -5       1      14        8.626672        8.550556        0.117585
      -4       1      14        6.746319        6.913610        0.102296
      -3       1      14        0.851093        0.528583        0.528583
      -2       1      14        7.233572        7.236919        0.112033
      -1       1      14       11.208401       11.143159        0.141796
       0       1      14        5.031073        4.948838        0.099508
       1       1      14       18.871928       18.738463        0.218474
       2       1      14        2.972630        3.030116        0.134256
       3       1      14        1.319510        1.622775        0.196592
       4       1      14        2.609622        2.648433        0.127481
       5       1      14        0.858166        0.999750        0.418114
       6       1      14        0.476128        1.008861        1.008861
       7       1      14        8.236016        8.161556        0.148567
     -10       2      14        6.146000        6.068773        0.170383
      -9       2      14        3.640326        3.479943        0.148426
      -8       2      14        5.611365        5.741254        0.149385
      -7       2      14        3.177477        3.053965        0.130080
      -6       2      14        4.240553        4.207493        0.102253
      -5       2      14        1.411574        1.578765        0.204538
      -4       2      14        8.005107        7.967747        0.122367
      -3       2      14        1.374462        1.621542        0.186900
      -2       2      14        6.169858        6.162954        0.113904
      -1       2      14        1.885472        1.647786        0.191593
       0       2      14       12.694855       12.688578        0.154225
       1       2      14        4.358026        4.493440        0.090259
       2       2      14        2.069943        2.003771        0.145358
       3       2      14        4.804279        4.850361        0.124157
       4       2      14        5.550369        5.707451        0.114509
       5       2      14        4.155810        4.222085        0.144831
       6       2      14        9.801243        9.717819        0.149224
       7       2      14        4.353518        4.239575        0.221242
      -9       3      14        4.043486        4.100854        0.242745
      -8       3      14        1.937984        1.538116        0.371582
      -7       3      14        7.962588        7.937065        0.151180
      -6       3      14       12.568359       12.589678        0.170339
      -5       3      14        1.508886        1.777442        0.254550
      -4       3      14        9.479449        9.337077        0.144090
      -3       3      14       14.015331       14.077642        0.174045
      -2       3      14        3.857711        3.901794        0.142140
      -1       3      14        8.636436        8.787662        0.125330
       0       3      14        8.877584        8.937002        0.143368
       1       3      14        6.580989        6.666633        0.117893
       2       3      14        4.856718        5.052623        0.116734
       3       3      14       11.731368       11.816091        0.161049
       4       3      14        0.293519        1.019215        1.019215
       5       3      14        9.205161        9.435730        0.178625
       6       3      14        0.422060        1.029077        1.029077
      -8       4      14        0.136827        1.113194        1.113194
      -7       4      14        3.034503        2.878976        0.268937
      -6       4      14        6.158447        6.297380        0.153766
      -5       4      14        4.458321        4.711794        0.162068
      -4       4      14        8.001266        8.188162        0.153923
      -3       4      14        4.004012        4.001375        0.205588
      -2       4      14        4.873227        5.091463        0.121051
      -1       4      14        3.151610        3.087750        0.141362
       0       4      14        0.585142        0.602661        0.602661
       1       4      14        2.157053        2.196270        0.193646
       2       4      14        4.727768        4.761722        0.126855
       3       4      14        3.050428        2.748927        0.246189
       4       4      14        7.698366        7.669876        0.180617
      -6       5      14        2.603991        2.412198        0.401825
      -5       5      14       11.615215       11.240107        0.317195
      -4       5      14        6.074484        6.169684        0.255210
      -3       5      14        2.118709        2.103378        0.293682
      -2       5      14        2.574880        2.521745        0.278779
      -1       5      14        2.295795        2.168963        0.298375
       0       5      14        6.327565        6.617704        0.140667
       1       5      14        7.410313        7.354522        0.208125
       2       5      14        7.140999        7.105843        0.171580
     -10       1      15        0.364680        1.012028        1.012028
      -9       1      15        1.331732        0.848351        0.523544
      -8       1      15        6.711896        6.790214        0.126431
      -7       1      15        6.231414        6.198629        0.122281
      -6       1      15        3.121029        3.249923        0.123104
      -5       1      15       10.656317       10.610372        0.139460
      -4       1      15        0.623233        0.634271        0.435023
      -3       1      15        0.724353        0.707107        0.458310
      -2       1      15        5.759712        5.776331        0.101210
      -1       1      15        5.522106        5.572073        0.098866
       0       1      15        3.170369        3.160949        0.106412
       1       1      15        3.473975        3.333467        0.112132
       2       1      15        3.851598        3.902307        0.111661
       3       1      15        2.915625        3.079399        0.120312
       4       1      15        5.130017        5.081830        0.159940
       5       1      15        7.166878        7.297191        0.131230
       6       1      15        2.374085        2.246241        0.203449
       7       1      15        8.044388        8.062010        0.144813
     -10       2      15        0.476661        1.052806        1.052806
      -9       2      15        1.248139        1.130752        0.542194
      -8       2      15        0.602455        1.022204        1.022204
      -7       2      15       10.880810       10.851267        0.142859
      -6       2      15        2.816395        2.838327        0.134940
      -5       2      15        5.756672        5.853290        0.129392
      -4       2      15        9.960995       10.022974        0.137631
      -3       2      15        9.084493        8.926758        0.122270
      -2       2      15        2.582506        2.367066        0.141442
      -1       2      15        5.868815        5.698245        0.123122
       0       2      15       16.631310       16.638209        0.206532
       1       2      15        1.606661        1.702939        0.176931
       2       2      15        5.934504        6.040199        0.104712
       3       2      15        1.873305        2.079207        0.176656
       4       2      15        8.658728        8.757511        0.140725
       5       2      15        0.206379        1.051998        0.459124
       6       2      15        6.690614        6.644998        0.151848
      -9       3      15        2.669904        2.496578        0.253611
      -8       3      15        1.238239        1.034746        0.590562
      -7       3      15        3.646626        3.640192        0.183749
      -6       3      15        5.916037        6.095490        0.130425
      -5       3      15        2.607978        2.640606        0.183148
      -4       3      15        3.939843        4.139444        0.142696
      -3       3      15        2.079638        2.243903        0.191441
      -2       3      15        5.703099        5.657473        0.130629
      -1       3      15        4.090615        4.277850        0.114918
       0       3      15        0.669762        0.691881        0.631054
       1       3      15        1.566549        1.573881        0.259537
       2       3      15        3.849424        4.045986        0.133570
       3       3      15        3.513524        3.555559        0.161299
       4       3      15        0.105605        1.092428        1.092428
       5       3      15        1.593669        1.591823        0.411357
      -8       4      15        2.861065        2.950017        0.288100
      -7       4      15        6.006038        5.746738        0.173319
      -6       4      15        7.895974        7.734016        0.189481
      -5       4      15        6.058265        5.845083        0.147452
      -4       4      15        1.578823        1.055083        0.551297
      -3       4      15        0.156412        1.258650        0.478458
      -2       4      15        5.392005        5.454356        0.122752
      -1       4      15       10.411820       10.632968        0.146786
       0       4      15        8.658944        8.737105        0.134373
       1       4      15        7.129345        7.130568        0.139431
       2       4      15        4.007533        4.018209        0.185716
       3       4      15        0.256272        1.133049        1.133049
       4       4      15        3.921762        3.752732        0.200831
      -5       5      15        0.604703        0.963898        0.963898
      -4       5      15        0.752545        1.021861        1.021861
      -3       5      15        0.243051        0.737767        0.737767
      -2       5      15        0.608499        0.887243        0.727869
      -1       5      15        1.868366        1.095719        0.630853
       0       5      15        2.160967        2.369156        0.228432
       1       5      15        0.689742        0.988737        0.627212
     -10       0      16        2.791238        2.682834        0.566422
      -9       0      16        7.717924        7.749710        0.205109
      -8       0      16        5.914653        6.036307        0.146061
      -7       0      16        4.469956        4.630551        0.156179
      -6       0      16       19.125075       19.261360        0.237428
      -5       0      16        0.585167        1.051237        1.051237
      -4       0      16       12.897338       12.840171        0.166971
      -3       0      16        6.323589        6.343737        0.143334
      -2       0      16        5.835546        5.768535        0.139059
      -1       0      16        8.119921        7.941285        0.130843
       0       0      16        5.468853        5.738641        0.140427
       1       0      16        5.858175        5.918361        0.218186
       2       0      16       10.012586       10.006498        0.157132
       3       0      16        5.540699        5.547702        0.144462
       4       0      16       11.703303       11.694016        0.164055
       5       0      16        6.627462        6.566430        0.174091
       6       0      16        2.508487        2.373268        0.378450
     -10       1      16        1.717544        1.228983        0.503932
      -9       1      16        2.662937        2.595246        0.178305
      -8       1      16        4.954435        4.990391        0.111354
      -7       1      16        4.003400        4.133038        0.112963
      -6       1      16        1.244458        0.787083        0.467396
      -5       1      16       12.438225       12.585309        0.157920
      -4       1      16        7.953433        7.852324        0.111846
      -3       1      16        9.566834        9.545627        0.127453
      -2       1      16        1.802331        1.528790        0.202631
      -1       1      16        4.276098        4.214973        0.109855
       0       1      16        3.278817        3.295451        0.123859
       1       1      16        8.046948        8.020661        0.122750
       2       1      16        1.170810        0.889044        0.434842
       3       1      16       12.881744       12.904650        0.161417
       4       1      16        3.024674        3.001216        0.157065
       5       1      16        0.497753        0.750600        0.655731
       6       1      16        8.663198        8.613594        0.190708
     -10       2      16        1.415496        0.929677        0.666049
      -9       2      16        5.278234        5.140136        0.175461
      -8       2      16       10.230248       10.560303        0.149731
      -7       2      16        5.844550        5.825032        0.152731
      -6       2      16        0.984040        0.778781        0.511573
      -5       2      16        2.980014        2.934553        0.171601
      -4       2      16        5.272542        5.407587        0.115140
      -3       2      16        6.420647        6.553701        0.110333
      -2       2      16       10.350034       10.390861        0.140983
      -1       2      16        0.316560        0.840536        0.429196
       0       2      16        2.813454        2.705993        0.165993
       1       2      16        3.964958        4.066571        0.107910
       2       2      16        5.944619        5.996749        0.111598
       3       2      16        2.372047        2.514478        0.167288
       4       2      16        2.503139        2.370612        0.185389
       5       2      16        5.814661        5.829408        0.127040
       6       2      16        4.756377        4.577772        0.168464
      -9       3      16        2.951704        2.855188        0.242182
      -8       3      16        7.095723        7.231044        0.164150
      -7       3      16        7.884309        8.045185        0.160263
      -6       3      16        2.168606        1.776204        0.487367
      -5       3      16        0.024088        0.828432        0.828432
      -4       3      16        3.467132        3.384524        0.165052
      -3       3      16        0.155175        1.049667        1.049667
      -2       3      16        9.611247        9.671866        0.138819
      -1       3      16       18.110736       18.266910        0.231944
       0       3      16        1.801225        1.680119        0.317218
       1       3      16        0.931181        1.397104        0.379706
       2       3      16        3.280682        3.403528        0.172738
       3       3      16        4.902482        5.173490        0.146364
       4       3      16        8.129000        7.970822        0.253180
       5       3      16        9.667840        9.371233        0.255971
      -7       4      16        5.200578        5.196441        0.266127
      -6       4      16        1.087790        0.858079        0.858079
      -5       4      16        0.038345        1.128362        1.128362
      -4       4      16        2.272181        1.906436        0.440183
      -3       4      16        3.429182        3.430015        0.182708
      -2       4      16        6.440665        6.449884        0.177962
      -1       4      16        3.343756        3.407785        0.154633
       0       4      16        6.809533        7.095914        0.129782
       1       4      16        6.085917        6.128948        0.158269
       2       4      16        0.059579        0.744916        0.744916
       3       4      16        2.616634        2.541948        0.282568
      -4       5      16        0.498027        1.039134        1.039134
      -3       5      16        6.991875        7.112102        0.169985
      -2       5      16        6.164048        6.042102        0.200270
      -1       5      16        0.842621        0.773046        0.773046
       0       5      16        8.200624        8.164313        0.195624
     -10       1      17        6.526882        6.371499        0.219589
      -9       1      17       10.154229       10.300485        0.173294
      -8       1      17        4.365449        4.536408        0.138227
      -7       1      17        7.958806        7.887585        0.126400
      -6       1      17        1.707694        1.653995        0.282682
      -5       1      17        6.943354        6.873136        0.124877
      -4       1      17        3.546854        3.557668        0.111365
      -3       1      17       13.021924       12.971122        0.162141
      -2       1      17        9.364939        9.351684        0.132194
      -1       1      17        2.136697        2.116955        0.168366
       0       1      17        7.485993        7.456474        0.133291
       1       1      17        3.288801        3.254689        0.123395
       2       1      17        3.636373        3.627258        0.131975
       3       1      17        1.951401        2.249600        0.189746
       4       1      17        4.969587        4.973530        0.167596
       5       1      17        0.540039        1.078239        1.078239
      -9       2      17        4.878007        4.561250        0.143898
      -8       2      17        2.387077        2.531660        0.197029
      -7       2      17        2.567101        2.460793        0.175886
      -6       2      17        5.159441        5.231539        0.164193
      -5       2      17        4.759051        4.704997        0.135096
      -4       2      17        4.670086        4.737932        0.114297
      -3       2      17        1.622683        1.616632        0.224368
      -2       2      17       12.542302       12.503999        0.157745
      -1       2      17        0.352300        1.045084        1.045084
       0       2      17        0.147929        1.311640        1.311640
       1       2      17        3.426640        3.500714        0.123585
       2       2      17       11.556778       11.450328        0.148558
       3       2      17        4.472858        4.851495        0.124656
       4       2      17        3.829784        3.755396        0.157480
       5       2      17        8.461590        8.634987        0.175377
      -8       3      17        6.821224        6.797205        0.202510
      -7       3      17        0.683896        0.982700        0.982700
      -6       3      17        1.462391        0.868217        0.593080
      -5       3      17        0.524857        0.736953        0.736953
      -4       3      17        6.407602        6.540948        0.148687
      -3       3      17        1.874191        1.646360        0.423331
      -2       3      17        3.470508        3.475917        0.179707
      -1       3      17        5.684018        5.753781        0.144503
       0       3      17        3.862472        3.892557        0.137560
       1       3      17        2.072137        1.506984        0.469198
       2       3      17        0.825026        1.079166        1.079166
       3       3      17        4.484641        4.315322        0.233778
       4       3      17        2.919572        2.523688        0.388108
      -6       4      17        0.563064        0.959948        0.959948
      -5       4      17        2.699531        2.455219        0.323060
      -4       4      17        3.607542        3.757393        0.191723
      -3       4      17        5.454731        5.657738        0.155466
      -2       4      17        5.670321        5.878010        0.150183
      -1       4      17        5.415692        5.207879        0.137770
       0       4      17        1.474607        1.210620        0.478090
       1       4      17        3.396281        3.026615        0.237798
       2       4      17        4.259179        4.159086        0.323334
      -9       0      18        0.815747        1.148521        1.148521
      -8       0      18        2.570518        2.496978        0.285440
      -7       0      18        4.631186        4.506218        0.383112
      -6       0      18        6.734205        6.641084        0.167600
      -5       0      18        8.667852        8.785898        0.149869
      -4       0      18       19.364508       19.372145        0.238666
      -3       0      18        9.849559        9.790301        0.156559
      -2       0      18        3.887516        3.816543        0.240791
      -1       0      18       13.084643       12.856516        0.195947
       0       0      18        1.303724        2.158101        0.268948
       1       0      18       15.930248       15.564061        0.217074
       2       0      18        3.841251        3.907685        0.192580
       3       0      18        5.349982        5.326350        0.213816
       4       0      18        0.727531        0.961873        0.718357
       5       0      18        2.209934        1.811795        0.594913
      -9       1      18        4.355692        4.396703        0.170002
      -8       1      18        5.533473        5.442426        0.171278
      -7       1      18        0.769057        1.085403        0.428060
      -6       1      18        1.381517        1.499700        0.286481
      -5       1      18        1.157608        1.162626        0.390810
      -4       1      18        1.618354        1.414461        0.285701
      -3       1      18       10.433105       10.326665        0.140890
      -2       1      18        4.902509        4.978855        0.112132
      -1       1      18        6.604910        6.428063        0.119022
       0       1      18        8.550723        8.340923        0.126546
       1       1      18        3.467477        3.240525        0.135529
       2       1      18        7.848244        7.737635        0.132900
       3       1      18        2.821969        2.600288        0.268079
       4       1      18        1.146746        0.683154        0.683154
       5       1      18        3.984130        3.950190        0.168127
      -9       2      18        6.390281        6.322025        0.143514
      -8       2      18        6.210987        6.307535        0.160991
      -7       2      18        3.726668        3.614001        0.161031
      -6       2      18        7.441995        7.511524        0.128842
      -5       2      18        3.705671        3.865618        0.123426
      -4       2      18        4.732565        4.820685        0.130375
      -3       2      18       11.102116       11.220963        0.147119
      -2       2      18        8.783818        8.898371        0.142915
      -1       2      18        3.984099        3.729477        0.215647
       0       2      18        5.851585        5.838236        0.140693
       1       2      18        0.631553        1.042161        1.042161
       2       2      18        2.532411        2.523490        0.176279
       3       2      18        7.729052        7.876547        0.140657
       4       2      18        3.900804        3.733229        0.231658
      -7       3      18        5.287573        5.229723        0.215044
      -6       3      18        4.959855        4.623419        0.240041
      -5       3      18        6.019453        5.849017        0.191544
      -4       3      18        2.769339        2.713945        0.227040
      -3       3      18        3.235763        3.209050        0.178043
      -2       3      18        5.094386        5.360504        0.124952
      -1       3      18        1.731467        1.309733        0.384692
       0       3      18        3.589759        3.478937        0.156438
       1       3      18       10.225210       10.264989        0.162019
       2       3      18        2.100979        1.639604        0.508233
       3       3      18        2.418973        2.759330        0.327088
      -5       4      18        6.856902        6.697388        0.202389
      -4       4      18        2.421938        2.676397        0.267185
      -3       4      18        3.512808        3.698648        0.189802
      -2       4      18        1.784104        1.994267        0.287164
      -1       4      18        0.347614        0.760460        0.760460
       0       4      18        2.542414        2.594475        0.237931
       1       4      18        1.423963        1.052711        0.641372
      -9       1      19        2.727081        2.809680        0.211373
      -8       1      19        0.146733        1.094075        1.094075
      -7       1      19        8.788338        8.862449        0.161357
      -6       1      19        5.776996        5.868560        0.117908
      -5       1      19       10.763377       11.029959        0.168560
      -4       1      19       12.344069       12.362039        0.159170
      -3       1      19        0.757682        1.305527        0.367390
      -2       1      19        2.179266        1.785721        0.275456
      -1       1      19        5.314968        5.235934        0.122031
       0       1      19       12.137725       12.121881        0.158186
       1       1      19        5.823053        6.002916        0.136997
       2       1      19        9.825544        9.912013        0.149175
       3       1      19        4.685163        4.586502        0.140155
       4       1      19        2.084183        2.239040        0.264148
      -8       2      19        3.196736        2.976743        0.226561
      -7       2      19        0.875097        1.096221        1.096221
      -6       2      19        2.753495        2.576703        0.187771
      -5       2      19        5.765244        5.768102        0.145291
      -4       2      19        4.153272        4.220663        0.156921
      -3       2      19        1.030618        0.934933        0.523351
      -2       2      19        4.943095        5.033885        0.177343
      -1       2      19        3.465136        3.376537        0.215682
       0       2      19        5.877279        6.001833        0.173025
       1       2      19        4.181183        4.277967        0.143720
       2       2      19        0.512538        0.693830        0.693830
       3       2      19        6.468122        6.724954        0.148936
      -7       3      19        0.583058        1.136398        1.136398
      -6       3      19        6.603147        6.194110        0.192360
      -5       3      19        4.104525        4.063127        0.210855
      -4       3      19        0.230600        0.711337        0.711337
      -3       3      19        5.409184        5.439118        0.151869
      -2       3      19        2.027466        2.044407        0.232419
      -1       3      19        3.481514        3.607215        0.160477
       0       3      19        1.033639        0.792086        0.792086
       1       3      19        6.487641        6.172682        0.205857
       2       3      19        0.954502        1.017595        1.017595
      -4       4      19        0.032060        1.358087        1.358087
      -3       4      19        0.898611        1.140263        0.767973
      -2       4      19        0.885129        1.218319        1.218319
      -1       4      19        1.276089        0.890281        0.685098
      -8       0      20       10.962861       10.646126        0.238917
      -7       0      20        1.269589        0.847526        0.847526
      -6       0      20        5.244881        5.197307        0.171374
      -5       0      20       16.906572       17.060774        0.218565
      -4       0      20        0.295590        1.109099        0.675740
      -3       0      20        5.357531        5.309143        0.239725
      -2       0      20        6.917286        6.897173        0.171476
      -1       0      20       11.295679       11.192408        0.211516
       0       0      20        5.544727        5.635335        0.185931
       1       0      20       16.046745       15.888361        0.231094
       2       0      20        7.393261        7.399189        0.185660
       3       0      20       10.343514       10.320368        0.271985
      -8       1      20        1.769587        2.068768        0.268851
      -7       1      20        3.562303        3.523776        0.157621
      -6       1      20        8.939170        8.955334        0.175356
      -5       1      20        1.303378        1.073685        0.472686
      -4       1      20        5.863075        5.743344        0.124714
      -3       1      20        2.515816        2.468481        0.208769
      -2       1      20        1.658417        1.845129        0.281959
      -1       1      20        2.741142        2.951051        0.175983
       0       1      20        2.934811        2.889429        0.210642
       1       1      20        3.894460        3.529448        0.236273
       2       1      20        8.544516        8.525374        0.146412
       3       1      20        1.136056        0.701498        0.701498
      -7       2      20        8.129888        8.141990        0.142802
      -6       2      20        7.650462        7.823362        0.162553
      -5       2      20        0.142797        0.811480        0.635696
      -4       2      20        0.495603        1.110585        1.110585
      -3       2      20        3.105197        3.324004        0.171703
      -2       2      20        4.544287        4.488764        0.149639
      -1       2      20       11.849409       11.828356        0.200802
       0       2      20        8.556905        8.614000        0.188919
       1       2      20        1.204873        0.852232        0.852232
       2       2      20        2.350904        2.056405        0.330079
      -6       3      20        1.770872        2.182613        0.282692
      -5       3      20        0.860398        0.732803        0.732803
      -4       3      20        4.157017        3.901154        0.175030
      -3       3      20        3.528085        3.036215        0.246896
      -2       3      20        6.673447        6.706862        0.164844
      -1       3      20        0.811304        1.116199        1.116199
       0       3      20        5.958227        5.915657        0.154060
       1       3      20        0.935153        1.004888        0.883233
      -7       1      21        2.850507        2.925252        0.190805
      -6       1      21        6.098869        6.080132        0.128325
      -5       1      21        1.741270        1.672573        0.417862
      -4       1      21        2.186061        2.407094        0.309619
      -3       1      21        4.828866        4.658004        0.157115
      -2       1      21       12.999576       12.813274        0.198600
      -1       1      21        6.297991        6.413735        0.168497
       0       1      21        6.794579        6.643418        0.146342
       1       1      21        5.344538        5.362835        0.206674
       2       1      21        5.337035        5.218525        0.167980
      -6       2      21        2.203455        1.810773        0.295485
      -5       2      21        0.823905        0.980816        0.980816
      -4       2      21        3.623329        3.712412        0.197301
      -3       2      21        5.649221        5.586770        0.144069
      -2       2      21        1.350240        1.138596        1.138596
      -1       2      21        1.741373        1.498366        0.503982
       0       2      21        6.250071        6.350433        0.186506
       1       2      21        2.619082        2.373500        0.291625
      -4       3      21        2.101472        1.729740        0.456201
      -3       3      21        4.305035        3.813135        0.546179
      -2       3      21        0.029456        1.023328        1.023328
      -1       3      21        6.110120        5.999250        0.189603
      -7       0      22        1.180597        1.425517        0.610471
      -6       0      22        2.829182        2.928020        0.251212
      -5       0      22        0.659999        0.763937        0.763937
      -4       0      22        1.932934        2.448060        0.335408
      -3       0      22       16.755213       16.946681        0.247280
      -2       0      22        3.569807        3.449493        0.290221
      -1       0      22        1.446261        1.105893        0.821816
       0       0      22        6.910443        7.064913        0.269768
       1       0      22        3.619062        2.996715        0.289114
      -6       1      22        1.978347        2.055845        0.245956
      -5       1      22        2.037170        1.752684        0.315708
      -4       1      22        7.990050        8.040585        0.148880
      -3       1      22        2.537353        2.173108        0.260832
      -2       1      22        5.657502        5.232972        0.152421
      -1       1      22        6.037380        6.096474        0.276337
       0       1      22        3.478639        3.311948        0.214691
       1       1      22        3.058339        2.737773        0.248596
      -5       2      22        5.341989        4.969909        0.191939
      -4       2      22        3.349862        3.070309        0.239055
      -3       2      22        0.230059        1.123877        1.123877
      -2       2      22        5.282976        5.259182        0.169389
      -1       2      22        7.409636        7.453858        0.248929
       0       2      22        1.110346        0.827828        0.827828
      -5       1      23        0.848389        1.788771        0.358945
      -4       1      23        5.258943        5.281193        0.136779
      -3       1      23        2.364558        2.094373        0.374432
      -2       1      23        0.011227        0.789430        0.789430
      -1       1      23        2.200575        2.002973        0.317505

# start Validation Reply Form
_vrf_PLAT417_HAR_B3LYP_oxa02_05
;
PROBLEM: Short Inter D-H..H-D
RESPONSE: This is a very strong hydrogen bond and this is the reason why
the distance is so short.
;
# end Validation Reply Form
