# Supplementary material for: On the accuracy and precision of X-ray and neutron diffraction results as a function of resolution and the electron density model
Source: IUCrJ. 2020 Aug 25;7(Pt 5):920–33. doi: 10.1107/S2052252520010441 (PMC7467170; doi:10.1107/S2052252520010441)
Supplement: Supplementary file 2 [file m-07-00920-sup2.zip › cif_deposition/HAR_B3LYP_oxa02_06.cif]

# ========================
# TONTO generated CIF file
# ========================

data_HAR_B3LYP_oxa02_06

_audit_creation_date               2016-1-14
_audit_creation_method             'Tonto 3.2.0 v. 196f026'

# --------------------
# Chemical information
# --------------------

_chemical_formula_sum             'C2 H6 O6'
_chemical_formula_moiety          'C2 H2 O4, 2(H2 O)'
_chemical_formula_weight           126.07
_chemical_compound_source          'see text'
_chemical_absolute_configuration   unk

# --------------------
# Symmetry information
# --------------------

_symmetry_cell_setting             Monoclinic
_symmetry_space_group_name_H-M     'P 21/c'
_symmetry_space_group_name_Hall    '-P 2ybc'
_symmetry_Int_Tables_number        '14'

loop_
    _symmetry_equiv_pos_as_xyz
'+x, +y, +z'
'-x, -y, -z'
'-x, +y+1/2, -z+1/2'
'+x, -y+1/2, +z+1/2'

# ---------------------
# Unit cell information
# ---------------------

_cell_length_a                6.0891(2) 
_cell_length_b                3.4965(1) 
_cell_length_c                11.8309(4) 
_cell_angle_alpha             90.00 
_cell_angle_beta              103.884(2) 
_cell_angle_gamma             90.00 
_cell_volume                   244.53(1) 

_cell_formula_units_Z             2
_cell_measurement_reflns_used     5703
_cell_measurement_temperature     100(1)
_cell_measurement_theta_max       36.35
_cell_measurement_theta_min       3.45

_exptl_crystal_density_diffrn     1.712 
_exptl_crystal_F_000              132 
_exptl_absorpt_coefficient_mu     0.181 
_exptl_crystal_description        unspecified
_exptl_crystal_size_max              0.199                
_exptl_crystal_size_mid              0.174  
_exptl_crystal_size_min              0.093
_exptl_crystal_colour             colourless
_exptl_absorpt_correction_type    multi-scan
_exptl_absorpt_process_details
;
 Absorption correction done by SORTAV
 Blessing, R. H.: (1995) Acta Cryst. A51, 33-38
;
_exptl_absorpt_correction_T_min    0.967
_exptl_absorpt_correction_T_max    0.979

#=======================================================================

# EXPERIMENTAL DATA

_diffrn_reflns_av_R_equivalents   0.0000
_diffrn_reflns_av_unetI/netI      0.0260
_diffrn_reflns_limit_h_max        9
_diffrn_reflns_limit_h_min        -10
_diffrn_reflns_limit_k_max        5
_diffrn_reflns_limit_k_min        0
_diffrn_reflns_limit_l_max        19
_diffrn_reflns_limit_l_min        0
_diffrn_reflns_number             1189
_diffrn_reflns_theta_full         26.00
_diffrn_reflns_theta_max          36.35
_diffrn_reflns_theta_min          3.45
_diffrn_ambient_temperature       100(1)
_diffrn_measured_fraction_theta_full 1.000
_diffrn_measured_fraction_theta_max 1.000
_diffrn_measurement_device_type   'Bruker APEX-II CCD'
_diffrn_measurement_method        '\f and \w scans'
_diffrn_radiation_monochromator   graphite
_diffrn_radiation_type            MoK\a
_diffrn_radiation_wavelength      0.71073
_diffrn_source                    'fine-focus sealed tube'
_diffrn_standards_number          0
_reflns_number_gt                 1057
_reflns_number_total              1189
_reflns_threshold_expression      >0sigma(F)

#  
# Refinement details
#  
_refine_special_details          
;
  .  H thermal motions refined anisotropically.
  .  Hirshfeld atom refinement (HAR):
     .  Uses aspherical atomic scattering factors
        obtained from Hirshfeld partitioning of a
        gaussian quantum chemical wavefunction.
     .  Hirshfeld weight functions obtained from
        spherically averaged unrestricted atomic
        densities.
  .  Wavefunction type : rks b3lypgxb3lypgc using cluster
 charges, radius=8.0 angstrom
  .  Gaussian basis set: cc pVTZ
  .  Refinement based on |F| with weight=1/sigma(|F|)
  .  Negative |F|^^2 were pruned from the data
  .  Eigenvalues < 0.1E-04 removed from normal equations
  .  Reflection used in the refinement appear below
  .  Refined using the Tonto program:
     .  Version: 3.2 v. 196f026
     .  Platform: INTEL-ifort-on-LINUX
     .  Build date: Wed Feb  4 17:27:23 CET 2015
;

# Standard CIF keys and data

_refine_ls_structure_factor_coeff  F
_refine_ls_matrix_type             full
_refine_ls_R_factor_gt             0.0199
_refine_ls_wR_factor_gt            0.0274
_refine_ls_goodness_of_fit_ref     1.535668
_refine_ls_number_reflns           1189
_refine_ls_number_parameters       64
_refine_ls_number_restraints       0
_refine_ls_number_constraints      0
_refine_ls_hydrogen_treatment      refall
_refine_ls_weighting_scheme        sigma
_refine_ls_weighting_details       'w=1/\s(F)'
_refine_ls_shift/su_max            0.0100
_refine_ls_extinction_method       none

_refine_diff_density_max               0.184537
_refine_diff_density_min              -0.194507 

# ---------------------
# Coordinates and ADP's
# ---------------------

loop_
_atom_site_label
_atom_site_fract_x
_atom_site_fract_y
_atom_site_fract_z
_atom_site_adp_type
_atom_site_occupancy
O1 0.43491(5) 0.4439(1) 0.34983(3) Uani 1.000000000
O2 0.24238(5) 0.7422(1) 0.46367(3) Uani 1.000000000
C1 0.40304(7) 0.5587(1) 0.44797(3) Uani 1.000000000
H1 0.303(2) 0.520(4) 0.279(1) Uani 1.000000000
O5 0.13006(5) 0.6307(1) 0.17863(3) Uani 1.000000000
H3 0.191(2) 0.697(4) 0.116(1) Uani 1.000000000
H4 0.009(2) 0.460(4) 0.152(1) Uani 1.000000000

loop_
_atom_site_aniso_label
_atom_site_aniso_U_11
_atom_site_aniso_U_22
_atom_site_aniso_U_33
_atom_site_aniso_U_12
_atom_site_aniso_U_13
_atom_site_aniso_U_23
O1 0.0123(1) 0.0187(2) 0.0074(1) 0.0047(1) 0.0016(1) -0.0006(1)
O2 0.0107(1) 0.0180(1) 0.0089(1) 0.0054(1) 0.0010(1) -0.0006(1)
C1 0.0088(1) 0.0110(1) 0.0073(1) 0.0016(1) 0.0011(1) 0.0001(1)
H1 0.023(6) 0.044(8) 0.024(8) 0.008(6) 0.013(6) -0.003(7)
O5 0.0102(1) 0.0180(2) 0.0086(1) -0.0019(1) 0.00075(9) 0.0010(1)
H3 0.035(6) 0.038(7) 0.026(7) 0.002(5) 0.014(5) 0.008(6)
H4 0.023(6) 0.048(8) 0.024(6) -0.014(6) 0.002(5) -0.004(6)

loop_
_geom_bond_atom_site_label_1
_geom_bond_atom_site_label_2
_geom_bond_distance
 O1 C1 1.2863(5)
 O2 C1 1.2207(5)
 O1 H1 1.05(1)
 O5 H3 0.93(1)
 O5 H4 0.95(1)

loop_
_geom_angle_atom_site_label_1     
_geom_angle_atom_site_label_2
_geom_angle_atom_site_label_3
_geom_angle     
 O1 C1 O2  126.95(4)
 C1 O1 H1 113.0(6)
 H3 O5 H4 109(1)

# Standard CIF keys and data

# ---------------
# Reflection data
# ---------------

loop_
    _diffrn_refln_index_h
    _diffrn_refln_index_k
    _diffrn_refln_index_l
    _diffrn_refln_F_calc
    _diffrn_refln_F_meas
    _diffrn_refln_F_sigma
       1       0       0       32.369048       32.866700        0.323806
       2       0       0        7.811573        8.142665        0.164320
       3       0       0       32.444156       33.149661        0.420316
       4       0       0       11.104897       10.994089        0.169118
       5       0       0       13.092807       12.923622        0.164311
       6       0       0       25.279561       25.118121        0.303609
       7       0       0       17.379283       17.482563        0.257581
       8       0       0        8.717930        8.704022        0.127717
       9       0       0        7.055484        7.154928        0.128763
       1       1       0       64.869943       66.293137        0.761694
       2       1       0       31.122900       31.532999        0.352716
       3       1       0       17.275412       17.345028        0.199183
       4       1       0        2.599902        2.538287        0.098123
       5       1       0        0.988957        1.199000        0.283412
       6       1       0        1.339998        1.143678        0.273793
       7       1       0       15.146601       15.213152        0.178858
       8       1       0        0.028449        0.905594        0.905594
       9       1       0        9.612191        9.716635        0.134986
       0       2       0        6.215572        6.239070        0.124171
       1       2       0       29.604152       29.835549        0.335549
       2       2       0       37.590420       37.712863        0.432305
       3       2       0        2.326353        2.410166        0.121149
       4       2       0       18.100727       18.109114        0.223645
       5       2       0        8.183236        8.072546        0.115914
       6       2       0        0.366368        0.917170        0.917170
       7       2       0        9.961674        9.941227        0.129907
       8       2       0       10.786581       10.757788        0.137524
       9       2       0        2.191374        2.134502        0.190460
       1       3       0        7.190012        7.182688        0.126343
       2       3       0        6.037154        5.919628        0.103100
       3       3       0       14.018705       14.456486        0.171179
       4       3       0        3.983715        3.937512        0.097590
       5       3       0       18.456888       18.495675        0.221924
       6       3       0        0.113842        1.239395        0.256542
       7       3       0        1.317030        1.628036        0.250429
       8       3       0        7.008922        6.936858        0.117034
       0       4       0        2.721582        2.674453        0.178036
       1       4       0        7.026653        6.997857        0.106195
       2       4       0        5.896663        5.932790        0.114371
       3       4       0        4.150589        4.205592        0.097794
       4       4       0       13.517854       13.622408        0.164696
       5       4       0        4.932674        4.990792        0.101518
       6       4       0        6.810859        6.821144        0.117712
       7       4       0        5.257470        5.225036        0.167665
       1       5       0        3.485640        3.296665        0.110131
       2       5       0        5.599087        5.646592        0.099521
       3       5       0        6.773156        6.707384        0.123009
       4       5       0        0.703517        0.653835        0.653835
       5       5       0        3.682905        3.459769        0.129453
      -9       1       1        1.162401        1.149304        0.329487
      -8       1       1        9.016520        9.113013        0.130140
      -7       1       1        7.034258        7.038111        0.124284
      -6       1       1        1.890977        2.038676        0.139492
      -5       1       1       12.549910       12.424170        0.162033
      -4       1       1       15.641191       15.655989        0.183110
      -3       1       1       29.683424       29.695791        0.334592
      -2       1       1       22.195324       22.465974        0.255166
      -1       1       1       88.940519       89.398266        1.009975
       0       1       1       35.584648       35.536460        0.395743
       1       1       1        9.930457       10.124228        0.131731
       2       1       1       13.334344       13.525531        0.160652
       3       1       1       34.494219       34.564288        0.389151
       4       1       1       20.453474       20.190344        0.246423
       5       1       1       17.210654       17.063704        0.217043
       6       1       1       22.652196       22.335174        0.255998
       7       1       1        1.768029        1.576737        0.160192
       8       1       1        1.109363        1.091650        0.371858
       9       1       1        0.749648        1.031843        1.031843
      -9       2       1        3.617115        3.833275        0.142070
      -8       2       1       10.510088       10.493808        0.140547
      -7       2       1        0.178874        0.940372        0.940372
      -6       2       1       14.121037       14.077287        0.168297
      -5       2       1        5.083488        4.837458        0.137458
      -4       2       1       12.235445       12.011661        0.150801
      -3       2       1       15.180636       15.245327        0.181463
      -2       2       1       20.256474       20.398529        0.232469
      -1       2       1       19.818204       19.876871        0.228716
       0       2       1       14.368391       14.392359        0.167733
       1       2       1       27.019411       27.145718        0.305636
       2       2       1        2.166996        2.251155        0.124750
       3       2       1        4.682492        4.456793        0.186547
       4       2       1       14.443163       14.208448        0.173136
       5       2       1        8.485945        8.384987        0.130352
       6       2       1        5.134511        5.373546        0.094626
       7       2       1        5.467517        5.481606        0.104153
       8       2       1        7.810636        7.853343        0.116225
       9       2       1        3.180541        3.161218        0.157953
      -8       3       1        0.806707        0.862612        0.516635
      -7       3       1        2.355659        2.488634        0.133194
      -6       3       1        5.949263        6.030257        0.133648
      -5       3       1        7.445822        7.324548        0.107970
      -4       3       1        3.769277        3.840703        0.121295
      -3       3       1        3.216171        3.248538        0.107042
      -2       3       1       19.871299       20.004000        0.230027
      -1       3       1        0.482330        0.833487        0.833487
       0       3       1       11.758888       11.757976        0.150220
       1       3       1        9.344941        9.284288        0.123611
       2       3       1        8.919975        8.586035        0.117269
       3       3       1        2.337620        2.267289        0.123834
       4       3       1       10.122979       10.223013        0.130442
       5       3       1        8.518127        8.579685        0.129478
       6       3       1        0.355149        0.709789        0.425887
       7       3       1        8.886981        8.886844        0.121971
       8       3       1        0.691051        0.802060        0.458258
      -7       4       1        7.641198        7.371092        0.157910
      -6       4       1        4.720995        4.713809        0.126872
      -5       4       1        3.037315        2.945420        0.126147
      -4       4       1        0.597377        0.863366        0.863366
      -3       4       1        7.643237        7.628106        0.107867
      -2       4       1        6.785843        6.734538        0.103852
      -1       4       1        4.068561        4.180789        0.110409
       0       4       1        5.720878        5.634270        0.125731
       1       4       1        1.458985        1.438680        0.185843
       2       4       1        0.322198        0.910275        0.910275
       3       4       1        1.020871        0.995590        0.278164
       4       4       1        1.332864        1.449793        0.200673
       5       4       1        3.600645        3.456299        0.108613
       6       4       1        0.301648        0.926067        0.455961
       7       4       1        2.073966        1.723891        0.224725
      -5       5       1        2.804471        2.850754        0.147035
      -4       5       1        0.289378        0.615711        0.615711
      -3       5       1        0.704668        0.562583        0.562583
      -2       5       1        0.980878        0.832046        0.435309
      -1       5       1        5.300575        5.194613        0.120955
       0       5       1        0.427435        1.023572        1.023572
       1       5       1        0.466436        0.912743        0.912743
       2       5       1        3.327281        3.197186        0.108497
       3       5       1        5.055641        5.079764        0.103822
       4       5       1        2.434925        2.331094        0.156376
     -10       0       2        0.185348        0.711758        0.711758
      -9       0       2        3.328825        3.333317        0.155896
      -8       0       2        3.137116        3.401029        0.160505
      -7       0       2        6.430245        6.393669        0.155640
      -6       0       2       22.470052       22.352181        0.272779
      -5       0       2       15.554423       15.761662        0.197922
      -4       0       2       51.415314       51.813898        0.563825
      -3       0       2        6.376159        6.118415        0.196253
      -2       0       2       41.627138       41.210072        0.456421
      -1       0       2       45.962264       46.707815        0.481848
       0       0       2       18.990358        0.498698        0.498698
       1       0       2        5.261092        5.350888        0.146371
       2       0       2       99.344585       99.995000        1.054361
       3       0       2       22.353159       22.550610        0.284717
       4       0       2        0.091114        0.798812        0.406383
       5       0       2       43.107308       42.769498        0.475645
       6       0       2        9.063607        9.057649        0.135765
       7       0       2        9.888964        9.989244        0.137290
       8       0       2        6.438242        6.584831        0.142626
       9       0       2       11.459249       11.407892        0.158892
      -9       1       2        2.001188        1.933417        0.165933
      -8       1       2        0.084557        0.955981        0.955981
      -7       1       2       15.554647       15.559242        0.190117
      -6       1       2        4.385658        4.268723        0.100990
      -5       1       2       26.547792       25.979030        0.309788
      -4       1       2       12.408123       12.303252        0.162823
      -3       1       2        9.418559        9.550340        0.127496
      -2       1       2       38.863292       39.233149        0.437918
      -1       1       2       19.925907       20.656234        0.235411
       0       1       2       15.462285       15.590061        0.177079
       1       1       2       33.911284       33.967043        0.435118
       2       1       2        2.648090        2.479960        0.118138
       3       1       2       34.662471       34.815657        0.398656
       4       1       2       22.650301       22.463081        0.256325
       5       1       2       12.665340       12.636455        0.154468
       6       1       2       12.908547       12.864680        0.156022
       7       1       2        0.745771        0.913893        0.913893
       8       1       2        2.400792        2.373162        0.133542
       9       1       2        3.687293        3.571974        0.122482
      -9       2       2        0.238303        0.912579        0.912579
      -8       2       2        6.677406        6.738249        0.144312
      -7       2       2        0.882065        0.779166        0.364799
      -6       2       2       10.439519       10.378825        0.133826
      -5       2       2        1.299009        1.324085        0.236840
      -4       2       2        6.053215        5.982057        0.125778
      -3       2       2       21.942639       21.895205        0.249420
      -2       2       2       36.323185       36.585516        0.411907
      -1       2       2        4.784789        4.676537        0.086657
       0       2       2       18.702247       18.985784        0.216394
       1       2       2        0.547539        0.725672        0.268945
       2       2       2        2.703549        3.200781        0.119385
       3       2       2       27.568685       27.614851        0.329507
       4       2       2       28.492595       28.194326        0.332344
       5       2       2        3.145365        3.219472        0.145224
       6       2       2        0.311756        0.938296        0.938296
       7       2       2        4.219129        4.312888        0.105751
       8       2       2        0.576539        0.937390        0.937390
      -8       3       2        4.815543        4.790198        0.132087
      -7       3       2        2.387061        2.287160        0.144008
      -6       3       2        5.665454        5.627522        0.109460
      -5       3       2        0.363287        0.599166        0.445543
      -4       3       2        6.087131        6.138322        0.122593
      -3       3       2       26.361629       26.455812        0.303948
      -2       3       2       13.741849       13.834377        0.165435
      -1       3       2        9.517713        9.573087        0.123114
       0       3       2       17.969605       18.034689        0.210267
       1       3       2       11.235479       11.329607        0.149715
       2       3       2       15.796987       15.752778        0.208968
       3       3       2        7.475520        7.501000        0.108368
       4       3       2        1.700296        1.904232        0.140996
       5       3       2        3.793495        3.779683        0.105176
       6       3       2        1.360180        1.354179        0.231058
       7       3       2        7.991738        7.926412        0.117506
       8       3       2        5.173263        5.071390        0.121239
      -7       4       2        4.305548        4.294066        0.136903
      -6       4       2        0.034575        0.916788        0.916788
      -5       4       2        0.048751        1.029757        0.418284
      -4       4       2        3.740980        3.443109        0.117000
      -3       4       2        5.435525        5.454814        0.102899
      -2       4       2       13.012721       12.793358        0.151364
      -1       4       2        5.211300        5.274941        0.108995
       0       4       2       12.650950       12.596031        0.152559
       1       4       2       12.384000       12.280065        0.152823
       2       4       2        2.332857        2.293447        0.115398
       3       4       2        2.481860        2.395475        0.112604
       4       4       2        1.332057        0.922388        0.333661
       5       4       2        0.519302        0.549818        0.549818
       6       4       2        8.531788        8.528951        0.124488
      -5       5       2        3.422260        3.309532        0.139831
      -4       5       2        7.863878        7.839324        0.130368
      -3       5       2        2.613919        2.548333        0.134829
      -2       5       2        6.696783        6.693504        0.112471
      -1       5       2       13.893234       13.598529        0.179140
       0       5       2        4.445906        4.361078        0.096456
       1       5       2        5.861540        5.764720        0.117951
       2       5       2        2.184303        1.858629        0.160276
       3       5       2        2.867178        2.747726        0.123989
       4       5       2        1.506523        1.275225        0.311275
      -9       1       3        0.583855        0.571402        0.571402
      -8       1       3        7.368174        7.227863        0.123639
      -7       1       3        3.220580        3.326409        0.103833
      -6       1       3        1.781525        1.779073        0.163276
      -5       1       3       11.728372       11.929376        0.159499
      -4       1       3        2.142462        2.123605        0.120233
      -3       1       3       20.902679       20.882289        0.238888
      -2       1       3        7.454006        7.513055        0.103804
      -1       1       3       30.164555       30.810712        0.345486
       0       1       3        7.225189        7.087877        0.106688
       1       1       3       46.519676       46.813246        0.520482
       2       1       3       35.401925       35.656837        0.417796
       3       1       3       10.835001       10.550355        0.131622
       4       1       3       24.038860       23.860427        0.294562
       5       1       3        2.318113        2.275236        0.135727
       6       1       3        7.898070        7.916249        0.111955
       7       1       3        4.534404        4.602173        0.103174
       8       1       3       15.337455       15.328731        0.194333
       9       1       3        8.586312        8.405117        0.137349
      -9       2       3        1.386257        1.263289        0.320899
      -8       2       3        4.398047        4.326430        0.141338
      -7       2       3        7.987991        7.998437        0.117701
      -6       2       3       13.063818       12.947973        0.155397
      -5       2       3        3.488752        3.604719        0.113301
      -4       2       3       14.763439       14.673445        0.177239
      -3       2       3       28.570725       28.493684        0.326327
      -2       2       3        5.139661        5.181602        0.086212
      -1       2       3       21.838459       21.878985        0.247989
       0       2       3        0.566881        0.476025        0.355609
       1       2       3       31.354633       31.465855        0.357496
       2       2       3        6.835500        7.055140        0.135747
       3       2       3       16.879951       16.789878        0.213992
       4       2       3       12.489186       12.461541        0.167233
       5       2       3        8.203046        8.034675        0.114132
       6       2       3        6.173023        6.119641        0.098926
       7       2       3        3.684407        3.678587        0.099341
       8       2       3        3.727411        3.624914        0.150435
      -8       3       3        4.421204        4.410782        0.132582
      -7       3       3        2.395674        2.322240        0.135988
      -6       3       3        1.936613        2.336579        0.127167
      -5       3       3        4.139714        4.112663        0.113163
      -4       3       3        7.754055        7.802307        0.110039
      -3       3       3        3.186206        4.739093        0.255456
      -2       3       3        2.120263        2.217115        0.128025
      -1       3       3        6.143292        6.093767        0.097435
       0       3       3       15.374105       15.570806        0.183799
       1       3       3        0.457804        0.562672        0.513682
       2       3       3        3.587020        3.544996        0.101452
       3       3       3       16.554777       16.518777        0.203447
       4       3       3        1.906129        1.976335        0.137422
       5       3       3        3.515281        3.463813        0.091870
       6       3       3        1.460652        1.409007        0.194264
       7       3       3        6.441325        6.500308        0.108047
      -7       4       3        1.373155        1.292865        0.343023
      -6       4       3        4.528014        4.337857        0.134406
      -5       4       3        8.055471        8.125085        0.120274
      -4       4       3       12.900543       13.015760        0.156522
      -3       4       3       12.876991       12.832771        0.151288
      -2       4       3        9.401926        9.398670        0.123542
      -1       4       3        0.273307        0.542955        0.487277
       0       4       3        3.281901        3.237746        0.093863
       1       4       3        6.360692        6.440885        0.102115
       2       4       3       12.308739       12.408868        0.151625
       3       4       3        7.162791        7.136386        0.099980
       4       4       3        2.721627        2.651358        0.117152
       5       4       3        1.771788        1.802720        0.173702
       6       4       3        0.776547        0.703704        0.528776
      -5       5       3        2.949266        2.866653        0.153518
      -4       5       3        2.637259        2.295997        0.189673
      -3       5       3        3.575293        3.462514        0.121705
      -2       5       3        3.056229        2.774040        0.144687
      -1       5       3        1.928669        1.997273        0.190314
       0       5       3        1.770120        1.534764        0.245345
       1       5       3        1.250535        1.316928        0.289261
       2       5       3        1.874996        1.893251        0.152878
       3       5       3        0.235536        0.571052        0.571052
       4       5       3        3.138732        2.958615        0.132982
     -10       0       4        4.879660        4.787379        0.157692
      -9       0       4       12.648524       12.743626        0.167060
      -8       0       4        3.474166        3.624914        0.147846
      -7       0       4       10.635854       10.515227        0.149418
      -6       0       4        2.850303        2.624976        0.185653
      -5       0       4        6.973003        7.013273        0.136210
      -4       0       4       18.220541       18.441258        0.220391
      -3       0       4       15.376887       15.603525        0.236027
      -2       0       4       74.877597       76.029008        0.901050
      -1       0       4       48.231397       48.635892        0.525602
       0       0       4       13.348183       13.803260        0.166545
       1       0       4       70.485481       70.989225        0.826414
       2       0       4        4.545274        4.490434        0.249562
       3       0       4        7.725221        7.561415        0.137400
       4       0       4        9.849179        9.943541        0.137726
       5       0       4        5.736846        5.769922        0.161268
       6       0       4        2.037527        2.158217        0.206115
       7       0       4       27.352983       27.421524        0.324846
       8       0       4       13.404368       13.146863        0.180753
       9       0       4        3.601853        3.536100        0.170687
     -10       1       4        1.434257        1.663941        1.305891
      -9       1       4        5.384060        5.365352        0.103888
      -8       1       4        9.088130        9.087134        0.117964
      -7       1       4        1.084271        1.492448        0.205785
      -6       1       4        9.469932        9.498158        0.126552
      -5       1       4       15.998280       15.846766        0.190138
      -4       1       4        9.572137        9.556935        0.126399
      -3       1       4       24.894043       25.062921        0.285108
      -2       1       4       31.194314       31.373556        0.353079
      -1       1       4       25.687743       26.051871        0.306192
       0       1       4       64.562186       65.183280        0.756112
       1       1       4       13.418642       13.447305        0.183821
       2       1       4        5.108173        5.083994        0.098014
       3       1       4        5.996988        5.612041        0.111313
       4       1       4        2.838868        2.954014        0.108421
       5       1       4       10.366914       10.375934        0.142655
       6       1       4       12.361034       12.412494        0.163004
       7       1       4        9.853918        9.825884        0.125626
       8       1       4        9.620274        9.684420        0.128480
       9       1       4        2.681293        2.479738        0.167964
      -9       2       4        0.940938        0.742024        0.506016
      -8       2       4        6.692990        6.672855        0.110234
      -7       2       4        3.061680        3.027375        0.104739
      -6       2       4        3.862994        3.927340        0.101899
      -5       2       4        8.983390        8.848107        0.134095
      -4       2       4       13.067439       13.044922        0.162764
      -3       2       4        8.692643        8.677557        0.120747
      -2       2       4        7.829953        7.900443        0.109358
      -1       2       4       24.929805       24.826599        0.281945
       0       2       4       22.472984       22.361574        0.255240
       1       2       4        7.314198        7.325162        0.111633
       2       2       4        1.919715        1.818461        0.182276
       3       2       4       15.972903       15.893395        0.208370
       4       2       4        6.581010        6.569551        0.114475
       5       2       4       12.966699       12.941020        0.162522
       6       2       4       11.502306       11.469089        0.143896
       7       2       4        1.237842        1.588679        0.210782
       8       2       4        6.366990        6.315141        0.129270
      -8       3       4        0.048510        0.886454        0.886454
      -7       3       4       14.600825       14.694217        0.186632
      -6       3       4        3.502067        3.565389        0.095807
      -5       3       4        5.650030        5.740819        0.096707
      -4       3       4       25.891962       25.925470        0.295800
      -3       3       4       11.117195       11.105854        0.139998
      -2       3       4        5.000525        4.950253        0.129672
      -1       3       4       12.441905       12.429803        0.149331
       0       3       4       12.689030       12.757351        0.157351
       1       3       4        4.674261        4.677072        0.092423
       2       3       4       24.506719       24.500612        0.288425
       3       3       4       17.268472       17.243839        0.216802
       4       3       4       11.627386       11.775398        0.149565
       5       3       4        3.279866        3.326560        0.094842
       6       3       4        0.880916        0.797120        0.357802
       7       3       4        6.352841        6.352559        0.129537
      -7       4       4        2.473558        2.267333        0.249314
      -6       4       4       10.843448       10.995908        0.141877
      -5       4       4        8.108401        8.120099        0.135050
      -4       4       4        1.445870        1.671257        0.169625
      -3       4       4        8.902202        8.946843        0.119273
      -2       4       4        1.233683        1.440625        0.166498
      -1       4       4        1.083655        0.973704        0.330431
       0       4       4        5.802296        5.831809        0.097875
       1       4       4        2.875590        2.776311        0.103858
       2       4       4       12.265392       12.291460        0.145679
       3       4       4       10.199811       10.238652        0.126778
       4       4       4        2.065121        1.942679        0.153908
       5       4       4        8.471462        8.442511        0.124038
       6       4       4        4.170048        4.231312        0.114760
      -5       5       4       13.308998       13.330041        0.183939
      -4       5       4        1.300409        0.992925        0.992925
      -3       5       4        5.120983        4.933255        0.114645
      -2       5       4        3.054370        3.068729        0.152893
      -1       5       4        3.675406        3.629601        0.106392
       0       5       4        8.255165        8.257481        0.114141
       1       5       4       15.717558       15.791137        0.201397
       2       5       4        2.884345        2.617728        0.121611
       3       5       4        0.422676        0.599750        0.599750
       4       5       4        7.796781        7.830198        0.136889
     -10       1       5        5.181988        5.046385        0.298333
      -9       1       5        2.887072        2.988595        0.120791
      -8       1       5        7.980341        7.988617        0.111117
      -7       1       5        2.443955        2.516664        0.149219
      -6       1       5       16.291410       16.254538        0.194650
      -5       1       5        9.216767        9.237153        0.128696
      -4       1       5        0.397390        0.498197        0.449207
      -3       1       5       24.070146       24.121982        0.272663
      -2       1       5        7.575269        7.667659        0.106376
      -1       1       5        2.004014        1.607918        0.130928
       0       1       5       13.789503       13.780421        0.169029
       1       1       5       17.665081       17.558758        0.205085
       2       1       5        7.651102        7.464181        0.116937
       3       1       5        3.634138        3.828577        0.107287
       4       1       5       15.695152       15.507095        0.183584
       5       1       5        1.807040        1.858359        0.183248
       6       1       5       12.766444       12.876335        0.154307
       7       1       5       10.631117       10.610844        0.133726
       8       1       5        0.009561        0.991716        0.991716
      -9       2       5        4.104715        4.007493        0.113652
      -8       2       5        9.720645        9.680083        0.130161
      -7       2       5        5.294987        5.300377        0.097301
      -6       2       5        3.455773        3.568053        0.098326
      -5       2       5       22.121709       22.099548        0.254869
      -4       2       5        4.058837        4.233911        0.103414
      -3       2       5        2.749293        2.652565        0.121636
      -2       2       5        2.994650        2.967844        0.110118
      -1       2       5       37.006430       36.932777        0.420587
       0       2       5       11.622435       11.708544        0.147402
       1       2       5       15.750421       15.790187        0.189225
       2       2       5       20.568400       20.349201        0.255919
       3       2       5       13.106619       13.080520        0.172770
       4       2       5        1.262976        1.322422        0.233386
       5       2       5        6.466459        6.656050        0.104943
       6       2       5       16.519929       16.618062        0.192473
       7       2       5        1.516739        1.755506        0.194544
       8       2       5        4.579098        4.481852        0.119857
      -8       3       5        1.653962        1.376953        0.281736
      -7       3       5        9.765479        9.746230        0.124744
      -6       3       5        1.336594        1.503629        0.192942
      -5       3       5        3.215527        3.090356        0.101627
      -4       3       5        8.852841        8.827854        0.115104
      -3       3       5        7.784480        7.848630        0.108540
      -2       3       5        4.170214        4.139686        0.130197
      -1       3       5        1.487536        1.632023        0.154322
       0       3       5        6.510434        6.618988        0.131230
       1       3       5        7.733120        7.757319        0.108986
       2       3       5        4.582660        4.573183        0.134264
       3       3       5        0.520422        0.498999        0.498999
       4       3       5        3.144384        3.153379        0.103937
       5       3       5       10.675205       10.722406        0.131373
       6       3       5        0.637624        0.967678        0.967678
       7       3       5        1.740269        2.114900        0.153268
      -7       4       5        7.983888        8.206461        0.128218
      -6       4       5       10.319575       10.454664        0.137688
      -5       4       5        6.160446        6.144998        0.108774
      -4       4       5        5.604317        5.543194        0.105364
      -3       4       5        1.052316        1.170897        0.243751
      -2       4       5        9.780601        9.766524        0.122252
      -1       4       5       13.177779       13.228001        0.165842
       0       4       5       14.393248       14.405902        0.168275
       1       4       5       12.012768       12.002083        0.142066
       2       4       5        7.278269        7.319904        0.107623
       3       4       5        0.788701        0.992824        0.992824
       4       4       5        7.567636        7.569808        0.112396
       5       4       5        7.152279        6.995499        0.144440
       6       4       5        6.316441        6.318623        0.114431
      -5       5       5        0.713175        0.690797        0.600243
      -4       5       5        0.360171        0.642806        0.594848
      -3       5       5        1.790965        1.462464        0.243448
      -2       5       5        3.468433        3.237746        0.123103
      -1       5       5        0.773554        0.586600        0.586600
       0       5       5        2.957646        2.995330        0.109364
       1       5       5        3.508029        3.386886        0.106338
       2       5       5        1.861132        1.629141        0.225716
       3       5       5        2.357022        2.139416        0.187980
     -10       0       6        5.722435        5.902965        0.153531
      -9       0       6        8.335221        8.340444        0.148557
      -8       0       6        0.252974        0.762496        0.762496
      -7       0       6       26.549618       26.718533        0.313609
      -6       0       6       21.383879       21.468582        0.256085
      -5       0       6       17.906110       18.080929        0.225118
      -4       0       6       11.045791       11.078809        0.148118
      -3       0       6        5.870811        6.309596        0.110967
      -2       0       6       21.825820       21.540891        0.284128
      -1       0       6       23.331653       23.273161        0.321036
       0       0       6       52.635972       53.058176        0.581228
       1       0       6       25.129367       24.333311        0.275256
       2       0       6        3.305546        3.356188        0.139979
       3       0       6       39.954519       39.835913        0.448225
       4       0       6        6.041995        5.881411        0.177115
       5       0       6        4.370955        4.352585        0.203730
       6       0       6       10.933865       11.717082        0.149022
       7       0       6        1.815323        1.873473        0.221504
       8       0       6        3.617971        3.549084        0.157182
      -9       1       6        7.833130        7.810186        0.137702
      -8       1       6        2.104912        2.252798        0.144031
      -7       1       6        7.320644        7.313959        0.116112
      -6       1       6       20.529632       20.491706        0.238558
      -5       1       6        3.430603        3.462658        0.119157
      -4       1       6       22.197481       22.130522        0.255193
      -3       1       6        1.160033        0.880965        0.338011
      -2       1       6        3.987632        3.949304        0.093659
      -1       1       6        1.026480        1.263012        0.192966
       0       1       6       29.125623       29.046687        0.329793
       1       1       6       23.961537       23.603813        0.271647
       2       1       6       34.162930       33.637925        0.388263
       3       1       6        3.616622        3.458179        0.127863
       4       1       6       10.554148       10.365327        0.140846
       5       1       6       15.087603       15.126797        0.177215
       6       1       6        7.685724        7.730718        0.107071
       7       1       6        1.669591        1.994041        0.147287
       8       1       6        3.465879        3.423595        0.116935
      -9       2       6        9.774259        9.711591        0.140071
      -8       2       6       12.530578       12.561847        0.155397
      -7       2       6        2.502228        2.518710        0.121837
      -6       2       6        1.706590        1.593644        0.173151
      -5       2       6       14.876445       14.736350        0.175786
      -4       2       6        4.149668        3.924156        0.130477
      -3       2       6       19.638678       19.650445        0.229838
      -2       2       6       14.243823       14.085099        0.175030
      -1       2       6        7.292223        7.313002        0.103286
       0       2       6        3.826899        4.003998        0.144076
       1       2       6       20.939404       20.649939        0.266368
       2       2       6        5.235248        5.252714        0.107133
       3       2       6       11.172342       10.969047        0.143614
       4       2       6        4.364303        4.504775        0.128133
       5       2       6       11.602581       11.665762        0.141874
       6       2       6        2.524610        2.540512        0.123654
       7       2       6        4.030789        4.091699        0.154695
       8       2       6        0.376189        0.653758        0.653758
      -8       3       6        9.582461        9.653238        0.130738
      -7       3       6        6.584671        6.658228        0.111168
      -6       3       6        4.121054        4.153192        0.097948
      -5       3       6        3.669256        3.532280        0.098186
      -4       3       6        4.702283        4.826800        0.096155
      -3       3       6        0.299779        1.184694        0.247037
      -2       3       6       32.118953       32.033732        0.365452
      -1       3       6       17.097532       17.256883        0.200799
       0       3       6        0.647387        1.152215        0.238487
       1       3       6       11.089071       11.224527        0.153845
       2       3       6        2.537048        2.555034        0.125508
       3       3       6        7.445937        7.674308        0.109984
       4       3       6       17.156864       17.195057        0.199470
       5       3       6       15.905446       16.012807        0.187195
       6       3       6        0.756950        0.954516        0.954516
       7       3       6        4.322862        4.231548        0.117912
      -7       4       6        3.361890        3.391018        0.136636
      -6       4       6        2.230918        2.172556        0.172431
      -5       4       6        0.153885        0.613351        0.540550
      -4       4       6        9.002294        8.837024        0.140531
      -3       4       6        8.311816        8.170312        0.134642
      -2       4       6        3.258722        3.244534        0.108932
      -1       4       6       15.050622       15.076472        0.175130
       0       4       6        4.244979        4.249000        0.106054
       1       4       6        4.736273        4.871037        0.112676
       2       4       6        3.087959        2.842798        0.102761
       3       4       6        0.851251        1.037979        0.296426
       4       4       6        6.132104        6.091552        0.107072
       5       4       6        4.788507        4.651881        0.121760
      -4       5       6        3.861325        3.858108        0.157838
      -3       5       6        9.956711        9.891562        0.143844
      -2       5       6        0.055544        1.016268        1.016268
      -1       5       6        9.401699        9.342109        0.129129
       0       5       6       14.253088       14.255174        0.174336
       1       5       6        0.783490        0.579828        0.539828
       2       5       6        2.259891        2.353189        0.140386
       3       5       6        6.549326        6.482823        0.107794
      -9       1       7        6.840169        6.967639        0.117384
      -8       1       7       12.364917       12.513992        0.156403
      -7       1       7       12.090269       12.045746        0.152050
      -6       1       7        2.766813        2.824500        0.114703
      -5       1       7        1.707548        1.717586        0.167424
      -4       1       7       15.504709       15.426925        0.182581
      -3       1       7       31.211048       30.999677        0.352328
      -2       1       7        9.651470        9.555784        0.125301
      -1       1       7       33.832756       33.985144        0.385293
       0       1       7        9.566408        9.788871        0.132319
       1       1       7        7.277630        7.212974        0.150185
       2       1       7        9.009264        9.005110        0.168991
       3       1       7        9.023549        8.947961        0.135299
       4       1       7        4.910821        4.900612        0.100196
       5       1       7        3.713113        3.720081        0.123972
       6       1       7        5.745013        5.932369        0.096874
       7       1       7        1.970587        2.153857        0.149412
       8       1       7        0.935833        0.626977        0.626977
      -9       2       7        5.289735        5.212677        0.105917
      -8       2       7        4.318155        4.360849        0.107614
      -7       2       7        7.246355        7.232911        0.133122
      -6       2       7        0.744938        0.874814        0.357031
      -5       2       7        7.801161        7.856208        0.127301
      -4       2       7        4.331163        4.475712        0.100784
      -3       2       7       21.631740       21.571509        0.249220
      -2       2       7        9.675461        9.748692        0.129545
      -1       2       7        1.929165        1.820082        0.141214
       0       2       7       19.558703       19.498718        0.233205
       1       2       7       15.043300       14.918780        0.191255
       2       2       7       12.595254       12.624183        0.156625
       3       2       7        3.141419        3.108183        0.139698
       4       2       7       20.632797       20.636133        0.236869
       5       2       7        3.468228        3.373129        0.098988
       6       2       7        1.740909        1.730000        0.192665
       7       2       7        2.989686        2.861031        0.137871
      -8       3       7        5.401104        5.516883        0.107909
      -7       3       7        0.367797        0.586941        0.586941
      -6       3       7        4.469436        4.442747        0.125688
      -5       3       7        6.609181        6.588019        0.105582
      -4       3       7        3.858269        3.820209        0.099726
      -3       3       7        3.435825        3.400735        0.098009
      -2       3       7       14.969314       14.955935        0.192467
      -1       3       7        2.230942        2.172142        0.159432
       0       3       7        1.656840        1.529706        0.173424
       1       3       7        7.205627        7.162821        0.124000
       2       3       7        9.091532        9.085758        0.130704
       3       3       7        2.376273        2.396790        0.114094
       4       3       7        1.004287        0.716938        0.362819
       5       3       7        3.519876        3.526471        0.094708
       6       3       7        3.760332        3.639918        0.104242
      -7       4       7        3.571983        3.459335        0.137438
      -6       4       7        0.099093        0.993982        0.993982
      -5       4       7        1.844796        1.550032        0.243778
      -4       4       7        4.980073        5.041230        0.118020
      -3       4       7        6.883505        6.933397        0.104854
      -2       4       7       10.215950       10.136074        0.133075
      -1       4       7        8.867237        8.944440        0.115963
       0       4       7        0.722419        0.476235        0.476235
       1       4       7        1.917033        1.731358        0.156398
       2       4       7        7.074369        7.182270        0.107738
       3       4       7       12.399635       12.398790        0.149709
       4       4       7       10.673857       10.770794        0.136886
       5       4       7        7.208948        7.228278        0.129405
      -4       5       7        0.403597        1.011385        1.011385
      -3       5       7        3.454961        3.306509        0.156906
      -2       5       7        0.882341        1.019559        1.019559
      -1       5       7        1.649492        1.601718        0.224474
       0       5       7        0.166772        0.974012        0.974012
       1       5       7        1.583935        1.485126        0.234726
       2       5       7        0.817942        1.174862        0.329108
     -10       0       8        6.925852        7.067531        0.225163
      -9       0       8        3.346254        3.134454        0.223251
      -8       0       8       11.825995       11.962859        0.170913
      -7       0       8        0.819270        0.648845        0.648845
      -6       0       8        1.817274        1.878377        0.208826
      -5       0       8       27.860021       27.830918        0.325828
      -4       0       8       40.233083       39.578024        0.462810
      -3       0       8        7.564336        7.964295        0.128225
      -2       0       8       34.845341       35.075347        0.410235
      -1       0       8       36.596238       36.780973        0.442702
       0       0       8       28.535614       28.101601        0.303400
       1       0       8       13.852482       13.613596        0.210611
       2       0       8       17.047803       16.644519        0.242994
       3       0       8        5.650563        5.443253        0.136559
       4       0       8        1.731916        1.657257        0.239900
       5       0       8       20.087987       20.047194        0.233815
       6       0       8        6.604107        6.677125        0.129759
       7       0       8       11.094575       11.052149        0.152149
       8       0       8        8.967438        9.164115        0.147186
      -9       1       8        3.721556        3.575752        0.124665
      -8       1       8        4.124042        3.943602        0.119076
      -7       1       8        0.033222        0.583095        0.504355
      -6       1       8        2.801793        3.042335        0.110970
      -5       1       8        6.808148        6.864838        0.115245
      -4       1       8       21.852863       21.797477        0.251944
      -3       1       8        5.063014        4.875346        0.093819
      -2       1       8       28.121531       28.231543        0.321867
      -1       1       8       15.795119       15.889619        0.187390
       0       1       8        8.548151        8.548743        0.121347
       1       1       8       15.930434       16.012807        0.198257
       2       1       8       11.277863       11.462548        0.153259
       3       1       8       10.281314       10.190191        0.143799
       4       1       8        8.864545        8.863464        0.122183
       5       1       8        1.987169        1.990578        0.142227
       6       1       8       10.872746       10.846658        0.139651
       7       1       8       11.441148       11.412712        0.155270
      -9       2       8       12.343137       12.530363        0.160238
      -8       2       8        4.267970        4.355112        0.109055
      -7       2       8        6.900938        6.908328        0.107152
      -6       2       8        6.001172        6.138159        0.108151
      -5       2       8        2.357138        2.480363        0.119537
      -4       2       8       15.245837       15.137041        0.179768
      -3       2       8       28.046841       27.982673        0.323498
      -2       2       8        8.990048        8.821961        0.118973
      -1       2       8       11.346116       11.298672        0.144301
       0       2       8        0.757826        1.439514        0.217057
       1       2       8        3.973701        4.223742        0.140606
       2       2       8       12.445691       12.427389        0.158730
       3       2       8       16.909940       17.102339        0.199085
       4       2       8        1.400844        0.701641        0.391157
       5       2       8        6.312422        6.195805        0.104828
       6       2       8        3.878532        3.713220        0.144606
       7       2       8        4.476579        4.155599        0.142495
      -8       3       8        7.774040        7.722759        0.127102
      -7       3       8        0.378496        0.658103        0.544086
      -6       3       8       10.622262       10.568822        0.138578
      -5       3       8        2.567302        2.539488        0.128887
      -4       3       8        0.729110        0.520769        0.520769
      -3       3       8        7.049390        7.038963        0.105205
      -2       3       8        8.251198        8.340743        0.114930
      -1       3       8        4.368550        4.420407        0.098718
       0       3       8       16.621709       16.580712        0.213977
       1       3       8        8.413097        8.416650        0.121109
       2       3       8        2.189046        2.145507        0.194430
       3       3       8       17.874447       18.051870        0.210345
       4       3       8       12.329836       12.322743        0.146126
       5       3       8        3.040432        2.937805        0.125529
       6       3       8        4.133812        4.064111        0.121523
      -6       4       8        4.421623        4.403181        0.131881
      -5       4       8        8.292411        8.411956        0.132523
      -4       4       8        3.524687        3.630978        0.113877
      -3       4       8        1.261863        1.535415        0.216590
      -2       4       8        1.287661        0.905704        0.364132
      -1       4       8        4.610948        4.431817        0.091310
       0       4       8        3.918669        3.977939        0.120090
       1       4       8       12.783507       12.736169        0.153641
       2       4       8        3.773971        3.902435        0.099279
       3       4       8        7.522615        7.492997        0.112482
       4       4       8        7.536355        7.525556        0.113944
      -4       5       8        4.686513        4.667119        0.123662
      -3       5       8        1.296649        1.020686        0.449372
      -2       5       8        1.806385        1.677945        0.240239
      -1       5       8        1.399147        1.698529        0.211249
       0       5       8        4.142980        3.867687        0.117487
       1       5       8        4.653676        4.630335        0.121122
       2       5       8       14.021423       14.151678        0.189945
      -9       1       9        6.959418        6.774216        0.137500
      -8       1       9        6.214032        6.161250        0.112035
      -7       1       9        5.405242        5.325974        0.097973
      -6       1       9       11.012298       11.040833        0.139457
      -5       1       9       27.364588       27.170756        0.320989
      -4       1       9       11.274751       11.212493        0.157178
      -3       1       9       12.773965       12.844065        0.160217
      -2       1       9        7.879800        7.899240        0.120423
      -1       1       9       22.208557       21.663102        0.250723
       0       1       9       10.126648       10.160217        0.132256
       1       1       9       23.062016       22.706167        0.280066
       2       1       9       22.250972       22.095022        0.261791
       3       1       9        2.043789        2.047755        0.164486
       4       1       9        7.547867        7.629744        0.117954
       5       1       9        2.264870        2.130892        0.120270
       6       1       9        9.884822        9.930861        0.128922
       7       1       9        0.414360        0.827526        0.414852
      -9       2       9        1.836267        1.905020        0.252688
      -8       2       9        1.950175        2.110426        0.175045
      -7       2       9        6.979059        6.996070        0.110941
      -6       2       9        9.370681        9.392816        0.141222
      -5       2       9        0.573255        0.964469        0.314853
      -4       2       9        6.321965        6.196773        0.109820
      -3       2       9       12.162703       12.128891        0.156423
      -2       2       9        6.766887        6.799485        0.114128
      -1       2       9        4.727212        4.739726        0.104319
       0       2       9       12.344649       12.302439        0.152542
       1       2       9        4.543833        4.509324        0.149278
       2       2       9       14.670454       14.787495        0.180989
       3       2       9        2.473819        2.559023        0.134936
       4       2       9        6.362258        6.505075        0.100389
       5       2       9        5.509069        5.564261        0.097543
       6       2       9        9.823089       10.004999        0.135348
      -8       3       9        3.793010        3.722365        0.125561
      -7       3       9        5.155103        5.008692        0.113082
      -6       3       9        9.403669        9.401383        0.130838
      -5       3       9        0.350433        0.847762        0.416601
      -4       3       9       10.043641       10.086129        0.137260
      -3       3       9        3.729466        3.797104        0.105763
      -2       3       9        4.754125        4.730011        0.106159
      -1       3       9        1.610344        1.519474        0.212951
       0       3       9       10.698546       10.686440        0.145093
       1       3       9        5.259910        5.290085        0.104914
       2       3       9        1.994899        2.035485        0.133381
       3       3       9        9.840651       10.088112        0.129698
       4       3       9        4.194939        4.334859        0.120597
       5       3       9        0.891770        0.741552        0.500928
       6       3       9        2.994558        3.078116        0.124034
      -6       4       9        0.590828        1.044031        1.044031
      -5       4       9        0.214793        0.947629        0.404766
      -4       4       9        2.478566        2.641515        0.140355
      -3       4       9        1.084914        1.306254        0.313984
      -2       4       9        1.080190        0.826620        0.482672
      -1       4       9        1.996718        2.194539        0.134709
       0       4       9        4.269751        4.242523        0.092945
       1       4       9        5.717651        5.729834        0.123499
       2       4       9        4.376684        4.441621        0.100308
       3       4       9        5.319506        5.161880        0.099469
       4       4       9        1.664744        1.729017        0.202387
      -3       5       9        3.577790        3.211230        0.162624
      -2       5       9        1.638829        1.788211        0.252568
      -1       5       9        4.453165        4.231784        0.151343
       0       5       9        0.705467        0.717565        0.494630
       1       5       9        1.410318        1.560192        0.224153
      -9       0      10       12.035323       12.061924        0.225961
      -8       0      10        4.389612        4.121044        0.138582
      -7       0      10        2.034928        1.975955        0.188807
      -6       0      10       28.492389       28.362828        0.330168
      -5       0      10       16.803056       16.852596        0.210481
      -4       0      10        2.548689        2.144668        0.202041
      -3       0      10        3.333131        3.636482        0.151084
      -2       0      10       23.110126       22.802631        0.276868
      -1       0      10        2.996183        2.820550        0.178789
       0       0      10       33.474357       32.974232        0.390187
       1       0      10       43.232300       42.974411        0.480882
       2       0      10        9.750373        9.600521        0.182294
       3       0      10        1.836396        1.849784        0.238635
       4       0      10        3.506808        3.484107        0.125387
       5       0      10       14.191116       14.265343        0.174565
       6       0      10        9.747024        9.807854        0.171984
       7       0      10       12.944565       12.791403        0.222792
      -9       1      10        1.799538        1.591791        0.262694
      -8       1      10       10.039582        9.912114        0.151940
      -7       1      10        9.007389        8.966437        0.121439
      -6       1      10       11.955498       11.806778        0.147018
      -5       1      10        8.579809        8.658522        0.123711
      -4       1      10        0.383830        0.841071        0.841071
      -3       1      10        3.301024        3.398970        0.113244
      -2       1      10        9.409007        9.338737        0.127656
      -1       1      10        0.256490        0.816211        0.816211
       0       1      10       20.164913       20.119394        0.250825
       1       1      10       14.155467       14.027117        0.174680
       2       1      10       10.738538       10.815267        0.184180
       3       1      10       15.414353       15.371727        0.182257
       4       1      10        0.794342        0.548635        0.453241
       5       1      10        1.473740        1.417709        0.188807
       6       1      10        0.918527        0.996393        0.333069
       7       1      10        3.020292        2.709280        0.132150
      -9       2      10        3.745730        3.668924        0.203235
      -8       2      10        5.532032        5.547882        0.107570
      -7       2      10       14.710955       14.533410        0.189073
      -6       2      10        5.265813        5.259658        0.116799
      -5       2      10        0.005122        0.926337        0.926337
      -4       2      10        9.206587        9.329416        0.124852
      -3       2      10        5.562001        5.713143        0.100746
      -2       2      10       16.063456       15.984055        0.197985
      -1       2      10       22.661757       22.669363        0.261775
       0       2      10        8.503262        8.536803        0.143829
       1       2      10        3.662269        3.593745        0.132531
       2       2      10       14.478164       14.420818        0.170906
       3       2      10        5.527857        5.670891        0.103845
       4       2      10       10.667434       10.838358        0.132285
       5       2      10       10.558482       10.763364        0.141688
       6       2      10        2.045018        2.053460        0.176761
      -8       3      10        5.048759        4.857263        0.119436
      -7       3      10        5.670143        5.534618        0.146298
      -6       3      10        1.131899        1.200500        0.345515
      -5       3      10        4.197963        4.062019        0.111829
      -4       3      10       13.515165       13.477017        0.172883
      -3       3      10        7.551281        7.579776        0.122631
      -2       3      10        7.873192        7.866702        0.115896
      -1       3      10        9.497288        9.589369        0.134952
       0       3      10        1.796910        2.074488        0.163912
       1       3      10        1.437190        1.177964        0.249094
       2       3      10        2.586162        2.661240        0.114929
       3       3      10        0.812151        0.705975        0.434866
       4       3      10        5.251629        5.119473        0.103498
       5       3      10       10.262720       10.286399        0.135537
      -6       4      10        2.316555        2.285892        0.193405
      -5       4      10        8.068066        8.049658        0.124950
      -4       4      10        2.838254        2.645600        0.206502
      -3       4      10       10.318642       10.457533        0.137649
      -2       4      10        8.168059        8.370305        0.125124
      -1       4      10        0.018925        0.938296        0.938296
       0       4      10        6.790156        6.883095        0.110134
       1       4      10        0.258242        0.606795        0.516795
       2       4      10        2.155217        2.306859        0.138173
       3       4      10        5.538622        5.664274        0.103788
      -2       5      10        2.934348        3.010116        0.215944
      -1       5      10        6.306991        6.528706        0.126128
      -9       1      11        4.360963        4.089376        0.121001
      -8       1      11        2.065068        1.878430        0.180372
      -7       1      11       11.399531       11.363098        0.141244
      -6       1      11        3.375143        3.478362        0.101825
      -5       1      11        0.887004        0.756108        0.423693
      -4       1      11        2.223951        2.037842        0.161409
      -3       1      11       21.245222       21.115397        0.244604
      -2       1      11       15.174204       15.171025        0.181362
      -1       1      11       14.206773       14.039943        0.169831
       0       1      11       23.918336       23.946607        0.277851
       1       1      11        0.308976        0.636867        0.636867
       2       1      11        2.241543        2.198932        0.167405
       3       1      11        6.175884        6.164495        0.107268
       4       1      11       18.846275       18.921152        0.217409
       5       1      11        9.047716        9.045551        0.120194
       6       1      11        9.471953        9.434511        0.129674
      -8       2      11        7.450290        7.540889        0.121185
      -7       2      11        8.032830        7.749323        0.119971
      -6       2      11        0.810660        0.646838        0.646838
      -5       2      11       10.659635       10.626853        0.134475
      -4       2      11        4.522944        4.601304        0.108643
      -3       2      11        8.123611        8.180220        0.120940
      -2       2      11        6.197996        6.248520        0.108243
      -1       2      11       14.354046       14.287757        0.171454
       0       2      11        2.014735        1.827457        0.204528
       1       2      11        4.915400        4.873295        0.122926
       2       2      11        9.463277        9.499632        0.122585
       3       2      11        5.090388        5.232590        0.091287
       4       2      11        1.803547        1.903260        0.184336
       5       2      11        5.402783        5.288856        0.118170
       6       2      11        4.008463        4.062265        0.112962
      -7       3      11        0.786176        0.956033        0.956033
      -6       3      11        3.394314        3.171120        0.143249
      -5       3      11        1.240634        1.214949        0.324443
      -4       3      11        7.551947        7.628958        0.112376
      -3       3      11        1.916815        1.965350        0.186924
      -2       3      11        7.479176        7.432294        0.113073
      -1       3      11       10.823373       10.865542        0.136143
       0       3      11        1.987901        2.093705        0.138762
       1       3      11        6.490885        6.500692        0.106789
       2       3      11        0.702037        0.939840        0.939840
       3       3      11        6.673171        6.722574        0.120074
       4       3      11        1.064332        1.026158        0.332040
       5       3      11        7.711359        7.852516        0.141874
      -5       4      11        1.089675        0.648999        0.648999
      -4       4      11        0.615134        0.971905        0.971905
      -3       4      11        3.361706        3.254843        0.162271
      -2       4      11        6.997487        7.199722        0.134314
      -1       4      11        2.906325        2.964911        0.126127
       0       4      11        1.259749        1.226418        0.299541
       1       4      11        1.935246        1.927226        0.185359
       2       4      11        0.774099        0.535817        0.535817
       3       4      11        0.397433        0.644826        0.557648
      -9       0      12        0.148146        0.823286        0.823286
      -8       0      12        2.908766        2.767147        0.184415
      -7       0      12        3.876226        4.057585        0.118042
      -6       0      12        0.294483        2.551705        0.149602
      -5       0      12       11.043474       11.148094        0.164470
      -4       0      12       25.889502       25.949374        0.312096
      -3       0      12       20.196623       20.172010        0.245646
      -2       0      12        6.976430        6.965773        0.171217
      -1       0      12       17.646517       17.309824        0.334842
       0       0      12        6.081736        6.266897        0.142846
       1       0      12        4.128987        4.172290        0.180172
       2       0      12       14.726101       14.496896        0.176980
       3       0      12       27.802350       28.057797        0.326227
       4       0      12        2.797351        2.859510        0.147390
       5       0      12        6.945445        6.954423        0.141935
       6       0      12       16.210262       16.330340        0.201794
      -9       1      12        0.384665        1.029272        1.029272
      -8       1      12        2.366106        2.292946        0.156406
      -7       1      12        2.819394        2.765646        0.114797
      -6       1      12       10.799341       10.845275        0.137334
      -5       1      12        8.191593        8.292165        0.123077
      -4       1      12       15.189433       15.247951        0.183423
      -3       1      12       12.180573       12.261729        0.164209
      -2       1      12        5.067772        5.131082        0.126484
      -1       1      12       15.603897       15.599359        0.188648
       0       1      12        0.725942        0.984530        0.402981
       1       1      12        2.362049        2.192943        0.166468
       2       1      12        8.255300        8.206156        0.112393
       3       1      12        5.559596        5.503453        0.095311
       4       1      12        5.632259        5.543284        0.093605
       5       1      12       12.500634       12.518786        0.152299
       6       1      12        1.393325        1.364881        0.264108
      -8       2      12        4.788971        4.709565        0.110869
      -7       2      12        4.586528        4.611399        0.147656
      -6       2      12        5.057202        5.025336        0.125438
      -5       2      12        8.150418        8.176063        0.127212
      -4       2      12        1.362288        1.260754        0.281009
      -3       2      12        2.394538        2.505574        0.130305
      -2       2      12       17.354172       17.379298        0.203734
      -1       2      12        9.871817        9.714113        0.127508
       0       2      12        6.960691        6.923583        0.117997
       1       2      12        6.423092        6.387723        0.114047
       2       2      12        1.035347        1.025768        0.254470
       3       2      12        7.803205        7.938199        0.108192
       4       2      12       16.894180       16.876018        0.201487
       5       2      12        7.781231        7.875722        0.118983
      -7       3      12        1.721679        1.774880        0.291472
      -6       3      12        1.142473        1.844017        0.230636
      -5       3      12        1.389313        1.497531        0.239596
      -4       3      12        5.991443        5.975031        0.114997
      -3       3      12       10.749403       10.826819        0.139443
      -2       3      12       15.518596       15.391556        0.183006
      -1       3      12        0.744842        0.606712        0.606712
       0       3      12        4.441655        5.031401        0.099363
       1       3      12        9.822737        9.784426        0.126114
       2       3      12        3.288762        3.278872        0.118176
       3       3      12        9.624860        9.824001        0.132923
       4       3      12        0.142313        1.017300        0.403460
      -5       4      12        2.391749        2.337499        0.213469
      -4       4      12        0.920936        1.268424        0.385361
      -3       4      12        2.849789        2.848491        0.208680
      -2       4      12        0.501285        0.999450        0.999450
      -1       4      12        7.587179        7.790314        0.127808
       0       4      12        8.195508        8.252636        0.137773
       1       4      12        2.096202        2.120259        0.172363
       2       4      12        9.876951        9.948819        0.153004
      -8       1      13        0.319609        0.546717        0.546717
      -7       1      13        5.295318        5.061917        0.112775
      -6       1      13        3.708055        3.897178        0.097178
      -5       1      13        4.982074        5.065077        0.094463
      -4       1      13        6.657320        6.552252        0.134853
      -3       1      13        1.697223        1.525057        0.200142
      -2       1      13        9.571565        9.479873        0.169879
      -1       1      13        4.020967        4.010362        0.119989
       0       1      13        8.531375        8.350928        0.120922
       1       1      13        4.399135        4.282172        0.101503
       2       1      13       18.236843       18.255958        0.211014
       3       1      13       10.024179       10.008996        0.126689
       4       1      13        4.155686        3.955755        0.095056
       5       1      13        6.848184        6.772370        0.110914
      -8       2      13        2.447344        2.430288        0.169624
      -7       2      13        3.776095        3.870659        0.110473
      -6       2      13        0.696120        0.982853        0.982853
      -5       2      13       14.468668       14.396875        0.169085
      -4       2      13        3.041223        3.175217        0.121858
      -3       2      13       12.183099       12.190160        0.148150
      -2       2      13        9.326696        9.364988        0.121612
      -1       2      13        6.035244        5.939529        0.102492
       0       2      13        5.257855        5.244521        0.103315
       1       2      13        8.758263        8.805964        0.114992
       2       2      13       10.034546       10.104454        0.128985
       3       2      13        2.858069        2.792544        0.123143
       4       2      13        8.741850        8.771203        0.120076
      -7       3      13        4.633043        4.378584        0.148572
      -6       3      13        4.268861        4.180670        0.131349
      -5       3      13        0.246565        1.165762        1.165762
      -4       3      13        1.737297        1.499533        0.357124
      -3       3      13        5.119463        5.252809        0.108686
      -2       3      13        3.113095        3.258988        0.120676
      -1       3      13        1.750690        1.926785        0.177013
       0       3      13        0.316637        0.941116        0.941116
       1       3      13        8.933466        9.057483        0.127086
       2       3      13        0.521251        0.909835        0.378987
       3       3      13        5.910111        5.754303        0.116573
      -4       4      13        8.793051        8.883974        0.152022
      -3       4      13        9.573185        9.649456        0.153246
      -2       4      13        5.456013        5.566148        0.119038
      -1       4      13        0.820221        0.694190        0.525075
       0       4      13        4.099682        4.153673        0.113871
       1       4      13        4.757476        4.696062        0.111850
      -8       0      14       11.251619       11.149888        0.175372
      -7       0      14        5.411694        6.026857        0.123807
      -6       0      14        8.599653        8.756483        0.155088
      -5       0      14        1.473234        1.287789        0.464563
      -4       0      14        2.440673        2.147301        0.177681
      -3       0      14        7.040819        7.093095        0.158688
      -2       0      14       12.468288       12.641202        0.216228
      -1       0      14       11.754534       11.656329        0.196835
       0       0      14       12.161208       12.261321        0.171656
       1       0      14       15.480215       15.323838        0.187788
       2       0      14       16.579750       16.491816        0.198566
       3       0      14        3.249288        3.155646        0.152314
       4       0      14        0.435794        0.989899        0.989899
       5       0      14        6.593577        6.437391        0.162998
      -8       1      14        1.223519        1.401000        0.258546
      -7       1      14        6.580753        6.496384        0.107017
      -6       1      14        7.987648        7.842002        0.114001
      -5       1      14        8.587734        8.574789        0.117957
      -4       1      14        6.713577        6.928131        0.103030
      -3       1      14        0.858432        0.546992        0.546992
      -2       1      14        7.224479        7.238992        0.111089
      -1       1      14       11.208958       11.151681        0.141232
       0       1      14        5.006567        4.926155        0.099976
       1       1      14       18.835434       18.754466        0.218016
       2       1      14        2.971956        3.021324        0.134527
       3       1      14        1.344926        1.617931        0.200574
       4       1      14        2.590308        2.620706        0.125931
       5       1      14        0.876725        0.774403        0.654403
      -7       2      14        3.147057        2.996681        0.127762
      -6       2      14        4.257221        4.178038        0.101520
      -5       2      14        1.397064        1.582688        0.206497
      -4       2      14        7.994602        7.972390        0.121403
      -3       2      14        1.393451        1.622344        0.183004
      -2       2      14        6.139172        6.126500        0.119504
      -1       2      14        1.889447        1.693222        0.181402
       0       2      14       12.681268       12.679511        0.153937
       1       2      14        4.345807        4.456793        0.089757
       2       2      14        2.101359        1.984364        0.145560
       3       2      14        4.772247        4.760987        0.123315
       4       2      14        5.540655        5.578261        0.121981
      -6       3      14       12.518817       12.519185        0.169691
      -5       3      14        1.481081        1.713768        0.257780
      -4       3      14        9.444898        9.307524        0.144937
      -3       3      14       13.980190       14.047776        0.177303
      -2       3      14        3.847789        3.875822        0.144737
      -1       3      14        8.609204        8.779009        0.124473
       0       3      14        8.857138        8.914819        0.140083
       1       3      14        6.540578        6.629630        0.116183
       2       3      14        4.833674        4.989289        0.114455
       3       3      14       11.703574       11.750745        0.169294
      -3       4      14        3.997989        3.861606        0.211674
      -2       4      14        4.870506        4.965682        0.116662
      -1       4      14        3.131491        3.041316        0.135442
      -8       1      15        6.658028        6.679222        0.128649
      -7       1      15        6.180086        6.126826        0.120496
      -6       1      15        3.078446        3.228777        0.118471
      -5       1      15       10.637791       10.606130        0.140950
      -4       1      15        0.597748        0.624580        0.444858
      -3       1      15        0.695324        0.710563        0.453659
      -2       1      15        5.765549        5.757604        0.101368
      -1       1      15        5.508076        5.543194        0.098931
       0       1      15        3.154394        3.144265        0.107045
       1       1      15        3.445359        3.312552        0.111927
       2       1      15        3.861336        3.868204        0.108018
       3       1      15        2.896837        3.032260        0.118911
       4       1      15        5.116908        4.966689        0.159507
      -7       2      15       10.830601       10.839280        0.141617
      -6       2      15        2.781836        2.797267        0.133885
      -5       2      15        5.709246        5.806031        0.125626
      -4       2      15        9.931553       10.016486        0.137215
      -3       2      15        9.067298        8.934372        0.122845
      -2       2      15        2.556200        2.364360        0.141839
      -1       2      15        5.829118        5.661890        0.124111
       0       2      15       16.568294       16.621372        0.207658
       1       2      15        1.579604        1.665323        0.177976
       2       2      15        5.905501        5.997499        0.105047
       3       2      15        1.850881        2.010895        0.173207
      -5       3      15        2.607565        2.594745        0.178818
      -4       3      15        3.933720        4.071486        0.141473
      -3       3      15        2.094509        2.215762        0.190077
      -2       3      15        5.681948        5.582204        0.126198
      -1       3      15        4.096288        4.215092        0.113385
       0       3      15        0.662846        0.691881        0.560352
       1       3      15        1.569799        1.556984        0.251687
       2       3      15        3.824051        3.974041        0.129564
      -7       0      16        4.396746        4.564866        0.167935
      -6       0      16       19.060689       19.207290        0.234151
      -5       0      16        0.548271        1.028883        1.028883
      -4       0      16       12.844986       12.836666        0.166228
      -3       0      16        6.338607        6.380596        0.141044
      -2       0      16        5.788614        5.725731        0.140572
      -1       0      16        8.089121        7.954873        0.131127
       0       0      16        5.470589        5.698596        0.139909
       1       0      16        5.858066        5.875968        0.232033
       2       0      16        9.993640        9.971760        0.169362
       3       0      16        5.533624        5.450963        0.158327
      -7       1      16        3.992989        4.032617        0.110245
      -6       1      16        1.205283        0.789494        0.459494
      -5       1      16       12.402536       12.563837        0.156581
      -4       1      16        7.924677        7.846209        0.111418
      -3       1      16        9.539942        9.545575        0.127401
      -2       1      16        1.821149        1.525254        0.203740
      -1       1      16        4.234492        4.166053        0.108961
       0       1      16        3.249271        3.250846        0.121629
       1       1      16        8.030805        7.997187        0.123243
       2       1      16        1.175855        0.866545        0.433763
       3       1      16       12.850077       12.873228        0.159849
      -6       2      16        0.978481        0.781793        0.492311
      -5       2      16        2.969277        2.920000        0.165640
      -4       2      16        5.288027        5.356211        0.124003
      -3       2      16        6.379405        6.544922        0.110095
      -2       2      16       10.313529       10.367256        0.136420
      -1       2      16        0.305291        0.809691        0.436730
       0       2      16        2.812858        2.667827        0.170388
       1       2      16        3.969997        3.961818        0.105784
       2       2      16        5.949272        5.844912        0.117871
      -4       3      16        3.471470        3.307416        0.162420
      -3       3      16        0.132672        1.026986        1.026986
      -2       3      16        9.561198        9.631511        0.136143
      -1       3      16       18.044600       18.224709        0.237213
       0       3      16        1.765272        1.605771        0.310742
      -6       1      17        1.716446        1.606611        0.279924
      -5       1      17        6.901566        6.856165        0.130245
      -4       1      17        3.489900        3.522357        0.110906
      -3       1      17       12.945523       12.952220        0.163162
      -2       1      17        9.307249        9.318047        0.134747
      -1       1      17        2.115317        2.086169        0.168227
       0       1      17        7.477679        7.461300        0.132726
       1       1      17        3.267836        3.204684        0.121342
       2       1      17        3.608975        3.534402        0.128672
      -5       2      17        4.750621        4.627634        0.133305
      -4       2      17        4.647891        4.693506        0.112349
      -3       2      17        1.580940        1.617745        0.218496
      -2       2      17       12.479097       12.461942        0.158690
      -1       2      17        0.314749        1.032424        1.032424
       0       2      17        0.132198        1.292091        1.292091
       1       2      17        3.415603        3.357082        0.119336
      -6       0      18        6.698966        6.639352        0.164864
      -5       0      18        8.570057        8.767497        0.146128
      -4       0      18       19.241028       19.333132        0.238892
      -3       0      18        9.772595        9.760635        0.155480
      -2       0      18        3.922812        3.778095        0.241712
      -1       0      18       13.057684       12.833160        0.196309
       0       0      18        1.262338        2.112392        0.263636
       1       0      18       15.853849       15.512253        0.210946
      -5       1      18        1.147589        1.132872        0.389367
      -4       1      18        1.584625        1.380942        0.286821
      -3       1      18       10.392074       10.318430        0.139530
      -2       1      18        4.904946        4.892852        0.110175
      -1       1      18        6.608567        6.366396        0.116196
       0       1      18        8.534811        8.302229        0.124454
       1       1      18        3.434811        3.135825        0.131212
      -4       2      18        4.683356        4.731279        0.123242
      -3       2      18       11.026097       11.163781        0.144706
      -2       2      18        8.748973        8.808632        0.139088
      -1       2      18        3.969734        3.638544        0.225920
      -4       1      19       12.248126       12.302439        0.156246
      -3       1      19        0.713851        1.298037        0.352997
      -2       1      19        2.178209        1.796831        0.259658
      -1       1      19        5.263131        5.098137        0.117976

# start Validation Reply Form
_vrf_PLAT417_HAR_B3LYP_oxa02_06
;
PROBLEM: Short Inter D-H..H-D
RESPONSE: This is a very strong hydrogen bond and this is the reason why
the distance is so short.
;
# end Validation Reply Form
