# Supplementary material for: On the accuracy and precision of X-ray and neutron diffraction results as a function of resolution and the electron density model
Source: IUCrJ. 2020 Aug 25;7(Pt 5):920–33. doi: 10.1107/S2052252520010441 (PMC7467170; doi:10.1107/S2052252520010441)
Supplement: Supplementary file 2 [file m-07-00920-sup2.zip › cif_deposition/HAR_B3LYP_oxa03_05.cif]

# ========================
# TONTO generated CIF file
# ========================

data_HAR_B3LYP_oxa03_05

_audit_creation_date               2016-1-14
_audit_creation_method             'Tonto 3.2.0 v. 196f026'

# --------------------
# Chemical information
# --------------------

_chemical_formula_sum             'C2 H6 O6'
_chemical_formula_moiety          'C2 H2 O4, 2(H2 O)'
_chemical_formula_weight           126.07
_chemical_compound_source          'see text'
_chemical_absolute_configuration   unk

# --------------------
# Symmetry information
# --------------------

_symmetry_cell_setting             Monoclinic
_symmetry_space_group_name_H-M     'P 21/c'
_symmetry_space_group_name_Hall    '-P 2ybc'
_symmetry_Int_Tables_number        '14'

loop_
    _symmetry_equiv_pos_as_xyz
'+x, +y, +z'
'-x, -y, -z'
'-x, +y+1/2, -z+1/2'
'+x, -y+1/2, +z+1/2'

# ---------------------
# Unit cell information
# ---------------------

_cell_length_a                6.0909(3) 
_cell_length_b                3.4927(2) 
_cell_length_c                11.8369(6) 
_cell_angle_alpha             90.00 
_cell_angle_beta              103.904(2) 
_cell_angle_gamma             90.00 
_cell_volume                   244.44(2) 

_cell_formula_units_Z             2
_cell_measurement_reflns_used     9899
_cell_measurement_temperature     100(1)
_cell_measurement_theta_max       45.34
_cell_measurement_theta_min       3.45
_exptl_crystal_density_diffrn     1.713 
_exptl_crystal_F_000              132 
_exptl_absorpt_coefficient_mu     0.181 
_exptl_crystal_description        unspecified
_exptl_crystal_size_max              0.362                
_exptl_crystal_size_mid              0.210  
_exptl_crystal_size_min              0.208
_exptl_crystal_colour             colourless
_exptl_absorpt_correction_type    multi-scan
_exptl_absorpt_process_details
;
 Absorption correction done by SORTAV
 Blessing, R. H.: (1995) Acta Cryst. A51, 33-38
;
_exptl_absorpt_correction_T_min    0.936
_exptl_absorpt_correction_T_max    0.976

#=======================================================================

# EXPERIMENTAL DATA

_diffrn_reflns_av_R_equivalents   0.0000
_diffrn_reflns_av_unetI/netI      0.0254
_diffrn_reflns_limit_h_max        11
_diffrn_reflns_limit_h_min        -12
_diffrn_reflns_limit_k_max        6
_diffrn_reflns_limit_k_min        0
_diffrn_reflns_limit_l_max        23
_diffrn_reflns_limit_l_min        0
_diffrn_reflns_number             2037
_diffrn_reflns_theta_full         26.00
_diffrn_reflns_theta_max          45.34
_diffrn_reflns_theta_min          3.45
_diffrn_ambient_temperature       100(1)
_diffrn_measured_fraction_theta_full 1.000
_diffrn_measured_fraction_theta_max 0.998
_diffrn_measurement_device_type   'Bruker APEX-II CCD'
_diffrn_measurement_method        '\f and \w scans'
_diffrn_radiation_monochromator   'graphite'
_diffrn_radiation_type            MoK\a
_diffrn_radiation_wavelength      0.71073
_diffrn_source                    'fine-focus sealed tube'
_diffrn_standards_number          0
_reflns_number_gt                 1900
_reflns_number_total              2037
_reflns_threshold_expression      >0sigma(F)

#  
# Refinement details
#  
_refine_special_details          
;
  .  H thermal motions refined anisotropically.
  .  Hirshfeld atom refinement (HAR):
     .  Uses aspherical atomic scattering factors
        obtained from Hirshfeld partitioning of a
        gaussian quantum chemical wavefunction.
     .  Hirshfeld weight functions obtained from
        spherically averaged unrestricted atomic
        densities.
  .  Wavefunction type : rks b3lypgxb3lypgc using cluster
 charges, radius=8.0 angstrom
  .  Gaussian basis set: cc pVTZ
  .  Refinement based on |F| with weight=1/sigma(|F|)
  .  Negative |F|^^2 were pruned from the data
  .  Eigenvalues < 0.1E-04 removed from normal equations
  .  Reflection used in the refinement appear below
  .  Refined using the Tonto program:
     .  Version: 3.2 v. 196f026
     .  Platform: INTEL-ifort-on-LINUX
     .  Build date: Wed Feb  4 17:27:23 CET 2015
;

# Standard CIF keys and data

_refine_ls_structure_factor_coeff  F
_refine_ls_matrix_type             full
_refine_ls_R_factor_gt             0.0127
_refine_ls_wR_factor_gt            0.0204
_refine_ls_goodness_of_fit_ref     1.323564
_refine_ls_number_reflns           2037
_refine_ls_number_parameters       64
_refine_ls_number_restraints       0
_refine_ls_number_constraints      0
_refine_ls_hydrogen_treatment      refall
_refine_ls_weighting_scheme        sigma
_refine_ls_weighting_details       'w=1/\s(F)'
_refine_ls_shift/su_max            0.0100
_refine_ls_extinction_method       none

_refine_diff_density_max               0.098937
_refine_diff_density_min              -0.095523 

# ---------------------
# Coordinates and ADP's
# ---------------------

loop_
_atom_site_label
_atom_site_fract_x
_atom_site_fract_y
_atom_site_fract_z
_atom_site_adp_type
_atom_site_occupancy
O1 0.43483(2) 0.44404(4) 0.34986(1) Uani 1.000000000
O2 0.24237(2) 0.74261(4) 0.46368(1) Uani 1.000000000
C1 0.40307(2) 0.55879(4) 0.44801(1) Uani 1.000000000
H1 0.302(1) 0.522(2) 0.2791(7) Uani 1.000000000
O5 0.13008(2) 0.63107(4) 0.17856(1) Uani 1.000000000
H3 0.193(1) 0.695(2) 0.1136(6) Uani 1.000000000
H4 0.010(1) 0.457(2) 0.1505(6) Uani 1.000000000

loop_
_atom_site_aniso_label
_atom_site_aniso_U_11
_atom_site_aniso_U_22
_atom_site_aniso_U_33
_atom_site_aniso_U_12
_atom_site_aniso_U_13
_atom_site_aniso_U_23
O1 0.01183(4) 0.01770(5) 0.00688(4) 0.00462(3) 0.00159(3) -0.00064(3)
O2 0.01013(4) 0.01685(5) 0.00842(5) 0.00532(3) 0.00104(3) -0.00067(3)
C1 0.00820(4) 0.01032(5) 0.00682(5) 0.00161(3) 0.00126(3) -0.00005(3)
H1 0.032(3) 0.039(4) 0.028(5) -0.004(3) 0.016(3) -0.011(4)
O5 0.00962(4) 0.01685(5) 0.00835(5) -0.00181(3) 0.00067(3) 0.00100(3)
H3 0.028(3) 0.039(4) 0.026(3) 0.001(3) 0.009(2) 0.009(3)
H4 0.026(3) 0.039(4) 0.033(4) -0.020(3) 0.007(2) -0.003(3)

loop_
_geom_bond_atom_site_label_1
_geom_bond_atom_site_label_2
_geom_bond_distance
 O1 C1 1.2867(2)
 O2 C1 1.2213(2)
 O1 H1 1.055(9)
 O5 H3 0.963(7)
 O5 H4 0.953(5)

loop_
_geom_angle_atom_site_label_1     
_geom_angle_atom_site_label_2
_geom_angle_atom_site_label_3
_geom_angle     
 O1 C1 O2  126.92(1)
 C1 O1 H1 112.9(4)
 H3 O5 H4 106.9(6)

# Standard CIF keys and data

# ---------------
# Reflection data
# ---------------

loop_
    _diffrn_refln_index_h
    _diffrn_refln_index_k
    _diffrn_refln_index_l
    _diffrn_refln_F_calc
    _diffrn_refln_F_meas
    _diffrn_refln_F_sigma
       1       0       0       33.736024       34.003088        0.468330
       2       0       0        8.209591        8.783735        0.128274
       3       0       0       33.947426       34.739459        0.409734
       4       0       0       11.622567       11.616798        0.175644
       5       0       0       13.856795       13.907552        0.192597
       6       0       0       26.729646       26.570284        0.315570
       7       0       0       18.305408       18.278676        0.204662
       8       0       0        9.269750        9.271947        0.113945
       9       0       0        7.500776        7.716670        0.092695
      10       0       0        4.872759        5.210086        0.075595
      11       0       0       10.441678       10.533755        0.132794
       1       1       0       67.690466       67.782225        0.875499
       2       1       0       32.470733       33.499104        0.403334
       3       1       0       18.213017       18.227178        0.214127
       4       1       0        2.831650        2.732691        0.059004
       5       1       0        1.095904        1.133623        0.089017
       6       1       0        1.440003        1.359191        0.046941
       7       1       0       16.053592       15.994687        0.183615
       8       1       0        0.023613        0.359861        0.359861
       9       1       0       10.272054       10.248902        0.117762
      10       1       0        5.611708        5.651725        0.071851
      11       1       0        0.487752        0.358190        0.303418
       0       2       0        6.449325        6.428919        0.118689
       1       2       0       31.017351       31.148034        0.367520
       2       2       0       39.442024       39.335607        0.460551
       3       2       0        2.548963        2.355823        0.055562
       4       2       0       19.015855       18.976301        0.217037
       5       2       0        8.704523        8.593195        0.100374
       6       2       0        0.413217        0.589746        0.092855
       7       2       0       10.566391       10.508092        0.118674
       8       2       0       11.536892       11.559412        0.133564
       9       2       0        2.385121        2.387677        0.049280
      10       2       0        5.509828        5.541390        0.075404
      11       2       0        0.656590        0.733485        0.133068
       1       3       0        7.670022        7.718160        0.109810
       2       3       0        6.302746        6.271603        0.076685
       3       3       0       14.705060       15.047591        0.171100
       4       3       0        4.184444        4.256407        0.056050
       5       3       0       19.577918       19.384788        0.226239
       6       3       0        0.187412        1.286585        0.041555
       7       3       0        1.383385        1.376554        0.041713
       8       3       0        7.532269        7.491662        0.089635
       9       3       0        2.594461        2.660263        0.049727
      10       3       0        1.643365        1.560449        0.056421
       0       4       0        2.943542        2.897275        0.068547
       1       4       0        7.483468        7.483382        0.088654
       2       4       0        6.316740        6.271443        0.075800
       3       4       0        4.471289        4.431140        0.059984
       4       4       0       14.528418       14.448183        0.164276
       5       4       0        5.356537        5.355184        0.068219
       6       4       0        7.364002        7.302123        0.087901
       7       4       0        5.722686        5.637996        0.070322
       8       4       0        0.238381        0.453762        0.166708
       9       4       0        0.208607        0.408289        0.408289
       1       5       0        3.711974        3.714970        0.051774
       2       5       0        6.039662        6.051446        0.072232
       3       5       0        7.508887        7.462104        0.087486
       4       5       0        0.796308        0.726292        0.087074
       5       5       0        4.099630        4.114608        0.055914
       6       5       0        9.434720        9.485726        0.108893
       7       5       0        6.783119        6.745962        0.081429
       8       5       0        1.864895        1.911701        0.061485
       0       6       0        7.575947        7.654933        0.103046
       1       6       0        4.536225        4.663153        0.067939
       2       6       0        1.724086        1.741264        0.058290
       3       6       0        0.452929        1.296611        0.079648
       4       6       0        1.778738        1.719709        0.064868
       5       6       0        4.796096        4.844172        0.078251
       6       6       0        6.232815        6.509378        0.085594
     -11       1       1        0.866267        0.866603        0.123837
     -10       1       1        3.316828        3.334367        0.055342
      -9       1       1        1.246815        1.137981        0.054283
      -8       1       1        9.591706        9.624968        0.108718
      -7       1       1        7.549422        7.506930        0.085542
      -6       1       1        2.068696        2.108175        0.048442
      -5       1       1       13.158592       13.073255        0.151568
      -4       1       1       16.328636       16.625883        0.198772
      -3       1       1       31.009834       31.400478        0.371137
      -2       1       1       23.350850       24.034558        0.291770
      -1       1       1       92.685269       91.071510        1.069510
       0       1       1       36.955113       37.433274        0.434625
       1       1       1       10.444300       10.771722        0.134993
       2       1       1       13.939916       14.231304        0.170365
       3       1       1       36.059347       36.196823        0.450774
       4       1       1       21.568062       21.477430        0.248911
       5       1       1       18.108230       18.106352        0.209705
       6       1       1       23.796765       23.652273        0.269801
       7       1       1        1.862704        1.835129        0.038605
       8       1       1        1.171972        1.106391        0.048515
       9       1       1        0.850318        0.942178        0.084565
      10       1       1       10.237415       10.248415        0.122211
      11       1       1        3.551052        3.503855        0.083913
     -11       2       1        2.989916        3.010847        0.063051
     -10       2       1        1.342424        1.223356        0.074922
      -9       2       1        3.917290        3.975676        0.055855
      -8       2       1       11.252566       11.181681        0.129080
      -7       2       1        0.097404        0.280357        0.172190
      -6       2       1       14.875306       14.698980        0.165226
      -5       2       1        5.360598        5.348364        0.067929
      -4       2       1       12.730252       12.630914        0.149328
      -3       2       1       15.806097       15.926393        0.185999
      -2       2       1       21.249735       21.399299        0.249122
      -1       2       1       20.550841       20.579845        0.243178
       0       2       1       14.965458       15.050249        0.178464
       1       2       1       28.335284       28.457161        0.347910
       2       2       1        2.167166        2.257454        0.060707
       3       2       1        5.087915        4.805414        0.071705
       4       2       1       15.159963       14.892616        0.171203
       5       2       1        8.952712        8.796192        0.102977
       6       2       1        5.412078        5.393978        0.065282
       7       2       1        5.808054        5.720402        0.067438
       8       2       1        8.291949        8.281244        0.096807
       9       2       1        3.454663        3.454417        0.053241
      10       2       1        2.356053        2.358432        0.050489
      11       2       1        6.335340        6.287925        0.107795
     -10       3       1        2.909623        3.019106        0.056354
      -9       3       1        3.006801        2.933462        0.053063
      -8       3       1        0.932578        0.868332        0.070710
      -7       3       1        2.521482        2.504476        0.045309
      -6       3       1        6.460542        6.467921        0.075973
      -5       3       1        7.941661        7.807560        0.091927
      -4       3       1        3.953949        3.958282        0.053286
      -3       3       1        3.414278        3.379201        0.054445
      -2       3       1       20.921871       20.986186        0.238897
      -1       3       1        0.488496        0.568595        0.101690
       0       3       1       12.503093       12.549900        0.150304
       1       3       1        9.832775        9.749769        0.115144
       2       3       1        9.629832        9.502316        0.110244
       3       3       1        2.565115        2.488313        0.052702
       4       3       1       10.710891       10.662551        0.129745
       5       3       1        9.102479        9.067359        0.106053
       6       3       1        0.394171        0.379868        0.127876
       7       3       1        9.470222        9.383336        0.107993
       8       3       1        0.775065        0.790822        0.070336
       9       3       1        4.606080        4.593909        0.064891
      10       3       1        2.145812        2.101951        0.052220
      -9       4       1        6.199628        6.273117        0.088863
      -8       4       1        8.375329        8.336486        0.100528
      -7       4       1        8.321910        8.334027        0.098797
      -6       4       1        5.027258        5.013881        0.062416
      -5       4       1        3.205234        3.207647        0.048059
      -4       4       1        0.759759        0.778974        0.063292
      -3       4       1        8.101447        8.079480        0.094119
      -2       4       1        7.181620        7.151084        0.083623
      -1       4       1        4.357154        4.277733        0.054819
       0       4       1        6.178375        6.109664        0.075926
       1       4       1        1.425227        1.409255        0.044850
       2       4       1        0.179632        0.247992        0.206761
       3       4       1        0.984906        1.043024        0.052368
       4       4       1        1.320761        1.248599        0.047225
       5       4       1        3.813134        3.756062        0.051200
       6       4       1        0.337134        0.268887        0.232831
       7       4       1        2.194572        2.172004        0.043929
       8       4       1        2.719208        2.696238        0.051432
       9       4       1        2.836123        2.826712        0.058066
      -8       5       1        4.019529        4.038193        0.060379
      -7       5       1        3.572854        3.571414        0.057727
      -6       5       1        0.229030        0.552359        0.137630
      -5       5       1        3.013997        2.929095        0.051927
      -4       5       1        0.354698        0.335857        0.241517
      -3       5       1        0.746713        0.795110        0.075388
      -2       5       1        1.013434        0.983921        0.063649
      -1       5       1        5.690298        5.713405        0.068142
       0       5       1        0.398822        0.421545        0.421545
       1       5       1        0.492336        0.431045        0.185078
       2       5       1        3.535661        3.450362        0.051980
       3       5       1        5.405938        5.396110        0.065725
       4       5       1        2.567060        2.565112        0.047772
       5       5       1        0.674699        0.390640        0.194681
       6       5       1        3.722069        3.681168        0.057496
       7       5       1        0.482977        0.519230        0.164688
       8       5       1        0.905592        1.001399        0.087725
      -6       6       1        2.413781        2.433352        0.057557
      -5       6       1        0.300029        0.326497        0.326497
      -4       6       1        0.647881        0.461736        0.215972
      -3       6       1        5.302151        5.364047        0.087306
      -2       6       1        1.361405        1.369708        0.065637
      -1       6       1        2.761697        2.691765        0.062145
       0       6       1        4.425174        4.441396        0.062013
       1       6       1        4.411243        4.360046        0.063652
       2       6       1        1.390385        1.289845        0.070829
       3       6       1        1.885674        1.711432        0.066561
       4       6       1        3.565486        3.484824        0.062398
       5       6       1        3.896243        3.930394        0.064259
     -12       0       2        5.487894        5.414887        0.097557
     -11       0       2        3.529919        3.407345        0.089665
     -10       0       2        0.193301        0.310000        0.310000
      -9       0       2        3.576189        3.630565        0.056351
      -8       0       2        3.251068        3.301666        0.051282
      -7       0       2        6.692107        6.692458        0.086325
      -6       0       2       23.654901       23.693459        0.276371
      -5       0       2       16.293322       16.606625        0.225844
      -4       0       2       53.871781       53.609141        0.706306
      -3       0       2        6.566964        6.629480        0.094038
      -2       0       2       43.346944       43.357122        0.599432
      -1       0       2       47.794605       48.068805        0.680199
       0       0       2       20.064903       21.182540        0.277517
       1       0       2        5.437967        5.646858        0.108446
       2       0       2      103.588359       99.995000        1.482006
       3       0       2       23.440904       23.724460        0.296272
       4       0       2        0.052211        0.392428        0.392428
       5       0       2       45.215937       45.157502        0.562772
       6       0       2        9.470970        9.441345        0.110161
       7       0       2       10.459322       10.388936        0.121025
       8       0       2        6.860012        6.874882        0.085184
       9       0       2       12.214192       12.242549        0.154952
      10       0       2        3.007611        3.028349        0.067623
      11       0       2        9.059251        9.108732        0.131093
     -11       1       2        4.343448        4.396248        0.064967
     -10       1       2        1.254645        1.280508        0.068567
      -9       1       2        2.140764        2.215333        0.045079
      -8       1       2        0.123017        0.366879        0.366879
      -7       1       2       16.447185       16.401524        0.184250
      -6       1       2        4.629448        4.549835        0.059846
      -5       1       2       27.877062       27.962117        0.326633
      -4       1       2       12.998627       13.184840        0.156026
      -3       1       2        9.829185       10.092572        0.127633
      -2       1       2       40.505855       41.459257        0.540191
      -1       1       2       20.857780       21.811923        0.261285
       0       1       2       16.089725       16.664033        0.197704
       1       1       2       35.354272       36.149412        0.426030
       2       1       2        2.806207        2.817889        0.075135
       3       1       2       36.199171       36.629496        0.427701
       4       1       2       23.775900       23.658825        0.278705
       5       1       2       13.315990       13.184840        0.151805
       6       1       2       13.678920       13.548432        0.151790
       7       1       2        0.784332        0.782368        0.063480
       8       1       2        2.552172        2.609904        0.061316
       9       1       2        3.927099        3.935098        0.054635
      10       1       2        0.211265        0.377492        0.263914
      11       1       2        5.235325        5.172330        0.073605
     -11       2       2        1.012131        1.067380        0.101202
     -10       2       2        5.995663        6.008827        0.096298
      -9       2       2        0.238829        0.292233        0.230589
      -8       2       2        7.196624        7.168961        0.083765
      -7       2       2        1.027643        1.020000        0.046655
      -6       2       2       11.109185       11.021797        0.125467
      -5       2       2        1.399898        1.323896        0.055196
      -4       2       2        6.426982        6.216752        0.081281
      -3       2       2       23.147272       23.378837        0.269747
      -2       2       2       38.065880       38.441904        0.466649
      -1       2       2        4.984551        5.018167        0.079442
       0       2       2       19.593152       19.903266        0.229680
       1       2       2        0.459246        0.674389        0.169215
       2       2       2        2.917237        3.043173        0.077165
       3       2       2       28.997613       28.732038        0.344717
       4       2       2       30.018055       29.884444        0.353443
       5       2       2        3.205613        3.233110        0.061044
       6       2       2        0.377483        0.544977        0.090995
       7       2       2        4.507725        4.463295        0.055121
       8       2       2        0.659022        0.677422        0.077838
       9       2       2       10.805162       10.847119        0.133577
      10       2       2        9.716490        9.739969        0.129090
      11       2       2        0.334153        0.364555        0.347234
     -10       3       2        5.134836        5.193169        0.070669
      -9       3       2       16.573009       16.679029        0.194491
      -8       3       2        5.196510        5.242042        0.068551
      -7       3       2        2.465615        2.384177        0.045395
      -6       3       2        6.021598        6.060528        0.071288
      -5       3       2        0.504491        0.523068        0.097862
      -4       3       2        6.426514        6.548435        0.078350
      -3       3       2       27.968463       27.901971        0.325169
      -2       3       2       14.370575       14.325153        0.169588
      -1       3       2        9.997323       10.024470        0.116393
       0       3       2       18.900568       18.897090        0.224650
       1       3       2       11.985956       11.986242        0.146056
       2       3       2       16.685833       16.602108        0.189308
       3       3       2        8.023364        7.966743        0.093879
       4       3       2        1.768632        1.816205        0.052034
       5       3       2        4.051067        4.119223        0.051423
       6       3       2        1.496138        1.547223        0.036925
       7       3       2        8.551775        8.487285        0.097946
       8       3       2        5.597142        5.503908        0.066353
       9       3       2        2.886270        2.870888        0.050605
      10       3       2        7.877644        7.867083        0.103901
      -9       4       2        3.540449        3.526613        0.073064
      -8       4       2        8.041911        8.097469        0.096594
      -7       4       2        4.636498        4.645751        0.060012
      -6       4       2        0.012735        0.267582        0.230165
      -5       4       2        0.064924        0.391408        0.391408
      -4       4       2        4.061540        4.010860        0.051315
      -3       4       2        5.838849        5.836609        0.069460
      -2       4       2       13.978189       13.736084        0.154479
      -1       4       2        5.581091        5.516430        0.066292
       0       4       2       13.498181       13.370864        0.156856
       1       4       2       13.290566       13.142679        0.151143
       2       4       2        2.523671        2.433454        0.061177
       3       4       2        2.680333        2.713964        0.043196
       4       4       2        1.398781        1.349074        0.068488
       5       4       2        0.566447        0.485592        0.119806
       6       4       2        9.189974        9.181612        0.109953
       7       4       2        2.294159        2.330536        0.054355
       8       4       2        6.830321        6.856019        0.087194
       9       4       2        6.639938        6.588095        0.090711
      -8       5       2        9.514326        9.515409        0.110357
      -7       5       2        8.009852        8.125023        0.095141
      -6       5       2        1.477583        1.581708        0.051120
      -5       5       2        3.667825        3.595831        0.054786
      -4       5       2        8.516388        8.449142        0.097136
      -3       5       2        2.705321        2.779694        0.048760
      -2       5       2        7.180738        7.138557        0.082780
      -1       5       2       15.159814       15.176956        0.170957
       0       5       2        4.841701        4.848917        0.061434
       1       5       2        6.273448        6.252759        0.074653
       2       5       2        2.503965        2.510398        0.049139
       3       5       2        3.116310        3.130767        0.051530
       4       5       2        1.655539        1.632023        0.049841
       5       5       2        3.939573        3.996373        0.056449
       6       5       2        0.788704        0.836600        0.097547
       7       5       2        6.476421        6.510223        0.079126
      -6       6       2        3.813808        3.746865        0.060675
      -5       6       2        1.055959        1.111126        0.086040
      -4       6       2        3.991910        3.958156        0.062903
      -3       6       2        2.454074        2.541319        0.058175
      -2       6       2        0.432200        0.315753        0.252508
      -1       6       2        4.691153        4.798646        0.065993
       0       6       2        5.633581        5.669215        0.074664
       1       6       2        3.032933        3.155059        0.056963
       2       6       2        4.833615        4.882929        0.067330
       3       6       2        2.045134        2.026179        0.073104
       4       6       2        1.309587        1.425973        0.068365
       5       6       2        3.743241        3.718064        0.066078
     -11       1       3        6.723760        6.772223        0.089708
     -10       1       3        2.692335        2.642991        0.050791
      -9       1       3        0.674178        0.592368        0.093069
      -8       1       3        7.733219        7.735503        0.088477
      -7       1       3        3.391759        3.439622        0.046394
      -6       1       3        1.916178        2.025093        0.046962
      -5       1       3       12.347240       12.426182        0.146931
      -4       1       3        2.219939        2.216393        0.053826
      -3       1       3       21.838559       22.116736        0.266335
      -2       1       3        7.867914        7.851497        0.110179
      -1       1       3       31.332300       32.570999        0.389328
       0       1       3        7.318147        7.418760        0.121295
       1       1       3       48.446820       48.419005        0.562030
       2       1       3       36.930277       37.451435        0.436979
       3       1       3       11.357692       11.164676        0.139705
       4       1       3       25.169567       25.124689        0.293861
       5       1       3        2.305309        2.360466        0.053867
       6       1       3        8.311325        8.268918        0.094384
       7       1       3        4.790992        4.817572        0.059736
       8       1       3       16.275270       16.362151        0.188716
       9       1       3        9.192203        9.277607        0.118350
      10       1       3        5.233042        5.325317        0.070605
      11       1       3        6.097677        6.071079        0.114066
     -11       2       3        2.040270        1.988291        0.065662
     -10       2       3       12.628311       12.613485        0.164790
      -9       2       3        1.513654        1.437672        0.063772
      -8       2       3        4.671824        4.632926        0.064337
      -7       2       3        8.478404        8.424251        0.097427
      -6       2       3       13.817632       13.777518        0.155477
      -5       2       3        3.577425        3.646642        0.052619
      -4       2       3       15.657572       15.507095        0.177712
      -3       2       3       29.990404       30.431563        0.387428
      -2       2       3        5.342443        5.440496        0.073654
      -1       2       3       22.671051       22.897380        0.265765
       0       2       3        0.475172        0.484149        0.254584
       1       2       3       32.722053       32.879325        0.391481
       2       2       3        6.973960        7.152692        0.102869
       3       2       3       17.772303       17.300000        0.199415
       4       2       3       13.061038       12.850292        0.152654
       5       2       3        8.744757        8.610226        0.098646
       6       2       3        6.605830        6.447247        0.075356
       7       2       3        3.913410        3.885357        0.049865
       8       2       3        4.027600        3.988107        0.053898
       9       2       3        4.039519        4.048580        0.081969
      10       2       3        5.110683        5.122109        0.071168
     -10       3       3        3.436496        3.391755        0.060239
      -9       3       3        6.408240        6.564983        0.079846
      -8       3       3        4.738709        4.763402        0.061594
      -7       3       3        2.609597        2.582615        0.051825
      -6       3       3        2.064927        2.279868        0.041990
      -5       3       3        4.413423        4.370698        0.062218
      -4       3       3        8.392731        8.474845        0.098927
      -3       3       3        3.487309        4.870729        0.113524
      -2       3       3        2.138074        2.110900        0.053135
      -1       3       3        6.510342        6.504153        0.084885
       0       3       3       16.223276       16.297853        0.186056
       1       3       3        0.413286        0.471487        0.146372
       2       3       3        3.804846        3.701891        0.060600
       3       3       3       17.463946       17.286122        0.205723
       4       3       3        2.179939        2.095972        0.042634
       5       3       3        3.776192        3.747132        0.048078
       6       3       3        1.571452        1.604338        0.042672
       7       3       3        6.998990        6.962830        0.081842
       8       3       3        1.387676        1.342535        0.055445
       9       3       3        6.799839        7.045637        0.090639
      10       3       3        3.596792        3.519091        0.075256
      -9       4       3        8.323590        8.329886        0.105046
      -8       4       3        7.208494        7.167426        0.088867
      -7       4       3        1.431035        1.454098        0.054133
      -6       4       3        4.807680        4.812276        0.059908
      -5       4       3        8.699075        8.738020        0.105350
      -4       4       3       13.794792       13.774977        0.156240
      -3       4       3       13.579774       13.545479        0.153317
      -2       4       3       10.172738       10.052363        0.114053
      -1       4       3        0.324193        0.520288        0.137405
       0       4       3        3.499937        3.480661        0.053563
       1       4       3        6.714082        6.676226        0.078575
       2       4       3       13.146395       13.077462        0.146491
       3       4       3        7.575674        7.563795        0.087299
       4       4       3        2.965206        2.983823        0.050975
       5       4       3        2.008446        1.980379        0.041565
       6       4       3        0.888937        0.973447        0.068903
       7       4       3        1.939722        1.930881        0.053888
       8       4       3        2.876690        2.935830        0.053505
       9       4       3        0.127707        0.379737        0.379737
      -8       5       3        0.311412        0.355809        0.268059
      -7       5       3        3.462399        3.403821        0.056136
      -6       5       3        2.006375        1.906620        0.049633
      -5       5       3        3.210548        3.318132        0.051942
      -4       5       3        2.783697        2.812134        0.051682
      -3       5       3        3.841318        3.737646        0.050507
      -2       5       3        3.249293        3.243763        0.049237
      -1       5       3        1.994239        2.002673        0.043770
       0       5       3        1.938403        1.867057        0.045766
       1       5       3        1.372427        1.445130        0.047775
       2       5       3        2.051423        2.101476        0.047334
       3       5       3        0.235815        0.395980        0.395980
       4       5       3        3.366429        3.384967        0.050750
       5       5       3        1.968827        1.993590        0.055498
       6       5       3        1.514303        1.519671        0.060527
       7       5       3        2.176766        2.220901        0.052030
      -6       6       3        1.147394        1.346254        0.069892
      -5       6       3        8.128163        8.111535        0.100480
      -4       6       3        6.550303        6.642740        0.082329
      -3       6       3        1.718381        1.859892        0.056673
      -2       6       3        7.274743        7.227724        0.086156
      -1       6       3        0.420644        0.378286        0.217662
       0       6       3        3.597800        3.633593        0.079581
       1       6       3        1.424999        1.432899        0.069521
       2       6       3        6.488222        6.636942        0.088049
       3       6       3        1.408284        1.809613        0.061357
       4       6       3        1.499100        1.411949        0.074040
       5       6       3        2.679187        2.582228        0.061514
     -12       0       4       11.880936       11.938174        0.141141
     -11       0       4        5.551929        5.509809        0.080076
     -10       0       4        5.298469        5.299906        0.071522
      -9       0       4       13.467262       13.491849        0.152434
      -8       0       4        3.713404        3.696891        0.056836
      -7       0       4       11.263489       11.178998        0.126397
      -6       0       4        2.971385        2.940986        0.057724
      -5       0       4        7.308552        7.363627        0.109318
      -4       0       4       19.032591       19.296632        0.237251
      -3       0       4       15.931062       16.433198        0.194356
      -2       0       4       77.940629       78.552721        0.998804
      -1       0       4       50.134274       50.708481        0.746195
       0       0       4       13.972679       14.632498        0.175320
       1       0       4       73.353065       73.721639        1.156702
       2       0       4        4.800089        4.968199        0.095623
       3       0       4        8.055311        8.042388        0.122287
       4       0       4       10.456967       10.565983        0.199692
       5       0       4        6.004512        5.928406        0.085547
       6       0       4        2.203195        2.155852        0.056710
       7       0       4       28.896865       28.821520        0.339596
       8       0       4       14.223269       14.233060        0.170699
       9       0       4        3.870667        3.828054        0.064147
      10       0       4        6.789415        6.802279        0.117221
      11       0       4        0.642166        0.432088        0.296810
     -12       1       4        0.548672        0.579224        0.240993
     -11       1       4       10.875726       10.942120        0.135178
     -10       1       4        1.554552        1.553158        0.049961
      -9       1       4        5.778401        5.801638        0.069710
      -8       1       4        9.718235        9.654636        0.109480
      -7       1       4        1.141108        1.205404        0.042004
      -6       1       4        9.976756        9.930005        0.113692
      -5       1       4       16.889400       16.794344        0.196453
      -4       1       4       10.056845       10.159724        0.119306
      -3       1       4       26.023147       26.750140        0.319287
      -2       1       4       32.457865       33.396407        0.431881
      -1       1       4       26.876261       27.565740        0.325879
       0       1       4       67.318520       67.427294        0.895272
       1       1       4       14.121406       14.085099        0.172514
       2       1       4        5.296699        5.325035        0.090343
       3       1       4        6.200850        5.854827        0.087245
       4       1       4        2.902998        2.964321        0.066477
       5       1       4       10.945922       10.844814        0.128005
       6       1       4       13.029012       12.998846        0.145831
       7       1       4       10.457270       10.408170        0.117883
       8       1       4       10.255142       10.241582        0.127730
       9       1       4        2.883791        2.839313        0.054048
      10       1       4        5.538123        5.512168        0.078661
      11       1       4        2.395924        2.350213        0.067342
     -11       2       4        6.008607        5.998750        0.085883
     -10       2       4        9.563394        9.653238        0.130528
      -9       2       4        1.059287        0.984175        0.065154
      -8       2       4        7.137940        7.122640        0.082612
      -7       2       4        3.321776        3.326109        0.046475
      -6       2       4        4.094825        4.146203        0.055360
      -5       2       4        9.407150        9.341895        0.107503
      -4       2       4       13.850896       13.802174        0.159960
      -3       2       4        9.093878        9.155982        0.110264
      -2       2       4        8.308875        8.353861        0.138632
      -1       2       4       26.227633       26.597744        0.314860
       0       2       4       23.625776       23.844077        0.276939
       1       2       4        7.781648        7.673200        0.102665
       2       2       4        2.028866        1.873446        0.081855
       3       2       4       16.660309       16.408839        0.188482
       4       2       4        6.895379        6.806541        0.081662
       5       2       4       13.687298       13.640748        0.155942
       6       2       4       12.214812       12.122294        0.141476
       7       2       4        1.259461        1.367260        0.042232
       8       2       4        6.762796        6.809405        0.086757
       9       2       4       10.817778       10.831436        0.139383
      10       2       4        2.215535        2.255460        0.057256
     -10       3       4        5.827064        5.830009        0.073881
      -9       3       4        8.344654        8.357093        0.097613
      -8       3       4        0.042727        0.385876        0.385876
      -7       3       4       15.639792       15.565025        0.175743
      -6       3       4        3.711376        3.746999        0.049702
      -5       3       4        6.041633        5.988990        0.071727
      -4       3       4       27.394354       27.368230        0.318276
      -3       3       4       11.877007       11.897058        0.137807
      -2       3       4        5.323961        5.359571        0.072322
      -1       3       4       13.196753       13.126690        0.155183
       0       3       4       13.236146       13.267630        0.165340
       1       3       4        4.993783        4.941660        0.067955
       2       3       4       25.896029       25.892856        0.299693
       3       3       4       18.243224       18.158194        0.207985
       4       3       4       12.351838       12.280879        0.143334
       5       3       4        3.463422        3.517812        0.045781
       6       3       4        0.978716        0.948103        0.047492
       7       3       4        6.777337        6.795734        0.078443
       8       3       4        5.931338        5.874181        0.076595
       9       3       4        4.682376        4.715824        0.071042
      -9       4       4        1.031542        0.978928        0.137204
      -8       4       4        6.082184        5.970260        0.073650
      -7       4       4        2.638047        2.678115        0.049161
      -6       4       4       11.730488       11.648605        0.133832
      -5       4       4        8.744766        8.706664        0.104397
      -4       4       4        1.535735        1.988542        0.040826
      -3       4       4        9.577196        9.584206        0.109978
      -2       4       4        1.221805        1.213713        0.049368
      -1       4       4        1.172674        1.126455        0.051652
       0       4       4        6.227176        6.216028        0.073227
       1       4       4        3.075687        3.010930        0.046019
       2       4       4       13.104877       13.004230        0.146159
       3       4       4       11.030717       10.953538        0.123949
       4       4       4        2.234222        2.219234        0.040886
       5       4       4        9.116781        9.040077        0.102852
       6       4       4        4.527637        4.493662        0.058462
       7       4       4        2.925927        2.846085        0.052342
       8       4       4        2.802973        2.893977        0.055790
      -8       5       4        0.671736        0.495883        0.203479
      -7       5       4        2.449971        2.343672        0.072505
      -6       5       4       11.029503       10.994089        0.125787
      -5       5       4       14.517949       14.568459        0.165334
      -4       5       4        1.312704        1.295994        0.052129
      -3       5       4        5.564815        5.554188        0.068661
      -2       5       4        3.332469        3.362886        0.050183
      -1       5       4        3.901088        3.936242        0.052429
       0       5       4        8.822543        8.842907        0.100710
       1       5       4       17.047421       17.095613        0.195318
       2       5       4        3.031434        3.041266        0.051751
       3       5       4        0.495292        0.391408        0.168473
       4       5       4        8.608663        8.534518        0.099650
       5       5       4        3.329440        3.403381        0.056591
       6       5       4        7.068932        7.128534        0.084743
       7       5       4        2.832022        2.901603        0.056326
      -6       6       4        3.233335        3.242684        0.058661
      -5       6       4        3.034389        3.095432        0.070552
      -4       6       4        3.395651        3.460636        0.065787
      -3       6       4        2.032642        2.112368        0.056547
      -2       6       4        0.521099        0.462169        0.196462
      -1       6       4        2.416808        2.411659        0.053715
       0       6       4        1.554208        1.594365        0.060840
       1       6       4        4.157568        4.219953        0.067363
       2       6       4        4.784146        4.872371        0.073100
       3       6       4        1.940173        2.011393        0.059855
       4       6       4        0.641867        0.410366        0.240660
       5       6       4        2.352149        2.295931        0.062862
     -12       1       5        8.039601        8.008745        0.100522
     -11       1       5        2.610091        2.613618        0.084211
     -10       1       5        5.576507        5.561205        0.069666
      -9       1       5        3.087967        3.113085        0.048089
      -8       1       5        8.481968        8.501470        0.097662
      -7       1       5        2.580302        2.590830        0.040712
      -6       1       5       17.172298       17.178475        0.197898
      -5       1       5        9.779262        9.712157        0.114241
      -4       1       5        0.456588        0.258263        0.233769
      -3       1       5       25.083741       25.566384        0.300597
      -2       1       5        7.874708        7.868799        0.117219
      -1       1       5        1.913904        1.785273        0.085861
       0       1       5       14.244432       14.515164        0.219361
       1       1       5       18.361177       18.386952        0.222151
       2       1       5        7.843672        7.758737        0.102694
       3       1       5        3.823822        3.913566        0.062592
       4       1       5       16.465449       16.424981        0.190450
       5       1       5        1.856923        2.018440        0.041119
       6       1       5       13.453738       13.610290        0.160383
       7       1       5       11.182195       11.218289        0.131359
       8       1       5        0.009688        0.364692        0.364692
       9       1       5        4.431321        4.470235        0.062401
      10       1       5        3.477412        3.443690        0.067449
     -11       2       5        2.639631        2.628288        0.060955
     -10       2       5        0.327359        0.302490        0.252490
      -9       2       5        4.477981        4.403181        0.058184
      -8       2       5       10.411040       10.358571        0.122361
      -7       2       5        5.658716        5.630275        0.066913
      -6       2       5        3.689055        3.676819        0.053285
      -5       2       5       23.394874       23.320377        0.266527
      -4       2       5        4.224783        4.231076        0.059625
      -3       2       5        2.881073        2.850316        0.059492
      -2       2       5        3.049727        3.214654        0.065845
      -1       2       5       38.741480       38.757709        0.449746
       0       2       5       12.224678       12.254795        0.143643
       1       2       5       16.488493       16.394511        0.217985
       2       2       5       21.561776       21.224985        0.244280
       3       2       5       13.804694       13.636715        0.160069
       4       2       5        1.333007        1.248799        0.054647
       5       2       5        6.793351        6.777168        0.078511
       6       2       5       17.467858       17.375270        0.195922
       7       2       5        1.614575        1.541752        0.046493
       8       2       5        4.954149        4.883134        0.067223
       9       2       5        3.241000        3.269404        0.057239
      10       2       5        5.838603        5.790682        0.090682
     -11       3       5        4.616021        4.683268        0.070893
     -10       3       5        0.477129        0.427434        0.196350
      -9       3       5        0.253892        0.345977        0.231522
      -8       3       5        1.695729        1.611831        0.048597
      -7       3       5       10.522418       10.471867        0.121505
      -6       3       5        1.428149        1.499333        0.039744
      -5       3       5        3.434337        3.327311        0.047830
      -4       3       5        9.463616        9.453359        0.112642
      -3       3       5        8.208938        8.192985        0.097554
      -2       3       5        4.545651        4.506440        0.065156
      -1       3       5        1.518177        1.553512        0.062405
       0       3       5        6.996397        6.987632        0.088791
       1       3       5        8.250173        8.187918        0.100211
       2       3       5        4.950160        4.883237        0.063382
       3       3       5        0.651593        0.641171        0.068022
       4       3       5        3.347180        3.337364        0.046620
       5       3       5       11.345338       11.318127        0.130634
       6       3       5        0.642518        0.640859        0.069895
       7       3       5        1.846495        1.844099        0.042932
       8       3       5        7.675519        7.610848        0.100854
       9       3       5        2.143933        2.153439        0.071253
      -9       4       5        0.417330        0.467012        0.467012
      -8       4       5        3.162776        3.148635        0.061840
      -7       4       5        8.643721        8.610517        0.104695
      -6       4       5       11.206720       11.183470        0.130868
      -5       4       5        6.600213        6.607723        0.076873
      -4       4       5        6.012060        5.984313        0.070262
      -3       4       5        1.110392        1.087474        0.048099
      -2       4       5       10.441868       10.427847        0.118143
      -1       4       5       13.880482       13.817018        0.155759
       0       4       5       15.471772       15.475141        0.174161
       1       4       5       12.812375       12.727922        0.145394
       2       4       5        7.634496        7.631120        0.087381
       3       4       5        0.910400        0.909230        0.055884
       4       4       5        8.032416        8.006060        0.091390
       5       4       5        7.666669        7.731041        0.090164
       6       4       5        6.780642        6.781003        0.079958
       7       4       5        8.213055        8.146287        0.099176
       8       4       5        3.008234        2.960203        0.053796
      -8       5       5        2.180903        2.069106        0.082476
      -7       5       5        1.811499        1.778342        0.053552
      -6       5       5        0.340255        0.438520        0.178713
      -5       5       5        0.849432        1.087198        0.077050
      -4       5       5        0.443750        0.540093        0.128267
      -3       5       5        1.924541        1.971243        0.042461
      -2       5       5        3.721050        3.650616        0.055342
      -1       5       5        0.807270        0.735731        0.081667
       0       5       5        3.170494        3.204840        0.048101
       1       5       5        3.681098        3.727466        0.055137
       2       5       5        2.037394        1.981918        0.049381
       3       5       5        2.493936        2.437786        0.049439
       4       5       5        2.616050        2.633325        0.054992
       5       5       5        1.079203        1.028202        0.070131
       6       5       5        0.158884        0.397115        0.241551
       7       5       5        0.148721        0.438976        0.438976
      -6       6       5        5.637313        5.639769        0.077126
      -5       6       5        2.169464        2.089761        0.078940
      -4       6       5        4.380146        4.312424        0.069312
      -3       6       5        1.607733        1.449310        0.068912
      -2       6       5        5.457114        5.578799        0.077436
      -1       6       5        1.602383        1.643624        0.063846
       0       6       5        9.708209        9.674916        0.115889
       1       6       5        6.214531        6.166766        0.080141
       2       6       5        0.891892        0.650615        0.152619
       3       6       5        3.370029        3.323101        0.072101
       4       6       5        2.948121        3.065404        0.066070
     -12       0       6        3.758054        4.262980        0.202438
     -11       0       6        1.442163        1.214866        0.140669
     -10       0       6        6.188380        6.397343        0.088144
      -9       0       6        8.868437        8.938736        0.102900
      -8       0       6        0.278535        0.233880        0.233880
      -7       0       6       28.208213       28.365296        0.331744
      -6       0       6       22.640216       22.568119        0.264532
      -5       0       6       19.001056       18.994999        0.240800
      -4       0       6       11.605210       11.762653        0.170845
      -3       0       6        6.213033        6.639880        0.102678
      -2       0       6       22.743804       23.091990        0.334134
      -1       0       6       24.505131       24.165471        0.322653
       0       0       6       54.675594       55.006000        0.762290
       1       0       6       26.021486       26.058396        0.314465
       2       0       6        3.376346        3.536241        0.100109
       3       0       6       41.805881       41.707433        0.509861
       4       0       6        6.505182        6.314745        0.156661
       5       0       6        4.544869        4.425042        0.060870
       6       0       6       11.449061       12.077251        0.140334
       7       0       6        1.905546        1.788100        0.055558
       8       0       6        3.830437        3.907173        0.065949
       9       0       6        9.342990        9.470058        0.124845
      10       0       6        7.531711        7.552218        0.132245
     -12       1       6        3.917515        3.801710        0.065669
     -11       1       6        0.814330        0.944140        0.088102
     -10       1       6        0.523743        0.341906        0.192240
      -9       1       6        8.427809        8.494999        0.097082
      -8       1       6        2.270045        2.330365        0.042331
      -7       1       6        7.772572        7.764857        0.089311
      -6       1       6       21.836093       21.703917        0.249780
      -5       1       6        3.582473        3.650753        0.073464
      -4       1       6       23.384697       23.317804        0.275235
      -3       1       6        1.164440        1.031649        0.072848
      -2       1       6        4.103415        4.061404        0.075177
      -1       1       6        1.230921        1.242699        0.083906
       0       1       6       30.407918       30.584964        0.502743
       1       1       6       24.948236       24.983995        0.293713
       2       1       6       35.764464       35.625272        0.420017
       3       1       6        3.706560        3.742726        0.061965
       4       1       6       11.093158       11.036757        0.131712
       5       1       6       15.896991       15.763248        0.184738
       6       1       6        8.092326        8.092466        0.101784
       7       1       6        1.790128        1.763292        0.045154
       8       1       6        3.673491        3.652807        0.055586
       9       1       6        5.008805        4.999300        0.075785
      10       1       6        5.065549        5.068037        0.069837
     -11       2       6        4.545475        4.591405        0.068906
     -10       2       6        0.275635        0.424735        0.424735
      -9       2       6       10.489390       10.538501        0.124088
      -8       2       6       13.483598       13.479243        0.157081
      -7       2       6        2.634368        2.655052        0.044420
      -6       2       6        1.821810        1.908324        0.052253
      -5       2       6       15.875061       15.713052        0.177930
      -4       2       6        4.302521        4.214617        0.060704
      -3       2       6       20.620374       20.694927        0.258685
      -2       2       6       14.869249       14.831386        0.191714
      -1       2       6        7.530506        7.574101        0.094127
       0       2       6        3.973044        3.929504        0.065439
       1       2       6       22.103667       22.099548        0.258302
       2       2       6        5.542713        5.548423        0.072384
       3       2       6       11.784038       11.599569        0.137894
       4       2       6        4.603687        4.603368        0.059581
       5       2       6       12.237716       12.198361        0.143901
       6       2       6        2.580038        2.595207        0.043678
       7       2       6        4.292286        4.313004        0.058712
       8       2       6        0.346436        0.274226        0.274226
       9       2       6        3.156494        3.133991        0.058052
      10       2       6        4.912007        4.967092        0.077511
     -11       3       6        3.161002        3.151365        0.198417
     -10       3       6        6.057661        5.995582        0.074349
      -9       3       6        1.835914        1.811684        0.049725
      -8       3       6       10.379539       10.334892        0.117750
      -7       3       6        7.170173        7.175305        0.085735
      -6       3       6        4.404351        4.691588        0.057583
      -5       3       6        3.931631        3.825703        0.050520
      -4       3       6        5.095054        5.093623        0.065503
      -3       3       6        0.401085        0.938829        0.072284
      -2       3       6       33.904113       33.763294        0.401189
      -1       3       6       18.149935       18.075398        0.206990
       0       3       6        0.704617        0.936109        0.076807
       1       3       6       11.613753       11.582746        0.134165
       2       3       6        2.747295        2.621755        0.048547
       3       3       6        7.851759        8.018853        0.091621
       4       3       6       18.210530       18.181034        0.207999
       5       3       6       16.873219       16.894082        0.191088
       6       3       6        0.818856        0.873957        0.055666
       7       3       6        4.675750        4.655427        0.059886
       8       3       6        6.816539        6.875245        0.083339
       9       3       6        7.303126        7.438279        0.090218
      -9       4       6        5.152562        5.187196        0.077303
      -8       4       6        3.946279        3.889087        0.066523
      -7       4       6        3.695224        3.748333        0.055231
      -6       4       6        2.510781        2.428600        0.045577
      -5       4       6        0.115393        0.260576        0.201415
      -4       4       6        9.667953        9.559184        0.108364
      -3       4       6        9.016451        8.912800        0.101273
      -2       4       6        3.479655        3.514257        0.050877
      -1       4       6       16.160037       16.106520        0.180755
       0       4       6        4.477744        4.545877        0.055888
       1       4       6        5.033951        5.052821        0.061529
       2       4       6        3.328803        3.346042        0.047103
       3       4       6        0.949152        1.015135        0.057534
       4       4       6        6.590193        6.576473        0.077319
       5       4       6        5.224297        5.295847        0.064500
       6       4       6        1.586205        1.613196        0.045363
       7       4       6        9.987340        9.925825        0.117869
       8       4       6        3.537429        3.503998        0.059292
      -8       5       6        1.253623        1.278984        0.073953
      -7       5       6        5.072542        5.083503        0.066332
      -6       5       6        4.690084        4.697765        0.069483
      -5       5       6        5.416781        5.335729        0.071510
      -4       5       6        4.237869        4.179354        0.068393
      -3       5       6       10.875885       10.877500        0.124361
      -2       5       6        0.224974        0.406325        0.406325
      -1       5       6       10.164548       10.186265        0.118495
       0       5       6       15.444802       15.520631        0.175600
       1       5       6        0.765999        0.573934        0.117425
       2       5       6        2.427442        2.481955        0.050083
       3       5       6        7.078938        7.144018        0.086257
       4       5       6        5.565717        5.570099        0.069735
       5       5       6        4.556864        4.579738        0.064652
       6       5       6       12.299320       12.326800        0.146899
      -6       6       6        1.893625        2.285913        0.088779
      -5       6       6        1.741175        1.809365        0.081823
      -4       6       6        2.353686        2.367256        0.065235
      -3       6       6        1.728342        1.721540        0.066668
      -2       6       6        0.214680        0.292746        0.292746
      -1       6       6        5.471904        5.574944        0.072036
       0       6       6        0.374687        0.819390        0.098904
       1       6       6        3.615792        3.513118        0.058122
       2       6       6        1.011969        0.901221        0.104102
       3       6       6        1.599862        1.701969        0.064441
       4       6       6        0.420061        0.387298        0.245877
     -12       1       7        2.335697        2.251177        0.078138
     -11       1       7        2.121616        2.161435        0.067085
     -10       1       7       12.363776       12.468360        0.142371
      -9       1       7        7.395786        7.460563        0.086351
      -8       1       7       13.273481       13.289846        0.153256
      -7       1       7       12.856481       12.841729        0.148817
      -6       1       7        2.924632        2.891712        0.046611
      -5       1       7        1.820769        1.803303        0.051760
      -4       1       7       16.269901       16.336768        0.190252
      -3       1       7       32.738090       32.689142        0.380010
      -2       1       7       10.163084       10.147906        0.122439
      -1       1       7       35.288875       35.351803        0.459111
       0       1       7       10.148914       10.345530        0.132304
       1       1       7        7.467904        7.362269        0.094601
       2       1       7        9.367136        9.463298        0.129756
       3       1       7        9.568546        9.323733        0.111622
       4       1       7        5.133993        4.998300        0.064437
       5       1       7        3.848858        3.964846        0.052174
       6       1       7        6.104088        6.153373        0.076696
       7       1       7        2.051729        2.087750        0.043245
       8       1       7        1.003588        1.010495        0.078937
       9       1       7        6.443370        6.462275        0.093523
      10       1       7        0.294412        0.452659        0.452659
     -11       2       7        5.234023        5.268301        0.073978
     -10       2       7        2.045578        2.009478        0.056838
      -9       2       7        5.683740        5.620587        0.069461
      -8       2       7        4.534038        4.518517        0.059930
      -7       2       7        7.864335        7.768784        0.092522
      -6       2       7        0.873441        0.841309        0.066518
      -5       2       7        8.225538        8.207436        0.094976
      -4       2       7        4.621406        4.668297        0.064929
      -3       2       7       22.760111       22.864820        0.267033
      -2       2       7       10.359722       10.254755        0.132502
      -1       2       7        2.056186        2.069710        0.062473
       0       2       7       20.388050       20.558940        0.235554
       1       2       7       15.764982       15.678648        0.180906
       2       2       7       13.106244       13.049521        0.151459
       3       2       7        3.315183        3.437586        0.051290
       4       2       7       21.800939       21.660332        0.246785
       5       2       7        3.628148        3.592910        0.048336
       6       2       7        1.851687        1.863304        0.045200
       7       2       7        3.227316        3.343651        0.053058
       8       2       7       10.675105       10.765686        0.126137
       9       2       7        2.322032        2.376847        0.056351
     -10       3       7        1.372527        1.329549        0.066497
      -9       3       7        8.062330        8.054191        0.101330
      -8       3       7        5.813335        5.863190        0.073372
      -7       3       7        0.282456        0.244540        0.244540
      -6       3       7        4.929182        4.916096        0.063159
      -5       3       7        7.154290        7.076228        0.082445
      -4       3       7        4.019563        4.093776        0.058308
      -3       3       7        3.531620        3.518807        0.057593
      -2       3       7       15.976617       15.887416        0.184232
      -1       3       7        2.262720        2.275588        0.058427
       0       3       7        1.789160        1.782246        0.060183
       1       3       7        7.629935        7.584458        0.092062
       2       3       7        9.633706        9.522027        0.108261
       3       3       7        2.615659        2.616104        0.041672
       4       3       7        0.983461        1.016268        0.044980
       5       3       7        3.879925        3.839271        0.050340
       6       3       7        4.049800        4.104875        0.063093
       7       3       7        3.322467        3.361250        0.052171
       8       3       7        0.733896        0.710282        0.140720
       9       3       7        1.036988        0.993479        0.108436
      -9       4       7        1.730088        1.759773        0.065193
      -8       4       7        3.063995        3.141146        0.080101
      -7       4       7        3.839528        3.791306        0.054864
      -6       4       7        0.013579        0.414005        0.414005
      -5       4       7        1.941853        1.835783        0.042295
      -4       4       7        5.512802        5.554998        0.066009
      -3       4       7        7.280857        7.314711        0.084289
      -2       4       7       10.878819       10.779610        0.124565
      -1       4       7        9.525461        9.568960        0.111212
       0       4       7        0.711173        0.665582        0.070099
       1       4       7        2.020599        2.071280        0.040910
       2       4       7        7.600129        7.613475        0.087387
       3       4       7       13.251870       13.192043        0.151721
       4       4       7       11.308731       11.355615        0.131089
       5       4       7        7.792495        7.839452        0.092000
       6       4       7        2.550147        2.468198        0.045472
       7       4       7        0.534287        0.509706        0.150262
       8       4       7        3.797671        3.820733        0.076137
      -8       5       7        4.047207        3.900513        0.066194
      -7       5       7        1.462128        1.367041        0.063162
      -6       5       7        2.994000        2.956789        0.065492
      -5       5       7        2.948848        2.870784        0.054332
      -4       5       7        0.448978        0.395980        0.194734
      -3       5       7        3.650004        3.669877        0.055185
      -2       5       7        0.949500        0.879432        0.080495
      -1       5       7        1.769444        1.846998        0.048109
       0       5       7        0.227117        0.440681        0.440681
       1       5       7        1.746678        1.778314        0.044993
       2       5       7        0.884329        0.979081        0.083481
       3       5       7        3.895751        3.889216        0.063905
       4       5       7        0.660936        0.634114        0.128841
       5       5       7        2.054702        2.023314        0.071674
       6       5       7        3.149326        3.259141        0.067903
      -5       6       7        2.394157        2.356820        0.065598
      -4       6       7        5.671141        5.670979        0.085462
      -3       6       7        1.581699        1.638658        0.069646
      -2       6       7        3.464619        3.519943        0.067842
      -1       6       7        5.502089        5.442334        0.071301
       0       6       7        0.799882        0.963379        0.090740
       1       6       7        1.016386        0.957862        0.090222
       2       6       7        4.305390        4.303603        0.075483
       3       6       7        6.973903        6.951690        0.086634
       4       6       7        1.651301        1.570191        0.065432
     -12       0       8        0.843246        0.776209        0.168015
     -11       0       8       16.917587       16.969090        0.197387
     -10       0       8        7.530665        7.551159        0.093009
      -9       0       8        3.691561        3.669741        0.059755
      -8       0       8       12.637743       12.513193        0.144685
      -7       0       8        0.918510        0.852526        0.074837
      -6       0       8        1.860917        1.875420        0.055173
      -5       0       8       29.432879       29.580906        0.359852
      -4       0       8       42.347283       42.067327        0.528550
      -3       0       8        8.110127        8.302229        0.107596
      -2       0       8       36.623054       37.258019        0.502203
      -1       0       8       38.470241       38.519216        0.472928
       0       0       8       29.729345       29.508812        0.352681
       1       0       8       14.676535       14.562280        0.185911
       2       0       8       17.833522       17.566445        0.219688
       3       0       8        5.923144        5.609011        0.089319
       4       0       8        1.867517        1.770282        0.055785
       5       0       8       21.218706       21.176874        0.302967
       6       0       8        7.002856        6.977535        0.082755
       7       0       8       11.722088       11.812282        0.133241
       8       0       8        9.538942        9.620967        0.110762
       9       0       8        0.396425        0.561070        0.207517
      10       0       8        1.859656        1.834693        0.081696
     -12       1       8        6.368057        6.347362        0.143170
     -11       1       8        2.101796        2.149860        0.059286
     -10       1       8        8.040857        8.062320        0.096518
      -9       1       8        3.947874        3.937639        0.053183
      -8       1       8        4.340541        4.307203        0.060204
      -7       1       8        0.012918        0.243105        0.179074
      -6       1       8        3.024786        3.070016        0.045351
      -5       1       8        7.268432        7.225303        0.090248
      -4       1       8       23.133279       23.192671        0.267358
      -3       1       8        5.386297        5.027823        0.074945
      -2       1       8       29.630879       29.740377        0.419735
      -1       1       8       16.592675       16.750522        0.211478
       0       1       8        9.028480        8.954943        0.125220
       1       1       8       16.676651       16.556872        0.196248
       2       1       8       11.839348       11.834272        0.151807
       3       1       8       10.775487       10.765686        0.124728
       4       1       8        9.342760        9.317349        0.106812
       5       1       8        2.138040        2.134245        0.040683
       6       1       8       11.524548       11.492606        0.135230
       7       1       8       12.186793       12.097107        0.137592
       8       1       8        7.862778        7.914796        0.094630
       9       1       8        2.384213        2.373584        0.098326
      10       1       8        2.099905        2.163562        0.062967
     -11       2       8        0.146773        0.426732        0.426732
     -10       2       8        5.420254        5.474943        0.070500
      -9       2       8       13.384048       13.414917        0.157843
      -8       2       8        4.658351        4.661867        0.060128
      -7       2       8        7.295969        7.259270        0.084244
      -6       2       8        6.450074        6.494998        0.076899
      -5       2       8        2.406493        2.464528        0.057393
      -4       2       8       16.025331       16.114279        0.201392
      -3       2       8       29.780146       29.872395        0.363752
      -2       2       8        9.487782        9.206139        0.123574
      -1       2       8       11.984761       11.866760        0.177021
       0       2       8        0.967637        1.309045        0.077989
       1       2       8        4.142030        4.175883        0.063463
       2       2       8       13.096366       12.968038        0.147351
       3       2       8       17.885843       17.724841        0.204282
       4       2       8        1.537379        1.490302        0.041371
       5       2       8        6.679329        6.600985        0.076876
       6       2       8        4.173627        4.090232        0.055632
       7       2       8        4.822168        4.758151        0.067202
       8       2       8        3.775664        3.713354        0.059863
       9       2       8        2.698043        2.799964        0.061808
     -10       3       8        4.425928        4.431478        0.062382
      -9       3       8        4.727921        4.630227        0.062405
      -8       3       8        8.477075        8.448136        0.097507
      -7       3       8        0.457275        0.551815        0.106619
      -6       3       8       11.367589       11.284503        0.128338
      -5       3       8        2.655201        2.666440        0.045047
      -4       3       8        0.844489        0.893308        0.065480
      -3       3       8        7.488910        7.458217        0.091603
      -2       3       8        8.899577        8.912688        0.112290
      -1       3       8        4.513987        4.472807        0.063045
       0       3       8       17.632036       17.479703        0.207470
       1       3       8        8.841031        8.698276        0.099729
       2       3       8        2.348061        2.243881        0.044926
       3       3       8       18.944851       18.965759        0.215025
       4       3       8       13.130362       13.071725        0.146943
       5       3       8        3.241779        3.247768        0.046519
       6       3       8        4.462883        4.469676        0.057760
       7       3       8        6.286802        6.305791        0.075863
       8       3       8        3.463843        3.587199        0.062856
      -9       4       8        3.832338        3.674507        0.065213
      -8       4       8        3.807165        3.831057        0.062901
      -7       4       8        9.274549        9.225671        0.106022
      -6       4       8        4.733172        4.700745        0.059624
      -5       4       8        8.941635        8.930118        0.106230
      -4       4       8        3.767769        3.756461        0.052679
      -3       4       8        1.357041        1.320757        0.047140
      -2       4       8        1.349183        1.370255        0.047229
      -1       4       8        5.057727        4.987484        0.060619
       0       4       8        4.216158        4.223742        0.054930
       1       4       8       13.732752       13.674063        0.155187
       2       4       8        4.077398        4.131949        0.056780
       3       4       8        8.052136        8.024400        0.091809
       4       4       8        8.178838        8.154753        0.093674
       5       4       8        0.437859        0.490000        0.152954
       6       4       8        0.560851        0.589830        0.118131
       7       4       8        0.390179        0.546352        0.155583
      -8       5       8        5.203117        5.065669        0.070571
      -7       5       8        0.254806        0.342637        0.235399
      -6       5       8        7.271777        7.303903        0.091483
      -5       5       8        4.485267        4.522499        0.063800
      -4       5       8        5.103382        5.135952        0.065547
      -3       5       8        1.403324        1.281523        0.068551
      -2       5       8        1.910883        1.979268        0.071887
      -1       5       8        1.638634        1.687365        0.049897
       0       5       8        4.561073        4.599130        0.058976
       1       5       8        5.047049        5.066557        0.065757
       2       5       8       15.260840       15.345683        0.174329
       3       5       8        2.269869        2.288558        0.054661
       4       5       8        2.637213        2.617995        0.053741
       5       5       8        4.956514        4.842933        0.073342
       6       5       8        1.406235        1.387732        0.072627
      -5       6       8        6.226227        6.302063        0.095695
      -4       6       8        2.203831        2.061432        0.072613
      -3       6       8        0.639403        0.602744        0.176716
      -2       6       8        2.549774        2.598827        0.057980
      -1       6       8        2.967521        3.000750        0.067458
       0       6       8        1.665286        1.649000        0.068145
       1       6       8        6.453150        6.490377        0.096865
       2       6       8        1.545909        1.535806        0.070405
       3       6       8        0.908334        0.754983        0.123398
     -11       1       9        4.511005        4.434749        0.067714
     -10       1       9        5.680830        5.640833        0.069119
      -9       1       9        7.552815        7.502999        0.090510
      -8       1       9        6.566907        6.607117        0.077569
      -7       1       9        5.757297        5.754303        0.068443
      -6       1       9       11.704417       11.798729        0.134253
      -5       1       9       28.886491       28.951511        0.336305
      -4       1       9       11.906074       11.962023        0.140010
      -3       1       9       13.646959       13.653571        0.175812
      -2       1       9        8.275196        8.255180        0.114849
      -1       1       9       23.194965       22.876844        0.284368
       0       1       9       10.727902       10.566930        0.135726
       1       1       9       24.100247       23.936374        0.278606
       2       1       9       23.436084       23.118823        0.266909
       3       1       9        2.183094        2.089474        0.049964
       4       1       9        7.988802        7.949528        0.094912
       5       1       9        2.425017        2.399437        0.045590
       6       1       9       10.377630       10.385567        0.117656
       7       1       9        0.472171        0.614736        0.116138
       8       1       9        5.604349        5.563452        0.072095
       9       1       9        2.612941        2.500760        0.059674
     -11       2       9        0.163810        0.447549        0.246800
     -10       2       9        6.680540        6.585742        0.079361
      -9       2       9        2.063812        2.130845        0.055562
      -8       2       9        2.126533        2.044823        0.044623
      -7       2       9        7.415999        7.362608        0.087926
      -6       2       9        9.968573        9.950528        0.115437
      -5       2       9        0.699386        0.728354        0.069719
      -4       2       9        6.618369        6.573279        0.079667
      -3       2       9       12.770044       12.672016        0.204057
      -2       2       9        7.213720        7.190480        0.098724
      -1       2       9        4.997767        4.924835        0.069426
       0       2       9       13.043710       12.859627        0.153329
       1       2       9        4.837333        4.707547        0.063949
       2       2       9       15.423334       15.458655        0.177293
       3       2       9        2.653759        2.609502        0.045326
       4       2       9        6.666323        6.659655        0.079001
       5       2       9        5.792018        5.763940        0.069644
       6       2       9       10.490324       10.399038        0.121879
       7       2       9        8.079376        8.147515        0.105936
       8       2       9        0.616670        0.744245        0.119585
       9       2       9        7.076519        6.976819        0.087624
     -10       3       9        1.753150        1.747284        0.060008
      -9       3       9        2.160508        2.327982        0.059701
      -8       3       9        4.190018        4.283923        0.063023
      -7       3       9        5.525589        5.553828        0.067663
      -6       3       9       10.046297       10.052363        0.116066
      -5       3       9        0.361741        0.387298        0.146259
      -4       3       9       10.829968       10.784711        0.122160
      -3       3       9        3.893693        4.103413        0.054586
      -2       3       9        4.981416        4.963769        0.062850
      -1       3       9        1.894614        1.935975        0.044944
       0       3       9       11.432599       11.264102        0.127227
       1       3       9        5.609987        5.457289        0.065814
       2       3       9        2.090300        2.066132        0.040521
       3       3       9       10.499334       10.665833        0.121166
       4       3       9        4.409807        4.420747        0.058866
       5       3       9        0.888486        1.055557        0.055707
       6       3       9        3.204414        3.522357        0.054216
       7       3       9        5.745632        5.685156        0.080694
       8       3       9        0.498754        0.578965        0.181095
      -9       4       9        2.393258        2.298891        0.077743
      -8       4       9        0.589902        0.535257        0.188126
      -7       4       9        4.203546        4.273172        0.057369
      -6       4       9        0.609471        0.601082        0.103187
      -5       4       9        0.220085        0.371887        0.170641
      -4       4       9        2.627305        2.637063        0.046619
      -3       4       9        1.230215        1.334429        0.048233
      -2       4       9        0.961831        1.024549        0.058267
      -1       4       9        2.103170        2.074271        0.046489
       0       4       9        4.481700        4.530894        0.057752
       1       4       9        6.212335        6.187164        0.073818
       2       4       9        4.645824        4.624608        0.058209
       3       4       9        5.627483        5.583189        0.070476
       4       4       9        1.761197        1.666943        0.050497
       5       4       9        4.998636        5.071883        0.065887
       6       4       9        4.957730        5.080256        0.076557
       7       4       9        5.811498        5.863105        0.074064
      -8       5       9        0.108277        0.479166        0.479166
      -7       5       9        0.381351        0.430581        0.430581
      -6       5       9        2.146941        2.090215        0.062852
      -5       5       9        3.109139        3.129105        0.062006
      -4       5       9        0.859947        0.696419        0.113410
      -3       5       9        3.800963        3.802631        0.069669
      -2       5       9        1.743671        1.795077        0.054646
      -1       5       9        4.762230        4.731807        0.061797
       0       5       9        0.710093        0.515558        0.135032
       1       5       9        1.554150        1.613846        0.051348
       2       5       9        4.304492        4.340737        0.060200
       3       5       9        1.163031        1.099864        0.074096
       4       5       9        0.000795        0.306105        0.263678
       5       5       9        1.093281        1.069112        0.088653
      -5       6       9        2.882565        2.819823        0.106098
      -4       6       9        0.760818        0.718679        0.162982
      -3       6       9        3.698092        3.771604        0.064719
      -2       6       9        3.229732        3.170489        0.064527
      -1       6       9        0.349204        0.308869        0.308869
       0       6       9        1.309180        1.271023        0.078924
       1       6       9        6.283021        6.210636        0.079568
       2       6       9        1.342273        1.253914        0.078839
     -11       0      10        5.105322        5.181795        0.078071
     -10       0      10        6.278364        6.243156        0.081825
      -9       0      10       12.896830       12.991536        0.163831
      -8       0      10        4.632601        4.705954        0.067851
      -7       0      10        2.119782        2.122687        0.050201
      -6       0      10       30.244185       30.334469        0.355643
      -5       0      10       17.776452       17.909774        0.202713
      -4       0      10        2.392270        2.273983        0.080493
      -3       0      10        3.491187        3.674371        0.081879
      -2       0      10       24.283430       23.997708        0.301717
      -1       0      10        3.169778        3.128274        0.091714
       0       0      10       35.053268       34.728231        0.418611
       1       0      10       45.436876       45.066728        0.532809
       2       0      10       10.228156       10.244999        0.133619
       3       0      10        1.878701        1.884595        0.065530
       4       0      10        3.647998        3.589568        0.064657
       5       0      10       14.888133       14.814182        0.173486
       6       0      10       10.333978       10.293687        0.117244
       7       0      10       13.824510       13.790939        0.155691
       8       0      10        1.657816        1.702880        0.067979
       9       0      10        6.724656        6.689544        0.103422
     -11       1      10        3.543910        3.554153        0.059728
     -10       1      10        4.475959        4.549725        0.060850
      -9       1      10        1.926719        1.956119        0.047140
      -8       1      10       10.759700       10.768937        0.125159
      -7       1      10        9.659108        9.653134        0.110493
      -6       1      10       12.628187       12.684242        0.143907
      -5       1      10        9.043006        9.055219        0.104130
      -4       1      10        0.373322        0.370945        0.148684
      -3       1      10        3.357333        3.438895        0.060434
      -2       1      10        9.931589        9.957409        0.152513
      -1       1      10        0.341034        0.276225        0.223310
       0       1      10       21.262772       21.161522        0.243587
       1       1      10       14.894653       14.837453        0.171506
       2       1      10       11.321806       11.363098        0.131001
       3       1      10       16.186966       16.094409        0.182778
       4       1      10        0.861663        0.909395        0.053884
       5       1      10        1.524388        1.494523        0.042766
       6       1      10        0.950623        1.023279        0.061250
       7       1      10        3.188964        3.187475        0.055064
       8       1      10        7.737242        7.720881        0.101104
       9       1      10        5.517648        5.501545        0.073194
     -11       2      10        1.885921        1.876966        0.073774
     -10       2      10        1.663669        1.580411        0.054633
      -9       2      10        4.174612        4.166653        0.059343
      -8       2      10        5.958010        6.006247        0.073119
      -7       2      10       15.793563       15.809491        0.178752
      -6       2      10        5.582934        5.574944        0.066133
      -5       2      10        0.100296        0.374166        0.374166
      -4       2      10        9.805145        9.895100        0.113075
      -3       2      10        5.922317        5.844570        0.088704
      -2       2      10       16.802504       16.528763        0.208530
      -1       2      10       24.018504       23.914222        0.281406
       0       2      10        8.968936        8.930398        0.112291
       1       2      10        3.821972        3.719005        0.063462
       2       2      10       15.344729       15.193420        0.170770
       3       2      10        5.888460        5.879031        0.070416
       4       2      10       11.294292       11.229871        0.126718
       5       2      10       11.153048       11.256554        0.127313
       6       2      10        2.224306        2.176626        0.050126
       7       2      10        1.758271        1.775387        0.057627
       8       2      10        7.096373        7.098310        0.086320
     -10       3      10        5.117185        5.050743        0.068775
      -9       3      10        4.074365        4.060542        0.058917
      -8       3      10        5.557668        5.605087        0.070920
      -7       3      10        6.094066        5.961040        0.073936
      -6       3      10        1.297941        1.319848        0.053120
      -5       3      10        4.525579        4.514421        0.057292
      -4       3      10       14.350905       14.141075        0.168244
      -3       3      10        7.989330        7.942292        0.095509
      -2       3      10        8.392694        8.362237        0.096827
      -1       3      10       10.054589       10.000500        0.113134
       0       3      10        1.990358        2.073668        0.042659
       1       3      10        1.553848        1.602623        0.043136
       2       3      10        2.805908        2.740639        0.043325
       3       3      10        0.897459        0.784920        0.075273
       4       3      10        5.550921        5.557697        0.072353
       5       3      10       10.999997       11.110806        0.125816
       6       3      10       10.223011       10.238164        0.124806
       7       3      10        2.498168        2.545958        0.059072
       8       3      10        2.960884        2.968114        0.080589
      -9       4      10        1.406034        1.458869        0.071318
      -8       4      10        1.041527        1.014101        0.094318
      -7       4      10        0.895858        0.875500        0.077064
      -6       4      10        2.517150        2.459471        0.048393
      -5       4      10        8.821460        8.730693        0.100861
      -4       4      10        3.070539        3.035770        0.047577
      -3       4      10       11.084760       11.072488        0.128083
      -2       4      10        8.829784        8.827287        0.102495
      -1       4      10        0.016233        0.373363        0.373363
       0       4      10        7.283923        7.225164        0.083596
       1       4      10        0.334349        0.333766        0.175021
       2       4      10        2.338229        2.339402        0.043928
       3       4      10        5.967004        5.986986        0.071413
       4       4      10        2.145722        2.059660        0.047547
       5       4      10        7.225302        7.252310        0.096683
       6       4      10        7.814715        7.774574        0.092647
       7       4      10        1.048445        0.984733        0.098336
      -7       5      10        4.224104        4.236390        0.069617
      -6       5      10        7.118466        7.022250        0.088420
      -5       5      10        3.397701        3.430452        0.078885
      -4       5      10        6.368783        6.389992        0.082140
      -3       5      10        3.847039        3.866652        0.061130
      -2       5      10        3.266385        3.313457        0.067383
      -1       5      10        6.897135        6.962184        0.081995
       0       5      10        0.797818        0.873613        0.074364
       1       5      10        2.718362        2.649755        0.051832
       2       5      10        3.451771        3.406905        0.056532
       3       5      10        0.440600        0.363318        0.217716
       4       5      10        7.055644        7.158911        0.086641
       5       5      10        0.809857        0.721457        0.146914
      -4       6      10        0.854403        0.848528        0.135647
      -3       6      10        3.194674        3.232646        0.090990
      -2       6      10        0.549330        0.437836        0.239846
      -1       6      10        1.289538        1.267241        0.078923
       0       6      10        6.283162        6.359874        0.079667
       1       6      10        4.662194        4.677072        0.068601
       2       6      10        0.061108        0.445533        0.445533
     -11       1      11        3.780742        3.790119        0.064934
     -10       1      11        2.468827        2.437868        0.059865
      -9       1      11        4.642951        4.659614        0.059505
      -8       1      11        2.288396        2.312034        0.041307
      -7       1      11       12.202379       12.177849        0.137915
      -6       1      11        3.665796        3.585666        0.050273
      -5       1      11        0.773402        0.812896        0.077845
      -4       1      11        2.392800        2.398374        0.052932
      -3       1      11       22.377401       22.181749        0.268739
      -2       1      11       15.999603       15.886472        0.182969
      -1       1      11       15.045484       14.922131        0.171877
       0       1      11       25.113895       24.765702        0.289591
       1       1      11        0.356772        0.336601        0.198037
       2       1      11        2.316547        2.265612        0.055839
       3       1      11        6.493778        6.457244        0.076335
       4       1      11       19.867669       19.968726        0.225879
       5       1      11        9.579895        9.516144        0.108541
       6       1      11       10.093485        9.995899        0.115818
       7       1      11        7.262242        7.257892        0.086212
       8       1      11        4.438547        4.459821        0.079410
     -11       2      11        2.766187        2.667321        0.090520
     -10       2      11        6.247423        6.282515        0.080741
      -9       2      11        0.318071        0.583781        0.123455
      -8       2      11        8.094801        8.071493        0.093711
      -7       2      11        8.521616        8.525198        0.100472
      -6       2      11        0.851631        0.847349        0.058299
      -5       2      11       11.310020       11.282287        0.129709
      -4       2      11        4.849738        4.933356        0.062524
      -3       2      11        8.579359        8.419382        0.113962
      -2       2      11        6.521817        6.470549        0.083296
      -1       2      11       15.150092       14.955267        0.179611
       0       2      11        2.033630        2.060582        0.060407
       1       2      11        5.148993        5.129620        0.065234
       2       2      11       10.009853        9.924414        0.112483
       3       2      11        5.388019        5.328602        0.066473
       4       2      11        1.949662        1.924916        0.047577
       5       2      11        5.751538        5.814637        0.071293
       6       2      11        4.312428        4.294997        0.066995
       7       2      11        5.717036        5.700000        0.071501
       8       2      11        0.691836        0.829518        0.131951
     -10       3      11        0.122186        0.321248        0.285192
      -9       3      11        1.932225        1.902630        0.053251
      -8       3      11        4.402722        4.472471        0.065318
      -7       3      11        0.909616        0.924932        0.069304
      -6       3      11        3.774682        3.756461        0.054570
      -5       3      11        1.354791        1.336039        0.053191
      -4       3      11        8.080989        8.018354        0.093520
      -3       3      11        2.115477        2.153277        0.046241
      -2       3      11        7.978179        7.901835        0.094595
      -1       3      11       11.471861       11.520851        0.133138
       0       3      11        2.109281        2.105991        0.042087
       1       3      11        7.011278        6.892605        0.081070
       2       3      11        0.796502        0.859011        0.085965
       3       3      11        7.110452        7.147307        0.085438
       4       3      11        1.042687        1.106391        0.106141
       5       3      11        8.300223        8.239903        0.096378
       6       3      11        2.431663        2.273785        0.077903
       7       3      11        0.045871        0.448888        0.448888
      -9       4      11        4.343307        4.354193        0.064788
      -8       4      11        8.687365        8.655923        0.101275
      -7       4      11        6.885642        6.782551        0.081059
      -6       4      11        4.665023        4.759307        0.068145
      -5       4      11        1.078432        1.119643        0.068405
      -4       4      11        0.606253        0.525071        0.120226
      -3       4      11        3.544391        3.529306        0.050082
      -2       4      11        7.546301        7.579842        0.089181
      -1       4      11        3.088182        3.069348        0.051319
       0       4      11        1.434883        1.529281        0.047998
       1       4      11        2.106165        2.178210        0.045301
       2       4      11        0.849392        0.901831        0.066966
       3       4      11        0.277331        0.493964        0.131196
       4       4      11        1.222802        1.208263        0.067869
       5       4      11        2.919444        2.985716        0.069897
       6       4      11        2.416708        2.339530        0.075330
      -7       5      11        5.633574        5.523676        0.074089
      -6       5      11        1.283885        1.384197        0.077483
      -5       5      11        0.412374        0.512835        0.206241
      -4       5      11        2.141594        2.090311        0.059154
      -3       5      11        2.160636        2.201431        0.058279
      -2       5      11        1.340625        1.288138        0.064578
      -1       5      11        2.239976        2.185269        0.048870
       0       5      11        3.527468        3.496856        0.052585
       1       5      11        1.755238        1.732657        0.054116
       2       5      11        1.015469        1.007422        0.079629
       3       5      11        0.060845        0.321714        0.321714
       4       5      11        4.994372        5.016971        0.071468
      -3       6      11        1.143187        1.010891        0.106568
      -2       6      11        4.593081        4.665940        0.069638
      -1       6      11        0.152053        0.400375        0.400375
       0       6      11        2.156230        2.135299        0.062933
       1       6      11        0.787774        0.864060        0.112994
     -11       0      12        2.942492        2.832984        0.080258
     -10       0      12        6.246384        6.114818        0.079588
      -9       0      12        0.054287        0.591016        0.189643
      -8       0      12        3.140670        3.183551        0.059452
      -7       0      12        4.089613        4.172409        0.073751
      -5       0      12       11.756676       11.769452        0.150072
      -4       0      12       27.481525       27.462520        0.345920
      -3       0      12       21.208435       21.483249        0.264154
      -2       0      12        7.176133        7.210270        0.114990
      -1       0      12       18.570208       18.359739        0.226344
       0       0      12        6.417350        6.463436        0.102854
       1       0      12        4.359140        4.348678        0.083470
       2       0      12       15.436478       15.224979        0.209654
       3       0      12       29.299677       29.479824        0.353375
       4       0      12        2.920396        2.981845        0.068994
       5       0      12        7.426931        7.306436        0.086532
       6       0      12       17.188740       17.182549        0.195201
       7       0      12        7.591420        7.478503        0.102528
       8       0      12        8.986173        8.878007        0.107089
     -11       1      12        6.726294        6.732459        0.083775
     -10       1      12        3.560762        3.551479        0.057484
      -9       1      12        0.448383        0.625460        0.107483
      -8       1      12        2.471201        2.382562        0.041942
      -7       1      12        3.066750        2.999533        0.044250
      -6       1      12       11.523017       11.560709        0.130486
      -5       1      12        8.824819        8.977472        0.104423
      -4       1      12       16.025037       15.929846        0.182783
      -3       1      12       12.896406       12.951062        0.158095
      -2       1      12        5.420107        5.418118        0.080703
      -1       1      12       16.365802       16.256691        0.187777
       0       1      12        0.796435        0.737496        0.101178
       1       1      12        2.451981        2.574005        0.086998
       2       1      12        8.694714        8.669256        0.104444
       3       1      12        5.897858        5.772434        0.069540
       4       1      12        5.947615        5.973441        0.071069
       5       1      12       13.271802       13.176874        0.149211
       6       1      12        1.490779        1.458424        0.059674
       7       1      12        7.033633        7.003785        0.084247
       8       1      12        3.766456        3.761250        0.073432
     -11       2      12        2.943665        2.962685        0.063150
     -10       2      12        4.064346        4.121408        0.060250
      -9       2      12        3.252409        3.214187        0.053333
      -8       2      12        5.173072        5.098529        0.062757
      -7       2      12        5.055100        5.093525        0.061627
      -6       2      12        5.369047        5.415349        0.065021
      -5       2      12        8.706919        8.786638        0.100039
      -4       2      12        1.545617        1.625085        0.052157
      -3       2      12        2.573156        2.588977        0.052345
      -2       2      12       18.464416       18.290981        0.207840
      -1       2      12       10.362256       10.190682        0.127382
       0       2      12        7.279631        7.255067        0.084921
       1       2      12        6.799510        6.756626        0.079501
       2       2      12        1.084019        1.075500        0.053981
       3       2      12        8.224136        8.234926        0.099202
       4       2      12       17.945511       17.793257        0.203203
       5       2      12        8.311615        8.321178        0.101993
       6       2      12        3.270159        3.304088        0.059246
       7       2      12        1.056874        1.100591        0.088415
       8       2      12        0.491029        0.313688        0.313688
     -10       3      12        0.113737        0.399750        0.399750
      -9       3      12       11.750855       11.746489        0.134426
      -8       3      12       12.963580       12.908912        0.146859
      -7       3      12        1.834029        1.823047        0.051296
      -6       3      12        1.141816        1.651454        0.051048
      -5       3      12        1.506760        1.481519        0.056879
      -4       3      12        6.322972        6.247640        0.075930
      -3       3      12       11.579562       11.634002        0.135741
      -2       3      12       16.522145       16.392071        0.185900
      -1       3      12        0.842512        0.873212        0.061979
       0       3      12        4.686102        5.458296        0.072110
       1       3      12       10.483488       10.444616        0.120857
       2       3      12        3.434930        3.484968        0.057286
       3       3      12       10.245790       10.241582        0.117354
       4       3      12        0.100890        0.239792        0.239792
       5       3      12        1.394943        1.465333        0.079692
       6       3      12        2.029293        2.048829        0.059382
       7       3      12        3.398620        3.381124        0.069629
      -9       4      12        4.555735        4.468557        0.065603
      -8       4      12        7.604930        7.527483        0.089741
      -7       4      12        3.384662        3.452825        0.060628
      -6       4      12        6.181558        6.129845        0.077490
      -5       4      12        2.529234        2.510120        0.051888
      -4       4      12        0.984762        1.156028        0.060583
      -3       4      12        3.120135        3.066382        0.050690
      -2       4      12        0.630464        0.559821        0.125080
      -1       4      12        8.199005        8.181198        0.096397
       0       4      12        8.892364        8.818730        0.103341
       1       4      12        2.259004        2.235867        0.048974
       2       4      12       10.644291       10.643778        0.124747
       3       4      12        2.388676        2.427612        0.054112
       4       4      12        0.807348        0.947312        0.104816
       5       4      12        1.448214        1.334016        0.086780
       6       4      12        1.023514        0.997296        0.155810
      -7       5      12        9.196673        9.222147        0.110836
      -6       5      12        0.897361        0.797810        0.136523
      -5       5      12        6.156266        6.233298        0.080006
      -4       5      12        5.078649        5.104998        0.069523
      -3       5      12        6.460423        6.490532        0.082802
      -2       5      12        1.711496        1.804273        0.055187
      -1       5      12        6.824814        6.731047        0.082363
       0       5      12        5.189994        5.212869        0.065539
       1       5      12        8.574872        8.612723        0.100262
       2       5      12        1.592706        1.625331        0.074847
       3       5      12        2.345402        2.102665        0.098045
       4       5      12        2.547014        2.638428        0.073783
      -2       6      12        1.185195        1.178940        0.094920
      -1       6      12        0.682851        0.776788        0.130568
     -11       1      13        1.145009        1.158490        0.081829
     -10       1      13        6.175749        6.126745        0.078356
      -9       1      13        1.056514        0.960000        0.070562
      -8       1      13        0.270478        0.246374        0.246374
      -7       1      13        5.513719        5.485435        0.065564
      -6       1      13        3.952782        3.990238        0.051457
      -5       1      13        5.333201        5.340131        0.064337
      -4       1      13        6.996354        6.957730        0.083648
      -3       1      13        1.649462        1.672005        0.062005
      -2       1      13       10.100328        9.977024        0.118626
      -1       1      13        4.222110        4.217582        0.088176
       0       1      13        9.010518        8.910668        0.117943
       1       1      13        4.612609        4.597608        0.059326
       2       1      13       19.235939       19.184890        0.217286
       3       1      13       10.559715       10.519030        0.119030
       4       1      13        4.472081        4.326430        0.058175
       5       1      13        7.219813        7.222603        0.086218
       6       1      13        6.659788        6.600076        0.080260
       7       1      13        7.046302        6.994855        0.084790
       8       1      13        5.998483        5.951806        0.080520
     -10       2      13        6.152974        6.198145        0.076871
      -9       2      13       10.233148       10.231324        0.116978
      -8       2      13        2.579343        2.688829        0.046046
      -7       2      13        4.042360        4.039926        0.052320
      -6       2      13        0.853341        0.778717        0.068435
      -5       2      13       15.337381       15.325469        0.178522
      -4       2      13        3.279746        3.258527        0.055560
      -3       2      13       13.031909       12.968038        0.146181
      -2       2      13        9.814474        9.773024        0.114401
      -1       2      13        6.424421        6.322025        0.077507
       0       2      13        5.620954        5.603570        0.067868
       1       2      13        9.243806        9.233526        0.107683
       2       2      13       10.589913       10.617909        0.123625
       3       2      13        2.972405        3.051049        0.070277
       4       2      13        9.316284        9.281649        0.117752
       5       2      13        0.135549        0.436807        0.436807
       6       2      13        4.778477        4.819025        0.063712
       7       2      13        3.656973        3.645682        0.066716
     -10       3      13        1.004262        0.945516        0.095222
      -9       3      13        4.730727        4.831356        0.070684
      -8       3      13        2.273014        2.334695        0.054037
      -7       3      13        4.988561        4.953685        0.064309
      -6       3      13        4.580706        4.687217        0.063582
      -5       3      13        0.349983        0.262107        0.262107
      -4       3      13        1.769341        1.804494        0.051525
      -3       3      13        5.458739        5.461868        0.071321
      -2       3      13        3.457512        3.468717        0.048483
      -1       3      13        1.943756        1.906332        0.042733
       0       3      13        0.307273        0.392556        0.392556
       1       3      13        9.549210        9.565616        0.110775
       2       3      13        0.577130        0.553715        0.154090
       3       3      13        6.304558        6.178187        0.075155
       4       3      13        6.554692        6.490994        0.079988
       5       3      13        3.768771        3.706481        0.060936
       6       3      13        1.458186        1.313126        0.090751
      -8       4      13        6.063089        6.012986        0.083399
      -7       4      13        0.548678        0.459674        0.459674
      -6       4      13        6.714853        6.720714        0.085731
      -5       4      13        7.042783        6.935705        0.082822
      -4       4      13        9.604942        9.699691        0.118459
      -3       4      13       10.242625       10.253292        0.117218
      -2       4      13        5.919055        5.864299        0.081652
      -1       4      13        1.022734        1.098180        0.062806
       0       4      13        4.436405        4.489878        0.058512
       1       4      13        5.089301        5.132446        0.068455
       2       4      13        6.163091        6.218601        0.080116
       3       4      13        6.623322        6.616646        0.083576
       4       4      13        1.371944        1.346922        0.083950
       5       4      13        0.068281        0.510000        0.510000
      -6       5      13        1.462347        1.369854        0.093139
      -5       5      13        3.764568        3.711469        0.089039
      -4       5      13        1.322058        1.318636        0.083646
      -3       5      13        1.112783        0.994837        0.095504
      -2       5      13        4.382009        4.400909        0.061785
      -1       5      13        0.175010        0.412553        0.198544
       0       5      13        1.830588        1.777133        0.051966
       1       5      13        1.123463        1.084205        0.086407
       2       5      13        2.288453        2.344440        0.079269
       3       5      13        1.048612        1.136442        0.098848
     -11       0      14       10.730574       10.775899        0.141521
     -10       0      14        1.654465        1.716246        0.078534
      -9       0      14        2.555854        2.495195        0.065093
      -8       0      14       11.993974       12.023311        0.140971
      -7       0      14        5.802156        6.415450        0.090104
      -6       0      14        9.167098        9.162314        0.104721
      -5       0      14        1.480647        1.379529        0.057598
      -4       0      14        2.406904        2.420971        0.062963
      -3       0      14        7.482861        7.469806        0.106247
      -2       0      14       13.283434       13.339790        0.160640
      -1       0      14       12.326141       12.169223        0.168807
       0       0      14       12.861108       12.782801        0.149116
       1       0      14       16.376188       16.370095        0.193568
       2       0      14       17.470123       17.557050        0.209716
       3       0      14        3.406100        3.410718        0.070060
       4       0      14        0.427109        0.411339        0.278298
       5       0      14        7.041390        6.989134        0.098924
       6       0      14        3.678224        3.706481        0.073438
       7       0      14        6.231939        6.271762        0.087185
     -11       1      14        4.617708        4.639289        0.066871
     -10       1      14        7.743668        7.760155        0.097388
      -9       1      14        6.703745        6.702164        0.082043
      -8       1      14        1.305905        1.244468        0.051572
      -7       1      14        7.029131        7.025311        0.087084
      -6       1      14        8.477029        8.433742        0.097196
      -5       1      14        9.211849        9.158766        0.104209
      -4       1      14        7.219591        7.286083        0.085180
      -3       1      14        1.015875        1.131459        0.063002
      -2       1      14        7.647702        7.597302        0.091571
      -1       1      14       11.945267       11.849895        0.134093
       0       1      14        5.343565        5.322030        0.066176
       1       1      14       19.892225       19.938154        0.225975
       2       1      14        3.145421        3.134741        0.051528
       3       1      14        1.398351        1.432585        0.065069
       4       1      14        2.743576        2.707822        0.064775
       5       1      14        0.948298        0.938136        0.084263
       6       1      14        0.526987        0.441588        0.198483
       7       1      14        8.807707        8.772685        0.115665
     -10       2      14        6.741065        6.675777        0.082675
      -9       2      14        3.957522        4.095363        0.056923
      -8       2      14        6.112720        6.160844        0.074137
      -7       2      14        3.398280        3.402352        0.051830
      -6       2      14        4.572106        4.565085        0.060199
      -5       2      14        1.461865        1.555281        0.048198
      -4       2      14        8.534036        8.501882        0.099442
      -3       2      14        1.569332        1.638719        0.054042
      -2       2      14        6.600731        6.602500        0.077854
      -1       2      14        1.989886        1.975070        0.045044
       0       2      14       13.525268       13.517396        0.154388
       1       2      14        4.549632        4.510876        0.061831
       2       2      14        2.275706        2.289192        0.048389
       3       2      14        5.084613        4.959032        0.063218
       4       2      14        5.849005        5.928153        0.074607
       5       2      14        4.419811        4.420181        0.064151
       6       2      14       10.460121       10.415373        0.121200
       7       2      14        4.651687        4.594780        0.068412
      -9       3      14        4.515149        4.469228        0.070478
      -8       3      14        2.160561        2.099381        0.056197
      -7       3      14        8.661600        8.662909        0.101192
      -6       3      14       13.513631       13.466625        0.152347
      -5       3      14        1.634855        1.642529        0.056622
      -4       3      14       10.148352       10.010994        0.117056
      -3       3      14       15.007235       14.925147        0.174214
      -2       3      14        4.038002        3.967745        0.054179
      -1       3      14        9.246905        9.189940        0.106329
       0       3      14        9.455362        9.439280        0.111954
       1       3      14        6.896537        6.900145        0.082521
       2       3      14        5.234998        5.239752        0.066455
       3       3      14       12.578412       12.542727        0.143533
       4       3      14        0.306751        0.457165        0.457165
       5       3      14        9.824471        9.784886        0.116432
       6       3      14        0.475883        0.326650        0.326650
      -8       4      14        0.062404        0.390640        0.390640
      -7       4      14        3.375960        3.348283        0.067125
      -6       4      14        6.758997        6.656125        0.082009
      -5       4      14        4.848829        4.923515        0.071711
      -4       4      14        8.645036        8.616960        0.123492
      -3       4      14        4.369721        4.366692        0.061230
      -2       4      14        5.294042        5.402222        0.070243
      -1       4      14        3.346437        3.386296        0.052679
       0       4      14        0.566883        0.701570        0.097252
       1       4      14        2.379232        2.335294        0.049884
       2       4      14        5.127423        5.091267        0.069713
       3       4      14        3.243789        3.198437        0.066664
       4       4      14        8.370282        8.373470        0.102376
      -6       5      14        2.814447        2.876595        0.116251
      -5       5      14       12.861662       12.798828        0.154066
      -4       5      14        6.662965        6.623972        0.086847
      -3       5      14        2.325655        2.305363        0.068088
      -2       5      14        2.883481        2.913143        0.060600
      -1       5      14        2.460838        2.377961        0.053440
       0       5      14        6.831541        6.858207        0.083179
       1       5      14        8.102590        8.096419        0.101546
       2       5      14        7.864083        7.806856        0.118553
     -10       1      15        0.358924        0.431625        0.431625
      -9       1      15        1.387081        1.307326        0.055287
      -8       1      15        7.219994        7.228624        0.084255
      -7       1      15        6.637085        6.648007        0.080207
      -6       1      15        3.333106        3.473471        0.048854
      -5       1      15       11.297999       11.309288        0.132974
      -4       1      15        0.613487        0.602163        0.109111
      -3       1      15        0.676082        0.579828        0.128496
      -2       1      15        5.992990        5.983227        0.073320
      -1       1      15        5.782781        5.776677        0.070715
       0       1      15        3.350563        3.274905        0.052793
       1       1      15        3.594244        3.620221        0.059603
       2       1      15        4.113688        4.138236        0.057673
       3       1      15        3.052746        3.052098        0.058571
       4       1      15        5.485199        5.484341        0.071209
       5       1      15        7.568816        7.514453        0.094075
       6       1      15        2.523577        2.482056        0.072927
       7       1      15        8.518268        8.545876        0.102654
     -10       2      15        0.474295        0.506853        0.194123
      -9       2      15        1.266963        1.072567        0.068774
      -8       2      15        0.676315        0.599083        0.110513
      -7       2      15       11.700280       11.637869        0.137434
      -6       2      15        3.040910        3.064914        0.056277
      -5       2      15        6.192053        6.226797        0.076268
      -4       2      15       10.569381       10.586312        0.120654
      -3       2      15        9.585862        9.572826        0.112699
      -2       2      15        2.692566        2.619294        0.066119
      -1       2      15        6.312417        6.234982        0.079740
       0       2      15       17.554703       17.540525        0.198379
       1       2      15        1.667814        1.571401        0.052947
       2       2      15        6.363275        6.333009        0.080729
       3       2      15        1.977928        2.000800        0.050954
       4       2      15        9.200629        9.179924        0.109422
       5       2      15        0.200391        0.312730        0.312730
       6       2      15        7.137554        7.144438        0.091283
      -9       3      15        2.901697        3.034617        0.080332
      -8       3      15        1.258539        1.321098        0.071698
      -7       3      15        3.970182        4.009115        0.064752
      -6       3      15        6.419336        6.440186        0.077561
      -5       3      15        2.779832        2.775572        0.073110
      -4       3      15        4.293767        4.388963        0.058259
      -3       3      15        2.237234        2.247532        0.046691
      -2       3      15        6.025697        6.009908        0.073832
      -1       3      15        4.392652        4.475042        0.057803
       0       3      15        0.852662        1.054040        0.061971
       1       3      15        1.674681        1.732166        0.051363
       2       3      15        4.096939        4.019079        0.057009
       3       3      15        3.867441        4.043513        0.063564
       4       3      15        0.112098        0.336601        0.314240
       5       3      15        1.663277        1.646360        0.088188
      -8       4      15        3.145688        3.183080        0.085985
      -7       4      15        6.500714        6.394920        0.085324
      -6       4      15        8.679670        8.582074        0.121105
      -5       4      15        6.636027        6.628575        0.087550
      -4       4      15        1.699407        1.612607        0.064899
      -3       4      15        0.208660        0.453211        0.453211
      -2       4      15        5.831263        5.875968        0.084595
      -1       4      15       11.166465       11.266765        0.130339
       0       4      15        9.305279        9.312250        0.113391
       1       4      15        7.790533        7.824065        0.091795
       2       4      15        4.291990        4.251000        0.062922
       3       4      15        0.281804        0.442945        0.442945
       4       4      15        4.130926        4.245586        0.073296
      -5       5      15        0.579867        0.421070        0.346908
      -4       5      15        0.884180        0.731437        0.151696
      -3       5      15        0.274138        0.390000        0.260000
      -2       5      15        0.667163        0.568067        0.166694
      -1       5      15        2.005245        1.986303        0.057495
       0       5      15        2.358868        2.253375        0.079209
       1       5      15        0.788485        0.669851        0.153324
     -10       0      16        3.080254        3.177420        0.087922
      -9       0      16        8.366810        8.433386        0.101219
      -8       0      16        6.289988        6.399922        0.090960
      -7       0      16        4.819759        4.839318        0.068155
      -6       0      16       20.451062       20.568665        0.237655
      -5       0      16        0.606603        0.271293        0.271293
      -4       0      16       13.600754       13.524422        0.159169
      -3       0      16        6.591348        6.591130        0.082674
      -2       0      16        6.098494        6.054255        0.086424
      -1       0      16        8.541612        8.514987        0.106301
       0       0      16        5.881583        6.103605        0.095028
       1       0      16        6.235671        6.175273        0.083558
       2       0      16       10.604173       10.659737        0.126931
       3       0      16        5.972497        5.965400        0.093859
       4       0      16       12.363131       12.422158        0.142092
       5       0      16        7.056475        6.998000        0.096768
       6       0      16        2.597061        2.517737        0.109418
     -10       1      16        1.803637        1.779213        0.060347
      -9       1      16        2.919035        2.922345        0.050064
      -8       1      16        5.351964        5.370847        0.066415
      -7       1      16        4.327933        4.422782        0.060328
      -6       1      16        1.383792        1.441284        0.045505
      -5       1      16       13.275122       13.357021        0.151719
      -4       1      16        8.424768        8.375381        0.096069
      -3       1      16       10.138217       10.082162        0.118228
      -2       1      16        1.849754        1.968578        0.059311
      -1       1      16        4.466246        4.444772        0.063562
       0       1      16        3.432929        3.422864        0.056412
       1       1      16        8.600161        8.628615        0.100427
       2       1      16        1.275933        1.333379        0.095357
       3       1      16       13.671302       13.705473        0.157780
       4       1      16        3.244719        3.222732        0.063301
       5       1      16        0.541037        0.455302        0.300706
       6       1      16        9.216862        9.276961        0.119559
     -10       2      16        1.560383        1.525057        0.069173
      -9       2      16        5.687720        5.624233        0.072657
      -8       2      16       11.097961       11.163781        0.127024
      -7       2      16        6.346158        6.461424        0.077303
      -6       2      16        1.080613        1.017546        0.074678
      -5       2      16        3.257776        3.249461        0.052275
      -4       2      16        5.724601        5.774080        0.070485
      -3       2      16        6.854830        6.843829        0.080694
      -2       2      16       10.993375       10.955364        0.124390
      -1       2      16        0.404359        0.496085        0.148090
       0       2      16        2.979033        2.957059        0.062288
       1       2      16        4.258194        4.235091        0.065439
       2       2      16        6.431265        6.446937        0.077714
       3       2      16        2.495746        2.457438        0.051632
       4       2      16        2.739233        2.655880        0.061752
       5       2      16        6.205696        6.095572        0.081588
       6       2      16        5.027000        5.126890        0.082190
      -9       3      16        3.236574        3.265731        0.076374
      -8       3      16        7.697089        7.683944        0.096850
      -7       3      16        8.635305        8.537213        0.121157
      -6       3      16        2.434343        2.386357        0.077201
      -5       3      16        0.091037        0.338378        0.225241
      -4       3      16        3.672422        3.667424        0.074375
      -3       3      16        0.110526        0.313847        0.280681
      -2       3      16       10.331783       10.281537        0.116892
      -1       3      16       19.371977       19.344250        0.220966
       0       3      16        1.940657        1.977372        0.048383
       1       3      16        1.011889        0.989646        0.075918
       2       3      16        3.481629        3.528597        0.056998
       3       3      16        5.167131        5.212005        0.070119
       4       3      16        8.720275        8.729777        0.126928
       5       3      16       10.415337       10.465658        0.123511
      -7       4      16        5.693773        5.698947        0.075247
      -6       4      16        1.287002        1.394848        0.104886
      -5       4      16        0.055631        0.429418        0.429418
      -4       4      16        2.507194        2.495917        0.066328
      -3       4      16        3.673063        3.664560        0.061089
      -2       4      16        7.014434        6.962040        0.093052
      -1       4      16        3.709524        3.689173        0.056543
       0       4      16        7.426721        7.593287        0.111642
       1       4      16        6.526797        6.489530        0.079928
       2       4      16        0.078517        0.338083        0.282405
       3       4      16        2.818694        2.882568        0.070363
      -4       5      16        0.497721        0.565420        0.217713
      -3       5      16        7.755226        7.767239        0.120083
      -2       5      16        6.723376        6.734092        0.088793
      -1       5      16        0.837669        0.726017        0.127769
       0       5      16        9.036987        8.901573        0.111237
     -10       1      17        7.117648        7.147237        0.088696
      -9       1      17       10.989563       10.911462        0.125360
      -8       1      17        4.793446        4.829389        0.063259
      -7       1      17        8.596946        8.680438        0.099704
      -6       1      17        1.851662        1.845454        0.047705
      -5       1      17        7.312816        7.269801        0.084607
      -4       1      17        3.814843        3.836665        0.058968
      -3       1      17       13.830082       13.798551        0.155970
      -2       1      17        9.927628        9.868435        0.113641
      -1       1      17        2.332147        2.343032        0.070061
       0       1      17        7.958879        8.019227        0.097674
       1       1      17        3.433184        3.437441        0.083637
       2       1      17        3.752917        3.730147        0.062723
       3       1      17        2.008006        2.049707        0.069682
       4       1      17        5.309705        5.295281        0.107892
       5       1      17        0.534951        0.323265        0.323265
      -9       2      17        5.307591        5.254998        0.069441
      -8       2      17        2.594223        2.591158        0.049643
      -7       2      17        2.643560        2.681343        0.062202
      -6       2      17        5.543907        5.636133        0.070435
      -5       2      17        5.099053        5.042519        0.065572
      -4       2      17        4.933279        4.904080        0.065795
      -3       2      17        1.780484        1.872191        0.048733
      -2       2      17       13.371012       13.277048        0.151119
      -1       2      17        0.366591        0.459783        0.176410
       0       2      17        0.200819        0.415572        0.219103
       1       2      17        3.568287        3.685377        0.054950
       2       2      17       12.268417       12.302845        0.139786
       3       2      17        4.716443        4.802291        0.063620
       4       2      17        4.128832        4.100732        0.067619
       5       2      17        9.009882        9.065374        0.109482
      -8       3      17        7.465522        7.505531        0.099385
      -7       3      17        0.781111        0.822861        0.111876
      -6       3      17        1.448509        1.464957        0.070683
      -5       3      17        0.580009        0.665733        0.122594
      -4       3      17        6.919089        7.012132        0.082991
      -3       3      17        1.953414        1.973677        0.053182
      -2       3      17        3.794530        3.807230        0.054231
      -1       3      17        6.170633        6.250520        0.077028
       0       3      17        4.072318        4.049444        0.059081
       1       3      17        2.286465        2.355929        0.055885
       2       3      17        0.865075        0.782240        0.118388
       3       3      17        4.815704        4.908156        0.070388
       4       3      17        3.121998        3.163068        0.073893
      -6       4      17        0.608468        0.615711        0.168721
      -5       4      17        2.864590        2.748218        0.061565
      -4       4      17        3.973880        3.964341        0.073197
      -3       4      17        5.969409        5.964813        0.082552
      -2       4      17        6.066518        5.990326        0.075006
      -1       4      17        5.878362        5.810336        0.072653
       0       4      17        1.610200        1.499367        0.073218
       1       4      17        3.709051        3.737245        0.062466
       2       4      17        4.588487        4.594018        0.086912
      -9       0      18        0.965444        0.835584        0.153088
      -8       0      18        2.851518        2.790430        0.068243
      -7       0      18        5.015092        4.990591        0.071343
      -6       0      18        7.102316        7.156466        0.090208
      -5       0      18        9.302968        9.210863        0.108885
      -4       0      18       20.696478       20.803846        0.240043
      -3       0      18       10.393745       10.408170        0.135390
      -2       0      18        4.051041        3.958661        0.071889
      -1       0      18       13.924070       13.977482        0.157931
       0       0      18        1.340272        2.550647        0.217859
       1       0      18       16.785308       16.749328        0.192457
       2       0      18        4.120439        4.074555        0.082062
       3       0      18        5.717372        5.838065        0.097943
       4       0      18        0.764793        0.521249        0.468333
       5       0      18        2.486661        2.371519        0.254067
      -9       1      18        4.742940        4.804789        0.065908
      -8       1      18        5.929387        5.857132        0.071633
      -7       1      18        0.827625        0.693397        0.107735
      -6       1      18        1.490813        1.443364        0.062459
      -5       1      18        1.304200        1.317460        0.058452
      -4       1      18        1.787147        1.710263        0.052916
      -3       1      18       11.153694       11.169602        0.127863
      -2       1      18        5.257272        5.246809        0.073995
      -1       1      18        6.983504        7.000071        0.085449
       0       1      18        9.055620        9.117236        0.106077
       1       1      18        3.678037        3.673690        0.093606
       2       1      18        8.307556        8.346017        0.099260
       3       1      18        3.041943        3.131246        0.078935
       4       1      18        1.187201        1.247718        0.103471
       5       1      18        4.296429        4.237688        0.115674
      -9       2      18        7.065441        7.028513        0.084739
      -8       2      18        6.817774        6.826712        0.082307
      -7       2      18        3.966096        3.975425        0.061220
      -6       2      18        7.988648        7.952358        0.093414
      -5       2      18        3.992691        4.065218        0.066844
      -4       2      18        5.024572        4.995798        0.063861
      -3       2      18       11.919833       11.992498        0.136276
      -2       2      18        9.490132        9.506314        0.112060
      -1       2      18        4.244536        4.165573        0.063379
       0       2      18        6.179941        6.168792        0.075600
       1       2      18        0.733676        0.723395        0.117095
       2       2      18        2.714921        2.684567        0.070337
       3       2      18        8.292811        8.340983        0.097865
       4       2      18        4.259890        4.216752        0.074169
      -7       3      18        5.790461        5.736549        0.077839
      -6       3      18        5.369616        5.303961        0.069937
      -5       3      18        6.528962        6.496999        0.081082
      -4       3      18        2.937474        2.924705        0.068029
      -3       3      18        3.427501        3.368086        0.057647
      -2       3      18        5.500705        5.539314        0.076439
      -1       3      18        1.921418        1.862096        0.052013
       0       3      18        3.958261        4.167013        0.072016
       1       3      18       10.988634       11.019982        0.126865
       2       3      18        2.204485        2.178050        0.062914
       3       3      18        2.590121        2.785624        0.070058
      -5       4      18        7.491826        7.446879        0.090657
      -4       4      18        2.667324        2.791756        0.067091
      -3       4      18        3.762031        3.643762        0.060886
      -2       4      18        1.933117        1.986580        0.058991
      -1       4      18        0.295114        0.451331        0.451331
       0       4      18        2.854308        2.794298        0.060747
       1       4      18        1.609609        1.688165        0.069431
      -9       1      19        3.078512        3.036445        0.060525
      -8       1      19        0.118972        0.376431        0.220226
      -7       1      19        9.422602        9.327111        0.108109
      -6       1      19        6.238727        6.274392        0.076086
      -5       1      19       11.582343       11.693160        0.132451
      -4       1      19       13.163465       13.253679        0.151770
      -3       1      19        0.921440        1.011385        0.083700
      -2       1      19        2.356220        2.455463        0.058569
      -1       1      19        5.637899        5.656059        0.089462
       0       1      19       12.824988       12.853404        0.147894
       1       1      19        6.194936        6.268174        0.081575
       2       1      19       10.507052       10.581115        0.123582
       3       1      19        5.006253        5.052821        0.074468
       4       1      19        2.118965        1.848513        0.128949
      -8       2      19        3.529295        3.503712        0.059297
      -7       2      19        0.955582        0.796994        0.123125
      -6       2      19        2.939972        2.855591        0.065932
      -5       2      19        6.131298        6.085475        0.073653
      -4       2      19        4.467201        4.415994        0.063638
      -3       2      19        1.069451        1.143766        0.087167
      -2       2      19        5.200923        5.168946        0.069534
      -1       2      19        3.647483        3.704322        0.062619
       0       2      19        6.340791        6.348228        0.079656
       1       2      19        4.405786        4.411689        0.065656
       2       2      19        0.535450        0.533479        0.223318
       3       2      19        6.885254        6.961322        0.086076
      -7       3      19        0.686021        0.541756        0.195924
      -6       3      19        7.198136        7.168473        0.104550
      -5       3      19        4.449466        4.511097        0.067338
      -4       3      19        0.178184        0.442493        0.442493
      -3       3      19        5.869847        5.924272        0.077906
      -2       3      19        2.169599        2.089976        0.058056
      -1       3      19        3.622963        3.661694        0.063639
       0       3      19        1.121205        1.140482        0.085873
       1       3      19        7.039527        7.122851        0.098180
       2       3      19        1.030116        0.977036        0.109972
      -4       4      19        0.016901        0.428252        0.428252
      -3       4      19        0.972609        1.022497        0.100488
      -2       4      19        0.913021        0.835943        0.118099
      -1       4      19        1.468510        1.480608        0.073092
      -8       0      20       11.860250       11.752447        0.150292
      -7       0      20        1.342321        1.399178        0.090133
      -6       0      20        5.727902        5.759253        0.081049
      -5       0      20       18.143998       18.184334        0.210742
      -4       0      20        0.209184        0.396358        0.396358
      -3       0      20        5.690014        5.616672        0.090461
      -2       0      20        7.403511        7.453523        0.100224
      -1       0      20       11.904068       11.893696        0.139122
       0       0      20        5.887489        6.351457        0.134464
       1       0      20       17.175868       17.220918        0.204455
       2       0      20        7.842854        7.853471        0.153146
       3       0      20       10.951858       10.949429        0.152670
      -8       1      20        1.981972        1.943348        0.076961
      -7       1      20        3.841271        3.908836        0.060980
      -6       1      20        9.642729        9.653031        0.111961
      -5       1      20        1.378593        1.432411        0.059931
      -4       1      20        6.289510        6.289913        0.075413
      -3       1      20        2.629374        2.572742        0.057926
      -2       1      20        1.819319        1.845725        0.067355
      -1       1      20        2.988898        3.046818        0.068026
       0       1      20        3.206441        3.447608        0.075220
       1       1      20        4.132981        4.218412        0.074983
       2       1      20        9.133449        9.205596        0.110048
       3       1      20        1.251457        1.099000        0.137646
      -7       2      20        8.904529        8.784418        0.103059
      -6       2      20        8.328299        8.294034        0.101476
      -5       2      20        0.173791        0.281069        0.281069
      -4       2      20        0.593765        0.678749        0.168063
      -3       2      20        3.387998        3.401617        0.063804
      -2       2      20        4.801618        4.786857        0.071669
      -1       2      20       12.688526       12.714952        0.146340
       0       2      20        9.201503        9.272217        0.108811
       1       2      20        1.268242        1.282770        0.120617
       2       2      20        2.539698        2.617117        0.071100
      -6       3      20        1.832471        1.706019        0.071118
      -5       3      20        0.963749        0.959166        0.104064
      -4       3      20        4.567955        4.544337        0.079922
      -3       3      20        3.806404        3.858886        0.062308
      -2       3      20        7.175071        7.103309        0.092674
      -1       3      20        0.886016        0.810617        0.125781
       0       3      20        6.423253        6.503614        0.093622
       1       3      20        0.973763        1.031552        0.153429
      -7       1      21        3.195556        3.155947        0.063957
      -6       1      21        6.586744        6.498846        0.082617
      -5       1      21        1.818589        1.770734        0.050967
      -4       1      21        2.280060        2.180711        0.050946
      -3       1      21        5.182139        5.132446        0.075273
      -2       1      21       13.849405       13.867949        0.158828
      -1       1      21        6.754567        6.755960        0.089402
       0       1      21        7.296643        7.357581        0.094662
       1       1      21        5.665830        5.760989        0.098658
       2       1      21        5.630349        5.698158        0.126084
      -6       2      21        2.316210        2.139299        0.064305
      -5       2      21        0.838888        0.865043        0.098101
      -4       2      21        3.884560        3.808149        0.071841
      -3       2      21        6.066734        6.083995        0.078331
      -2       2      21        1.401850        1.305680        0.091596
      -1       2      21        1.823275        1.895125        0.071174
       0       2      21        6.647166        6.716621        0.085407
       1       2      21        2.780679        2.736750        0.072937
      -4       3      21        2.306427        2.260155        0.071457
      -3       3      21        4.634867        4.872782        0.077159
      -2       3      21        0.052605        0.564358        0.215216
      -1       3      21        6.609879        6.614529        0.090880
      -7       0      22        1.256004        1.133578        0.217937
      -6       0      22        3.038183        3.010598        0.079779
      -5       0      22        0.854757        0.752994        0.159109
      -4       0      22        2.126760        2.010224        0.074739
      -3       0      22       17.969415       17.925680        0.228505
      -2       0      22        3.823963        3.908197        0.103725
      -1       0      22        1.517163        1.562754        0.125639
       0       0      22        7.326800        7.569742        0.104356
       1       0      22        3.804578        3.609986        0.213812
      -6       1      22        2.221572        2.085641        0.056183
      -5       1      22        2.193075        2.132557        0.051980
      -4       1      22        8.660456        8.618991        0.100834
      -3       1      22        2.673748        2.705587        0.067330
      -2       1      22        6.073267        6.073796        0.083471
      -1       1      22        6.448229        6.483518        0.085705
       0       1      22        3.741512        3.712681        0.090113
       1       1      22        3.212435        3.303029        0.094135
      -5       2      22        5.821417        5.818161        0.094613
      -4       2      22        3.631654        3.626431        0.067779
      -3       2      22        0.167379        0.307896        0.307896
      -2       2      22        5.713770        5.742038        0.082886
      -1       2      22        8.005716        7.991495        0.106954
       0       2      22        1.200715        1.145120        0.121743
      -5       1      23        0.856563        0.708025        0.125960
      -4       1      23        5.648770        5.610971        0.077708
      -3       1      23        2.532780        2.545329        0.088929
      -2       1      23        0.042755        0.463897        0.263148
      -1       1      23        2.317205        2.369557        0.076829

# start Validation Reply Form
_vrf_PLAT417_HAR_B3LYP_oxa03_05
;
PROBLEM: Short Inter D-H..H-D
RESPONSE: This is a very strong hydrogen bond and this is the reason why
the distance is so short.
;
# end Validation Reply Form
