# Supplementary material for: On the accuracy and precision of X-ray and neutron diffraction results as a function of resolution and the electron density model
Source: IUCrJ. 2020 Aug 25;7(Pt 5):920–33. doi: 10.1107/S2052252520010441 (PMC7467170; doi:10.1107/S2052252520010441)
Supplement: Supplementary file 2 [file m-07-00920-sup2.zip › cif_deposition/HAR_B3LYP_oxa03_07.cif]

# ========================
# TONTO generated CIF file
# ========================

data_HAR_B3LYP_oxa03_07

_audit_creation_date               2016-1-14
_audit_creation_method             'Tonto 3.2.0 v. 196f026'

# --------------------
# Chemical information
# --------------------

_chemical_formula_sum             'C2 H6 O6'
_chemical_formula_moiety          'C2 H2 O4, 2(H2 O)'
_chemical_formula_weight           126.07
_chemical_compound_source          'see text'
_chemical_absolute_configuration   unk

# --------------------
# Symmetry information
# --------------------

_symmetry_cell_setting             Monoclinic
_symmetry_space_group_name_H-M     'P 21/c'
_symmetry_space_group_name_Hall    '-P 2ybc'
_symmetry_Int_Tables_number        '14'

loop_
    _symmetry_equiv_pos_as_xyz
'+x, +y, +z'
'-x, -y, -z'
'-x, +y+1/2, -z+1/2'
'+x, -y+1/2, +z+1/2'

# ---------------------
# Unit cell information
# ---------------------

_cell_length_a                6.0900(3) 
_cell_length_b                3.4924(2) 
_cell_length_c                11.8337(6) 
_cell_angle_alpha             90.00 
_cell_angle_beta              103.910(2) 
_cell_angle_gamma             90.00 
_cell_volume                   244.31(2) 

_cell_formula_units_Z             2
_cell_measurement_reflns_used     6618
_cell_measurement_temperature     100(1)
_cell_measurement_theta_max       30.52
_cell_measurement_theta_min       3.45
_exptl_crystal_density_diffrn     1.713 
_exptl_crystal_F_000              132 
_exptl_absorpt_coefficient_mu     0.181 
_exptl_crystal_description        unspecified
_exptl_crystal_size_max              0.362                
_exptl_crystal_size_mid              0.210  
_exptl_crystal_size_min              0.208
_exptl_crystal_colour             colourless
_exptl_absorpt_correction_type    multi-scan
_exptl_absorpt_process_details
;
 Absorption correction done by SORTAV
 Blessing, R. H.: (1995) Acta Cryst. A51, 33-38
;
_exptl_absorpt_correction_T_min    0.936
_exptl_absorpt_correction_T_max    0.976

#=======================================================================

# EXPERIMENTAL DATA

_diffrn_reflns_av_R_equivalents   0.0000
_diffrn_reflns_av_unetI/netI      0.0252
_diffrn_reflns_limit_h_max        8
_diffrn_reflns_limit_h_min        -8
_diffrn_reflns_limit_k_max        4
_diffrn_reflns_limit_k_min        0
_diffrn_reflns_limit_l_max        16
_diffrn_reflns_limit_l_min        0
_diffrn_reflns_number             739
_diffrn_reflns_theta_full         26.00
_diffrn_reflns_theta_max          30.52
_diffrn_reflns_theta_min          3.45
_diffrn_ambient_temperature       100(1)
_diffrn_measured_fraction_theta_full 1.000
_diffrn_measured_fraction_theta_max 0.999
_diffrn_measurement_device_type   'Bruker APEX-II CCD'
_diffrn_measurement_method        '\f and \w scans'
_diffrn_radiation_monochromator   'graphite'
_diffrn_radiation_type            MoK\a
_diffrn_radiation_wavelength      0.71073
_diffrn_source                    'fine-focus sealed tube'
_diffrn_standards_number          0
_reflns_number_gt                 720
_reflns_number_total              739
_reflns_threshold_expression      >0sigma(F)

#  
# Refinement details
#  
_refine_special_details          
;
  .  H thermal motions refined anisotropically.
  .  Hirshfeld atom refinement (HAR):
     .  Uses aspherical atomic scattering factors
        obtained from Hirshfeld partitioning of a
        gaussian quantum chemical wavefunction.
     .  Hirshfeld weight functions obtained from
        spherically averaged unrestricted atomic
        densities.
  .  Wavefunction type : rks b3lypgxb3lypgc using cluster
 charges, radius=8.0 angstrom
  .  Gaussian basis set: cc pVTZ
  .  Refinement based on |F| with weight=1/sigma(|F|)
  .  Negative |F|^^2 were pruned from the data
  .  Eigenvalues < 0.1E-04 removed from normal equations
  .  Reflection used in the refinement appear below
  .  Refined using the Tonto program:
     .  Version: 3.2 v. 196f026
     .  Platform: INTEL-ifort-on-LINUX
     .  Build date: Wed Feb  4 17:27:23 CET 2015
;

# Standard CIF keys and data

_refine_ls_structure_factor_coeff  F
_refine_ls_matrix_type             full
_refine_ls_R_factor_gt             0.0103
_refine_ls_wR_factor_gt            0.0216
_refine_ls_goodness_of_fit_ref     1.619345
_refine_ls_number_reflns           739
_refine_ls_number_parameters       64
_refine_ls_number_restraints       0
_refine_ls_number_constraints      0
_refine_ls_hydrogen_treatment      refall
_refine_ls_weighting_scheme        sigma
_refine_ls_weighting_details       'w=1/\s(F)'
_refine_ls_shift/su_max            0.0100
_refine_ls_extinction_method       none

_refine_diff_density_max               0.074068
_refine_diff_density_min              -0.090003 

# ---------------------
# Coordinates and ADP's
# ---------------------

loop_
_atom_site_label
_atom_site_fract_x
_atom_site_fract_y
_atom_site_fract_z
_atom_site_adp_type
_atom_site_occupancy
O1 0.43482(4) 0.44406(7) 0.34986(2) Uani 1.000000000
O2 0.24235(4) 0.74253(7) 0.46367(2) Uani 1.000000000
C1 0.40307(4) 0.55886(8) 0.44796(2) Uani 1.000000000
H1 0.303(2) 0.522(3) 0.2794(9) Uani 1.000000000
O5 0.13005(4) 0.63093(7) 0.17855(2) Uani 1.000000000
H3 0.193(2) 0.695(3) 0.1137(8) Uani 1.000000000
H4 0.010(1) 0.457(3) 0.1507(8) Uani 1.000000000

loop_
_atom_site_aniso_label
_atom_site_aniso_U_11
_atom_site_aniso_U_22
_atom_site_aniso_U_33
_atom_site_aniso_U_12
_atom_site_aniso_U_13
_atom_site_aniso_U_23
O1 0.0120(1) 0.0183(1) 0.0073(1) 0.00472(7) 0.0017(1) -0.00051(7)
O2 0.0104(1) 0.0171(1) 0.0087(1) 0.00529(7) 0.00119(9) -0.00070(7)
C1 0.0085(1) 0.0107(2) 0.0072(2) 0.00155(8) 0.0013(1) -0.00008(8)
H1 0.031(4) 0.042(6) 0.032(7) -0.006(5) 0.017(5) -0.011(6)
O5 0.0099(1) 0.0172(1) 0.0088(1) -0.00173(7) 0.00086(9) 0.00099(8)
H3 0.029(4) 0.042(5) 0.028(5) 0.002(4) 0.008(4) 0.009(4)
H4 0.022(3) 0.041(5) 0.035(5) -0.022(4) 0.006(3) -0.003(4)

loop_
_geom_bond_atom_site_label_1
_geom_bond_atom_site_label_2
_geom_bond_distance
 O1 C1 1.2858(3)
 O2 C1 1.2213(3)
 O1 H1 1.05(1)
 O5 H3 0.963(9)
 O5 H4 0.950(7)

loop_
_geom_angle_atom_site_label_1     
_geom_angle_atom_site_label_2
_geom_angle_atom_site_label_3
_geom_angle     
 O1 C1 O2  126.94(2)
 C1 O1 H1 112.9(5)
 H3 O5 H4 107.1(8)

# Standard CIF keys and data

# ---------------
# Reflection data
# ---------------

loop_
    _diffrn_refln_index_h
    _diffrn_refln_index_k
    _diffrn_refln_index_l
    _diffrn_refln_F_calc
    _diffrn_refln_F_meas
    _diffrn_refln_F_sigma
       1       0       0       34.001593       34.142496        0.472479
       2       0       0        8.223792        8.817369        0.130770
       3       0       0       34.127501       34.790372        0.419745
       4       0       0       11.673168       11.652038        0.176412
       5       0       0       13.957615       13.920488        0.202981
       6       0       0       26.779809       26.568967        0.310825
       7       0       0       18.338458       18.299180        0.208575
       8       0       0        9.241782        9.271246        0.113244
       1       1       0       68.195808       68.044691        0.844766
       2       1       0       32.675427       33.648180        0.393406
       3       1       0       18.378744       18.280317        0.214881
       4       1       0        2.873266        2.743210        0.058997
       5       1       0        1.093244        1.131813        0.102881
       6       1       0        1.455272        1.383582        0.046683
       7       1       0       16.050794       16.027476        0.183235
       8       1       0        0.054925        0.374299        0.374299
       0       2       0        6.477706        6.433195        0.120826
       1       2       0       31.134945       31.218905        0.367486
       2       2       0       39.707543       39.430445        0.483687
       3       2       0        2.545942        2.356353        0.055831
       4       2       0       19.082428       18.991314        0.215798
       5       2       0        8.699926        8.615567        0.099993
       6       2       0        0.384152        0.588473        0.097453
       7       2       0       10.584912       10.514276        0.119566
       1       3       0        7.684213        7.732723        0.109928
       2       3       0        6.339950        6.289277        0.076226
       3       3       0       14.788492       15.071496        0.170154
       4       3       0        4.172604        4.260986        0.056227
       5       3       0       19.584424       19.405412        0.228863
       6       3       0        0.252088        1.278984        0.043427
       0       4       0        2.926725        2.898275        0.070184
       1       4       0        7.476197        7.495532        0.087631
       2       4       0        6.321803        6.297539        0.075080
       3       4       0        4.436691        4.436891        0.060705
       4       4       0       14.555119       14.432948        0.163751
       5       4       0        5.330178        5.335447        0.066956
      -8       1       1        9.599237        9.634833        0.109026
      -7       1       1        7.539926        7.531202        0.085666
      -6       1       1        2.084860        2.125041        0.048193
      -5       1       1       13.182849       13.087399        0.151016
      -4       1       1       16.397112       16.651126        0.194516
      -3       1       1       31.292278       31.470303        0.374162
      -2       1       1       23.450941       24.120738        0.292393
      -1       1       1       93.424550       90.480053        1.257859
       0       1       1       37.253706       37.551698        0.448059
       1       1       1       10.532406       10.807405        0.138291
       2       1       1       14.023803       14.281807        0.171881
       3       1       1       36.317688       36.313909        0.452230
       4       1       1       21.642719       21.513717        0.248016
       5       1       1       18.175492       18.135049        0.208253
       6       1       1       23.849752       23.709914        0.269350
       7       1       1        1.860968        1.860511        0.039824
       8       1       1        1.187783        1.092612        0.052275
      -7       2       1        0.077121        0.254951        0.194951
      -6       2       1       14.902726       14.717337        0.167079
      -5       2       1        5.366219        5.350794        0.067235
      -4       2       1       12.755718       12.651482        0.150682
      -3       2       1       15.916280       15.959637        0.185924
      -2       2       1       21.339874       21.432219        0.247318
      -1       2       1       20.734757       20.644854        0.243138
       0       2       1       15.094477       15.079788        0.178781
       1       2       1       28.455215       28.538220        0.355246
       2       2       1        2.211198        2.257919        0.061399
       3       2       1        5.109553        4.808222        0.071134
       4       2       1       15.187928       14.890265        0.169871
       5       2       1        9.020096        8.835157        0.102689
       6       2       1        5.425057        5.409991        0.065648
       7       2       1        5.779146        5.718479        0.067727
      -6       3       1        6.412468        6.472712        0.075760
      -5       3       1        7.970766        7.810634        0.092344
      -4       3       1        3.954060        3.960177        0.052876
      -3       3       1        3.439179        3.401764        0.053630
      -2       3       1       20.972945       21.084829        0.238726
      -1       3       1        0.470343        0.596909        0.098913
       0       3       1       12.473406       12.586898        0.151063
       1       3       1        9.872700        9.755306        0.115337
       2       3       1        9.576844        9.508680        0.109744
       3       3       1        2.580876        2.495636        0.051500
       4       3       1       10.710753       10.626853        0.129234
       5       3       1        9.055301        9.087024        0.104708
       6       3       1        0.386750        0.385097        0.130735
      -5       4       1        3.208744        3.193587        0.049386
      -4       4       1        0.731143        0.782368        0.066128
      -3       4       1        8.077445        8.101852        0.093356
      -2       4       1        7.163493        7.176559        0.083746
      -1       4       1        4.317235        4.292901        0.057101
       0       4       1        6.107030        6.131802        0.075483
       1       4       1        1.456333        1.428076        0.045397
       2       4       1        0.240372        0.253377        0.207551
       3       4       1        1.036916        1.047139        0.053811
       4       4       1        1.333147        1.258134        0.048878
      -8       0       2        3.244028        3.298788        0.052405
      -7       0       2        6.730849        6.722797        0.095882
      -6       0       2       23.704655       23.762996        0.274276
      -5       0       2       16.354751       16.622575        0.238131
      -4       0       2       54.279867       53.583673        0.719318
      -3       0       2        6.587898        6.603787        0.093564
      -2       0       2       43.697443       43.465964        0.577737
      -1       0       2       48.205685       48.095738        0.657989
       0       0       2       20.229545       21.241469        0.271252
       1       0       2        5.465038        5.646149        0.117316
       2       0       2      104.402727       99.995000        1.546231
       3       0       2       23.544668       23.792856        0.297112
       4       0       2        0.122920        0.398873        0.398873
       5       0       2       45.326246       45.172226        0.621468
       6       0       2        9.491352        9.511572        0.109923
       7       0       2       10.470810       10.406729        0.121302
       8       0       2        6.823340        6.879898        0.086593
      -8       1       2        0.132243        0.373631        0.373631
      -7       1       2       16.470676       16.426199        0.183970
      -6       1       2        4.675864        4.552801        0.059362
      -5       1       2       27.977532       28.015353        0.324380
      -4       1       2       13.070009       13.192422        0.155551
      -3       1       2        9.916923       10.093067        0.126122
      -2       1       2       40.819934       41.555385        0.532708
      -1       1       2       21.039851       21.866870        0.264324
       0       1       2       16.160269       16.683225        0.201114
       1       1       2       35.649092       36.294214        0.438392
       2       1       2        2.812412        2.828710        0.078855
       3       1       2       36.325299       36.778390        0.439981
       4       1       2       23.872659       23.691771        0.276391
       5       1       2       13.350779       13.178771        0.151108
       6       1       2       13.696923       13.591541        0.152047
       7       1       2        0.800050        0.802060        0.062465
      -7       2       2        1.003832        1.014002        0.051142
      -6       2       2       11.141077       11.045361        0.128402
      -5       2       2        1.426625        1.374191        0.054532
      -4       2       2        6.428709        6.232736        0.080582
      -3       2       2       23.223417       23.429042        0.267436
      -2       2       2       38.307403       38.538682        0.467827
      -1       2       2        4.978205        5.029016        0.080279
       0       2       2       19.733112       19.954198        0.230101
       1       2       2        0.556784        0.694694        0.171244
       2       2       2        2.884995        3.045603        0.076950
       3       2       2       29.084138       28.770819        0.340553
       4       2       2       30.089372       29.950960        0.351973
       5       2       2        3.211124        3.240216        0.058236
       6       2       2        0.360433        0.533198        0.097997
       7       2       2        4.516268        4.457353        0.055536
      -6       3       2        6.047973        6.059703        0.071548
      -5       3       2        0.510478        0.509510        0.102693
      -4       3       2        6.386265        6.564297        0.079777
      -3       3       2       28.022511       27.932239        0.322640
      -2       3       2       14.410575       14.344685        0.171824
      -1       3       2       10.141010       10.047885        0.116118
       0       3       2       18.978181       18.930399        0.222112
       1       3       2       11.971629       12.015407        0.148225
       2       3       2       16.773764       16.600301        0.188720
       3       3       2        8.029865        7.974020        0.093348
       4       3       2        1.780370        1.856044        0.054517
       5       3       2        4.070008        4.123348        0.051616
       6       3       2        1.482003        1.539221        0.038254
      -5       4       2        0.099234        0.408901        0.408901
      -4       4       2        4.072107        4.016964        0.051740
      -3       4       2        5.837246        5.850299        0.069296
      -2       4       2       14.018299       13.764810        0.154520
      -1       4       2        5.574934        5.532992        0.066274
       0       4       2       13.522850       13.419016        0.158926
       1       4       2       13.287902       13.174976        0.150768
       2       4       2        2.505915        2.445465        0.061246
       3       4       2        2.695505        2.717352        0.043347
       4       4       2        1.374317        1.334916        0.057575
      -8       1       3        7.771207        7.729942        0.089719
      -7       1       3        3.388682        3.449348        0.047143
      -6       1       3        1.952347        2.039608        0.046796
      -5       1       3       12.441998       12.447088        0.143836
      -4       1       3        2.202206        2.217025        0.053740
      -3       1       3       21.967993       22.168220        0.260459
      -2       1       3        7.936015        7.863587        0.112587
      -1       1       3       31.567199       32.661751        0.394120
       0       1       3        7.411973        7.437742        0.118520
       1       1       3       48.855429       48.496907        0.591166
       2       1       3       37.152955       37.634293        0.454056
       3       1       3       11.441603       11.183917        0.142178
       4       1       3       25.227548       25.156510        0.291675
       5       1       3        2.327679        2.366622        0.052751
       6       1       3        8.327117        8.288667        0.094401
       7       1       3        4.772051        4.819025        0.059718
      -7       2       3        8.531777        8.411540        0.096854
      -6       2       3       13.845141       13.810865        0.155463
      -5       2       3        3.551854        3.671376        0.054056
      -4       2       3       15.714164       15.528361        0.177140
      -3       2       3       30.139266       30.463257        0.393671
      -2       2       3        5.388837        5.452614        0.073767
      -1       2       3       22.784591       22.969980        0.265135
       0       2       3        0.531297        0.490102        0.259018
       1       2       3       32.937642       32.964071        0.395682
       2       2       3        6.979492        7.143739        0.106481
       3       2       3       17.796750       17.333782        0.203692
       4       2       3       13.079392       12.888755        0.154156
       5       2       3        8.778755        8.636029        0.098524
       6       2       3        6.598340        6.468307        0.074639
       7       2       3        3.944139        3.878917        0.050732
      -6       3       3        2.097148        2.272906        0.042412
      -5       3       3        4.412500        4.379840        0.060581
      -4       3       3        8.395619        8.480566        0.097965
      -3       3       3        3.504582        4.910295        0.109462
      -2       3       3        2.152650        2.126358        0.053004
      -1       3       3        6.522306        6.523189        0.086575
       0       3       3       16.256104       16.367957        0.185559
       1       3       3        0.407630        0.480937        0.145377
       2       3       3        3.784235        3.696891        0.059446
       3       3       3       17.471616       17.308668        0.206914
       4       3       3        2.146746        2.111469        0.042653
       5       3       3        3.793718        3.746732        0.048219
       6       3       3        1.568786        1.597592        0.044852
      -5       4       3        8.608256        8.701264        0.106382
      -4       4       3       13.711361       13.774251        0.157350
      -3       4       3       13.551318       13.541787        0.152986
      -2       4       3       10.081522       10.074225        0.114305
      -1       4       3        0.290037        0.515364        0.140798
       0       4       3        3.502709        3.484107        0.053801
       1       4       3        6.700271        6.695446        0.079707
       2       4       3       13.070523       13.098473        0.146639
       3       4       3        7.553373        7.562341        0.087383
       4       4       3        2.908377        2.974424        0.049993
      -8       0       4        3.724904        3.704052        0.057821
      -7       0       4       11.226857       11.239217        0.127512
      -6       0       4        2.959586        2.950153        0.056556
      -5       0       4        7.312775        7.361590        0.108521
      -4       0       4       19.129744       19.357169        0.238853
      -3       0       4       16.002981       16.413714        0.194589
      -2       0       4       78.554945       78.622007        0.982198
      -1       0       4       50.493353       50.764161        0.751662
       0       0       4       14.120598       14.691154        0.179779
       1       0       4       73.917232       73.886399        1.099381
       2       0       4        4.832530        4.978855        0.097872
       3       0       4        8.066141        8.059466        0.122150
       4       0       4       10.485101       10.605659        0.189326
       5       0       4        6.022862        5.934307        0.084008
       6       0       4        2.159640        2.160208        0.056664
       7       0       4       28.840548       28.822734        0.342390
      -8       1       4        9.724348        9.658623        0.110639
      -7       1       4        1.148366        1.210041        0.042223
      -6       1       4        9.975693        9.953643        0.113622
      -5       1       4       16.996047       16.819037        0.197665
      -4       1       4       10.129423       10.173986        0.119137
      -3       1       4       26.184945       26.807089        0.317846
      -2       1       4       32.638783       33.341866        0.404501
      -1       1       4       27.062085       27.634037        0.326163
       0       1       4       67.808573       67.656042        0.878201
       1       1       4       14.248914       14.103546        0.175516
       2       1       4        5.367869        5.335354        0.091310
       3       1       4        6.212124        5.890076        0.087318
       4       1       4        2.896622        2.971077        0.064894
       5       1       4       10.918350       10.873362        0.127200
       6       1       4       13.042264       13.002692        0.147732
       7       1       4       10.406341       10.395191        0.118032
      -7       2       4        3.334920        3.331516        0.046855
      -6       2       4        4.127787        4.144032        0.056612
      -5       2       4        9.406151        9.359968        0.107185
      -4       2       4       13.938937       13.811227        0.160586
      -3       2       4        9.163388        9.170169        0.109761
      -2       2       4        8.358595        8.356554        0.139073
      -1       2       4       26.353863       26.658207        0.312429
       0       2       4       23.809585       23.883886        0.275836
       1       2       4        7.804963        7.683359        0.102330
       2       2       4        2.014249        1.903103        0.082965
       3       2       4       16.757160       16.476650        0.189232
       4       2       4        6.902192        6.820484        0.081196
       5       2       4       13.693877       13.667480        0.157483
       6       2       4       12.143978       12.150309        0.140729
      -6       3       4        3.679475        3.746865        0.049975
      -5       3       4        5.999638        5.996249        0.071555
      -4       3       4       27.439197       27.448315        0.316415
      -3       3       4       11.885248       11.937755        0.136908
      -2       3       4        5.375451        5.371127        0.071410
      -1       3       4       13.240403       13.168523        0.152763
       0       3       4       13.273298       13.349532        0.160900
       1       3       4        4.926714        4.963869        0.068566
       2       3       4       25.922263       25.798450        0.304136
       3       3       4       18.203114       18.160947        0.208231
       4       3       4       12.423908       12.304064        0.142650
       5       3       4        3.437680        3.523209        0.046285
      -5       4       4        8.739474        8.671563        0.106284
      -4       4       4        1.541886        1.978939        0.045729
      -3       4       4        9.590758        9.588222        0.108929
      -2       4       4        1.209018        1.211487        0.049850
      -1       4       4        1.172715        1.122230        0.052323
       0       4       4        6.223671        6.218762        0.073032
       1       4       4        3.102205        3.016687        0.046131
       2       4       4       13.092033       13.034186        0.146983
       3       4       4       11.014534       10.936636        0.123218
       4       4       4        2.189638        2.202249        0.042967
      -8       1       5        8.457345        8.493527        0.098945
      -7       1       5        2.561579        2.591949        0.040812
      -6       1       5       17.204527       17.228755        0.198194
      -5       1       5        9.831980        9.717922        0.113600
      -4       1       5        0.485566        0.266271        0.230215
      -3       1       5       25.279793       25.611130        0.298880
      -2       1       5        7.908223        7.858180        0.111116
      -1       1       5        1.889449        1.819533        0.078068
       0       1       5       14.401451       14.565027        0.220690
       1       1       5       18.468431       18.431224        0.218865
       2       1       5        7.922579        7.797692        0.102954
       3       1       5        3.872696        3.924538        0.062026
       4       1       5       16.488811       16.418587        0.188676
       5       1       5        1.879920        2.033863        0.041202
       6       1       5       13.440869       13.642580        0.158516
       7       1       5       11.145859       11.214722        0.132304
      -7       2       5        5.651227        5.629654        0.067010
      -6       2       5        3.707289        3.681983        0.055415
      -5       2       5       23.491837       23.393803        0.265897
      -4       2       5        4.263506        4.234737        0.060291
      -3       2       5        2.930942        2.857131        0.058828
      -2       2       5        3.102762        3.217763        0.065304
      -1       2       5       38.942453       38.940211        0.469183
       0       2       5       12.261353       12.296748        0.142324
       1       2       5       16.542543       16.408534        0.224283
       2       2       5       21.550029       21.288729        0.243302
       3       2       5       13.887652       13.680643        0.165097
       4       2       5        1.305616        1.284640        0.055006
       5       2       5        6.807530        6.786531        0.078401
       6       2       5       17.415591       17.396264        0.195392
      -6       3       5        1.456788        1.506353        0.040441
      -5       3       5        3.453065        3.331366        0.047770
      -4       3       5        9.475394        9.476603        0.108946
      -3       3       5        8.244673        8.201037        0.097642
      -2       3       5        4.556036        4.509656        0.064322
      -1       3       5        1.579597        1.594020        0.061147
       0       3       5        6.952820        7.005355        0.088058
       1       3       5        8.235975        8.223199        0.099653
       2       3       5        4.941613        4.895815        0.065287
       3       3       5        0.628556        0.649076        0.068732
       4       3       5        3.342694        3.343202        0.045627
       5       3       5       11.292968       11.306193        0.130326
      -5       4       5        6.558354        6.571986        0.077373
      -4       4       5        5.995195        5.982892        0.070532
      -3       4       5        1.106334        1.086784        0.047698
      -2       4       5       10.397708       10.439349        0.118012
      -1       4       5       13.855889       13.830040        0.156342
       0       4       5       15.337387       15.510964        0.174080
       1       4       5       12.720019       12.754999        0.145875
       2       4       5        7.595938        7.637473        0.087573
       3       4       5        0.860323        0.903272        0.059649
      -8       0       6        0.312076        0.378814        0.378814
      -7       0       6       28.255826       28.478413        0.332720
      -6       0       6       22.727282       22.599336        0.265953
      -5       0       6       19.092048       19.029188        0.243555
      -4       0       6       11.693240       11.783463        0.173553
      -3       0       6        6.283745        6.610446        0.103066
      -2       0       6       22.832235       23.115579        0.309001
      -1       0       6       24.629338       24.229115        0.297755
       0       0       6       54.992112       55.264093        0.716499
       1       0       6       26.193881       25.981147        0.317164
       2       0       6        3.357190        3.537231        0.100372
       3       0       6       41.909424       41.815069        0.557706
       4       0       6        6.478631        6.320918        0.167138
       5       0       6        4.540427        4.430801        0.060675
       6       0       6       11.448431       12.135073        0.142992
       7       0       6        1.884664        1.793070        0.058884
      -8       1       6        2.256924        2.335594        0.044154
      -7       1       6        7.783199        7.784921        0.089988
      -6       1       6       21.924628       21.780955        0.250279
      -5       1       6        3.586075        3.639918        0.074388
      -4       1       6       23.517534       23.360437        0.268230
      -3       1       6        1.179074        1.054514        0.073494
      -2       1       6        4.112551        4.065095        0.076110
      -1       1       6        1.223783        1.245151        0.087006
       0       1       6       30.591416       30.702606        0.499129
       1       1       6       25.007838       25.077879        0.292601
       2       1       6       35.929762       35.757936        0.431459
       3       1       6        3.754160        3.754997        0.061083
       4       1       6       11.097895       11.061645        0.132327
       5       1       6       15.894715       15.838876        0.184164
       6       1       6        8.060303        8.101358        0.100046
      -7       2       6        2.609279        2.668595        0.044953
      -6       2       6        1.822487        1.940335        0.052929
      -5       2       6       15.909943       15.790187        0.178332
      -4       2       6        4.321091        4.225163        0.059469
      -3       2       6       20.693626       20.741022        0.250537
      -2       2       6       14.888273       14.833071        0.192033
      -1       2       6        7.659129        7.606510        0.093854
       0       2       6        3.993966        3.937004        0.065570
       1       2       6       22.172830       22.165739        0.256609
       2       2       6        5.555707        5.563632        0.071729
       3       2       6       11.798413       11.625833        0.139319
       4       2       6        4.617107        4.615301        0.060084
       5       2       6       12.238944       12.228246        0.144372
       6       2       6        2.588603        2.607873        0.045628
      -6       3       6        4.405786        4.687963        0.057953
      -5       3       6        3.936180        3.822303        0.050301
      -4       3       6        5.098394        5.100588        0.064816
      -3       3       6        0.362200        0.952575        0.071383
      -2       3       6       33.976448       33.883477        0.415432
      -1       3       6       18.122182       18.120982        0.206184
       0       3       6        0.768231        0.970258        0.076725
       1       3       6       11.598625       11.624113        0.135423
       2       3       6        2.717097        2.633781        0.046175
       3       3       6        7.847030        8.027079        0.091526
       4       3       6       18.165002       18.206592        0.207981
       5       3       6       16.784832       16.872463        0.191935
      -4       4       6        9.645898        9.537557        0.108347
      -3       4       6        9.042467        8.917623        0.101388
      -2       4       6        3.512192        3.516959        0.051703
      -1       4       6       16.131635       16.118933        0.180614
       0       4       6        4.477774        4.545547        0.055892
       1       4       6        5.019806        5.063299        0.061400
       2       4       6        3.332858        3.343501        0.047595
       3       4       6        0.978523        1.018577        0.061917
      -8       1       7       13.253999       13.265368        0.154304
      -7       1       7       12.872528       12.872063        0.150428
      -6       1       7        2.931679        2.894495        0.045864
      -5       1       7        1.817995        1.825924        0.051579
      -4       1       7       16.323998       16.351147        0.190392
      -3       1       7       32.850492       32.700306        0.382199
      -2       1       7       10.157792       10.175461        0.120611
      -1       1       7       35.476001       35.453491        0.452491
       0       1       7       10.209486       10.384604        0.133263
       1       1       7        7.527075        7.446879        0.098273
       2       1       7        9.391999        9.491048        0.125313
       3       1       7        9.558405        9.355587        0.110750
       4       1       7        5.101505        5.011487        0.064063
       5       1       7        3.854860        3.985223        0.052285
       6       1       7        6.082956        6.155729        0.075844
      -7       2       7        7.873507        7.777082        0.092552
      -6       2       7        0.879137        0.846877        0.066300
      -5       2       7        8.244076        8.220888        0.094696
      -4       2       7        4.616417        4.667012        0.063969
      -3       2       7       22.845255       22.899563        0.263309
      -2       2       7       10.351820       10.228881        0.132347
      -1       2       7        2.090894        2.067994        0.061405
       0       2       7       20.468243       20.543369        0.238689
       1       2       7       15.824565       15.714006        0.179207
       2       2       7       13.161624       13.078608        0.150345
       3       2       7        3.326512        3.451377        0.050935
       4       2       7       21.744813       21.711748        0.246660
       5       2       7        3.572862        3.592492        0.048624
       6       2       7        1.832754        1.847377        0.045905
      -6       3       7        4.895669        4.909888        0.061692
      -5       3       7        7.143475        7.082090        0.082019
      -4       3       7        3.972043        4.099878        0.058096
      -3       3       7        3.523924        3.505995        0.056792
      -2       3       7       15.954264       15.919171        0.183225
      -1       3       7        2.305506        2.304018        0.057821
       0       3       7        1.805162        1.843583        0.060496
       1       3       7        7.666556        7.613212        0.091510
       2       3       7        9.573460        9.542432        0.108185
       3       3       7        2.611980        2.616333        0.041960
       4       3       7        0.998273        1.018037        0.046955
      -4       4       7        5.439982        5.531546        0.066292
      -3       4       7        7.225894        7.299795        0.084325
      -2       4       7       10.852937       10.773579        0.123696
      -1       4       7        9.467795        9.567183        0.110916
       0       4       7        0.704096        0.668730        0.072073
       1       4       7        2.027959        2.065672        0.041616
       2       4       7        7.512667        7.605656        0.087611
      -8       0       8       12.615139       12.492798        0.148569
      -7       0       8        0.912858        0.862380        0.075361
      -6       0       8        1.867747        1.892194        0.055322
      -5       0       8       29.553788       29.570763        0.363401
      -4       0       8       42.521417       42.160052        0.534339
      -3       0       8        8.212468        8.269039        0.106441
      -2       0       8       36.821533       37.344745        0.470906
      -1       0       8       38.689311       38.571881        0.483694
       0       0       8       29.908360       29.640175        0.349392
       1       0       8       14.754586       14.653327        0.180249
       2       0       8       17.864047       17.649079        0.216925
       3       0       8        5.871339        5.628055        0.092262
       4       0       8        1.877239        1.803330        0.054045
       5       0       8       21.126101       21.236996        0.277988
       6       0       8        6.977895        6.972661        0.083394
      -8       1       8        4.336183        4.310684        0.061096
      -7       1       8        0.041150        0.250599        0.177115
      -6       1       8        3.038114        3.077028        0.044883
      -5       1       8        7.288710        7.236159        0.087803
      -4       1       8       23.255335       23.183184        0.265287
      -3       1       8        5.394592        5.026927        0.074050
      -2       1       8       29.793139       29.764408        0.406956
      -1       1       8       16.690703       16.813685        0.210974
       0       1       8        9.068817        8.992386        0.123113
       1       1       8       16.741641       16.682626        0.194145
       2       1       8       11.890784       11.874763        0.154268
       3       1       8       10.741868       10.788420        0.123524
       4       1       8        9.345517        9.333060        0.109828
       5       1       8        2.127622        2.155690        0.041618
       6       1       8       11.411914       11.479983        0.134940
      -7       2       8        7.325539        7.248517        0.084370
      -6       2       8        6.480684        6.502307        0.076811
      -5       2       8        2.349639        2.479234        0.055559
      -4       2       8       16.044760       16.112418        0.197645
      -3       2       8       29.846327       29.876077        0.356084
      -2       2       8        9.485944        9.242889        0.121431
      -1       2       8       12.012879       11.892435        0.174500
       0       2       8        0.978759        1.331916        0.073584
       1       2       8        4.209136        4.191301        0.062499
       2       2       8       13.103108       13.007306        0.146901
       3       2       8       17.836324       17.784544        0.206148
       4       2       8        1.486367        1.505291        0.041836
       5       2       8        6.630849        6.587488        0.077035
      -6       3       8       11.400010       11.293361        0.128237
      -5       3       8        2.654090        2.671629        0.045453
      -4       3       8        0.881728        0.901721        0.065240
      -3       3       8        7.513641        7.472684        0.090678
      -2       3       8        8.913424        8.929502        0.110375
      -1       3       8        4.540614        4.487427        0.062498
       0       3       8       17.654926       17.558189        0.200482
       1       3       8        8.798517        8.738593        0.099843
       2       3       8        2.378994        2.253286        0.045233
       3       3       8       18.888461       18.968922        0.219255
       4       3       8       13.020645       13.052586        0.146773
      -4       4       8        3.787220        3.736844        0.052824
      -3       4       8        1.311542        1.295762        0.048686
      -2       4       8        1.331991        1.357424        0.049296
      -1       4       8        5.101618        4.989689        0.060592
       0       4       8        4.230661        4.222322        0.054229
       1       4       8       13.649419       13.642947        0.155175
       2       4       8        4.106121        4.118495        0.055245
      -8       1       9        6.594138        6.609009        0.079154
      -7       1       9        5.784844        5.754824        0.069580
      -6       1       9       11.714875       11.856644        0.136575
      -5       1       9       28.961777       29.011722        0.335251
      -4       1       9       11.918737       11.964113        0.139139
      -3       1       9       13.687922       13.661259        0.171633
      -2       1       9        8.307017        8.267890        0.110255
      -1       1       9       23.279708       22.879685        0.278579
       0       1       9       10.763225       10.600000        0.132431
       1       1       9       24.154976       23.998958        0.276817
       2       1       9       23.403472       23.221972        0.265927
       3       1       9        2.152515        2.105896        0.049686
       4       1       9        7.946672        7.973895        0.096459
       5       1       9        2.411532        2.407592        0.043782
      -7       2       9        7.442283        7.359620        0.087962
      -6       2       9        9.965514        9.964086        0.114314
      -5       2       9        0.704568        0.771038        0.078001
      -4       2       9        6.650087        6.551107        0.080249
      -3       2       9       12.782021       12.683454        0.201467
      -2       2       9        7.250662        7.207635        0.097220
      -1       2       9        5.015001        4.933761        0.069709
       0       2       9       13.020896       12.893409        0.150568
       1       2       9        4.830081        4.717944        0.063162
       2       2       9       15.416206       15.522242        0.183077
       3       2       9        2.629172        2.614766        0.045719
       4       2       9        6.663448        6.663408        0.079640
       5       2       9        5.723682        5.760556        0.070476
      -6       3       9       10.004036       10.036932        0.115238
      -5       3       9        0.389279        0.381182        0.151400
      -4       3       9       10.788986       10.781002        0.124548
      -3       3       9        3.895824        4.113028        0.054457
      -2       3       9        4.932120        4.985278        0.063592
      -1       3       9        1.892035        1.944736        0.044237
       0       3       9       11.377072       11.309730        0.127602
       1       3       9        5.537602        5.476039        0.066510
       2       3       9        2.073685        2.076921        0.041436
       3       3       9       10.450921       10.660206        0.120757
      -3       4       9        1.221309        1.304454        0.051178
      -2       4       9        1.020851        1.008811        0.062186
      -1       4       9        2.067875        2.057280        0.048698
       0       4       9        4.480198        4.511319        0.057220
       1       4       9        6.147950        6.162792        0.074278
      -8       0      10        4.672071        4.689989        0.067220
      -7       0      10        2.116738        2.119481        0.050351
      -6       0      10       30.290554       30.383219        0.360394
      -5       0      10       17.819113       17.968305        0.202045
      -4       0      10        2.398924        2.291091        0.076255
      -3       0      10        3.558820        3.649795        0.079781
      -2       0      10       24.364431       23.981243        0.283985
      -1       0      10        3.198585        3.135714        0.089733
       0       0      10       35.159354       34.873629        0.431213
       1       0      10       45.458527       45.235384        0.574104
       2       0      10       10.280746       10.278132        0.134661
       3       0      10        1.907517        1.907747        0.064300
       4       0      10        3.624239        3.610263        0.066113
       5       0      10       14.800258       14.864051        0.167452
      -7       1      10        9.650709        9.659244        0.111522
      -6       1      10       12.643227       12.716525        0.143538
      -5       1      10        9.053866        9.094834        0.104116
      -4       1      10        0.334926        0.364966        0.153070
      -3       1      10        3.353749        3.439041        0.059100
      -2       1      10        9.994113        9.936297        0.146506
      -1       1      10        0.301078        0.273313        0.226409
       0       1      10       21.304644       21.219095        0.242680
       1       1      10       14.929962       14.898322        0.171136
       2       1      10       11.314892       11.412712        0.130425
       3       1      10       16.161099       16.148065        0.182790
       4       1      10        0.874353        0.911647        0.055726
       5       1      10        1.522723        1.492850        0.045507
      -7       2      10       15.766722       15.778149        0.178790
      -6       2      10        5.576083        5.585159        0.066101
      -5       2      10        0.066368        0.379473        0.379473
      -4       2      10        9.796455        9.899293        0.112567
      -3       2      10        5.981999        5.864384        0.087447
      -2       2      10       16.841434       16.594577        0.199456
      -1       2      10       24.064954       23.980409        0.284628
       0       2      10        8.911289        8.949190        0.110977
       1       2      10        3.797129        3.729209        0.063830
       2       2      10       15.308482       15.236798        0.170942
       3       2      10        5.892336        5.893810        0.070753
       4       2      10       11.224987       11.225863        0.128115
      -5       3      10        4.473863        4.503665        0.057768
      -4       3      10       14.332382       14.160508        0.167296
      -3       3      10        8.019674        7.950849        0.094641
      -2       3      10        8.428680        8.374843        0.097102
      -1       3      10       10.074065       10.012492        0.112997
       0       3      10        2.007790        2.063662        0.042573
       1       3      10        1.544500        1.603590        0.043365
       2       3      10        2.792644        2.750109        0.046445
       3       3      10        0.916821        0.806288        0.068453
      -2       4      10        8.830708        8.819751        0.101953
      -1       4      10        0.055705        0.385357        0.385357
      -7       1      11       12.190520       12.183596        0.137434
      -6       1      11        3.660549        3.595970        0.050691
      -5       1      11        0.793792        0.821036        0.076791
      -4       1      11        2.375668        2.393094        0.052154
      -3       1      11       22.449331       22.221836        0.261645
      -2       1      11       16.063167       15.940514        0.182342
      -1       1      11       15.051806       14.973977        0.171275
       0       1      11       25.110566       24.863226        0.288035
       1       1      11        0.329804        0.352136        0.198839
       2       1      11        2.316434        2.261548        0.055624
       3       1      11        6.496133        6.465679        0.076391
       4       1      11       19.746703       19.989497        0.225894
      -6       2      11        0.858419        0.848999        0.059633
      -5       2      11       11.275727       11.294246        0.128226
      -4       2      11        4.876228        4.934673        0.062200
      -3       2      11        8.578528        8.429176        0.115091
      -2       2      11        6.542809        6.481126        0.082533
      -1       2      11       15.134408       14.981989        0.181651
       0       2      11        2.006159        2.062426        0.057158
       1       2      11        5.154838        5.141984        0.065076
       2       2      11        9.923991        9.946758        0.112532
       3       2      11        5.364025        5.349860        0.065922
       4       2      11        1.952738        1.944788        0.049425
      -5       3      11        1.318422        1.304761        0.056161
      -4       3      11        8.030546        8.022032        0.093350
      -3       3      11        2.122947        2.132112        0.049085
      -2       3      11        7.974938        7.912332        0.094084
      -1       3      11       11.427800       11.542963        0.130689
       0       3      11        2.086539        2.082523        0.043503
       1       3      11        6.969953        6.886799        0.082168
       2       3      11        0.742168        0.832947        0.088702
      -7       0      12        4.109520        4.170132        0.073060
      -5       0      12       11.738676       11.781341        0.146910
      -4       0      12       27.580256       27.492908        0.331907
      -3       0      12       21.285364       21.496744        0.257864
      -2       0      12        7.180084        7.215608        0.112721
      -1       0      12       18.537256       18.383416        0.222745
       0       0      12        6.416694        6.476959        0.107579
       1       0      12        4.351840        4.352126        0.081646
       2       0      12       15.459776       15.242703        0.213731
       3       0      12       29.150877       29.506271        0.358372
       4       0      12        2.896493        2.997382        0.078632
      -7       1      12        3.068219        3.002332        0.045341
      -6       1      12       11.517956       11.569356        0.130388
      -5       1      12        8.855321        8.988103        0.104129
      -4       1      12       16.036189       15.965901        0.182365
      -3       1      12       12.927338       12.975361        0.157795
      -2       1      12        5.402647        5.439026        0.076097
      -1       1      12       16.356251       16.295398        0.190119
       0       1      12        0.788597        0.762102        0.099758
       1       1      12        2.520073        2.583854        0.086856
       2       1      12        8.674764        8.683145        0.103576
       3       1      12        5.891305        5.787573        0.069881
       4       1      12        5.880301        5.966071        0.071667
      -6       2      12        5.412542        5.411746        0.065533
      -5       2      12        8.707541        8.785898        0.100277
      -4       2      12        1.537488        1.611087        0.054423
      -3       2      12        2.605634        2.603229        0.053013
      -2       2      12       18.458624       18.338484        0.207571
      -1       2      12       10.367569       10.199510        0.126774
       0       2      12        7.294086        7.265191        0.084662
       1       2      12        6.767556        6.770524        0.079336
       2       2      12        1.025548        1.084481        0.055842
       3       2      12        8.178553        8.248636        0.099649
      -4       3      12        6.300226        6.235944        0.075749
      -3       3      12       11.508870       11.596120        0.135754
      -2       3      12       16.425333       16.379560        0.184499
      -1       3      12        0.918690        0.867295        0.063616
       0       3      12        4.721315        5.469826        0.067975
       1       3      12       10.413103       10.421132        0.120162
      -6       1      13        3.917495        3.983717        0.051923
      -5       1      13        5.370493        5.344623        0.064567
      -4       1      13        7.047775        6.973952        0.082653
      -3       1      13        1.617939        1.680684        0.060407
      -2       1      13       10.067449       10.000000        0.117187
      -1       1      13        4.226229        4.216515        0.084082
       0       1      13        8.986864        8.926926        0.116477
       1       1      13        4.606569        4.604454        0.059347
       2       1      13       19.159947       19.203906        0.217068
       3       1      13       10.502252       10.532806        0.119353
      -5       2      13       15.304011       15.284960        0.179332
      -4       2      13        3.261293        3.264200        0.052969
      -3       2      13       12.955874       12.965338        0.146212
      -2       2      13        9.730391        9.776349        0.114517
      -1       2      13        6.419950        6.340505        0.077518
       0       2      13        5.555838        5.606871        0.067828
       1       2      13        9.237483        9.247811        0.106476
       2       2      13       10.513386       10.612728        0.123686
      -3       3      13        5.422096        5.446467        0.070037
      -2       3      13        3.400210        3.464968        0.049415
      -1       3      13        1.959580        1.879574        0.044935
       0       3      13        0.323227        0.397869        0.397869
      -6       0      14        9.120337        9.134386        0.104823
      -5       0      14        1.519219        1.352072        0.058125
      -4       0      14        2.337563        2.412633        0.068790
      -3       0      14        7.449077        7.438952        0.104785
      -2       0      14       13.302943       13.268007        0.156943
      -1       0      14       12.287363       12.195901        0.166770
       0       0      14       12.815081       12.787494        0.148269
       1       0      14       16.339956       16.463900        0.210593
       2       0      14       17.399107       17.606533        0.223495
       3       0      14        3.349915        3.421403        0.124738
      -6       1      14        8.442861        8.417125        0.097089
      -5       1      14        9.216790        9.159803        0.104197
      -4       1      14        7.193890        7.295204        0.085419
      -3       1      14        1.081075        1.112699        0.062604
      -2       1      14        7.631721        7.613672        0.091239
      -1       1      14       11.911486       11.868024        0.134312
       0       1      14        5.360487        5.312156        0.068207
       1       1      14       19.794989       19.962214        0.225700
       2       1      14        3.130854        3.146268        0.052645
      -5       2      14        1.391792        1.519441        0.050700
      -4       2      14        8.528262        8.485458        0.098683
      -3       2      14        1.555646        1.591289        0.060831
      -2       2      14        6.619099        6.584983        0.077833
      -1       2      14        2.018170        1.949590        0.045410
       0       2      14       13.475750       13.453624        0.154752
       1       2      14        4.546685        4.499889        0.059168
      -5       1      15       11.245470       11.302212        0.131268
      -4       1      15        0.611409        0.588388        0.111104
      -3       1      15        0.673458        0.545985        0.138064
      -2       1      15        5.992719        5.980970        0.073602
      -1       1      15        5.722286        5.784721        0.070966
       0       1      15        3.367437        3.265119        0.053577
       1       1      15        3.600471        3.617458        0.058947
      -3       2      15        9.574109        9.514883        0.114351
      -2       2      15        2.709113        2.601480        0.066032
      -1       2      15        6.277819        6.219566        0.077986
       0       2      15       17.387216       17.498857        0.198279
      -4       0      16       13.564502       13.568714        0.159016
      -3       0      16        6.579173        6.566125        0.083533
      -2       0      16        5.988260        6.030423        0.098138
      -1       0      16        8.466923        8.492526        0.103605
       0       0      16        5.834642        6.078322        0.086578
      -4       1      16        8.404273        8.355956        0.096355
      -3       1      16       10.132734       10.060318        0.117984
      -2       1      16        1.839510        1.935304        0.061751
      -1       1      16        4.377134        4.440045        0.065002
       0       1      16        3.423352        3.413649        0.058653

# start Validation Reply Form
_vrf_PLAT417_HAR_B3LYP_oxa03_07
;
PROBLEM: Short Inter D-H..H-D
RESPONSE: This is a very strong hydrogen bond and this is the reason why
the distance is so short.
;
# end Validation Reply Form
