# Supplementary material for: On the accuracy and precision of X-ray and neutron diffraction results as a function of resolution and the electron density model
Source: IUCrJ. 2020 Aug 25;7(Pt 5):920–33. doi: 10.1107/S2052252520010441 (PMC7467170; doi:10.1107/S2052252520010441)
Supplement: Supplementary file 2 [file m-07-00920-sup2.zip › cif_deposition/HAR_B3LYP_oxa03_08.cif]

# ========================
# TONTO generated CIF file
# ========================

data_HAR_B3LYP_oxa03_08

_audit_creation_date               2016-1-14
_audit_creation_method             'Tonto 3.2.0 v. 196f026'

# --------------------
# Chemical information
# --------------------

_chemical_formula_sum             'C2 H6 O6'
_chemical_formula_moiety          'C2 H2 O4, 2(H2 O)'
_chemical_formula_weight           126.07
_chemical_compound_source          'see text'
_chemical_absolute_configuration   unk

# --------------------
# Symmetry information
# --------------------

_symmetry_cell_setting             Monoclinic
_symmetry_space_group_name_H-M     'P 21/c'
_symmetry_space_group_name_Hall    '-P 2ybc'
_symmetry_Int_Tables_number        '14'

loop_
    _symmetry_equiv_pos_as_xyz
'+x, +y, +z'
'-x, -y, -z'
'-x, +y+1/2, -z+1/2'
'+x, -y+1/2, +z+1/2'

# ---------------------
# Unit cell information
# ---------------------

_cell_length_a                6.0899(3) 
_cell_length_b                3.4919(2) 
_cell_length_c                11.8298(5) 
_cell_angle_alpha             90.00 
_cell_angle_beta              103.909(3) 
_cell_angle_gamma             90.00 
_cell_volume                   244.19(2) 

_cell_formula_units_Z             2
_cell_measurement_reflns_used     4306
_cell_measurement_temperature     100(1)
_cell_measurement_theta_max       26.43
_cell_measurement_theta_min       3.45
_exptl_crystal_density_diffrn     1.713 
_exptl_crystal_F_000              132 
_exptl_absorpt_coefficient_mu     0.181 
_exptl_crystal_description        unspecified
_exptl_crystal_size_max              0.362                
_exptl_crystal_size_mid              0.210  
_exptl_crystal_size_min              0.208
_exptl_crystal_colour             colourless
_exptl_absorpt_correction_type    multi-scan
_exptl_absorpt_process_details
;
 Absorption correction done by SORTAV
 Blessing, R. H.: (1995) Acta Cryst. A51, 33-38
;
_exptl_absorpt_correction_T_min    0.936
_exptl_absorpt_correction_T_max    0.976

#=======================================================================

# EXPERIMENTAL DATA

_diffrn_reflns_av_R_equivalents   0.0000
_diffrn_reflns_av_unetI/netI      0.0251
_diffrn_reflns_limit_h_max        7
_diffrn_reflns_limit_h_min        -7
_diffrn_reflns_limit_k_max        4
_diffrn_reflns_limit_k_min        0
_diffrn_reflns_limit_l_max        14
_diffrn_reflns_limit_l_min        0
_diffrn_reflns_number             507
_diffrn_reflns_theta_full         26.00
_diffrn_reflns_theta_max          26.43
_diffrn_reflns_theta_min          3.45
_diffrn_ambient_temperature       100(1)
_diffrn_measured_fraction_theta_full 1.000
_diffrn_measured_fraction_theta_max 0.998
_diffrn_measurement_device_type   'Bruker APEX-II CCD'
_diffrn_measurement_method        '\f and \w scans'
_diffrn_radiation_monochromator   'graphite'
_diffrn_radiation_type            MoK\a
_diffrn_radiation_wavelength      0.71073
_diffrn_source                    'fine-focus sealed tube'
_diffrn_standards_number          0
_reflns_number_gt                 498
_reflns_number_total              507
_reflns_threshold_expression      >0sigma(F)

#  
# Refinement details
#  
_refine_special_details          
;
  .  H thermal motions refined anisotropically.
  .  Hirshfeld atom refinement (HAR):
     .  Uses aspherical atomic scattering factors
        obtained from Hirshfeld partitioning of a
        gaussian quantum chemical wavefunction.
     .  Hirshfeld weight functions obtained from
        spherically averaged unrestricted atomic
        densities.
  .  Wavefunction type : rks b3lypgxb3lypgc using cluster
 charges, radius=8.0 angstrom
  .  Gaussian basis set: cc pVTZ
  .  Refinement based on |F| with weight=1/sigma(|F|)
  .  Negative |F|^^2 were pruned from the data
  .  Eigenvalues < 0.1E-04 removed from normal equations
  .  Reflection used in the refinement appear below
  .  Refined using the Tonto program:
     .  Version: 3.2 v. 196f026
     .  Platform: INTEL-ifort-on-LINUX
     .  Build date: Wed Feb  4 17:27:23 CET 2015
;

# Standard CIF keys and data

_refine_ls_structure_factor_coeff  F
_refine_ls_matrix_type             full
_refine_ls_R_factor_gt             0.0092
_refine_ls_wR_factor_gt            0.0153
_refine_ls_goodness_of_fit_ref     1.165199
_refine_ls_number_reflns           507
_refine_ls_number_parameters       64
_refine_ls_number_restraints       0
_refine_ls_number_constraints      0
_refine_ls_hydrogen_treatment      refall
_refine_ls_weighting_scheme        sigma
_refine_ls_weighting_details       'w=1/\s(F)'
_refine_ls_shift/su_max            0.0100
_refine_ls_extinction_method       none

_refine_diff_density_max               0.074591
_refine_diff_density_min              -0.077798 

# ---------------------
# Coordinates and ADP's
# ---------------------

loop_
_atom_site_label
_atom_site_fract_x
_atom_site_fract_y
_atom_site_fract_z
_atom_site_adp_type
_atom_site_occupancy
O1 0.43491(4) 0.44401(7) 0.34992(2) Uani 1.000000000
O2 0.24250(4) 0.74250(6) 0.46364(2) Uani 1.000000000
C1 0.40294(4) 0.55887(8) 0.44792(2) Uani 1.000000000
H1 0.303(1) 0.518(3) 0.2798(8) Uani 1.000000000
O5 0.13016(4) 0.63123(8) 0.17855(2) Uani 1.000000000
H3 0.193(1) 0.695(2) 0.1138(7) Uani 1.000000000
H4 0.008(1) 0.461(2) 0.1508(6) Uani 1.000000000

loop_
_atom_site_aniso_label
_atom_site_aniso_U_11
_atom_site_aniso_U_22
_atom_site_aniso_U_33
_atom_site_aniso_U_12
_atom_site_aniso_U_13
_atom_site_aniso_U_23
O1 0.0122(1) 0.0184(2) 0.0077(2) 0.00472(8) 0.0019(1) -0.00043(8)
O2 0.0106(1) 0.0176(1) 0.0088(2) 0.00543(8) 0.0013(1) -0.00067(8)
C1 0.0085(1) 0.0110(2) 0.0078(2) 0.00143(9) 0.0014(1) -0.0002(1)
H1 0.039(4) 0.043(5) 0.038(7) -0.003(4) 0.021(5) -0.011(5)
O5 0.0102(1) 0.0175(2) 0.0092(2) -0.00184(8) 0.0011(1) 0.00101(9)
H3 0.027(3) 0.042(4) 0.028(4) 0.001(3) 0.009(3) 0.005(4)
H4 0.032(3) 0.041(4) 0.035(4) -0.009(4) 0.010(3) 0.003(4)

loop_
_geom_bond_atom_site_label_1
_geom_bond_atom_site_label_2
_geom_bond_distance
 O1 C1 1.2851(4)
 O2 C1 1.2197(4)
 O1 H1 1.049(9)
 O5 H3 0.962(8)
 O5 H4 0.951(7)

loop_
_geom_angle_atom_site_label_1     
_geom_angle_atom_site_label_2
_geom_angle_atom_site_label_3
_geom_angle     
 O1 C1 O2  127.00(2)
 C1 O1 H1 113.1(4)
 H3 O5 H4 107.5(6)

# Standard CIF keys and data

# ---------------
# Reflection data
# ---------------

loop_
    _diffrn_refln_index_h
    _diffrn_refln_index_k
    _diffrn_refln_index_l
    _diffrn_refln_F_calc
    _diffrn_refln_F_meas
    _diffrn_refln_F_sigma
       1       0       0       34.226722       34.193128        0.465395
       2       0       0        8.326478        8.832497        0.133474
       3       0       0       34.332510       34.851399        0.416968
       4       0       0       11.748446       11.698718        0.166155
       5       0       0       13.979795       13.959585        0.196591
       6       0       0       26.797558       26.632499        0.309885
       7       0       0       18.324829       18.284693        0.209295
       1       1       0       68.532806       68.037563        0.820378
       2       1       0       32.921447       33.664967        0.396363
       3       1       0       18.271623       18.303825        0.215154
       4       1       0        2.718768        2.774004        0.063174
       5       1       0        1.119552        1.123210        0.102720
       6       1       0        1.385987        1.375936        0.047554
       7       1       0       16.019676       16.024044        0.181065
       0       2       0        6.485838        6.432185        0.120450
       1       2       0       31.256692       31.138561        0.364546
       2       2       0       39.755669       39.435390        0.478234
       3       2       0        2.457102        2.359470        0.056038
       4       2       0       19.103719       19.006841        0.215620
       5       2       0        8.749813        8.632497        0.101260
       6       2       0        0.445767        0.567274        0.103162
       1       3       0        7.677882        7.734274        0.109447
       2       3       0        6.383713        6.301904        0.078160
       3       3       0       14.764293       15.075477        0.170109
       4       3       0        4.221341        4.251941        0.057540
       5       3       0       19.494868       19.342440        0.227002
       0       4       0        2.899642        2.902464        0.069392
       1       4       0        7.435792        7.492797        0.087191
       2       4       0        6.234677        6.296348        0.075576
      -7       1       1        7.507278        7.528612        0.085898
      -6       1       1        2.101769        2.132885        0.049115
      -5       1       1       13.286188       13.107631        0.150780
      -4       1       1       16.596075       16.663733        0.193457
      -3       1       1       31.287225       31.510474        0.375125
      -2       1       1       23.624796       24.140423        0.291314
      -1       1       1       93.694761       90.655116        1.197919
       0       1       1       37.461651       37.592153        0.447302
       1       1       1       10.605836       10.805091        0.138789
       2       1       1       14.055528       14.294404        0.172082
       3       1       1       36.352652       36.374304        0.448130
       4       1       1       21.825641       21.548550        0.247376
       5       1       1       18.201311       18.151033        0.207789
       6       1       1       23.815729       23.780034        0.269823
       7       1       1        1.866305        1.816783        0.041227
      -6       2       1       14.935518       14.762452        0.165877
      -5       2       1        5.411268        5.359478        0.067597
      -4       2       1       12.853918       12.669649        0.147668
      -3       2       1       16.015298       15.980300        0.184731
      -2       2       1       21.402321       21.472308        0.247087
      -1       2       1       20.826208       20.672929        0.242560
       0       2       1       15.087817       15.100000        0.178539
       1       2       1       28.611409       28.565189        0.348350
       2       2       1        2.284345        2.257476        0.061867
       3       2       1        5.025448        4.809366        0.071012
       4       2       1       15.164911       14.877500        0.169679
       5       2       1        8.823444        8.857934        0.103050
       6       2       1        5.423148        5.416179        0.065198
      -5       3       1        7.982795        7.807432        0.093160
      -4       3       1        3.945791        3.965476        0.053315
      -3       3       1        3.441250        3.409692        0.053951
      -2       3       1       20.993150       21.101185        0.238299
      -1       3       1        0.480682        0.600500        0.101300
       0       3       1       12.485112       12.592061        0.150598
       1       3       1        9.888788        9.764118        0.115387
       2       3       1        9.546383        9.521449        0.110127
       3       3       1        2.540499        2.507569        0.052411
       4       3       1       10.643373       10.648005        0.127073
       5       3       1        9.080012        9.087739        0.105646
      -3       4       1        8.093661        8.084182        0.094939
      -2       4       1        7.141331        7.168403        0.083701
      -1       4       1        4.317203        4.297208        0.055157
       0       4       1        6.170804        6.125684        0.074568
       1       4       1        1.448313        1.418661        0.046328
       2       4       1        0.225241        0.265141        0.205141
      -7       0       2        6.638105        6.700149        0.082899
      -6       0       2       23.791700       23.725514        0.272795
      -5       0       2       16.635207       16.624079        0.247266
      -4       0       2       54.252472       53.527096        0.758450
      -3       0       2        6.684024        6.619063        0.093728
      -2       0       2       43.841444       43.478270        0.559510
      -1       0       2       48.488340       48.089812        0.642473
       0       0       2       20.339486       21.270637        0.264924
       1       0       2        5.486095        5.635335        0.117908
       2       0       2      104.733500       99.995000        1.540239
       3       0       2       23.967506       23.832331        0.289816
       4       0       2        0.023017        0.398623        0.398623
       5       0       2       45.389961       45.324717        0.618677
       6       0       2        9.537277        9.527119        0.110485
       7       0       2       10.436049       10.417773        0.122143
      -7       1       2       16.511732       16.431981        0.184212
      -6       1       2        4.578082        4.564866        0.059647
      -5       1       2       28.005089       28.074009        0.323334
      -4       1       2       13.205944       13.196590        0.156652
      -3       1       2        9.902928       10.098020        0.125056
      -2       1       2       41.130270       41.566693        0.527322
      -1       1       2       21.053350       21.880585        0.264387
       0       1       2       16.337463       16.673032        0.201238
       1       1       2       35.812530       36.351341        0.436720
       2       1       2        2.937794        2.835613        0.079474
       3       1       2       36.590531       36.825670        0.437073
       4       1       2       23.836035       23.716661        0.275244
       5       1       2       13.356547       13.196590        0.150902
       6       1       2       13.642667       13.610658        0.152203
      -6       2       2       11.132204       11.075198        0.129422
      -5       2       2        1.372729        1.368284        0.054777
      -4       2       2        6.416214        6.238429        0.080589
      -3       2       2       23.358795       23.443123        0.267920
      -2       2       2       38.291641       38.561769        0.463343
      -1       2       2        5.000857        5.035474        0.080779
       0       2       2       19.710752       19.956202        0.230838
       1       2       2        0.469509        0.696707        0.168976
       2       2       2        2.932158        3.049410        0.076768
       3       2       2       29.146906       28.794270        0.338164
       4       2       2       30.151813       29.938771        0.349753
       5       2       2        3.261461        3.236974        0.057823
       6       2       2        0.388153        0.516527        0.100594
      -5       3       2        0.544044        0.502991        0.106759
      -4       3       2        6.497287        6.563536        0.078553
      -3       3       2       27.950144       27.932239        0.321191
      -2       3       2       14.441052       14.355487        0.169226
      -1       3       2        9.981912       10.055844        0.118541
       0       3       2       18.976108       18.933832        0.224476
       1       3       2       11.940027       12.021231        0.148574
       2       3       2       16.673961       16.646021        0.188499
       3       3       2        8.009147        7.977218        0.093564
       4       3       2        1.715118        1.858359        0.046675
       5       3       2        4.114946        4.118009        0.052176
      -3       4       2        5.765573        5.821082        0.070691
      -2       4       2       13.880535       13.740815        0.155897
      -1       4       2        5.547587        5.532269        0.066649
       0       4       2       13.409380       13.394402        0.159221
       1       4       2       13.148087       13.182564        0.151831
       2       4       2        2.487205        2.445343        0.064523
      -7       1       3        3.383255        3.443399        0.046784
      -6       1       3        1.962622        2.037474        0.046821
      -5       1       3       12.392548       12.452711        0.143771
      -4       1       3        2.255294        2.221644        0.053718
      -3       1       3       22.028173       22.208332        0.262034
      -2       1       3        7.914534        7.869307        0.112568
      -1       1       3       31.654955       32.664201        0.392541
       0       1       3        7.396206        7.435187        0.115077
       1       1       3       49.003538       48.550077        0.589781
       2       1       3       37.460112       37.615954        0.447419
       3       1       3       11.452280       11.208033        0.139158
       4       1       3       25.303959       25.163664        0.290385
       5       1       3        2.342422        2.373626        0.053195
       6       1       3        8.287240        8.306443        0.094805
      -6       2       3       13.737288       13.827147        0.156010
      -5       2       3        3.649092        3.653218        0.052107
      -4       2       3       15.698589       15.552813        0.177183
      -3       2       3       30.306708       30.482454        0.410706
      -2       2       3        5.405182        5.460037        0.073665
      -1       2       3       22.933427       22.953213        0.264229
       0       2       3        0.544792        0.506162        0.260601
       1       2       3       33.081919       32.989241        0.392615
       2       2       3        7.136603        7.148147        0.104426
       3       2       3       17.830786       17.366923        0.207086
       4       2       3       12.970220       12.915107        0.147570
       5       2       3        8.673942        8.630759        0.098702
       6       2       3        6.433038        6.458638        0.074908
      -5       3       3        4.343066        4.380183        0.060923
      -4       3       3        8.363537        8.478738        0.098106
      -3       3       3        3.508136        4.918740        0.111974
      -2       3       3        2.160541        2.131455        0.053066
      -1       3       3        6.529052        6.517592        0.086262
       0       3       3       16.264753       16.383833        0.185685
       1       3       3        0.411769        0.494166        0.145024
       2       3       3        3.800822        3.706751        0.059971
       3       3       3       17.465918       17.306068        0.198760
       4       3       3        2.097913        2.094039        0.043039
      -2       4       3       10.141151       10.062306        0.114442
      -1       4       3        0.305803        0.520961        0.140566
       0       4       3        3.495422        3.482815        0.052509
       1       4       3        6.652404        6.706117        0.079881
       2       4       3       13.041266       13.103435        0.147355
      -7       0       4       11.321831       11.242331        0.127026
      -6       0       4        2.964123        2.960743        0.057142
      -5       0       4        7.401667        7.371974        0.117320
      -4       0       4       19.160358       19.438879        0.265720
      -3       0       4       16.291911       16.419196        0.193907
      -2       0       4       78.707526       78.600827        0.978021
      -1       0       4       50.723272       50.959101        0.697685
       0       0       4       14.286221       14.720054        0.180453
       1       0       4       74.336190       73.850999        1.077514
       2       0       4        4.973185        4.985679        0.097633
       3       0       4        8.070777        8.074899        0.121535
       4       0       4       10.478702       10.608958        0.187826
       5       0       4        6.049241        5.939276        0.084364
       6       0       4        2.143473        2.156942        0.059134
      -7       1       4        1.147825        1.194780        0.043086
      -6       1       4       10.087185        9.975470        0.113928
      -5       1       4       16.919114       16.849926        0.198499
      -4       1       4       10.177526       10.170054        0.118686
      -3       1       4       26.237252       26.857587        0.319502
      -2       1       4       32.901985       33.364202        0.408171
      -1       1       4       27.077582       27.623179        0.325377
       0       1       4       68.156744       67.618119        0.870310
       1       1       4       14.143466       14.126217        0.172364
       2       1       4        5.321563        5.340037        0.091038
       3       1       4        6.105516        5.901695        0.086370
       4       1       4        2.942956        2.977902        0.065309
       5       1       4       10.894699       10.878879        0.127600
       6       1       4       12.934904       12.993845        0.149391
      -6       2       4        4.055508        4.140411        0.054949
      -5       2       4        9.513253        9.356388        0.107388
      -4       2       4       13.876390       13.831847        0.162173
      -3       2       4        9.148634        9.182647        0.109940
      -2       2       4        8.349114        8.365405        0.138984
      -1       2       4       26.464165       26.638881        0.310570
       0       2       4       23.847696       23.877814        0.275060
       1       2       4        7.735222        7.695063        0.102040
       2       2       4        2.057344        1.910079        0.083716
       3       2       4       16.737819       16.488784        0.190625
       4       2       4        6.915628        6.827298        0.081411
       5       2       4       13.572592       13.680643        0.155851
      -5       3       4        6.072124        5.986568        0.072348
      -4       3       4       27.457243       27.415324        0.315324
      -3       3       4       11.866087       11.916795        0.136727
      -2       3       4        5.318553        5.356118        0.071423
      -1       3       4       13.239234       13.145341        0.152651
       0       3       4       13.310141       13.357769        0.157390
       1       3       4        4.933589        4.954897        0.068487
       2       3       4       25.860381       25.742766        0.301264
       3       3       4       18.081373       18.135876        0.207965
       4       3       4       12.223574       12.275178        0.141753
      -2       4       4        1.227562        1.201208        0.052426
      -1       4       4        1.179811        1.118705        0.054656
       0       4       4        6.166498        6.220852        0.073495
       1       4       4        3.059114        3.009551        0.047053
      -7       1       5        2.612846        2.592065        0.041496
      -6       1       5       17.356946       17.255724        0.198760
      -5       1       5        9.822539        9.723271        0.113640
      -4       1       5        0.372699        0.266083        0.223656
      -3       1       5       25.279911       25.601562        0.305713
      -2       1       5        7.884436        7.840408        0.110078
      -1       1       5        1.812798        1.792261        0.089675
       0       1       5       14.527176       14.580809        0.218010
       1       1       5       18.410372       18.466185        0.218446
       2       1       5        7.845148        7.800385        0.102723
       3       1       5        3.810622        3.935480        0.062109
       4       1       5       16.507622       16.417369        0.188074
       5       1       5        1.925915        2.039412        0.041363
       6       1       5       13.471869       13.611760        0.160737
      -6       2       5        3.719992        3.688902        0.053658
      -5       2       5       23.528368       23.405341        0.265549
      -4       2       5        4.246163        4.235800        0.059318
      -3       2       5        2.899000        2.857534        0.059517
      -2       2       5        3.067807        3.212631        0.064934
      -1       2       5       39.092461       38.886887        0.463977
       0       2       5       12.228007       12.246224        0.142092
       1       2       5       16.533147       16.457217        0.214681
       2       2       5       21.526235       21.370540        0.243070
       3       2       5       13.812425       13.686490        0.164655
       4       2       5        1.268018        1.278593        0.056014
       5       2       5        6.799229        6.770894        0.078585
      -5       3       5        3.462275        3.330465        0.048545
      -4       3       5        9.473090        9.446640        0.110634
      -3       3       5        8.240047        8.198902        0.099581
      -2       3       5        4.590456        4.499444        0.064470
      -1       3       5        1.593082        1.585024        0.070725
       0       3       5        6.942360        7.002000        0.088028
       1       3       5        8.227304        8.226117        0.099802
       2       3       5        4.890312        4.889990        0.064226
       3       3       5        0.648667        0.638749        0.070330
       4       3       5        3.343214        3.333467        0.046066
      -2       4       5       10.419525       10.415373        0.119743
      -1       4       5       13.787670       13.813399        0.156533
       0       4       5       15.315875       15.522242        0.174604
       1       4       5       12.705263       12.835108        0.135108
      -7       0       6       28.443029       28.536293        0.331860
      -6       0       6       22.699005       22.671348        0.267776
      -5       0       6       19.117299       19.007893        0.232111
      -4       0       6       11.770812       11.775398        0.184022
      -3       0       6        6.382149        6.637017        0.102953
      -2       0       6       22.907884       23.131364        0.305063
      -1       0       6       24.654235       24.245206        0.295675
       0       0       6       55.054663       55.376258        0.696829
       1       0       6       26.174196       26.028830        0.315410
       2       0       6        3.434396        3.538220        0.100343
       3       0       6       42.034814       41.839336        0.554108
       4       0       6        6.370636        6.330640        0.161280
       5       0       6        4.439044        4.443310        0.061415
       6       0       6       11.461996       12.145369        0.139121
      -7       1       6        7.723029        7.776503        0.091453
      -6       1       6       21.976224       21.823840        0.248159
      -5       1       6        3.553975        3.647191        0.076336
      -4       1       6       23.642184       23.369424        0.267260
      -3       1       6        1.063605        1.054799        0.072251
      -2       1       6        4.178896        4.065341        0.076858
      -1       1       6        1.251483        1.242377        0.086652
       0       1       6       30.609177       30.697394        0.494745
       1       1       6       25.108085       25.099801        0.291536
       2       1       6       36.016357       35.773594        0.427873
       3       1       6        3.744645        3.761250        0.061115
       4       1       6       11.038473       11.049887        0.133386
       5       1       6       15.755522       15.854022        0.182391
      -6       2       6        1.897114        1.925669        0.050329
      -5       2       6       15.984484       15.789237        0.178023
      -4       2       6        4.235091        4.217227        0.058862
      -3       2       6       20.708362       20.740540        0.250298
      -2       2       6       14.772971       14.814857        0.180993
      -1       2       6        7.659300        7.612227        0.093783
       0       2       6        4.002310        3.948924        0.065369
       1       2       6       22.192813       22.177015        0.256477
       2       2       6        5.581904        5.557877        0.071713
       3       2       6       11.751704       11.606033        0.139996
       4       2       6        4.595924        4.601521        0.060156
       5       2       6       12.278519       12.193851        0.140221
      -5       3       6        3.833074        3.813135        0.050955
      -4       3       6        5.104093        5.081732        0.064960
      -3       3       6        0.480075        0.936162        0.072276
      -2       3       6       33.944954       33.882296        0.411264
      -1       3       6       18.054310       18.087841        0.205448
       0       3       6        0.719974        0.973345        0.078806
       1       3       6       11.562605       11.593964        0.134906
       2       3       6        2.691113        2.629106        0.047150
       3       3       6        7.807205        8.009057        0.091545
      -7       1       7       12.898426       12.851070        0.151070
      -6       1       7        2.902989        2.904565        0.045107
      -5       1       7        1.831184        1.823403        0.051766
      -4       1       7       16.396284       16.362151        0.190262
      -3       1       7       32.803010       32.753168        0.380957
      -2       1       7       10.180562       10.195587        0.122355
      -1       1       7       35.580205       35.465476        0.448338
       0       1       7       10.244020       10.405768        0.131528
       1       1       7        7.485537        7.452919        0.097989
       2       1       7        9.456554        9.507681        0.123652
       3       1       7        9.459663        9.349866        0.110873
       4       1       7        5.002554        5.008193        0.064409
       5       1       7        3.903752        3.979447        0.052871
      -6       2       7        0.850037        0.826680        0.068195
      -5       2       7        8.237089        8.221922        0.094868
      -4       2       7        4.619948        4.661545        0.064154
      -3       2       7       22.937241       22.906331        0.262347
      -2       2       7       10.276637       10.237676        0.135696
      -1       2       7        2.106253        2.071980        0.062054
       0       2       7       20.513445       20.544586        0.236213
       1       2       7       15.898637       15.699045        0.178735
       2       2       7       13.112214       13.060245        0.150171
       3       2       7        3.417933        3.449928        0.051251
       4       2       7       21.586000       21.591433        0.245239
      -4       3       7        3.931190        4.092432        0.058327
      -3       3       7        3.503942        3.499286        0.057339
      -2       3       7       15.939915       15.928277        0.183119
      -1       3       7        2.317369        2.294777        0.058731
       0       3       7        1.843388        1.849108        0.061288
       1       3       7        7.684275        7.603420        0.091763
       2       3       7        9.529060        9.537767        0.108451
       3       3       7        2.575895        2.612164        0.042748
      -7       0       8        0.903618        0.857321        0.079183
      -6       0       8        1.897860        1.898526        0.055783
      -5       0       8       29.654027       29.601689        0.365239
      -4       0       8       42.420012       42.296927        0.530193
      -3       0       8        8.221432        8.247484        0.107890
      -2       0       8       37.006640       37.328273        0.464063
      -1       0       8       38.829927       38.627192        0.477750
       0       0       8       29.910101       29.731801        0.349323
       1       0       8       14.762262       14.685367        0.184677
       2       0       8       17.696884       17.643979        0.218423
       3       0       8        5.754687        5.634004        0.090990
       4       0       8        1.777598        1.779466        0.055604
       5       0       8       20.990725       21.232522        0.279718
      -6       1       8        3.029434        3.083504        0.045479
      -5       1       8        7.251920        7.240028        0.087056
      -4       1       8       23.318089       23.212712        0.264945
      -3       1       8        5.295956        5.024341        0.073886
      -2       1       8       29.901189       29.729447        0.423475
      -1       1       8       16.802455       16.865053        0.212425
       0       1       8        9.068079        9.016984        0.123110
       1       1       8       16.774794       16.707783        0.194152
       2       1       8       11.959832       11.874763        0.155548
       3       1       8       10.709789       10.779147        0.123632
       4       1       8        9.312855        9.318369        0.108809
      -6       2       8        6.401936        6.492842        0.077236
      -5       2       8        2.384228        2.460020        0.055774
      -4       2       8       16.032353       16.090059        0.198552
      -3       2       8       29.892347       29.876747        0.353874
      -2       2       8        9.449503        9.252513        0.118675
      -1       2       8       11.991232       11.880657        0.171686
       0       2       8        1.094356        1.351481        0.072888
       1       2       8        4.234541        4.187720        0.062553
       2       2       8       13.036766       12.983451        0.146785
       3       2       8       17.717224       17.728790        0.205663
       4       2       8        1.483014        1.483071        0.043141
      -4       3       8        0.854005        0.884986        0.063706
      -3       3       8        7.471402        7.458820        0.089831
      -2       3       8        8.890635        8.912183        0.110876
      -1       3       8        4.449919        4.476159        0.062884
       0       3       8       17.625807       17.524840        0.198270
       1       3       8        8.764363        8.717167        0.099975
       2       3       8        2.233718        2.262477        0.046264
      -6       1       9       11.739832       11.869288        0.135150
      -5       1       9       28.922037       29.031879        0.334492
      -4       1       9       11.965127       11.980818        0.140210
      -3       1       9       13.726720       13.676988        0.168472
      -2       1       9        8.333793        8.264200        0.111164
      -1       1       9       23.201943       22.912660        0.280603
       0       1       9       10.730465       10.631557        0.135367
       1       1       9       24.063682       24.012497        0.276027
       2       1       9       23.281567       23.216804        0.265116
       3       1       9        2.108977        2.114001        0.050194
       4       1       9        7.911436        7.956507        0.096990
      -5       2       9        0.678485        0.769870        0.079508
      -4       2       9        6.608223        6.583464        0.079312
      -3       2       9       12.805951       12.732243        0.176367
      -2       2       9        7.225109        7.213182        0.097355
      -1       2       9        5.052949        4.931126        0.068616
       0       2       9       13.016306       12.890694        0.150208
       1       2       9        4.741162        4.718792        0.063473
       2       2       9       15.401484       15.477403        0.183940
       3       2       9        2.587568        2.610690        0.046318
      -4       3       9       10.771466       10.758253        0.129048
      -3       3       9        3.898576        4.092065        0.054863
      -2       3       9        4.885138        4.949040        0.063961
      -1       3       9        1.925338        1.937111        0.045895
       0       3       9       11.297676       11.286718        0.127417
       1       3       9        5.506287        5.475582        0.066978
      -6       0      10       30.365562       30.440434        0.372511
      -5       0      10       17.779782       17.982770        0.202162
      -4       0      10        2.450617        2.295387        0.077122
      -3       0      10        3.503252        3.662103        0.080902
      -2       0      10       24.274100       23.983119        0.281853
      -1       0      10        3.162587        3.134071        0.089321
       0       0      10       35.139334       34.897994        0.426702
       1       0      10       45.346762       45.313795        0.572203
       2       0      10       10.292345       10.286399        0.131105
       3       0      10        1.929497        1.908507        0.065548
       4       0      10        3.687821        3.612617        0.060575
      -6       1      10       12.639252       12.714559        0.143958
      -5       1      10        9.140121        9.100989        0.104378
      -4       1      10        0.427322        0.369324        0.149324
      -3       1      10        3.408280        3.439622        0.059090
      -2       1      10        9.984711        9.951633        0.147450
      -1       1      10        0.293361        0.276225        0.230399
       0       1      10       21.282326       21.247117        0.242356
       1       1      10       14.978806       14.913082        0.170965
       2       1      10       11.280955       11.407454        0.130043
       3       1      10       16.086482       16.123895        0.182440
      -5       2      10        0.110978        0.382230        0.382230
      -4       2      10        9.878927        9.906967        0.112887
      -3       2      10        5.928828        5.866259        0.088024
      -2       2      10       16.791863       16.594276        0.198850
      -1       2      10       23.989995       23.948904        0.287332
       0       2      10        8.867945        8.955166        0.109941
       1       2      10        3.729698        3.726527        0.062376
       2       2      10       15.271730       15.206578        0.173281
       3       2      10        5.927305        5.884981        0.071376
      -3       3      10        7.980398        7.941222        0.094885
      -2       3      10        8.299508        8.375679        0.096669
      -1       3      10       10.041980        9.999350        0.113552
       0       3      10        2.063456        2.052486        0.043805
      -6       1      11        3.612899        3.634006        0.057835
      -5       1      11        0.741686        0.776466        0.085670
      -4       1      11        2.355575        2.390502        0.052618
      -3       1      11       22.413350       22.204729        0.264355
      -2       1      11       16.036240       15.965901        0.182365
      -1       1      11       15.041360       14.972642        0.171290
       0       1      11       24.995165       24.910038        0.287691
       1       1      11        0.353109        0.354542        0.204876
       2       1      11        2.281095        2.263670        0.057089
       3       1      11        6.406545        6.451356        0.076719
      -4       2      11        4.879836        4.922906        0.062556
      -3       2      11        8.518435        8.443044        0.110938
      -2       2      11        6.541526        6.474257        0.082856
      -1       2      11       15.055417       14.962286        0.181555
       0       2      11        1.949204        2.045727        0.057965
       1       2      11        5.083601        5.133420        0.065481
       2       2      11        9.857279        9.907522        0.112626
      -5       0      12       11.677833       11.806778        0.154739
      -4       0      12       27.649493       27.482722        0.351928
      -3       0      12       21.233269       21.469746        0.255836
      -2       0      12        7.243312        7.216301        0.112992
      -1       0      12       18.484472       18.389127        0.221574
       0       0      12        6.466826        6.466761        0.121606
       1       0      12        4.317856        4.328395        0.082455
       2       0      12       15.395197       15.198026        0.226720
      -5       1      12        8.915184        8.967330        0.104429
      -4       1      12       15.975446       15.969346        0.182326
      -3       1      12       13.006463       12.973049        0.161726
      -2       1      12        5.417354        5.438106        0.075178
      -1       1      12       16.350561       16.300613        0.189748
       0       1      12        0.791826        0.766159        0.104797
       1       1      12        2.535853        2.585169        0.082810
       2       1      12        8.591889        8.666314        0.103896
      -4       2      12        1.588989        1.583761        0.053239
      -3       2      12        2.647823        2.588107        0.053467
      -2       2      12       18.465735       18.304098        0.207413
      -1       2      12       10.264966       10.189210        0.126407
       0       2      12        7.265358        7.266361        0.085205
       1       2      12        6.681857        6.781740        0.080248
      -4       1      13        7.047619        6.956867        0.083440
      -3       1      13        1.601941        1.664962        0.062215
      -2       1      13        9.994839        9.998850        0.120540
      -1       1      13        4.223753        4.217464        0.093509
       0       1      13        8.925201        8.945110        0.117936
       1       1      13        4.617908        4.614651        0.060641
      -2       2      13        9.664701        9.771387        0.114265
      -1       2      13        6.342805        6.334509        0.078232
      -4       0      14        2.294857        2.420950        0.071610
      -3       0      14        7.346448        7.425295        0.106210
      -2       0      14       13.363397       13.311273        0.176967
      -1       0      14       12.215986       12.202049        0.173333
       0       0      14       12.727906       12.844065        0.153911
      -3       1      14        1.132327        1.071868        0.070668
      -2       1      14        7.558231        7.608154        0.092570
      -1       1      14       11.923516       11.861703        0.135237
       0       1      14        5.343678        5.448761        0.163688

# start Validation Reply Form
_vrf_PLAT088_HAR_B3LYP_oxa03_08
;
PROBLEM: Poor Data / Parameter Ratio ....................       7.94 Note 
RESPONSE: The goal of the study was to check how cutting diffraction data
to different resolutions influences refinement results, thus a decreased
data / parameter ratio is a natural consequence of the data cutting procedure.
;
_vrf_PLAT417_HAR_B3LYP_oxa03_08
;
PROBLEM: Short Inter D-H..H-D
RESPONSE: This is a very strong hydrogen bond and this is the reason why
the distance is so short.
;
# end Validation Reply Form
