# Supplementary material for: On the accuracy and precision of X-ray and neutron diffraction results as a function of resolution and the electron density model
Source: IUCrJ. 2020 Aug 25;7(Pt 5):920–33. doi: 10.1107/S2052252520010441 (PMC7467170; doi:10.1107/S2052252520010441)
Supplement: Supplementary file 2 [file m-07-00920-sup2.zip › cif_deposition/HAR_B3LYP_oxa04_06.cif]

# ========================
# TONTO generated CIF file
# ========================

data_HAR_B3LYP_oxa04_06

_audit_creation_date               2016-1-14
_audit_creation_method             'Tonto 3.2.0 v. 196f026'

# --------------------
# Chemical information
# --------------------

_chemical_formula_sum             'C2 H6 O6'
_chemical_formula_moiety          'C2 H2 O4, 2(H2 O)'
_chemical_formula_weight           126.07
_chemical_compound_source          'see text'
_chemical_absolute_configuration   unk

# --------------------
# Symmetry information
# --------------------

_symmetry_cell_setting             Monoclinic
_symmetry_space_group_name_H-M     'P 21/c'
_symmetry_space_group_name_Hall    '-P 2ybc'
_symmetry_Int_Tables_number        '14'

loop_
    _symmetry_equiv_pos_as_xyz
'+x, +y, +z'
'-x, -y, -z'
'-x, +y+1/2, -z+1/2'
'+x, -y+1/2, +z+1/2'

# ---------------------
# Unit cell information
# ---------------------

_cell_length_a                6.0878(2) 
_cell_length_b                3.4868(1) 
_cell_length_c                11.8280(4) 
_cell_angle_alpha             90.00 
_cell_angle_beta              103.937(2) 
_cell_angle_gamma             90.00 
_cell_volume                   243.68(1) 

_cell_formula_units_Z             2
_cell_measurement_reflns_used     5409
_cell_measurement_temperature     100(1)
_cell_measurement_theta_max       36.35
_cell_measurement_theta_min       3.45
_exptl_crystal_density_diffrn     1.718
_exptl_crystal_F_000              132 
_exptl_absorpt_coefficient_mu     0.182
_exptl_crystal_description        unspecified
_exptl_crystal_size_max           0.243
_exptl_crystal_size_mid           0.198  
_exptl_crystal_size_min           0.178
_exptl_crystal_colour             colourless
_exptl_absorpt_correction_type    multi-scan
_exptl_absorpt_process_details
;
 Absorption correction done by SORTAV
 Blessing, R. H.: (1995) Acta Cryst. A51, 33-38
;
_exptl_absorpt_correction_T_min    0.967
_exptl_absorpt_correction_T_max    0.984

#=======================================================================

# EXPERIMENTAL DATA

_diffrn_reflns_av_R_equivalents   0.0000
_diffrn_reflns_av_unetI/netI      0.0241
_diffrn_reflns_limit_h_max        9
_diffrn_reflns_limit_h_min        -10
_diffrn_reflns_limit_k_max        5
_diffrn_reflns_limit_k_min        0
_diffrn_reflns_limit_l_max        19
_diffrn_reflns_limit_l_min        0
_diffrn_reflns_number             1183
_diffrn_reflns_theta_full         26.00
_diffrn_reflns_theta_max          36.35
_diffrn_reflns_theta_min          3.45
_diffrn_ambient_temperature       100(1)
_diffrn_measured_fraction_theta_full 1.000
_diffrn_measured_fraction_theta_max 0.999
_diffrn_measurement_device_type   'Bruker APEX-II CCD'
_diffrn_measurement_method        '\f and \w scans'
_diffrn_radiation_monochromator   'graphite'
_diffrn_radiation_type            MoK\a
_diffrn_radiation_wavelength      0.71073
_diffrn_source                    'fine-focus sealed tube'
_diffrn_standards_number          0
_reflns_number_gt                 1101
_reflns_number_total              1183
_reflns_threshold_expression      >0sigma(F)

#  
# Refinement details
#  
_refine_special_details          
;
  .  H thermal motions refined anisotropically.
  .  Hirshfeld atom refinement (HAR):
     .  Uses aspherical atomic scattering factors
        obtained from Hirshfeld partitioning of a
        gaussian quantum chemical wavefunction.
     .  Hirshfeld weight functions obtained from
        spherically averaged unrestricted atomic
        densities.
  .  Wavefunction type : rks b3lypgxb3lypgc using cluster
 charges, radius=8.0 angstrom
  .  Gaussian basis set: cc pVTZ
  .  Refinement based on |F| with weight=1/sigma(|F|)
  .  Negative |F|^^2 were pruned from the data
  .  Eigenvalues < 0.1E-04 removed from normal equations
  .  Reflection used in the refinement appear below
  .  Refined using the Tonto program:
     .  Version: 3.2 v. 196f026
     .  Platform: INTEL-ifort-on-LINUX
     .  Build date: Wed Feb  4 17:27:23 CET 2015
;

# Standard CIF keys and data

_refine_ls_structure_factor_coeff  F
_refine_ls_matrix_type             full
_refine_ls_R_factor_gt             0.0122
_refine_ls_wR_factor_gt            0.0164
_refine_ls_goodness_of_fit_ref     1.047664
_refine_ls_number_reflns           1183
_refine_ls_number_parameters       64
_refine_ls_number_restraints       0
_refine_ls_number_constraints      0
_refine_ls_hydrogen_treatment      refall
_refine_ls_weighting_scheme        sigma
_refine_ls_weighting_details       'w=1/\s(F)'
_refine_ls_shift/su_max            0.0100
_refine_ls_extinction_method       none

_refine_diff_density_max               0.082052
_refine_diff_density_min              -0.077519 

# ---------------------
# Coordinates and ADP's
# ---------------------

loop_
_atom_site_label
_atom_site_fract_x
_atom_site_fract_y
_atom_site_fract_z
_atom_site_adp_type
_atom_site_occupancy
O1 0.43487(3) 0.44426(5) 0.34982(1) Uani 1.000000000
O2 0.24236(3) 0.74291(5) 0.46368(1) Uani 1.000000000
C1 0.40304(3) 0.55904(6) 0.44798(2) Uani 1.000000000
H1 0.301(1) 0.520(2) 0.2789(6) Uani 1.000000000
O5 0.13011(2) 0.63169(5) 0.17850(1) Uani 1.000000000
H3 0.191(1) 0.697(2) 0.1133(6) Uani 1.000000000
H4 0.009(1) 0.458(2) 0.1499(5) Uani 1.000000000

loop_
_atom_site_aniso_label
_atom_site_aniso_U_11
_atom_site_aniso_U_22
_atom_site_aniso_U_33
_atom_site_aniso_U_12
_atom_site_aniso_U_13
_atom_site_aniso_U_23
O1 0.01120(6) 0.01681(8) 0.00670(7) 0.00413(5) 0.00144(5) -0.00060(5)
O2 0.00963(6) 0.01607(8) 0.00816(7) 0.00487(5) 0.00087(5) -0.00064(5)
C1 0.00785(7) 0.01024(9) 0.00663(7) 0.00143(5) 0.00105(5) -0.00002(5)
H1 0.029(3) 0.046(5) 0.020(4) 0.004(4) 0.012(3) -0.007(4)
O5 0.00935(6) 0.01600(8) 0.00816(6) -0.00149(5) 0.00059(5) 0.00092(5)
H3 0.031(3) 0.037(4) 0.024(3) 0.002(3) 0.009(3) 0.006(3)
H4 0.028(3) 0.041(4) 0.028(4) -0.014(3) 0.004(3) -0.000(3)

loop_
_geom_bond_atom_site_label_1
_geom_bond_atom_site_label_2
_geom_bond_distance
 O1 C1 1.2860(2)
 O2 C1 1.2205(2)
 O1 H1 1.060(7)
 O5 H3 0.960(6)
 O5 H4 0.955(6)

loop_
_geom_angle_atom_site_label_1     
_geom_angle_atom_site_label_2
_geom_angle_atom_site_label_3
_geom_angle     
 O1 C1 O2  126.96(2)
 C1 O1 H1 112.8(3)
 H3 O5 H4 106.6(5)

# Standard CIF keys and data

# ---------------
# Reflection data
# ---------------

loop_
    _diffrn_refln_index_h
    _diffrn_refln_index_k
    _diffrn_refln_index_l
    _diffrn_refln_F_calc
    _diffrn_refln_F_meas
    _diffrn_refln_F_sigma
       1       0       0       32.796502       33.912977        0.391939
       2       0       0        7.996220        8.390173        0.106575
       3       0       0       33.130182       33.957473        0.366105
       4       0       0       11.284768       11.273864        0.131602
       5       0       0       13.527636       13.480727        0.168327
       6       0       0       26.240680       26.023259        0.331431
       7       0       0       18.047177       17.825824        0.229518
       8       0       0        9.079986        9.063774        0.120620
       9       0       0        7.476644        7.619974        0.114109
       1       1       0       66.124382       67.878789        0.751745
       2       1       0       31.699750       32.459667        0.359200
       3       1       0       17.570384       17.722020        0.198322
       4       1       0        2.763320        2.678432        0.114003
       5       1       0        0.991453        1.049714        0.100083
       6       1       0        1.320134        1.113508        0.239551
       7       1       0       15.851725       15.856544        0.186509
       8       1       0        0.060592        0.444635        0.444635
       9       1       0       10.208305       10.235233        0.117921
       0       2       0        5.929661        6.001333        0.207716
       1       2       0       30.384789       30.575153        0.340074
       2       2       0       38.608141       38.733706        0.430182
       3       2       0        2.604844        2.566359        0.064900
       4       2       0       18.550079       18.539148        0.206936
       5       2       0        8.530546        8.516866        0.102651
       6       2       0        0.555614        0.467547        0.215753
       7       2       0       10.404645       10.386048        0.118624
       8       2       0       11.556596       11.610771        0.132531
       9       2       0        2.303225        2.307488        0.064610
       1       3       0        7.688230        7.664855        0.095575
       2       3       0        6.109639        6.075195        0.084119
       3       3       0       14.481169       14.611297        0.167613
       4       3       0        4.311578        4.354653        0.075400
       5       3       0       19.284206       19.162985        0.218065
       6       3       0        0.040009        0.929785        0.109236
       7       3       0        1.396168        1.385496        0.091394
       8       3       0        7.470699        7.422399        0.097441
       0       4       0        2.898583        2.854383        0.094093
       1       4       0        7.376377        7.405403        0.090077
       2       4       0        6.288809        6.299841        0.096213
       3       4       0        4.382306        4.408061        0.074817
       4       4       0       14.385946       14.228493        0.161510
       5       4       0        5.393825        5.435255        0.076991
       6       4       0        7.438671        7.326118        0.102684
       7       4       0        5.657259        5.574226        0.086695
       1       5       0        3.544412        3.442238        0.219816
       2       5       0        5.903365        5.932116        0.105711
       3       5       0        7.730593        7.662245        0.098251
       4       5       0        0.947645        0.894595        0.198247
       5       5       0        4.172346        4.375500        0.082948
      -9       1       1        1.164189        1.124767        0.119580
      -8       1       1        9.472441        9.406328        0.117571
      -7       1       1        7.509485        7.585578        0.097855
      -6       1       1        1.974581        1.972765        0.073896
      -5       1       1       12.734462       12.587692        0.146631
      -4       1       1       15.962961       16.143420        0.182530
      -3       1       1       30.197353       30.444704        0.346697
      -2       1       1       22.874592       23.362363        0.259766
      -1       1       1       90.109896       90.043045        0.993228
       0       1       1       35.937850       36.335382        0.402389
       1       1       1       10.288294       10.536128        0.125557
       2       1       1       13.490652       13.867949        0.161016
       3       1       1       35.167378       35.324071        0.392710
       4       1       1       21.092249       21.009522        0.237184
       5       1       1       17.765938       17.637744        0.198707
       6       1       1       23.394636       23.316947        0.264832
       7       1       1        1.948399        1.909293        0.061971
       8       1       1        1.182500        1.295068        0.071671
       9       1       1        0.913187        0.720902        0.179054
      -9       2       1        3.973817        3.950443        0.069593
      -8       2       1       11.243582       11.233432        0.144248
      -7       2       1        0.189350        0.360278        0.248474
      -6       2       1       14.572973       14.505861        0.165707
      -5       2       1        5.308829        5.274941        0.071000
      -4       2       1       12.524028       12.299187        0.146821
      -3       2       1       15.324088       15.385058        0.185058
      -2       2       1       20.861335       20.909567        0.232285
      -1       2       1       20.001946       19.944673        0.222351
       0       2       1       14.594851       14.529625        0.165433
       1       2       1       27.720866       27.994642        0.311254
       2       2       1        2.343432        2.353041        0.068002
       3       2       1        4.899875        4.721229        0.073003
       4       2       1       15.056006       14.972642        0.169939
       5       2       1        8.650757        8.617772        0.103608
       6       2       1        5.306334        5.234596        0.078047
       7       2       1        5.797717        5.831895        0.076376
       8       2       1        8.113930        8.026207        0.095192
       9       2       1        3.323933        3.374315        0.081140
      -8       3       1        0.904137        0.824560        0.145443
      -7       3       1        2.564966        2.560195        0.070557
      -6       3       1        6.453069        6.567572        0.083977
      -5       3       1        7.822332        7.718355        0.103567
      -4       3       1        3.850311        3.825441        0.089534
      -3       3       1        3.508280        3.399412        0.072401
      -2       3       1       20.550489       20.489021        0.227482
      -1       3       1        0.277695        0.349285        0.249285
       0       3       1       12.351023       12.323555        0.141190
       1       3       1        9.598773        9.419926        0.115303
       2       3       1        9.610578        9.527854        0.115097
       3       3       1        2.648156        2.667996        0.071613
       4       3       1       10.542194       10.412492        0.129011
       5       3       1        9.216052        9.070943        0.136459
       6       3       1        0.476990        0.400125        0.233092
       7       3       1        9.302636        9.252621        0.108990
       8       3       1        0.688984        0.534135        0.257368
      -7       4       1        8.424895        8.427574        0.120589
      -6       4       1        5.009609        4.966085        0.078345
      -5       4       1        3.273410        3.292112        0.076836
      -4       4       1        0.802413        0.971648        0.115611
      -3       4       1        7.992200        7.981416        0.099601
      -2       4       1        6.866194        6.868260        0.106456
      -1       4       1        4.357623        4.368295        0.064576
       0       4       1        6.290014        6.303888        0.085126
       1       4       1        1.372665        1.412055        0.091866
       2       4       1        0.018396        0.325883        0.325883
       3       4       1        0.711939        0.658483        0.178171
       4       4       1        1.151467        1.222007        0.107870
       5       4       1        3.886085        3.973537        0.071102
       6       4       1        0.448080        0.555518        0.239132
       7       4       1        1.970871        1.847512        0.101001
      -5       5       1        2.995099        3.054259        0.086516
      -4       5       1        0.313027        0.450222        0.291162
      -3       5       1        0.775717        1.032037        0.176350
      -2       5       1        0.969206        0.838033        0.239118
      -1       5       1        5.563419        5.606425        0.133217
       0       5       1        0.323636        0.507642        0.507642
       1       5       1        0.503781        0.455851        0.455851
       2       5       1        3.433262        3.466699        0.090458
       3       5       1        5.240669        5.209223        0.101581
       4       5       1        2.506642        2.354549        0.082039
     -10       0       2        0.089991        0.481768        0.481768
      -9       0       2        3.548378        3.680761        0.086738
      -8       0       2        3.326116        3.416577        0.096788
      -7       0       2        6.646343        6.598333        0.107031
      -6       0       2       23.156303       22.929893        0.256781
      -5       0       2       16.065063       16.196296        0.212241
      -4       0       2       52.541806       52.490190        0.581231
      -3       0       2        6.454091        6.386783        0.090356
      -2       0       2       42.219900       41.582087        0.522618
      -1       0       2       46.479840       46.736495        0.663618
       0       0       2       19.550906       20.392401        0.221630
       1       0       2        5.199680        5.345746        0.090653
       2       0       2      100.887572       99.995000        1.077357
       3       0       2       22.814272       23.182968        0.255692
       4       0       2        0.131958        0.533010        0.222205
       5       0       2       44.353375       44.235845        0.485988
       6       0       2        9.339007        9.255269        0.123840
       7       0       2       10.317542       10.356640        0.151250
       8       0       2        6.840664        6.822463        0.094387
       9       0       2       12.083951       12.231925        0.141433
      -9       1       2        2.085765        2.040735        0.097259
      -8       1       2        0.131752        0.462601        0.462601
      -7       1       2       16.267451       16.103105        0.182678
      -6       1       2        4.462148        4.498666        0.068655
      -5       1       2       27.433247       27.175908        0.304362
      -4       1       2       12.688652       12.705511        0.148043
      -3       1       2        9.513377        9.732831        0.117531
      -2       1       2       39.510920       40.008624        0.446015
      -1       1       2       20.187150       20.835067        0.235552
       0       1       2       15.726162       16.244384        0.187609
       1       1       2       34.599044       35.449965        0.393154
       2       1       2        2.739605        2.756520        0.096839
       3       1       2       35.537240       35.799162        0.410605
       4       1       2       23.226305       22.970633        0.255881
       5       1       2       12.991924       13.034186        0.152804
       6       1       2       13.494602       13.431679        0.153878
       7       1       2        0.763841        0.767072        0.107603
       8       1       2        2.618179        2.691208        0.059763
       9       1       2        3.937997        3.990489        0.074368
      -9       2       2        0.210467        0.454423        0.360083
      -8       2       2        7.226981        7.258030        0.089906
      -7       2       2        1.038664        1.026012        0.093274
      -6       2       2       11.142440       10.980892        0.127322
      -5       2       2        1.383257        1.344582        0.075054
      -4       2       2        6.222519        6.064817        0.082175
      -3       2       2       22.759655       22.984778        0.255721
      -2       2       2       37.013323       37.343808        0.413874
      -1       2       2        4.896464        4.888456        0.066942
       0       2       2       19.083538       19.251493        0.232030
       1       2       2        0.229909        0.416893        0.189737
       2       2       2        2.951171        3.020116        0.078705
       3       2       2       28.407401       28.291341        0.318676
       4       2       2       29.556630       29.410712        0.330307
       5       2       2        3.022403        3.173957        0.066385
       6       2       2        0.419695        0.385487        0.231539
       7       2       2        4.524497        4.462062        0.068431
       8       2       2        0.772385        0.548726        0.181302
      -8       3       2        5.272070        5.358824        0.083694
      -7       3       2        2.352449        2.276554        0.066984
      -6       3       2        5.916835        5.881496        0.078049
      -5       3       2        0.558797        0.535537        0.194656
      -4       3       2        6.444988        6.462120        0.100831
      -3       3       2       27.406369       27.343921        0.305984
      -2       3       2       14.124977       14.068404        0.171282
      -1       3       2        9.716500        9.633795        0.114183
       0       3       2       18.502949       18.184059        0.204348
       1       3       2       11.801818       11.833427        0.138984
       2       3       2       16.240560       16.113349        0.182561
       3       3       2        7.889517        7.901076        0.105436
       4       3       2        1.613424        1.576039        0.072277
       5       3       2        4.092015        4.064603        0.068105
       6       3       2        1.654220        1.656200        0.065760
       7       3       2        8.477130        8.433445        0.100679
       8       3       2        5.514440        5.498454        0.079598
      -7       4       2        4.645159        4.654782        0.084443
      -6       4       2        0.034487        0.402741        0.349826
      -5       4       2        0.121638        0.529906        0.229906
      -4       4       2        4.186281        4.053147        0.071815
      -3       4       2        5.866795        5.865066        0.106160
      -2       4       2       13.836966       13.709850        0.154040
      -1       4       2        5.484881        5.472020        0.072205
       0       4       2       13.328447       13.152566        0.149490
       1       4       2       13.209225       13.088545        0.152162
       2       4       2        2.549892        2.452020        0.080480
       3       4       2        2.686278        2.637935        0.098112
       4       4       2        1.339828        1.161895        0.095781
       5       4       2        0.584367        0.475500        0.243983
       6       4       2        9.081930        9.065484        0.127084
      -5       5       2        3.534934        3.483246        0.135410
      -4       5       2        8.497957        8.498176        0.106156
      -3       5       2        2.484367        2.517062        0.128066
      -2       5       2        7.097007        7.037613        0.175179
      -1       5       2       15.302723       15.198026        0.178705
       0       5       2        4.770351        4.934369        0.102185
       1       5       2        6.120473        5.959362        0.165486
       2       5       2        2.751626        2.841373        0.119241
       3       5       2        3.109266        3.094544        0.094044
       4       5       2        1.691199        1.683805        0.102951
      -9       1       3        0.545163        0.555158        0.555158
      -8       1       3        7.629173        7.657676        0.092030
      -7       1       3        3.248243        3.223973        0.066917
      -6       1       3        1.990968        2.032732        0.070208
      -5       1       3       12.129770       12.284543        0.147410
      -4       1       3        2.248366        2.266738        0.068852
      -3       1       3       21.260461       21.265700        0.249516
      -2       1       3        7.701161        7.630531        0.094683
      -1       1       3       30.513788       31.359209        0.340989
       0       1       3        6.935396        6.848284        0.087589
       1       1       3       47.113209       47.601786        0.533112
       2       1       3       35.938686       36.421971        0.403087
       3       1       3       11.292118       11.015898        0.127372
       4       1       3       24.548435       24.486119        0.272692
       5       1       3        2.178343        2.364995        0.078316
       6       1       3        8.141155        8.115233        0.106675
       7       1       3        4.796695        4.843965        0.066309
       8       1       3       16.162153       16.290181        0.182419
       9       1       3        9.192677        9.274805        0.117458
      -9       2       3        1.514985        1.413471        0.107638
      -8       2       3        4.704012        4.628607        0.086361
      -7       2       3        8.167852        8.134925        0.096517
      -6       2       3       13.704795       13.528119        0.163614
      -5       2       3        3.493586        3.571694        0.064131
      -4       2       3       15.257740       15.116216        0.180688
      -3       2       3       29.464134       29.453862        0.328272
      -2       2       3        5.298805        5.313003        0.070198
      -1       2       3       22.043488       21.993181        0.245537
       0       2       3        0.477544        0.474552        0.177568
       1       2       3       31.922698       31.930706        0.355083
       2       2       3        6.876282        7.031643        0.100553
       3       2       3       17.352910       17.185168        0.194877
       4       2       3       12.625166       12.449096        0.146251
       5       2       3        8.468557        8.364329        0.104063
       6       2       3        6.585096        6.628273        0.081212
       7       2       3        3.832107        3.838359        0.067152
       8       2       3        3.955355        3.982838        0.068250
      -8       3       3        4.676108        4.693293        0.094163
      -7       3       3        2.891647        2.852245        0.090289
      -6       3       3        2.005423        2.068623        0.067198
      -5       3       3        4.243789        4.228120        0.069394
      -4       3       3        8.528724        8.543243        0.106300
      -3       3       3        3.454941        4.638211        0.126227
      -2       3       3        1.975780        1.987335        0.087177
      -1       3       3        6.430406        6.343264        0.091864
       0       3       3       16.073554       16.065180        0.188782
       1       3       3        0.332739        0.409023        0.268667
       2       3       3        3.720115        3.626293        0.078899
       3       3       3       17.083131       17.027037        0.197302
       4       3       3        2.273307        2.255172        0.070933
       5       3       3        3.674166        3.746999        0.061894
       6       3       3        1.491544        1.433248        0.077224
       7       3       3        7.130849        7.234846        0.098040
      -7       4       3        1.380629        1.476618        0.119783
      -6       4       3        4.567014        4.631199        0.083452
      -5       4       3        8.825830        8.875415        0.117733
      -4       4       3       13.564458       13.553966        0.158071
      -3       4       3       13.267226       13.084724        0.148728
      -2       4       3       10.185847       10.150862        0.117418
      -1       4       3        0.347877        0.435316        0.241151
       0       4       3        3.438610        3.545843        0.072516
       1       4       3        6.454230        6.454146        0.098833
       2       4       3       12.946921       12.901938        0.150467
       3       4       3        7.494518        7.383089        0.090353
       4       4       3        2.977313        2.981594        0.070460
       5       4       3        2.181183        2.071714        0.084103
       6       4       3        0.928322        0.783837        0.192567
      -5       5       3        2.997477        3.115189        0.131583
      -4       5       3        2.752465        2.715493        0.136927
      -3       5       3        3.708019        3.633593        0.088738
      -2       5       3        3.165140        3.203280        0.117668
      -1       5       3        1.920829        1.929560        0.108214
       0       5       3        1.930096        1.642985        0.265923
       1       5       3        1.371235        1.277028        0.208665
       2       5       3        2.022096        1.905361        0.134005
       3       5       3        0.286730        0.578619        0.578619
       4       5       3        3.410530        3.255611        0.097288
     -10       0       4        5.150049        5.111360        0.161309
      -9       0       4       13.366401       13.367124        0.186077
      -8       0       4        3.736786        3.557527        0.075143
      -7       0       4       10.988187       10.946232        0.135127
      -6       0       4        2.980706        3.054701        0.080193
      -5       0       4        7.271396        7.195415        0.095063
      -4       0       4       18.691383       18.761663        0.207149
      -3       0       4       15.664997       15.651517        0.179931
      -2       0       4       75.935800       75.819325        0.809859
      -1       0       4       48.849580       49.005918        0.551816
       0       0       4       13.663542       14.148852        0.166005
       1       0       4       71.252502       72.185456        0.802404
       2       0       4        4.847190        4.994697        0.125406
       3       0       4        7.826802        7.699481        0.133372
       4       0       4       10.239612       10.498571        0.134209
       5       0       4        5.898864        5.894234        0.097511
       6       0       4        2.068455        2.076319        0.093442
       7       0       4       28.578862       28.807117        0.368587
       8       0       4       14.113087       14.112760        0.156758
       9       0       4        3.828975        3.877370        0.154871
      -9       1       4        5.716173        5.863446        0.088500
      -8       1       4        9.495651        9.451349        0.108973
      -7       1       4        1.152755        1.153473        0.100762
      -6       1       4        9.734888        9.743305        0.114339
      -5       1       4       16.543256       16.452355        0.194127
      -4       1       4        9.823566        9.779417        0.118154
      -3       1       4       25.580123       25.925663        0.286825
      -2       1       4       31.712875       31.974834        0.365658
      -1       1       4       26.104383       26.600000        0.300951
       0       1       4       65.670222       65.731347        0.758507
       1       1       4       13.583428       13.686855        0.157997
       2       1       4        5.163909        5.254902        0.082959
       3       1       4        6.028035        5.814723        0.079742
       4       1       4        2.889922        2.964642        0.065521
       5       1       4       10.762914       10.711676        0.127253
       6       1       4       12.797705       12.843675        0.146825
       7       1       4       10.286083       10.242558        0.124752
       8       1       4       10.232545       10.282023        0.125252
       9       1       4        2.817649        2.741733        0.189440
      -9       2       4        1.059334        1.021714        0.141885
      -8       2       4        6.854754        6.851423        0.087623
      -7       2       4        3.310399        3.417016        0.068136
      -6       2       4        4.130726        4.058694        0.076986
      -5       2       4        9.086001        8.963705        0.106617
      -4       2       4       13.661707       13.551015        0.159226
      -3       2       4        8.843343        8.777414        0.111562
      -2       2       4        8.188192        8.215838        0.098142
      -1       2       4       25.882140       25.937039        0.292547
       0       2       4       23.097526       22.962578        0.259054
       1       2       4        7.676704        7.654606        0.107157
       2       2       4        2.050762        1.840054        0.078748
       3       2       4       16.163743       16.134435        0.184200
       4       2       4        6.623135        6.537890        0.087386
       5       2       4       13.485631       13.503703        0.155670
       6       2       4       12.158754       12.079735        0.141561
       7       2       4        1.208495        1.274049        0.070637
       8       2       4        6.633434        6.653044        0.084483
      -8       3       4        0.141284        0.500200        0.280655
      -7       3       4       15.433565       15.314046        0.173702
      -6       3       4        3.763786        3.930776        0.067617
      -5       3       4        5.833076        5.717080        0.090269
      -4       3       4       26.841336       26.835797        0.302610
      -3       3       4       11.729201       11.814821        0.136208
      -2       3       4        5.310611        5.304715        0.079679
      -1       3       4       13.012372       12.939474        0.148462
       0       3       4       12.874742       12.787885        0.146287
       1       3       4        4.860288        4.981064        0.082085
       2       3       4       25.467157       25.389762        0.284583
       3       3       4       17.871939       17.833676        0.230551
       4       3       4       12.043899       11.981235        0.137672
       5       3       4        3.389758        3.368086        0.059309
       6       3       4        1.038049        1.089679        0.085040
       7       3       4        6.594648        6.648684        0.091932
      -7       4       4        2.464620        2.367953        0.094343
      -6       4       4       11.476294       11.481725        0.154766
      -5       4       4        8.808140        8.740709        0.107286
      -4       4       4        1.607737        1.935200        0.078402
      -3       4       4        9.493814        9.540231        0.113566
      -2       4       4        1.110923        1.205156        0.091423
      -1       4       4        1.270303        1.320606        0.101180
       0       4       4        6.116479        6.218280        0.091861
       1       4       4        3.072787        3.082256        0.086075
       2       4       4       12.885110       12.773018        0.154778
       3       4       4       11.103982       10.947602        0.128638
       4       4       4        2.341565        2.428477        0.069324
       5       4       4        9.048794        8.871978        0.107790
       6       4       4        4.518017        4.503887        0.085743
      -5       5       4       14.437770       14.575665        0.225752
      -4       5       4        1.181419        1.149435        0.176912
      -3       5       4        5.577099        5.786104        0.094619
      -2       5       4        3.295248        3.459191        0.168446
      -1       5       4        3.814447        3.881495        0.117056
       0       5       4        8.639747        8.866115        0.126493
       1       5       4       17.004291       17.058429        0.198121
       2       5       4        2.962959        2.961925        0.119672
       3       5       4        0.521111        0.650999        0.248507
       4       5       4        8.839755        8.771488        0.136038
     -10       1       5        5.579885        5.583637        0.108237
      -9       1       5        2.946745        2.988545        0.070703
      -8       1       5        8.355416        8.430302        0.098496
      -7       1       5        2.608840        2.743993        0.068269
      -6       1       5       16.789018       16.625883        0.194815
      -5       1       5        9.531706        9.401755        0.110146
      -4       1       5        0.270857        0.329697        0.233260
      -3       1       5       24.461080       24.644675        0.274816
      -2       1       5        7.699445        7.654672        0.093852
      -1       1       5        1.761338        1.673738        0.080973
       0       1       5       13.788693       14.137539        0.160057
       1       1       5       17.871899       18.121258        0.202274
       2       1       5        7.614633        7.456943        0.099702
       3       1       5        3.769078        3.880722        0.068767
       4       1       5       16.166252       16.044937        0.194069
       5       1       5        1.954045        2.030394        0.082780
       6       1       5       13.228985       13.345786        0.150711
       7       1       5       10.974011       11.076100        0.131695
       8       1       5        0.075835        0.434741        0.434741
      -9       2       5        4.415992        4.489432        0.085570
      -8       2       5       10.230445       10.213716        0.121640
      -7       2       5        5.589251        5.655351        0.081215
      -6       2       5        3.624440        3.585666        0.078958
      -5       2       5       22.719826       22.618134        0.259020
      -4       2       5        4.264347        4.328741        0.081742
      -3       2       5        2.706696        2.565560        0.087517
      -2       2       5        2.901800        3.038092        0.069658
      -1       2       5       37.959092       37.813357        0.435958
       0       2       5       11.743884       11.702564        0.135369
       1       2       5       16.103073       16.207406        0.182425
       2       2       5       21.184336       21.022131        0.249794
       3       2       5       13.521728       13.476646        0.157112
       4       2       5        1.290580        1.342423        0.086995
       5       2       5        6.619646        6.611581        0.087012
       6       2       5       17.117623       17.087130        0.190976
       7       2       5        1.526975        1.525582        0.078067
       8       2       5        4.927507        4.963064        0.073176
      -8       3       5        1.487658        1.526139        0.117949
      -7       3       5       10.240576       10.211268        0.122661
      -6       3       5        1.498182        1.501233        0.078805
      -5       3       5        3.493042        3.384524        0.067899
      -4       3       5        9.236988        9.126062        0.111019
      -3       3       5        8.030499        7.974083        0.102425
      -2       3       5        4.822437        4.941558        0.084708
      -1       3       5        1.538158        1.579240        0.078241
       0       3       5        6.940550        6.988419        0.089941
       1       3       5        8.186145        8.189261        0.100380
       2       3       5        5.094337        5.096567        0.096167
       3       3       5        0.898848        0.960104        0.107109
       4       3       5        3.370403        3.378461        0.063193
       5       3       5       11.182650       11.205802        0.127445
       6       3       5        0.646486        0.665883        0.150810
       7       3       5        1.699518        1.689704        0.135259
      -7       4       5        8.568913        8.498176        0.107646
      -6       4       5       10.994380       10.988175        0.142439
      -5       4       5        6.446351        6.517285        0.094123
      -4       4       5        6.027823        6.018638        0.088461
      -3       4       5        0.879831        0.821158        0.158964
      -2       4       5       10.356444       10.385085        0.121071
      -1       4       5       13.499000       13.551384        0.154369
       0       4       5       15.341361       15.452184        0.182934
       1       4       5       12.641868       12.573385        0.147203
       2       4       5        7.377694        7.402905        0.095443
       3       4       5        1.094208        1.050524        0.119181
       4       4       5        7.867376        7.878071        0.101375
       5       4       5        7.729674        7.703571        0.104426
       6       4       5        6.664950        6.701865        0.091797
      -4       5       5        0.498234        0.459130        0.459130
      -3       5       5        1.813302        1.762725        0.123640
      -2       5       5        3.657530        3.610956        0.207134
      -1       5       5        0.709310        0.451664        0.451664
       0       5       5        3.074342        3.055929        0.122484
       1       5       5        3.525268        3.253921        0.246596
       2       5       5        2.054935        2.038038        0.145500
       3       5       5        2.449528        2.314649        0.200435
     -10       0       6        6.189547        6.303253        0.165094
      -9       0       6        8.707005        8.650145        0.107545
      -8       0       6        0.210602        0.410000        0.410000
      -7       0       6       27.779878       27.829840        0.318206
      -6       0       6       22.124296       21.980673        0.247059
      -5       0       6       18.516303       18.363823        0.205079
      -4       0       6       11.359272       11.356496        0.156050
      -3       0       6        5.953947        6.194029        0.198614
      -2       0       6       22.087029       22.095927        0.261093
      -1       0       6       24.005287       23.768887        0.257188
       0       0       6       53.233957       53.438844        0.587070
       1       0       6       25.521322       25.072495        0.280359
       2       0       6        3.211819        3.231099        0.133035
       3       0       6       40.824651       40.627700        0.505761
       4       0       6        6.261733        6.156054        0.099817
       5       0       6        4.472268        4.214617        0.149153
       6       0       6       11.239204       11.710252        0.128801
       7       0       6        1.921500        1.793070        0.124508
       8       0       6        3.714249        3.859275        0.094703
      -9       1       6        8.367736        8.380215        0.113837
      -8       1       6        2.376707        2.444545        0.078726
      -7       1       6        7.681435        7.614985        0.095145
      -6       1       6       21.349244       21.130310        0.239642
      -5       1       6        3.402016        3.371795        0.072098
      -4       1       6       22.802226       22.632499        0.253044
      -3       1       6        1.109992        0.885438        0.131846
      -2       1       6        4.053056        4.046480        0.066405
      -1       1       6        1.053823        1.089404        0.081435
       0       1       6       29.646721       29.558924        0.374339
       1       1       6       24.399474       24.577632        0.277221
       2       1       6       34.955663       35.090455        0.391319
       3       1       6        3.572555        3.635519        0.074340
       4       1       6       10.867447       10.760576        0.126198
       5       1       6       15.604857       15.669397        0.177141
       6       1       6        8.019308        8.131421        0.097492
       7       1       6        1.747700        1.738821        0.066577
       8       1       6        3.648696        3.644036        0.074302
      -9       2       6       10.348533       10.353743        0.136601
      -8       2       6       13.372982       13.329291        0.159249
      -7       2       6        2.454348        2.514538        0.066825
      -6       2       6        1.864722        1.829235        0.083669
      -5       2       6       15.647271       15.530293        0.177769
      -4       2       6        4.225763        4.093287        0.078440
      -3       2       6       19.987183       19.901759        0.224869
      -2       2       6       14.420648       14.303496        0.172325
      -1       2       6        7.301509        7.324480        0.093504
       0       2       6        3.822796        3.842265        0.065229
       1       2       6       21.765107       21.849485        0.244393
       2       2       6        5.583048        5.621121        0.092287
       3       2       6       11.619106       11.483031        0.138429
       4       2       6        4.570807        4.487204        0.078349
       5       2       6       12.045838       11.995416        0.136242
       6       2       6        2.363464        2.305385        0.058543
       7       2       6        4.319623        4.417692        0.069014
       8       2       6        0.282279        0.474236        0.474236
      -8       3       6       10.245358       10.208330        0.125176
      -7       3       6        7.045526        7.096055        0.133872
      -6       3       6        4.108584        4.318333        0.067804
      -5       3       6        3.898543        3.960808        0.087179
      -4       3       6        4.940760        4.999200        0.091858
      -3       3       6        0.437325        0.801873        0.146663
      -2       3       6       33.225665       33.136536        0.376499
      -1       3       6       17.760660       17.707061        0.204204
       0       3       6        0.756174        0.958853        0.112390
       1       3       6       11.342460       11.308846        0.135216
       2       3       6        2.781119        2.624595        0.122476
       3       3       6        7.705330        7.872674        0.106980
       4       3       6       18.085805       17.994721        0.199497
       5       3       6       16.564199       16.462078        0.184179
       6       3       6        0.815417        0.679117        0.154808
       7       3       6        4.725374        4.711369        0.095744
      -7       4       6        3.567173        3.614416        0.105142
      -6       4       6        2.539247        2.531106        0.097940
      -5       4       6        0.092397        0.448888        0.274532
      -4       4       6        9.485213        9.458753        0.138452
      -3       4       6        9.107385        8.992775        0.107337
      -2       4       6        3.575611        3.613447        0.108879
      -1       4       6       15.978580       15.805062        0.215322
       0       4       6        4.397636        4.488652        0.082293
       1       4       6        4.882082        4.965884        0.127082
       2       4       6        3.405615        3.308323        0.071503
       3       4       6        0.998656        0.969278        0.115463
       4       4       6        6.466651        6.435138        0.102050
       5       4       6        5.367886        5.330291        0.080148
      -4       5       6        4.382694        4.426850        0.095915
      -3       5       6       10.972875       11.109905        0.141314
      -2       5       6        0.384441        0.529339        0.529339
      -1       5       6       10.081014       10.222035        0.146322
       0       5       6       15.361190       15.341447        0.204076
       1       5       6        0.607957        0.524595        0.392686
       2       5       6        2.411097        2.216393        0.155690
       3       5       6        7.038938        7.101690        0.161229
      -9       1       7        7.375555        7.349422        0.094975
      -8       1       7       13.113110       13.159027        0.149800
      -7       1       7       12.622872       12.497600        0.142844
      -6       1       7        2.886912        2.966715        0.071288
      -5       1       7        1.797822        1.885338        0.071475
      -4       1       7       15.861533       15.765151        0.178940
      -3       1       7       31.863648       31.579582        0.352350
      -2       1       7       10.036862        9.819878        0.131741
      -1       1       7       34.357761       34.531290        0.383962
       0       1       7        9.768931       10.055844        0.127602
       1       1       7        7.142730        7.241754        0.093467
       2       1       7        9.058941        9.127431        0.113331
       3       1       7        9.323661        9.261965        0.115655
       4       1       7        5.013280        4.892239        0.077158
       5       1       7        3.698958        3.792493        0.072950
       6       1       7        6.079266        6.158571        0.078275
       7       1       7        1.983668        1.932071        0.071158
       8       1       7        1.042555        0.900111        0.201398
      -9       2       7        5.389541        5.487076        0.081338
      -8       2       7        4.561745        4.601087        0.087773
      -7       2       7        7.696529        7.716800        0.092497
      -6       2       7        0.935573        1.029709        0.146476
      -5       2       7        8.124886        8.068457        0.115533
      -4       2       7        4.590437        4.570558        0.078120
      -3       2       7       22.169137       21.929432        0.256638
      -2       2       7       10.000519        9.986841        0.121498
      -1       2       7        2.009797        1.982145        0.071543
       0       2       7       19.917402       19.958958        0.228018
       1       2       7       15.440072       15.382132        0.174897
       2       2       7       12.751968       12.886815        0.152216
       3       2       7        3.377795        3.479224        0.087912
       4       2       7       21.443334       21.406541        0.240531
       5       2       7        3.535759        3.434385        0.065706
       6       2       7        1.857461        1.774627        0.064890
       7       2       7        3.272682        3.167649        0.083172
      -8       3       7        5.532009        5.650310        0.092882
      -7       3       7        0.194129        0.313688        0.313688
      -6       3       7        5.053030        5.064780        0.081809
      -5       3       7        7.041601        6.990350        0.090930
      -4       3       7        3.834123        3.905893        0.072226
      -3       3       7        3.309803        3.440930        0.115272
      -2       3       7       15.681600       15.733722        0.185732
      -1       3       7        2.229022        2.230762        0.075420
       0       3       7        1.908550        1.931554        0.079096
       1       3       7        7.608167        7.618727        0.102345
       2       3       7        9.478158        9.520347        0.115507
       3       3       7        2.597450        2.633648        0.075406
       4       3       7        0.820004        0.776273        0.138543
       5       3       7        4.055010        4.039183        0.066149
       6       3       7        4.028939        4.059926        0.071067
      -7       4       7        3.448149        3.527464        0.106207
      -6       4       7        0.006790        0.414246        0.376830
      -5       4       7        1.940528        1.872004        0.083765
      -4       4       7        5.617928        5.690782        0.090603
      -3       4       7        7.118985        7.204582        0.093886
      -2       4       7       10.665429       10.555094        0.127246
      -1       4       7        9.319637        9.411323        0.126550
       0       4       7        0.549444        0.753127        0.208150
       1       4       7        2.007336        1.811436        0.110172
       2       4       7        7.555233        7.676979        0.128535
       3       4       7       13.184113       13.093892        0.157895
       4       4       7       11.081172       11.071134        0.140900
       5       4       7        7.823572        7.918396        0.115833
      -4       5       7        0.553389        0.992925        0.992925
      -3       5       7        3.657516        3.777301        0.332885
      -2       5       7        0.899029        0.868159        0.868159
      -1       5       7        1.745942        1.853996        0.186033
       0       5       7        0.262884        0.401373        0.401373
       1       5       7        1.756569        1.576864        0.333562
       2       5       7        0.879409        0.906808        0.311913
     -10       0       8        7.500380        7.447013        0.175631
      -9       0       8        3.639012        3.661284        0.084554
      -8       0       8       12.347887       12.292274        0.156377
      -7       0       8        0.894232        0.664078        0.291922
      -6       0       8        1.799326        1.625208        0.267673
      -5       0       8       28.889830       28.792360        0.345392
      -4       0       8       41.274233       40.603202        0.442649
      -3       0       8        7.891910        7.963730        0.129510
      -2       0       8       35.689687       35.680807        0.391432
      -1       0       8       37.270849       37.358667        0.581772
       0       0       8       28.933353       29.004482        0.346325
       1       0       8       14.361448       14.173920        0.159641
       2       0       8       17.372605       17.013524        0.216203
       3       0       8        5.777065        5.642340        0.171417
       4       0       8        1.905573        1.812760        0.118505
       5       0       8       20.878781       20.863844        0.250984
       6       0       8        6.909376        6.897898        0.092533
       7       0       8       11.570613       11.622392        0.134137
       8       0       8        9.475005        9.685711        0.178135
      -9       1       8        3.952701        3.913438        0.078207
      -8       1       8        4.310467        4.346493        0.069929
      -7       1       8        0.086975        0.297993        0.297993
      -6       1       8        3.052686        3.057221        0.072074
      -5       1       8        7.217332        7.171750        0.091496
      -4       1       8       22.618104       22.390400        0.251294
      -3       1       8        5.132231        4.904590        0.080380
      -2       1       8       28.958679       28.665659        0.320818
      -1       1       8       16.253557       16.408534        0.183862
       0       1       8        8.807409        8.632960        0.106648
       1       1       8       16.265068       16.358790        0.200820
       2       1       8       11.599941       11.667905        0.157475
       3       1       8       10.581474       10.477118        0.125306
       4       1       8        9.165244        9.086088        0.114021
       5       1       8        2.142054        2.187853        0.066862
       6       1       8       11.402070       11.391225        0.129786
       7       1       8       12.075456       12.091319        0.141005
      -9       2       8       13.190602       13.173458        0.169228
      -8       2       8        4.634721        4.720805        0.072472
      -7       2       8        7.130862        7.154020        0.092717
      -6       2       8        6.420878        6.456547        0.093372
      -5       2       8        2.240546        2.309112        0.092651
      -4       2       8       15.584126       15.622740        0.179295
      -3       2       8       29.259869       29.227555        0.329459
      -2       2       8        9.226455        9.112135        0.110968
      -1       2       8       11.740564       11.662333        0.135841
       0       2       8        1.094226        1.351592        0.088144
       1       2       8        4.012742        4.150181        0.074153
       2       2       8       12.855757       12.676750        0.146786
       3       2       8       17.589896       17.454799        0.219370
       4       2       8        1.637960        1.559712        0.082654
       5       2       8        6.579890        6.515827        0.081855
       6       2       8        4.157926        4.027158        0.070644
       7       2       8        4.867665        4.818195        0.078785
      -8       3       8        8.216635        8.274056        0.108580
      -7       3       8        0.454576        0.387685        0.256537
      -6       3       8       11.220612       11.262327        0.129043
      -5       3       8        2.540306        2.581259        0.068273
      -4       3       8        1.002059        0.979183        0.114834
      -3       3       8        7.230291        7.278874        0.110331
      -2       3       8        8.732422        8.878964        0.118427
      -1       3       8        4.322617        4.323772        0.076537
       0       3       8       17.388340       17.358571        0.197278
       1       3       8        8.652189        8.694539        0.112755
       2       3       8        2.250877        2.271915        0.086921
       3       3       8       18.663586       18.618808        0.210657
       4       3       8       12.965617       12.794921        0.144624
       5       3       8        3.185697        3.170962        0.074028
       6       3       8        4.525318        4.638858        0.074978
      -6       4       8        4.617606        4.524489        0.111327
      -5       4       8        8.783250        8.850254        0.107486
      -4       4       8        3.754283        3.722499        0.078326
      -3       4       8        1.299108        1.101000        0.149054
      -2       4       8        1.343962        1.393844        0.125971
      -1       4       8        5.136644        5.061423        0.097453
       0       4       8        4.237465        4.307552        0.145461
       1       4       8       13.634773       13.656866        0.167982
       2       4       8        4.051073        4.182942        0.077092
       3       4       8        7.938487        7.939018        0.101862
       4       4       8        8.271150        8.134617        0.102868
      -3       5       8        1.368032        1.583509        0.557838
      -2       5       8        1.763416        1.812898        0.205820
      -1       5       8        1.888540        1.740201        0.664469
       0       5       8        4.529137        4.212600        0.303764
       1       5       8        5.085096        5.349579        0.219862
       2       5       8       15.341726       15.420117        0.241513
      -9       1       9        7.382572        7.412489        0.094635
      -8       1       9        6.438235        6.420981        0.091368
      -7       1       9        5.732695        5.719528        0.076656
      -6       1       9       11.545822       11.588356        0.136719
      -5       1       9       28.169516       27.970163        0.315507
      -4       1       9       11.617757       11.479983        0.134058
      -3       1       9       13.342151       13.247264        0.161776
      -2       1       9        7.936041        7.997937        0.099520
      -1       1       9       22.615611       22.302242        0.258422
       0       1       9       10.444833       10.375934        0.122154
       1       1       9       23.556630       23.345021        0.259311
       2       1       9       22.900209       22.723116        0.254471
       3       1       9        2.221580        2.084298        0.077136
       4       1       9        7.791950        7.751193        0.101161
       5       1       9        2.410085        2.463087        0.061713
       6       1       9       10.195322       10.275213        0.118442
       7       1       9        0.543573        0.413521        0.273879
      -9       2       9        1.925706        1.944582        0.099589
      -8       2       9        2.090229        2.102451        0.077161
      -7       2       9        7.118847        7.153391        0.095842
      -6       2       9        9.821156        9.735553        0.115522
      -5       2       9        0.675302        0.477284        0.317910
      -4       2       9        6.285289        6.285619        0.089571
      -3       2       9       12.579852       12.580938        0.157170
      -2       2       9        7.162019        7.095632        0.091277
      -1       2       9        4.910738        4.802916        0.085395
       0       2       9       12.760258       12.741272        0.146034
       1       2       9        4.775672        4.754472        0.076331
       2       2       9       15.168562       15.138032        0.172404
       3       2       9        2.637813        2.588783        0.069677
       4       2       9        6.526382        6.633928        0.084195
       5       2       9        5.628463        5.568483        0.089797
       6       2       9       10.377606       10.349879        0.122954
      -8       3       9        4.113514        4.189869        0.073317
      -7       3       9        5.516858        5.475034        0.074942
      -6       3       9        9.747346        9.776707        0.114099
      -5       3       9        0.325008        0.428952        0.428952
      -4       3       9       10.812588       10.746162        0.158433
      -3       3       9        3.705926        3.881366        0.080445
      -2       3       9        4.875095        4.935585        0.127467
      -1       3       9        2.045136        1.988592        0.086436
       0       3       9       11.328937       11.338430        0.134859
       1       3       9        5.534199        5.553107        0.130008
       2       3       9        1.989806        2.030763        0.073291
       3       3       9       10.473901       10.587256        0.138333
       4       3       9        4.289936        4.295230        0.068292
       5       3       9        0.926850        0.998799        0.114831
       6       3       9        3.119050        3.107250        0.108333
      -6       4       9        0.504608        0.482183        0.307254
      -5       4       9        0.007384        0.478644        0.478644
      -4       4       9        2.608307        2.628403        0.093999
      -3       4       9        1.215513        1.102270        0.157125
      -2       4       9        0.652263        0.938456        0.176354
      -1       4       9        2.131126        2.376741        0.103396
       0       4       9        4.389030        4.358211        0.118281
       1       4       9        6.285747        6.252599        0.092729
       2       4       9        4.493530        4.593365        0.097033
       3       4       9        5.402183        5.368519        0.106295
       4       4       9        1.770981        1.796664        0.108588
      -3       5       9        3.661576        3.755130        0.180357
      -2       5       9        1.668921        1.900973        0.367448
      -1       5       9        4.670965        4.547857        0.288162
       0       5       9        0.653517        0.669552        0.669552
       1       5       9        1.558070        1.491844        0.606237
      -9       0      10       12.833541       13.048372        0.151473
      -8       0      10        4.577585        4.614542        0.084421
      -7       0      10        2.050268        2.197339        0.084758
      -6       0      10       29.587672       29.195890        0.332245
      -5       0      10       17.296979       17.179057        0.192003
      -4       0      10        2.346457        2.273851        0.117535
      -3       0      10        3.558397        3.537372        0.084113
      -2       0      10       23.709260       23.146490        0.261342
      -1       0      10        2.987172        2.878090        0.075930
       0       0      10       34.244181       33.995588        0.388148
       1       0      10       44.300220       43.976926        0.476006
       2       0      10        9.963119        9.911660        0.197752
       3       0      10        1.907132        1.878617        0.196624
       4       0      10        3.551171        3.645545        0.130719
       5       0      10       14.675026       14.780054        0.195130
       6       0      10       10.283321       10.118300        0.140826
       7       0      10       13.747331       13.825701        0.185319
      -9       1      10        1.885698        1.884675        0.083148
      -8       1      10       10.550684       10.608016        0.125173
      -7       1      10        9.587558        9.588222        0.112094
      -6       1      10       12.395182       12.330856        0.157935
      -5       1      10        8.791606        8.734014        0.108355
      -4       1      10        0.406297        0.357491        0.278751
      -3       1      10        3.166085        3.157515        0.097270
      -2       1      10        9.681880        9.721831        0.113345
      -1       1      10        0.308267        0.341467        0.221467
       0       1      10       20.832721       20.551886        0.229238
       1       1      10       14.627283       14.726507        0.171439
       2       1      10       11.102188       11.026786        0.129997
       3       1      10       15.876660       15.736264        0.220143
       4       1      10        0.854020        0.833487        0.199058
       5       1      10        1.515463        1.580728        0.069801
       6       1      10        0.977829        1.024012        0.094872
       7       1      10        3.252505        3.298939        0.077759
      -9       2      10        4.163720        4.154997        0.093470
      -8       2      10        6.017886        6.130742        0.085413
      -7       2      10       15.573565       15.573375        0.175323
      -6       2      10        5.448985        5.391197        0.073114
      -5       2      10        0.168204        0.526023        0.526023
      -4       2      10        9.540001        9.509522        0.117344
      -3       2      10        5.728538        5.674945        0.097042
      -2       2      10       16.346228       16.365818        0.193311
      -1       2      10       23.576512       23.593007        0.263198
       0       2      10        8.793695        8.711831        0.106542
       1       2      10        3.626518        3.463524        0.084175
       2       2      10       15.154793       14.991998        0.174103
       3       2      10        5.766416        5.717604        0.076062
       4       2      10       11.238606       11.173630        0.127363
       5       2      10       11.014035       11.061193        0.134620
       6       2      10        2.240365        2.325962        0.088240
      -8       3      10        5.602100        5.689376        0.089108
      -7       3      10        5.998870        5.903982        0.084016
      -6       3      10        1.181716        1.273421        0.081993
      -5       3      10        4.536569        4.570558        0.076784
      -4       3      10       14.141867       14.037450        0.162292
      -3       3      10        7.769763        7.760863        0.101882
      -2       3      10        8.263983        8.321058        0.105584
      -1       3      10        9.831763        9.897980        0.121170
       0       3      10        2.026684        2.099405        0.089479
       1       3      10        1.582925        1.651030        0.098548
       2       3      10        2.892452        2.933189        0.096607
       3       3      10        0.955560        0.791328        0.166588
       4       3      10        5.419709        5.361530        0.081094
       5       3      10       11.014594       10.933892        0.126487
      -6       4      10        2.446281        2.195495        0.110933
      -5       4      10        8.829862        8.800682        0.129061
      -4       4      10        3.021670        2.938622        0.113786
      -3       4      10       10.979014       11.104954        0.136818
      -2       4      10        8.767042        8.805226        0.114886
      -1       4      10        0.017580        0.434396        0.434396
       0       4      10        7.208834        7.328438        0.119208
       1       4      10        0.357601        0.517397        0.517397
       2       4      10        2.303886        2.380252        0.082666
       3       4      10        5.977548        5.921571        0.090019
      -1       5      10        6.861988        6.980115        0.263791
      -9       1      11        4.615214        4.774516        0.079305
      -8       1      11        2.251309        2.324091        0.070649
      -7       1      11       11.973835       11.902521        0.139868
      -6       1      11        3.570207        3.489986        0.069898
      -5       1      11        0.847444        0.852115        0.176911
      -4       1      11        2.199296        2.115940        0.074959
      -3       1      11       21.805847       21.509068        0.249952
      -2       1      11       15.571666       15.431137        0.182531
      -1       1      11       14.749751       14.649915        0.169583
       0       1      11       24.420405       24.120323        0.313392
       1       1      11        0.358131        0.606795        0.258513
       2       1      11        2.283823        2.367805        0.077325
       3       1      11        6.479452        6.398047        0.082985
       4       1      11       19.588883       19.598724        0.218064
       5       1      11        9.459964        9.456532        0.109714
       6       1      11       10.008375       10.008996        0.123147
      -8       2      11        8.117341        8.051832        0.099034
      -7       2      11        8.457590        8.503705        0.102515
      -6       2      11        0.866519        0.916897        0.122479
      -5       2      11       11.057930       10.963576        0.125218
      -4       2      11        4.766931        4.809574        0.094598
      -3       2      11        8.419493        8.371260        0.107302
      -2       2      11        6.262417        6.205401        0.084862
      -1       2      11       14.864405       14.820594        0.170679
       0       2      11        1.917279        1.977473        0.079448
       1       2      11        4.982054        5.060731        0.081775
       2       2      11        9.804839        9.744845        0.113957
       3       2      11        5.357915        5.339757        0.073259
       4       2      11        2.012454        1.999550        0.099076
       5       2      11        5.765226        5.706312        0.084391
       6       2      11        4.238948        4.158846        0.098920
      -7       3      11        0.973834        1.036677        0.159808
      -6       3      11        3.784729        3.757393        0.074459
      -5       3      11        1.355550        1.420387        0.092042
      -4       3      11        8.006951        8.158554        0.115482
      -3       3      11        2.051205        2.154901        0.084153
      -2       3      11        7.946472        7.896265        0.115005
      -1       3      11       11.231352       11.229871        0.131222
       0       3      11        2.144374        2.169723        0.097671
       1       3      11        6.951225        6.947590        0.116191
       2       3      11        0.903794        0.814248        0.251754
       3       3      11        7.074692        7.125798        0.107536
       4       3      11        0.946739        1.014248        0.148801
       5       3      11        8.333140        8.281365        0.109156
      -5       4      11        1.058629        1.086922        0.175056
      -4       4      11        0.505673        0.563383        0.357956
      -3       4      11        3.467772        3.360952        0.093537
      -2       4      11        7.448258        7.611439        0.107640
      -1       4      11        2.979709        3.111929        0.104189
       0       4      11        1.556098        1.752113        0.162207
       1       4      11        2.207223        2.139626        0.101661
       2       4      11        0.829568        0.460000        0.407085
       3       4      11        0.086820        0.376563        0.376563
      -9       0      12        0.034110        0.466262        0.394151
      -8       0      12        3.030784        3.082304        0.089363
      -7       0      12        4.159400        4.198333        0.075955
      -6       0      12        0.098635        1.985649        0.203094
      -5       0      12       11.433412       11.451637        0.172896
      -4       0      12       26.906832       26.647326        0.328892
      -3       0      12       20.589208       20.439178        0.295445
      -2       0      12        7.037709        6.897753        0.107172
      -1       0      12       18.103479       17.669182        0.209228
       0       0      12        6.238342        6.450736        0.093772
       1       0      12        4.266913        4.956309        0.252693
       2       0      12       15.230917       15.087081        0.181377
       3       0      12       28.784354       28.952375        0.323543
       4       0      12        2.853563        2.915956        0.071699
       5       0      12        7.336901        7.246654        0.194775
       6       0      12       17.005436       17.033496        0.190694
      -9       1      12        0.500099        0.471381        0.301675
      -8       1      12        2.374725        2.321336        0.078280
      -7       1      12        3.001233        2.917533        0.069762
      -6       1      12       11.329306       11.287161        0.132341
      -5       1      12        8.759263        8.645693        0.103796
      -4       1      12       15.715129       15.573375        0.189617
      -3       1      12       12.620674       12.699213        0.144930
      -2       1      12        5.365920        5.375872        0.072854
      -1       1      12       15.956598       15.957130        0.180565
       0       1      12        0.818160        0.685493        0.160993
       1       1      12        2.406880        2.586658        0.075364
       2       1      12        8.577957        8.575488        0.121791
       3       1      12        5.842032        5.849872        0.075878
       4       1      12        5.895664        5.859181        0.079388
       5       1      12       13.097526       12.978444        0.154638
       6       1      12        1.497173        1.403317        0.097178
      -8       2      12        5.042686        4.930517        0.077889
      -7       2      12        5.041516        5.204709        0.076162
      -6       2      12        5.372640        5.320244        0.072197
      -5       2      12        8.711522        8.743741        0.103949
      -4       2      12        1.554171        1.659006        0.078531
      -3       2      12        2.574171        2.676266        0.079537
      -2       2      12       18.132637       17.996111        0.216909
      -1       2      12       10.024620        9.909188        0.126754
       0       2      12        7.154268        7.151224        0.128617
       1       2      12        6.726958        6.576473        0.095964
       2       2      12        1.156108        1.247157        0.093640
       3       2      12        8.050500        8.003812        0.095651
       4       2      12       17.747042       17.629237        0.202247
       5       2      12        8.238239        8.168966        0.101748
      -7       3      12        1.781344        1.616292        0.134401
      -6       3      12        1.012009        1.256782        0.112098
      -5       3      12        1.512093        1.465435        0.094705
      -4       3      12        6.205001        6.169522        0.084130
      -3       3      12       11.479358       11.593101        0.144084
      -2       3      12       16.229840       16.280970        0.189047
      -1       3      12        0.847981        1.044366        0.106016
       0       3      12        4.547778        5.095881        0.091383
       1       3      12       10.335926       10.266450        0.145185
       2       3      12        3.359564        3.242530        0.088326
       3       3      12       10.091129       10.093067        0.122611
       4       3      12        0.066463        0.385487        0.385487
      -5       4      12        2.559339        2.518690        0.100013
      -4       4      12        1.065649        1.273774        0.253431
      -3       4      12        3.222158        3.274294        0.097818
      -2       4      12        0.622028        0.770130        0.304190
      -1       4      12        8.175836        8.186880        0.112228
       0       4      12        8.828126        8.775648        0.205817
       1       4      12        2.180724        2.021188        0.118663
       2       4      12       10.634678       10.586312        0.134039
      -8       1      13        0.356963        0.352562        0.352562
      -7       1      13        5.442664        5.304998        0.071356
      -6       1      13        3.795996        3.809856        0.062323
      -5       1      13        5.288078        5.235647        0.069701
      -4       1      13        6.788273        6.709769        0.088591
      -3       1      13        1.653983        1.710935        0.089362
      -2       1      13        9.837063        9.708553        0.129879
      -1       1      13        4.159245        4.124439        0.074254
       0       1      13        8.824951        8.753913        0.106602
       1       1      13        4.616087        4.630119        0.094923
       2       1      13       18.832778       18.681006        0.208865
       3       1      13       10.369092       10.303883        0.119581
       4       1      13        4.413103        4.241108        0.070257
       5       1      13        7.043464        6.991995        0.089894
      -8       2      13        2.525858        2.282849        0.085464
      -7       2      13        3.962782        3.903076        0.073715
      -6       2      13        0.994774        0.966023        0.117200
      -5       2      13       15.084401       15.006665        0.168202
      -4       2      13        3.139907        3.226763        0.066858
      -3       2      13       12.810171       12.831212        0.145393
      -2       2      13        9.593768        9.558295        0.116844
      -1       2      13        6.357702        6.270726        0.082996
       0       2      13        5.493545        5.513075        0.078464
       1       2      13        9.113213        9.145655        0.109118
       2       2      13       10.386910       10.451794        0.123677
       3       2      13        2.917787        2.895272        0.082355
       4       2      13        9.136972        9.118827        0.119160
      -7       3      13        4.748036        4.785290        0.314496
      -6       3      13        4.728035        4.700213        0.129327
      -5       3      13        0.386940        0.414005        0.308175
      -4       3      13        1.600602        1.703819        0.086074
      -3       3      13        5.499961        5.547792        0.079703
      -2       3      13        3.557637        3.543868        0.072125
      -1       3      13        1.870771        1.825541        0.078687
       0       3      13        0.348130        0.498096        0.449107
       1       3      13        9.523883        9.562374        0.120764
       2       3      13        0.617612        0.492544        0.315344
       3       3      13        6.173630        6.099344        0.108601
      -4       4      13        9.644969        9.647901        0.130076
      -3       4      13       10.001367       10.037928        0.145001
      -2       4      13        5.825815        5.878945        0.102095
      -1       4      13        1.151859        1.328345        0.168345
       0       4      13        4.427006        4.378470        0.101555
       1       4      13        5.007531        5.143540        0.104095
      -8       0      14       11.864199       11.849895        0.175992
      -7       0      14        5.678231        6.170089        0.098681
      -6       0      14        8.948660        8.934372        0.105385
      -5       0      14        1.342128        1.248399        0.091593
      -4       0      14        2.388142        2.394640        0.087217
      -3       0      14        7.356132        7.308693        0.116336
      -2       0      14       13.064350       12.924396        0.147463
      -1       0      14       12.020557       11.878131        0.134197
       0       0      14       12.571373       12.640807        0.154014
       1       0      14       16.042754       16.072959        0.189004
       2       0      14       17.111723       17.068392        0.192670
       3       0      14        3.373388        3.403821        0.068106
       4       0      14        0.360107        0.448888        0.448888
       5       0      14        6.995129        7.002785        0.106192
      -8       1      14        1.280253        1.263527        0.118232
      -7       1      14        6.860171        6.879608        0.085640
      -6       1      14        8.318086        8.174717        0.099199
      -5       1      14        8.960278        8.908760        0.104443
      -4       1      14        7.108746        7.143319        0.085274
      -3       1      14        1.069866        1.113463        0.081620
      -2       1      14        7.562120        7.536312        0.094337
      -1       1      14       11.738317       11.685461        0.134704
       0       1      14        5.289340        5.176485        0.071390
       1       1      14       19.523819       19.489741        0.215146
       2       1      14        3.136364        3.087880        0.068078
       3       1      14        1.401241        1.351629        0.092542
       4       1      14        2.693578        2.686913        0.065673
      -7       2      14        3.187584        3.098354        0.087939
      -6       2      14        4.524967        4.464079        0.072610
      -5       2      14        1.366614        1.349185        0.077257
      -4       2      14        8.338185        8.407972        0.109659
      -3       2      14        1.676260        1.746568        0.070113
      -2       2      14        6.470971        6.463590        0.090522
      -1       2      14        1.979866        2.051341        0.075335
       0       2      14       13.427770       13.431679        0.155008
       1       2      14        4.391724        4.393518        0.116369
       2       2      14        2.330072        2.398249        0.094426
       3       2      14        5.002621        5.036963        0.082975
       4       2      14        5.704195        5.710867        0.084856
      -6       3      14       13.312033       13.212116        0.153402
      -5       3      14        1.598095        1.532775        0.103230
      -4       3      14        9.883993        9.893432        0.118925
      -3       3      14       14.732462       14.846885        0.169351
      -2       3      14        3.953108        3.871434        0.068409
      -1       3      14        9.199722        9.254242        0.119747
       0       3      14        9.332918        9.309243        0.115712
       1       3      14        6.704646        6.725177        0.099771
       2       3      14        5.220872        5.185943        0.098704
      -3       4      14        4.359122        4.429447        0.111461
      -2       4      14        5.329690        5.430746        0.106274
      -1       4      14        3.220779        3.352313        0.111634
      -8       1      15        7.072190        7.095492        0.097492
      -7       1      15        6.533877        6.517438        0.086808
      -6       1      15        3.296226        3.246383        0.058907
      -5       1      15       11.048024       10.987720        0.129083
      -4       1      15        0.575343        0.328177        0.243324
      -3       1      15        0.598661        0.471805        0.227674
      -2       1      15        5.838355        5.824775        0.076036
      -1       1      15        5.635061        5.634181        0.073606
       0       1      15        3.285307        3.304240        0.077167
       1       1      15        3.446289        3.560056        0.069354
       2       1      15        4.054704        4.083136        0.071902
       3       1      15        2.985535        3.036626        0.076322
       4       1      15        5.450311        5.402962        0.082248
      -7       2      15       11.503443       11.453820        0.151608
      -6       2      15        2.943459        2.855609        0.073469
      -5       2      15        6.012008        6.022292        0.086300
      -4       2      15       10.237526       10.312614        0.118498
      -3       2      15        9.448955        9.384509        0.124163
      -2       2      15        2.600357        2.587547        0.070684
      -1       2      15        6.262697        6.291105        0.085704
       0       2      15       17.218745       17.319642        0.195098
       1       2      15        1.573771        1.529281        0.100050
       2       2      15        6.306120        6.325899        0.091238
       3       2      15        1.914725        1.895336        0.107181
      -5       3      15        2.762487        2.748654        0.112578
      -4       3      15        4.336366        4.467662        0.085311
      -3       3      15        2.213199        2.356544        0.081418
      -2       3      15        5.828486        5.802499        0.079738
      -1       3      15        4.485586        4.641013        0.086674
       0       3      15        0.937626        0.938136        0.178729
       1       3      15        1.690720        1.853159        0.110346
       2       3      15        4.029263        4.004373        0.097456
      -7       0      16        4.773096        4.800000        0.102128
      -6       0      16       20.105458       20.192325        0.234620
      -5       0      16        0.668703        0.673647        0.343798
      -4       0      16       13.287876       13.237069        0.162667
      -3       0      16        6.446128        6.357279        0.090063
      -2       0      16        6.002131        6.037135        0.085833
      -1       0      16        8.323924        8.389517        0.116851
       0       0      16        5.844081        5.951974        0.082647
       1       0      16        6.096851        6.213775        0.084990
       2       0      16       10.476459       10.466136        0.127374
       3       0      16        5.914006        5.856023        0.094339
      -7       1      16        4.389691        4.412256        0.080859
      -6       1      16        1.340467        1.354179        0.116358
      -5       1      16       12.991306       13.033035        0.146996
      -4       1      16        8.328545        8.281425        0.099188
      -3       1      16        9.873562        9.844999        0.114480
      -2       1      16        1.807636        1.703702        0.067609
      -1       1      16        4.364808        4.398977        0.064118
       0       1      16        3.303935        3.328964        0.071357
       1       1      16        8.492493        8.524494        0.103865
       2       1      16        1.290562        1.047616        0.124470
       3       1      16       13.519136       13.616534        0.158079
      -6       2      16        1.143161        1.131415        0.119980
      -5       2      16        3.293369        3.336165        0.068139
      -4       2      16        5.683693        5.824861        0.076556
      -3       2      16        6.711116        6.714388        0.087775
      -2       2      16       10.700508       10.643778        0.123321
      -1       2      16        0.425995        0.366333        0.276333
       0       2      16        2.890639        2.846067        0.075364
       1       2      16        4.194549        4.009239        0.129806
       2       2      16        6.453097        6.600227        0.123654
      -4       3      16        3.639768        3.617872        0.078098
      -3       3      16        0.110367        0.360555        0.360555
      -2       3      16       10.179123       10.132127        0.123631
      -1       3      16       19.053440       19.003158        0.239096
       0       3      16        1.877138        1.963212        0.111510
      -6       1      17        1.760603        1.763122        0.072590
      -5       1      17        7.170093        7.110485        0.091084
      -4       1      17        3.712131        3.694320        0.063342
      -3       1      17       13.536879       13.558392        0.156154
      -2       1      17        9.713604        9.695927        0.129632
      -1       1      17        2.323365        2.448571        0.063807
       0       1      17        7.771561        7.875341        0.094853
       1       1      17        3.390408        3.465545        0.087528
       2       1      17        3.695470        3.787479        0.090318
      -5       2      17        5.109529        5.072080        0.093225
      -4       2      17        4.794019        4.814457        0.071463
      -3       2      17        1.671468        1.626223        0.108758
      -2       2      17       13.092602       13.097710        0.148192
      -1       2      17        0.295445        0.315911        0.315911
       0       2      17        0.196626        0.486929        0.486929
       1       2      17        3.475718        3.527180        0.126592
      -6       0      18        6.964377        7.000714        0.102091
      -5       0      18        9.108693        9.062560        0.112868
      -4       0      18       20.330852       20.364675        0.231121
      -3       0      18       10.093290       10.100000        0.122525
      -2       0      18        3.992134        3.928613        0.085697
      -1       0      18       13.654163       13.776429        0.176797
       0       0      18        1.403521        2.040123        0.096929
       1       0      18       16.529536       16.631596        0.186536
      -5       1      18        1.383501        1.360809        0.091005
      -4       1      18        1.711284        1.794742        0.070909
      -3       1      18       10.954480       10.892658        0.151615
      -2       1      18        5.251549        5.278257        0.074605
      -1       1      18        6.841591        6.935128        0.087136
       0       1      18        8.937066        8.991051        0.112650
       1       1      18        3.638774        3.667424        0.075071
      -4       2      18        4.825499        4.843139        0.078898
      -3       2      18       11.721067       11.794914        0.149314
      -2       2      18        9.386795        9.463033        0.131795
      -1       2      18        4.252260        4.263215        0.075733
      -4       1      19       12.830031       12.856905        0.146279
      -3       1      19        0.880088        1.030776        0.139766
      -2       1      19        2.297037        2.410726        0.079610
      -1       1      19        5.610189        5.724334        0.079425

# start Validation Reply Form
_vrf_PLAT417_HAR_B3LYP_oxa04_06
;
PROBLEM: Short Inter D-H..H-D
RESPONSE: This is a very strong hydrogen bond and this is the reason why
the distance is so short.
;
# end Validation Reply Form
