# Supplementary material for: On the accuracy and precision of X-ray and neutron diffraction results as a function of resolution and the electron density model
Source: IUCrJ. 2020 Aug 25;7(Pt 5):920–33. doi: 10.1107/S2052252520010441 (PMC7467170; doi:10.1107/S2052252520010441)
Supplement: Supplementary file 2 [file m-07-00920-sup2.zip › cif_deposition/HAR_B3LYP_oxa04_08.cif]

# ========================
# TONTO generated CIF file
# ========================

data_HAR_B3LYP_oxa04_08

_audit_creation_date               2016-1-14
_audit_creation_method             'Tonto 3.2.0 v. 196f026'

# --------------------
# Chemical information
# --------------------

_chemical_formula_sum             'C2 H6 O6'
_chemical_formula_moiety          'C2 H2 O4, 2(H2 O)'
_chemical_formula_weight           126.07
_chemical_compound_source          'see text'
_chemical_absolute_configuration   unk

# --------------------
# Symmetry information
# --------------------

_symmetry_cell_setting             Monoclinic
_symmetry_space_group_name_H-M     'P 21/c'
_symmetry_space_group_name_Hall    '-P 2ybc'
_symmetry_Int_Tables_number        '14'

loop_
    _symmetry_equiv_pos_as_xyz
'+x, +y, +z'
'-x, -y, -z'
'-x, +y+1/2, -z+1/2'
'+x, -y+1/2, +z+1/2'

# ---------------------
# Unit cell information
# ---------------------

_cell_length_a                6.0836(3) 
_cell_length_b                3.4849(1) 
_cell_length_c                11.8194(5) 
_cell_angle_alpha             90.00 
_cell_angle_beta              103.942(3) 
_cell_angle_gamma             90.00 
_cell_volume                   243.20(2) 

_cell_formula_units_Z             2
_cell_measurement_reflns_used     2966
_cell_measurement_temperature     100(1)
_cell_measurement_theta_max       26.39
_cell_measurement_theta_min       3.45
_exptl_crystal_density_diffrn     1.718
_exptl_crystal_F_000              132 
_exptl_absorpt_coefficient_mu     0.182
_exptl_crystal_description        unspecified
_exptl_crystal_size_max           0.243
_exptl_crystal_size_mid           0.198  
_exptl_crystal_size_min           0.178
_exptl_crystal_colour             colourless
_exptl_absorpt_correction_type    multi-scan
_exptl_absorpt_process_details
;
 Absorption correction done by SORTAV
 Blessing, R. H.: (1995) Acta Cryst. A51, 33-38
;
_exptl_absorpt_correction_T_min    0.967
_exptl_absorpt_correction_T_max    0.984

#=======================================================================

# EXPERIMENTAL DATA

_diffrn_reflns_av_R_equivalents   0.0000
_diffrn_reflns_av_unetI/netI      0.0231
_diffrn_reflns_limit_h_max        7
_diffrn_reflns_limit_h_min        -7
_diffrn_reflns_limit_k_max        4
_diffrn_reflns_limit_k_min        0
_diffrn_reflns_limit_l_max        14
_diffrn_reflns_limit_l_min        0
_diffrn_reflns_number             505
_diffrn_reflns_theta_full         26.00
_diffrn_reflns_theta_max          26.39
_diffrn_reflns_theta_min          3.45
_diffrn_ambient_temperature       100(1)
_diffrn_measured_fraction_theta_full 1.000
_diffrn_measured_fraction_theta_max 1.000
_diffrn_measurement_device_type   'Bruker APEX-II CCD'
_diffrn_measurement_method        '\f and \w scans'
_diffrn_radiation_monochromator   'graphite'
_diffrn_radiation_type            MoK\a
_diffrn_radiation_wavelength      0.71073
_diffrn_source                    'fine-focus sealed tube'
_diffrn_standards_number          0
_reflns_number_gt                 488
_reflns_number_total              505
_reflns_threshold_expression      >0sigma(F)

#  
# Refinement details
#  
_refine_special_details          
;
  .  H thermal motions refined anisotropically.
  .  Hirshfeld atom refinement (HAR):
     .  Uses aspherical atomic scattering factors
        obtained from Hirshfeld partitioning of a
        gaussian quantum chemical wavefunction.
     .  Hirshfeld weight functions obtained from
        spherically averaged unrestricted atomic
        densities.
  .  Wavefunction type : rks b3lypgxb3lypgc using cluster
 charges, radius=8.0 angstrom
  .  Gaussian basis set: cc pVTZ
  .  Refinement based on |F| with weight=1/sigma(|F|)
  .  Negative |F|^^2 were pruned from the data
  .  Eigenvalues < 0.1E-04 removed from normal equations
  .  Reflection used in the refinement appear below
  .  Refined using the Tonto program:
     .  Version: 3.2 v. 196f026
     .  Platform: INTEL-ifort-on-LINUX
     .  Build date: Wed Feb  4 17:27:23 CET 2015
;

# Standard CIF keys and data

_refine_ls_structure_factor_coeff  F
_refine_ls_matrix_type             full
_refine_ls_R_factor_gt             0.0085
_refine_ls_wR_factor_gt            0.0133
_refine_ls_goodness_of_fit_ref     0.982728
_refine_ls_number_reflns           505
_refine_ls_number_parameters       64
_refine_ls_number_restraints       0
_refine_ls_number_constraints      0
_refine_ls_hydrogen_treatment      refall
_refine_ls_weighting_scheme        sigma
_refine_ls_weighting_details       'w=1/\s(F)'
_refine_ls_shift/su_max            0.0100
_refine_ls_extinction_method       none

_refine_diff_density_max               0.054061
_refine_diff_density_min              -0.052778 

# ---------------------
# Coordinates and ADP's
# ---------------------

loop_
_atom_site_label
_atom_site_fract_x
_atom_site_fract_y
_atom_site_fract_z
_atom_site_adp_type
_atom_site_occupancy
O1 0.43501(4) 0.44418(7) 0.34989(2) Uani 1.000000000
O2 0.24241(4) 0.74284(7) 0.46365(2) Uani 1.000000000
C1 0.40292(5) 0.55910(9) 0.44792(3) Uani 1.000000000
H1 0.302(1) 0.519(2) 0.2802(7) Uani 1.000000000
O5 0.13021(4) 0.63185(8) 0.17851(2) Uani 1.000000000
H3 0.192(1) 0.697(2) 0.1132(7) Uani 1.000000000
H4 0.009(1) 0.461(2) 0.1502(6) Uani 1.000000000

loop_
_atom_site_aniso_label
_atom_site_aniso_U_11
_atom_site_aniso_U_22
_atom_site_aniso_U_33
_atom_site_aniso_U_12
_atom_site_aniso_U_13
_atom_site_aniso_U_23
O1 0.0116(1) 0.0172(1) 0.0075(2) 0.00426(9) 0.0013(1) -0.00051(9)
O2 0.0101(1) 0.0166(1) 0.0085(1) 0.00493(8) 0.00071(9) -0.00058(8)
C1 0.0083(1) 0.0107(2) 0.0074(2) 0.0012(1) 0.0010(1) -0.0001(1)
H1 0.038(4) 0.042(5) 0.040(7) 0.002(4) 0.028(5) -0.009(5)
O5 0.0099(1) 0.0163(1) 0.0089(1) -0.00169(9) 0.0006(1) 0.0008(1)
H3 0.028(3) 0.040(4) 0.029(4) 0.002(3) 0.009(3) 0.005(3)
H4 0.038(4) 0.039(4) 0.031(4) -0.006(4) 0.010(3) 0.005(4)

loop_
_geom_bond_atom_site_label_1
_geom_bond_atom_site_label_2
_geom_bond_distance
 O1 C1 1.2845(4)
 O2 C1 1.2188(4)
 O1 H1 1.049(9)
 O5 H3 0.965(7)
 O5 H4 0.950(7)

loop_
_geom_angle_atom_site_label_1     
_geom_angle_atom_site_label_2
_geom_angle_atom_site_label_3
_geom_angle     
 O1 C1 O2  127.05(3)
 C1 O1 H1 112.5(3)
 H3 O5 H4 106.9(5)

# Standard CIF keys and data

# ---------------
# Reflection data
# ---------------

loop_
    _diffrn_refln_index_h
    _diffrn_refln_index_k
    _diffrn_refln_index_l
    _diffrn_refln_F_calc
    _diffrn_refln_F_meas
    _diffrn_refln_F_sigma
       1       0       0       33.153316       33.685457        0.420009
       2       0       0        8.116922        8.400536        0.106863
       3       0       0       33.503650       34.032044        0.364849
       4       0       0       11.363434       11.302655        0.131263
       5       0       0       13.564132       13.470338        0.175978
       6       0       0       26.192222       26.154923        0.328580
       7       0       0       17.876954       17.840684        0.213432
       1       1       0       66.709562       67.962637        0.754974
       2       1       0       31.999557       32.494307        0.359124
       3       1       0       17.634757       17.736967        0.197868
       4       1       0        2.676151        2.625509        0.075392
       5       1       0        1.008169        1.059575        0.098899
       6       1       0        1.218224        1.116915        0.239647
       7       1       0       15.745632       15.775931        0.190361
       0       2       0        6.020371        6.004082        0.203134
       1       2       0       30.551446       30.640333        0.340003
       2       2       0       38.771766       38.822287        0.432185
       3       2       0        2.517566        2.574684        0.064087
       4       2       0       18.559608       18.567445        0.206617
       5       2       0        8.491623        8.507937        0.102760
       6       2       0        0.536223        0.464866        0.219101
       1       3       0        7.658182        7.672809        0.095475
       2       3       0        6.146023        6.074372        0.084047
       3       3       0       14.442606       14.618139        0.175840
       4       3       0        4.336383        4.345918        0.076726
       5       3       0       19.229740       19.094240        0.216740
       0       4       0        2.869382        2.855994        0.097099
       1       4       0        7.338388        7.395201        0.090887
       2       4       0        6.209142        6.285062        0.097170
      -7       1       1        7.400442        7.564060        0.099209
      -6       1       1        1.958359        1.978257        0.075522
      -5       1       1       12.750553       12.619033        0.145862
      -4       1       1       16.137508       16.187958        0.181397
      -3       1       1       30.291201       30.526873        0.339459
      -2       1       1       23.066708       23.385893        0.259501
      -1       1       1       90.782241       90.200111        0.991983
       0       1       1       36.280018       36.370318        0.402971
       1       1       1       10.387631       10.536603        0.124591
       2       1       1       13.650291       13.877680        0.158715
       3       1       1       35.359933       35.375133        0.392708
       4       1       1       21.245377       21.041863        0.239940
       5       1       1       17.785109       17.641429        0.198092
       6       1       1       23.299059       23.336024        0.263313
       7       1       1        1.989854        1.895257        0.065530
      -6       2       1       14.570284       14.459945        0.165540
      -5       2       1        5.340125        5.285641        0.071621
      -4       2       1       12.510398       12.323149        0.146532
      -3       2       1       15.421221       15.433729        0.183483
      -2       2       1       20.996351       20.955190        0.232256
      -1       2       1       20.166689       19.986996        0.222381
       0       2       1       14.695961       14.558159        0.163716
       1       2       1       27.896804       28.047460        0.311022
       2       2       1        2.356506        2.353041        0.066537
       3       2       1        4.832381        4.732969        0.069816
       4       2       1       15.061385       14.989330        0.169073
       5       2       1        8.494985        8.624790        0.103933
       6       2       1        5.277778        5.224557        0.080823
      -5       3       1        7.846381        7.687002        0.098129
      -4       3       1        3.823579        3.821518        0.089762
      -3       3       1        3.527115        3.405437        0.073470
      -2       3       1       20.584124       20.508779        0.227506
      -1       3       1        0.297451        0.346843        0.254647
       0       3       1       12.333390       12.348684        0.141309
       1       3       1        9.620980        9.436313        0.115100
       2       3       1        9.556326        9.539444        0.115008
       3       3       1        2.667133        2.607758        0.073927
       4       3       1       10.453977       10.376416        0.127513
       5       3       1        9.165561        9.070336        0.137420
      -3       4       1        7.978215        7.920922        0.104337
      -2       4       1        6.855450        6.844341        0.103347
      -1       4       1        4.315766        4.358555        0.066120
       0       4       1        6.291551        6.284982        0.086273
       1       4       1        1.370464        1.375645        0.087546
       2       4       1        0.047794        0.314960        0.314960
      -7       0       2        6.582171        6.639051        0.167421
      -6       0       2       23.054861       23.002609        0.255741
      -5       0       2       16.156966       16.219433        0.208187
      -4       0       2       52.603190       52.488570        0.576337
      -3       0       2        6.491112        6.406091        0.089288
      -2       0       2       42.533573       41.688967        0.604299
      -1       0       2       46.879604       46.723549        0.652299
       0       0       2       19.789841       20.416415        0.222109
       1       0       2        5.298291        5.355838        0.089245
       2       0       2      101.668535       99.995000        1.072556
       3       0       2       23.294030       23.212066        0.258199
       4       0       2        0.058413        0.538424        0.215469
       5       0       2       44.400376       44.232454        0.497114
       6       0       2        9.374738        9.268009        0.124870
       7       0       2       10.252909       10.364362        0.149177
      -7       1       2       16.192042       16.043379        0.186204
      -6       1       2        4.436888        4.502777        0.069268
      -5       1       2       27.343046       27.184371        0.303150
      -4       1       2       12.727935       12.738524        0.147655
      -3       1       2        9.519426        9.758279        0.117843
      -2       1       2       39.859242       40.058332        0.447980
      -1       1       2       20.295608       20.824265        0.235918
       0       1       2       15.898271       16.318395        0.182720
       1       1       2       34.845639       35.418216        0.393938
       2       1       2        2.810957        2.756665        0.096402
       3       1       2       35.785127       35.806424        0.411368
       4       1       2       23.231735       23.037361        0.256887
       5       1       2       13.004372       13.048372        0.153411
       6       1       2       13.445803       13.419762        0.154016
      -6       2       2       11.094711       10.933892        0.127413
      -5       2       2        1.384111        1.356724        0.076451
      -4       2       2        6.210102        6.078240        0.080240
      -3       2       2       22.834427       23.037578        0.255348
      -2       2       2       37.159422       37.398930        0.414880
      -1       2       2        4.905038        4.894180        0.066344
       0       2       2       19.196086       19.273038        0.232030
       1       2       2        0.233016        0.417133        0.193303
       2       2       2        2.963352        3.037960        0.077909
       3       2       2       28.519878       28.322429        0.322251
       4       2       2       29.595949       29.459973        0.329061
       5       2       2        3.044102        3.166070        0.067522
       6       2       2        0.380398        0.391024        0.232910
      -5       3       2        0.607893        0.518459        0.204772
      -4       3       2        6.450754        6.444222        0.099855
      -3       3       2       27.387037       27.296886        0.303369
      -2       3       2       14.144070       14.053114        0.169670
      -1       3       2        9.693939        9.640124        0.113950
       0       3       2       18.532709       18.212358        0.204027
       1       3       2       11.836435       11.861703        0.139075
       2       3       2       16.223911       16.152090        0.182744
       3       3       2        7.853812        7.888092        0.105419
       4       3       2        1.517428        1.546900        0.074861
       5       3       2        4.087960        4.078112        0.066753
      -3       4       2        5.829921        5.845768        0.147347
      -2       4       2       13.762155       13.639282        0.154104
      -1       4       2        5.452719        5.450138        0.073057
       0       4       2       13.253941       13.141918        0.149997
       1       4       2       13.120588       13.045689        0.152280
       2       4       2        2.503907        2.388263        0.082748
      -7       1       3        3.204541        3.204996        0.068756
      -6       1       3        1.964202        2.028078        0.071499
      -5       1       3       12.090070       12.302439        0.145136
      -4       1       3        2.283016        2.277060        0.067422
      -3       1       3       21.359626       21.240056        0.256491
      -2       1       3        7.718297        7.639961        0.094035
      -1       1       3       30.709810       31.409234        0.341244
       0       1       3        6.954319        6.855582        0.086904
       1       1       3       47.512376       47.819034        0.526751
       2       1       3       36.442989       36.436383        0.402232
       3       1       3       11.305962       11.016351        0.126448
       4       1       3       24.635262       24.486935        0.272890
       5       1       3        2.186097        2.379328        0.079610
       6       1       3        8.075373        8.114247        0.109186
      -6       2       3       13.539116       13.498518        0.166602
      -5       2       3        3.525202        3.578827        0.063432
      -4       2       3       15.242504       15.119524        0.176967
      -3       2       3       29.600883       29.460312        0.326655
      -2       2       3        5.302443        5.330572        0.069774
      -1       2       3       22.174093       22.061732        0.244078
       0       2       3        0.457039        0.498899        0.156554
       1       2       3       32.140109       31.989217        0.354426
       2       2       3        6.989468        7.042230        0.098888
       3       2       3       17.372907       17.186332        0.194275
       4       2       3       12.572339       12.452309        0.151496
       5       2       3        8.403594        8.335406        0.104185
       6       2       3        6.477017        6.564450        0.080778
      -5       3       3        4.210428        4.200238        0.071679
      -4       3       3        8.500788        8.528951        0.107312
      -3       3       3        3.434567        4.605323        0.122244
      -2       3       3        1.972152        1.988140        0.090747
      -1       3       3        6.383653        6.343974        0.090894
       0       3       3       16.096339       16.080734        0.187968
       1       3       3        0.344330        0.417732        0.268400
       2       3       3        3.697663        3.637032        0.078521
       3       3       3       17.080372       16.964669        0.192669
       4       3       3        2.222492        2.259004        0.073415
      -2       4       3       10.147414       10.131634        0.118642
      -1       4       3        0.335798        0.417971        0.234668
       0       4       3        3.391935        3.536241        0.074738
       1       4       3        6.394878        6.435604        0.101332
       2       4       3       12.885148       12.853793        0.155368
      -7       0       4       10.972440       10.933892        0.134355
      -6       0       4        2.976030        3.048393        0.083144
      -5       0       4        7.298085        7.219349        0.093551
      -4       0       4       18.697346       18.817811        0.206255
      -3       0       4       15.806490       15.647044        0.178043
      -2       0       4       76.318599       75.879378        0.820401
      -1       0       4       49.142747       49.019588        0.551454
       0       0       4       13.926701       14.162274        0.165131
       1       0       4       72.129025       72.205471        0.800709
       2       0       4        4.903413        4.993195        0.121851
       3       0       4        7.786058        7.706426        0.132655
       4       0       4       10.305183       10.479027        0.127698
       5       0       4        5.875505        5.903558        0.098044
       6       0       4        1.998082        2.076415        0.097324
      -7       1       4        1.118519        1.156547        0.101274
      -6       1       4        9.737177        9.751308        0.114555
      -5       1       4       16.459927       16.486055        0.193418
      -4       1       4        9.879734        9.789740        0.119372
      -3       1       4       25.607738       25.933376        0.285569
      -2       1       4       31.906474       32.010155        0.366672
      -1       1       4       26.275163       26.568402        0.305120
       0       1       4       66.196491       65.828034        0.733564
       1       1       4       13.600312       13.687220        0.156884
       2       1       4        5.180984        5.242518        0.081511
       3       1       4        5.969143        5.806462        0.076802
       4       1       4        2.951406        2.954150        0.065222
       5       1       4       10.719835       10.736852        0.127423
       6       1       4       12.708135       12.860793        0.147808
      -6       2       4        4.041947        4.044502        0.083063
      -5       2       4        9.088914        8.964932        0.106828
      -4       2       4       13.576943       13.560605        0.157620
      -3       2       4        8.831589        8.794373        0.112150
      -2       2       4        8.142939        8.236686        0.097829
      -1       2       4       26.014037       25.986150        0.291404
       0       2       4       23.239665       22.989345        0.256110
       1       2       4        7.625512        7.672939        0.106897
       2       2       4        2.054197        1.849216        0.081025
       3       2       4       16.209759       16.137534        0.183538
       4       2       4        6.648834        6.542859        0.088016
       5       2       4       13.399168       13.477388        0.155602
      -5       3       4        5.853730        5.679701        0.094631
      -4       3       4       26.741568       26.769199        0.299594
      -3       3       4       11.684057       11.801695        0.135933
      -2       3       4        5.274248        5.294431        0.079836
      -1       3       4       12.987500       12.933290        0.148143
       0       3       4       12.891699       12.789058        0.146273
       1       3       4        4.844943        4.985479        0.079870
       2       3       4       25.421719       25.378731        0.282716
       3       3       4       17.796908       17.823860        0.224713
       4       3       4       11.949554       11.910500        0.137649
      -2       4       4        1.103676        1.170897        0.099076
      -1       4       4        1.280178        1.297228        0.106094
       0       4       4        6.079315        6.184901        0.095484
       1       4       4        3.023755        3.067018        0.090241
      -7       1       5        2.635969        2.734813        0.071262
      -6       1       5       16.742556       16.631296        0.191101
      -5       1       5        9.473138        9.403350        0.110020
      -4       1       5        0.237893        0.335559        0.224204
      -3       1       5       24.562294       24.671238        0.274927
      -2       1       5        7.673935        7.661658        0.093237
      -1       1       5        1.696033        1.677260        0.078260
       0       1       5       14.052979       14.155564        0.159851
       1       1       5       17.913534       18.116567        0.201490
       2       1       5        7.505341        7.461903        0.100042
       3       1       5        3.776753        3.886001        0.068410
       4       1       5       16.202172       16.055217        0.191422
       5       1       5        2.006883        2.016160        0.098740
       6       1       5       13.247378       13.353277        0.157823
      -6       2       5        3.621970        3.577010        0.073012
      -5       2       5       22.648060       22.683254        0.258045
      -4       2       5        4.249966        4.318333        0.081825
      -3       2       5        2.685127        2.557225        0.086314
      -2       2       5        2.970643        3.045800        0.068940
      -1       2       5       38.116275       37.866080        0.426796
       0       2       5       11.800233       11.719215        0.137333
       1       2       5       16.107320       16.219433        0.181977
       2       2       5       21.177863       21.031167        0.247279
       3       2       5       13.503680       13.475904        0.156370
       4       2       5        1.241781        1.328608        0.089778
       5       2       5        6.578603        6.596893        0.084367
      -5       3       5        3.448978        3.364224        0.073023
      -4       3       5        9.183832        9.130663        0.111904
      -3       3       5        8.025399        7.960025        0.103117
      -2       3       5        4.852537        4.940547        0.085343
      -1       3       5        1.578161        1.589088        0.079684
       0       3       5        6.932439        6.988991        0.090078
       1       3       5        8.157749        8.195853        0.100669
       2       3       5        5.051459        5.092249        0.089050
       3       3       5        0.876912        0.944987        0.111500
       4       3       5        3.388854        3.381124        0.062841
      -2       4       5       10.321482       10.360502        0.121850
      -1       4       5       13.375220       13.413799        0.151446
       0       4       5       15.251062       15.387332        0.190622
      -7       0       6       27.557039       27.751937        0.312549
      -6       0       6       21.959128       22.018401        0.245942
      -5       0       6       18.475481       18.419826        0.204174
      -4       0       6       11.448880       11.370576        0.161651
      -3       0       6        6.047650        6.214901        0.210570
      -2       0       6       22.170213       22.084384        0.270856
      -1       0       6       23.963405       23.897071        0.254948
       0       0       6       53.476648       53.615576        0.580493
       1       0       6       25.436623       25.129863        0.278303
       2       0       6        3.256106        3.235892        0.089148
       3       0       6       41.057612       40.670014        0.500996
       4       0       6        6.216620        6.170899        0.100068
       5       0       6        4.367520        4.262863        0.139272
       6       0       6       11.296366       11.829201        0.128346
      -7       1       6        7.578158        7.604209        0.096347
      -6       1       6       21.221857       21.131730        0.239865
      -5       1       6        3.388727        3.379201        0.069972
      -4       1       6       22.817680       22.629406        0.252185
      -3       1       6        0.999053        0.888032        0.127308
      -2       1       6        4.089405        4.053640        0.065408
      -1       1       6        1.108939        1.081573        0.079126
       0       1       6       29.735944       29.677601        0.354061
       1       1       6       24.537885       24.637370        0.281262
       2       1       6       35.153235       35.128905        0.391030
       3       1       6        3.592827        3.643625        0.074031
       4       1       6       10.857403       10.768937        0.126569
       5       1       6       15.524998       15.657267        0.177280
      -6       2       6        1.829996        1.825596        0.088040
      -5       2       6       15.574899       15.518054        0.177259
      -4       2       6        4.176349        4.089988        0.077258
      -3       2       6       19.945556       19.944673        0.224379
      -2       2       6       14.359456       14.369064        0.166951
      -1       2       6        7.366898        7.301644        0.091096
       0       2       6        3.836225        3.845777        0.064640
       1       2       6       21.877261       21.855663        0.245711
       2       2       6        5.590990        5.621210        0.091110
       3       2       6       11.621041       11.476933        0.138062
       4       2       6        4.593708        4.488764        0.076395
       5       2       6       12.101836       11.997083        0.136645
      -5       3       6        3.831137        3.944617        0.083399
      -4       3       6        4.947352        5.003099        0.092906
      -3       3       6        0.458653        0.797057        0.153940
      -2       3       6       33.116119       33.098640        0.375560
      -1       3       6       17.722336       17.703954        0.202812
       0       3       6        0.784434        0.952785        0.115588
       1       3       6       11.321185       11.298230        0.134897
       2       3       6        2.784239        2.620515        0.119455
       3       3       6        7.718521        7.826685        0.107035
      -7       1       7       12.454674       12.447891        0.147078
      -6       1       7        2.864493        2.946303        0.073169
      -5       1       7        1.820606        1.891428        0.072802
      -4       1       7       15.813229       15.751825        0.178130
      -3       1       7       31.817686       31.611390        0.350392
      -2       1       7        9.982135        9.819470        0.128547
      -1       1       7       34.494278       34.596821        0.382642
       0       1       7        9.919937       10.072239        0.128900
       1       1       7        7.179496        7.246309        0.092849
       2       1       7        9.120309        9.144397        0.113838
       3       1       7        9.266000        9.277284        0.111969
       4       1       7        4.890097        4.897652        0.078109
       5       1       7        3.768194        3.794338        0.070362
      -6       2       7        0.910357        0.985698        0.162533
      -5       2       7        8.049272        8.067466        0.116302
      -4       2       7        4.605868        4.571542        0.079216
      -3       2       7       22.143620       21.987042        0.251357
      -2       2       7        9.973022       10.005498        0.121167
      -1       2       7        2.037500        2.006415        0.068865
       0       2       7       20.008480       19.987246        0.223137
       1       2       7       15.518507       15.394480        0.174427
       2       2       7       12.786781       12.872451        0.151602
       3       2       7        3.445982        3.491848        0.090230
       4       2       7       21.313866       21.341977        0.241503
      -4       3       7        3.780624        3.888316        0.074656
      -3       3       7        3.289845        3.433074        0.110575
      -2       3       7       15.595086       15.709233        0.183448
      -1       3       7        2.276236        2.240736        0.077591
       0       3       7        1.930022        1.916742        0.081749
       1       3       7        7.636795        7.608811        0.103213
       2       3       7        9.436225        9.497368        0.116323
       3       3       7        2.589952        2.620420        0.072362
      -7       0       8        0.870195        0.668506        0.302446
      -6       0       8        1.750438        1.642133        0.231034
      -5       0       8       28.722468       28.817529        0.319284
      -4       0       8       41.094621       40.657595        0.449511
      -3       0       8        7.970255        7.976027        0.122811
      -2       0       8       35.835243       35.811451        0.445082
      -1       0       8       37.498513       37.443424        0.589116
       0       0       8       29.070617       29.103952        0.363040
       1       0       8       14.466823       14.197887        0.159013
       2       0       8       17.277524       16.999706        0.225619
       3       0       8        5.612597        5.526301        0.121211
       4       0       8        1.820529        1.783564        0.125282
       5       0       8       20.778282       20.887317        0.243916
      -6       1       8        3.019382        3.053932        0.073965
      -5       1       8        7.182250        7.166659        0.090784
      -4       1       8       22.563351       22.406026        0.249988
      -3       1       8        5.082747        4.895712        0.079594
      -2       1       8       29.025715       28.716198        0.321656
      -1       1       8       16.395619       16.446276        0.183743
       0       1       8        8.825057        8.662159        0.106342
       1       1       8       16.356145       16.390851        0.203201
       2       1       8       11.711660       11.696581        0.161417
       3       1       8       10.532222       10.515227        0.126291
       4       1       8        9.167227        9.069950        0.114728
      -6       2       8        6.323543        6.426663        0.095629
      -5       2       8        2.223554        2.319396        0.084738
      -4       2       8       15.484723       15.614416        0.181659
      -3       2       8       29.159501       29.151672        0.325989
      -2       2       8        9.134493        9.109775        0.110719
      -1       2       8       11.717170       11.682893        0.136032
       0       2       8        1.159859        1.360735        0.088611
       1       2       8        4.049003        4.166413        0.070806
       2       2       8       12.794314       12.622995        0.150225
       3       2       8       17.498831       17.446490        0.209611
       4       2       8        1.563648        1.547579        0.089806
      -4       3       8        0.994886        0.966230        0.123555
      -3       3       8        7.192005        7.241547        0.110067
      -2       3       8        8.706652        8.848164        0.119475
      -1       3       8        4.264911        4.311612        0.078174
       0       3       8       17.329517       17.332917        0.196698
       1       3       8        8.644442        8.671044        0.113825
       2       3       8        2.186278        2.225152        0.091915
      -6       1       9       11.418164       11.562007        0.136596
      -5       1       9       27.921268       27.912900        0.312538
      -4       1       9       11.534735       11.467781        0.133761
      -3       1       9       13.300547       13.232158        0.162345
      -2       1       9        7.974491        8.015859        0.099421
      -1       1       9       22.601599       22.336965        0.253260
       0       1       9       10.483235       10.406248        0.121794
       1       1       9       23.477208       23.378409        0.258288
       2       1       9       22.780803       22.800658        0.253818
       3       1       9        2.116361        2.087127        0.079840
       4       1       9        7.764119        7.765501        0.099472
      -5       2       9        0.680322        0.516720        0.298088
      -4       2       9        6.236410        6.274871        0.090293
      -3       2       9       12.522404       12.576168        0.155620
      -2       2       9        7.159225        7.100423        0.090073
      -1       2       9        4.896979        4.797395        0.085177
       0       2       9       12.780439       12.740487        0.146837
       1       2       9        4.691053        4.737932        0.076816
       2       2       9       15.157539       15.116216        0.171987
       3       2       9        2.620384        2.585189        0.074292
      -4       3       9       10.697339       10.731729        0.146361
      -3       3       9        3.617651        3.866264        0.084334
      -2       3       9        4.845354        4.901122        0.119909
      -1       3       9        2.054292        1.986907        0.090780
       0       3       9       11.216388       11.304424        0.135270
       1       3       9        5.447836        5.531636        0.118781
      -6       0      10       29.247648       29.141551        0.325930
      -5       0      10       17.103164       17.158963        0.191052
      -4       0      10        2.339607        2.288755        0.109420
      -3       0      10        3.520815        3.543445        0.083676
      -2       0      10       23.631345       23.196336        0.264480
      -1       0      10        2.951959        2.868048        0.075684
       0       0      10       34.224108       34.194883        0.375510
       1       0      10       44.190418       44.031693        0.483214
       2       0      10       10.122072        9.898434        0.205189
       3       0      10        1.933644        1.874807        0.203490
       4       0      10        3.695809        3.653902        0.129558
      -6       1      10       12.217107       12.282101        0.159807
      -5       1      10        8.736629        8.692353        0.107832
      -4       1      10        0.424849        0.357771        0.284286
      -3       1      10        3.145808        3.150603        0.097375
      -2       1      10        9.691933        9.750538        0.115187
      -1       1      10        0.303449        0.320312        0.236051
       0       1      10       20.830348       20.525107        0.231512
       1       1      10       14.719365       14.739403        0.167169
       2       1      10       11.089217       11.007725        0.129765
       3       1      10       15.856412       15.759759        0.227212
      -5       2      10        0.174850        0.510784        0.510784
      -4       2      10        9.440008        9.466203        0.117781
      -3       2      10        5.693783        5.654290        0.097673
      -2       2      10       16.261585       16.362457        0.190568
      -1       2      10       23.505214       23.546762        0.260285
       0       2      10        8.651067        8.696379        0.105977
       1       2      10        3.516333        3.471023        0.086056
       2       2      10       15.109607       14.952592        0.174229
       3       2      10        5.803833        5.711567        0.078540
      -3       3      10        7.689015        7.734016        0.104599
      -2       3      10        8.185266        8.275808        0.107455
      -1       3      10        9.825479        9.842561        0.121964
       0       3      10        2.104825        2.090335        0.095316
      -6       1      11        3.506698        3.400000        0.088958
      -5       1      11        0.818359        0.834626        0.173188
      -4       1      11        2.171723        2.117971        0.077407
      -3       1      11       21.646604       21.516041        0.251046
      -2       1      11       15.478748       15.438588        0.179165
      -1       1      11       14.666288       14.641038        0.170033
       0       1      11       24.244562       24.121360        0.304769
       1       1      11        0.305703        0.619919        0.252904
       2       1      11        2.259818        2.365375        0.078653
       3       1      11        6.334350        6.404530        0.085352
      -4       2      11        4.725051        4.795414        0.092543
      -3       2      11        8.286276        8.332587        0.108050
      -2       2      11        6.251404        6.189750        0.085735
      -1       2      11       14.741256       14.786480        0.169367
       0       2      11        1.832410        1.976740        0.082908
       1       2      11        4.958194        5.050248        0.083659
       2       2      11        9.738978        9.725636        0.119440
      -5       0      12       11.262034       11.412274        0.161941
      -4       0      12       26.663046       26.555979        0.316123
      -3       0      12       20.392926       20.431104        0.273971
      -2       0      12        7.026371        6.885782        0.100283
      -1       0      12       17.916419       17.655028        0.209971
       0       0      12        6.230463        6.456547        0.094629
       1       0      12        4.187336        4.959435        0.241915
       2       0      12       15.144293       15.037287        0.235936
      -5       1      12        8.676036        8.613710        0.104891
      -4       1      12       15.481488       15.517732        0.201401
      -3       1      12       12.573311       12.675173        0.144809
      -2       1      12        5.318893        5.377639        0.073584
      -1       1      12       15.852005       15.937377        0.178570
       0       1      12        0.790095        0.698284        0.161720
       1       1      12        2.460780        2.525094        0.083865
       2       1      12        8.503015        8.624964        0.112972
      -4       2      12        1.583120        1.576547        0.084367
      -3       2      12        2.590093        2.669607        0.085482
      -2       2      12       17.971699       17.919263        0.204862
      -1       2      12        9.898404        9.867522        0.135668
       0       2      12        7.123742        7.120604        0.135906
       1       2      12        6.658853        6.566658        0.090934
      -4       1      13        6.729101        6.677350        0.091684
      -3       1      13        1.612058        1.717411        0.101861
      -2       1      13        9.696267        9.674089        0.138000
      -1       1      13        4.115588        4.082034        0.077661
       0       1      13        8.699506        8.719748        0.107257
       1       1      13        4.550797        4.615192        0.096011
      -2       2      13        9.442551        9.523392        0.114567
      -1       2      13        6.257774        6.235463        0.084772
      -4       0      14        2.239077        2.372867        0.102163
      -3       0      14        7.224437        7.275713        0.105636
      -2       0      14       12.986010       12.900000        0.146569
      -1       0      14       11.796470       11.846096        0.137125
       0       0      14       12.494726       12.629727        0.153750
      -3       1      14        1.138899        1.087474        0.086125
      -2       1      14        7.413482        7.498000        0.094149
      -1       1      14       11.690377       11.626263        0.133657

# start Validation Reply Form
_vrf_PLAT088_HAR_B3LYP_oxa04_08
;
PROBLEM: Poor Data / Parameter Ratio ....................       7.88 Note 
RESPONSE: The goal of the study was to check how cutting diffraction data
to different resolutions influences refinement results, thus a decreased
data / parameter ratio is a natural consequence of the data cutting procedure.
;
_vrf_PLAT417_HAR_B3LYP_oxa04_08
;
PROBLEM: Short Inter D-H..H-D
RESPONSE: This is a very strong hydrogen bond and this is the reason why
the distance is so short.
;
# end Validation Reply Form
