# Supplementary material for: On the accuracy and precision of X-ray and neutron diffraction results as a function of resolution and the electron density model
Source: IUCrJ. 2020 Aug 25;7(Pt 5):920–33. doi: 10.1107/S2052252520010441 (PMC7467170; doi:10.1107/S2052252520010441)
Supplement: Supplementary file 2 [file m-07-00920-sup2.zip › cif_deposition/HAR_B3LYP_oxa05_05.cif]

# ========================
# TONTO generated CIF file
# ========================

data_HAR_B3LYP_oxa05_05

_audit_creation_date               2016-1-14
_audit_creation_method             'Tonto 3.2.0 v. 196f026'

# --------------------
# Chemical information
# --------------------

_chemical_formula_sum             'C2 H6 O6'
_chemical_formula_moiety          'C2 H2 O4, 2(H2 O)'
_chemical_formula_weight           126.07
_chemical_compound_source          'see text'
_chemical_absolute_configuration   unk

# --------------------
# Symmetry information
# --------------------

_symmetry_cell_setting             Monoclinic
_symmetry_space_group_name_H-M     'P 21/c'
_symmetry_space_group_name_Hall    '-P 2ybc'
_symmetry_Int_Tables_number        '14'

loop_
    _symmetry_equiv_pos_as_xyz
'+x, +y, +z'
'-x, -y, -z'
'-x, +y+1/2, -z+1/2'
'+x, -y+1/2, +z+1/2'

# ---------------------
# Unit cell information
# ---------------------

_cell_length_a                6.0936(3) 
_cell_length_b                3.4963(2) 
_cell_length_c                11.8436(5) 
_cell_angle_alpha             90.00 
_cell_angle_beta              103.950(2) 
_cell_angle_gamma             90.00 
_cell_volume                   244.89(2) 

_cell_formula_units_Z             2
_cell_measurement_reflns_used     9949
_cell_measurement_temperature     100(1)
_cell_measurement_theta_max       45.32
_cell_measurement_theta_min       3.44
_exptl_crystal_density_diffrn     1.710
_exptl_crystal_F_000              132 
_exptl_absorpt_coefficient_mu     0.181 
_exptl_crystal_description        unspecified
_exptl_crystal_size_max              0.414                
_exptl_crystal_size_mid              0.344  
_exptl_crystal_size_min              0.210
_exptl_crystal_colour             colourless
_exptl_absorpt_correction_type    multi-scan
_exptl_absorpt_process_details
;
 Absorption correction done by SORTAV
 Blessing, R. H.: (1995) Acta Cryst. A51, 33-38
;
_exptl_absorpt_correction_T_min    0.901
_exptl_absorpt_correction_T_max    0.995

#=======================================================================

# EXPERIMENTAL DATA

_diffrn_reflns_av_R_equivalents   0.0000
_diffrn_reflns_av_unetI/netI      0.0437
_diffrn_reflns_limit_h_max        11
_diffrn_reflns_limit_h_min        -12
_diffrn_reflns_limit_k_max        6
_diffrn_reflns_limit_k_min        0
_diffrn_reflns_limit_l_max        23
_diffrn_reflns_limit_l_min        0
_diffrn_reflns_number             2036
_diffrn_reflns_theta_full         26.00
_diffrn_reflns_theta_max          45.34
_diffrn_reflns_theta_min          3.44
_diffrn_ambient_temperature       100(1)
_diffrn_measured_fraction_theta_full 0.988
_diffrn_measured_fraction_theta_max 0.995
_diffrn_measurement_device_type   'Bruker APEX-II CCD'
_diffrn_measurement_method        '\f and \w scans'
_diffrn_radiation_monochromator   'graphite'
_diffrn_radiation_type            MoK\a
_diffrn_radiation_wavelength      0.71073
_diffrn_source                    'fine-focus sealed tube'
_diffrn_standards_number          0
_reflns_number_gt                 1908
_reflns_number_total              2036
_reflns_threshold_expression      >0sigma(F)

#  
# Refinement details
#  
_refine_special_details          
;
  .  H thermal motions refined anisotropically.
  .  Hirshfeld atom refinement (HAR):
     .  Uses aspherical atomic scattering factors
        obtained from Hirshfeld partitioning of a
        gaussian quantum chemical wavefunction.
     .  Hirshfeld weight functions obtained from
        spherically averaged unrestricted atomic
        densities.
  .  Wavefunction type : rks b3lypgxb3lypgc using cluster
 charges, radius=8.0 angstrom
  .  Gaussian basis set: cc pVTZ
  .  Refinement based on |F| with weight=1/sigma(|F|)
  .  Negative |F|^^2 were pruned from the data
  .  Eigenvalues < 0.1E-04 removed from normal equations
  .  Reflection used in the refinement appear below
  .  Refined using the Tonto program:
     .  Version: 3.2 v. 196f026
     .  Platform: INTEL-ifort-on-LINUX
     .  Build date: Wed Feb  4 17:27:23 CET 2015
;

# Standard CIF keys and data

_refine_ls_structure_factor_coeff  F
_refine_ls_matrix_type             full
_refine_ls_R_factor_gt             0.0159
_refine_ls_wR_factor_gt            0.0190
_refine_ls_goodness_of_fit_ref     1.153804
_refine_ls_number_reflns           2036
_refine_ls_number_parameters       64
_refine_ls_number_restraints       0
_refine_ls_number_constraints      0
_refine_ls_hydrogen_treatment      refall
_refine_ls_weighting_scheme        sigma
_refine_ls_weighting_details       'w=1/\s(F)'
_refine_ls_shift/su_max            0.0100
_refine_ls_extinction_method       none

_refine_diff_density_max               0.179317
_refine_diff_density_min              -0.218727 

# ---------------------
# Coordinates and ADP's
# ---------------------

loop_
_atom_site_label
_atom_site_fract_x
_atom_site_fract_y
_atom_site_fract_z
_atom_site_adp_type
_atom_site_occupancy
O1 0.43488(2) 0.44401(3) 0.349886(8) Uani 1.000000000
O2 0.24241(2) 0.74241(3) 0.463681(8) Uani 1.000000000
C1 0.40308(2) 0.55878(3) 0.44801(1) Uani 1.000000000
H1 0.302(1) 0.521(2) 0.2781(6) Uani 1.000000000
O5 0.13013(2) 0.63083(3) 0.178576(9) Uani 1.000000000
H3 0.190(1) 0.694(2) 0.1130(5) Uani 1.000000000
H4 0.010(1) 0.453(2) 0.1506(5) Uani 1.000000000

loop_
_atom_site_aniso_label
_atom_site_aniso_U_11
_atom_site_aniso_U_22
_atom_site_aniso_U_33
_atom_site_aniso_U_12
_atom_site_aniso_U_13
_atom_site_aniso_U_23
O1 0.01232(4) 0.01869(5) 0.00680(4) 0.00477(3) 0.00145(3) -0.00070(3)
O2 0.01054(4) 0.01787(5) 0.00841(4) 0.00549(3) 0.00085(3) -0.00073(3)
C1 0.00859(4) 0.01098(4) 0.00661(4) 0.00168(3) 0.00109(3) -0.00005(3)
H1 0.033(3) 0.041(4) 0.020(4) 0.001(3) 0.010(3) -0.006(3)
O5 0.01008(4) 0.01786(5) 0.00824(4) -0.00184(3) 0.00052(3) 0.00108(3)
H3 0.035(3) 0.042(3) 0.018(3) -0.002(2) 0.009(2) 0.006(2)
H4 0.026(3) 0.036(3) 0.035(3) -0.015(2) 0.005(2) -0.002(3)

loop_
_geom_bond_atom_site_label_1
_geom_bond_atom_site_label_2
_geom_bond_distance
 O1 C1 1.2874(1)
 O2 C1 1.2217(1)
 O1 H1 1.065(7)
 O5 H3 0.962(6)
 O5 H4 0.958(5)

loop_
_geom_angle_atom_site_label_1     
_geom_angle_atom_site_label_2
_geom_angle_atom_site_label_3
_geom_angle     
 O1 C1 O2  126.97(1)
 C1 O1 H1 113.3(3)
 H3 O5 H4 106.3(5)

# Standard CIF keys and data

# ---------------
# Reflection data
# ---------------

loop_
    _diffrn_refln_index_h
    _diffrn_refln_index_k
    _diffrn_refln_index_l
    _diffrn_refln_F_calc
    _diffrn_refln_F_meas
    _diffrn_refln_F_sigma
       1       0       0       57.519899       52.539128        4.114341
       2       0       0       13.871841       14.691834        0.215993
       3       0       0       57.798557       59.144484        3.393968
       4       0       0       19.731381       19.645610        0.264692
       5       0       0       23.328925       23.632816        0.335606
       6       0       0       45.210751       45.264556        0.866020
       7       0       0       30.901733       30.761014        0.513866
       8       0       0       15.622564       15.276452        0.203961
       9       0       0       12.466688       12.376591        0.188892
      10       0       0        8.168391        8.434927        0.137217
      11       0       0       17.280649       17.159254        0.324172
       2       1       0       55.190015       57.144816        0.894572
       3       1       0       30.785051       30.750285        0.398514
       4       1       0        4.671353        4.599130        0.088809
       5       1       0        1.882265        1.928367        0.111970
       6       1       0        2.493635        2.262477        0.110408
       7       1       0       27.014787       26.868197        0.355370
       8       1       0        0.007812        0.486518        0.332246
       9       1       0       17.187189       17.080105        0.204679
      10       1       0        9.302656        9.304999        0.119086
      11       1       0        0.877549        0.859186        0.250745
       0       2       0       11.138139       10.724738        0.172013
       1       2       0       52.516148       52.905671        0.783986
       2       2       0       66.761115       66.487518        1.066497
       3       2       0        4.074458        3.991115        0.097274
       4       2       0       32.109109       31.886518        0.413831
       5       2       0       14.693321       14.557816        0.177273
       6       2       0        0.660731        0.840238        0.189469
       7       2       0       17.644256       17.665220        0.214719
       8       2       0       19.253792       19.181502        0.230512
       9       2       0        3.959979        3.912800        0.087620
      10       2       0        9.142509        9.115043        0.126327
      11       2       0        1.064123        0.958384        0.269109
       1       3       0       12.781387       12.590075        0.165503
       2       3       0       10.629039       10.445573        0.137324
       3       3       0       24.777986       25.038770        0.305594
       4       3       0        6.889536        6.994426        0.093484
       5       3       0       32.783972       32.465674        0.401676
       6       3       0        0.252033        1.588930        0.088697
       7       3       0        2.281489        2.262454        0.074487
       8       3       0       12.520995       12.442669        0.157718
       9       3       0        4.330893        4.439482        0.092644
      10       3       0        2.640019        2.709446        0.110062
       0       4       0        4.845295        4.819232        0.089222
       1       4       0       12.467236       12.328828        0.148927
       2       4       0       10.466103       10.318430        0.127748
       3       4       0        7.439334        7.266017        0.092245
       4       4       0       24.115838       23.874254        0.295238
       5       4       0        8.760885        8.742425        0.111203
       6       4       0       12.151600       11.986659        0.156190
       7       4       0        9.444110        9.284719        0.137643
       8       4       0        0.314209        0.826982        0.266804
       9       4       0        0.306424        0.698355        0.698355
       1       5       0        6.175937        6.139788        0.087433
       2       5       0       10.021059       10.000500        0.129836
       3       5       0       12.138397       12.175385        0.189143
       4       5       0        1.255359        1.119553        0.131829
       5       5       0        6.654558        6.699776        0.104702
       6       5       0       15.372181       15.189470        0.252938
       7       5       0       11.158417       10.989085        0.170583
       8       5       0        3.170528        3.101967        0.112502
       0       6       0       12.358452       12.332883        0.215953
       1       6       0        7.371741        7.422264        0.132545
       2       6       0        2.732959        2.675519        0.088203
       3       6       0        0.730331        1.722295        0.124985
       4       6       0        2.742033        2.820408        0.107255
       5       6       0        7.746796        7.926916        0.152471
       6       6       0       10.069025       10.253292        0.189496
     -11       1       1        1.466581        1.457841        0.142622
     -10       1       1        5.449516        5.444630        0.090193
      -9       1       1        2.093853        2.079110        0.094091
      -8       1       1       16.046292       15.908488        0.190664
      -7       1       1       12.618111       12.580143        0.158791
      -6       1       1        3.483971        3.451521        0.098612
      -5       1       1       22.310550       22.145880        0.276724
      -4       1       1       27.850236       28.171262        0.353642
      -3       1       1       52.762672       52.307361        0.915727
      -2       1       1       39.538896       40.521229        0.604942
       0       1       1       63.002618       62.736512        1.486451
       1       1       1       17.698536       18.023041        0.248058
       2       1       1       23.851870       24.002916        0.316422
       3       1       1       61.182210       60.919701        0.869722
       4       1       1       36.515841       36.295730        0.486234
       5       1       1       30.751501       30.651917        0.409893
       6       1       1       40.218976       40.223749        0.598252
       7       1       1        3.102956        3.103901        0.106836
       8       1       1        1.958183        1.931580        0.099368
       9       1       1        1.345424        1.289690        0.136650
      10       1       1       17.024360       17.049047        0.209510
      11       1       1        5.901785        5.866430        0.094775
     -11       2       1        4.922178        4.966085        0.106147
     -10       2       1        2.163975        2.108957        0.102368
      -9       2       1        6.540020        6.506612        0.092019
      -8       2       1       18.664871       18.653954        0.225443
      -7       2       1        0.216181        0.510784        0.244138
      -6       2       1       25.062022       24.924285        0.310468
      -5       2       1        8.996374        8.947961        0.115973
      -4       2       1       21.714192       21.477197        0.268473
      -3       2       1       26.918575       26.892564        0.337150
      -2       2       1       36.037120       35.821781        0.480304
      -1       2       1       34.841137       34.742913        0.529758
       0       2       1       25.292504       25.333377        0.327978
       1       2       1       47.807356       48.128058        0.709391
       2       2       1        3.588729        3.775844        0.095355
       3       2       1        8.632012        8.169884        0.120350
       4       2       1       25.568426       25.318570        0.319970
       5       2       1       15.138083       14.934189        0.181562
       6       2       1        9.167826        9.216073        0.122559
       7       2       1        9.745894        9.693297        0.122038
       8       2       1       13.890599       13.787313        0.169310
       9       2       1        5.770754        5.705436        0.089299
      10       2       1        3.784881        3.781799        0.096422
      11       2       1       10.461533       10.370149        0.170149
     -10       3       1        4.814915        4.940142        0.098551
      -9       3       1        4.783177        4.757310        0.095122
      -8       3       1        1.582916        1.448482        0.098741
      -7       3       1        4.241809        4.218412        0.075828
      -6       3       1       10.661011       10.588201        0.125410
      -5       3       1       13.356510       13.072108        0.157775
      -4       3       1        6.644860        6.604695        0.088945
      -3       3       1        5.657843        5.725033        0.085529
      -2       3       1       35.209318       35.041832        0.469589
      -1       3       1        0.898189        1.214002        0.180754
       0       3       1       20.919785       20.655992        0.278553
       1       3       1       16.609298       16.223440        0.207198
       2       3       1       15.977032       15.750238        0.197103
       3       3       1        4.201509        4.158485        0.080128
       4       3       1       17.989300       17.721456        0.214886
       5       3       1       15.151741       15.031966        0.191481
       6       3       1        0.641150        0.608276        0.208777
       7       3       1       15.832868       15.734993        0.197619
       8       3       1        1.276435        1.319659        0.120117
       9       3       1        7.656223        7.636491        0.106551
      10       3       1        3.550227        3.513830        0.125763
      -9       4       1       10.230543       10.288343        0.150789
      -8       4       1       13.903947       13.958152        0.187531
      -7       4       1       13.671741       13.726252        0.174869
      -6       4       1        8.265652        8.280882        0.110569
      -5       4       1        5.310321        5.252904        0.086571
      -4       4       1        1.168398        1.267991        0.097777
      -3       4       1       13.549872       13.402612        0.167054
      -2       4       1       12.144558       11.964113        0.155641
      -1       4       1        7.173794        7.043579        0.100237
       0       4       1       10.239373        9.917359        0.164359
       1       4       1        2.397288        2.315405        0.068563
       2       4       1        0.454178        0.590254        0.198846
       3       4       1        1.844191        1.816315        0.081726
       4       4       1        2.332840        2.238147        0.072113
       5       4       1        6.329890        6.223584        0.087299
       6       4       1        0.532115        0.592368        0.253399
       7       4       1        3.726139        3.665515        0.092561
       8       4       1        4.582683        4.587156        0.096276
       9       4       1        4.577933        4.538832        0.107354
      -8       5       1        6.649524        6.589765        0.106787
      -7       5       1        5.947142        6.057557        0.100545
      -6       5       1        0.352784        0.367831        0.367831
      -5       5       1        4.949415        4.771059        0.079577
      -4       5       1        0.547052        0.544977        0.286714
      -3       5       1        1.204988        1.217374        0.124900
      -2       5       1        1.737463        1.809171        0.084091
      -1       5       1        9.462201        9.379819        0.119419
       0       5       1        0.701684        0.599583        0.275238
       1       5       1        0.828700        0.729932        0.221404
       2       5       1        5.892810        5.773127        0.083312
       3       5       1        8.982352        8.929502        0.115706
       4       5       1        4.284971        4.204402        0.078509
       5       5       1        1.164786        1.067380        0.144829
       6       5       1        6.129001        6.063910        0.089548
       7       5       1        0.866067        0.878578        0.230659
       8       5       1        1.478897        1.262260        0.194318
      -6       6       1        3.947855        4.131223        0.112516
      -5       6       1        0.555686        0.584466        0.372569
      -4       6       1        0.900032        1.143022        0.202810
      -3       6       1        8.627990        8.720034        0.129516
      -2       6       1        2.284150        2.355016        0.093225
      -1       6       1        4.540249        4.342580        0.094404
       0       6       1        7.112774        7.043082        0.181376
       1       6       1        7.277634        7.203680        0.101145
       2       6       1        2.159950        2.055383        0.095766
       3       6       1        2.998535        2.760634        0.097947
       4       6       1        5.792884        5.772608        0.124953
       5       6       1        6.301434        6.470935        0.115622
     -12       0       2        9.045784        8.905055        0.184504
     -11       0       2        5.764626        5.665245        0.112138
     -10       0       2        0.349066        0.599583        0.422101
      -9       0       2        5.963120        5.976286        0.106704
      -8       0       2        5.533847        5.594283        0.111856
      -7       0       2       11.220602       11.287604        0.182200
      -6       0       2       40.031991       40.109849        0.644548
      -5       0       2       27.743732       28.098932        0.494223
      -4       0       2       91.575371       75.175528       19.235113
      -3       0       2       11.449731       11.285389        0.343725
      -2       0       2       73.812260       62.253353       13.171279
       0       0       2       34.242415       35.658239        1.641919
       1       0       2        9.305853        9.693658        0.151069
       3       0       2       39.713059       40.032986        0.661677
       4       0       2        0.218438        0.573760        0.388287
       5       0       2       76.753958       76.621276        2.206090
       6       0       2       16.075216       16.190429        0.220144
       7       0       2       17.609953       17.390227        0.225438
       8       0       2       11.517341       11.311941        0.145921
       9       0       2       20.430568       20.146712        0.294256
      10       0       2        4.998384        5.105193        0.148683
      11       0       2       15.000450       15.336558        0.222988
     -11       1       2        7.177753        7.125167        0.103415
     -10       1       2        2.097594        2.241227        0.093834
      -9       1       2        3.514506        3.380533        0.095871
      -8       1       2        0.172175        0.626658        0.626658
      -7       1       2       27.709476       27.559935        0.347438
      -6       1       2        7.760659        7.673396        0.118000
      -5       1       2       47.265699       46.511826        0.686179
      -4       1       2       22.190896       22.282504        0.272961
      -3       1       2       16.726221       17.080398        0.226318
      -2       1       2       68.861018       66.972532        1.822628
      -1       1       2       35.694329       36.767513        0.489282
       0       1       2       27.206660       28.006428        0.395379
       1       1       2       60.204976       61.332129        1.552199
       2       1       2        4.725732        4.796561        0.116390
       3       1       2       61.611197       62.066094        0.887176
       4       1       2       40.440915       40.057584        0.567078
       5       1       2       22.520409       22.372304        0.284072
       6       1       2       23.047849       22.964973        0.301787
       7       1       2        1.262361        1.239193        0.155404
       8       1       2        4.269216        4.322615        0.080328
       9       1       2        6.556168        6.480046        0.092793
      10       1       2        0.364912        0.581292        0.368219
      11       1       2        8.691421        8.760993        0.153322
     -11       2       2        1.732901        1.796831        0.137765
     -10       2       2       10.025569        9.937958        0.128982
      -9       2       2        0.375304        0.523163        0.311740
      -8       2       2       11.989022       11.972886        0.150873
      -7       2       2        1.658600        1.778286        0.077521
      -6       2       2       18.671992       18.742732        0.225713
      -5       2       2        2.315504        2.198727        0.091430
      -4       2       2       10.881150       10.523783        0.139660
      -3       2       2       39.060220       39.252134        0.541024
      -2       2       2       64.539253       63.222464        1.429585
      -1       2       2        8.365768        8.466345        0.120568
       0       2       2       33.272340       33.565607        0.466816
       1       2       2        1.051120        0.956243        0.153747
       2       2       2        4.947789        5.083208        0.123167
       3       2       2       49.163493       49.187702        0.786049
       4       2       2       50.752225       50.884280        0.758539
       5       2       2        5.518174        5.525667        0.087009
       6       2       2        0.613388        0.673795        0.262334
       7       2       2        7.560886        7.435321        0.096793
       8       2       2        1.022708        1.221311        0.132734
       9       2       2       17.986248       17.996389        0.221125
      10       2       2       16.126156       16.143729        0.206038
      11       2       2        0.529972        0.536656        0.536656
     -10       3       2        8.508050        8.475612        0.116665
      -9       3       2       27.376655       27.273797        0.344631
      -8       3       2        8.579139        8.565045        0.106381
      -7       3       2        4.128541        4.092432        0.070865
      -6       3       2       10.057952       10.033942        0.124351
      -5       3       2        0.742385        0.808455        0.163320
      -4       3       2       10.784545       10.864621        0.131495
      -3       3       2       47.066816       45.903159        0.653629
      -2       3       2       24.101070       24.012497        0.302583
      -1       3       2       16.785077       16.629492        0.243522
       0       3       2       31.775127       31.300958        0.418601
       1       3       2       20.182816       19.924859        0.257119
       2       3       2       28.263937       27.859648        0.367286
       3       3       2       13.383432       13.284201        0.159796
       4       3       2        3.019885        3.115173        0.070538
       5       3       2        6.791420        6.782477        0.088450
       6       3       2        2.424843        2.404787        0.072363
       7       3       2       14.216405       14.126571        0.172360
       8       3       2        9.316143        9.257267        0.119981
       9       3       2        4.869157        4.849639        0.104115
      10       3       2       12.986691       12.846011        0.265471
      -9       4       2        5.922431        5.868475        0.112782
      -8       4       2       13.255870       13.253301        0.199183
      -7       4       2        7.608833        7.666094        0.099787
      -6       4       2        0.049426        0.383406        0.358911
      -5       4       2        0.102323        0.431509        0.291867
      -4       4       2        6.681879        6.579818        0.085897
      -3       4       2        9.600684        9.573975        0.118976
      -2       4       2       23.275735       22.761590        0.304520
      -1       4       2        9.286714        9.111641        0.118866
       0       4       2       22.493595       22.080761        0.273881
       1       4       2       22.104578       21.702304        0.261688
       2       4       2        4.186508        4.057339        0.069357
       3       4       2        4.444584        4.326546        0.070491
       4       4       2        2.363089        2.213436        0.071801
       5       4       2        0.934424        1.010643        0.132805
       6       4       2       15.210344       15.064528        0.197114
       7       4       2        3.725882        3.693508        0.099902
       8       4       2       11.236619       11.161093        0.173373
       9       4       2       10.871130       10.801852        0.218846
      -8       5       2       15.467753       15.209865        0.390284
      -7       5       2       13.050182       13.034186        0.225985
      -6       5       2        2.461205        2.600461        0.080620
      -5       5       2        6.102717        6.066300        0.091018
      -4       5       2       13.985486       13.905035        0.203940
      -3       5       2        4.607396        4.736982        0.083704
      -2       5       2       11.864912       11.805507        0.159049
      -1       5       2       24.842449       24.704251        0.369091
       0       5       2        8.007300        7.879784        0.112867
       1       5       2       10.405507       10.284454        0.130145
       2       5       2        3.942351        3.943349        0.081355
       3       5       2        5.111679        5.138288        0.078742
       4       5       2        2.697917        2.701426        0.076107
       5       5       2        6.372502        6.465988        0.104620
       6       5       2        1.386539        1.442498        0.120643
       7       5       2       10.614481       10.593394        0.162670
      -6       6       2        6.210687        6.247399        0.109729
      -5       6       2        1.723535        1.878137        0.126110
      -4       6       2        6.435289        6.563688        0.106986
      -3       6       2        3.961230        4.054380        0.104697
      -2       6       2        0.526659        0.627455        0.306519
      -1       6       2        7.651136        7.614526        0.141374
       0       6       2        9.113830        9.104669        0.182842
       1       6       2        4.803726        4.989289        0.095823
       2       6       2        7.853797        7.983420        0.113033
       3       6       2        3.379045        3.543445        0.109060
       4       6       2        2.136586        2.030616        0.122004
       5       6       2        6.096096        6.084899        0.096995
     -11       1       3       11.178025       11.189727        0.139388
     -10       1       3        4.441187        4.405451        0.087697
      -9       1       3        1.120920        1.107565        0.156145
      -8       1       3       12.940250       12.870120        0.157135
      -7       1       3        5.713207        5.720752        0.088079
      -6       1       3        3.205812        3.197968        0.088627
      -5       1       3       20.852002       20.978799        0.271071
      -4       1       3        3.918992        3.714701        0.097519
      -3       1       3       37.134988       37.019184        0.592134
      -2       1       3       13.200125       13.161307        0.176701
      -1       1       3       53.331484       54.923128        1.009308
       0       1       3       12.744194       12.745195        0.183746
       1       1       3       82.499978       79.282091        1.646468
       2       1       3       62.940549       64.308475        1.081740
       3       1       3       19.337537       18.982887        0.235621
       4       1       3       42.861473       42.464809        0.616870
       5       1       3        4.021554        4.194759        0.147784
       6       1       3       14.027385       14.029968        0.187642
       7       1       3        8.080260        8.029695        0.106564
       8       1       3       27.312914       27.407481        0.343298
       9       1       3       15.382394       15.494192        0.209887
      10       1       3        8.742084        8.681705        0.121798
      11       1       3       10.158190       10.505237        0.163573
     -11       2       3        3.433578        3.561460        0.113998
     -10       2       3       20.906243       20.952804        0.262468
      -9       2       3        2.479717        2.353614        0.086457
      -8       2       3        7.808231        7.748161        0.097932
      -7       2       3       14.196573       14.070181        0.185297
      -6       2       3       23.171436       23.224125        0.280717
      -5       2       3        6.086068        6.144591        0.090006
      -4       2       3       26.460699       25.996154        0.321068
      -3       2       3       50.644265       50.509999        0.743344
      -2       2       3        9.033275        9.027070        0.127295
      -1       2       3       38.567216       38.240293        0.536314
       0       2       3        0.842750        0.670373        0.245402
       1       2       3       55.641479       55.751054        0.900894
       2       2       3       11.981038       12.161414        0.158082
       3       2       3       30.093738       29.832197        0.390560
       4       2       3       22.178726       21.891094        0.270271
       5       2       3       14.718250       14.599315        0.176763
       6       2       3       10.982026       10.843431        0.140628
       7       2       3        6.567046        6.506766        0.092017
       8       2       3        6.741703        6.627820        0.100876
       9       2       3        6.681374        6.686928        0.111899
      10       2       3        8.502453        8.510758        0.119810
     -10       3       3        5.764927        5.727740        0.098619
      -9       3       3       10.647202       10.781002        0.157914
      -8       3       3        7.870972        7.932276        0.100482
      -7       3       3        4.256502        4.227411        0.073256
      -6       3       3        3.426389        3.708234        0.070652
      -5       3       3        7.376968        7.284916        0.099653
      -4       3       3       13.809434       13.980701        0.165854
      -3       3       3        5.885540        7.217964        0.166014
      -2       3       3        3.669347        3.631253        0.085129
      -1       3       3       10.961858       10.841125        0.144864
       0       3       3       27.258807       26.958672        0.354725
       1       3       3        0.736638        0.656125        0.307843
       2       3       3        6.415510        6.204031        0.129659
       3       3       3       29.469322       29.115288        0.359767
       4       3       3        3.505800        3.387329        0.072363
       5       3       3        6.263547        6.207737        0.086626
       6       3       3        2.668258        2.616180        0.082527
       7       3       3       11.554011       11.518680        0.142829
       8       3       3        2.373084        2.384156        0.103915
       9       3       3       11.319710       11.435034        0.163832
      10       3       3        5.891414        5.771135        0.245558
      -9       4       3       13.651168       13.729894        0.218048
      -8       4       3       11.923521       11.954915        0.159577
      -7       4       3        2.420686        2.505394        0.080502
      -6       4       3        8.075440        7.920795        0.100501
      -5       4       3       14.343730       14.521364        0.172844
      -4       4       3       22.951366       22.918333        0.293347
      -3       4       3       22.737429       22.557925        0.279460
      -2       4       3       16.891905       16.811901        0.236014
      -1       4       3        0.483206        0.420000        0.258445
       0       4       3        5.875198        5.830094        0.079442
       1       4       3       11.308703       11.233877        0.138833
       2       4       3       21.923561       21.689859        0.259040
       3       4       3       12.676307       12.613485        0.157161
       4       4       3        4.862399        4.796978        0.074055
       5       4       3        3.222204        3.040954        0.076396
       6       4       3        1.434377        1.449345        0.110016
       7       4       3        3.292994        3.364372        0.098488
       8       4       3        4.858254        4.872782        0.119782
       9       4       3        0.308496        0.734098        0.416608
      -8       5       3        0.594191        0.562228        0.403168
      -7       5       3        5.720022        5.610704        0.090650
      -6       5       3        3.381060        3.301969        0.092140
      -5       5       3        5.336967        5.472294        0.091123
      -4       5       3        4.576126        4.556424        0.082611
      -3       5       3        6.399415        6.298095        0.088828
      -2       5       3        5.445636        5.354718        0.080251
      -1       5       3        3.299881        3.286792        0.084917
       0       5       3        3.198929        3.166702        0.088228
       1       5       3        2.251445        2.362964        0.080356
       2       5       3        3.363239        3.413210        0.075995
       3       5       3        0.402007        0.433128        0.301599
       4       5       3        5.563259        5.449037        0.083033
       5       5       3        3.277238        3.260981        0.086080
       6       5       3        2.484819        2.407571        0.089663
       7       5       3        3.633179        3.589290        0.122735
      -6       6       3        1.811083        1.971193        0.131655
      -5       6       3       13.197500       13.191285        0.219392
      -4       6       3       10.655354       10.932520        0.158013
      -3       6       3        2.799265        3.002965        0.099519
      -2       6       3       11.772520       11.847363        0.184173
      -1       6       3        0.687957        0.623859        0.315476
       0       6       3        5.933354        6.050289        0.098231
       1       6       3        2.432331        2.413669        0.093691
       2       6       3       10.512379       10.759182        0.149752
       3       6       3        2.270628        2.679757        0.111042
       4       6       3        2.407370        2.336322        0.098131
       5       6       3        4.228097        4.116066        0.125703
     -12       0       4       19.525030       19.481530        0.360599
     -11       0       4        9.104074        9.002111        0.136334
     -10       0       4        8.757982        8.624210        0.121622
      -9       0       4       22.414495       22.316362        0.331594
      -8       0       4        6.130560        6.087035        0.109745
      -7       0       4       18.897424       18.640547        0.240004
      -6       0       4        5.045010        4.947323        0.118658
      -5       0       4       12.574074       12.662543        0.184963
      -4       0       4       32.352590       33.066146        0.523712
      -3       0       4       27.218854       27.786867        0.414619
      -1       0       4       85.551485       89.713823        2.856641
       0       0       4       23.746924       25.090237        0.408665
       2       0       4        8.452008        8.528247        0.177499
       3       0       4       13.890871       13.647344        0.233545
       4       0       4       17.815500       18.186533        0.239946
       5       0       4       10.091645       10.313098        0.149930
       6       0       4        3.753300        3.855126        0.121763
       7       0       4       48.832182       47.774261        0.983984
       8       0       4       24.017744       24.150362        0.384420
       9       0       4        6.478451        6.464983        0.139083
      10       0       4       11.354598       11.529094        0.175680
      11       0       4        0.978623        0.982293        0.435759
     -12       1       4        0.963290        0.837317        0.267580
     -11       1       4       17.916762       17.840404        0.248928
     -10       1       4        2.588259        2.560644        0.091799
      -9       1       4        9.543634        9.413660        0.128080
      -8       1       4       16.217628       16.086019        0.208991
      -7       1       4        1.920420        1.823266        0.088158
      -6       1       4       16.806927       16.782729        0.210162
      -5       1       4       28.545945       28.621146        0.374022
      -4       1       4       17.093476       17.130966        0.227416
      -3       1       4       44.233316       44.556257        0.663888
      -2       1       4       55.357535       55.543947        1.702606
      -1       1       4       45.622153       47.277902        0.701835
       0       1       4      114.463973       99.995000        3.188285
       1       1       4       24.134938       24.388317        0.321950
       2       1       4        9.004237        9.215639        0.140398
       3       1       4       10.467118       10.028460        0.136038
       4       1       4        5.031035        5.175229        0.093793
       5       1       4       18.579952       18.468893        0.244184
       6       1       4       22.109170       21.962468        0.273300
       7       1       4       17.676711       17.649646        0.209462
       8       1       4       17.233346       17.208719        0.205190
       9       1       4        4.784130        4.799687        0.094053
      10       1       4        9.267039        9.426293        0.133877
      11       1       4        3.970019        4.093043        0.155531
     -11       2       4        9.922270        9.744896        0.145782
     -10       2       4       15.764771       15.761028        0.203072
      -9       2       4        1.790796        1.755164        0.100232
      -8       2       4       11.924429       11.836807        0.149635
      -7       2       4        5.483736        5.484888        0.079151
      -6       2       4        6.819126        6.961609        0.094077
      -5       2       4       16.024641       15.766420        0.189835
      -4       2       4       23.384649       22.995652        0.294991
      -3       2       4       15.391562       15.421089        0.196438
      -2       2       4       14.078153       13.832570        0.173141
      -1       2       4       44.232392       44.014429        0.642434
       0       2       4       40.050018       39.895739        0.587470
       1       2       4       13.023468       12.989226        0.177513
       2       2       4        3.383670        3.070717        0.097570
       3       2       4       28.420124       28.433959        0.359237
       4       2       4       11.778776       11.772425        0.159932
       5       2       4       23.139152       22.932074        0.281246
       6       2       4       20.579150       20.443825        0.244568
       7       2       4        2.134239        2.289934        0.101168
       8       2       4       11.352052       11.406139        0.149585
       9       2       4       18.092130       17.864490        0.240075
      10       2       4        3.778455        3.704187        0.118521
     -10       3       4        9.603575        9.614572        0.126158
      -9       3       4       13.797485       13.720423        0.175313
      -8       3       4        0.106121        0.352987        0.352987
      -7       3       4       25.980223       25.889187        0.310680
      -6       3       4        6.187296        6.222379        0.083975
      -5       3       4       10.150666       10.049876        0.133727
      -4       3       4       46.021539       46.203355        0.658981
      -3       3       4       19.869003       19.717758        0.238025
      -2       3       4        8.838497        8.849972        0.120138
      -1       3       4       22.259278       22.077364        0.274153
       0       3       4       22.404134       22.170476        0.299719
       1       3       4        8.400100        8.275627        0.120996
       2       3       4       43.562760       43.492988        0.624585
       3       3       4       30.840747       30.626296        0.396013
       4       3       4       20.800487       20.582517        0.280054
       5       3       4        5.878471        5.870605        0.085106
       6       3       4        1.597456        1.473839        0.103072
       7       3       4       11.343870       11.191068        0.151593
       8       3       4        9.861847        9.682200        0.162746
       9       3       4        7.770158        7.831986        0.123484
      10       3       4        5.536590        5.231635        0.263939
      -9       4       4        1.624243        1.380833        0.168068
      -8       4       4        9.923410        9.864887        0.142542
      -7       4       4        4.469733        4.428770        0.083082
      -6       4       4       19.395590       19.334167        0.250666
      -5       4       4       14.371100       14.340153        0.185296
      -4       4       4        2.438291        2.979144        0.079248
      -3       4       4       15.919402       15.864426        0.207478
      -2       4       4        2.103924        2.150837        0.070669
      -1       4       4        1.933078        2.012908        0.067092
       0       4       4       10.383826       10.316007        0.133178
       1       4       4        5.095811        4.917113        0.072735
       2       4       4       21.894831       21.564786        0.259388
       3       4       4       18.268946       17.917031        0.232292
       4       4       4        3.746554        3.571274        0.077566
       5       4       4       15.133619       14.789523        0.187811
       6       4       4        7.476757        7.423409        0.099953
       7       4       4        4.873075        4.827215        0.092449
       8       4       4        4.676061        4.652526        0.095334
      -8       5       4        1.001351        0.953100        0.284520
      -7       5       4        3.888808        3.934082        0.094030
      -6       5       4       18.021949       18.044667        0.271935
      -5       5       4       23.738117       23.979783        0.366863
      -4       5       4        2.265656        2.161759        0.086885
      -3       5       4        9.160156        9.121623        0.136301
      -2       5       4        5.476908        5.562463        0.085420
      -1       5       4        6.519935        6.523113        0.090928
       0       5       4       14.615386       14.653327        0.197878
       1       5       4       28.080084       28.015531        0.351656
       2       5       4        5.079692        5.036169        0.080667
       3       5       4        0.799648        0.851234        0.175883
       4       5       4       13.991853       13.863621        0.223240
       5       5       4        5.466977        5.560126        0.088198
       6       5       4       11.608206       11.544263        0.177205
       7       5       4        4.699698        4.831459        0.110760
      -6       6       4        5.100751        5.345652        0.111629
      -5       6       4        4.891841        5.041528        0.103917
      -4       6       4        5.534935        5.679613        0.096603
      -3       6       4        3.184826        3.379349        0.105666
      -2       6       4        0.783665        0.824197        0.269760
      -1       6       4        3.989724        3.966737        0.093108
       0       6       4        2.479152        2.513126        0.099580
       1       6       4        6.737364        6.855728        0.108728
       2       6       4        7.727424        7.876611        0.122128
       3       6       4        3.000498        3.041874        0.104035
       4       6       4        0.997262        0.892076        0.262314
       5       6       4        3.770297        3.648698        0.158283
     -12       1       5       13.161471       13.003461        0.175367
     -11       1       5        4.307756        4.301860        0.084159
     -10       1       5        9.161863        8.981036        0.135754
      -9       1       5        5.226334        5.229914        0.088416
      -8       1       5       14.138383       14.090777        0.170289
      -7       1       5        4.372765        4.453650        0.077922
      -6       1       5       29.117240       29.253034        0.375188
      -5       1       5       16.528602       16.297853        0.202201
      -4       1       5        0.870219        0.795801        0.270921
      -3       1       5       42.547009       43.418429        0.659337
      -2       1       5       13.520077       13.451022        0.182262
      -1       1       5        3.335144        3.019089        0.107818
       0       1       5       24.307562       25.030581        0.364207
       1       1       5       31.141606       31.893416        0.437097
       2       1       5       13.580541       13.490738        0.182094
       3       1       5        6.493227        6.759956        0.101352
       4       1       5       27.987294       28.176941        0.376761
       5       1       5        3.149402        3.272461        0.098189
       6       1       5       22.811316       22.844693        0.275245
       7       1       5       18.972862       18.967604        0.225406
       8       1       5        0.049536        0.651306        0.651306
       9       1       5        7.476951        7.542148        0.111536
      10       1       5        5.715199        5.758559        0.109311
     -11       2       5        4.404673        4.392152        0.098669
     -10       2       5        0.434006        0.478853        0.421407
      -9       2       5        7.321013        7.204859        0.095148
      -8       2       5       17.365268       17.268179        0.207405
      -7       2       5        9.375821        9.365629        0.114629
      -6       2       5        6.231690        6.248360        0.085325
      -5       2       5       39.547614       39.487466        0.537242
      -4       2       5        7.157228        7.098591        0.107955
      -3       2       5        4.834809        4.727367        0.104381
      -2       2       5        5.107031        5.367308        0.094169
      -1       2       5       65.554139       65.909256        1.199365
       0       2       5       20.889289       20.641948        0.258866
       1       2       5       27.964777       28.170552        0.356347
       2       2       5       36.671798       36.460938        0.489838
       3       2       5       23.378927       23.306222        0.292965
       4       2       5        2.297161        2.329979        0.090403
       5       2       5       11.558582       11.549026        0.141134
       6       2       5       29.503932       29.428388        0.374989
       7       2       5        2.710082        2.513822        0.091282
       8       2       5        8.234661        8.180037        0.117283
       9       2       5        5.465067        5.463058        0.096588
      10       2       5        9.708634        9.556882        0.143806
     -11       3       5        7.451933        7.462841        0.122201
     -10       3       5        0.700358        0.406940        0.406940
      -9       3       5        0.441702        0.412189        0.412189
      -8       3       5        3.010899        2.904651        0.082613
      -7       3       5       17.539279       17.566445        0.226607
      -6       3       5        2.360310        2.364868        0.067413
      -5       3       5        5.799226        5.705261        0.081205
      -4       3       5       15.880906       15.798101        0.199063
      -3       3       5       13.844082       13.751727        0.167177
      -2       3       5        7.394592        7.401149        0.110401
      -1       3       5        2.571593        2.535606        0.103940
       0       3       5       11.686975       11.584904        0.167812
       1       3       5       13.832535       13.712403        0.190569
       2       3       5        8.200877        8.144753        0.173053
       3       3       5        1.011412        1.027570        0.123579
       4       3       5        5.568278        5.498909        0.078946
       5       3       5       19.065587       18.823921        0.224459
       6       3       5        1.119121        1.112385        0.170313
       7       3       5        3.112776        3.105898        0.111186
       8       3       5       12.869854       12.824196        0.169552
       9       3       5        3.430398        3.167491        0.217745
     -10       4       5        3.089686        3.376981        0.321167
      -9       4       5        0.831285        0.532729        0.409847
      -8       4       5        5.201229        5.158682        0.089067
      -7       4       5       14.312020       14.380195        0.186534
      -6       4       5       18.524476       18.623909        0.238317
      -5       4       5       10.965044       11.026786        0.135505
      -4       4       5        9.975971        9.998050        0.125208
      -3       4       5        1.998280        1.885603        0.076460
      -2       4       5       17.451282       17.317621        0.230199
      -1       4       5       23.300060       23.276168        0.302705
       0       4       5       25.786448       25.614254        0.322556
       1       4       5       21.396770       21.190800        0.263784
       2       4       5       12.924018       12.823026        0.168778
       3       4       5        1.410622        1.308893        0.107061
       4       4       5       13.426236       13.336791        0.163333
       5       4       5       12.756665       12.693699        0.168125
       6       4       5       11.279313       11.191961        0.142527
       7       4       5       13.595557       13.489255        0.173099
       8       4       5        4.999070        5.018964        0.095957
      -8       5       5        3.571804        3.404996        0.125667
      -7       5       5        3.005414        2.925320        0.095780
      -6       5       5        0.446634        0.592030        0.309896
      -5       5       5        1.459099        1.730925        0.100741
      -4       5       5        0.689165        0.846877        0.207580
      -3       5       5        3.167368        3.246537        0.084733
      -2       5       5        6.193161        6.029428        0.085019
      -1       5       5        1.391917        1.300692        0.110986
       0       5       5        5.286912        5.304338        0.081312
       1       5       5        6.145809        6.169441        0.084706
       2       5       5        3.389436        3.224593        0.080392
       3       5       5        4.190478        3.956640        0.080947
       4       5       5        4.318457        4.340507        0.083748
       5       5       5        1.785523        1.788379        0.103505
       6       5       5        0.321118        0.733008        0.303589
       7       5       5        0.187058        0.575326        0.435684
      -6       6       5        9.060607        9.182647        0.170766
      -5       6       5        3.614974        3.502999        0.106236
      -4       6       5        7.090231        7.076864        0.119494
      -3       6       5        2.625696        2.433516        0.096723
      -2       6       5        8.832165        9.005498        0.141978
      -1       6       5        2.634105        2.736366        0.090218
       0       6       5       15.834544       15.801899        0.222746
       1       6       5       10.138035       10.143471        0.141471
       2       6       5        1.455326        1.238184        0.160548
       3       6       5        5.419641        5.378569        0.095766
       4       6       5        4.770227        4.937611        0.100980
     -12       0       6        6.140841        6.641084        0.140700
     -11       0       6        2.322050        2.114450        0.137458
     -10       0       6       10.295968       10.435995        0.152513
      -9       0       6       14.702021       14.708161        0.179569
      -8       0       6        0.365461        0.476865        0.360246
      -7       0       6       47.489033       47.340680        0.800375
      -6       0       6       38.090724       37.563147        0.646348
      -5       0       6       32.187154       32.445647        0.556307
      -4       0       6       19.659111       20.334454        0.542789
      -3       0       6       10.373739       11.397368        0.427865
      -2       0       6       38.659082       38.981534        0.659739
      -1       0       6       41.931409       41.448884        2.035435
       0       0       6       92.949055       91.701636        2.218062
       1       0       6       44.562424       44.947414        1.683456
       2       0       6        5.725458        5.862167        0.146574
       3       0       6       71.277985       71.587918        1.254782
       4       0       6       10.938277       10.808330        0.185713
       5       0       6        7.722756        7.659634        0.136271
       6       0       6       19.432369       20.486093        0.325240
       7       0       6        3.339770        3.323703        0.168707
       8       0       6        6.533318        6.534830        0.134361
       9       0       6       15.660655       15.691718        0.239533
      10       0       6       12.614251       12.800391        0.217863
     -12       1       6        6.441844        6.319731        0.095022
     -11       1       6        1.370045        1.228454        0.149010
     -10       1       6        0.923767        0.721249        0.250292
      -9       1       6       13.998271       13.934131        0.167504
      -8       1       6        3.833044        3.746598        0.079447
      -7       1       6       12.905918       12.998077        0.157516
      -6       1       6       36.785432       37.015672        0.517316
      -5       1       6        6.021843        5.939192        0.097702
      -4       1       6       39.551321       39.523284        0.559583
      -3       1       6        2.028382        1.630521        0.136132
      -2       1       6        6.904219        6.970581        0.108220
      -1       1       6        2.203149        2.091459        0.117706
       0       1       6       51.891633       53.488971        1.002782
       1       1       6       42.505946       44.369697        0.826155
       2       1       6       60.817338       61.738643        0.912908
       3       1       6        6.323143        6.556829        0.112839
       4       1       6       18.787821       18.814356        0.241796
       5       1       6       26.902907       27.063629        0.335741
       6       1       6       13.781373       13.762267        0.161532
       7       1       6        3.036540        2.942278        0.087387
       8       1       6        6.219292        6.234822        0.097151
       9       1       6        8.415122        8.366660        0.124088
      10       1       6        8.461123        8.582657        0.132982
     -11       2       6        7.473278        7.337915        0.110122
     -10       2       6        0.375039        0.627057        0.627057
      -9       2       6       17.461655       17.414936        0.211739
      -8       2       6       22.424941       22.471760        0.286630
      -7       2       6        4.456501        4.433170        0.071978
      -6       2       6        3.151350        3.122627        0.083614
      -5       2       6       26.564671       26.590976        0.325028
      -4       2       6        7.193511        7.107391        0.104248
      -3       2       6       35.071262       34.800862        0.451917
      -2       2       6       25.185118       24.945541        0.315681
      -1       2       6       12.853677       12.782019        0.170912
       0       2       6        6.794954        6.883894        0.109014
       1       2       6       37.340135       37.326934        0.556294
       2       2       6        9.345276        9.366643        0.125593
       3       2       6       19.827750       19.582645        0.244600
       4       2       6        7.732498        7.621811        0.102768
       5       2       6       20.753541       20.716660        0.257432
       6       2       6        4.494080        4.451854        0.080012
       7       2       6        7.197916        7.228139        0.097361
       8       2       6        0.640138        0.501996        0.355709
       9       2       6        5.338684        5.359571        0.101625
      10       2       6        8.180951        8.082326        0.503936
     -11       3       6        5.078542        5.187099        0.204831
     -10       3       6        9.984939        9.906715        0.133128
      -9       3       6        3.093912        3.079562        0.086436
      -8       3       6       17.175861       17.088593        0.204873
      -7       3       6       11.910601       11.878552        0.146545
      -6       3       6        7.427799        7.710447        0.127308
      -5       3       6        6.487884        6.417554        0.087783
      -4       3       6        8.575519        8.487520        0.105874
      -3       3       6        0.718300        1.402070        0.089629
      -2       3       6       57.086460       56.310301        0.816968
      -1       3       6       30.564276       30.415292        0.428462
       0       3       6        1.102529        1.458355        0.103844
       1       3       6       19.779751       19.931382        0.275340
       2       3       6        4.547627        4.399886        0.072532
       3       3       6       13.198245       13.335292        0.169806
       4       3       6       30.623027       30.296039        0.371969
       5       3       6       28.442795       28.164339        0.364519
       6       3       6        1.350393        1.419930        0.115821
       7       3       6        7.765012        7.638717        0.107582
       8       3       6       11.396885       11.311057        0.143246
       9       3       6       12.135623       12.022479        0.170053
      -9       4       6        8.361181        8.379737        0.179067
      -8       4       6        6.550018        6.614151        0.105004
      -7       4       6        6.123225        6.246279        0.091443
      -6       4       6        4.142179        4.105484        0.079816
      -5       4       6        0.244224        0.423910        0.328516
      -4       4       6       16.035345       15.873248        0.191092
      -3       4       6       14.874936       14.760759        0.177892
      -2       4       6        5.700941        5.755693        0.083392
      -1       4       6       26.913163       26.821260        0.341457
       0       4       6        7.507911        7.484918        0.098444
       1       4       6        8.383333        8.447958        0.108294
       2       4       6        5.552514        5.445824        0.080006
       3       4       6        1.552222        1.589623        0.092292
       4       4       6       11.016372       10.915585        0.135975
       5       4       6        8.583265        8.562126        0.121510
       6       4       6        2.614368        2.610192        0.094143
       7       4       6       16.573231       16.449316        0.209242
       8       4       6        5.755399        5.698860        0.120060
      -8       5       6        2.062312        2.061432        0.148240
      -7       5       6        8.273021        8.471659        0.119294
      -6       5       6        7.750006        7.805703        0.104210
      -5       5       6        8.842184        8.777243        0.124614
      -4       5       6        6.871214        6.797720        0.113410
      -3       5       6       17.770738       18.100829        0.214521
      -2       5       6        0.236167        0.628570        0.628570
      -1       5       6       16.809077       16.851409        0.214102
       0       5       6       25.465860       25.433246        0.349985
       1       5       6        1.373770        1.344879        0.114554
       2       5       6        3.989681        4.008616        0.084460
       3       5       6       11.672431       11.673046        0.161747
       4       5       6        9.236510        9.162150        0.115936
       5       5       6        7.554829        7.567562        0.107066
       6       5       6       20.124458       20.034969        0.308338
      -6       6       6        2.972198        3.587618        0.127993
      -5       6       6        2.851632        2.817623        0.101689
      -4       6       6        3.740721        3.697026        0.104951
      -3       6       6        2.696905        2.660789        0.104620
      -2       6       6        0.398608        0.482804        0.391700
      -1       6       6        8.772386        8.973294        0.174316
       0       6       6        0.617226        1.111261        0.181314
       1       6       6        5.908470        5.944830        0.100260
       2       6       6        1.729119        1.628650        0.137945
       3       6       6        2.536152        2.513305        0.105463
       4       6       6        0.608885        0.516817        0.516817
     -12       1       7        3.846949        3.678315        0.098929
     -11       1       7        3.521912        3.592771        0.092199
     -10       1       7       20.465894       20.462405        0.246322
      -9       1       7       12.315900       12.326800        0.149773
      -8       1       7       22.162534       22.297758        0.265282
      -7       1       7       21.552442       21.533230        0.260948
      -6       1       7        4.966978        5.035375        0.091490
      -5       1       7        3.020186        2.929898        0.090496
      -4       1       7       27.790778       28.011605        0.364905
      -3       1       7       55.491056       55.677464        0.871351
      -2       1       7       17.252081       17.119579        0.214846
      -1       1       7       60.012931       61.018030        1.567967
       0       1       7       17.251807       17.992498        0.247922
       1       1       7       12.770033       13.022673        0.252003
       2       1       7       16.139000       16.610238        0.222132
       3       1       7       16.226331       16.094098        0.208885
       4       1       7        8.734912        8.580210        0.121191
       5       1       7        6.575458        6.800882        0.097600
       6       1       7       10.260782       10.290773        0.125144
       7       1       7        3.523855        3.635932        0.095875
       8       1       7        1.666371        1.617313        0.151332
       9       1       7       10.845211       11.030866        0.169006
      10       1       7        0.472180        0.652763        0.582053
     -11       2       7        8.625140        8.650665        0.131627
     -10       2       7        3.403786        3.352462        0.095930
      -9       2       7        9.469650        9.367177        0.144921
      -8       2       7        7.441651        7.472550        0.098474
      -7       2       7       13.082018       13.072108        0.151968
      -6       2       7        1.399777        1.286313        0.105042
      -5       2       7       13.734849       13.640748        0.162988
      -4       2       7        7.727993        7.749516        0.110733
      -3       2       7       38.650979       38.288641        0.514311
      -2       2       7       17.505846       17.087130        0.219705
      -1       2       7        3.399159        3.447753        0.097529
       0       2       7       34.748493       35.399294        0.513050
       1       2       7       26.683339       27.098524        0.500968
       2       2       7       22.341456       22.581187        0.342707
       3       2       7        5.615037        5.742647        0.101194
       4       2       7       36.925336       37.066966        0.488284
       5       2       7        6.238945        6.229286        0.089579
       6       2       7        3.139309        3.092782        0.088319
       7       2       7        5.403904        5.409713        0.091443
       8       2       7       17.912008       18.011385        0.250192
       9       2       7        3.882617        3.892429        0.111556
     -10       3       7        2.272400        2.339551        0.099774
      -9       3       7       13.254686       13.326290        0.167642
      -8       3       7        9.710807        9.784324        0.128859
      -7       3       7        0.450419        0.414970        0.320630
      -6       3       7        7.974529        8.047360        0.113508
      -5       3       7       11.944221       11.841453        0.149147
      -4       3       7        6.775792        6.905288        0.088837
      -3       3       7        6.055081        6.056814        0.094181
      -2       3       7       26.883963       26.911522        0.348578
      -1       3       7        3.853928        4.000750        0.081949
       0       3       7        2.930677        2.818297        0.089506
       1       3       7       12.887958       12.856127        0.181743
       2       3       7       16.183269       15.957757        0.207836
       3       3       7        4.304502        4.248294        0.069179
       4       3       7        1.776401        1.867431        0.081626
       5       3       7        6.397021        6.269051        0.115922
       6       3       7        6.755509        6.632270        0.093692
       7       3       7        5.499382        5.380149        0.106440
       8       3       7        1.167907        0.676387        0.341873
       9       3       7        1.664863        1.756701        0.174488
      -9       4       7        2.911891        2.917002        0.106397
      -8       4       7        5.027433        5.144803        0.092180
      -7       4       7        6.513571        6.420825        0.126304
      -6       4       7        0.003315        0.617981        0.617981
      -5       4       7        3.261870        3.191081        0.079008
      -4       4       7        9.020432        9.073533        0.110721
      -3       4       7       12.153834       12.211879        0.151200
      -2       4       7       18.203288       18.224160        0.218605
      -1       4       7       16.007885       15.925451        0.199040
       0       4       7        1.297270        1.474551        0.118527
       1       4       7        3.375946        3.399559        0.076157
       2       4       7       12.628752       12.610710        0.181711
       3       4       7       22.144767       21.974303        0.288824
       4       4       7       19.029105       18.848342        0.239205
       5       4       7       12.933205       12.707872        0.172322
       6       4       7        4.241557        4.160048        0.093969
       7       4       7        0.771677        0.872754        0.264725
       8       4       7        6.317635        6.301904        0.115064
      -8       5       7        6.655928        6.530314        0.119152
      -7       5       7        2.354352        2.204972        0.118276
      -6       5       7        4.946717        4.922499        0.090109
      -5       5       7        4.902079        4.788006        0.085241
      -4       5       7        0.671353        0.637495        0.270889
      -3       5       7        6.024688        6.044336        0.084387
      -2       5       7        1.562933        1.423973        0.102194
      -1       5       7        2.902158        2.939490        0.081798
       0       5       7        0.415560        0.418688        0.418688
       1       5       7        2.870508        2.850246        0.093889
       2       5       7        1.453706        1.503562        0.119908
       3       5       7        6.517155        6.502922        0.097690
       4       5       7        1.097945        1.137365        0.168861
       5       5       7        3.406210        3.307718        0.117577
       6       5       7        5.245449        5.431666        0.109355
      -5       6       7        3.962227        4.028523        0.110743
      -4       6       7        9.113118        9.180087        0.126690
      -3       6       7        2.608532        2.622670        0.095320
      -2       6       7        5.623996        5.595176        0.094631
      -1       6       7        8.969438        9.010216        0.129169
       0       6       7        1.175038        1.362828        0.155061
       1       6       7        1.681447        1.677349        0.150195
       2       6       7        7.029928        6.918743        0.131770
       3       6       7       11.339221       11.300885        0.203137
       4       6       7        2.728343        2.709779        0.112800
     -12       0       8        1.344656        1.228943        0.220776
     -11       0       8       27.798201       27.793884        0.449964
     -10       0       8       12.452559       12.461942        0.163975
      -9       0       8        6.169325        6.225110        0.102039
      -8       0       8       21.102567       21.030930        0.258111
      -7       0       8        1.517292        1.494958        0.145551
      -6       0       8        3.225049        3.181666        0.186003
      -5       0       8       49.869353       51.617148        1.006181
      -4       0       8       71.712438       64.440826        9.606439
      -3       0       8       13.715615       14.107090        0.327032
      -2       0       8       62.177501       63.687754        1.128982
      -1       0       8       65.665830       68.842792        2.362118
       0       0       8       50.546871       49.286814        1.041503
       1       0       8       25.020791       25.710893        0.396470
       2       0       8       30.327796       30.822232        0.623060
       3       0       8       10.083949       10.190191        0.596965
       4       0       8        3.226022        2.920137        0.154165
       5       0       8       36.078212       36.381864        0.543616
       6       0       8       11.893902       11.977061        0.151242
       7       0       8       19.933274       20.204207        0.255273
       8       0       8       16.121697       16.269911        0.223728
       9       0       8        0.562728        0.719653        0.547026
      10       0       8        3.088427        3.194214        0.214952
     -12       1       8       10.391050       10.655046        0.175065
     -11       1       8        3.408793        3.405437        0.093489
     -10       1       8       13.284799       13.227245        0.157050
      -9       1       8        6.509580        6.506074        0.087351
      -8       1       8        7.253093        7.195207        0.092672
      -7       1       8        0.016187        0.332866        0.332866
      -6       1       8        5.106917        5.168075        0.090280
      -5       1       8       12.171265       12.282508        0.154029
      -4       1       8       39.198381       39.430445        0.547158
      -3       1       8        9.163725        8.689419        0.121222
      -2       1       8       50.250903       50.390475        0.787754
      -1       1       8       28.132547       28.792881        0.393585
       0       1       8       15.572198       15.675140        0.205492
       1       1       8       28.487155       28.908649        0.390935
       2       1       8       20.283860       20.757890        0.262037
       3       1       8       18.332740       18.523769        0.233881
       4       1       8       15.877072       15.930160        0.188178
       5       1       8        3.642552        3.620773        0.074226
       6       1       8       19.558764       19.647646        0.235021
       7       1       8       20.563928       20.608736        0.267153
       8       1       8       13.327030       13.455111        0.181076
       9       1       8        4.001887        3.952721        0.128848
      10       1       8        3.482569        3.442238        0.177272
     -11       2       8        0.239487        0.702496        0.702496
     -10       2       8        8.915410        8.861433        0.129996
      -9       2       8       22.160411       22.214185        0.282928
      -8       2       8        7.718487        7.661788        0.097332
      -7       2       8       12.295556       12.318279        0.146180
      -6       2       8       10.792067       10.925658        0.129825
      -5       2       8        4.147521        4.150663        0.079176
      -4       2       8       27.106493       27.110883        0.339257
      -3       2       8       50.214932       49.482421        0.711938
      -2       2       8       16.117943       15.789237        0.201742
      -1       2       8       20.353036       20.124115        0.317298
       0       2       8        1.586740        1.889021        0.101565
       1       2       8        7.202995        7.357853        0.120657
       2       2       8       22.299276       22.516660        0.327925
       3       2       8       30.351486       30.257065        0.381490
       4       2       8        2.542302        2.456359        0.089969
       5       2       8       11.305985       11.251667        0.143111
       6       2       8        6.979267        6.915851        0.099401
       7       2       8        8.123083        7.952861        0.115642
       8       2       8        6.262886        6.168306        0.108521
       9       2       8        4.510097        4.374014        0.110448
     -10       3       8        7.246242        7.213390        0.103186
      -9       3       8        7.702000        7.543872        0.102031
      -8       3       8       14.079513       14.014992        0.183868
      -7       3       8        0.754086        0.758024        0.198292
      -6       3       8       18.896906       18.775250        0.236102
      -5       3       8        4.510784        4.581266        0.069725
      -4       3       8        1.263220        1.265504        0.112118
      -3       3       8       12.618600       12.685031        0.160654
      -2       3       8       15.028257       15.004666        0.185759
      -1       3       8        7.729681        7.751129        0.147709
       0       3       8       29.650303       29.505593        0.442558
       1       3       8       14.962786       14.984992        0.208322
       2       3       8        3.958678        3.955250        0.070279
       3       3       8       32.046704       31.903605        0.403605
       4       3       8       22.139203       22.014086        0.314547
       5       3       8        5.387766        5.446100        0.086809
       6       3       8        7.424228        7.376585        0.131724
       7       3       8       10.548833       10.571660        0.166854
       8       3       8        5.792882        5.746042        0.106095
      -9       4       8        6.288011        6.092290        0.105805
      -8       4       8        6.193638        6.167901        0.095669
      -7       4       8       15.161956       15.226621        0.183683
      -6       4       8        7.888853        7.854044        0.103753
      -5       4       8       14.786343       15.020985        0.175447
      -4       4       8        6.244786        6.269769        0.081797
      -3       4       8        2.280387        2.360318        0.062797
      -2       4       8        2.246644        2.239263        0.065833
      -1       4       8        8.363513        8.123484        0.123234
       0       4       8        7.017707        7.046488        0.096668
       1       4       8       22.894162       22.757636        0.310365
       2       4       8        6.779798        6.835642        0.115448
       3       4       8       13.453321       13.427584        0.175037
       4       4       8       13.572226       13.458083        0.217992
       5       4       8        0.700595        0.570438        0.346162
       6       4       8        0.926719        1.111216        0.208830
       7       4       8        0.619355        0.530566        0.453754
      -8       5       8        8.324002        8.335766        0.133815
      -7       5       8        0.297788        0.568331        0.372883
      -6       5       8       11.874159       12.004582        0.168198
      -5       5       8        7.247560        7.373195        0.133236
      -4       5       8        8.360379        8.501765        0.109387
      -3       5       8        2.322669        2.163446        0.077373
      -2       5       8        3.263947        3.203904        0.085250
      -1       5       8        2.530269        2.418636        0.126606
       0       5       8        7.518040        7.479171        0.107333
       1       5       8        8.304652        8.332707        0.130878
       2       5       8       25.131232       25.085653        0.358138
       3       5       8        3.914950        3.807493        0.091446
       4       5       8        4.424788        4.221611        0.126858
       5       5       8        8.183254        7.960967        0.146366
       6       5       8        2.240482        2.217747        0.173462
      -5       6       8       10.031133       10.391824        0.142921
      -4       6       8        3.597251        3.436714        0.126124
      -3       6       8        1.051430        0.844038        0.291227
      -2       6       8        4.193092        4.287190        0.102815
      -1       6       8        4.742184        4.774935        0.111888
       0       6       8        2.778126        2.680168        0.108748
       1       6       8       10.430436       10.715409        0.137130
       2       6       8        2.607819        2.593916        0.100605
       3       6       8        1.409772        1.284757        0.186349
     -11       1       9        7.394839        7.353095        0.101957
     -10       1       9        9.440489        9.486938        0.118000
      -9       1       9       12.505166       12.541930        0.148383
      -8       1       9       11.018342       11.104954        0.130894
      -7       1       9        9.649779        9.652927        0.115842
      -6       1       9       19.683559       20.034720        0.237750
      -5       1       9       48.809627       48.821716        0.704568
      -4       1       9       20.118175       20.184895        0.259033
      -3       1       9       23.139693       23.255967        0.290994
      -2       1       9       14.085276       14.359666        0.191038
      -1       1       9       39.351207       39.377278        0.551899
       0       1       9       18.231226       18.339575        0.274692
       1       1       9       41.109566       41.951877        0.612308
       2       1       9       40.040867       41.083695        0.691369
       3       1       9        3.741897        3.662922        0.082978
       4       1       9       13.647812       13.662357        0.177922
       5       1       9        4.123610        4.068415        0.076548
       6       1       9       17.678602       17.917031        0.212512
       7       1       9        0.763924        0.815291        0.282750
       8       1       9        9.378249        9.279601        0.135532
       9       1       9        4.371834        4.476941        0.116436
     -11       2       9        0.325419        0.490510        0.416348
     -10       2       9       10.920580       10.819889        0.144216
      -9       2       9        3.506288        3.502142        0.088786
      -8       2       9        3.485530        3.440349        0.075531
      -7       2       9       12.414798       12.399597        0.146842
      -6       2       9       16.696026       16.943435        0.195898
      -5       2       9        1.180156        1.165976        0.109425
      -4       2       9       11.272364       11.224527        0.161977
      -3       2       9       21.485749       21.205424        0.257154
      -2       2       9       12.144302       12.034534        0.162718
      -1       2       9        8.403157        8.355298        0.128026
       0       2       9       22.168392       22.251517        0.335313
       1       2       9        8.141776        8.046179        0.132962
       2       2       9       26.285346       26.549765        0.427360
       3       2       9        4.519118        4.626121        0.087289
       4       2       9       11.287165       11.303097        0.142900
       5       2       9        9.887312        9.913577        0.119190
       6       2       9       17.674363       17.598011        0.225044
       7       2       9       13.718121       13.819551        0.178071
       8       2       9        1.042349        1.278124        0.174810
       9       2       9       11.836719       11.972468        0.252400
     -10       3       9        2.761633        2.758242        0.103398
      -9       3       9        3.506500        3.650890        0.090132
      -8       3       9        6.918673        6.893403        0.091932
      -7       3       9        9.220298        9.213848        0.113024
      -6       3       9       16.768246       16.904142        0.208933
      -5       3       9        0.618987        0.731163        0.159587
      -4       3       9       17.979803       17.964409        0.220114
      -3       3       9        6.649755        6.951115        0.124256
      -2       3       9        8.387882        8.454703        0.107188
      -1       3       9        3.056169        3.011478        0.102337
       0       3       9       19.210563       19.057544        0.247707
       1       3       9        9.480978        9.341681        0.120564
       2       3       9        3.582252        3.529589        0.073725
       3       3       9       17.676446       17.705931        0.233667
       4       3       9        7.448921        7.479505        0.116422
       5       3       9        1.556795        1.547579        0.116216
       6       3       9        5.439328        5.732539        0.093213
       7       3       9        9.542272        9.430748        0.177046
       8       3       9        0.800482        0.799125        0.308818
      -9       4       9        3.881223        3.663468        0.115511
      -8       4       9        1.064148        0.981071        0.210357
      -7       4       9        6.996848        7.103379        0.097739
      -6       4       9        1.044324        1.214208        0.137453
      -5       4       9        0.473340        0.647765        0.224091
      -4       4       9        4.376855        4.412936        0.073926
      -3       4       9        2.050052        2.151093        0.073763
      -2       4       9        1.849497        1.828688        0.081433
      -1       4       9        3.452464        3.457456        0.072784
       0       4       9        7.553698        7.574761        0.096392
       1       4       9       10.335115       10.201470        0.157069
       2       4       9        7.886865        7.950535        0.104708
       3       4       9        9.510170        9.436790        0.150940
       4       4       9        3.036373        2.847543        0.099380
       5       4       9        8.262248        8.313303        0.169900
       6       4       9        8.283328        8.355776        0.116177
       7       4       9        9.620814        9.516985        0.191429
      -8       5       9        0.225283        0.683959        0.418064
      -7       5       9        0.640100        0.636239        0.349359
      -6       5       9        3.587550        3.581759        0.101386
      -5       5       9        5.081381        5.109305        0.093231
      -4       5       9        1.435013        1.368393        0.122600
      -3       5       9        6.355375        6.220772        0.088643
      -2       5       9        2.913125        2.924825        0.080532
      -1       5       9        7.923669        7.889867        0.100515
       0       5       9        1.200974        1.093206        0.154590
       1       5       9        2.557832        2.663325        0.087010
       2       5       9        7.159431        7.295958        0.103392
       3       5       9        1.900588        1.887776        0.121906
       4       5       9        0.009537        0.498197        0.498197
       5       5       9        1.836652        1.528169        0.190073
      -5       6       9        4.713576        4.615842        0.114620
      -4       6       9        1.166145        1.178855        0.207876
      -3       6       9        6.057473        6.241554        0.103476
      -2       6       9        5.156334        5.029811        0.097773
      -1       6       9        0.645754        0.576628        0.405748
       0       6       9        2.186131        2.216461        0.122255
       1       6       9       10.225287       10.201961        0.153578
       2       6       9        2.299329        2.285913        0.116904
       3       6       9        2.522062        3.358720        0.335311
     -11       0      10        8.416636        8.385404        0.142225
     -10       0      10       10.351498       10.330537        0.145745
      -9       0      10       21.388269       21.613422        0.279177
      -8       0      10        7.731183        7.721269        0.105037
      -7       0      10        3.526390        3.496141        0.083957
      -6       0      10       50.944524       51.674365        0.929612
      -5       0      10       29.967308       30.924262        0.478573
      -4       0      10        4.035421        3.890887        0.161812
      -3       0      10        5.814980        6.033987        0.156147
      -2       0      10       41.186388       40.202239        0.782066
      -1       0      10        5.588875        5.459487        0.117203
       0       0      10       59.700480       60.524045        2.297247
       1       0      10       77.811022       80.648683        1.727963
       2       0      10       17.271529       17.948816        0.264077
       3       0      10        3.239694        3.284814        0.128392
       4       0      10        6.238854        6.310230        0.105715
       5       0      10       25.367173       25.503725        0.354371
       6       0      10       17.599621       17.397414        0.232333
       7       0      10       23.430988       23.389100        0.304690
       8       0      10        2.796089        2.814125        0.136384
       9       0      10       11.397275       11.520851        0.244326
     -11       1      10        5.775023        5.745172        0.092385
     -10       1      10        7.376132        7.563861        0.102360
      -9       1      10        3.151668        3.306660        0.076025
      -8       1      10       17.893329       18.088947        0.211867
      -7       1      10       16.132255       16.251461        0.190328
      -6       1      10       21.202731       21.406307        0.253294
      -5       1      10       15.310669       15.282670        0.184657
      -4       1      10        0.668754        0.654981        0.250382
      -3       1      10        5.771438        5.765588        0.102461
      -2       1      10       16.761438       16.988526        0.235317
      -1       1      10        0.674716        0.764591        0.216778
       0       1      10       36.098478       36.917882        0.613337
       1       1      10       25.292797       25.882620        0.422062
       2       1      10       19.393069       20.029229        0.290181
       3       1      10       27.558353       27.836487        0.347398
       4       1      10        1.521860        1.549032        0.084245
       5       1      10        2.658432        2.647376        0.081348
       6       1      10        1.611819        1.615457        0.109004
       7       1      10        5.435912        5.461959        0.088692
       8       1      10       13.096845       13.179150        0.168770
       9       1      10        9.261029        9.285580        0.162861
     -11       2      10        3.074010        3.001133        0.103479
     -10       2      10        2.778703        2.570233        0.088782
      -9       2      10        6.854272        6.867751        0.094199
      -8       2      10        9.897785        9.925372        0.119200
      -7       2      10       26.268832       26.481314        0.317026
      -6       2      10        9.368310        9.436949        0.113752
      -5       2      10        0.091244        0.378814        0.325899
      -4       2      10       16.622322       16.575584        0.200909
      -3       2      10        9.955876        9.896868        0.129166
      -2       2      10       28.474210       28.092704        0.358429
      -1       2      10       40.620670       40.756717        0.569406
       0       2      10       15.349803       15.328731        0.242645
       1       2      10        6.635399        6.635737        0.138737
       2       2      10       26.010823       26.033632        0.330325
       3       2      10       10.092429       10.115829        0.135849
       4       2      10       19.186286       19.177070        0.240861
       5       2      10       18.965321       19.134524        0.230291
       6       2      10        3.705584        3.609155        0.082117
       7       2      10        2.930231        2.833214        0.098218
       8       2      10       11.925143       11.940268        0.198037
     -10       3      10        8.290876        8.205425        0.115308
      -9       3      10        6.725405        6.674953        0.096124
      -8       3      10        9.156889        9.296505        0.116036
      -7       3      10       10.099409        9.954798        0.121741
      -6       3      10        2.155707        2.112132        0.067896
      -5       3      10        7.527770        7.546257        0.093137
      -4       3      10       23.985968       24.009998        0.284063
      -3       3      10       13.528013       13.477388        0.162359
      -2       3      10       14.074015       14.148145        0.166013
      -1       3      10       16.953360       16.876315        0.222787
       0       3      10        3.327585        3.406024        0.071658
       1       3      10        2.482063        2.436247        0.066564
       2       3      10        4.650381        4.584539        0.082095
       3       3      10        1.534262        1.393054        0.096675
       4       3      10        9.469340        9.528798        0.141786
       5       3      10       18.486112       18.351294        0.298594
       6       3      10       17.245174       17.315600        0.293555
       7       3      10        4.148976        4.138357        0.102270
       8       3      10        5.002755        4.958225        0.123042
      -9       4      10        2.266435        2.317499        0.143884
      -8       4      10        1.750841        1.806654        0.133932
      -7       4      10        1.516538        1.573086        0.128164
      -6       4      10        4.160637        4.117159        0.083674
      -5       4      10       14.468950       14.393401        0.170884
      -4       4      10        5.132236        5.108327        0.078814
      -3       4      10       18.395141       18.567983        0.228409
      -2       4      10       14.678008       14.721413        0.176311
      -1       4      10        0.018914        0.361663        0.361663
       0       4      10       12.147989       12.114867        0.154516
       1       4      10        0.532723        0.614980        0.250700
       2       4      10        3.913793        3.890758        0.079590
       3       4      10        9.962281       10.030454        0.178550
       4       4      10        3.530632        3.522499        0.096860
       5       4      10       12.075626       12.218429        0.191376
       6       4      10       12.930633       12.677145        0.258610
       7       4      10        1.736416        1.331991        0.214897
      -7       5      10        6.997353        7.033136        0.114538
      -6       5      10       11.575487       11.456003        0.225687
      -5       5      10        5.496253        5.626900        0.111739
      -4       5      10       10.401624       10.583478        0.146524
      -3       5      10        6.148635        6.340347        0.092067
      -2       5      10        5.234339        5.375221        0.102176
      -1       5      10       11.363891       11.575405        0.155247
       0       5      10        1.323122        1.494222        0.120104
       1       5      10        4.580843        4.619307        0.095481
       2       5      10        5.785866        5.780744        0.095060
       3       5      10        0.845463        0.833307        0.304913
       4       5      10       11.504995       11.450328        0.206218
       5       5      10        1.272433        1.178177        0.237326
      -4       6      10        1.449858        1.404742        0.174742
      -3       6      10        5.069609        5.258897        0.128498
      -2       6      10        0.810289        0.838928        0.280896
      -1       6      10        2.126439        2.162845        0.134644
       0       6      10       10.240400       10.552725        0.159939
       1       6      10        7.622123        7.726125        0.128559
       2       6      10        0.109196        0.544243        0.442754
     -11       1      11        6.248323        6.210717        0.095081
     -10       1      11        4.032597        4.167253        0.085954
      -9       1      11        7.695764        7.684595        0.099676
      -8       1      11        3.805249        3.813922        0.074403
      -7       1      11       20.398945       20.533144        0.241766
      -6       1      11        6.100597        6.105571        0.081536
      -5       1      11        1.192272        1.055130        0.127176
      -4       1      11        4.124117        4.116309        0.097976
      -3       1      11       37.995352       38.015523        0.537263
      -2       1      11       27.265734       27.398358        0.352471
      -1       1      11       25.604011       25.606249        0.377298
       0       1      11       43.059060       43.710525        0.798406
       1       1      11        0.752281        1.047855        0.164566
       2       1      11        3.950838        3.985348        0.074082
       3       1      11       11.095983       11.010904        0.130187
       4       1      11       33.905768       34.167967        0.436825
       5       1      11       16.332064       16.166014        0.201992
       6       1      11       17.168671       17.152551        0.207050
       7       1      11       12.343410       12.457929        0.156710
       8       1      11        7.529010        7.617874        0.110677
     -11       2      11        4.536169        4.367036        0.103469
     -10       2      11       10.282897       10.336344        0.144190
      -9       2      11        0.471068        0.474447        0.332320
      -8       2      11       13.367024       13.355149        0.157422
      -7       2      11       14.169831       14.128694        0.165170
      -6       2      11        1.360563        1.414744        0.080240
      -5       2      11       19.056989       19.089788        0.225271
      -4       2      11        8.258353        8.224719        0.102958
      -3       2      11       14.519803       14.368716        0.176465
      -2       2      11       11.173214       11.132834        0.161508
      -1       2      11       25.634707       25.873732        0.378830
       0       2      11        3.556439        3.791701        0.091431
       1       2      11        8.857837        8.952542        0.132904
       2       2      11       16.968200       16.985876        0.220138
       3       2      11        9.139893        9.118498        0.120665
       4       2      11        3.265909        3.292567        0.074649
       5       2      11        9.753449        9.774047        0.135323
       6       2      11        7.246376        7.315190        0.100413
       7       2      11        9.715579        9.776860        0.144519
       8       2      11        1.111267        1.112070        0.256150
     -10       3      11        0.168981        0.645523        0.645523
      -9       3      11        3.291247        3.304542        0.098298
      -8       3      11        7.111046        7.232012        0.107688
      -7       3      11        1.448485        1.460000        0.094753
      -6       3      11        6.225628        6.187083        0.084297
      -5       3      11        2.189889        2.197271        0.068609
      -4       3      11       13.512376       13.559867        0.167705
      -3       3      11        3.598414        3.533836        0.070890
      -2       3      11       13.360290       13.333042        0.156168
      -1       3      11       19.449255       19.445308        0.248173
       0       3      11        3.505387        3.557668        0.067109
       1       3      11       11.738129       11.608617        0.142145
       2       3      11        1.255642        1.240484        0.096674
       3       3      11       12.015310       11.871394        0.142797
       4       3      11        1.845341        1.922524        0.089767
       5       3      11       13.924847       13.736448        0.226081
       6       3      11        4.065721        3.943856        0.116063
       7       3      11        0.057838        0.711196        0.711196
      -9       4      11        7.029454        7.139048        0.120002
      -8       4      11       14.358341       14.556442        0.185290
      -7       4      11       11.354561       11.376731        0.142408
      -6       4      11        7.573978        7.752161        0.115473
      -5       4      11        1.787811        1.813119        0.093555
      -4       4      11        1.069018        1.047139        0.147361
      -3       4      11        5.940790        5.962801        0.085387
      -2       4      11       12.636436       12.748333        0.159052
      -1       4      11        5.193499        5.227619        0.079415
       0       4      11        2.244021        2.285826        0.069771
       1       4      11        3.445029        3.365412        0.076492
       2       4      11        1.440098        1.353292        0.121059
       3       4      11        0.648523        0.725121        0.254377
       4       4      11        2.051039        1.941056        0.102252
       5       4      11        4.974417        5.081830        0.103779
       6       4      11        4.050462        3.931666        0.173342
      -7       5      11        9.317611        9.333917        0.167565
      -6       5      11        2.162817        2.191096        0.106581
      -5       5      11        0.675610        0.719097        0.279324
      -4       5      11        3.531404        3.433220        0.090018
      -3       5      11        3.540662        3.473615        0.089091
      -2       5      11        2.213478        2.245262        0.087137
      -1       5      11        3.780327        3.882010        0.090176
       0       5      11        5.871321        5.987153        0.090798
       1       5      11        2.923366        2.930290        0.097818
       2       5      11        1.742909        1.718488        0.129211
       3       5      11        0.121130        0.470425        0.470425
       4       5      11        8.325276        8.444051        0.117287
      -3       6      11        1.953858        1.906699        0.122378
      -2       6      11        7.462259        7.563663        0.111952
      -1       6      11        0.214188        0.702780        0.702780
       0       6      11        3.476019        3.416285        0.129645
       1       6      11        1.165585        1.048523        0.256500
     -11       0      12        4.827641        4.914570        0.125311
     -10       0      12       10.271693       10.237187        0.171900
      -9       0      12        0.132977        1.064800        0.233837
      -8       0      12        5.229884        5.317800        0.088460
      -7       0      12        6.810192        7.054927        0.103884
      -5       0      12       19.928394       20.324862        0.252742
      -4       0      12       46.596228       47.689622        1.039541
      -3       0      12       36.114082       36.068962        0.880043
      -2       0      12       12.245324       12.321526        0.160523
      -1       0      12       31.935925       32.901216        0.513101
       0       0      12       11.196073       11.904201        0.171767
       1       0      12        7.580957        7.434178        0.128495
       2       0      12       26.376402       26.512073        0.355812
       3       0      12       50.147641       50.271662        0.825429
       4       0      12        5.083274        5.153348        0.091037
       5       0      12       12.656177       12.445481        0.154427
       6       0      12       29.372549       29.558078        0.403490
       7       0      12       12.833020       12.834329        0.167443
       8       0      12       15.277364       15.323511        0.264627
     -11       1      12       11.010797       10.883014        0.168538
     -10       1      12        5.854290        5.930767        0.094330
      -9       1      12        0.735115        0.774274        0.218036
      -8       1      12        4.154696        4.088154        0.074303
      -7       1      12        5.165979        5.104606        0.078375
      -6       1      12       19.344319       19.542518        0.230345
      -5       1      12       14.856582       14.971306        0.174347
      -4       1      12       27.122310       27.192646        0.347162
      -3       1      12       21.945650       22.120127        0.265608
      -2       1      12        9.190914        9.224533        0.118710
      -1       1      12       28.020385       28.169842        0.395393
       0       1      12        1.457635        1.252957        0.127834
       1       1      12        4.185142        4.296743        0.074066
       2       1      12       14.777868       15.070501        0.186617
       3       1      12        9.996817       10.063300        0.124990
       4       1      12       10.172891       10.240605        0.130709
       5       1      12       22.572996       22.628301        0.280594
       6       1      12        2.496370        2.364678        0.091464
       7       1      12       12.006774       12.038688        0.158452
       8       1      12        6.340537        6.487681        0.111083
     -11       2      12        4.751549        4.667226        0.097872
     -10       2      12        6.754175        6.793232        0.100475
      -9       2      12        5.416671        5.392866        0.082969
      -8       2      12        8.585038        8.536041        0.107281
      -7       2      12        8.353106        8.404939        0.104939
      -6       2      12        8.948721        8.944943        0.108258
      -5       2      12       14.496575       14.663560        0.172874
      -4       2      12        2.573826        2.575500        0.068968
      -3       2      12        4.320495        4.286607        0.070448
      -2       2      12       31.347174       31.519200        0.394130
      -1       2      12       17.677355       17.682477        0.235128
       0       2      12       12.353674       12.404435        0.159436
       1       2      12       11.486025       11.512602        0.143345
       2       2      12        1.890202        1.882339        0.068476
       3       2      12       14.071557       14.297902        0.182662
       4       2      12       30.464004       30.696254        0.390809
       5       2      12       14.175832       14.078707        0.183025
       6       2      12        5.481983        5.396017        0.094696
       7       2      12        1.817511        1.875233        0.131961
       8       2      12        0.872397        0.726911        0.386324
     -10       3      12        0.216733        0.655896        0.655896
      -9       3      12       19.355425       19.291449        0.251228
      -8       3      12       21.350516       21.350176        0.256575
      -7       3      12        3.031400        3.084688        0.080990
      -6       3      12        1.987860        2.498960        0.078299
      -5       3      12        2.452372        2.495816        0.077925
      -4       3      12       10.658379       10.566930        0.131892
      -3       3      12       19.399911       19.486662        0.234130
      -2       3      12       27.796366       27.771568        0.334549
      -1       3      12        1.404498        1.412197        0.088075
       0       3      12        7.938022        8.761621        0.120325
       1       3      12       17.662295       17.611644        0.205610
       2       3      12        5.896980        5.877244        0.079486
       3       3      12       17.283061       17.341857        0.215269
       4       3      12        0.204496        0.650000        0.650000
       5       3      12        2.367149        2.272664        0.096750
       6       3      12        3.518352        3.485398        0.107825
       7       3      12        5.625224        5.547973        0.130501
      -9       4      12        7.256565        7.284161        0.140632
      -8       4      12       12.522229       12.620618        0.163893
      -7       4      12        5.555288        5.707364        0.094699
      -6       4      12       10.156826       10.245975        0.127180
      -5       4      12        4.183849        4.279953        0.086625
      -4       4      12        1.577341        1.805907        0.101354
      -3       4      12        5.081748        5.041924        0.099354
      -2       4      12        1.046191        1.037063        0.154963
      -1       4      12       13.661371       13.685759        0.176133
       0       4      12       14.784627       14.707141        0.193010
       1       4      12        3.758844        3.777168        0.078790
       2       4      12       17.774096       17.746267        0.250839
       3       4      12        3.980067        4.002374        0.086126
       4       4      12        1.335268        1.339478        0.151033
       5       4      12        2.411459        2.304300        0.117773
       6       4      12        1.688386        1.573690        0.177696
      -7       5      12       14.900176       14.910064        0.317257
      -6       5      12        1.430968        1.460240        0.149133
      -5       5      12       10.143296       10.434079        0.131167
      -4       5      12        8.373039        8.270006        0.120896
      -3       5      12       10.662842       10.718209        0.157432
      -2       5      12        2.935474        2.953794        0.089724
      -1       5      12       11.156551       11.162885        0.205239
       0       5      12        8.433527        8.511992        0.178805
       1       5      12       14.165405       14.412148        0.229059
       2       5      12        2.754522        2.795389        0.102491
       3       5      12        3.821230        3.577988        0.130525
       4       5      12        4.134635        3.966485        0.114602
      -2       6      12        2.011754        2.022152        0.140504
      -1       6      12        1.271499        1.313202        0.254099
     -11       1      13        1.955683        1.978990        0.126640
     -10       1      13       10.212907       10.300485        0.130923
      -9       1      13        1.783659        1.757953        0.100516
      -8       1      13        0.427442        0.658103        0.248836
      -7       1      13        9.209486        9.192715        0.114939
      -6       1      13        6.748005        6.775397        0.089441
      -5       1      13        8.991341        9.026073        0.107721
      -4       1      13       11.839994       11.848207        0.143080
      -3       1      13        2.717931        2.667265        0.078075
      -2       1      13       17.310002       17.102631        0.216839
      -1       1      13        7.103868        7.155977        0.097081
       0       1      13       15.443430       15.422062        0.208581
       1       1      13        7.866947        7.899051        0.104565
       2       1      13       32.969006       33.689167        0.418760
       3       1      13       18.112239       18.353201        0.221737
       4       1      13        7.663193        7.487122        0.103695
       5       1      13       12.422940       12.503200        0.159780
       6       1      13       11.270804       11.339753        0.154048
       7       1      13       11.992524       12.084701        0.162034
       8       1      13       10.171744       10.385567        0.164999
     -10       2      13       10.201615       10.126697        0.137203
      -9       2      13       16.920451       16.876907        0.207774
      -8       2      13        4.281994        4.419389        0.085453
      -7       2      13        6.759912        6.808598        0.092200
      -6       2      13        1.359640        1.406840        0.093486
      -5       2      13       25.802997       25.705058        0.305058
      -4       2      13        5.571061        5.552387        0.083292
      -3       2      13       22.048909       21.952676        0.257516
      -2       2      13       16.670359       16.734396        0.196560
      -1       2      13       10.904665       10.732195        0.125593
       0       2      13        9.586717        9.618420        0.121262
       1       2      13       15.723918       15.858436        0.193826
       2       2      13       18.085975       18.098619        0.229651
       3       2      13        5.103815        5.228193        0.076106
       4       2      13       15.809498       15.963082        0.211257
       5       2      13        0.260267        0.403856        0.403856
       6       2      13        8.192060        8.130806        0.136808
       7       2      13        6.140308        6.213051        0.144937
     -10       3      13        1.547917        1.400750        0.180299
      -9       3      13        7.862847        7.886381        0.114444
      -8       3      13        3.765904        3.881752        0.090183
      -7       3      13        8.348625        8.338525        0.106211
      -6       3      13        7.491862        7.641924        0.116434
      -5       3      13        0.539061        0.412311        0.369884
      -4       3      13        3.065560        3.179308        0.076406
      -3       3      13        9.091685        9.072872        0.112738
      -2       3      13        5.742651        5.783943        0.080085
      -1       3      13        3.290759        3.232955        0.072576
       0       3      13        0.509292        0.714843        0.183618
       1       3      13       16.142222       16.079490        0.190185
       2       3      13        0.935525        1.021127        0.126420
       3       3      13       10.632675       10.640489        0.140013
       4       3      13       11.163547       11.236992        0.152769
       5       3      13        6.316200        6.217797        0.124768
       6       3      13        2.407201        2.299478        0.112745
      -8       4      13        9.975510       10.073232        0.139451
      -7       4      13        0.953008        0.803243        0.277696
      -6       4      13       11.190263       11.269428        0.139738
      -5       4      13       11.718949       11.629703        0.149721
      -4       4      13       15.859107       15.898113        0.208307
      -3       4      13       17.161335       17.251956        0.215818
      -2       4      13        9.912110        9.921794        0.121794
      -1       4      13        1.614688        1.592011        0.094614
       0       4      13        7.443217        7.494598        0.100073
       1       4      13        8.599657        8.670179        0.109221
       2       4      13       10.336740       10.424970        0.142947
       3       4      13       11.068347       11.017713        0.179817
       4       4      13        2.283579        2.291419        0.102583
       5       4      13        0.254894        0.727186        0.727186
      -6       5      13        2.367318        2.245239        0.109215
      -5       5      13        6.300763        6.225512        0.102196
      -4       5      13        2.215022        2.236873        0.103050
      -3       5      13        1.823513        1.814249        0.113573
      -2       5      13        7.335250        7.249414        0.103856
      -1       5      13        0.339471        0.724431        0.724431
       0       5      13        3.026321        3.020795        0.097201
       1       5      13        1.858031        1.864296        0.125187
       2       5      13        3.798996        3.865230        0.115430
       3       5      13        1.742015        1.751428        0.141521
     -11       0      14       17.566143       17.394539        0.467342
     -10       0      14        2.725647        2.785534        0.131612
      -9       0      14        4.236116        4.300581        0.128292
      -8       0      14       19.910740       20.011747        0.285875
      -7       0      14        9.830499       10.623088        0.137384
      -6       0      14       15.363750       15.566952        0.190672
      -5       0      14        2.518236        2.330472        0.114823
      -4       0      14        4.097906        4.037945        0.102084
      -3       0      14       12.843008       12.617845        0.184824
      -2       0      14       22.495603       22.343903        0.318236
      -1       0      14       21.227493       21.021180        0.312969
       0       0      14       22.002145       22.348825        0.338146
       1       0      14       28.064781       28.477711        0.386253
       2       0      14       30.046371       30.649633        0.473815
       3       0      14        5.799272        5.921233        0.091825
       4       0      14        0.826928        0.901831        0.260349
       5       0      14       11.942221       12.058192        0.156932
       6       0      14        6.294849        6.419190        0.153969
       7       0      14       10.619992       10.703738        0.192315
     -11       1      14        7.585534        7.490260        0.116320
     -10       1      14       12.736545       12.858071        0.160434
      -9       1      14       11.039682       11.234322        0.148746
      -8       1      14        2.132635        2.080697        0.099132
      -7       1      14       11.731382       11.812705        0.143515
      -6       1      14       14.288793       14.217946        0.168035
      -5       1      14       15.507457       15.529005        0.182670
      -4       1      14       12.249012       12.412897        0.144237
      -3       1      14        1.599394        1.668382        0.078099
      -2       1      14       13.040219       12.880606        0.154255
      -1       1      14       20.349344       20.501463        0.248562
       0       1      14        9.038594        9.027292        0.110566
       1       1      14       34.068009       34.675351        0.433710
       2       1      14        5.364706        5.376709        0.075954
       3       1      14        2.429272        2.450755        0.069516
       4       1      14        4.724743        4.789885        0.081701
       5       1      14        1.600049        1.627636        0.124639
       6       1      14        0.882426        0.929785        0.245899
       7       1      14       14.979053       15.124483        0.208385
     -10       2      14       11.048709       10.971326        0.139891
      -9       2      14        6.472306        6.546220        0.096337
      -8       2      14       10.159784       10.230347        0.128862
      -7       2      14        5.759121        5.803706        0.087501
      -6       2      14        7.598011        7.578258        0.095612
      -5       2      14        2.537765        2.584956        0.070836
      -4       2      14       14.340350       14.388537        0.167426
      -3       2      14        2.566036        2.645487        0.071307
      -2       2      14       11.162117       11.100450        0.132315
      -1       2      14        3.355689        3.340210        0.069277
       0       2      14       22.953294       23.013909        0.268799
       1       2      14        7.838104        7.940718        0.104201
       2       2      14        3.852463        3.883684        0.075272
       3       2      14        8.718603        8.630875        0.110135
       4       2      14       10.057380       10.250366        0.138492
       5       2      14        7.486126        7.507663        0.121189
       6       2      14       17.748521       17.945194        0.283088
       7       2      14        7.916394        8.114493        0.139156
      -9       3      14        7.429588        7.520971        0.117796
      -8       3      14        3.572120        3.401617        0.094655
      -7       3      14       14.337138       14.491032        0.173560
      -6       3      14       22.494004       22.370293        0.283419
      -5       3      14        2.781067        2.745578        0.084676
      -4       3      14       17.129151       17.100585        0.202360
      -3       3      14       25.216762       25.360599        0.302467
      -2       3      14        6.809115        6.754406        0.088298
      -1       3      14       15.526710       15.483863        0.184189
       0       3      14       16.013658       15.956817        0.188177
       1       3      14       11.753138       11.818206        0.142162
       2       3      14        8.830921        8.695574        0.120202
       3       3      14       21.265573       21.324868        0.282767
       4       3      14        0.529030        0.489285        0.379285
       5       3      14       16.639327       16.804464        0.249706
       6       3      14        0.766287        0.597829        0.410213
      -8       4      14        0.132859        0.689928        0.689928
      -7       4      14        5.404194        5.402129        0.101752
      -6       4      14       11.197950       11.167811        0.140572
      -5       4      14        8.058518        8.116403        0.110343
      -4       4      14       14.238926       14.195774        0.174005
      -3       4      14        7.308762        7.391685        0.097646
      -2       4      14        8.779154        8.990273        0.112322
      -1       4      14        5.629912        5.667274        0.083817
       0       4      14        0.965385        0.989090        0.161443
       1       4      14        3.980569        3.923519        0.083597
       2       4      14        8.530241        8.469888        0.148410
       3       4      14        5.467161        5.417379        0.089716
       4       4      14       13.964844       13.909709        0.266029
       5       4      14        4.766307        4.460157        0.286549
      -6       5      14        4.704778        4.643813        0.104320
      -5       5      14       20.991842       21.247823        0.272838
      -4       5      14       10.976014       11.128342        0.140167
      -3       5      14        3.743110        3.994997        0.101926
      -2       5      14        4.717221        4.760777        0.094087
      -1       5      14        4.111529        4.159207        0.101005
       0       5      14       11.391992       11.609910        0.167882
       1       5      14       13.416798       13.634148        0.210661
       2       5      14       12.985904       13.075932        0.255636
     -10       1      15        0.618257        0.655973        0.355140
      -9       1      15        2.215487        2.158680        0.113442
      -8       1      15       12.088339       12.177438        0.149970
      -7       1      15       11.084745       11.109005        0.146341
      -6       1      15        5.634107        5.721626        0.083275
      -5       1      15       19.090229       19.219521        0.227681
      -4       1      15        1.140167        1.059623        0.102335
      -3       1      15        1.195317        1.110045        0.097721
      -2       1      15       10.276578       10.326665        0.138436
      -1       1      15        9.874643        9.882257        0.123261
       0       1      15        5.736422        5.718916        0.077728
       1       1      15        6.224736        6.386392        0.098785
       2       1      15        6.991979        7.053652        0.091612
       3       1      15        5.320717        5.386650        0.078637
       4       1      15        9.318309        9.489837        0.128480
       5       1      15       12.947513       13.229135        0.176932
       6       1      15        4.337299        4.293251        0.100161
       7       1      15       14.604860       14.725488        0.204125
     -10       2      15        0.682590        0.571927        0.359559
      -9       2      15        2.072301        1.915228        0.116479
      -8       2      15        1.200799        1.203329        0.160496
      -7       2      15       19.510432       19.423954        0.244799
      -6       2      15        5.093292        4.997900        0.077940
      -5       2      15       10.528777       10.571187        0.126571
      -4       2      15       17.948132       18.007221        0.213683
      -3       2      15       16.227465       16.185178        0.188304
      -2       2      15        4.577116        4.519403        0.072381
      -1       2      15       10.673338       10.554146        0.125819
       0       2      15       29.951906       29.900669        0.359680
       1       2      15        2.905633        2.894115        0.071155
       2       2      15       10.841630       10.888067        0.133998
       3       2      15        3.401937        3.435549        0.086370
       4       2      15       15.672709       15.886787        0.211966
       5       2      15        0.360304        0.528205        0.392190
       6       2      15       12.146101       12.270289        0.188899
      -9       3      15        4.725661        4.933761        0.131887
      -8       3      15        2.217433        2.201204        0.108957
      -7       3      15        6.708619        6.686030        0.111078
      -6       3      15       10.683481       10.790273        0.133351
      -5       3      15        4.639386        4.597717        0.083739
      -4       3      15        7.173861        7.213113        0.093282
      -3       3      15        3.777079        3.888059        0.074792
      -2       3      15       10.247083       10.271319        0.123413
      -1       3      15        7.316428        7.363898        0.101599
       0       3      15        1.363744        1.482835        0.094887
       1       3      15        2.846979        2.822339        0.075796
       2       3      15        6.941806        6.806541        0.096548
       3       3      15        6.434422        6.489530        0.131071
       4       3      15        0.196430        0.703633        0.703633
       5       3      15        2.831864        2.932235        0.112642
      -8       4      15        5.069797        5.114782        0.120085
      -7       4      15       10.774319       10.723339        0.139389
      -6       4      15       14.371376       14.513442        0.177473
      -5       4      15       11.044959       11.097748        0.138733
      -4       4      15        2.857397        2.755413        0.085469
      -3       4      15        0.369467        0.445421        0.359981
      -2       4      15        9.651381        9.700000        0.131249
      -1       4      15       18.779958       18.812230        0.240208
       0       4      15       15.684854       15.754682        0.202190
       1       4      15       13.007215       12.978058        0.199170
       2       4      15        7.272822        7.286700        0.102829
       3       4      15        0.463870        0.698427        0.698427
       4       4      15        7.007766        7.240373        0.111418
      -5       5      15        0.876086        0.935521        0.276052
      -4       5      15        1.475614        1.418732        0.159724
      -3       5      15        0.495086        0.617900        0.358285
      -2       5      15        1.092564        0.902663        0.258147
      -1       5      15        3.333204        3.294693        0.105492
       0       5      15        3.995656        3.889216        0.125175
       1       5      15        1.338428        1.280000        0.199630
     -10       0      16        5.086076        5.172524        0.139731
      -9       0      16       13.892602       14.068404        0.206586
      -8       0      16       10.535929       10.653638        0.147925
      -7       0      16        8.106475        8.233650        0.124458
      -6       0      16       34.370158       34.763199        0.518345
      -5       0      16        1.096237        1.032860        0.235615
      -4       0      16       22.986972       22.791885        0.321905
      -3       0      16       11.240566       11.175419        0.148634
      -2       0      16       10.491697       10.348430        0.151371
      -1       0      16       14.586337       14.551632        0.207644
       0       0      16        9.935567       10.346497        0.172019
       1       0      16       10.733380       10.765686        0.157199
       2       0      16       18.248602       18.222788        0.276201
       3       0      16       10.121935       10.197549        0.146678
       4       0      16       21.252619       21.615504        0.325365
       5       0      16       12.018285       12.021647        0.195405
       6       0      16        4.498607        4.552692        0.128101
     -10       1      16        2.975743        2.847508        0.118130
      -9       1      16        4.828194        4.838802        0.095596
      -8       1      16        8.903134        9.077279        0.119769
      -7       1      16        7.141564        7.286700        0.119065
      -6       1      16        2.397642        2.380462        0.079180
      -5       1      16       22.378375       22.524431        0.265725
      -4       1      16       14.259891       14.163333        0.167977
      -3       1      16       17.147367       17.055498        0.201715
      -2       1      16        3.132788        3.081347        0.071430
      -1       1      16        7.753702        7.666942        0.101428
       0       1      16        5.875173        5.891774        0.082213
       1       1      16       14.685492       14.779039        0.183835
       2       1      16        2.090463        2.045507        0.083442
       3       1      16       23.404270       23.554193        0.291347
       4       1      16        5.499488        5.494361        0.086866
       5       1      16        0.953133        0.895545        0.252660
       6       1      16       15.771149       15.952743        0.210761
     -10       2      16        2.504875        2.393763        0.111834
      -9       2      16        9.486116        9.469160        0.127747
      -8       2      16       18.405300       18.447764        0.240348
      -7       2      16       10.556627       10.784248        0.135304
      -6       2      16        1.712136        1.699559        0.091485
      -5       2      16        5.417505        5.492540        0.080609
      -4       2      16        9.559130        9.641732        0.116450
      -3       2      16       11.629714       11.586630        0.136303
      -2       2      16       18.645838       18.582788        0.216787
      -1       2      16        0.701643        0.819268        0.173977
       0       2      16        5.038070        5.024341        0.075907
       1       2      16        7.197979        7.300890        0.094851
       2       2      16       10.829522       10.846197        0.162565
       3       2      16        4.246465        4.228475        0.089393
       4       2      16        4.654766        4.626986        0.101171
       5       2      16       10.587114       10.728001        0.150194
       6       2      16        8.669777        8.849011        0.133221
      -9       3      16        5.261629        5.227141        0.121458
      -8       3      16       12.772306       12.575770        0.160457
      -7       3      16       14.302305       14.350261        0.178458
      -6       3      16        4.127525        4.068784        0.088959
      -5       3      16        0.007431        0.684398        0.684398
      -4       3      16        6.132317        6.007745        0.084064
      -3       3      16        0.220910        0.445084        0.317022
      -2       3      16       17.446133       17.325703        0.203496
      -1       3      16       32.759898       32.670170        0.414783
       0       3      16        3.357402        3.301666        0.077849
       1       3      16        1.592160        1.597592        0.097559
       2       3      16        5.920401        5.951638        0.092714
       3       3      16        8.799015        8.943545        0.127027
       4       3      16       14.754775       14.915093        0.240285
       5       3      16       17.657724       17.951602        0.355863
      -7       4      16        9.389312        9.617484        0.129017
      -6       4      16        2.101638        2.296737        0.106988
      -5       4      16        0.047628        0.531977        0.383991
      -4       4      16        4.150772        4.101951        0.094583
      -3       4      16        6.172439        6.124786        0.090716
      -2       4      16       11.580390       11.543396        0.163150
      -1       4      16        6.214276        6.190477        0.091214
       0       4      16       12.403321       12.595634        0.180321
       1       4      16       10.930552       10.914211        0.177824
       2       4      16        0.124153        0.707814        0.707814
       3       4      16        4.710316        4.685403        0.098138
      -4       5      16        0.831352        0.841427        0.313507
      -3       5      16       12.660940       12.617448        0.174378
      -2       5      16       11.132259       11.297345        0.142077
      -1       5      16        1.540094        1.407835        0.179584
       0       5      16       14.948311       15.065855        0.195079
     -10       1      17       11.759577       11.800847        0.172434
      -9       1      17       18.226118       18.452371        0.235346
      -8       1      17        7.967573        8.103086        0.111090
      -7       1      17       14.389671       14.417004        0.173760
      -6       1      17        3.098373        3.231563        0.084501
      -5       1      17       12.326072       12.199180        0.145135
      -4       1      17        6.510455        6.487681        0.083932
      -3       1      17       23.558658       23.432243        0.275818
      -2       1      17       16.923678       16.801190        0.196372
      -1       1      17        3.954832        4.013726        0.079263
       0       1      17       13.645887       13.823531        0.166298
       1       1      17        5.959771        5.888888        0.084838
       2       1      17        6.504844        6.508226        0.096751
       3       1      17        3.492125        3.657321        0.089689
       4       1      17        9.044799        9.082676        0.126337
       5       1      17        0.973141        0.771557        0.319451
      -9       2      17        8.821073        8.891119        0.124079
      -8       2      17        4.401735        4.568698        0.098351
      -7       2      17        4.364112        4.379269        0.095346
      -6       2      17        9.299915        9.402181        0.116708
      -5       2      17        8.505644        8.420986        0.106961
      -4       2      17        8.303360        8.262808        0.103580
      -3       2      17        3.117960        3.089887        0.076085
      -2       2      17       22.799002       22.599336        0.268416
      -1       2      17        0.667759        0.681029        0.222226
       0       2      17        0.396596        0.439773        0.315676
       1       2      17        6.194601        6.316011        0.093552
       2       2      17       20.948143       21.019753        0.277766
       3       2      17        8.118046        8.164006        0.121867
       4       2      17        7.038196        7.039034        0.113213
       5       2      17       15.422911       15.669397        0.271345
      -8       3      17       12.316509       12.488795        0.170516
      -7       3      17        1.368774        1.313278        0.168639
      -6       3      17        2.521772        2.508207        0.093295
      -5       3      17        0.866621        1.062497        0.161664
      -4       3      17       11.578755       11.560709        0.138363
      -3       3      17        3.357121        3.399118        0.079027
      -2       3      17        6.460329        6.485908        0.089112
      -1       3      17       10.419975       10.511422        0.142237
       0       3      17        6.942750        6.822903        0.093861
       1       3      17        3.776710        3.746198        0.088740
       2       3      17        1.492515        1.496362        0.125414
       3       3      17        8.177609        8.128715        0.124591
       4       3      17        5.282219        5.364420        0.107234
      -6       4      17        1.161427        0.846699        0.288578
      -5       4      17        4.793061        4.740464        0.100313
      -4       4      17        6.582602        6.580122        0.099998
      -3       4      17        9.923815        9.960422        0.124925
      -2       4      17       10.252447       10.231324        0.142221
      -1       4      17        9.927963        9.870664        0.136600
       0       4      17        2.814760        2.651867        0.097440
       1       4      17        6.184972        6.161899        0.104094
       2       4      17        7.739795        7.728907        0.132263
      -9       0      18        1.635916        1.672663        0.279034
      -8       0      18        4.825530        4.787170        0.148636
      -7       0      18        8.385773        8.351886        0.129660
      -6       0      18       11.983740       11.887809        0.158785
      -5       0      18       15.744465       15.584929        0.227846
      -4       0      18       35.119938       35.245000        0.501223
      -3       0      18       17.758995       17.769918        0.244794
      -2       0      18        6.844742        6.621858        0.114862
      -1       0      18       23.821606       23.943266        0.311720
       0       0      18        2.373918        4.282056        0.114562
       1       0      18       28.839881       28.729253        0.402234
       2       0      18        7.017655        6.861924        0.150814
       3       0      18        9.808899        9.827970        0.134209
       4       0      18        1.294954        1.385460        0.190387
       5       0      18        4.161292        4.095485        0.177322
      -9       1      18        7.837933        8.057109        0.116013
      -8       1      18        9.816324        9.659503        0.146354
      -7       1      18        1.339178        1.270866        0.153771
      -6       1      18        2.503893        2.439590        0.083852
      -5       1      18        2.138834        2.276532        0.083202
      -4       1      18        3.068506        3.010282        0.073737
      -3       1      18       18.956073       18.806116        0.228980
      -2       1      18        8.886211        8.728345        0.108136
      -1       1      18       11.858118       11.797034        0.146282
       0       1      18       15.503703       15.531259        0.199266
       1       1      18        6.327731        6.254358        0.089539
       2       1      18       14.263196       14.240084        0.182346
       3       1      18        5.215352        5.197692        0.091813
       4       1      18        2.100706        2.175615        0.111541
       5       1      18        7.317898        7.310540        0.136281
      -9       2      18       11.623400       11.397807        0.218809
      -8       2      18       11.292581       11.229871        0.145197
      -7       2      18        6.630971        6.564526        0.101477
      -6       2      18       13.374345       13.246132        0.161408
      -5       2      18        6.736086        6.797279        0.096085
      -4       2      18        8.609559        8.567847        0.107646
      -3       2      18       20.194058       20.097263        0.237505
      -2       2      18       16.050381       16.048988        0.191182
      -1       2      18        7.182738        7.018903        0.093082
       0       2      18       10.580861       10.434079        0.129711
       1       2      18        1.180753        1.181863        0.159219
       2       2      18        4.638434        4.569245        0.104942
       3       2      18       14.137934       14.144257        0.196139
       4       2      18        7.201201        7.281071        0.130337
      -8       3      18        0.648779        0.794481        0.497665
      -7       3      18        9.619449        9.528116        0.131628
      -6       3      18        8.920529        8.819014        0.116715
      -5       3      18       10.853107       10.801389        0.133681
      -4       3      18        4.859702        4.857057        0.082017
      -3       3      18        5.942801        5.865407        0.086653
      -2       3      18        9.329058        9.273295        0.121191
      -1       3      18        3.296281        3.239753        0.086025
       0       3      18        6.576422        6.780118        0.103442
       1       3      18       18.621885       18.725651        0.273009
       2       3      18        3.813681        3.832623        0.104085
       3       3      18        4.472347        4.609013        0.102684
      -5       4      18       12.413388       12.489596        0.157524
      -4       4      18        4.414862        4.578537        0.094119
      -3       4      18        6.234813        6.246999        0.095008
      -2       4      18        3.259796        3.278109        0.094087
      -1       4      18        0.555007        0.561783        0.362033
       0       4      18        4.694901        4.651021        0.100087
       1       4      18        2.675919        2.598577        0.107974
      -9       1      19        5.141899        5.104508        0.112614
      -8       1      19        0.205215        0.479792        0.479792
      -7       1      19       15.778101       15.600962        0.192522
      -6       1      19       10.482581       10.403845        0.137395
      -5       1      19       19.612960       19.493076        0.238726
      -4       1      19       22.386776       22.191214        0.277748
      -3       1      19        1.610012        1.755449        0.099973
      -2       1      19        4.015229        4.113636        0.084244
      -1       1      19        9.666136        9.407869        0.133442
       0       1      19       22.003853       21.774986        0.300815
       1       1      19       10.619812       10.531382        0.138596
       2       1      19       18.049312       18.032471        0.246521
       3       1      19        8.588048        8.595871        0.123386
       4       1      19        3.684324        3.599305        0.118214
      -8       2      19        5.876476        5.859181        0.110877
      -7       2      19        1.628763        1.564161        0.157889
      -6       2      19        4.961829        4.870318        0.093395
      -5       2      19       10.286725       10.231324        0.129839
      -4       2      19        7.598381        7.624828        0.099936
      -3       2      19        1.923926        2.002923        0.096565
      -2       2      19        8.780387        8.782596        0.110399
      -1       2      19        6.209952        6.118497        0.089317
       0       2      19       10.812740       10.656923        0.153114
       1       2      19        7.570289        7.598947        0.109889
       2       2      19        0.850190        0.519038        0.385996
       3       2      19       11.864721       11.889491        0.186073
      -7       3      19        1.105634        0.980510        0.271144
      -6       3      19       11.998049       12.012493        0.152055
      -5       3      19        7.493652        7.502600        0.103951
      -4       3      19        0.337838        0.434971        0.408514
      -3       3      19        9.830168        9.906664        0.122698
      -2       3      19        3.609215        3.602222        0.091524
      -1       3      19        6.208118        6.207818        0.094962
       0       3      19        1.970270        1.962091        0.112415
       1       3      19       11.910666       11.866339        0.199291
       2       3      19        1.763803        1.713476        0.156331
      -4       4      19        0.155829        0.732120        0.732120
      -3       4      19        1.610250        1.534471        0.133257
      -2       4      19        1.619482        1.520099        0.141730
      -1       4      19        2.308099        2.273543        0.109519
      -8       0      20       19.707511       19.711672        0.420741
      -7       0      20        2.326023        2.109739        0.151628
      -6       0      20        9.733856        9.650026        0.141714
      -5       0      20       30.685077       30.498361        0.456390
      -4       0      20        0.286282        0.624660        0.349887
      -3       0      20        9.626084        9.373847        0.132256
      -2       0      20       12.647046       12.393547        0.205438
      -1       0      20       20.481457       20.018741        0.296419
       0       0      20       10.136618       10.635319        0.150091
       1       0      20       29.513548       29.312455        0.446038
       2       0      20       13.552435       13.627546        0.215611
       3       0      20       18.824613       18.735261        0.518510
      -8       1      20        3.258874        3.176948        0.132609
      -7       1      20        6.402772        6.527940        0.111477
      -6       1      20       16.113944       15.992186        0.218473
      -5       1      20        2.296362        2.282345        0.100190
      -4       1      20       10.635334       10.515227        0.130142
      -3       1      20        4.463458        4.319028        0.087361
      -2       1      20        3.074569        3.020315        0.097627
      -1       1      20        5.103646        5.042916        0.091956
       0       1      20        5.409989        5.531546        0.094819
       1       1      20        7.055669        6.978109        0.104900
       2       1      20       15.685560       15.532868        0.247581
       3       1      20        2.088212        1.993565        0.117851
      -7       2      20       14.763527       14.604451        0.266739
      -6       2      20       13.955500       13.906833        0.174754
      -5       2      20        0.199838        0.686804        0.686804
      -4       2      20        1.018244        1.093892        0.169663
      -3       2      20        5.720495        5.709203        0.090039
      -2       2      20        8.209544        8.068333        0.108685
      -1       2      20       21.623102       21.470212        0.290505
       0       2      20       15.684608       15.446359        0.237151
       1       2      20        2.262745        2.307401        0.111132
       2       2      20        4.348789        4.329203        0.102147
      -6       3      20        3.087530        2.934859        0.104789
      -5       3      20        1.650422        1.490705        0.139372
      -4       3      20        7.564529        7.481978        0.112650
      -3       3      20        6.333891        6.284664        0.094510
      -2       3      20       12.123305       11.981235        0.149076
      -1       3      20        1.546969        1.578005        0.123735
       0       3      20       10.892456       10.829589        0.158132
       1       3      20        1.594858        1.622591        0.165504
      -7       1      21        5.386607        5.409898        0.111031
      -6       1      21       11.118500       10.962664        0.145548
      -5       1      21        3.008974        2.976458        0.106632
      -4       1      21        3.819804        3.744062        0.098928
      -3       1      21        8.829108        8.675079        0.114997
      -2       1      21       23.704087       23.251882        0.310870
      -1       1      21       11.592750       11.325635        0.169919
       0       1      21       12.568019       12.441463        0.168322
       1       1      21        9.817608        9.798010        0.129918
       2       1      21        9.654647        9.406753        0.152943
      -6       2      21        3.887953        3.779153        0.129633
      -5       2      21        1.395435        1.294990        0.158373
      -4       2      21        6.533167        6.429930        0.098106
      -3       2      21       10.297299       10.087121        0.129209
      -2       2      21        2.362519        2.199682        0.112435
      -1       2      21        3.176666        3.239290        0.139129
       0       2      21       11.319538       11.177209        0.152237
       1       2      21        4.792784        4.769801        0.105361
      -4       3      21        3.871430        3.779418        0.103551
      -3       3      21        7.795236        8.106787        0.108913
      -2       3      21        0.084746        0.548544        0.354894
      -1       3      21       11.174999       11.026332        0.160790
      -7       0      22        2.229504        1.990151        0.175819
      -6       0      22        5.021502        5.064287        0.139655
      -5       0      22        1.400261        1.254153        0.257910
      -4       0      22        3.611017        3.300757        0.148774
      -3       0      22       30.594288       29.896154        0.632353
      -2       0      22        6.644427        6.623821        0.131826
      -1       0      22        2.466942        2.288690        0.161767
       0       0      22       12.674942       12.685425        0.291475
       1       0      22        6.529133        6.259952        0.167990
      -6       1      22        3.678930        3.622844        0.126703
      -5       1      22        3.687857        3.619945        0.142877
      -4       1      22       14.584387       14.241489        0.204039
      -3       1      22        4.568600        4.454436        0.110475
      -2       1      22       10.314560       10.075217        0.165121
      -1       1      22       10.994664       10.575916        0.141358
       0       1      22        6.381391        6.224227        0.110717
       1       1      22        5.531753        5.235265        0.112180
      -5       2      22        9.670590        9.655620        0.143312
      -4       2      22        6.108176        6.108928        0.097938
      -3       2      22        0.396158        0.717705        0.717705
      -2       2      22        9.706681        9.503736        0.134211
      -1       2      22       13.663023       13.537356        0.221951
       0       2      22        1.965415        1.788938        0.161056
      -5       1      23        1.483644        1.456056        0.204537
      -4       1      23        9.601906        9.382857        0.143484
      -3       1      23        4.389985        4.268372        0.119276
      -2       1      23        0.154987        0.578878        0.438878
      -1       1      23        4.060511        3.954870        0.126032

# start Validation Reply Form
_vrf_PLAT417_HAR_B3LYP_oxa05_05
;
PROBLEM: Short Inter D-H..H-D
RESPONSE: This is a very strong hydrogen bond and this is the reason why
the distance is so short.
;
# end Validation Reply Form
