# Supplementary material for: On the accuracy and precision of X-ray and neutron diffraction results as a function of resolution and the electron density model
Source: IUCrJ. 2020 Aug 25;7(Pt 5):920–33. doi: 10.1107/S2052252520010441 (PMC7467170; doi:10.1107/S2052252520010441)
Supplement: Supplementary file 2 [file m-07-00920-sup2.zip › cif_deposition/HAR_B3LYP_oxa05_06.cif]

# ========================
# TONTO generated CIF file
# ========================

data_HAR_B3LYP_oxa05_06

_audit_creation_date               2016-1-14
_audit_creation_method             'Tonto 3.2.0 v. 196f026'

# --------------------
# Chemical information
# --------------------

_chemical_formula_sum             'C2 H6 O6'
_chemical_formula_moiety          'C2 H2 O4, 2(H2 O)'
_chemical_formula_weight           126.07
_chemical_compound_source          'see text'
_chemical_absolute_configuration   unk

# --------------------
# Symmetry information
# --------------------

_symmetry_cell_setting             Monoclinic
_symmetry_space_group_name_H-M     'P 21/c'
_symmetry_space_group_name_Hall    '-P 2ybc'
_symmetry_Int_Tables_number        '14'

loop_
    _symmetry_equiv_pos_as_xyz
'+x, +y, +z'
'-x, -y, -z'
'-x, +y+1/2, -z+1/2'
'+x, -y+1/2, +z+1/2'

# ---------------------
# Unit cell information
# ---------------------

_cell_length_a                6.0941(3) 
_cell_length_b                3.4962(2) 
_cell_length_c                11.8432(5) 
_cell_angle_alpha             90.00 
_cell_angle_beta              103.949(2) 
_cell_angle_gamma             90.00 
_cell_volume                   244.89(2) 

_cell_formula_units_Z             2
_cell_measurement_reflns_used     9992
_cell_measurement_temperature     100(1)
_cell_measurement_theta_max       36.30
_cell_measurement_theta_min       3.44
_exptl_crystal_density_diffrn     1.710
_exptl_crystal_F_000              132 
_exptl_absorpt_coefficient_mu     0.181 
_exptl_crystal_description        unspecified
_exptl_crystal_size_max              0.414                
_exptl_crystal_size_mid              0.344  
_exptl_crystal_size_min              0.210
_exptl_crystal_colour             colourless
_exptl_absorpt_correction_type    multi-scan
_exptl_absorpt_process_details
;
 Absorption correction done by SORTAV
 Blessing, R. H.: (1995) Acta Cryst. A51, 33-38
;
_exptl_absorpt_correction_T_min    0.901
_exptl_absorpt_correction_T_max    0.995

#=======================================================================

# EXPERIMENTAL DATA

_diffrn_reflns_av_R_equivalents   0.0000
_diffrn_reflns_av_unetI/netI      0.0477
_diffrn_reflns_limit_h_max        9
_diffrn_reflns_limit_h_min        -10
_diffrn_reflns_limit_k_max        5
_diffrn_reflns_limit_k_min        0
_diffrn_reflns_limit_l_max        19
_diffrn_reflns_limit_l_min        0
_diffrn_reflns_number             1182
_diffrn_reflns_theta_full         26.00
_diffrn_reflns_theta_max          36.32
_diffrn_reflns_theta_min          3.44
_diffrn_ambient_temperature       100(1)
_diffrn_measured_fraction_theta_full 0.988
_diffrn_measured_fraction_theta_max 0.994
_diffrn_measurement_device_type   'Bruker APEX-II CCD'
_diffrn_measurement_method        '\f and \w scans'
_diffrn_radiation_monochromator   'graphite'
_diffrn_radiation_type            MoK\a
_diffrn_radiation_wavelength      0.71073
_diffrn_source                    'fine-focus sealed tube'
_diffrn_standards_number          0
_reflns_number_gt                 1135
_reflns_number_total              1182
_reflns_threshold_expression      >0sigma(F)

#  
# Refinement details
#  
_refine_special_details          
;
  .  H thermal motions refined anisotropically.
  .  Hirshfeld atom refinement (HAR):
     .  Uses aspherical atomic scattering factors
        obtained from Hirshfeld partitioning of a
        gaussian quantum chemical wavefunction.
     .  Hirshfeld weight functions obtained from
        spherically averaged unrestricted atomic
        densities.
  .  Wavefunction type : rks b3lypgxb3lypgc using cluster
 charges, radius=8.0 angstrom
  .  Gaussian basis set: cc pVTZ
  .  Refinement based on |F| with weight=1/sigma(|F|)
  .  Negative |F|^^2 were pruned from the data
  .  Eigenvalues < 0.1E-04 removed from normal equations
  .  Reflection used in the refinement appear below
  .  Refined using the Tonto program:
     .  Version: 3.2 v. 196f026
     .  Platform: INTEL-ifort-on-LINUX
     .  Build date: Wed Feb  4 17:27:23 CET 2015
;

# Standard CIF keys and data

_refine_ls_structure_factor_coeff  F
_refine_ls_matrix_type             full
_refine_ls_R_factor_gt             0.0149
_refine_ls_wR_factor_gt            0.0186
_refine_ls_goodness_of_fit_ref     1.222559
_refine_ls_number_reflns           1182
_refine_ls_number_parameters       64
_refine_ls_number_restraints       0
_refine_ls_number_constraints      0
_refine_ls_hydrogen_treatment      refall
_refine_ls_weighting_scheme        sigma
_refine_ls_weighting_details       'w=1/\s(F)'
_refine_ls_shift/su_max            0.0100
_refine_ls_extinction_method       none

_refine_diff_density_max               0.182545
_refine_diff_density_min              -0.219131 

# ---------------------
# Coordinates and ADP's
# ---------------------

loop_
_atom_site_label
_atom_site_fract_x
_atom_site_fract_y
_atom_site_fract_z
_atom_site_adp_type
_atom_site_occupancy
O1 0.43487(2) 0.44403(4) 0.34989(1) Uani 1.000000000
O2 0.24242(2) 0.74234(4) 0.46368(1) Uani 1.000000000
C1 0.40307(3) 0.55878(4) 0.44801(1) Uani 1.000000000
H1 0.302(1) 0.521(2) 0.2782(6) Uani 1.000000000
O5 0.13013(2) 0.63076(4) 0.17857(1) Uani 1.000000000
H3 0.191(1) 0.695(2) 0.1129(6) Uani 1.000000000
H4 0.010(1) 0.453(2) 0.1504(6) Uani 1.000000000

loop_
_atom_site_aniso_label
_atom_site_aniso_U_11
_atom_site_aniso_U_22
_atom_site_aniso_U_33
_atom_site_aniso_U_12
_atom_site_aniso_U_13
_atom_site_aniso_U_23
O1 0.01246(7) 0.01899(8) 0.00693(7) 0.00476(4) 0.00154(5) -0.00070(4)
O2 0.01066(6) 0.01819(7) 0.00847(7) 0.00547(4) 0.00089(4) -0.00074(4)
C1 0.00873(7) 0.01133(7) 0.00667(7) 0.00161(4) 0.00114(5) -0.00003(4)
H1 0.033(4) 0.042(4) 0.019(4) 0.002(3) 0.009(3) -0.005(3)
O5 0.01021(6) 0.01815(7) 0.00832(7) -0.00182(4) 0.00057(4) 0.00110(4)
H3 0.035(3) 0.043(4) 0.021(3) -0.002(3) 0.010(2) 0.006(3)
H4 0.025(3) 0.037(3) 0.036(4) -0.015(3) 0.005(3) -0.002(3)

loop_
_geom_bond_atom_site_label_1
_geom_bond_atom_site_label_2
_geom_bond_distance
 O1 C1 1.2874(2)
 O2 C1 1.2214(2)
 O1 H1 1.061(7)
 O5 H3 0.964(6)
 O5 H4 0.958(5)

loop_
_geom_angle_atom_site_label_1     
_geom_angle_atom_site_label_2
_geom_angle_atom_site_label_3
_geom_angle     
 O1 C1 O2  126.96(2)
 C1 O1 H1 113.4(4)
 H3 O5 H4 106.2(6)

# Standard CIF keys and data

# ---------------
# Reflection data
# ---------------

loop_
    _diffrn_refln_index_h
    _diffrn_refln_index_k
    _diffrn_refln_index_l
    _diffrn_refln_F_calc
    _diffrn_refln_F_meas
    _diffrn_refln_F_sigma
       1       0       0       58.246817       52.955453        4.164675
       2       0       0       14.055568       14.814520        0.219658
       3       0       0       58.406845       59.582716        3.464537
       4       0       0       19.952101       19.793181        0.261412
       5       0       0       23.603369       23.809452        0.328609
       6       0       0       45.634653       45.637594        0.831233
       7       0       0       31.178109       31.024345        0.531067
       8       0       0       15.772312       15.448948        0.208213
       9       0       0       12.533053       12.516789        0.201757
       2       1       0       55.780871       57.566223        1.015980
       3       1       0       31.156732       31.009676        0.401670
       4       1       0        4.732027        4.641121        0.087441
       5       1       0        1.890948        1.970127        0.110073
       6       1       0        2.510362        2.306469        0.110245
       7       1       0       27.247305       27.145350        0.351320
       8       1       0        0.007926        0.502593        0.348970
       9       1       0       17.304894       17.240070        0.206573
       0       2       0       11.298106       10.802315        0.170758
       1       2       0       53.038482       53.320446        0.888490
       2       2       0       67.448093       67.047968        1.100716
       3       2       0        4.111056        4.023928        0.095570
       4       2       0       32.431008       32.203416        0.410492
       5       2       0       14.822445       14.730580        0.177574
       6       2       0        0.661154        0.857438        0.189007
       7       2       0       17.781765       17.873164        0.216721
       8       2       0       19.357879       19.373952        0.234986
       9       2       0        3.953753        3.942968        0.095892
       1       3       0       12.872790       12.709445        0.164327
       2       3       0       10.741161       10.541347        0.137021
       3       3       0       24.964874       25.207935        0.303317
       4       3       0        6.938030        7.073047        0.095154
       5       3       0       33.011360       32.808078        0.398049
       6       3       0        0.264040        1.611707        0.098862
       7       3       0        2.305493        2.290502        0.081520
       8       3       0       12.529814       12.536746        0.159751
       0       4       0        4.854371        4.873192        0.089365
       1       4       0       12.537352       12.464349        0.152160
       2       4       0       10.487157       10.410091        0.130013
       3       4       0        7.459470        7.335189        0.093297
       4       4       0       24.208090       24.073637        0.299912
       5       4       0        8.787080        8.824965        0.112502
       6       4       0       12.182919       12.089251        0.156523
       7       4       0        9.410134        9.317564        0.144451
       1       5       0        6.154871        6.189669        0.090571
       2       5       0        9.990165       10.075217        0.132381
       3       5       0       12.132307       12.201639        0.208725
       4       5       0        1.270081        1.114540        0.155426
       5       5       0        6.633420        6.712228        0.109955
      -9       1       1        2.121054        2.092128        0.105649
      -8       1       1       16.171429       16.100621        0.192133
      -7       1       1       12.723069       12.718097        0.159435
      -6       1       1        3.541317        3.494281        0.097665
      -5       1       1       22.549534       22.365375        0.275332
      -4       1       1       28.136236       28.420943        0.353880
      -3       1       1       53.377523       52.775657        0.922403
      -2       1       1       39.980632       40.871995        0.624884
       0       1       1       63.775901       63.194937        1.497692
       1       1       1       17.898332       18.172507        0.245153
       2       1       1       24.061898       24.193594        0.320178
       3       1       1       61.885752       61.450875        1.006189
       4       1       1       36.891185       36.569796        0.483372
       5       1       1       31.034223       30.894498        0.403680
       6       1       1       40.588551       40.564393        0.575520
       7       1       1        3.108921        3.142260        0.110330
       8       1       1        1.955330        1.954329        0.107196
       9       1       1        1.359623        1.296611        0.158542
      -9       2       1        6.540123        6.548359        0.098087
      -8       2       1       18.782100       18.828967        0.230042
      -7       2       1        0.230336        0.520481        0.254210
      -6       2       1       25.281195       25.321137        0.306542
      -5       2       1        9.062940        9.045662        0.116104
      -4       2       1       21.897026       21.690551        0.267666
      -3       2       1       27.203044       27.111806        0.336630
      -2       2       1       36.388238       36.134609        0.482541
      -1       2       1       35.249740       35.100997        0.581003
       0       2       1       25.542607       25.517053        0.329556
       1       2       1       48.246657       48.424477        0.743978
       2       2       1        3.639733        3.805916        0.093640
       3       2       1        8.692490        8.256452        0.119376
       4       2       1       25.821472       25.574597        0.318310
       5       2       1       15.272056       15.120185        0.182649
       6       2       1        9.250271        9.281972        0.120695
       7       2       1        9.823175        9.802449        0.122831
       8       2       1       13.975230       13.923362        0.170180
       9       2       1        5.774855        5.753781        0.097546
      -8       3       1        1.539861        1.460479        0.114077
      -7       3       1        4.276953        4.248176        0.080203
      -6       3       1       10.700839       10.706073        0.126848
      -5       3       1       13.429469       13.205681        0.157309
      -4       3       1        6.690856        6.671881        0.088873
      -3       3       1        5.736607        5.793617        0.084940
      -2       3       1       35.507654       35.352228        0.463261
      -1       3       1        0.924703        1.242538        0.175954
       0       3       1       21.040481       20.865282        0.275722
       1       3       1       16.736708       16.376202        0.206787
       2       3       1       16.055268       15.885213        0.196364
       3       3       1        4.219991        4.203808        0.079611
       4       3       1       18.124002       17.900000        0.215261
       5       3       1       15.236039       15.204605        0.188946
       6       3       1        0.638736        0.613922        0.220857
       7       3       1       15.902974       15.854337        0.200583
       8       3       1        1.239383        1.339403        0.141530
      -7       4       1       13.646326       13.732443        0.189918
      -6       4       1        8.300979        8.378842        0.107748
      -5       4       1        5.365772        5.305563        0.087613
      -4       4       1        1.160545        1.294604        0.102757
      -3       4       1       13.582249       13.539941        0.167581
      -2       4       1       12.180152       12.079321        0.154976
      -1       4       1        7.190914        7.123342        0.103370
       0       4       1       10.273982       10.018483        0.171148
       1       4       1        2.473109        2.367298        0.070866
       2       4       1        0.464485        0.581120        0.209771
       3       4       1        1.867271        1.847864        0.085167
       4       4       1        2.367325        2.275478        0.077092
       5       4       1        6.340778        6.274552        0.088277
       6       4       1        0.540354        0.603490        0.279144
       7       4       1        3.692315        3.691477        0.105114
      -5       5       1        4.973504        4.794163        0.087041
      -4       5       1        0.513168        0.564978        0.316986
      -3       5       1        1.195344        1.234666        0.140043
      -2       5       1        1.716514        1.834394        0.093187
      -1       5       1        9.465213        9.459070        0.123278
       0       5       1        0.735384        0.604235        0.296989
       1       5       1        0.819527        0.745654        0.240382
       2       5       1        5.915644        5.813863        0.086822
       3       5       1        9.004086        8.986323        0.116148
       4       5       1        4.283191        4.219834        0.085345
     -10       0       2        0.352103        0.629841        0.477854
      -9       0       2        6.005840        6.038377        0.113092
      -8       0       2        5.587425        5.665333        0.115558
      -7       0       2       11.304559       11.367058        0.180012
      -6       0       2       40.450076       40.647140        0.621523
      -5       0       2       28.042515       28.309716        0.484907
      -4       0       2       92.632347       75.837853       19.325996
      -3       0       2       11.563225       11.354735        0.333392
      -2       0       2       74.734975       62.300000       13.618381
       0       0       2       34.695020       35.978466        1.604057
       1       0       2        9.365923        9.775684        0.153938
       3       0       2       40.156511       40.356908        0.672024
       4       0       2        0.188701        0.573411        0.387669
       5       0       2       77.504841       76.923013        2.183733
       6       0       2       16.236482       16.282506        0.216081
       7       0       2       17.784519       17.559613        0.223235
       8       0       2       11.610809       11.443339        0.147764
       9       0       2       20.552242       20.398774        0.261247
      -9       1       2        3.526045        3.418918        0.106215
      -8       1       2        0.160872        0.650461        0.650461
      -7       1       2       27.967749       27.869697        0.344072
      -6       1       2        7.830767        7.741899        0.117202
      -5       1       2       47.733067       47.002979        0.689590
      -4       1       2       22.439939       22.400000        0.273997
      -3       1       2       16.916436       17.225853        0.227029
      -2       1       2       69.661070       67.505926        1.848557
      -1       1       2       36.164560       37.022831        0.503795
       0       1       2       27.493434       28.187054        0.392090
       1       1       2       60.947648       61.786406        1.574198
       2       1       2        4.767916        4.833736        0.115473
       3       1       2       62.294308       62.634815        1.046179
       4       1       2       40.825363       40.405074        0.561756
       5       1       2       22.747698       22.620787        0.283374
       6       1       2       23.260778       23.155777        0.296862
       7       1       2        1.258553        1.266689        0.158672
       8       1       2        4.305008        4.373214        0.085441
       9       1       2        6.605471        6.533223        0.098862
      -9       2       2        0.403354        0.539630        0.350157
      -8       2       2       12.087102       12.080563        0.155379
      -7       2       2        1.654827        1.799694        0.081032
      -6       2       2       18.806065       18.966813        0.226215
      -5       2       2        2.339052        2.272246        0.087022
      -4       2       2       10.934875       10.620734        0.139799
      -3       2       2       39.446625       39.554393        0.538114
      -2       2       2       65.228087       63.708477        1.460505
      -1       2       2        8.436603        8.542833        0.121016
       0       2       2       33.639911       33.813459        0.468444
       1       2       2        1.070879        0.970103        0.149676
       2       2       2        4.966496        5.123768        0.120669
       3       2       2       49.609866       49.516563        0.801883
       4       2       2       51.185809       51.336537        0.807634
       5       2       2        5.572440        5.590885        0.087159
       6       2       2        0.636402        0.703420        0.261832
       7       2       2        7.609866        7.527417        0.098890
       8       2       2        1.013234        1.230325        0.151947
      -8       3       2        8.593228        8.621195        0.109497
      -7       3       2        4.166641        4.125288        0.074732
      -6       3       2       10.157549       10.146921        0.125943
      -5       3       2        0.737238        0.826378        0.165015
      -4       3       2       10.828320       10.974060        0.132013
      -3       3       2       47.391605       46.393211        0.649687
      -2       3       2       24.309655       24.254896        0.302652
      -1       3       2       16.922054       16.780048        0.244329
       0       3       2       32.051273       31.573248        0.413338
       1       3       2       20.313017       20.074860        0.254164
       2       3       2       28.474809       28.078640        0.354643
       3       3       2       13.439334       13.420507        0.160416
       4       3       2        3.046610        3.137164        0.071108
       5       3       2        6.845999        6.859009        0.091587
       6       3       2        2.421126        2.438135        0.076334
       7       3       2       14.291565       14.227438        0.176460
       8       3       2        9.346904        9.297903        0.120648
      -7       4       2        7.642930        7.706166        0.107482
      -6       4       2        0.071520        0.404599        0.390456
      -5       4       2        0.137315        0.436692        0.312999
      -4       4       2        6.721307        6.644170        0.087494
      -3       4       2        9.673720        9.644947        0.124443
      -2       4       2       23.357205       22.944934        0.312656
      -1       4       2        9.322595        9.210103        0.121924
       0       4       2       22.580078       22.279138        0.283002
       1       4       2       22.205017       21.906848        0.267301
       2       4       2        4.184006        4.093165        0.070106
       3       4       2        4.455561        4.364860        0.072075
       4       4       2        2.373537        2.247710        0.076282
       5       4       2        0.937782        1.022888        0.146646
       6       4       2       15.256376       15.152888        0.204978
      -5       5       2        6.075093        6.075607        0.097647
      -4       5       2       13.943445       13.987494        0.213606
      -3       5       2        4.596137        4.774620        0.085591
      -2       5       2       11.857041       11.919312        0.163462
      -1       5       2       24.824234       24.969982        0.382790
       0       5       2        7.980112        7.944369        0.116215
       1       5       2       10.381654       10.370632        0.133444
       2       5       2        3.945315        3.919184        0.105131
       3       5       2        5.099734        5.175906        0.083559
       4       5       2        2.699955        2.697851        0.087545
      -9       1       3        1.134576        1.101000        0.180239
      -8       1       3       13.058845       13.011918        0.158124
      -7       1       3        5.782246        5.780484        0.088736
      -6       1       3        3.243008        3.223042        0.087759
      -5       1       3       21.102043       21.176166        0.265403
      -4       1       3        3.932585        3.746865        0.095290
      -3       1       3       37.554327       37.305362        0.596098
      -2       1       3       13.328529       13.249906        0.177798
      -1       1       3       53.953430       55.306962        1.003002
       0       1       3       12.912296       12.817956        0.184667
       1       1       3       83.477462       79.805890        1.644646
       2       1       3       63.646062       64.756544        1.350078
       3       1       3       19.518624       19.142884        0.236007
       4       1       3       43.264689       42.811564        0.608128
       5       1       3        4.075295        4.242287        0.151688
       6       1       3       14.155018       14.174625        0.186416
       7       1       3        8.134451        8.100247        0.108188
       8       1       3       27.496555       27.663514        0.338800
       9       1       3       15.430581       15.636176        0.195969
      -9       2       3        2.482081        2.356523        0.098936
      -8       2       3        7.882554        7.823362        0.100215
      -7       2       3       14.345454       14.238680        0.184143
      -6       2       3       23.364408       23.455277        0.279643
      -5       2       3        6.123466        6.225833        0.089955
      -4       2       3       26.692513       26.212020        0.319743
      -3       2       3       51.136200       50.901473        0.796384
      -2       2       3        9.073121        9.098406        0.126562
      -1       2       3       38.985509       38.542704        0.538625
       0       2       3        0.887206        0.683886        0.239926
       1       2       3       56.228559       56.164134        0.929363
       2       2       3       12.127750       12.264583        0.157560
       3       2       3       30.314107       30.077068        0.386834
       4       2       3       22.376163       22.087779        0.269209
       5       2       3       14.840390       14.757032        0.176909
       6       2       3       11.051067       10.957189        0.141460
       7       2       3        6.625572        6.568409        0.094925
       8       2       3        6.750509        6.676900        0.107273
      -8       3       3        7.916071        7.988116        0.103828
      -7       3       3        4.291645        4.260986        0.076730
      -6       3       3        3.485960        3.746332        0.072777
      -5       3       3        7.400625        7.362269        0.097147
      -4       3       3       13.913042       14.127986        0.166611
      -3       3       3        5.889523        7.280522        0.177072
      -2       3       3        3.709916        3.673146        0.083856
      -1       3       3       11.003862       10.931148        0.143655
       0       3       3       27.493314       27.179588        0.350499
       1       3       3        0.737287        0.674092        0.301131
       2       3       3        6.426725        6.238509        0.124100
       3       3       3       29.659568       29.319959        0.355671
       4       3       3        3.501667        3.409545        0.072631
       5       3       3        6.287987        6.269210        0.087948
       6       3       3        2.669724        2.647168        0.088086
       7       3       3       11.563378       11.538631        0.143018
      -7       4       3        2.404369        2.477862        0.092595
      -6       4       3        8.078528        7.969567        0.103119
      -5       4       3       14.340208       14.629422        0.174320
      -4       4       3       23.028830       23.127040        0.296797
      -3       4       3       22.856496       22.813154        0.283396
      -2       4       3       16.931285       17.032029        0.229648
      -1       4       3        0.494108        0.418330        0.266673
       0       4       3        5.881720        5.861399        0.081174
       1       4       3       11.341724       11.336666        0.137559
       2       4       3       21.976351       21.876928        0.261656
       3       4       3       12.747389       12.747941        0.156674
       4       4       3        4.863402        4.828975        0.076607
       5       4       3        3.195905        3.078035        0.084125
       6       4       3        1.403587        1.454338        0.128178
      -5       5       3        5.299085        5.476678        0.099039
      -4       5       3        4.631735        4.586393        0.089839
      -3       5       3        6.400480        6.343106        0.092986
      -2       5       3        5.454075        5.390547        0.083948
      -1       5       3        3.321203        3.316323        0.090955
       0       5       3        3.210534        3.198124        0.094900
       1       5       3        2.255992        2.369430        0.087983
       2       5       3        3.345092        3.452535        0.082520
       3       5       3        0.395902        0.445197        0.337959
       4       5       3        5.582495        5.462783        0.088772
     -10       0       4        8.813858        8.670409        0.137122
      -9       0       4       22.611082       22.576979        0.331755
      -8       0       4        6.177087        6.159789        0.109087
      -7       0       4       19.066987       18.916659        0.239133
      -6       0       4        5.083562        5.024241        0.118225
      -5       0       4       12.673772       12.771061        0.182177
      -4       0       4       32.693094       33.330017        0.521024
      -3       0       4       27.570773       28.016602        0.417508
      -1       0       4       86.609977       90.328124        3.955096
       0       0       4       24.029866       25.246584        0.413139
       2       0       4        8.567382        8.602151        0.179622
       3       0       4       14.002915       13.762267        0.232670
       4       0       4       17.968840       18.313929        0.237425
       5       0       4       10.184688       10.357123        0.147814
       6       0       4        3.795853        3.866652        0.122590
       7       0       4       49.210485       48.397624        1.008701
       8       0       4       24.160223       24.277150        0.437057
       9       0       4        6.542804        6.518819        0.156115
     -10       1       4        2.616064        2.584937        0.142950
      -9       1       4        9.597237        9.502473        0.132788
      -8       1       4       16.375351       16.251769        0.209325
      -7       1       4        1.928980        1.868020        0.090241
      -6       1       4       16.963545       16.954645        0.202929
      -5       1       4       28.843844       28.886329        0.363706
      -4       1       4       17.258092       17.275995        0.222256
      -3       1       4       44.674762       44.866469        0.670089
      -2       1       4       55.998977       55.884255        1.744529
      -1       1       4       46.135150       47.609873        0.744747
       0       1       4      115.776506       99.995000        4.410692
       1       1       4       24.419977       24.569697        0.324904
       2       1       4        9.154726        9.281702        0.139493
       3       1       4       10.567315       10.100990        0.135048
       4       1       4        5.090632        5.213924        0.092303
       5       1       4       18.741007       18.681006        0.246528
       6       1       4       22.299473       22.188736        0.271391
       7       1       4       17.798444       17.802528        0.210768
       8       1       4       17.357049       17.325415        0.206127
       9       1       4        4.778607        4.822759        0.104708
      -9       2       4        1.800605        1.762441        0.115748
      -8       2       4       11.997200       11.970798        0.147093
      -7       2       4        5.551224        5.541119        0.080808
      -6       2       4        6.904873        7.037755        0.095061
      -5       2       4       16.166163       15.962456        0.190329
      -4       2       4       23.586854       23.220465        0.291444
      -3       2       4       15.553611       15.519021        0.197141
      -2       2       4       14.161064       13.953853        0.175609
      -1       2       4       44.661350       44.335652        0.643433
       0       2       4       40.484341       40.198383        0.600656
       1       2       4       13.162998       13.091982        0.176875
       2       2       4        3.376244        3.092297        0.096049
       3       2       4       28.693578       28.628657        0.356055
       4       2       4       11.884680       11.875605        0.159377
       5       2       4       23.327405       23.185556        0.279880
       6       2       4       20.695062       20.664220        0.244622
       7       2       4        2.145895        2.304778        0.109920
       8       2       4       11.367125       11.487820        0.154682
      -8       3       4        0.074812        0.379473        0.379473
      -7       3       4       26.094204       26.134651        0.309470
      -6       3       4        6.184106        6.296110        0.085554
      -5       3       4       10.210933       10.156279        0.132806
      -4       3       4       46.371446       46.672154        0.653137
      -3       3       4       20.004445       19.905778        0.242106
      -2       3       4        8.887076        8.933085        0.122977
      -1       3       4       22.408177       22.277118        0.274846
       0       3       4       22.601416       22.323306        0.304451
       1       3       4        8.414090        8.338465        0.120132
       2       3       4       43.863887       43.815522        0.606611
       3       3       4       31.043987       30.840071        0.373040
       4       3       4       20.955996       20.715695        0.272114
       5       3       4        5.897484        5.916333        0.086582
       6       3       4        1.589925        1.478107        0.119063
       7       3       4       11.357679       11.233877        0.149203
      -7       4       4        4.457822        4.446459        0.090888
      -6       4       4       19.403657       19.479733        0.256050
      -5       4       4       14.460079       14.528248        0.172762
      -4       4       4        2.453114        2.987139        0.081610
      -3       4       4       15.980894       16.034026        0.209678
      -2       4       4        2.120866        2.198431        0.073461
      -1       4       4        1.973237        2.043477        0.068914
       0       4       4       10.413965       10.409611        0.137318
       1       4       4        5.104581        4.960242        0.073525
       2       4       4       21.972237       21.780725        0.260270
       3       4       4       18.338384       18.082865        0.235176
       4       4       4        3.747281        3.600000        0.081478
       5       4       4       15.164143       14.889929        0.190610
       6       4       4        7.462757        7.459222        0.105244
      -5       5       4       23.674811       24.053274        0.377126
      -4       5       4        2.259960        2.171451        0.099592
      -3       5       4        9.156931        9.187600        0.139949
      -2       5       4        5.473204        5.601785        0.087894
      -1       5       4        6.516158        6.575789        0.094431
       0       5       4       14.597528       14.775656        0.205137
       1       5       4       28.037337       28.189182        0.369944
       2       5       4        5.080640        5.076022        0.085832
       3       5       4        0.793375        0.843623        0.210062
       4       5       4       13.957237       13.887764        0.232729
     -10       1       5        9.232241        9.154616        0.130482
      -9       1       5        5.251359        5.282897        0.087514
      -8       1       5       14.235637       14.249912        0.172981
      -7       1       5        4.399022        4.497333        0.079075
      -6       1       5       29.408578       29.546573        0.370384
      -5       1       5       16.708606       16.463596        0.201677
      -4       1       5        0.883096        0.807713        0.268640
      -3       1       5       43.092011       43.734883        0.661806
      -2       1       5       13.703741       13.556179        0.182698
      -1       1       5        3.367373        3.043583        0.106493
       0       1       5       24.563190       25.230537        0.368719
       1       1       5       31.491926       32.109344        0.439801
       2       1       5       13.745600       13.587126        0.181530
       3       1       5        6.530422        6.803014        0.100253
       4       1       5       28.263679       28.393133        0.370107
       5       1       5        3.163628        3.291200        0.097613
       6       1       5       22.979965       23.075311        0.274654
       7       1       5       19.094443       19.153068        0.226103
       8       1       5        0.035623        0.701213        0.701213
      -9       2       5        7.383987        7.267118        0.099831
      -8       2       5       17.453879       17.420964        0.212536
      -7       2       5        9.412096        9.431384        0.120637
      -6       2       5        6.286183        6.314111        0.086030
      -5       2       5       39.928010       39.969739        0.535616
      -4       2       5        7.227502        7.157374        0.106842
      -3       2       5        4.878435        4.765396        0.102243
      -2       2       5        5.199735        5.410638        0.093025
      -1       2       5       66.211901       66.423415        1.216590
       0       2       5       21.083049       20.808412        0.261149
       1       2       5       28.233283       28.320487        0.351755
       2       2       5       37.008624       36.700272        0.483702
       3       2       5       23.607818       23.465294        0.293112
       4       2       5        2.314584        2.337178        0.090981
       5       2       5       11.633349       11.664905        0.141450
       6       2       5       29.690473       29.774990        0.369208
       7       2       5        2.750005        2.551470        0.100185
       8       2       5        8.232495        8.244635        0.118996
      -8       3       5        3.021494        2.949831        0.092402
      -7       3       5       17.581746       17.715248        0.225822
      -6       3       5        2.405771        2.401937        0.070113
      -5       3       5        5.842861        5.763679        0.082042
      -4       3       5       15.994881       15.945219        0.192759
      -3       3       5       13.947537       13.899640        0.166469
      -2       3       5        7.447594        7.465588        0.109638
      -1       3       5        2.638769        2.567177        0.101574
       0       3       5       11.761845       11.703846        0.173451
       1       3       5       13.897618       13.790939        0.203813
       2       3       5        8.270924        8.211212        0.180334
       3       3       5        1.008326        1.038653        0.116319
       4       3       5        5.611232        5.558777        0.080730
       5       3       5       19.143990       18.979726        0.229259
       6       3       5        1.122827        1.116647        0.192580
       7       3       5        3.084071        3.120993        0.125397
      -7       4       5       14.330041       14.421165        0.194078
      -6       4       5       18.525961       18.754999        0.237710
      -5       4       5       11.005766       11.113505        0.135345
      -4       4       5       10.021720       10.103465        0.124988
      -3       4       5        2.018396        1.926032        0.073790
      -2       4       5       17.522465       17.511996        0.236869
      -1       4       5       23.419732       23.508296        0.303556
       0       4       5       25.829820       25.866774        0.332875
       1       4       5       21.463597       21.361882        0.268281
       2       4       5       12.988838       12.935223        0.168078
       3       4       5        1.401511        1.320530        0.114670
       4       4       5       13.448365       13.417898        0.162711
       5       4       5       12.789360       12.758135        0.176004
       6       4       5       11.262463       11.225863        0.147506
      -5       5       5        1.411616        1.699500        0.129150
      -4       5       5        0.679814        0.825106        0.250041
      -3       5       5        3.168887        3.281311        0.094777
      -2       5       5        6.221638        6.072397        0.089086
      -1       5       5        1.400077        1.322006        0.124592
       0       5       5        5.298719        5.336947        0.085756
       1       5       5        6.175652        6.203467        0.088158
       2       5       5        3.399308        3.244688        0.088583
       3       5       5        4.188769        3.998625        0.089789
     -10       0       6       10.348494       10.409611        0.183664
      -9       0       6       14.796948       14.774979        0.186627
      -8       0       6        0.380931        0.481248        0.383269
      -7       0       6       47.974946       47.846839        0.802392
      -6       0       6       38.503993       38.068228        0.614390
      -5       0       6       32.537637       32.634185        0.536677
      -4       0       6       19.933711       20.659380        0.785528
      -3       0       6       10.481531       11.467345        0.409768
      -2       0       6       39.125523       39.258375        0.673145
      -1       0       6       42.453248       41.748533        2.046770
       0       0       6       94.044341       92.093377        4.936793
       1       0       6       45.092648       45.241463        1.696888
       2       0       6        5.868075        5.931273        0.143959
       3       0       6       72.034348       72.092718        1.578039
       4       0       6       11.016895       10.868303        0.169704
       5       0       6        7.821854        7.672157        0.134917
       6       0       6       19.593137       20.700725        0.292883
       7       0       6        3.370895        3.364075        0.148488
       8       0       6        6.586676        6.573888        0.148859
      -9       1       6       14.085152       14.036738        0.176723
      -8       1       6        3.889921        3.789459        0.082304
      -7       1       6       13.028598       13.145722        0.158420
      -6       1       6       37.167295       37.412431        0.503895
      -5       1       6        6.083086        6.003416        0.096725
      -4       1       6       39.981351       39.891227        0.567697
      -3       1       6        2.031262        1.662468        0.133972
      -2       1       6        6.958782        7.027019        0.107626
      -1       1       6        2.230885        2.116625        0.114900
       0       1       6       52.466448       53.843013        0.997672
       1       1       6       42.997602       44.615692        0.825739
       2       1       6       61.451033       62.060293        1.089071
       3       1       6        6.422137        6.597878        0.108425
       4       1       6       18.984382       18.976828        0.238899
       5       1       6       27.119650       27.254174        0.332250
       6       1       6       13.885254       13.894963        0.162520
       7       1       6        3.037213        2.995563        0.096702
       8       1       6        6.277000        6.279570        0.104378
      -9       2       6       17.567524       17.522557        0.213022
      -8       2       6       22.546541       22.678404        0.294034
      -7       2       6        4.484749        4.473254        0.073822
      -6       2       6        3.190617        3.167649        0.084793
      -5       2       6       26.806477       26.764342        0.324788
      -4       2       6        7.279393        7.184915        0.103531
      -3       2       6       35.432044       35.122500        0.448879
      -2       2       6       25.399006       25.151342        0.318702
      -1       2       6       12.989362       12.879441        0.176292
       0       2       6        6.895091        6.937363        0.107721
       1       2       6       37.672771       37.566075        0.549592
       2       2       6        9.424681        9.420881        0.128034
       3       2       6       19.994980       19.703299        0.243083
       4       2       6        7.765575        7.681471        0.102553
       5       2       6       20.904515       20.905023        0.251452
       6       2       6        4.513342        4.503776        0.083482
       7       2       6        7.263641        7.286288        0.101165
       8       2       6        0.663884        0.512543        0.406713
      -8       3       6       17.236439       17.189823        0.206596
      -7       3       6       11.931660       11.972468        0.146226
      -6       3       6        7.489839        7.785114        0.123260
      -5       3       6        6.523219        6.482129        0.088695
      -4       3       6        8.646606        8.576363        0.106475
      -3       3       6        0.710140        1.418873        0.089474
      -2       3       6       57.523759       56.774114        0.934701
      -1       3       6       30.739827       30.702769        0.443390
       0       3       6        1.110379        1.489732        0.109224
       1       3       6       19.949253       20.085816        0.280009
       2       3       6        4.547857        4.432606        0.075084
       3       3       6       13.267449       13.420879        0.171728
       4       3       6       30.784326       30.496065        0.366346
       5       3       6       28.573602       28.405985        0.368510
       6       3       6        1.409828        1.425272        0.130204
       7       3       6        7.768508        7.645391        0.166554
      -7       4       6        6.102644        6.275269        0.097405
      -6       4       6        4.112985        4.127590        0.086551
      -5       4       6        0.251036        0.426732        0.365088
      -4       4       6       16.094376       16.047118        0.194674
      -3       4       6       14.945587       14.924142        0.179312
      -2       4       6        5.730416        5.822972        0.086509
      -1       4       6       27.013280       27.097417        0.355128
       0       4       6        7.558715        7.543474        0.100155
       1       4       6        8.388118        8.502411        0.110689
       2       4       6        5.580474        5.486985        0.081617
       3       4       6        1.542310        1.610528        0.099138
       4       4       6       11.033568       10.989540        0.135970
       5       4       6        8.621774        8.622587        0.118529
      -4       5       6        6.873365        6.827371        0.121478
      -3       5       6       17.751144       18.284693        0.217319
      -2       5       6        0.228685        0.672830        0.672830
      -1       5       6       16.791614       17.015287        0.217966
       0       5       6       25.429986       25.543492        0.366519
       1       5       6        1.365253        1.345920        0.131424
       2       5       6        3.984017        4.026785        0.092322
       3       5       6       11.638593       11.705127        0.171264
      -9       1       7       12.385268       12.402419        0.153338
      -8       1       7       22.367872       22.483994        0.264858
      -7       1       7       21.775574       21.737755        0.259860
      -6       1       7        5.005542        5.104214        0.094723
      -5       1       7        3.065799        2.967154        0.088994
      -4       1       7       28.110628       28.222863        0.361420
      -3       1       7       56.097659       55.965882        1.030011
      -2       1       7       17.430597       17.244419        0.218263
      -1       1       7       60.755757       61.392182        1.552145
       0       1       7       17.412893       18.094474        0.246225
       1       1       7       12.968061       13.091982        0.245971
       2       1       7       16.312674       16.721543        0.216695
       3       1       7       16.362538       16.200926        0.201551
       4       1       7        8.816157        8.633250        0.120201
       5       1       7        6.635422        6.853539        0.091291
       6       1       7       10.339415       10.395672        0.126787
       7       1       7        3.581311        3.674235        0.104921
       8       1       7        1.658346        1.640792        0.177884
      -9       2       7        9.503558        9.418280        0.143044
      -8       2       7        7.533406        7.534056        0.101156
      -7       2       7       13.195618       13.162067        0.153608
      -6       2       7        1.403316        1.331127        0.106668
      -5       2       7       13.840718       13.773888        0.163231
      -4       2       7        7.799620        7.831922        0.110199
      -3       2       7       39.024219       38.674927        0.508974
      -2       2       7       17.618931       17.235429        0.220435
      -1       2       7        3.443512        3.481953        0.095215
       0       2       7       35.168111       35.689774        0.520185
       1       2       7       26.935692       27.239310        0.494217
       2       2       7       22.573413       22.704625        0.332544
       3       2       7        5.652763        5.770009        0.103352
       4       2       7       37.188349       37.333899        0.475657
       5       2       7        6.249026        6.292456        0.086974
       6       2       7        3.151853        3.120801        0.095491
       7       2       7        5.415475        5.433507        0.100778
      -8       3       7        9.736611        9.841697        0.126503
      -7       3       7        0.480259        0.438748        0.336768
      -6       3       7        8.009861        8.119360        0.117735
      -5       3       7       12.009434       11.963277        0.147186
      -4       3       7        6.816355        6.978897        0.089557
      -3       3       7        6.115125        6.116290        0.093334
      -2       3       7       27.071185       27.151243        0.342849
      -1       3       7        3.912962        4.031253        0.075750
       0       3       7        2.947431        2.831872        0.088589
       1       3       7       13.012327       12.952992        0.176060
       2       3       7       16.280586       16.057086        0.207480
       3       3       7        4.293823        4.284040        0.069897
       4       3       7        1.769414        1.889762        0.085572
       5       3       7        6.420959        6.315220        0.122563
       6       3       7        6.758978        6.670382        0.101288
      -7       4       7        6.521691        6.453139        0.123605
      -6       4       7        0.024448        0.668506        0.668506
      -5       4       7        3.283295        3.221490        0.084772
      -4       4       7        9.018287        9.148224        0.113568
      -3       4       7       12.205531       12.319903        0.153556
      -2       4       7       18.276576       18.391302        0.220722
      -1       4       7       16.055171       16.074203        0.199380
       0       4       7        1.297667        1.462874        0.111097
       1       4       7        3.414108        3.424617        0.079023
       2       4       7       12.629831       12.708265        0.189879
       3       4       7       22.178955       22.119448        0.292401
       4       4       7       19.079855       18.990524        0.236858
       5       4       7       12.902123       12.752255        0.181256
      -4       5       7        0.670983        0.633561        0.313249
      -3       5       7        6.051447        6.083174        0.088843
      -2       5       7        1.566249        1.428321        0.117863
      -1       5       7        2.910650        2.953523        0.090623
       0       5       7        0.426627        0.431277        0.431277
       1       5       7        2.858821        2.874543        0.105627
       2       5       7        1.476269        1.486136        0.142931
     -10       0       8       12.516717       12.476778        0.172308
      -9       0       8        6.241320        6.264743        0.108283
      -8       0       8       21.319985       21.199292        0.256991
      -7       0       8        1.545011        1.531307        0.149894
      -6       0       8        3.247945        3.232182        0.174405
      -5       0       8       50.431537       51.981247        1.116033
      -4       0       8       72.534647       64.600310        9.649513
      -3       0       8       13.910958       14.240786        0.304144
      -2       0       8       63.008732       64.065513        1.427186
      -1       0       8       66.406115       69.263699        2.342402
       0       0       8       51.198963       49.553910        1.135422
       1       0       8       25.282743       25.853240        0.403485
       2       0       8       30.598351       31.036914        0.550523
       3       0       8       10.187103       10.235722        0.608677
       4       0       8        3.234492        2.939575        0.154346
       5       0       8       36.373555       36.801223        0.521890
       6       0       8       12.012540       12.066897        0.153039
       7       0       8       20.093187       20.331749        0.253900
       8       0       8       16.199808       16.361846        0.229270
      -9       1       8        6.585651        6.543241        0.091109
      -8       1       8        7.312681        7.253137        0.094716
      -7       1       8        0.017432        0.642184        0.642184
      -6       1       8        5.168118        5.225897        0.085858
      -5       1       8       12.301084       12.384668        0.152742
      -4       1       8       39.623879       39.744937        0.536519
      -3       1       8        9.225420        8.760651        0.120280
      -2       1       8       50.830833       50.729774        0.848916
      -1       1       8       28.527414       28.997241        0.391822
       0       1       8       15.752539       15.838245        0.214225
       1       1       8       28.827582       29.060970        0.379443
       2       1       8       20.480912       20.862167        0.253916
       3       1       8       18.496261       18.659582        0.231343
       4       1       8       16.020566       16.042755        0.187788
       5       1       8        3.661919        3.649658        0.076284
       6       1       8       19.698916       19.822210        0.233693
       7       1       8       20.679335       20.742710        0.272732
      -9       2       8       22.292894       22.304484        0.285628
      -8       2       8        7.769188        7.720816        0.099924
      -7       2       8       12.397016       12.430205        0.145662
      -6       2       8       10.874345       11.017259        0.130570
      -5       2       8        4.188099        4.208444        0.073471
      -4       2       8       27.384790       27.365124        0.336065
      -3       2       8       50.683083       49.912924        0.738236
      -2       2       8       16.279645       15.954310        0.202802
      -1       2       8       20.573024       20.286449        0.324485
       0       2       8        1.620176        1.969010        0.092257
       1       2       8        7.280671        7.415794        0.124223
       2       2       8       22.511522       22.624544        0.323872
       3       2       8       30.591812       30.485570        0.375273
       4       2       8        2.547730        2.490301        0.091989
       5       2       8       11.368421       11.360898        0.140827
       6       2       8        6.987196        6.961250        0.105595
       7       2       8        8.150958        7.972578        0.126560
      -8       3       8       14.132284       14.089003        0.176419
      -7       3       8        0.737383        0.767268        0.221649
      -6       3       8       19.012823       18.935945        0.235143
      -5       3       8        4.572839        4.616817        0.070720
      -4       3       8        1.270419        1.292981        0.115059
      -3       3       8       12.697379       12.811713        0.159046
      -2       3       8       15.118507       15.152228        0.183260
      -1       3       8        7.818994        7.802371        0.140518
       0       3       8       29.874763       29.681813        0.414937
       1       3       8       15.042380       15.078793        0.208689
       2       3       8        3.996404        3.981331        0.070449
       3       3       8       32.241316       32.056513        0.387443
       4       3       8       22.208762       22.128940        0.308766
       5       3       8        5.415022        5.470649        0.091523
       6       3       8        7.444659        7.401013        0.119049
      -6       4       8        7.952113        7.893288        0.107853
      -5       4       8       14.833182       15.142985        0.177358
      -4       4       8        6.281353        6.319494        0.083710
      -3       4       8        2.291796        2.380966        0.067289
      -2       4       8        2.273991        2.275346        0.069536
      -1       4       8        8.388368        8.188468        0.131235
       0       4       8        7.047512        7.102464        0.101464
       1       4       8       22.975578       22.898035        0.319505
       2       4       8        6.807916        6.851423        0.105906
       3       4       8       13.459433       13.492961        0.172676
       4       4       8       13.612887       13.532923        0.220898
      -4       5       8        8.349672        8.579394        0.114821
      -3       5       8        2.312912        2.171267        0.089249
      -2       5       8        3.252724        3.227073        0.095300
      -1       5       8        2.532067        2.449959        0.126901
       0       5       8        7.491622        7.524228        0.113357
       1       5       8        8.293606        8.406188        0.129353
       2       5       8       25.069848       25.272317        0.350038
      -9       1       9       12.608672       12.643971        0.151173
      -8       1       9       11.112024       11.177656        0.132748
      -7       1       9        9.723736        9.732882        0.116958
      -6       1       9       19.891279       20.190344        0.237400
      -5       1       9       49.350186       49.264693        0.722959
      -4       1       9       20.315458       20.371549        0.251161
      -3       1       9       23.442355       23.439070        0.291284
      -2       1       9       14.216170       14.454757        0.189765
      -1       1       9       39.780441       39.568927        0.543295
       0       1       9       18.397318       18.427968        0.270600
       1       1       9       41.541609       42.214571        0.599309
       2       1       9       40.434648       40.676652        0.579520
       3       1       9        3.739670        3.646094        0.087583
       4       1       9       13.761923       13.762631        0.171457
       5       1       9        4.171261        4.117645        0.082921
       6       1       9       17.816631       18.051593        0.213151
       7       1       9        0.765132        0.838391        0.324485
      -9       2       9        3.511963        3.524202        0.096375
      -8       2       9        3.483340        3.457745        0.081653
      -7       2       9       12.510677       12.496800        0.145281
      -6       2       9       16.874731       17.059601        0.196624
      -5       2       9        1.191594        1.190924        0.110878
      -4       2       9       11.358888       11.335343        0.158134
      -3       2       9       21.703182       21.450874        0.261018
      -2       2       9       12.297158       12.171688        0.165857
      -1       2       9        8.495687        8.405355        0.127675
       0       2       9       22.349349       22.394419        0.334501
       1       2       9        8.231448        8.092095        0.134017
       2       2       9       26.543509       26.741541        0.417787
       3       2       9        4.544923        4.664011        0.084492
       4       2       9       11.387794       11.403947        0.141620
       5       2       9        9.965336       10.003499        0.120686
       6       2       9       17.749534       17.687001        0.232202
      -8       3       9        6.918238        6.924522        0.096638
      -7       3       9        9.313869        9.280517        0.114493
      -6       3       9       16.872256       17.031442        0.204677
      -5       3       9        0.625611        0.730274        0.171436
      -4       3       9       18.101905       18.122914        0.221238
      -3       3       9        6.697854        7.017407        0.124077
      -2       3       9        8.455711        8.536627        0.107511
      -1       3       9        3.057671        3.052048        0.098170
       0       3       9       19.345683       19.193488        0.251472
       1       3       9        9.516119        9.392603        0.121627
       2       3       9        3.606624        3.561741        0.075626
       3       3       9       17.793970       17.823019        0.244623
       4       3       9        7.473502        7.522433        0.115612
       5       3       9        1.590560        1.550065        0.131967
       6       3       9        5.445039        5.741864        0.101119
      -6       4       9        1.037082        1.219262        0.159828
      -5       4       9        0.465856        0.650999        0.250999
      -4       4       9        4.410404        4.446572        0.077476
      -3       4       9        2.038454        2.187419        0.079339
      -2       4       9        1.885916        1.858655        0.087300
      -1       4       9        3.481281        3.495998        0.076202
       0       4       9        7.599368        7.619580        0.097014
       1       4       9       10.345921       10.257680        0.169073
       2       4       9        7.896200        7.993185        0.107375
       3       4       9        9.503000        9.496894        0.157676
       4       4       9        3.054681        2.853139        0.117796
      -3       5       9        6.388425        6.257635        0.094681
      -2       5       9        2.924705        2.916676        0.094036
      -1       5       9        7.936016        7.935931        0.104520
       0       5       9        1.228697        1.087428        0.187206
       1       5       9        2.545929        2.657123        0.101540
      -9       0      10       21.568953       21.726251        0.325784
      -8       0      10        7.775800        7.785307        0.108198
      -7       0      10        3.546280        3.515395        0.087130
      -6       0      10       51.506843       51.905298        1.012961
      -5       0      10       30.276010       31.123143        0.458994
      -4       0      10        4.028581        3.919311        0.157796
      -3       0      10        5.896826        6.084078        0.149349
      -2       0      10       41.663618       40.629177        0.761521
      -1       0      10        5.576819        5.484524        0.114607
       0       0      10       60.387824       60.849240        2.237381
       1       0      10       78.666594       80.857962        2.266168
       2       0      10       17.498105       18.004444        0.251979
       3       0      10        3.276650        3.319488        0.129504
       4       0      10        6.301891        6.334114        0.101458
       5       0      10       25.575726       25.697665        0.340615
       6       0      10       17.706241       17.497714        0.239383
       7       0      10       23.535925       23.435017        0.309922
      -9       1      10        3.151208        3.317228        0.085046
      -8       1      10       18.048072       18.231292        0.212968
      -7       1      10       16.311100       16.374981        0.191038
      -6       1      10       21.407689       21.598148        0.252891
      -5       1      10       15.450992       15.397402        0.184250
      -4       1      10        0.685312        0.658635        0.254407
      -3       1      10        5.807052        5.830352        0.100081
      -2       1      10       16.967913       17.164498        0.226080
      -1       1      10        0.669823        0.787718        0.217631
       0       1      10       36.516759       37.135293        0.627212
       1       1      10       25.592186       26.003269        0.422026
       2       1      10       19.595012       20.097263        0.274297
       3       1      10       27.828246       28.012319        0.337059
       4       1      10        1.524848        1.581487        0.087934
       5       1      10        2.699749        2.709354        0.084645
       6       1      10        1.618502        1.634870        0.123480
       7       1      10        5.476290        5.504998        0.099445
      -9       2      10        6.874069        6.879608        0.100006
      -8       2      10        9.996582        9.978677        0.121345
      -7       2      10       26.478101       26.673208        0.313769
      -6       2      10        9.460284        9.505420        0.113082
      -5       2      10        0.097289        0.387814        0.325364
      -4       2      10       16.783686       16.747537        0.202447
      -3       2      10       10.046971        9.993998        0.128351
      -2       2      10       28.756763       28.329137        0.358974
      -1       2      10       41.002061       41.086251        0.581436
       0       2      10       15.476113       15.446035        0.240115
       1       2      10        6.681146        6.681317        0.136625
       2       2      10       26.227221       26.182819        0.338090
       3       2      10       10.182990       10.187738        0.136370
       4       2      10       19.341308       19.335977        0.243308
       5       2      10       19.088726       19.259283        0.234563
       6       2      10        3.692746        3.615107        0.091189
      -8       3      10        9.163811        9.344303        0.120313
      -7       3      10       10.160471       10.018483        0.124545
      -6       3      10        2.148770        2.144458        0.073444
      -5       3      10        7.597730        7.605327        0.094468
      -4       3      10       24.164151       24.186773        0.283635
      -3       3      10       13.644234       13.597426        0.162025
      -2       3      10       14.162318       14.282857        0.167971
      -1       3      10       17.077918       17.033790        0.227244
       0       3      10        3.328617        3.439041        0.073183
       1       3      10        2.480928        2.458007        0.068468
       2       3      10        4.690213        4.612158        0.086012
       3       3      10        1.551806        1.394668        0.106142
       4       3      10        9.544899        9.572147        0.141134
       5       3      10       18.561798       18.378792        0.322214
      -6       4      10        4.156261        4.143187        0.092015
      -5       4      10       14.505085       14.491032        0.172861
      -4       4      10        5.176444        5.145289        0.082681
      -3       4      10       18.472052       18.699198        0.228410
      -2       4      10       14.722762       14.819244        0.185038
      -1       4      10        0.048585        0.371214        0.371214
       0       4      10       12.180995       12.184827        0.158190
       1       4      10        0.529712        0.596322        0.281997
       2       4      10        3.935676        3.904357        0.085456
       3       4      10        9.983165       10.076210        0.195926
      -2       5      10        5.233706        5.426878        0.098557
      -1       5      10       11.336709       11.645600        0.159521
      -9       1      11        7.760834        7.742609        0.104350
      -8       1      11        3.840170        3.842916        0.079539
      -7       1      11       20.602009       20.682360        0.241714
      -6       1      11        6.163230        6.146625        0.082303
      -5       1      11        1.180404        1.078749        0.129434
      -4       1      11        4.166954        4.147650        0.097712
      -3       1      11       38.426056       38.329101        0.523149
      -2       1      11       27.516719       27.633313        0.352551
      -1       1      11       25.894011       25.789921        0.380867
       0       1      11       43.512874       43.947582        0.783824
       1       1      11        0.757655        1.074802        0.171364
       2       1      11        3.970183        4.013228        0.073558
       3       1      11       11.201297       11.080162        0.135301
       4       1      11       34.176613       34.458236        0.426633
       5       1      11       16.401835       16.333707        0.204851
       6       1      11       17.247939       17.267889        0.218549
      -8       2      11       13.471787       13.418644        0.161570
      -7       2      11       14.299297       14.219353        0.166595
      -6       2      11        1.337299        1.434747        0.084710
      -5       2      11       19.235892       19.209373        0.223062
      -4       2      11        8.357302        8.303734        0.103673
      -3       2      11       14.628175       14.522052        0.175973
      -2       2      11       11.284108       11.237882        0.163136
      -1       2      11       25.904190       26.122213        0.386634
       0       2      11        3.565982        3.811561        0.093094
       1       2      11        8.932219        9.018647        0.131409
       2       2      11       17.082215       17.121332        0.221628
       3       2      11        9.235478        9.176873        0.124028
       4       2      11        3.300544        3.299091        0.079774
       5       2      11        9.804169        9.839970        0.143424
       6       2      11        7.277529        7.328847        0.106174
      -7       3      11        1.427110        1.466833        0.108746
      -6       3      11        6.255290        6.224227        0.087127
      -5       3      11        2.173401        2.223353        0.074470
      -4       3      11       13.596874       13.664187        0.170114
      -3       3      11        3.608201        3.560197        0.072791
      -2       3      11       13.486149       13.437634        0.160586
      -1       3      11       19.583652       19.582390        0.253655
       0       3      11        3.537527        3.580223        0.068671
       1       3      11       11.795311       11.673046        0.148290
       2       3      11        1.258449        1.245673        0.106111
       3       3      11       12.055744       11.931890        0.145881
       4       3      11        1.861108        1.938582        0.102608
       5       3      11       13.964799       13.780784        0.234936
      -5       4      11        1.834398        1.796997        0.108389
      -4       4      11        1.057532        1.048713        0.169964
      -3       4      11        5.970151        5.997166        0.088951
      -2       4      11       12.665073       12.805858        0.162283
      -1       4      11        5.213509        5.251095        0.083214
       0       4      11        2.227559        2.276093        0.078708
       1       4      11        3.466046        3.371350        0.082733
       2       4      11        1.423971        1.333792        0.140896
       3       4      11        0.684910        0.681982        0.304623
      -9       0      12        0.141339        1.042785        0.281404
      -8       0      12        5.281377        5.347616        0.096997
      -7       0      12        6.879084        7.090205        0.111881
      -5       0      12       20.139311       20.501219        0.250787
      -4       0      12       47.136538       48.001354        1.045950
      -3       0      12       36.451701       36.346802        0.845112
      -2       0      12       12.333964       12.395967        0.159546
      -1       0      12       32.300029       32.603067        0.621510
       0       0      12       11.313888       12.007081        0.196916
       1       0      12        7.605096        7.472081        0.127968
       2       0      12       26.630776       26.677893        0.356419
       3       0      12       50.605150       50.695365        0.873582
       4       0      12        5.067563        5.174263        0.093909
       5       0      12       12.713983       12.521981        0.157515
       6       0      12       29.538029       29.721205        0.409944
      -9       1      12        0.743776        0.760855        0.264972
      -8       1      12        4.201846        4.112907        0.079918
      -7       1      12        5.239215        5.145581        0.081393
      -6       1      12       19.541179       19.659603        0.229987
      -5       1      12       15.023896       15.079788        0.174755
      -4       1      12       27.372059       27.403284        0.343721
      -3       1      12       22.174996       22.238255        0.264180
      -2       1      12        9.321497        9.298172        0.118793
      -1       1      12       28.282761       28.448726        0.385583
       0       1      12        1.457608        1.287129        0.132962
       1       1      12        4.233239        4.311380        0.074164
       2       1      12       14.945037       15.206249        0.190257
       3       1      12       10.095227       10.128179        0.123180
       4       1      12       10.264729       10.334409        0.134409
       5       1      12       22.719073       22.735215        0.289948
       6       1      12        2.521861        2.354188        0.108503
      -8       2      12        8.669078        8.576421        0.110903
      -7       2      12        8.411101        8.455294        0.107121
      -6       2      12        9.042194        8.991329        0.109888
      -5       2      12       14.604316       14.744830        0.174655
      -4       2      12        2.572634        2.622461        0.070461
      -3       2      12        4.386265        4.325043        0.070986
      -2       2      12       31.634094       31.779081        0.389115
      -1       2      12       17.836957       17.832555        0.231134
       0       2      12       12.454551       12.511994        0.158857
       1       2      12       11.575363       11.569356        0.139570
       2       2      12        1.891383        1.893806        0.071829
       3       2      12       14.165933       14.392359        0.181448
       4       2      12       30.622749       30.859358        0.396923
       5       2      12       14.239341       14.132940        0.183747
      -7       3      12        3.041515        3.096837        0.091425
      -6       3      12        2.047852        2.536297        0.084481
      -5       3      12        2.478114        2.512469        0.086423
      -4       3      12       10.739512       10.624029        0.133081
      -3       3      12       19.507979       19.617594        0.238224
      -2       3      12       27.988872       27.960329        0.338236
      -1       3      12        1.422011        1.421126        0.093007
       0       3      12        7.981718        8.808859        0.118692
       1       3      12       17.764311       17.742040        0.204652
       2       3      12        5.961791        5.919375        0.081995
       3       3      12       17.347546       17.376133        0.221542
       4       3      12        0.218314        0.707743        0.707743
      -5       4      12        4.244020        4.295463        0.095701
      -4       4      12        1.607549        1.800611        0.116954
      -3       4      12        5.120504        5.066162        0.100782
      -2       4      12        1.034641        1.045466        0.176386
      -1       4      12       13.702398       13.740815        0.187956
       0       4      12       14.824797       14.764823        0.204603
       1       4      12        3.743847        3.789987        0.086475
       2       4      12       17.802537       17.750493        0.264499
      -8       1      13        0.447007        0.655134        0.281904
      -7       1      13        9.301676        9.247216        0.117265
      -6       1      13        6.829151        6.833301        0.090972
      -5       1      13        9.101599        9.092469        0.108539
      -4       1      13       11.961407       11.928956        0.141675
      -3       1      13        2.721557        2.691004        0.078342
      -2       1      13       17.494803       17.206975        0.216390
      -1       1      13        7.169785        7.198889        0.098607
       0       1      13       15.548519       15.547990        0.207521
       1       1      13        7.928907        7.967434        0.104991
       2       1      13       33.270131       33.921232        0.420486
       3       1      13       18.225088       18.489727        0.222269
       4       1      13        7.703732        7.507729        0.103744
       5       1      13       12.498736       12.590075        0.160675
      -8       2      13        4.301860        4.424477        0.094004
      -7       2      13        6.858753        6.827884        0.095871
      -6       2      13        1.359198        1.439027        0.101492
      -5       2      13       26.024107       25.827892        0.303002
      -4       2      13        5.618868        5.592584        0.082140
      -3       2      13       22.250081       22.115379        0.257200
      -2       2      13       16.804431       16.874241        0.196111
      -1       2      13       10.965906       10.789347        0.127264
       0       2      13        9.672713        9.671815        0.118124
       1       2      13       15.894262       15.961516        0.193511
       2       2      13       18.202505       18.212633        0.232644
       3       2      13        5.169690        5.249571        0.079272
       4       2      13       15.876080       16.054906        0.212873
      -7       3      13        8.381803        8.385404        0.110804
      -6       3      13        7.567924        7.664333        0.119202
      -5       3      13        0.505465        0.434971        0.396241
      -4       3      13        3.066937        3.204528        0.082189
      -3       3      13        9.150277        9.137943        0.115526
      -2       3      13        5.752339        5.816700        0.083638
      -1       3      13        3.316073        3.249923        0.076597
       0       3      13        0.547866        0.722011        0.200571
       1       3      13       16.228489       16.136604        0.202678
       2       3      13        0.956102        1.033731        0.144799
       3       3      13       10.658104       10.638609        0.142896
      -4       4      13       15.872957       15.973102        0.207000
      -3       4      13       17.236677       17.330609        0.211613
      -2       4      13        9.950165        9.966394        0.123731
      -1       4      13        1.593979        1.586380        0.109592
       0       4      13        7.448591        7.521104        0.105512
       1       4      13        8.613320        8.673350        0.117533
      -8       0      14       20.102244       20.056171        0.332835
      -7       0      14        9.943519       10.654107        0.141258
      -6       0      14       15.507613       15.644488        0.191009
      -5       0      14        2.545213        2.367150        0.120041
      -4       0      14        4.118446        4.053394        0.104343
      -3       0      14       12.979303       12.724386        0.185646
      -2       0      14       22.739687       22.543957        0.311548
      -1       0      14       21.369547       21.282387        0.334595
       0       0      14       22.224322       22.463971        0.354697
       1       0      14       28.358379       28.641927        0.390379
       2       0      14       30.289807       30.839099        0.482221
       3       0      14        5.837044        5.959195        0.095578
       4       0      14        0.851288        0.878408        0.304735
       5       0      14       11.991962       12.079321        0.190671
      -8       1      14        2.117636        2.100071        0.114247
      -7       1      14       11.846616       11.866339        0.145844
      -6       1      14       14.423447       14.294404        0.171728
      -5       1      14       15.665837       15.628180        0.181821
      -4       1      14       12.371766       12.489996        0.144957
      -3       1      14        1.628854        1.723224        0.080634
      -2       1      14       13.127096       12.969965        0.154740
      -1       1      14       20.559502       20.609706        0.253626
       0       1      14        9.165587        9.080418        0.111472
       1       1      14       34.354676       34.898854        0.426256
       2       1      14        5.428047        5.403517        0.078858
       3       1      14        2.462778        2.472205        0.075938
       4       1      14        4.739482        4.801250        0.087865
       5       1      14        1.614232        1.631962        0.150983
      -7       2      14        5.788365        5.810508        0.092728
      -6       2      14        7.684727        7.603552        0.097821
      -5       2      14        2.547663        2.635868        0.076747
      -4       2      14       14.470603       14.469278        0.168229
      -3       2      14        2.550679        2.685908        0.076329
      -2       2      14       11.266948       11.167811        0.132866
      -1       2      14        3.405637        3.372536        0.072082
       0       2      14       23.125830       23.128554        0.267670
       1       2      14        7.893728        7.978972        0.101028
       2       2      14        3.890145        3.895639        0.080013
       3       2      14        8.774721        8.645461        0.116100
       4       2      14       10.136600       10.295144        0.132960
      -6       3      14       22.605663       22.399330        0.283273
      -5       3      14        2.773530        2.776383        0.095301
      -4       3      14       17.261154       17.192440        0.200383
      -3       3      14       25.392452       25.478226        0.300259
      -2       3      14        6.866061        6.797205        0.090641
      -1       3      14       15.594164       15.560848        0.190097
       0       3      14       16.103896       16.052103        0.193666
       1       3      14       11.797291       11.868446        0.141980
       2       3      14        8.842744        8.724334        0.125206
       3       3      14       21.338616       21.264995        0.295255
      -3       4      14        7.343222        7.423207        0.104259
      -2       4      14        8.803476        9.012880        0.115914
      -1       4      14        5.633348        5.673094        0.089547
      -8       1      15       12.189761       12.200000        0.154254
      -7       1      15       11.173139       11.155716        0.155261
      -6       1      15        5.688117        5.758819        0.086342
      -5       1      15       19.286457       19.378596        0.227095
      -4       1      15        1.176373        1.064566        0.109422
      -3       1      15        1.209727        1.127475        0.103561
      -2       1      15       10.363976       10.383641        0.135226
      -1       1      15        9.968172        9.937706        0.123685
       0       1      15        5.795626        5.760989        0.078648
       1       1      15        6.273906        6.427675        0.095850
       2       1      15        7.016280        7.095139        0.098140
       3       1      15        5.402883        5.412116        0.082763
       4       1      15        9.360540        9.519296        0.136013
      -7       2      15       19.638762       19.452763        0.247816
      -6       2      15        5.116053        5.020060        0.082652
      -5       2      15       10.639537       10.627794        0.128270
      -4       2      15       18.120118       18.119051        0.213744
      -3       2      15       16.358475       16.276670        0.188787
      -2       2      15        4.597321        4.550494        0.074782
      -1       2      15       10.755793       10.616026        0.127937
       0       2      15       30.156568       30.065429        0.360379
       1       2      15        2.923317        2.948050        0.076222
       2       2      15       10.913093       10.915127        0.142941
       3       2      15        3.384629        3.451232        0.096533
      -5       3      15        4.680995        4.615734        0.091908
      -4       3      15        7.217103        7.247068        0.096544
      -3       3      15        3.805189        3.905509        0.081244
      -2       3      15       10.301719       10.331505        0.125625
      -1       3      15        7.357630        7.391143        0.106571
       0       3      15        1.343963        1.485530        0.108940
       1       3      15        2.847407        2.846647        0.090363
       2       3      15        6.947253        6.787709        0.097418
      -7       0      16        8.195411        8.266257        0.132623
      -6       0      16       34.727367       34.949821        0.489264
      -5       0      16        1.124937        1.044940        0.260275
      -4       0      16       23.219580       22.946024        0.316839
      -3       0      16       11.345006       11.253444        0.151192
      -2       0      16       10.581107       10.413453        0.153823
      -1       0      16       14.726125       14.642746        0.199062
       0       0      16       10.037982       10.420653        0.174678
       1       0      16       10.766980       10.808330        0.168311
       2       0      16       18.455422       18.304098        0.266360
       3       0      16       10.186801       10.218610        0.159784
      -7       1      16        7.215363        7.376652        0.112494
      -6       1      16        2.435763        2.393972        0.088261
      -5       1      16       22.602442       22.655463        0.265287
      -4       1      16       14.387846       14.259032        0.170029
      -3       1      16       17.306493       17.156340        0.201400
      -2       1      16        3.169413        3.108569        0.074858
      -1       1      16        7.795822        7.683163        0.099233
       0       1      16        5.944514        5.916080        0.084528
       1       1      16       14.823282       14.811482        0.189923
       2       1      16        2.132211        2.039902        0.094806
       3       1      16       23.555407       23.563107        0.292310
      -6       2      16        1.715594        1.705960        0.107242
      -5       2      16        5.454250        5.523495        0.084929
      -4       2      16        9.637944        9.705668        0.119115
      -3       2      16       11.718578       11.649034        0.138170
      -2       2      16       18.807315       18.699465        0.217582
      -1       2      16        0.676477        0.813757        0.200568
       0       2      16        5.100800        5.046088        0.079801
       1       2      16        7.255027        7.304861        0.097990
       2       2      16       10.861721       10.841125        0.173886
      -4       3      16        6.161226        6.006663        0.089062
      -3       3      16        0.190686        0.461411        0.354173
      -2       3      16       17.539493       17.410055        0.205695
      -1       3      16       32.934388       32.819354        0.407319
       0       3      16        3.336872        3.355294        0.089257
      -6       1      17        3.126107        3.252845        0.094839
      -5       1      17       12.441634       12.323555        0.158030
      -4       1      17        6.567595        6.535901        0.086172
      -3       1      17       23.784223       23.565229        0.277249
      -2       1      17       17.059103       16.876018        0.198189
      -1       1      17        3.976847        4.031005        0.083854
       0       1      17       13.744111       13.851715        0.167783
       1       1      17        6.050171        5.897372        0.088930
       2       1      17        6.569895        6.503845        0.103064
      -5       2      17        8.557623        8.443933        0.110026
      -4       2      17        8.347688        8.293974        0.106605
      -3       2      17        3.135389        3.102354        0.083977
      -2       2      17       22.968987       22.744890        0.272684
      -1       2      17        0.658771        0.674092        0.255642
       0       2      17        0.424059        0.449555        0.355216
       1       2      17        6.253505        6.321234        0.099418
      -6       0      18       12.100966       11.913857        0.164389
      -5       0      18       15.888111       15.659183        0.238417
      -4       0      18       35.463979       35.451657        0.484101
      -3       0      18       17.916230       17.777795        0.252385
      -2       0      18        6.912504        6.644396        0.121973
      -1       0      18       24.027061       23.985829        0.305246
       0       0      18        2.417446        4.266732        0.111253
       1       0      18       29.080993       28.682050        0.424839
      -5       1      18        2.164564        2.277103        0.095476
      -4       1      18        3.091206        3.031930        0.082473
      -3       1      18       19.119334       18.876970        0.231595
      -2       1      18        8.965281        8.753913        0.110650
      -1       1      18       11.942022       11.776247        0.146974
       0       1      18       15.645457       15.560527        0.208654
       1       1      18        6.350548        6.259633        0.095056
      -4       2      18        8.692693        8.581084        0.112790
      -3       2      18       20.337195       20.155892        0.237810
      -2       2      18       16.145355       16.078868        0.192711
      -1       2      18        7.235782        7.028584        0.097207
      -4       1      19       22.587876       22.256909        0.273279
      -3       1      19        1.612398        1.772343        0.115931
      -2       1      19        4.056635        4.122621        0.092484
      -1       1      19        9.751361        9.396542        0.139329

# start Validation Reply Form
_vrf_PLAT417_HAR_B3LYP_oxa05_06
;
PROBLEM: Short Inter D-H..H-D
RESPONSE: This is a very strong hydrogen bond and this is the reason why
the distance is so short.
;
# end Validation Reply Form
