# Supplementary material for: On the accuracy and precision of X-ray and neutron diffraction results as a function of resolution and the electron density model
Source: IUCrJ. 2020 Aug 25;7(Pt 5):920–33. doi: 10.1107/S2052252520010441 (PMC7467170; doi:10.1107/S2052252520010441)
Supplement: Supplementary file 2 [file m-07-00920-sup2.zip › cif_deposition/HAR_B3LYP_oxa05_07.cif]

# ========================
# TONTO generated CIF file
# ========================

data_HAR_B3LYP_oxa05_07

_audit_creation_date               2016-1-14
_audit_creation_method             'Tonto 3.2.0 v. 196f026'

# --------------------
# Chemical information
# --------------------

_chemical_formula_sum             'C2 H6 O6'
_chemical_formula_moiety          'C2 H2 O4, 2(H2 O)'
_chemical_formula_weight           126.07
_chemical_compound_source          'see text'
_chemical_absolute_configuration   unk

# --------------------
# Symmetry information
# --------------------

_symmetry_cell_setting             Monoclinic
_symmetry_space_group_name_H-M     'P 21/c'
_symmetry_space_group_name_Hall    '-P 2ybc'
_symmetry_Int_Tables_number        '14'

loop_
    _symmetry_equiv_pos_as_xyz
'+x, +y, +z'
'-x, -y, -z'
'-x, +y+1/2, -z+1/2'
'+x, -y+1/2, +z+1/2'

# ---------------------
# Unit cell information
# ---------------------

_cell_length_a                6.0938(3) 
_cell_length_b                3.4960(2) 
_cell_length_c                11.8433(5) 
_cell_angle_alpha             90.00 
_cell_angle_beta              103.947(2) 
_cell_angle_gamma             90.00 
_cell_volume                   244.87(2) 

_cell_formula_units_Z             2
_cell_measurement_reflns_used     7377
_cell_measurement_temperature     100(1)
_cell_measurement_theta_max       30.49
_cell_measurement_theta_min       3.44
_exptl_crystal_density_diffrn     1.710
_exptl_crystal_F_000              132 
_exptl_absorpt_coefficient_mu     0.181 
_exptl_crystal_description        unspecified
_exptl_crystal_size_max              0.414                
_exptl_crystal_size_mid              0.344  
_exptl_crystal_size_min              0.210
_exptl_crystal_colour             colourless
_exptl_absorpt_correction_type    multi-scan
_exptl_absorpt_process_details
;
 Absorption correction done by SORTAV
 Blessing, R. H.: (1995) Acta Cryst. A51, 33-38
;
_exptl_absorpt_correction_T_min    0.901
_exptl_absorpt_correction_T_max    0.995

#=======================================================================

# EXPERIMENTAL DATA

_diffrn_reflns_av_R_equivalents   0.0000
_diffrn_reflns_av_unetI/netI      0.0521
_diffrn_reflns_limit_h_max        8
_diffrn_reflns_limit_h_min        -8
_diffrn_reflns_limit_k_max        4
_diffrn_reflns_limit_k_min        0
_diffrn_reflns_limit_l_max        16
_diffrn_reflns_limit_l_min        0
_diffrn_reflns_number             733
_diffrn_reflns_theta_full         26.00
_diffrn_reflns_theta_max          30.49
_diffrn_reflns_theta_min          3.44
_diffrn_ambient_temperature       100(1)
_diffrn_measured_fraction_theta_full 0.988
_diffrn_measured_fraction_theta_max 0.991
_diffrn_measurement_device_type   'Bruker APEX-II CCD'
_diffrn_measurement_method        '\f and \w scans'
_diffrn_radiation_monochromator   'graphite'
_diffrn_radiation_type            MoK\a
_diffrn_radiation_wavelength      0.71073
_diffrn_source                    'fine-focus sealed tube'
_diffrn_standards_number          0
_reflns_number_gt                 714
_reflns_number_total              733
_reflns_threshold_expression      >0sigma(F)

#  
# Refinement details
#  
_refine_special_details          
;
  .  H thermal motions refined anisotropically.
  .  Hirshfeld atom refinement (HAR):
     .  Uses aspherical atomic scattering factors
        obtained from Hirshfeld partitioning of a
        gaussian quantum chemical wavefunction.
     .  Hirshfeld weight functions obtained from
        spherically averaged unrestricted atomic
        densities.
  .  Wavefunction type : rks b3lypgxb3lypgc using cluster
 charges, radius=8.0 angstrom
  .  Gaussian basis set: cc pVTZ
  .  Refinement based on |F| with weight=1/sigma(|F|)
  .  Negative |F|^^2 were pruned from the data
  .  Eigenvalues < 0.1E-04 removed from normal equations
  .  Reflection used in the refinement appear below
  .  Refined using the Tonto program:
     .  Version: 3.2 v. 196f026
     .  Platform: INTEL-ifort-on-LINUX
     .  Build date: Wed Feb  4 17:27:23 CET 2015
;

# Standard CIF keys and data

_refine_ls_structure_factor_coeff  F
_refine_ls_matrix_type             full
_refine_ls_R_factor_gt             0.0158
_refine_ls_wR_factor_gt            0.0176
_refine_ls_goodness_of_fit_ref     1.194681
_refine_ls_number_reflns           733
_refine_ls_number_parameters       64
_refine_ls_number_restraints       0
_refine_ls_number_constraints      0
_refine_ls_hydrogen_treatment      refall
_refine_ls_weighting_scheme        sigma
_refine_ls_weighting_details       'w=1/\s(F)'
_refine_ls_shift/su_max            0.0100
_refine_ls_extinction_method       none

_refine_diff_density_max               0.183599
_refine_diff_density_min              -0.213789 

# ---------------------
# Coordinates and ADP's
# ---------------------

loop_
_atom_site_label
_atom_site_fract_x
_atom_site_fract_y
_atom_site_fract_z
_atom_site_adp_type
_atom_site_occupancy
O1 0.43489(3) 0.44405(5) 0.34991(1) Uani 1.000000000
O2 0.24242(3) 0.74228(5) 0.46369(1) Uani 1.000000000
C1 0.40309(4) 0.55883(6) 0.44799(2) Uani 1.000000000
H1 0.302(1) 0.521(2) 0.2786(7) Uani 1.000000000
O5 0.13012(3) 0.63080(6) 0.17858(2) Uani 1.000000000
H3 0.191(1) 0.695(2) 0.1132(6) Uani 1.000000000
H4 0.010(1) 0.454(2) 0.1504(6) Uani 1.000000000

loop_
_atom_site_aniso_label
_atom_site_aniso_U_11
_atom_site_aniso_U_22
_atom_site_aniso_U_33
_atom_site_aniso_U_12
_atom_site_aniso_U_13
_atom_site_aniso_U_23
O1 0.0125(1) 0.0193(1) 0.0070(1) 0.00478(6) 0.00154(8) -0.00068(6)
O2 0.0108(1) 0.0185(1) 0.0084(1) 0.00542(6) 0.00089(7) -0.00073(6)
C1 0.0088(1) 0.0115(1) 0.0068(1) 0.00153(6) 0.00115(8) -0.00002(6)
H1 0.032(4) 0.040(4) 0.030(5) -0.001(4) 0.013(4) -0.006(4)
O5 0.0103(1) 0.0183(1) 0.0085(1) -0.00179(6) 0.00060(7) 0.00110(6)
H3 0.034(3) 0.042(4) 0.026(4) -0.001(3) 0.010(3) 0.005(3)
H4 0.025(3) 0.038(4) 0.037(4) -0.015(3) 0.006(3) -0.000(3)

loop_
_geom_bond_atom_site_label_1
_geom_bond_atom_site_label_2
_geom_bond_distance
 O1 C1 1.2869(3)
 O2 C1 1.2216(3)
 O1 H1 1.060(8)
 O5 H3 0.962(7)
 O5 H4 0.954(6)

loop_
_geom_angle_atom_site_label_1     
_geom_angle_atom_site_label_2
_geom_angle_atom_site_label_3
_geom_angle     
 O1 C1 O2  126.97(2)
 C1 O1 H1 113.3(4)
 H3 O5 H4 106.4(6)

# Standard CIF keys and data

# ---------------
# Reflection data
# ---------------

loop_
    _diffrn_refln_index_h
    _diffrn_refln_index_k
    _diffrn_refln_index_l
    _diffrn_refln_F_calc
    _diffrn_refln_F_meas
    _diffrn_refln_F_sigma
       1       0       0       58.798060       53.086062        4.646203
       2       0       0       14.150578       14.912076        0.222964
       3       0       0       58.951963       60.022829        3.448276
       4       0       0       20.117953       19.955701        0.254940
       5       0       0       23.767731       23.984995        0.317507
       6       0       0       45.970432       45.948558        0.751434
       7       0       0       31.433884       31.162959        0.578159
       8       0       0       15.796968       15.479341        0.228439
       2       1       0       56.321734       57.970251        1.096883
       3       1       0       31.420472       31.248520        0.400505
       4       1       0        4.758635        4.678889        0.084544
       5       1       0        1.895509        2.018167        0.108665
       6       1       0        2.526076        2.332959        0.113252
       7       1       0       27.409898       27.305311        0.361666
       8       1       0        0.023959        0.512835        0.410366
       0       2       0       11.398815       10.892199        0.167461
       1       2       0       53.489743       53.772670        0.888173
       2       2       0       67.984855       67.861477        1.269060
       3       2       0        4.150953        4.059557        0.091686
       4       2       0       32.621874       32.482457        0.402401
       5       2       0       14.882173       14.844528        0.177899
       6       2       0        0.711448        0.883799        0.209410
       7       2       0       17.888979       17.937391        0.224966
       1       3       0       12.899359       12.822246        0.163257
       2       3       0       10.793357       10.636259        0.136259
       3       3       0       25.134520       25.517053        0.302573
       4       3       0        6.990544        7.173214        0.093666
       5       3       0       33.117517       33.041640        0.399949
       6       3       0        0.247302        1.617282        0.102323
       0       4       0        4.842506        4.897346        0.093910
       1       4       0       12.601043       12.541930        0.157665
       2       4       0       10.498309       10.474254        0.135009
       3       4       0        7.469131        7.386339        0.096963
       4       4       0       24.298871       24.313165        0.302959
       5       4       0        8.786733        8.835836        0.120734
      -8       1       1       16.280132       16.170652        0.200054
      -7       1       1       12.829621       12.808981        0.165406
      -6       1       1        3.544079        3.522073        0.098917
      -5       1       1       22.678403       22.566790        0.273069
      -4       1       1       28.371772       28.646815        0.350879
      -3       1       1       53.873935       53.213814        0.915248
      -2       1       1       40.319067       41.231299        0.638689
       0       1       1       64.421061       63.804859        1.470518
       1       1       1       18.081671       18.333030        0.241043
       2       1       1       24.266026       24.360829        0.321486
       3       1       1       62.431303       61.908804        1.079946
       4       1       1       37.145570       36.883465        0.475087
       5       1       1       31.290252       31.146428        0.392892
       6       1       1       40.921435       40.877745        0.543392
       7       1       1        3.184041        3.142117        0.121604
       8       1       1        2.007718        1.916533        0.132885
      -7       2       1        0.252019        0.536377        0.287178
      -6       2       1       25.412149       25.603906        0.308056
      -5       2       1        9.130977        9.123596        0.116487
      -4       2       1       22.021804       21.877843        0.264884
      -3       2       1       27.433407       27.374075        0.334290
      -2       2       1       36.700682       36.453669        0.478400
      -1       2       1       35.636762       35.499859        0.554902
       0       2       1       25.861561       25.712837        0.327802
       1       2       1       48.639806       48.869725        0.741978
       2       2       1        3.734807        3.839661        0.089995
       3       2       1        8.710604        8.324602        0.117410
       4       2       1       25.984965       25.749951        0.313364
       5       2       1       15.388585       15.228592        0.182662
       6       2       1        9.313099        9.369632        0.124525
       7       2       1        9.908500        9.852259        0.124720
      -6       3       1       10.725129       10.784711        0.130604
      -5       3       1       13.510663       13.316156        0.163589
      -4       3       1        6.741456        6.742032        0.090491
      -3       3       1        5.818229        5.846965        0.085281
      -2       3       1       35.784127       35.687953        0.451892
      -1       3       1        0.913721        1.259484        0.171780
       0       3       1       21.158362       21.075578        0.269329
       1       3       1       16.833447       16.510905        0.207225
       2       3       1       16.133679       16.012183        0.195420
       3       3       1        4.287804        4.248294        0.077443
       4       3       1       18.200034       18.090053        0.218847
       5       3       1       15.344853       15.375630        0.181881
       6       3       1        0.657360        0.599917        0.271435
      -5       4       1        5.382510        5.315825        0.091268
      -4       4       1        1.123870        1.316283        0.124142
      -3       4       1       13.685852       13.620206        0.173645
      -2       4       1       12.199059       12.163059        0.156394
      -1       4       1        7.204864        7.168542        0.109293
       0       4       1       10.277240       10.076210        0.181767
       1       4       1        2.460625        2.407094        0.076622
       2       4       1        0.512247        0.619516        0.225308
       3       4       1        1.891429        1.864001        0.099008
       4       4       1        2.309917        2.279737        0.094949
      -8       0       2        5.586570        5.696139        0.132597
      -7       0       2       11.418165       11.493476        0.185072
      -6       0       2       40.686650       40.891075        0.583879
      -5       0       2       28.250471       28.586710        0.468744
      -4       0       2       93.452560       73.998581       20.261722
      -3       0       2       11.629136       11.438531        0.319629
      -2       0       2       75.470434       62.683491       13.718707
       0       0       2       35.071032       36.245000        1.595324
       1       0       2        9.514255        9.841545        0.165595
       3       0       2       40.602866       40.756104        0.671818
       4       0       2        0.210955        0.560535        0.389071
       5       0       2       78.130303       77.389599        2.150713
       6       0       2       16.385851       16.372538        0.214258
       7       0       2       17.847549       17.633774        0.227741
       8       0       2       11.655682       11.468653        0.171751
      -8       1       2        0.156843        0.709225        0.709225
      -7       1       2       28.126257       28.047282        0.353419
      -6       1       2        7.912169        7.803653        0.117822
      -5       1       2       48.047000       47.401793        0.652248
      -4       1       2       22.606923       22.589821        0.271219
      -3       1       2       17.037894       17.378723        0.225589
      -2       1       2       70.352408       67.985366        1.884761
      -1       1       2       36.412332       37.321709        0.518856
       0       1       2       27.779620       28.336902        0.393745
       1       1       2       61.500339       62.233432        1.571335
       2       1       2        4.873655        4.865491        0.112386
       3       1       2       62.804308       63.331193        1.173169
       4       1       2       41.125923       40.730333        0.546381
       5       1       2       22.904987       22.808551        0.279459
       6       1       2       23.416833       23.292488        0.291836
       7       1       2        1.284270        1.266254        0.184173
      -7       2       2        1.659113        1.773105        0.091112
      -6       2       2       18.922825       19.092145        0.226303
      -5       2       2        2.358327        2.298848        0.087739
      -4       2       2       10.942520       10.670052        0.134872
      -3       2       2       39.765753       39.913406        0.527749
      -2       2       2       65.747591       64.274567        1.462865
      -1       2       2        8.543643        8.613478        0.118715
       0       2       2       33.906539       34.124625        0.465302
       1       2       2        1.033411        0.992321        0.141732
       2       2       2        4.999003        5.110479        0.094306
       3       2       2       49.911295       49.828807        0.762118
       4       2       2       51.562670       51.725526        0.755829
       5       2       2        5.649273        5.635246        0.088806
       6       2       2        0.592485        0.722150        0.293431
       7       2       2        7.689461        7.561283        0.106285
      -6       3       2       10.210291       10.197549        0.128785
      -5       3       2        0.720445        0.839107        0.191264
      -4       3       2       10.899594       11.075198        0.133077
      -3       3       2       47.623531       46.834069        0.620434
      -2       3       2       24.518902       24.450562        0.312833
      -1       3       2       17.085070       16.951991        0.237327
       0       3       2       32.214109       31.858437        0.403549
       1       3       2       20.372750       20.258578        0.254079
       2       3       2       28.620867       28.280028        0.347252
       3       3       2       13.534633       13.539202        0.161235
       4       3       2        3.081047        3.167175        0.074927
       5       3       2        6.909348        6.912380        0.093803
       6       3       2        2.402513        2.424644        0.094644
      -5       4       2        0.159833        0.467868        0.372474
      -4       4       2        6.741416        6.706862        0.093240
      -3       4       2        9.764127        9.735759        0.125400
      -2       4       2       23.417601       23.141521        0.322450
      -1       4       2        9.326943        9.291232        0.124935
       0       4       2       22.634060       22.375880        0.302140
       1       4       2       22.285720       22.047676        0.278891
       2       4       2        4.160360        4.118252        0.074862
       3       4       2        4.485728        4.371727        0.078826
       4       4       2        2.391855        2.243747        0.093700
      -8       1       3       13.153687       13.067517        0.171006
      -7       1       3        5.807346        5.825032        0.093540
      -6       1       3        3.262375        3.244226        0.088596
      -5       1       3       21.318225       21.322289        0.267361
      -4       1       3        3.913149        3.770411        0.090465
      -3       1       3       37.891920       37.660589        0.586475
      -2       1       3       13.501694       13.370490        0.177689
      -1       1       3       54.433759       55.686803        1.000790
       0       1       3       13.027845       12.896511        0.186279
       1       1       3       84.259019       80.951405        1.672341
       2       1       3       64.303040       65.179138        1.614053
       3       1       3       19.694523       19.288079        0.234208
       4       1       3       43.609040       43.138034        0.587241
       5       1       3        4.112756        4.279135        0.157728
       6       1       3       14.200496       14.287057        0.187766
       7       1       3        8.180031        8.127792        0.114990
      -7       2       3       14.451690       14.319916        0.189453
      -6       2       3       23.515380       23.691560        0.281306
      -5       2       3        6.171453        6.262747        0.088364
      -4       2       3       26.859777       26.438608        0.316778
      -3       2       3       51.582559       51.317541        0.769643
      -2       2       3        9.166641        9.176219        0.124645
      -1       2       3       39.264734       38.891259        0.533600
       0       2       3        0.881415        0.705053        0.230080
       1       2       3       56.759812       56.435361        0.943200
       2       2       3       12.234994       12.351923        0.155612
       3       2       3       30.523271       30.321609        0.378998
       4       2       3       22.474591       22.292151        0.267165
       5       2       3       14.918144       14.880524        0.178143
       6       2       3       11.115628       11.015444        0.146681
       7       2       3        6.663084        6.626538        0.108486
      -6       3       3        3.514148        3.763110        0.081535
      -5       3       3        7.440658        7.428997        0.097422
      -4       3       3       14.050632       14.288807        0.168254
      -3       3       3        5.879114        7.377330        0.171499
      -2       3       3        3.733290        3.702432        0.082763
      -1       3       3       11.042399       11.049434        0.143014
       0       3       3       27.720394       27.439934        0.343071
       1       3       3        0.759285        0.676314        0.304561
       2       3       3        6.406034        6.208784        0.095683
       3       3       3       29.825008       29.545050        0.356011
       4       3       3        3.479275        3.436423        0.077107
       5       3       3        6.346453        6.295316        0.093461
       6       3       3        2.716980        2.654976        0.109628
      -5       4       3       14.403447       14.802702        0.180459
      -4       4       3       23.111338       23.304291        0.295815
      -3       4       3       22.924279       22.979774        0.287925
      -2       4       3       16.947177       17.290171        0.203626
      -1       4       3        0.445061        0.423320        0.290655
       0       4       3        5.912057        5.907876        0.084217
       1       4       3       11.360494       11.397807        0.135924
       2       4       3       22.064441       22.036334        0.271683
       3       4       3       12.809835       12.805468        0.157148
       4       4       3        4.831518        4.841900        0.086588
      -8       0       4        6.216661        6.194352        0.118252
      -7       0       4       19.192387       19.072231        0.239016
      -6       0       4        5.086382        5.061917        0.116919
      -5       0       4       12.722920       12.857683        0.177777
      -4       0       4       32.973210       33.630195        0.508601
      -3       0       4       27.717681       28.227823        0.412540
      -1       0       4       87.379754       91.363012        5.031732
       0       0       4       24.292216       25.390549        0.427777
       2       0       4        8.662900        8.657482        0.181221
       3       0       4       14.061225       13.892084        0.236682
       4       0       4       18.127065       18.430952        0.233150
       5       0       4       10.265371       10.408170        0.146591
       6       0       4        3.817571        3.842135        0.129319
       7       0       4       49.529658       48.683262        0.855550
      -8       1       4       16.474087       16.351147        0.216092
      -7       1       4        1.951528        1.873313        0.100349
      -6       1       4       17.074052       17.122792        0.205936
      -5       1       4       29.067875       29.119066        0.361458
      -4       1       4       17.448195       17.372968        0.226831
      -3       1       4       45.048091       45.170898        0.662472
      -2       1       4       56.395020       56.360004        1.692554
      -1       1       4       46.662116       47.918159        0.762672
       0       1       4      116.908994       99.995000        5.558354
       1       1       4       24.634223       24.716796        0.324379
       2       1       4        9.247338        9.341627        0.137389
       3       1       4       10.619658       10.203921        0.133668
       4       1       4        5.122431        5.251857        0.090365
       5       1       4       18.866401       18.774717        0.228828
       6       1       4       22.414178       22.360456        0.277657
       7       1       4       17.911067       17.828348        0.213582
      -7       2       4        5.566594        5.570817        0.087023
      -6       2       4        6.947830        7.072340        0.095808
      -5       2       4       16.188648       16.093166        0.190336
      -4       2       4       23.718994       23.434163        0.289833
      -3       2       4       15.668383       15.655351        0.193462
      -2       2       4       14.251454       14.069115        0.177031
      -1       2       4       45.042276       44.715657        0.633234
       0       2       4       40.846675       40.450340        0.587701
       1       2       4       13.234754       13.185219        0.179067
       2       2       4        3.390603        3.113792        0.092120
       3       2       4       28.907443       28.836782        0.350470
       4       2       4       11.950669       11.976644        0.157168
       5       2       4       23.405582       23.354443        0.278265
       6       2       4       20.813301       20.804086        0.246606
      -6       3       4        6.244885        6.333482        0.091207
      -5       3       4       10.280809       10.224969        0.130416
      -4       3       4       46.612138       47.001170        0.616259
      -3       3       4       20.106855       20.113428        0.245112
      -2       3       4        8.970187        9.037920        0.125906
      -1       3       4       22.503175       22.541517        0.285956
       0       3       4       22.783148       22.454844        0.318222
       1       3       4        8.430986        8.403392        0.119311
       2       3       4       44.121545       44.146121        0.578358
       3       3       4       31.142541       31.108198        0.403476
       4       3       4       21.042093       20.754758        0.254515
       5       3       4        5.934923        5.946512        0.093564
      -5       4       4       14.529206       14.537194        0.194251
      -4       4       4        2.471710        2.974794        0.094707
      -3       4       4       16.031328       16.158280        0.213688
      -2       4       4        2.124660        2.235643        0.083133
      -1       4       4        2.038390        2.045018        0.076389
       0       4       4       10.436502       10.472822        0.143737
       1       4       4        5.092194        4.987384        0.077802
       2       4       4       22.026414       21.900913        0.271304
       3       4       4       18.378332       18.134773        0.251541
       4       4       4        3.745024        3.600000        0.097572
      -8       1       5       14.339906       14.313630        0.186351
      -7       1       5        4.432734        4.532880        0.084172
      -6       1       5       29.548425       29.845100        0.363920
      -5       1       5       16.809325       16.601506        0.200286
      -4       1       5        0.911373        0.819878        0.254016
      -3       1       5       43.518661       44.032715        0.651152
      -2       1       5       13.782233       13.671137        0.178547
      -1       1       5        3.310030        3.064702        0.102693
       0       1       5       24.936160       25.392912        0.371122
       1       1       5       31.771852       32.288078        0.436077
       2       1       5       13.779356       13.685028        0.178363
       3       1       5        6.610863        6.863964        0.098463
       4       1       5       28.486054       28.618875        0.360779
       5       1       5        3.187055        3.316323        0.100736
       6       1       5       23.141940       23.208619        0.274365
       7       1       5       19.230402       19.180719        0.231841
      -7       2       5        9.490316        9.491786        0.123435
      -6       2       5        6.358396        6.351693        0.088387
      -5       2       5       40.194321       40.304218        0.514647
      -4       2       5        7.290383        7.218864        0.105918
      -3       2       5        4.957165        4.804373        0.098738
      -2       2       5        5.341842        5.450963        0.090273
      -1       2       5       66.775394       67.209374        1.315824
       0       2       5       21.227077       20.984518        0.283552
       1       2       5       28.440638       28.502807        0.350542
       2       2       5       37.240969       36.949425        0.470664
       3       2       5       23.800937       23.620330        0.295022
       4       2       5        2.327418        2.367995        0.093638
       5       2       5       11.675651       11.782614        0.144745
       6       2       5       29.859625       29.885950        0.363755
      -6       3       5        2.457312        2.396122        0.085862
      -5       3       5        5.863618        5.817130        0.086336
      -4       3       5       16.065595       16.091613        0.192242
      -3       3       5       14.053301       14.031393        0.167051
      -2       3       5        7.544601        7.576411        0.114709
      -1       3       5        2.705018        2.600519        0.101639
       0       3       5       11.824948       11.813975        0.178254
       1       3       5       13.961765       13.879121        0.210178
       2       3       5        8.327209        8.236626        0.187216
       3       3       5        1.023749        1.051285        0.127488
       4       3       5        5.701312        5.594193        0.083204
       5       3       5       19.229406       19.022355        0.233529
      -5       4       5       11.037015       11.185705        0.142155
      -4       4       5       10.092435       10.172512        0.129604
      -3       4       5        1.995773        1.951692        0.086832
      -2       4       5       17.585551       17.661823        0.239998
      -1       4       5       23.485854       23.690082        0.307824
       0       4       5       25.886528       26.084670        0.343652
       1       4       5       21.533647       21.541588        0.278239
       2       4       5       12.999407       12.994229        0.164187
       3       4       5        1.437135        1.316397        0.144646
      -8       0       6        0.378594        0.493964        0.493964
      -7       0       6       48.232866       48.314284        0.726785
      -6       0       6       38.792094       38.391015        0.568270
      -5       0       6       32.797344       32.882366        0.507994
      -4       0       6       20.108627       20.887795        0.755235
      -3       0       6       10.648293       11.542963        0.360835
      -2       0       6       39.320680       39.522399        0.673074
      -1       0       6       42.637903       42.284394        2.023992
       0       0       6       95.026268       93.264355        6.755223
       1       0       6       45.294634       45.519556        1.709283
       2       0       6        5.980461        5.967076        0.136982
       3       0       6       72.688016       72.530201        1.920640
       4       0       6       11.076373       10.940293        0.159291
       5       0       6        7.876384        7.725348        0.138649
       6       0       6       19.737846       20.747771        0.277304
       7       0       6        3.404316        3.354102        0.181721
      -8       1       6        3.877673        3.820864        0.096753
      -7       1       6       13.113447       13.250283        0.161356
      -6       1       6       37.421399       37.779624        0.484048
      -5       1       6        6.143248        6.044667        0.095465
      -4       1       6       40.323641       39.984622        0.544287
      -3       1       6        2.035925        1.682468        0.129536
      -2       1       6        7.018803        7.091685        0.101335
      -1       1       6        2.212542        2.126029        0.108481
       0       1       6       52.856507       54.132153        1.006735
       1       1       6       43.474622       44.945189        0.804391
       2       1       6       62.013547       62.483198        1.129632
       3       1       6        6.521144        6.648684        0.105825
       4       1       6       19.153862       19.126160        0.236480
       5       1       6       27.289306       27.403832        0.336693
       6       1       6       13.997001       13.911147        0.164874
      -7       2       6        4.482642        4.492995        0.081306
      -6       2       6        3.179608        3.190141        0.090302
      -5       2       6       26.961510       26.979066        0.320859
      -4       2       6        7.332624        7.249483        0.103225
      -3       2       6       35.631031       35.436563        0.440563
      -2       2       6       25.546312       25.359811        0.320841
      -1       2       6       13.132492       12.969965        0.175826
       0       2       6        6.915088        6.987632        0.107225
       1       2       6       38.009619       37.749305        0.543257
       2       2       6        9.553470        9.464037        0.133603
       3       2       6       20.158880       19.827506        0.242052
       4       2       6        7.787530        7.736407        0.104370
       5       2       6       21.065367       21.050416        0.253060
       6       2       6        4.537489        4.530784        0.095471
      -6       3       6        7.543201        7.809161        0.122485
      -5       3       6        6.530649        6.534677        0.093093
      -4       3       6        8.660844        8.650607        0.108359
      -3       3       6        0.681248        1.442498        0.094017
      -2       3       6       57.823568       57.287084        0.858811
      -1       3       6       30.927059       31.035625        0.457364
       0       3       6        1.125296        1.509271        0.113528
       1       3       6       20.046103       20.117902        0.280816
       2       3       6        4.566432        4.455895        0.078681
       3       3       6       13.302321       13.470338        0.178611
       4       3       6       30.945744       30.736298        0.376785
       5       3       6       28.688512       28.555910        0.353782
      -4       4       6       16.138970       16.154256        0.195560
      -3       4       6       14.999625       15.060544        0.183045
      -2       4       6        5.786889        5.878520        0.088615
      -1       4       6       27.087718       27.330569        0.371711
       0       4       6        7.577204        7.583667        0.102824
       1       4       6        8.396449        8.518333        0.114644
       2       4       6        5.615234        5.501000        0.089161
       3       4       6        1.535585        1.611676        0.124565
      -8       1       7       22.465688       22.609954        0.270974
      -7       1       7       21.905938       21.874186        0.260301
      -6       1       7        5.050672        5.117519        0.093079
      -5       1       7        3.058722        2.983035        0.087729
      -4       1       7       28.259570       28.420415        0.356203
      -3       1       7       56.465485       56.541843        0.995376
      -2       1       7       17.491631       17.392240        0.217258
      -1       1       7       61.362863       61.842380        1.547770
       0       1       7       17.711956       18.215104        0.242068
       1       1       7       13.091542       13.176874        0.239718
       2       1       7       16.439585       16.819929        0.206380
       3       1       7       16.489284       16.331565        0.199919
       4       1       7        8.847653        8.688210        0.121005
       5       1       7        6.682769        6.892822        0.093484
       6       1       7       10.405078       10.431683        0.131683
      -7       2       7       13.277353       13.208709        0.156506
      -6       2       7        1.385496        1.317687        0.118688
      -5       2       7       13.956508       13.914381        0.164836
      -4       2       7        7.831914        7.898987        0.110085
      -3       2       7       39.249135       39.002564        0.494513
      -2       2       7       17.737974       17.399713        0.218618
      -1       2       7        3.511943        3.507278        0.091872
       0       2       7       35.538348       35.928123        0.526428
       1       2       7       27.163724       27.403467        0.489344
       2       2       7       22.740405       22.825643        0.326088
       3       2       7        5.712450        5.730445        0.108168
       4       2       7       37.389861       37.559286        0.460365
       5       2       7        6.306668        6.289038        0.093717
       6       2       7        3.167398        3.113053        0.118675
      -6       3       7        8.047519        8.129391        0.124393
      -5       3       7       12.065795       12.038688        0.150458
      -4       3       7        6.848517        7.030576        0.091844
      -3       3       7        6.136278        6.175111        0.091856
      -2       3       7       27.193417       27.388319        0.334483
      -1       3       7        3.985736        4.063619        0.077017
       0       3       7        2.986248        2.848140        0.091838
       1       3       7       13.139612       13.020369        0.177472
       2       3       7       16.355495       16.127306        0.206879
       3       3       7        4.282289        4.294764        0.074338
       4       3       7        1.797439        1.867967        0.103116
      -4       4       7        9.027024        9.196412        0.116765
      -3       4       7       12.231770       12.425377        0.153866
      -2       4       7       18.371822       18.503243        0.219097
      -1       4       7       16.112705       16.177763        0.202469
       0       4       7        1.293819        1.481047        0.119210
       1       4       7        3.414508        3.435841        0.091293
       2       4       7       12.610587       12.702756        0.191960
      -8       0       8       21.420928       21.324399        0.260924
      -7       0       8        1.539433        1.495293        0.171850
      -6       0       8        3.290722        3.291656        0.164837
      -5       0       8       50.783124       52.354369        0.999428
      -4       0       8       73.086553       64.388819        9.654460
      -3       0       8       14.137962       14.324106        0.307330
      -2       0       8       63.667274       64.529683        1.587805
      -1       0       8       67.195428       69.686728        2.330956
       0       0       8       51.676957       49.722530        1.087563
       1       0       8       25.579965       26.045153        0.377469
       2       0       8       30.869940       31.243559        0.510190
       3       0       8       10.232712       10.250366        0.605160
       4       0       8        3.200191        2.942295        0.159742
       5       0       8       36.653723       37.171898        0.511292
       6       0       8       12.008991       12.092973        0.166113
      -8       1       8        7.348362        7.297671        0.102325
      -7       1       8        0.004173        0.361248        0.361248
      -6       1       8        5.192625        5.241278        0.093852
      -5       1       8       12.401565       12.506398        0.154071
      -4       1       8       39.929292       40.125927        0.521382
      -3       1       8        9.315726        8.828363        0.118197
      -2       1       8       51.327960       51.109979        0.800835
      -1       1       8       28.853169       29.247735        0.389980
       0       1       8       15.903364       15.830666        0.200567
       1       1       8       29.080169       29.271829        0.384462
       2       1       8       20.663563       20.900478        0.275009
       3       1       8       18.645625       18.797872        0.229620
       4       1       8       16.135091       16.140012        0.188523
       5       1       8        3.658756        3.663605        0.083940
       6       1       8       19.821518       19.846914        0.236458
      -7       2       8       12.466840       12.494399        0.148954
      -6       2       8       10.987842       11.100450        0.133227
      -5       2       8        4.188654        4.236980        0.078014
      -4       2       8       27.519055       27.554310        0.330974
      -3       2       8       51.041055       50.353649        0.699244
      -2       2       8       16.392012       16.091613        0.202623
      -1       2       8       20.699606       20.469245        0.322782
       0       2       8        1.653463        2.022548        0.091564
       1       2       8        7.340919        7.463042        0.125945
       2       2       8       22.667399       22.726416        0.319498
       3       2       8       30.761694       30.689738        0.367798
       4       2       8        2.580191        2.504736        0.104381
       5       2       8       11.432591       11.398245        0.143024
      -6       3       8       19.084371       18.975247        0.235717
      -5       3       8        4.567538        4.637241        0.076429
      -4       3       8        1.314075        1.297921        0.130060
      -3       3       8       12.787172       12.923622        0.157651
      -2       3       8       15.221916       15.290847        0.178600
      -1       3       8        7.910610        7.930952        0.141665
       0       3       8       30.048864       29.834041        0.394612
       1       3       8       15.104026       15.136380        0.206209
       2       3       8        4.003562        3.997374        0.075512
       3       3       8       32.382155       32.207297        0.396764
       4       3       8       22.336080       22.087100        0.289165
      -4       4       8        6.311380        6.345944        0.090866
      -3       4       8        2.282719        2.386148        0.082042
      -2       4       8        2.304195        2.277038        0.083684
      -1       4       8        8.421225        8.199878        0.139357
       0       4       8        7.100701        7.131129        0.104608
       1       4       8       23.022390       22.983037        0.315880
       2       4       8        6.817346        6.890428        0.115031
      -8       1       9       11.183539       11.255665        0.138112
      -7       1       9        9.833648        9.812543        0.121000
      -6       1       9       20.022048       20.251913        0.238418
      -5       1       9       49.674768       49.550681        0.676966
      -4       1       9       20.462563       20.578873        0.247370
      -3       1       9       23.652752       23.666854        0.292082
      -2       1       9       14.394408       14.566400        0.191769
      -1       1       9       40.099620       39.839302        0.527472
       0       1       9       18.621352       18.416840        0.279586
       1       1       9       41.896351       42.387026        0.619455
       2       1       9       40.709311       40.867713        0.560146
       3       1       9        3.699091        3.678859        0.089012
       4       1       9       13.873953       13.829678        0.169517
       5       1       9        4.121588        4.133763        0.093590
      -7       2       9       12.570138       12.563439        0.148931
      -6       2       9       16.952218       17.131842        0.198147
      -5       2       9        1.183601        1.188192        0.121374
      -4       2       9       11.448067       11.440280        0.156220
      -3       2       9       21.833019       21.641858        0.260557
      -2       2       9       12.403250       12.236421        0.164967
      -1       2       9        8.545671        8.473547        0.129148
       0       2       9       22.503560       22.543070        0.336539
       1       2       9        8.284648        8.122253        0.135076
       2       2       9       26.767565       26.883452        0.412336
       3       2       9        4.587568        4.686897        0.083637
       4       2       9       11.477360       11.435034        0.143444
       5       2       9        9.982270       10.018483        0.126062
      -6       3       9       16.938064       17.064290        0.203982
      -5       3       9        0.645290        0.720139        0.211120
      -4       3       9       18.188717       18.280044        0.222082
      -3       3       9        6.711754        7.094505        0.122776
      -2       3       9        8.502619        8.604243        0.110010
      -1       3       9        3.069516        3.096240        0.096056
       0       3       9       19.441227       19.309324        0.253616
       1       3       9        9.534507        9.428361        0.125674
       2       3       9        3.589707        3.572114        0.083848
       3       3       9       17.912918       17.854691        0.255544
      -3       4       9        2.099028        2.168248        0.099456
      -2       4       9        1.918636        1.870695        0.109218
      -1       4       9        3.482031        3.495998        0.089240
       0       4       9        7.625311        7.615182        0.101661
       1       4       9       10.396356       10.233279        0.179424
      -8       0      10        7.894800        7.802115        0.121034
      -7       0      10        3.566838        3.534119        0.100171
      -6       0      10       51.817587       52.266433        0.883848
      -5       0      10       30.560480       31.349003        0.465351
      -4       0      10        4.029201        3.947151        0.155713
      -3       0      10        6.010401        6.137508        0.151190
      -2       0      10       42.032630       40.972918        0.658032
      -1       0      10        5.619022        5.508176        0.111232
       0       0      10       60.956214       61.263856        2.152097
       1       0      10       79.318174       81.115350        2.780300
       2       0      10       17.779973       18.104419        0.244688
       3       0      10        3.335347        3.327311        0.137327
       4       0      10        6.455718        6.413579        0.098122
       5       0      10       25.636672       25.838731        0.340691
      -7       1      10       16.380414       16.487874        0.194317
      -6       1      10       21.577099       21.709215        0.253213
      -5       1      10       15.529634       15.497097        0.184683
      -4       1      10        0.608416        0.704557        0.272469
      -3       1      10        5.839018        5.892368        0.097198
      -2       1      10       17.192127       17.307224        0.227119
      -1       1      10        0.683346        0.795173        0.221937
       0       1      10       36.904689       37.360942        0.624720
       1       1      10       25.869674       26.180718        0.429990
       2       1      10       19.793943       20.150682        0.264506
       3       1      10       28.059184       28.206737        0.333273
       4       1      10        1.598080        1.591917        0.100710
       5       1      10        2.730511        2.697999        0.108559
      -7       2      10       26.629771       26.712731        0.323339
      -6       2      10        9.521704        9.534359        0.115920
      -5       2      10        0.083681        0.410974        0.352665
      -4       2      10       16.842847       16.886089        0.201066
      -3       2      10       10.172053       10.057336        0.125568
      -2       2      10       28.958091       28.599301        0.351469
      -1       2      10       41.406671       41.361455        0.572977
       0       2      10       15.544480       15.536087        0.232493
       1       2      10        6.617859        6.724582        0.122461
       2       2      10       26.391496       26.371196        0.341214
       3       2      10       10.320765       10.239629        0.137154
       4       2      10       19.423164       19.393813        0.248840
      -5       3      10        7.588434        7.626270        0.099120
      -4       3      10       24.247554       24.284151        0.283318
      -3       3      10       13.688565       13.719329        0.162412
      -2       3      10       14.289315       14.380195        0.168932
      -1       3      10       17.192804       17.143804        0.220151
       0       3      10        3.411653        3.461791        0.079632
       1       3      10        2.467493        2.493331        0.078750
       2       3      10        4.737948        4.613025        0.089641
       3       3      10        1.590902        1.405809        0.136361
      -2       4      10       14.741666       14.851263        0.188384
      -1       4      10        0.021786        0.402244        0.402244
      -7       1      11       20.712721       20.796394        0.244995
      -6       1      11        6.240831        6.161331        0.085971
      -5       1      11        1.225165        1.060613        0.142626
      -4       1      11        4.157141        4.188675        0.091237
      -3       1      11       38.737033       38.669885        0.501180
      -2       1      11       27.815048       27.871850        0.352039
      -1       1      11       26.111046       25.973448        0.371495
       0       1      11       43.745705       44.164239        0.775300
       1       1      11        0.693208        1.105667        0.185722
       2       1      11        3.979880        4.038193        0.076754
       3       1      11       11.216961       11.133733        0.138279
       4       1      11       34.322329       34.597254        0.421971
      -6       2      11        1.349695        1.416016        0.103918
      -5       2      11       19.278863       19.276410        0.222802
      -4       2      11        8.366429        8.377052        0.106139
      -3       2      11       14.697894       14.632156        0.174978
      -2       2      11       11.382269       11.320777        0.157892
      -1       2      11       26.054688       26.170212        0.365949
       0       2      11        3.549106        3.798157        0.098428
       1       2      11        8.983146        9.062009        0.132395
       2       2      11       17.165411       17.218885        0.220356
       3       2      11        9.240664        9.185587        0.128435
       4       2      11        3.345441        3.289377        0.096416
      -5       3      11        2.167701        2.180252        0.091904
      -4       3      11       13.653191       13.744817        0.168367
      -3       3      11        3.586863        3.569454        0.082191
      -2       3      11       13.598992       13.487772        0.164484
      -1       3      11       19.665845       19.664689        0.252580
       0       3      11        3.588715        3.585248        0.076117
       1       3      11       11.826637       11.701709        0.153116
       2       3      11        1.209629        1.260397        0.137232
      -7       0      12        6.915427        7.104013        0.124543
      -5       0      12       20.238022       20.511460        0.249180
      -4       0      12       47.530700       48.322355        0.909593
      -3       0      12       36.877491       36.609698        0.832750
      -2       0      12       12.405462       12.494799        0.159484
      -1       0      12       32.318915       32.364332        0.710107
       0       0      12       11.362726       12.089251        0.210278
       1       0      12        7.562208        7.551755        0.131647
       2       0      12       26.820206       26.940861        0.363615
       3       0      12       50.949995       51.055068        0.776544
       4       0      12        5.067654        5.208167        0.108657
      -7       1      12        5.276899        5.159070        0.093006
      -6       1      12       19.657740       19.713447        0.233457
      -5       1      12       15.108316       15.171355        0.176355
      -4       1      12       27.568008       27.567191        0.337611
      -3       1      12       22.348041       22.424317        0.263315
      -2       1      12        9.300351        9.377366        0.119775
      -1       1      12       28.494086       28.620797        0.411047
       0       1      12        1.370584        1.317004        0.147774
       1       1      12        4.315122        4.331859        0.078037
       2       1      12       15.093001       15.264338        0.191846
       3       1      12       10.236788       10.151355        0.122397
       4       1      12       10.372983       10.364844        0.133520
      -6       2      12        9.124962        8.997944        0.113970
      -5       2      12       14.741592       14.768548        0.174713
      -4       2      12        2.551304        2.644560        0.079390
      -3       2      12        4.459094        4.353504        0.075538
      -2       2      12       31.839650       32.004062        0.382709
      -1       2      12       17.940204       17.936276        0.227521
       0       2      12       12.596481       12.569805        0.157714
       1       2      12       11.679064       11.595689        0.137504
       2       2      12        1.814374        1.909084        0.085817
       3       2      12       14.167107       14.401736        0.183438
      -4       3      12       10.754003       10.654576        0.134595
      -3       3      12       19.564671       19.685782        0.245103
      -2       3      12       28.078133       28.192375        0.335778
      -1       3      12        1.466211        1.411595        0.114406
       0       3      12        8.054031        8.802727        0.119755
       1       3      12       17.858369       17.740068        0.210379
      -6       1      13        6.804188        6.832496        0.097364
      -5       1      13        9.202375        9.126116        0.111184
      -4       1      13       12.155734       11.997083        0.142970
      -3       1      13        2.718821        2.728278        0.085268
      -2       1      13       17.476792       17.358571        0.214768
      -1       1      13        7.264210        7.236159        0.098302
       0       1      13       15.626841       15.654712        0.206411
       1       1      13        7.952858        8.007184        0.104969
       2       1      13       33.472823       34.002206        0.417983
       3       1      13       18.367326       18.505405        0.223720
      -5       2      13       26.146588       25.915054        0.302947
      -4       2      13        5.646586        5.614535        0.083079
      -3       2      13       22.279812       22.262075        0.258439
      -2       2      13       16.904311       16.964080        0.197744
      -1       2      13       10.979993       10.815729        0.128354
       0       2      13        9.723570        9.713084        0.117199
       1       2      13       15.983113       15.987495        0.194142
       2       2      13       18.260113       18.223337        0.229449
      -3       3      13        9.197817        9.137396        0.119247
      -2       3      13        5.755530        5.825633        0.090042
      -1       3      13        3.297959        3.265731        0.091932
       0       3      13        0.573942        0.716729        0.261866
      -6       0      14       15.601839       15.629779        0.197022
      -5       0      14        2.632469        2.352190        0.141331
      -4       0      14        4.038721        4.082034        0.116053
      -3       0      14       12.938242       12.787103        0.189087
      -2       0      14       23.022131       22.680829        0.304055
      -1       0      14       21.496621       21.282857        0.318840
       0       0      14       22.428515       22.613492        0.388056
       1       0      14       28.532368       28.764562        0.394507
       2       0      14       30.602056       30.991934        0.478167
       3       0      14        5.810061        6.005747        0.126547
      -6       1      14       14.450796       14.302447        0.175877
      -5       1      14       15.825996       15.667482        0.182974
      -4       1      14       12.422495       12.546713        0.147116
      -3       1      14        1.713885        1.727021        0.092151
      -2       1      14       13.181239       13.061776        0.155964
      -1       1      14       20.755730       20.722210        0.255408
       0       1      14        9.214821        9.132689        0.113653
       1       1      14       34.601604       34.982567        0.428407
       2       1      14        5.437536        5.413502        0.085556
      -5       2      14        2.461959        2.640739        0.098751
      -4       2      14       14.586474       14.490687        0.171120
      -3       2      14        2.618911        2.709465        0.089121
      -2       2      14       11.359451       11.204017        0.134238
      -1       2      14        3.437487        3.393965        0.081715
       0       2      14       23.305946       23.214866        0.271457
       1       2      14        7.965212        7.967120        0.104105
      -5       1      15       19.362889       19.393298        0.227443
      -4       1      15        1.102150        1.048523        0.138523
      -3       1      15        1.187365        1.121829        0.126490
      -2       1      15       10.445761       10.424011        0.130809
      -1       1      15        9.976935        9.971359        0.124431
       0       1      15        5.843201        5.777716        0.084738
       1       1      15        6.368308        6.434516        0.094406
      -3       2      15       16.412041       16.343194        0.192653
      -2       2      15        4.646039        4.567165        0.085202
      -1       2      15       10.769348       10.640489        0.131445
       0       2      15       30.262504       30.145149        0.366129
      -4       0      16       23.419850       22.972375        0.323754
      -3       0      16       11.422397       11.296902        0.146566
      -2       0      16       10.431657       10.449880        0.145512
      -1       0      16       14.813081       14.663901        0.207761
       0       0      16       10.146464       10.367256        0.174612
      -4       1      16       14.425314       14.280406        0.169063
      -3       1      16       17.534655       17.193894        0.200955
      -2       1      16        3.211482        3.127139        0.087419
      -1       1      16        7.697245        7.661919        0.103612
       0       1      16        6.031484        5.919122        0.094433

# start Validation Reply Form
_vrf_PLAT417_HAR_B3LYP_oxa05_07
;
PROBLEM: Short Inter D-H..H-D
RESPONSE: This is a very strong hydrogen bond and this is the reason why
the distance is so short.
;
# end Validation Reply Form
