# Supplementary material for: On the accuracy and precision of X-ray and neutron diffraction results as a function of resolution and the electron density model
Source: IUCrJ. 2020 Aug 25;7(Pt 5):920–33. doi: 10.1107/S2052252520010441 (PMC7467170; doi:10.1107/S2052252520010441)
Supplement: Supplementary file 2 [file m-07-00920-sup2.zip › cif_deposition/HAR_B3LYP_oxa07_06.cif]

# ========================
# TONTO generated CIF file
# ========================

data_HAR_B3LYP_oxa07_06

_audit_creation_date               2016-1-14
_audit_creation_method             'Tonto 3.2.0 v. 196f026'

# --------------------
# Chemical information
# --------------------

_chemical_formula_sum             'C2 H6 O6'
_chemical_formula_moiety          'C2 H2 O4, 2(H2 O)'
_chemical_formula_weight           126.07
_chemical_compound_source          'see text'
_chemical_absolute_configuration   unk

# --------------------
# Symmetry information
# --------------------

_symmetry_cell_setting             Monoclinic
_symmetry_space_group_name_H-M     'P 21/c'
_symmetry_space_group_name_Hall    '-P 2ybc'
_symmetry_Int_Tables_number        '14'

loop_
    _symmetry_equiv_pos_as_xyz
'+x, +y, +z'
'-x, -y, -z'
'-x, +y+1/2, -z+1/2'
'+x, -y+1/2, +z+1/2'

# ---------------------
# Unit cell information
# ---------------------

_cell_length_a                6.0894(3) 
_cell_length_b                3.4905(2) 
_cell_length_c                11.8381(6) 
_cell_angle_alpha             90.00 
_cell_angle_beta              103.939(2) 
_cell_angle_gamma             90.00 
_cell_volume                   244.21(2) 

_cell_formula_units_Z             2
_cell_measurement_reflns_used     9963
_cell_measurement_temperature     100(1)
_cell_measurement_theta_max       36.33
_cell_measurement_theta_min       3.45
_exptl_crystal_density_diffrn     1.7124
_exptl_crystal_F_000              132 
_exptl_absorpt_coefficient_mu     0.181 
_exptl_crystal_description        unspecified
_exptl_crystal_size_max              0.255                
_exptl_crystal_size_mid              0.205  
_exptl_crystal_size_min              0.190
_exptl_crystal_colour             colourless
_exptl_absorpt_correction_type    multi-scan
_exptl_absorpt_process_details
;
 Absorption correction done by SORTAV
 Blessing, R. H.: (1995) Acta Cryst. A51, 33-38
;
_exptl_absorpt_correction_T_min    0.956
_exptl_absorpt_correction_T_max    0.969

#=======================================================================

# EXPERIMENTAL DATA

_diffrn_reflns_av_R_equivalents   0.0000
_diffrn_reflns_av_unetI/netI      0.0336
_diffrn_reflns_limit_h_max        9
_diffrn_reflns_limit_h_min        -10
_diffrn_reflns_limit_k_max        5
_diffrn_reflns_limit_k_min        0
_diffrn_reflns_limit_l_max        19
_diffrn_reflns_limit_l_min        0
_diffrn_reflns_number             1184
_diffrn_reflns_theta_full         26.00
_diffrn_reflns_theta_max          36.33
_diffrn_reflns_theta_min          3.45
_diffrn_ambient_temperature       100(1)
_diffrn_measured_fraction_theta_full 0.998
_diffrn_measured_fraction_theta_max 0.998
_diffrn_measurement_device_type   'Bruker APEX-II CCD'
_diffrn_measurement_method        '\f and \w scans'
_diffrn_radiation_monochromator   'graphite'
_diffrn_radiation_type            MoK\a
_diffrn_radiation_wavelength      0.71073
_diffrn_source                    'fine-focus sealed tube'
_diffrn_standards_number          0
_reflns_number_gt                 1137
_reflns_number_total              1184
_reflns_threshold_expression      >0sigma(F)

#  
# Refinement details
#  
_refine_special_details          
;
  .  H thermal motions refined anisotropically.
  .  Hirshfeld atom refinement (HAR):
     .  Uses aspherical atomic scattering factors
        obtained from Hirshfeld partitioning of a
        gaussian quantum chemical wavefunction.
     .  Hirshfeld weight functions obtained from
        spherically averaged unrestricted atomic
        densities.
  .  Wavefunction type : rks b3lypgxb3lypgc using cluster
 charges, radius=8.0 angstrom
  .  Gaussian basis set: cc pVTZ
  .  Refinement based on |F| with weight=1/sigma(|F|)
  .  Negative |F|^^2 were pruned from the data
  .  Eigenvalues < 0.1E-04 removed from normal equations
  .  Reflection used in the refinement appear below
  .  Refined using the Tonto program:
     .  Version: 3.2 v. 196f026
     .  Platform: INTEL-ifort-on-LINUX
     .  Build date: Wed Feb  4 17:27:23 CET 2015
;

# Standard CIF keys and data

_refine_ls_structure_factor_coeff  F
_refine_ls_matrix_type             full
_refine_ls_R_factor_gt             0.0124
_refine_ls_wR_factor_gt            0.0194
_refine_ls_goodness_of_fit_ref     1.430484
_refine_ls_number_reflns           1184
_refine_ls_number_parameters       64
_refine_ls_number_restraints       0
_refine_ls_number_constraints      0
_refine_ls_hydrogen_treatment      refall
_refine_ls_weighting_scheme        sigma
_refine_ls_weighting_details       'w=1/\s(F)'
_refine_ls_shift/su_max            0.0100
_refine_ls_extinction_method       none

_refine_diff_density_max               0.162146
_refine_diff_density_min              -0.186051 

# ---------------------
# Coordinates and ADP's
# ---------------------

loop_
_atom_site_label
_atom_site_fract_x
_atom_site_fract_y
_atom_site_fract_z
_atom_site_adp_type
_atom_site_occupancy
O1 0.43484(2) 0.44409(4) 0.34986(1) Uani 1.000000000
O2 0.24238(2) 0.74256(4) 0.46368(1) Uani 1.000000000
C1 0.40306(3) 0.55882(5) 0.44801(1) Uani 1.000000000
H1 0.303(1) 0.522(2) 0.2795(6) Uani 1.000000000
O5 0.13011(2) 0.63108(5) 0.17854(1) Uani 1.000000000
H3 0.190(1) 0.694(2) 0.1127(6) Uani 1.000000000
H4 0.009(1) 0.455(2) 0.1505(6) Uani 1.000000000

loop_
_atom_site_aniso_label
_atom_site_aniso_U_11
_atom_site_aniso_U_22
_atom_site_aniso_U_33
_atom_site_aniso_U_12
_atom_site_aniso_U_13
_atom_site_aniso_U_23
O1 0.01234(7) 0.01831(8) 0.00727(7) 0.00465(4) 0.00164(5) -0.00069(4)
O2 0.01063(7) 0.01740(8) 0.00878(7) 0.00534(4) 0.00102(5) -0.00067(4)
C1 0.00869(7) 0.01089(8) 0.00714(8) 0.00156(4) 0.00123(5) -0.00004(4)
H1 0.026(3) 0.052(5) 0.018(4) -0.000(3) 0.008(3) -0.006(4)
O5 0.01013(6) 0.01743(8) 0.00870(7) -0.00173(4) 0.00068(5) 0.00109(4)
H3 0.031(3) 0.041(4) 0.028(4) 0.001(3) 0.008(2) 0.007(3)
H4 0.024(3) 0.033(3) 0.035(4) -0.014(3) 0.006(2) -0.003(3)

loop_
_geom_bond_atom_site_label_1
_geom_bond_atom_site_label_2
_geom_bond_distance
 O1 C1 1.2868(2)
 O2 C1 1.2207(2)
 O1 H1 1.050(8)
 O5 H3 0.963(6)
 O5 H4 0.959(6)

loop_
_geom_angle_atom_site_label_1     
_geom_angle_atom_site_label_2
_geom_angle_atom_site_label_3
_geom_angle     
 O1 C1 O2  126.94(2)
 C1 O1 H1 112.9(4)
 H3 O5 H4 106.1(6)

# Standard CIF keys and data

# ---------------
# Reflection data
# ---------------

loop_
    _diffrn_refln_index_h
    _diffrn_refln_index_k
    _diffrn_refln_index_l
    _diffrn_refln_F_calc
    _diffrn_refln_F_meas
    _diffrn_refln_F_sigma
       1       0       0       43.348067       43.777391        0.633562
       2       0       0       10.476701       11.118453        0.139838
       3       0       0       43.458371       44.751089        0.627060
       4       0       0       14.917481       14.990330        0.169736
       5       0       0       17.637731       17.697175        0.206892
       6       0       0       33.930356       33.983231        0.380999
       7       0       0       23.291056       23.240482        0.248527
       8       0       0       11.714522       11.729450        0.141957
       9       0       0        9.402425        9.598698        0.111074
       1       1       0       86.988710       83.230163        2.289320
       2       1       0       41.706152       42.682549        0.539697
       3       1       0       23.197652       23.346092        0.279449
       4       1       0        3.571654        3.471599        0.061467
       5       1       0        1.356381        1.413966        0.097266
       6       1       0        1.849063        1.830382        0.051282
       7       1       0       20.324927       20.180436        0.225988
       8       1       0        0.010476        0.433128        0.196274
       9       1       0       12.923181       12.929424        0.147405
       0       2       0        8.201480        8.118929        0.138202
       1       2       0       39.645111       39.817333        0.501306
       2       2       0       50.575598       50.326931        0.645848
       3       2       0        3.216776        3.135299        0.052411
       4       2       0       24.201755       24.131307        0.271509
       5       2       0       11.092915       11.026786        0.124951
       6       2       0        0.526551        0.632930        0.107382
       7       2       0       13.329764       13.287588        0.150998
       8       2       0       14.535106       14.467204        0.170002
       9       2       0        2.952591        3.056158        0.068583
       1       3       0        9.789046        9.738583        0.113148
       2       3       0        8.018082        7.943991        0.103902
       3       3       0       18.753502       19.020515        0.216260
       4       3       0        5.291473        5.348645        0.070009
       5       3       0       24.786494       24.702227        0.274988
       6       3       0        0.197721        1.323971        0.054956
       7       3       0        1.732721        1.755363        0.054569
       8       3       0        9.417925        9.387172        0.111289
       0       4       0        3.706410        3.774520        0.067634
       1       4       0        9.453614        9.404042        0.118892
       2       4       0        7.936434        8.013863        0.097551
       3       4       0        5.615002        5.630631        0.069156
       4       4       0       18.347775       18.271836        0.202525
       5       4       0        6.717372        6.765057        0.084863
       6       4       0        9.256424        9.250676        0.109614
       7       4       0        7.128410        7.112454        0.084794
       1       5       0        4.654578        4.690309        0.062459
       2       5       0        7.585976        7.618333        0.090053
       3       5       0        9.388912        9.391113        0.112428
       4       5       0        0.997575        0.763151        0.119102
       5       5       0        5.129331        5.172427        0.073898
      -9       1       1        1.562603        1.507912        0.067669
      -8       1       1       12.115472       12.070211        0.140417
      -7       1       1        9.506089        9.463086        0.112364
      -6       1       1        2.626355        2.630228        0.054728
      -5       1       1       16.801378       16.651126        0.203026
      -4       1       1       20.905497       21.221687        0.245748
      -3       1       1       39.779617       40.238290        0.528342
      -2       1       1       29.910960       30.736460        0.358014
      -1       1       1      119.051454       99.995000       10.006223
       0       1       1       47.469899       47.364966        0.607827
       1       1       1       13.516953       13.974262        0.161949
       2       1       1       17.839299       18.318297        0.210840
       3       1       1       46.203054       46.395366        0.597440
       4       1       1       27.531772       27.192830        0.325564
       5       1       1       23.065095       23.026941        0.259200
       6       1       1       30.304565       30.269952        0.344378
       7       1       1        2.375560        2.444238        0.052816
       8       1       1        1.476996        1.523023        0.062612
       9       1       1        1.064971        1.050666        0.106050
      -9       2       1        4.921582        4.888354        0.083148
      -8       2       1       14.117778       13.979270        0.160081
      -7       2       1        0.154042        0.272764        0.272764
      -6       2       1       18.897575       18.748333        0.211073
      -5       2       1        6.825492        6.875609        0.090331
      -4       2       1       16.345152       16.140632        0.191024
      -3       2       1       20.301555       20.277327        0.227888
      -2       2       1       27.252798       27.431004        0.313851
      -1       2       1       26.274392       26.470739        0.311037
       0       2       1       19.093495       19.224984        0.223931
       1       2       1       36.168338       36.038035        0.438035
       2       2       1        2.827290        2.962955        0.063851
       3       2       1        6.511185        6.340741        0.105358
       4       2       1       19.380840       19.247078        0.213423
       5       2       1       11.406099       11.233432        0.127578
       6       2       1        6.881393        6.846532        0.084136
       7       2       1        7.356249        7.388166        0.087139
       8       2       1       10.434498       10.352294        0.126836
       9       2       1        4.310683        4.312076        0.082892
      -8       3       1        1.178461        1.103177        0.078824
      -7       3       1        3.212358        3.125556        0.054774
      -6       3       1        8.128409        8.070440        0.094413
      -5       3       1       10.117697        9.889793        0.115643
      -4       3       1        5.011006        5.006795        0.067160
      -3       3       1        4.409988        4.489432        0.076157
      -2       3       1       26.625454       26.803731        0.299580
      -1       3       1        0.563881        0.817802        0.097038
       0       3       1       15.871384       15.846451        0.179926
       1       3       1       12.620799       12.487994        0.142550
       2       3       1       12.181724       12.119406        0.145685
       3       3       1        3.258010        3.180094        0.060639
       4       3       1       13.617636       13.574240        0.151126
       5       3       1       11.541314       11.506520        0.129350
       6       3       1        0.509141        0.348569        0.172785
       7       3       1       11.936548       11.905881        0.135154
       8       3       1        0.920057        0.914385        0.093288
      -7       4       1       10.406537       10.460880        0.125020
      -6       4       1        6.264684        6.324002        0.077323
      -5       4       1        4.060163        4.097316        0.057762
      -4       4       1        0.934638        0.913619        0.075109
      -3       4       1       10.244620       10.188719        0.115984
      -2       4       1        9.100695        9.070447        0.106798
      -1       4       1        5.465384        5.434979        0.071585
       0       4       1        7.872177        7.819079        0.091531
       1       4       1        1.779878        1.799111        0.057502
       2       4       1        0.254306        0.520577        0.520577
       3       4       1        1.294296        1.315447        0.060337
       4       4       1        1.687151        1.680684        0.057909
       5       4       1        4.805071        4.812276        0.063276
       6       4       1        0.442601        0.444747        0.167439
       7       4       1        2.714798        2.740292        0.057663
      -5       5       1        3.771245        3.694185        0.062931
      -4       5       1        0.384267        0.373095        0.241946
      -3       5       1        0.898414        0.914112        0.090218
      -2       5       1        1.286901        1.323405        0.067101
      -1       5       1        7.155886        7.128885        0.083390
       0       5       1        0.509176        0.454203        0.454203
       1       5       1        0.613083        0.522781        0.141468
       2       5       1        4.428228        4.346378        0.059071
       3       5       1        6.792426        6.775397        0.081594
       4       5       1        3.211273        3.271697        0.060155
     -10       0       2        0.251067        0.489081        0.489081
      -9       0       2        4.513244        4.562017        0.070469
      -8       0       2        4.175897        4.223269        0.075137
      -7       0       2        8.501859        8.479682        0.100899
      -6       0       2       30.189689       30.023158        0.346736
      -5       0       2       20.879601       21.148522        0.250676
      -4       0       2       68.937238       68.491605        0.969313
      -3       0       2        8.465488        8.635508        0.180332
      -2       0       2       55.723668       57.304974        1.090474
      -1       0       2       61.485123       59.279086        1.880218
       0       0       2       25.866126       27.192830        0.311238
       1       0       2        6.849955        7.249828        0.212072
       3       0       2       29.846541       30.191224        0.443787
       4       0       2        0.060329        0.399375        0.399375
       5       0       2       57.797498       56.911247        0.812673
       6       0       2       12.100966       12.147428        0.139097
       7       0       2       13.275374       13.196969        0.157031
       8       0       2        8.655003        8.592904        0.101143
       9       0       2       15.363777       15.418495        0.166938
      -9       1       2        2.665360        2.607566        0.058605
      -8       1       2        0.154206        0.282666        0.252666
      -7       1       2       20.895382       20.831707        0.232192
      -6       1       2        5.871852        5.778841        0.072967
      -5       1       2       35.627786       35.568807        0.409028
      -4       1       2       16.731838       16.759773        0.193241
      -3       1       2       12.564101       13.011533        0.150351
      -2       1       2       51.984453       52.650641        0.687192
      -1       1       2       26.841395       27.962475        0.321201
       0       1       2       20.558232       21.440382        0.241090
       1       1       2       45.489460       45.758387        0.590368
       2       1       2        3.559913        3.632905        0.054498
       3       1       2       46.475663       46.713381        0.591586
       4       1       2       30.478679       30.196192        0.346569
       5       1       2       16.940813       16.824090        0.193095
       6       1       2       17.394421       17.285254        0.201929
       7       1       2        0.981961        1.034215        0.071874
       8       1       2        3.227207        3.346939        0.058170
       9       1       2        4.912477        4.882622        0.069100
      -9       2       2        0.280406        0.309192        0.309192
      -8       2       2        9.063593        8.989549        0.105237
      -7       2       2        1.285471        1.265346        0.062807
      -6       2       2       14.133067       14.071247        0.157585
      -5       2       2        1.773149        1.762583        0.071459
      -4       2       2        8.183290        7.976841        0.096105
      -3       2       2       29.573895       29.879759        0.339278
      -2       2       2       48.616967       48.941291        0.647089
      -1       2       2        6.347681        6.434128        0.077635
       0       2       2       25.028188       25.413579        0.333507
       1       2       2        0.707047        0.742024        0.103902
       2       2       2        3.699252        3.808280        0.055282
       3       2       2       37.071101       36.957678        0.438916
       4       2       2       38.291629       38.177480        0.436256
       5       2       2        4.074671        4.080074        0.069587
       6       2       2        0.449546        0.492240        0.160728
       7       2       2        5.721616        5.600804        0.073146
       8       2       2        0.833838        1.076243        0.084225
      -8       3       2        6.525401        6.422305        0.089612
      -7       3       2        3.097029        3.041299        0.054696
      -6       3       2        7.618030        7.663550        0.089383
      -5       3       2        0.629403        0.615467        0.101172
      -4       3       2        8.137507        8.254332        0.096820
      -3       3       2       35.601821       35.294192        0.409095
      -2       3       2       18.233826       18.307922        0.204883
      -1       3       2       12.673398       12.636851        0.146855
       0       3       2       24.029616       23.959967        0.269462
       1       3       2       15.262627       15.154207        0.173553
       2       3       2       21.319919       21.087911        0.237252
       3       3       2       10.146445       10.152340        0.117899
       4       3       2        2.248372        2.331416        0.060953
       5       3       2        5.172079        5.193746        0.066759
       6       3       2        1.899907        1.904862        0.049087
       7       3       2       10.724592       10.640959        0.121453
       8       3       2        7.015255        6.932027        0.085714
      -7       4       2        5.782842        5.895761        0.072789
      -6       4       2        0.044129        0.455302        0.455302
      -5       4       2        0.114940        0.253772        0.253772
      -4       4       2        5.175166        5.077401        0.065216
      -3       4       2        7.352786        7.340981        0.087085
      -2       4       2       17.731887       17.437316        0.193477
      -1       4       2        7.061788        7.068380        0.084685
       0       4       2       17.114379       16.913308        0.192363
       1       4       2       16.802089       16.787793        0.186287
       2       4       2        3.215977        3.095965        0.061958
       3       4       2        3.374799        3.398088        0.053241
       4       4       2        1.770966        1.833167        0.081939
       5       4       2        0.703246        0.745721        0.104472
       6       4       2       11.540013       11.485208        0.131354
      -5       5       2        4.595400        4.621580        0.064497
      -4       5       2       10.636328       10.662551        0.123576
      -3       5       2        3.381415        3.413503        0.059997
      -2       5       2        8.999493        8.957567        0.103133
      -1       5       2       19.056089       18.987364        0.211848
       0       5       2        6.106335        6.172034        0.075559
       1       5       2        7.889825        7.884859        0.091464
       2       5       2        3.120162        3.032573        0.051399
       3       5       2        3.882903        3.964089        0.059220
       4       5       2        2.080391        2.122381        0.060343
      -9       1       3        0.820622        0.711266        0.119912
      -8       1       3        9.771269        9.723220        0.113225
      -7       1       3        4.326750        4.371727        0.059535
      -6       1       3        2.470221        2.473035        0.056860
      -5       1       3       15.700479       15.767054        0.178276
      -4       1       3        2.849022        2.793922        0.056551
      -3       1       3       27.980606       28.364238        0.326228
      -2       1       3       10.060942       10.130647        0.113661
      -1       1       3       40.192178       41.466372        0.539608
       0       1       3        9.447148        9.382377        0.109783
       1       1       3       62.279265       62.265721        0.877693
       2       1       3       47.261887       47.828966        0.644965
       3       1       3       14.569304       14.369412        0.163075
       4       1       3       32.213427       31.830803        0.376550
       5       1       3        3.015144        2.964321        0.053789
       6       1       3       10.561330       10.507616        0.123012
       7       1       3        6.076747        6.083831        0.076336
       8       1       3       20.540785       20.584946        0.226655
       9       1       3       11.520691       11.642594        0.131295
      -9       2       3        1.884955        1.861424        0.067713
      -8       2       3        5.928870        5.890416        0.075349
      -7       2       3       10.697337       10.645656        0.123299
      -6       2       3       17.505493       17.403735        0.193564
      -5       2       3        4.520264        4.705847        0.065373
      -4       2       3       19.977208       19.759808        0.229575
      -3       2       3       38.319987       38.323231        0.445929
      -2       2       3        6.851449        7.046701        0.124346
      -1       2       3       29.043718       29.298635        0.336245
       0       2       3        0.684427        0.336303        0.163967
       1       2       3       41.894369       41.817460        0.516855
       2       2       3        9.014680        9.181176        0.111061
       3       2       3       22.721025       22.429668        0.298242
       4       2       3       16.613470       16.477560        0.184003
       5       2       3       11.101868       10.883933        0.125680
       6       2       3        8.326343        8.195243        0.096230
       7       2       3        4.945914        4.931937        0.070455
       8       2       3        5.064335        5.032395        0.071145
      -8       3       3        5.940871        5.969925        0.075690
      -7       3       3        3.320554        3.252384        0.059893
      -6       3       3        2.600150        2.939201        0.053165
      -5       3       3        5.551241        5.557517        0.067982
      -4       3       3       10.624230       10.632497        0.126309
      -3       3       3        4.528887        5.798965        0.095195
      -2       3       3        2.744854        2.706455        0.064032
      -1       3       3        8.327161        8.213830        0.098289
       0       3       3       20.620889       20.761744        0.232253
       1       3       3        0.461197        0.657875        0.114460
       2       3       3        4.859174        4.759097        0.067721
       3       3       3       22.227539       22.061732        0.257604
       4       3       3        2.763329        2.594745        0.057975
       5       3       3        4.768987        4.743733        0.065485
       6       3       3        2.011958        2.066688        0.050578
       7       3       3        8.777537        8.744255        0.105447
      -7       4       3        1.786773        1.780562        0.067436
      -6       4       3        6.018092        6.045742        0.076236
      -5       4       3       10.933762       10.973149        0.131101
      -4       4       3       17.372699       17.313867        0.195456
      -3       4       3       17.158208       17.087715        0.191857
      -2       4       3       12.893720       12.874393        0.144507
      -1       4       3        0.382904        0.312570        0.203942
       0       4       3        4.462612        4.439369        0.060100
       1       4       3        8.504155        8.560958        0.103180
       2       4       3       16.605005       16.652027        0.189342
       3       4       3        9.574029        9.631199        0.109855
       4       4       3        3.693607        3.706211        0.062312
       5       4       3        2.522217        2.454547        0.070517
       6       4       3        1.111150        1.197122        0.075248
      -5       5       3        3.980276        3.978191        0.065008
      -4       5       3        3.485986        3.375944        0.059621
      -3       5       3        4.829546        4.714764        0.065463
      -2       5       3        4.098299        4.060419        0.057795
      -1       5       3        2.486882        2.486363        0.051984
       0       5       3        2.431790        2.430041        0.054520
       1       5       3        1.704743        1.817938        0.052096
       2       5       3        2.542837        2.615416        0.051357
       3       5       3        0.312020        0.328634        0.247393
       4       5       3        4.219691        4.196546        0.071137
     -10       0       4        6.581857        6.649361        0.088035
      -9       0       4       16.933761       16.914491        0.198630
      -8       0       4        4.622777        4.582467        0.073476
      -7       0       4       14.218139       14.125155        0.156619
      -6       0       4        3.829910        3.771737        0.104722
      -5       0       4        9.391204        9.387438        0.133682
      -4       0       4       24.458821       24.909436        0.284043
      -3       0       4       20.510712       20.871751        0.234649
      -2       0       4      100.104925       96.276944        2.194906
      -1       0       4       64.372273       64.022808        1.160896
       0       0       4       17.902220       18.687696        0.205002
       1       0       4       94.013025       95.212867        1.594546
       2       0       4        6.293721        6.356021        0.091757
       3       0       4       10.407284       10.242070        0.148508
       4       0       4       13.325685       13.396641        0.233055
       5       0       4        7.627022        7.671571        0.095622
       6       0       4        2.787147        2.687992        0.091629
       7       0       4       36.658342       36.592759        0.398975
       8       0       4       17.947530       17.923448        0.202275
       9       0       4        4.872434        4.834356        0.076941
      -9       1       4        7.194271        7.134354        0.095248
      -8       1       4       12.233207       12.123531        0.139375
      -7       1       4        1.445272        1.453994        0.053280
      -6       1       4       12.637962       12.688972        0.143056
      -5       1       4       21.541969       21.689398        0.244119
      -4       1       4       12.931752       12.981140        0.156944
      -3       1       4       33.445704       33.918137        0.399187
      -2       1       4       41.717093       42.274697        0.517302
      -1       1       4       34.455203       35.389123        0.435010
       0       1       4       86.318364       78.822712        3.855786
       1       1       4       18.156056       18.136703        0.221626
       2       1       4        6.770320        6.785131        0.098876
       3       1       4        7.859832        7.681016        0.095964
       4       1       4        3.742778        3.859534        0.062561
       5       1       4       13.959951       13.929106        0.157033
       6       1       4       16.586158       16.485145        0.182691
       7       1       4       13.247556       13.220439        0.149479
       8       1       4       12.945887       12.986531        0.145581
       9       1       4        3.586927        3.640879        0.074368
      -9       2       4        1.335317        1.218729        0.085680
      -8       2       4        8.951526        8.923284        0.103193
      -7       2       4        4.175746        4.099390        0.060702
      -6       2       4        5.174321        5.215458        0.065215
      -5       2       4       11.962651       11.861703        0.142488
      -4       2       4       17.728395       17.515422        0.196357
      -3       2       4       11.604025       11.642165        0.139556
      -2       2       4       10.709334       10.608958        0.122300
      -1       2       4       33.486089       33.732477        0.393011
       0       2       4       30.377430       30.155762        0.348548
       1       2       4        9.934495        9.804540        0.116867
       2       2       4        2.547770        2.366369        0.054832
       3       2       4       21.301435       21.294600        0.242284
       4       2       4        8.837186        8.707296        0.108401
       5       2       4       17.394729       17.392527        0.207359
       6       2       4       15.491915       15.501290        0.170928
       7       2       4        1.596602        1.740460        0.066094
       8       2       4        8.471659        8.503176        0.102997
      -8       3       4        0.061813        0.439659        0.439659
      -7       3       4       19.615582       19.574218        0.214982
      -6       3       4        4.683673        4.773783        0.061989
      -5       3       4        7.630297        7.603881        0.088164
      -4       3       4       34.775860       34.519125        0.396845
      -3       3       4       15.091536       15.005999        0.168546
      -2       3       4        6.715976        6.755368        0.092411
      -1       3       4       16.910011       16.681127        0.187492
       0       3       4       16.827759       16.792260        0.192863
       1       3       4        6.308645        6.385609        0.079976
       2       3       4       32.930618       32.761105        0.365735
       3       3       4       23.207351       23.012388        0.254093
       4       3       4       15.687137       15.575943        0.173021
       5       3       4        4.405345        4.406019        0.064245
       6       3       4        1.205397        1.238386        0.072367
       7       3       4        8.485952        8.538384        0.098360
      -7       4       4        3.310755        3.224748        0.070069
      -6       4       4       14.674765       14.585952        0.160627
      -5       4       4       10.986418       10.895412        0.125547
      -4       4       4        1.885779        2.327746        0.048250
      -3       4       4       12.081814       12.061924        0.136321
      -2       4       4        1.539482        1.600594        0.050110
      -1       4       4        1.480197        1.462190        0.057341
       0       4       4        7.856130        7.829048        0.091219
       1       4       4        3.916674        3.884842        0.059270
       2       4       4       16.574429       16.531485        0.183702
       3       4       4       13.952566       13.828594        0.158919
       4       4       4        2.835967        2.824234        0.058136
       5       4       4       11.465660       11.339753        0.144218
       6       4       4        5.644118        5.632495        0.072009
      -5       5       4       18.067046       18.261982        0.208728
      -4       5       4        1.643383        1.634105        0.064615
      -3       5       4        6.969852        6.955573        0.083747
      -2       5       4        4.176487        4.184376        0.058482
      -1       5       4        4.915963        4.936699        0.065047
       0       5       4       11.065081       11.055768        0.126449
       1       5       4       21.385971       21.449942        0.239095
       2       5       4        3.787741        3.814053        0.068389
       3       5       4        0.631283        0.578014        0.158848
       4       5       4       10.746210       10.706540        0.130624
     -10       1       5        6.956056        6.842587        0.165837
      -9       1       5        3.895631        4.004373        0.061404
      -8       1       5       10.672578       10.630146        0.119675
      -7       1       5        3.295944        3.349925        0.053412
      -6       1       5       21.864554       21.898630        0.245455
      -5       1       5       12.420280       12.262952        0.141484
      -4       1       5        0.522300        0.491325        0.133833
      -3       1       5       32.092784       32.294736        0.374210
      -2       1       5       10.126918       10.095048        0.131615
      -1       1       5        2.425328        2.248711        0.069261
       0       1       5       18.204123       18.660922        0.208280
       1       1       5       23.541050       23.606779        0.266684
       2       1       5       10.149962       10.067274        0.123934
       3       1       5        4.842663        5.083994        0.076800
       4       1       5       21.006017       20.868876        0.236135
       5       1       5        2.409737        2.437806        0.065677
       6       1       5       17.115059       17.139137        0.189505
       7       1       5       14.144748       14.322011        0.158678
       8       1       5        0.013892        0.292233        0.292233
      -9       2       5        5.583061        5.517336        0.081897
      -8       2       5       13.070034       12.981910        0.149140
      -7       2       5        7.095888        7.064913        0.085085
      -6       2       5        4.697637        4.633573        0.060062
      -5       2       5       29.780644       29.653162        0.339001
      -4       2       5        5.444946        5.518605        0.077557
      -3       2       5        3.578731        3.550915        0.057636
      -2       2       5        3.841849        4.017462        0.057538
      -1       2       5       49.480223       49.185262        0.613460
       0       2       5       15.636995       15.607690        0.178173
       1       2       5       21.071640       21.061102        0.235156
       2       2       5       27.586453       27.553766        0.310785
       3       2       5       17.620188       17.477128        0.213872
       4       2       5        1.709349        1.804965        0.070636
       5       2       5        8.683305        8.673350        0.101594
       6       2       5       22.103851       22.096606        0.243460
       7       2       5        2.049563        2.051073        0.062958
       8       2       5        6.183282        6.170008        0.078457
      -8       3       5        2.168714        2.168548        0.062936
      -7       3       5       13.216869       13.184840        0.148353
      -6       3       5        1.823818        1.832594        0.049899
      -5       3       5        4.420381        4.306739        0.056562
      -4       3       5       11.978691       11.854113        0.133618
      -3       3       5       10.491731       10.349879        0.119043
      -2       3       5        5.761437        5.749522        0.076339
      -1       3       5        2.003714        2.064364        0.064289
       0       3       5        8.867611        8.942595        0.106306
       1       3       5       10.451670       10.400481        0.122349
       2       3       5        6.303592        6.222781        0.078759
       3       3       5        0.840045        0.788543        0.115862
       4       3       5        4.244699        4.146324        0.061106
       5       3       5       14.340121       14.237626        0.157853
       6       3       5        0.814091        0.769870        0.099199
       7       3       5        2.291138        2.263471        0.065312
      -7       4       5       10.816915       10.824509        0.122640
      -6       4       5       14.008704       14.128694        0.174483
      -5       4       5        8.289620        8.278647        0.096044
      -4       4       5        7.597064        7.577137        0.088078
      -3       4       5        1.434899        1.377389        0.055988
      -2       4       5       13.259290       13.191285        0.150196
      -1       4       5       17.526803       17.428712        0.197635
       0       4       5       19.543001       19.729166        0.217119
       1       4       5       16.185849       16.211416        0.181132
       2       4       5        9.681473        9.678740        0.115111
       3       4       5        1.123344        1.113373        0.088629
       4       4       5       10.102641       10.140020        0.115550
       5       4       5        9.667152        9.704638        0.116208
       6       4       5        8.457760        8.529009        0.112181
      -5       5       5        1.056103        1.501566        0.161379
      -4       5       5        0.535732        0.602329        0.132222
      -3       5       5        2.389182        2.407821        0.054376
      -2       5       5        4.683709        4.506773        0.062563
      -1       5       5        1.021656        1.009356        0.083829
       0       5       5        3.964041        3.962449        0.058989
       1       5       5        4.616330        4.546647        0.065464
       2       5       5        2.599135        2.507828        0.055584
       3       5       5        3.137546        3.080633        0.061478
     -10       0       6        7.745301        7.952358        0.099206
      -9       0       6       11.112211       11.168706        0.127420
      -8       0       6        0.328276        0.424971        0.424971
      -7       0       6       35.781371       35.966790        0.393767
      -6       0       6       28.684151       28.647164        0.314144
      -5       0       6       24.150044       24.020408        0.273408
      -4       0       6       14.888354       14.968634        0.180801
      -3       0       6        7.880985        8.317091        0.114652
      -2       0       6       29.184440       29.491694        0.342766
      -1       0       6       31.617110       31.596202        0.475952
       0       0       6       70.115307       70.370306        1.626143
       1       0       6       33.495709       33.052383        0.399205
       2       0       6        4.406138        4.513868        0.174743
       3       0       6       53.468439       53.411328        0.749198
       4       0       6        8.175557        7.866321        0.101721
       5       0       6        5.761585        5.612931        0.094327
       6       0       6       14.518256       15.244671        0.196083
       7       0       6        2.421990        2.448694        0.072667
       8       0       6        4.868496        4.872268        0.087919
      -9       1       6       10.568243       10.625912        0.120199
      -8       1       6        2.902980        2.957448        0.053709
      -7       1       6        9.788966        9.788054        0.110761
      -6       1       6       27.739809       27.740584        0.310491
      -5       1       6        4.512434        4.511984        0.067999
      -4       1       6       29.811961       29.561461        0.346739
      -3       1       6        1.443869        1.286118        0.054859
      -2       1       6        5.255592        5.342378        0.081769
      -1       1       6        1.579557        1.551644        0.059230
       0       1       6       39.017650       38.831302        0.465953
       1       1       6       32.002814       32.256627        0.371678
       2       1       6       45.758082       45.782311        0.584081
       3       1       6        4.750914        4.802812        0.067307
       4       1       6       14.101229       14.052402        0.161038
       5       1       6       20.189814       20.067386        0.223244
       6       1       6       10.285399       10.338762        0.117705
       7       1       6        2.249069        2.272444        0.061901
       8       1       6        4.638366        4.550494        0.067081
      -9       2       6       13.135427       13.075167        0.145357
      -8       2       6       16.945508       17.034671        0.186822
      -7       2       6        3.313800        3.355890        0.057103
      -6       2       6        2.349762        2.408215        0.049359
      -5       2       6       20.149833       20.049688        0.226722
      -4       2       6        5.397503        5.420978        0.070557
      -3       2       6       26.334427       26.126615        0.300078
      -2       2       6       18.912992       18.812230        0.211155
      -1       2       6        9.635176        9.637790        0.112088
       0       2       6        5.162064        5.139747        0.069836
       1       2       6       28.197684       28.134498        0.322271
       2       2       6        7.088320        7.195485        0.087109
       3       2       6       15.014610       14.912076        0.169620
       4       2       6        5.847960        5.862252        0.075284
       5       2       6       15.561194       15.492579        0.176248
       6       2       6        3.264666        3.302878        0.053416
       7       2       6        5.419819        5.452247        0.071634
       8       2       6        0.466228        0.547266        0.221229
      -8       3       6       12.965378       13.006537        0.143023
      -7       3       6        9.002461        8.995554        0.107698
      -6       3       6        5.545411        5.856279        0.070866
      -5       3       6        4.939424        4.831977        0.063434
      -4       3       6        6.496254        6.387018        0.076471
      -3       3       6        0.554130        1.145731        0.073537
      -2       3       6       43.084050       42.695784        0.484411
      -1       3       6       23.029884       22.944716        0.263667
       0       3       6        0.872399        1.159267        0.069313
       1       3       6       14.834568       14.757371        0.165250
       2       3       6        3.473600        3.358422        0.064033
       3       3       6        9.934720       10.101485        0.127519
       4       3       6       23.114032       23.113416        0.259970
       5       3       6       21.313335       21.341275        0.237010
       6       3       6        1.061073        1.056456        0.112581
       7       3       6        5.855799        5.860887        0.078068
      -7       4       6        4.600269        4.749947        0.072555
      -6       4       6        3.154242        3.113824        0.058272
      -5       4       6        0.190950        0.293939        0.216479
      -4       4       6       12.188598       12.040349        0.138248
      -3       4       6       11.382206       11.217397        0.125959
      -2       4       6        4.386853        4.455558        0.063975
      -1       4       6       20.401450       20.395588        0.226800
       0       4       6        5.643694        5.669215        0.070644
       1       4       6        6.317585        6.350276        0.076919
       2       4       6        4.226740        4.200119        0.060312
       3       4       6        1.199405        1.265780        0.059878
       4       4       6        8.291150        8.256331        0.096490
       5       4       6        6.579298        6.515443        0.104047
      -4       5       6        5.306503        5.284316        0.067037
      -3       5       6       13.606090       13.585654        0.155464
      -2       5       6        0.298698        0.273861        0.273861
      -1       5       6       12.735346       12.740879        0.145245
       0       5       6       19.356087       19.430903        0.219709
       1       5       6        0.971147        0.935788        0.094480
       2       5       6        3.043483        3.108874        0.056056
       3       5       6        8.835567        8.893031        0.104686
      -9       1       7        9.268078        9.331399        0.107137
      -8       1       7       16.727627       16.735292        0.185065
      -7       1       7       16.229406       16.196605        0.183173
      -6       1       7        3.687576        3.720081        0.054156
      -5       1       7        2.311506        2.162082        0.056898
      -4       1       7       20.855973       20.852578        0.235352
      -3       1       7       41.792741       41.267057        0.486179
      -2       1       7       13.086614       12.874005        0.145297
      -1       1       7       45.259508       45.219686        0.560644
       0       1       7       12.933303       13.261222        0.160077
       1       1       7        9.632959        9.470480        0.109978
       2       1       7       12.015415       12.183596        0.139925
       3       1       7       12.142581       11.974974        0.143660
       4       1       7        6.525605        6.329455        0.081735
       5       1       7        4.867979        4.954190        0.073002
       6       1       7        7.739882        7.782223        0.092815
       7       1       7        2.639718        2.627851        0.063831
       8       1       7        1.245702        1.143285        0.090289
      -9       2       7        7.069295        7.130288        0.091609
      -8       2       7        5.670548        5.643758        0.072582
      -7       2       7        9.896648        9.932170        0.112801
      -6       2       7        1.100537        1.110090        0.052215
      -5       2       7       10.397557       10.392786        0.118060
      -4       2       7        5.891280        5.904998        0.074904
      -3       2       7       29.079154       28.721072        0.322833
      -2       2       7       13.107698       12.890306        0.149820
      -1       2       7        2.554804        2.517538        0.052686
       0       2       7       26.136556       26.205915        0.297809
       1       2       7       20.105866       20.004999        0.223695
       2       2       7       16.760516       16.827656        0.188846
       3       2       7        4.254866        4.333128        0.064873
       4       2       7       27.697918       27.807373        0.318102
       5       2       7        4.607372        4.691482        0.061579
       6       2       7        2.341421        2.357902        0.055468
       7       2       7        4.044874        4.147529        0.065373
      -8       3       7        7.243467        7.325572        0.114330
      -7       3       7        0.342635        0.244949        0.244949
      -6       3       7        6.142163        6.158003        0.076556
      -5       3       7        9.087966        8.993609        0.102377
      -4       3       7        5.068723        5.210470        0.064209
      -3       3       7        4.491197        4.466430        0.060525
      -2       3       7       20.289514       20.181675        0.224721
      -1       3       7        2.865074        3.006792        0.067745
       0       3       7        2.286634        2.305211        0.053146
       1       3       7        9.751553        9.718282        0.114845
       2       3       7       12.247769       12.065654        0.141309
       3       3       7        3.269971        3.258988        0.058831
       4       3       7        1.262074        1.278710        0.071192
       5       3       7        4.901370        4.848608        0.065931
       6       3       7        5.071442        5.059051        0.067058
      -7       4       7        4.782917        4.816119        0.068593
      -6       4       7        0.000883        0.453762        0.453762
      -5       4       7        2.460015        2.397290        0.050335
      -4       4       7        6.924640        6.950971        0.084531
      -3       4       7        9.157976        9.153633        0.104379
      -2       4       7       13.711213       13.698175        0.154173
      -1       4       7       12.071521       12.073525        0.135351
       0       4       7        0.900357        0.913455        0.081710
       1       4       7        2.540229        2.589556        0.059912
       2       4       7        9.547882        9.634469        0.111077
       3       4       7       16.722652       16.692813        0.187056
       4       4       7       14.245142       14.225330        0.165458
       5       4       7        9.726156        9.688344        0.118338
      -4       5       7        0.542355        0.611228        0.131228
      -3       5       7        4.565279        4.593147        0.063136
      -2       5       7        1.167378        1.080000        0.080550
      -1       5       7        2.199252        2.222409        0.056883
       0       5       7        0.330316        0.397366        0.219884
       1       5       7        2.178061        2.175523        0.060836
       2       5       7        1.102271        1.172689        0.102082
      -9       0       8        4.655891        4.616492        0.077880
      -8       0       8       15.881793       15.705731        0.184778
      -7       0       8        1.168566        1.176563        0.074791
      -6       0       8        2.330127        2.364530        0.073809
      -5       0       8       37.588247       37.754205        0.438257
      -4       0       8       54.013825       53.136710        0.706757
      -3       0       8       10.329951       10.471867        0.119573
      -2       0       8       46.927543       47.679765        0.636381
      -1       0       8       49.285224       49.496566        0.720034
       0       0       8       38.204276       38.081885        0.456894
       1       0       8       18.794363       18.597849        0.206275
       2       0       8       22.661419       22.581408        0.287687
       3       0       8        7.548512        7.286151        0.094837
       4       0       8        2.457003        2.236023        0.106728
       5       0       8       27.001723       26.818277        0.299605
       6       0       8        8.922944        8.834082        0.104477
       7       0       8       14.860336       14.901007        0.157194
       8       0       8       11.992098       12.028716        0.132498
      -9       1       8        4.941343        4.942469        0.073383
      -8       1       8        5.456326        5.460220        0.069023
      -7       1       8        0.035793        0.220227        0.220227
      -6       1       8        3.858859        3.953859        0.054372
      -5       1       8        9.268196        9.226375        0.106836
      -4       1       8       29.568749       29.517791        0.332692
      -3       1       8        6.823365        6.370086        0.082798
      -2       1       8       37.903071       37.840719        0.440050
      -1       1       8       21.303220       21.571741        0.242418
       0       1       8       11.649667       11.501304        0.141727
       1       1       8       21.425899       21.215325        0.237241
       2       1       8       15.178616       15.247623        0.171814
       3       1       8       13.724920       13.675526        0.163309
       4       1       8       11.898521       11.825819        0.140358
       5       1       8        2.725037        2.734922        0.050746
       6       1       8       14.599436       14.585267        0.168956
       7       1       8       15.368616       15.316331        0.174997
      -9       2       8       16.687345       16.763353        0.197122
      -8       2       8        5.832100        5.841490        0.073301
      -7       2       8        9.220285        9.110708        0.103877
      -6       2       8        8.199591        8.214743        0.093967
      -5       2       8        3.058134        3.214343        0.049378
      -4       2       8       20.354862       20.343304        0.232361
      -3       2       8       37.969622       37.733804        0.428175
      -2       2       8       12.132771       11.870131        0.135992
      -1       2       8       15.359620       15.221695        0.170449
       0       2       8        1.254145        1.519506        0.077390
       1       2       8        5.328586        5.335635        0.076452
       2       2       8       16.746476       16.620168        0.189100
       3       2       8       22.760987       22.654801        0.252346
       4       2       8        1.964878        1.882578        0.065410
       5       2       8        8.448671        8.356375        0.096048
       6       2       8        5.225319        5.247666        0.067994
       7       2       8        6.073884        6.038460        0.082287
      -8       3       8       10.568972       10.568822        0.123249
      -7       3       8        0.571642        0.579483        0.129038
      -6       3       8       14.305478       14.164392        0.157251
      -5       3       8        3.361485        3.344996        0.057140
      -4       3       8        1.062220        1.156719        0.055175
      -3       3       8        9.433241        9.433504        0.107733
      -2       3       8       11.384942       11.329166        0.128273
      -1       3       8        5.767019        5.771828        0.073056
       0       3       8       22.400140       22.316138        0.247835
       1       3       8       11.216809       11.295574        0.129554
       2       3       8        2.982217        2.842376        0.062250
       3       3       8       24.048043       24.022698        0.273171
       4       3       8       16.580537       16.534812        0.182442
       5       3       8        4.054023        4.081176        0.060977
       6       3       8        5.623130        5.559676        0.074241
      -6       4       8        5.977169        5.905083        0.078591
      -5       4       8       11.214510       11.336225        0.129531
      -4       4       8        4.729916        4.741308        0.061351
      -3       4       8        1.679790        1.659397        0.050112
      -2       4       8        1.706074        1.723311        0.051904
      -1       4       8        6.421956        6.341687        0.076546
       0       4       8        5.317516        5.351542        0.066279
       1       4       8       17.361482       17.220627        0.197408
       2       4       8        5.135787        5.157713        0.065758
       3       4       8       10.124300       10.129659        0.114171
       4       4       8       10.288783       10.242070        0.119323
      -4       5       8        6.356512        6.432807        0.081744
      -3       5       8        1.737671        1.624992        0.060735
      -2       5       8        2.392615        2.413214        0.058007
      -1       5       8        2.042527        2.087894        0.060580
       0       5       8        5.735772        5.720577        0.075048
       1       5       8        6.309990        6.363961        0.078343
       2       5       8       19.082068       19.176287        0.213956
      -9       1       9        9.423659        9.361517        0.106356
      -8       1       9        8.273485        8.330486        0.096532
      -7       1       9        7.262325        7.267049        0.083735
      -6       1       9       14.869173       14.942891        0.166897
      -5       1       9       36.694729       36.358355        0.406721
      -4       1       9       15.181682       15.100331        0.172505
      -3       1       9       17.464693       17.266441        0.193070
      -2       1       9       10.493344       10.458489        0.119727
      -1       1       9       29.677604       29.119238        0.330525
       0       1       9       13.679566       13.536617        0.153419
       1       1       9       30.774918       30.453079        0.342947
       2       1       9       29.956136       29.621614        0.333049
       3       1       9        2.837839        2.707508        0.069877
       4       1       9       10.197461       10.113852        0.129865
       5       1       9        3.121432        3.099435        0.050665
       6       1       9       13.179084       13.243489        0.146543
       7       1       9        0.597698        0.561783        0.206536
      -9       2       9        2.580051        2.682145        0.095583
      -8       2       9        2.626312        2.582692        0.061244
      -7       2       9        9.324559        9.217538        0.104744
      -6       2       9       12.601973       12.624183        0.141395
      -5       2       9        0.900651        0.875443        0.065690
      -4       2       9        8.366605        8.282814        0.105834
      -3       2       9       16.211389       16.039638        0.184671
      -2       2       9        9.252202        9.173712        0.106629
      -1       2       9        6.381078        6.330245        0.079005
       0       2       9       16.657550       16.527553        0.184664
       1       2       9        6.163810        6.021877        0.077972
       2       2       9       19.679194       19.761832        0.220593
       3       2       9        3.368757        3.416138        0.064422
       4       2       9        8.438164        8.483219        0.098173
       5       2       9        7.347137        7.322704        0.086476
       6       2       9       13.219833       13.185977        0.146422
      -8       3       9        5.198785        5.215937        0.070065
      -7       3       9        6.993363        6.983194        0.085876
      -6       3       9       12.623751       12.631310        0.141715
      -5       3       9        0.464606        0.336898        0.183601
      -4       3       9       13.666701       13.674794        0.152590
      -3       3       9        4.931463        5.204709        0.066130
      -2       3       9        6.312086        6.357594        0.076830
      -1       3       9        2.382717        2.470567        0.052075
       0       3       9       14.540743       14.405207        0.163719
       1       3       9        7.148603        7.015127        0.084398
       2       3       9        2.642883        2.610977        0.061957
       3       3       9       13.312522       13.477017        0.149977
       4       3       9        5.556591        5.571266        0.071538
       5       3       9        1.153199        1.139430        0.083920
       6       3       9        4.037436        4.303835        0.066855
      -6       4       9        0.746962        0.811727        0.106815
      -5       4       9        0.268523        0.467333        0.467333
      -4       4       9        3.329951        3.355294        0.053174
      -3       4       9        1.566290        1.650454        0.053395
      -2       4       9        1.248044        1.229512        0.059726
      -1       4       9        2.637179        2.635849        0.049442
       0       4       9        5.649034        5.646415        0.069408
       1       4       9        7.835780        7.884098        0.091730
       2       4       9        5.878521        5.860375        0.072630
       3       4       9        7.055484        7.016124        0.083592
       4       4       9        2.266837        2.227936        0.056186
      -3       5       9        4.782549        4.694891        0.064124
      -2       5       9        2.175314        2.201204        0.057796
      -1       5       9        5.947883        6.043012        0.078953
       0       5       9        0.917230        0.794040        0.109862
       1       5       9        1.946320        2.065962        0.060445
      -9       0      10       16.146911       16.191047        0.167315
      -8       0      10        5.802875        5.741167        0.074334
      -7       0      10        2.631817        2.629163        0.083815
      -6       0      10       38.306396       38.267480        0.428611
      -5       0      10       22.552253       22.387943        0.271434
      -4       0      10        2.976204        2.892369        0.074161
      -3       0      10        4.558118        4.600435        0.068658
      -2       0      10       31.057806       30.426140        0.343421
      -1       0      10        3.983920        3.859145        0.075628
       0       0      10       44.735192       44.553002        0.540390
       1       0      10       58.230853       57.646075        0.897595
       2       0      10       12.984815       13.111827        0.151888
       3       0      10        2.407412        2.492408        0.116488
       4       0      10        4.622898        4.655749        0.074265
       5       0      10       18.943876       19.024721        0.220466
       6       0      10       13.097848       13.005768        0.156643
       7       0      10       17.409811       17.393102        0.178283
      -9       1      10        2.377524        2.422705        0.056654
      -8       1      10       13.495687       13.521464        0.150975
      -7       1      10       12.180981       12.220884        0.136596
      -6       1      10       15.965466       15.971537        0.179134
      -5       1      10       11.457856       11.455130        0.133028
      -4       1      10        0.494799        0.350571        0.206696
      -3       1      10        4.211365        4.168213        0.067847
      -2       1      10       12.722456       12.670833        0.144061
      -1       1      10        0.484583        0.495681        0.182792
       0       1      10       27.209229       26.993333        0.316001
       1       1      10       19.015869       19.000526        0.212232
       2       1      10       14.512478       14.528248        0.163709
       3       1      10       20.630154       20.442847        0.227012
       4       1      10        1.119654        1.213342        0.062213
       5       1      10        1.977130        2.070000        0.050867
       6       1      10        1.206823        1.313240        0.076228
       7       1      10        4.038691        4.110718        0.075002
      -9       2      10        5.175059        5.228193        0.073098
      -8       2      10        7.491987        7.515983        0.088063
      -7       2      10       19.844628       19.946679        0.219794
      -6       2      10        7.038918        6.960172        0.082309
      -5       2      10        0.113252        0.247588        0.215966
      -4       2      10       12.442970       12.381438        0.139706
      -3       2      10        7.492679        7.372177        0.087467
      -2       2      10       21.388005       21.214853        0.239630
      -1       2      10       30.625377       30.537845        0.340826
       0       2      10       11.466987       11.330931        0.134950
       1       2      10        4.837497        4.722711        0.067177
       2       2      10       19.550807       19.523832        0.223573
       3       2      10        7.547608        7.500400        0.088180
       4       2      10       14.388538       14.318869        0.164364
       5       2      10       14.141646       14.172156        0.157164
       6       2      10        2.777959        2.779910        0.057760
      -8       3      10        6.919176        7.089288        0.084718
      -7       3      10        7.620428        7.534321        0.090263
      -6       3      10        1.611542        1.639024        0.056716
      -5       3      10        5.721348        5.750391        0.070162
      -4       3      10       18.121308       18.009720        0.202137
      -3       3      10       10.154788       10.110885        0.116887
      -2       3      10       10.616690       10.631557        0.122037
      -1       3      10       12.731855       12.661359        0.144570
       0       3      10        2.553072        2.617976        0.053937
       1       3      10        1.933862        1.966545        0.063232
       2       3      10        3.587365        3.672601        0.060815
       3       3      10        1.189075        1.063861        0.078823
       4       3      10        7.064322        7.026592        0.084763
       5       3      10       13.870318       13.963882        0.154465
      -6       4      10        3.146307        3.034864        0.062760
      -5       4      10       11.012379       10.979982        0.133323
      -4       4      10        3.895108        3.866523        0.057061
      -3       4      10       13.942147       13.976409        0.157581
      -2       4      10       11.086244       11.119352        0.125263
      -1       4      10        0.012304        0.403980        0.164815
       0       4      10        9.178006        9.192986        0.104697
       1       4      10        0.430771        0.263439        0.263439
       2       4      10        2.939784        2.977516        0.054367
       3       4      10        7.517661        7.588808        0.089208
      -1       5      10        8.621678        8.704309        0.103728
      -9       1      11        5.792316        5.745085        0.075164
      -8       1      11        2.871002        2.889619        0.050517
      -7       1      11       15.360768       15.299673        0.170562
      -6       1      11        4.597216        4.519181        0.058128
      -5       1      11        0.952218        0.926876        0.056130
      -4       1      11        2.980513        2.966125        0.055507
      -3       1      11       28.512866       28.149778        0.316884
      -2       1      11       20.371515       20.241541        0.225048
      -1       1      11       19.182135       19.141317        0.215144
       0       1      11       32.125827       31.765390        0.381636
       1       1      11        0.512911        0.526403        0.182455
       2       1      11        2.925135        2.939677        0.059035
       3       1      11        8.316135        8.283296        0.096966
       4       1      11       25.285871       25.382080        0.280885
       5       1      11       12.129227       12.128891        0.135560
       6       1      11       12.738887       12.754999        0.141514
      -8       2      11       10.127530       10.088607        0.114641
      -7       2      11       10.708242       10.668177        0.121614
      -6       2      11        1.042686        1.056030        0.069876
      -5       2      11       14.325616       14.262889        0.159343
      -4       2      11        6.200828        6.178026        0.074584
      -3       2      11       10.842630       10.794443        0.123454
      -2       2      11        8.308046        8.247788        0.097082
      -1       2      11       19.290419       19.230445        0.221236
       0       2      11        2.589653        2.601288        0.063238
       1       2      11        6.575247        6.573660        0.083667
       2       2      11       12.702842       12.613088        0.141922
       3       2      11        6.868549        6.941758        0.083770
       4       2      11        2.462446        2.526361        0.057454
       5       2      11        7.270264        7.346768        0.091908
       6       2      11        5.400322        5.463515        0.081694
      -7       3      11        1.149832        1.115303        0.077420
      -6       3      11        4.715051        4.734131        0.063478
      -5       3      11        1.659400        1.773330        0.050019
      -4       3      11       10.204754       10.269859        0.116042
      -3       3      11        2.659329        2.687341        0.049520
      -2       3      11       10.134121       10.102475        0.113982
      -1       3      11       14.551169       14.525495        0.162348
       0       3      11        2.704975        2.758895        0.048065
       1       3      11        8.862696        8.867299        0.102141
       2       3      11        0.985556        1.149957        0.075340
       3       3      11        9.009702        8.938736        0.106635
       4       3      11        1.329385        1.439583        0.068926
       5       3      11       10.421292       10.509044        0.124440
      -5       4      11        1.359698        1.286429        0.081606
      -4       4      11        0.769749        0.752463        0.103001
      -3       4      11        4.447088        4.366120        0.061239
      -2       4      11        9.508427        9.581649        0.108899
      -1       4      11        3.868144        3.875693        0.057055
       0       4      11        1.775977        1.853456        0.047577
       1       4      11        2.667475        2.589479        0.054109
       2       4      11        1.095494        1.137673        0.069263
       3       4      11        0.414215        0.432666        0.197719
      -9       0      12        0.089238        0.843445        0.168686
      -8       0      12        3.941004        3.974167        0.065075
      -7       0      12        5.189415        5.331885        0.071087
      -6       0      12        0.071768        2.374468        0.362976
      -5       0      12       14.862750       14.922466        0.163740
      -4       0      12       34.954412       34.667131        0.380545
      -3       0      12       26.928631       26.932880        0.315780
      -2       0      12        9.167522        9.204184        0.107866
      -1       0      12       23.784838       23.481908        0.256921
       0       0      12        8.264232        8.372335        0.109346
       1       0      12        5.558598        5.530009        0.120758
       2       0      12       19.705406       19.628805        0.218499
       3       0      12       37.368722       37.469988        0.403831
       4       0      12        3.700667        3.828054        0.066140
       5       0      12        9.363852        9.274751        0.109327
       6       0      12       21.714793       21.774297        0.238513
      -9       1      12        0.577792        0.576715        0.194615
      -8       1      12        3.104739        3.033167        0.056743
      -7       1      12        3.874173        3.826748        0.055011
      -6       1      12       14.564538       14.617797        0.162349
      -5       1      12       11.192390       11.169602        0.125146
      -4       1      12       20.312579       20.368603        0.229090
      -3       1      12       16.431499       16.358178        0.182889
      -2       1      12        6.942205        6.889848        0.085070
      -1       1      12       20.875577       20.832427        0.234368
       0       1      12        1.039606        1.025719        0.100787
       1       1      12        3.117459        3.259908        0.074315
       2       1      12       11.092090       11.083772        0.125214
       3       1      12        7.481793        7.422129        0.087213
       4       1      12        7.577570        7.622598        0.088874
       5       1      12       16.780076       16.688319        0.186804
       6       1      12        1.874379        1.830464        0.062245
      -8       2      12        6.439477        6.419424        0.081995
      -7       2      12        6.310537        6.376911        0.080007
      -6       2      12        6.778824        6.745369        0.079485
      -5       2      12       10.999411       11.078809        0.124357
      -4       2      12        1.940313        2.022968        0.047114
      -3       2      12        3.265054        3.203280        0.049552
      -2       2      12       23.464329       23.549310        0.266698
      -1       2      12       13.156898       13.160167        0.147097
       0       2      12        9.250319        9.296935        0.107702
       1       2      12        8.618058        8.660831        0.099698
       2       2      12        1.421056        1.518980        0.052044
       3       2      12       10.442037       10.459445        0.118266
       4       2      12       22.680522       22.556817        0.250988
       5       2      12       10.518854       10.465180        0.117717
      -7       3      12        2.268188        2.144714        0.056701
      -6       3      12        1.464805        1.981540        0.052265
      -5       3      12        1.882813        1.953586        0.050352
      -4       3      12        7.954365        7.913912        0.091252
      -3       3      12       14.615240       14.701020        0.166235
      -2       3      12       20.891696       20.805768        0.230055
      -1       3      12        1.079825        1.120312        0.056499
       0       3      12        5.919374        6.645450        0.083285
       1       3      12       13.243638       13.259713        0.150938
       2       3      12        4.395029        4.462847        0.059666
       3       3      12       12.903986       12.899225        0.143442
       4       3      12        0.115135        0.342491        0.247623
      -5       4      12        3.182467        3.179151        0.063866
      -4       4      12        1.250613        1.306407        0.068748
      -3       4      12        3.933267        3.835231        0.070128
      -2       4      12        0.810690        0.912962        0.086040
      -1       4      12       10.335419       10.266937        0.117553
       0       4      12       11.160336       11.202232        0.125680
       1       4      12        2.811427        2.921301        0.055067
       2       4      12       13.364444       13.389922        0.153230
      -8       1      13        0.375168        0.387169        0.198755
      -7       1      13        6.943982        6.881497        0.081791
      -6       1      13        4.990018        4.939231        0.062552
      -5       1      13        6.764764        6.722351        0.082321
      -4       1      13        8.821650        8.740938        0.100626
      -3       1      13        2.088327        2.053071        0.047055
      -2       1      13       12.865123       12.685819        0.143491
      -1       1      13        5.338413        5.324472        0.071663
       0       1      13       11.470464       11.407015        0.128718
       1       1      13        5.899786        5.886595        0.074797
       2       1      13       24.519699       24.468960        0.271026
       3       1      13       13.382472       13.478501        0.150711
       4       1      13        5.655406        5.566148        0.069512
       5       1      13        9.141371        9.108348        0.103904
      -8       2      13        3.206954        3.250538        0.059144
      -7       2      13        5.102258        5.131666        0.065109
      -6       2      13        1.060895        1.000600        0.072160
      -5       2      13       19.340645       19.268368        0.212660
      -4       2      13        4.131833        4.107311        0.057125
      -3       2      13       16.543833       16.435936        0.183552
      -2       2      13       12.449311       12.473973        0.142306
      -1       2      13        8.135285        8.084739        0.093243
       0       2      13        7.142011        7.124325        0.083373
       1       2      13       11.775422       11.768177        0.134605
       2       2      13       13.424017       13.439866        0.153030
       3       2      13        3.791831        3.870530        0.056739
       4       2      13       11.749299       11.716655        0.134772
      -7       3      13        6.215084        6.223906        0.078419
      -6       3      13        5.744010        5.879201        0.072480
      -5       3      13        0.420097        0.563471        0.139915
      -4       3      13        2.234445        2.250156        0.051269
      -3       3      13        6.861518        6.912380        0.088378
      -2       3      13        4.387639        4.434185        0.059143
      -1       3      13        2.440184        2.394034        0.048528
       0       3      13        0.401688        0.387169        0.173160
       1       3      13       12.079298       12.090906        0.137245
       2       3      13        0.738923        0.809815        0.083110
       3       3      13        7.921705        7.862061        0.092119
      -4       4      13       11.987867       12.183596        0.137849
      -3       4      13       12.854971       12.861571        0.146619
      -2       4      13        7.422574        7.366342        0.088293
      -1       4      13        1.284265        1.258412        0.062878
       0       4      13        5.578034        5.621832        0.069716
       1       4      13        6.420991        6.448333        0.077697
      -8       0      14       15.010960       14.909393        0.162529
      -7       0      14        7.311320        7.782737        0.092874
      -6       0      14       11.530435       11.520417        0.129192
      -5       0      14        1.811097        1.763122        0.067746
      -4       0      14        3.054492        3.037894        0.059186
      -3       0      14        9.530462        9.441769        0.110317
      -2       0      14       16.870957       16.910943        0.192391
      -1       0      14       15.706388       15.640972        0.176173
       0       0      14       16.371160       16.571663        0.182337
       1       0      14       20.889486       20.875823        0.226610
       2       0      14       22.198863       22.304260        0.253636
       3       0      14        4.345400        4.386912        0.068348
       4       0      14        0.568762        0.536656        0.213237
       5       0      14        8.850736        8.840758        0.134783
      -8       1      14        1.602400        1.623083        0.065489
      -7       1      14        8.820939        8.812491        0.102152
      -6       1      14       10.678344       10.596698        0.119580
      -5       1      14       11.621429       11.482596        0.132265
      -4       1      14        9.177283        9.219273        0.104944
      -3       1      14        1.284729        1.321514        0.054234
      -2       1      14        9.708677        9.714268        0.110831
      -1       1      14       15.211072       15.269905        0.171561
       0       1      14        6.804700        6.725474        0.080476
       1       1      14       25.310214       25.305335        0.279549
       2       1      14        4.015181        4.013228        0.058990
       3       1      14        1.798480        1.858521        0.054054
       4       1      14        3.472274        3.431763        0.054931
       5       1      14        1.189873        1.231868        0.412356
      -7       2      14        4.256712        4.196189        0.060128
      -6       2      14        5.747752        5.748217        0.071422
      -5       2      14        1.869936        1.904731        0.049846
      -4       2      14       10.793922       10.698598        0.122682
      -3       2      14        1.992058        2.151581        0.044498
      -2       2      14        8.367318        8.300602        0.094812
      -1       2      14        2.517847        2.516744        0.047027
       0       2      14       17.172791       17.206685        0.191985
       1       2      14        5.781182        5.801724        0.073635
       2       2      14        2.933645        2.991906        0.052246
       3       2      14        6.446010        6.347125        0.082622
       4       2      14        7.411573        7.395674        0.089307
      -6       3      14       16.883908       16.805654        0.186689
      -5       3      14        2.025044        2.064122        0.053898
      -4       3      14       12.798619       12.725565        0.142243
      -3       3      14       18.909284       18.891532        0.211597
      -2       3      14        5.073592        4.979759        0.063663
      -1       3      14       11.662720       11.715375        0.131334
       0       3      14       11.965529       11.971215        0.136521
       1       3      14        8.672557        8.723073        0.104778
       2       3      14        6.583156        6.557820        0.083409
      -3       4      14        5.506772        5.418118        0.072559
      -2       4      14        6.647325        6.712377        0.081917
      -1       4      14        4.178986        4.222558        0.061669
      -8       1      15        9.030381        9.021142        0.103407
      -7       1      15        8.302959        8.305360        0.097376
      -6       1      15        4.228400        4.286024        0.060151
      -5       1      15       14.281037       14.207041        0.158553
      -4       1      15        0.800138        0.797371        0.080851
      -3       1      15        0.861607        0.930323        0.075454
      -2       1      15        7.609717        7.608942        0.088304
      -1       1      15        7.333445        7.362676        0.085864
       0       1      15        4.267451        4.202261        0.060040
       1       1      15        4.531007        4.631414        0.064030
       2       1      15        5.216966        5.234405        0.069814
       3       1      15        3.914642        3.908580        0.070091
       4       1      15        6.897695        6.884112        0.083671
      -7       2      15       14.620719       14.583210        0.160658
      -6       2      15        3.785575        3.813660        0.058397
      -5       2      15        7.833416        7.827963        0.090651
      -4       2      15       13.360740       13.286083        0.147970
      -3       2      15       12.106658       12.038272        0.134911
      -2       2      15        3.387605        3.372388        0.049588
      -1       2      15        7.996663        7.944810        0.092294
       0       2      15       22.227599       22.205630        0.251359
       1       2      15        2.104405        2.113622        0.056975
       2       2      15        8.055519        7.960590        0.092808
       3       2      15        2.478998        2.565073        0.058522
      -5       3      15        3.481710        3.459480        0.060951
      -4       3      15        5.408590        5.469552        0.069182
      -3       3      15        2.827471        2.915253        0.053523
      -2       3      15        7.608883        7.571460        0.091954
      -1       3      15        5.523419        5.555538        0.073567
       0       3      15        1.071921        1.224296        0.064813
       1       3      15        2.136997        2.139065        0.056879
       2       3      15        5.147976        5.131277        0.066200
      -7       0      16        6.054351        5.975617        0.080195
      -6       0      16       25.733138       25.824988        0.281496
      -5       0      16        0.793763        0.876299        0.144930
      -4       0      16       17.175759       16.964080        0.187310
      -3       0      16        8.344191        8.297831        0.098685
      -2       0      16        7.724469        7.677369        0.093571
      -1       0      16       10.835170       10.749884        0.130091
       0       0      16        7.497650        7.646633        0.106010
       1       0      16        7.926177        7.995249        0.095628
       2       0      16       13.520418       13.435029        0.150451
       3       0      16        7.511829        7.429468        0.090804
      -7       1      16        5.416664        5.469643        0.076592
      -6       1      16        1.751333        1.760710        0.060034
      -5       1      16       16.735792       16.727821        0.184545
      -4       1      16       10.634682       10.566930        0.119442
      -3       1      16       12.808611       12.709052        0.142429
      -2       1      16        2.335262        2.378466        0.047415
      -1       1      16        5.661303        5.711917        0.070198
       0       1      16        4.349573        4.346378        0.060587
       1       1      16       10.922271       10.879338        0.123410
       2       1      16        1.605822        1.439375        0.070507
       3       1      16       17.296407       17.252826        0.192931
      -6       2      16        1.332097        1.386326        0.076708
      -5       2      16        4.070294        4.068661        0.063414
      -4       2      16        7.210039        7.345951        0.090746
      -3       2      16        8.660213        8.633713        0.098902
      -2       2      16       13.901684       13.862179        0.155246
      -1       2      16        0.511413        0.395980        0.196480
       0       2      16        3.747265        3.709717        0.060333
       1       2      16        5.379720        5.392124        0.070940
       2       2      16        8.084715        8.088881        0.094383
      -4       3      16        4.604490        4.539934        0.068581
      -3       3      16        0.102631        0.410122        0.225190
      -2       3      16       13.006745       13.026511        0.147070
      -1       3      16       24.377812       24.337831        0.271256
       0       3      16        2.427471        2.466131        0.056131
      -6       1      17        2.291242        2.296780        0.059304
      -5       1      17        9.188032        9.120143        0.104489
      -4       1      17        4.812164        4.817053        0.063528
      -3       1      17       17.478863       17.392527        0.194562
      -2       1      17       12.556279       12.536347        0.142800
      -1       1      17        2.971865        3.098548        0.053355
       0       1      17       10.087671       10.108907        0.114909
       1       1      17        4.409535        4.419615        0.065307
       2       1      17        4.776575        4.834666        0.068851
      -5       2      17        6.404173        6.271124        0.078629
      -4       2      17        6.173103        6.175030        0.075358
      -3       2      17        2.254218        2.337328        0.048966
      -2       2      17       16.875033       16.897337        0.186861
      -1       2      17        0.457167        0.529906        0.161667
       0       2      17        0.293182        0.437836        0.215574
       1       2      17        4.527940        4.560811        0.065480
      -6       0      18        8.905003        8.822755        0.102950
      -5       0      18       11.666848       11.636580        0.144409
      -4       0      18       26.079352       25.893435        0.273716
      -3       0      18       13.127908       13.153707        0.148708
      -2       0      18        5.098236        5.029513        0.074415
      -1       0      18       17.618979       17.654744        0.193645
       0       0      18        1.747219        3.145393        0.109179
       1       0      18       21.253664       21.259351        0.214399
      -5       1      18        1.636445        1.733119        0.066865
      -4       1      18        2.241149        2.192601        0.057162
      -3       1      18       14.069168       14.107090        0.156105
      -2       1      18        6.627890        6.669633        0.080854
      -1       1      18        8.803976        8.792724        0.104169
       0       1      18       11.460471       11.568924        0.128644
       1       1      18        4.634440        4.577663        0.067453
      -4       2      18        6.330761        6.388427        0.079307
      -3       2      18       14.970173       15.117539        0.168626
      -2       2      18       11.950845       12.131364        0.135115
      -1       2      18        5.343302        5.299906        0.070183
      -4       1      19       16.529267       16.435936        0.182321
      -3       1      19        1.165041        1.291975        0.079169
      -2       1      19        2.978559        3.022019        0.067903
      -1       1      19        7.148543        7.167915        0.090274

# start Validation Reply Form
_vrf_PLAT417_HAR_B3LYP_oxa07_06
;
PROBLEM: Short Inter D-H..H-D
RESPONSE: This is a very strong hydrogen bond and this is the reason why
the distance is so short.
;
# end Validation Reply Form
