# Supplementary material for: On the accuracy and precision of X-ray and neutron diffraction results as a function of resolution and the electron density model
Source: IUCrJ. 2020 Aug 25;7(Pt 5):920–33. doi: 10.1107/S2052252520010441 (PMC7467170; doi:10.1107/S2052252520010441)
Supplement: Supplementary file 2 [file m-07-00920-sup2.zip › cif_deposition/HAR_B3LYP_oxa07_08.cif]

# ========================
# TONTO generated CIF file
# ========================

data_HAR_B3LYP_oxa07_08

_audit_creation_date               2016-1-14
_audit_creation_method             'Tonto 3.2.0 v. 196f026'

# --------------------
# Chemical information
# --------------------

_chemical_formula_sum             'C2 H6 O6'
_chemical_formula_moiety          'C2 H2 O4, 2(H2 O)'
_chemical_formula_weight           126.07
_chemical_compound_source          'see text'
_chemical_absolute_configuration   unk

# --------------------
# Symmetry information
# --------------------

_symmetry_cell_setting             Monoclinic
_symmetry_space_group_name_H-M     'P 21/c'
_symmetry_space_group_name_Hall    '-P 2ybc'
_symmetry_Int_Tables_number        '14'

loop_
    _symmetry_equiv_pos_as_xyz
'+x, +y, +z'
'-x, -y, -z'
'-x, +y+1/2, -z+1/2'
'+x, -y+1/2, +z+1/2'

# ---------------------
# Unit cell information
# ---------------------

_cell_length_a                6.0881(3) 
_cell_length_b                3.4889(2) 
_cell_length_c                11.8351(6) 
_cell_angle_alpha             90.00 
_cell_angle_beta              103.956(3) 
_cell_angle_gamma             90.00 
_cell_volume                   243.97(2) 

_cell_formula_units_Z             2
_cell_measurement_reflns_used     4330
_cell_measurement_temperature     100(1)
_cell_measurement_theta_max       26.42
_cell_measurement_theta_min       3.45
_exptl_crystal_density_diffrn     1.7124
_exptl_crystal_F_000              132 
_exptl_absorpt_coefficient_mu     0.181 
_exptl_crystal_description        unspecified
_exptl_crystal_size_max              0.255                
_exptl_crystal_size_mid              0.205  
_exptl_crystal_size_min              0.190
_exptl_crystal_colour             colourless
_exptl_absorpt_correction_type    multi-scan
_exptl_absorpt_process_details
;
 Absorption correction done by SORTAV
 Blessing, R. H.: (1995) Acta Cryst. A51, 33-38
;
_exptl_absorpt_correction_T_min    0.956
_exptl_absorpt_correction_T_max    0.969

#=======================================================================

# EXPERIMENTAL DATA

_diffrn_reflns_av_R_equivalents   0.0000
_diffrn_reflns_av_unetI/netI      0.0383
_diffrn_reflns_limit_h_max        7
_diffrn_reflns_limit_h_min        -7
_diffrn_reflns_limit_k_max        4
_diffrn_reflns_limit_k_min        0
_diffrn_reflns_limit_l_max        14
_diffrn_reflns_limit_l_min        0
_diffrn_reflns_number             505
_diffrn_reflns_theta_full         26.00
_diffrn_reflns_theta_max          26.42
_diffrn_reflns_theta_min          3.45
_diffrn_ambient_temperature       100(1)
_diffrn_measured_fraction_theta_full 0.998
_diffrn_measured_fraction_theta_max 0.994
_diffrn_measurement_device_type   'Bruker APEX-II CCD'
_diffrn_measurement_method        '\f and \w scans'
_diffrn_radiation_monochromator   'graphite'
_diffrn_radiation_type            MoK\a
_diffrn_radiation_wavelength      0.71073
_diffrn_source                    'fine-focus sealed tube'
_diffrn_standards_number          0
_reflns_number_gt                 496
_reflns_number_total              505
_reflns_threshold_expression      >0sigma(F)

#  
# Refinement details
#  
_refine_special_details          
;
  .  H thermal motions refined anisotropically.
  .  Hirshfeld atom refinement (HAR):
     .  Uses aspherical atomic scattering factors
        obtained from Hirshfeld partitioning of a
        gaussian quantum chemical wavefunction.
     .  Hirshfeld weight functions obtained from
        spherically averaged unrestricted atomic
        densities.
  .  Wavefunction type : rks b3lypgxb3lypgc using cluster
 charges, radius=8.0 angstrom
  .  Gaussian basis set: cc pVTZ
  .  Refinement based on |F| with weight=1/sigma(|F|)
  .  Negative |F|^^2 were pruned from the data
  .  Eigenvalues < 0.1E-04 removed from normal equations
  .  Reflection used in the refinement appear below
  .  Refined using the Tonto program:
     .  Version: 3.2 v. 196f026
     .  Platform: INTEL-ifort-on-LINUX
     .  Build date: Wed Feb  4 17:27:23 CET 2015
;

# Standard CIF keys and data

_refine_ls_structure_factor_coeff  F
_refine_ls_matrix_type             full
_refine_ls_R_factor_gt             0.0133
_refine_ls_wR_factor_gt            0.0164
_refine_ls_goodness_of_fit_ref     1.270661
_refine_ls_number_reflns           505
_refine_ls_number_parameters       64
_refine_ls_number_restraints       0
_refine_ls_number_constraints      0
_refine_ls_hydrogen_treatment      refall
_refine_ls_weighting_scheme        sigma
_refine_ls_weighting_details       'w=1/\s(F)'
_refine_ls_shift/su_max            0.0100
_refine_ls_extinction_method       none

_refine_diff_density_max               0.163333
_refine_diff_density_min              -0.186088 

# ---------------------
# Coordinates and ADP's
# ---------------------

loop_
_atom_site_label
_atom_site_fract_x
_atom_site_fract_y
_atom_site_fract_z
_atom_site_adp_type
_atom_site_occupancy
O1 0.43495(4) 0.44407(7) 0.34990(2) Uani 1.000000000
O2 0.24249(4) 0.74249(7) 0.46366(2) Uani 1.000000000
C1 0.40301(5) 0.55890(8) 0.44795(2) Uani 1.000000000
H1 0.304(1) 0.521(3) 0.2801(8) Uani 1.000000000
O5 0.13013(4) 0.63125(8) 0.17856(2) Uani 1.000000000
H3 0.190(1) 0.695(2) 0.1134(7) Uani 1.000000000
H4 0.008(1) 0.459(2) 0.1507(6) Uani 1.000000000

loop_
_atom_site_aniso_label
_atom_site_aniso_U_11
_atom_site_aniso_U_22
_atom_site_aniso_U_33
_atom_site_aniso_U_12
_atom_site_aniso_U_13
_atom_site_aniso_U_23
O1 0.0127(2) 0.0187(2) 0.0080(2) 0.00476(8) 0.0017(1) -0.00063(8)
O2 0.0111(2) 0.0181(2) 0.0091(2) 0.00548(8) 0.0011(1) -0.00066(8)
C1 0.0091(2) 0.0115(2) 0.0080(2) 0.00153(9) 0.0013(1) -0.0001(1)
H1 0.032(4) 0.053(5) 0.032(7) -0.001(4) 0.017(5) -0.006(5)
O5 0.0108(2) 0.0179(2) 0.0093(2) -0.00177(8) 0.0010(1) 0.00110(9)
H3 0.029(4) 0.040(4) 0.033(4) 0.002(3) 0.008(3) 0.002(4)
H4 0.034(3) 0.031(4) 0.040(5) -0.009(3) 0.011(3) 0.002(4)

loop_
_geom_bond_atom_site_label_1
_geom_bond_atom_site_label_2
_geom_bond_distance
 O1 C1 1.2860(4)
 O2 C1 1.2197(4)
 O1 H1 1.045(9)
 O5 H3 0.956(8)
 O5 H4 0.957(7)

loop_
_geom_angle_atom_site_label_1     
_geom_angle_atom_site_label_2
_geom_angle_atom_site_label_3
_geom_angle     
 O1 C1 O2  127.01(3)
 C1 O1 H1 112.8(4)
 H3 O5 H4 106.7(6)

# Standard CIF keys and data

# ---------------
# Reflection data
# ---------------

loop_
    _diffrn_refln_index_h
    _diffrn_refln_index_k
    _diffrn_refln_index_l
    _diffrn_refln_F_calc
    _diffrn_refln_F_meas
    _diffrn_refln_F_sigma
       1       0       0       42.967539       42.842852        0.806321
       2       0       0       10.340174       10.918333        0.140578
       3       0       0       43.025088       43.713728        0.640883
       4       0       0       14.739467       14.693196        0.166668
       5       0       0       17.308510       17.393102        0.202698
       6       0       0       33.300457       33.388172        0.368329
       7       0       0       22.710906       22.753461        0.243686
       1       1       0       86.095660       81.234414        2.356153
       2       1       0       41.299702       41.823558        0.550928
       3       1       0       22.799841       22.905240        0.273183
       4       1       0        3.394343        3.374611        0.066893
       5       1       0        1.379276        1.421900        0.104061
       6       1       0        1.753763        1.851135        0.055306
       7       1       0       19.806958       19.763350        0.221856
       0       2       0        8.067228        7.952044        0.148967
       1       2       0       39.081506       39.035625        0.498759
       2       2       0       49.888202       49.401923        0.643847
       3       2       0        3.090388        3.081996        0.050726
       4       2       0       23.732628       23.666432        0.271133
       5       2       0       10.857265       10.833282        0.123473
       6       2       0        0.533809        0.633404        0.127538
       1       3       0        9.617890        9.559916        0.111266
       2       3       0        7.919424        7.811146        0.099337
       3       3       0       18.343723       18.617733        0.211485
       4       3       0        5.240840        5.251095        0.071423
       5       3       0       24.142432       24.085058        0.268887
       0       4       0        3.587961        3.672465        0.071771
       1       4       0        9.196571        9.212763        0.114356
       2       4       0        7.679945        7.845954        0.094503
      -7       1       1        9.248107        9.262667        0.114334
      -6       1       1        2.548715        2.575422        0.056851
      -5       1       1       16.548266       16.271447        0.190714
      -4       1       1       20.753875       20.814658        0.248181
      -3       1       1       39.255521       39.427275        0.527532
      -2       1       1       29.577100       30.094352        0.356665
      -1       1       1      117.627084       99.995000        8.864763
       0       1       1       47.008486       46.454601        0.711952
       1       1       1       13.431857       13.672600        0.155574
       2       1       1       17.612335       17.877080        0.207332
       3       1       1       45.522213       45.300000        0.594743
       4       1       1       27.193861       26.656706        0.313586
       5       1       1       22.693111       22.562136        0.252497
       6       1       1       29.630663       29.766760        0.337863
       7       1       1        2.367504        2.407322        0.059855
      -6       2       1       18.502585       18.320207        0.217998
      -5       2       1        6.709623        6.727927        0.088574
      -4       2       1       16.089002       15.824032        0.186258
      -3       2       1       20.051279       19.910299        0.225025
      -2       2       1       26.821647       26.907620        0.311567
      -1       2       1       26.020042       26.042849        0.304551
       0       2       1       18.888235       18.827905        0.220111
       1       2       1       35.738752       35.324071        0.434245
       2       2       1        2.835576        2.902637        0.063112
       3       2       1        6.292603        6.179401        0.094831
       4       2       1       18.934699       18.837728        0.208450
       5       2       1       11.037812       11.020889        0.125936
       6       2       1        6.713963        6.714834        0.084148
      -5       3       1        9.965470        9.658364        0.114361
      -4       3       1        4.894655        4.905711        0.068356
      -3       3       1        4.335674        4.394997        0.077359
      -2       3       1       26.141812       26.349004        0.293102
      -1       3       1        0.522790        0.835943        0.101436
       0       3       1       15.539571       15.555385        0.176503
       1       3       1       12.432919       12.254795        0.139928
       2       3       1       11.927426       11.930214        0.142084
       3       3       1        3.182732        3.101403        0.058493
       4       3       1       13.254694       13.363009        0.149758
       5       3       1       11.231652       11.205802        0.126993
      -3       4       1       10.000871        9.935341        0.114445
      -2       4       1        8.848331        8.849124        0.103440
      -1       4       1        5.320204        5.321090        0.073710
       0       4       1        7.755373        7.637735        0.091147
       1       4       1        1.763310        1.761079        0.065408
       2       4       1        0.210597        0.509902        0.509902
      -7       0       2        8.234141        8.278949        0.102030
      -6       0       2       29.579485       29.556218        0.332084
      -5       0       2       20.741107       20.825465        0.238819
      -4       0       2       67.835757       67.050354        1.353551
      -3       0       2        8.408983        8.361639        0.141845
      -2       0       2       55.083192       56.277349        1.067205
      -1       0       2       60.967083       58.289107        1.848430
       0       0       2       25.587777       26.341602        0.338525
       1       0       2        6.795124        7.107039        0.227649
       3       0       2       29.825607       29.660748        0.395240
       4       0       2        0.046812        0.388587        0.388587
       5       0       2       56.764294       55.989374        0.743650
       6       0       2       11.916435       11.926022        0.138317
       7       0       2       12.871623       12.915882        0.147170
      -7       1       2       20.423726       20.319449        0.237118
      -6       1       2        5.660320        5.664451        0.073029
      -5       1       2       34.932193       34.986283        0.398858
      -4       1       2       16.548275       16.476347        0.192920
      -3       1       2       12.360179       12.801172        0.151271
      -2       1       2       51.545470       51.540276        0.797394
      -1       1       2       26.375762       27.416966        0.322686
       0       1       2       20.419417       21.005475        0.243491
       1       1       2       45.009972       44.742150        0.621747
       2       1       2        3.598010        3.559073        0.052793
       3       1       2       45.896554       45.708971        0.584587
       4       1       2       29.914283       29.565351        0.337967
       5       1       2       16.667871       16.499697        0.185593
       6       1       2       16.949605       16.964669        0.197439
      -6       2       2       13.839976       13.760814        0.158976
      -5       2       2        1.715535        1.742642        0.067679
      -4       2       2        7.988346        7.820358        0.094557
      -3       2       2       29.167895       29.336496        0.332186
      -2       2       2       47.748834       47.994791        0.640805
      -1       2       2        6.265691        6.323607        0.075967
       0       2       2       24.654189       24.942133        0.348231
       1       2       2        0.612964        0.771168        0.119938
       2       2       2        3.656793        3.748600        0.055904
       3       2       2       36.460078       36.232306        0.433284
       4       2       2       37.637264       37.351305        0.425704
       5       2       2        4.042626        3.987355        0.072128
       6       2       2        0.467784        0.494571        0.192577
      -5       3       2        0.648433        0.605062        0.130615
      -4       3       2        8.036995        8.099691        0.096567
      -3       3       2       34.798503       34.602890        0.416343
      -2       3       2       17.926433       17.970810        0.207083
      -1       3       2       12.368176       12.404435        0.146784
       0       3       2       23.579789       23.518716        0.266834
       1       3       2       14.969643       14.886571        0.173312
       2       3       2       20.784628       20.719073        0.232492
       3       3       2        9.953702        9.943742        0.115466
       4       3       2        2.171391        2.292575        0.066929
       5       3       2        5.078363        5.053514        0.067834
      -3       4       2        7.115238        7.137787        0.086546
      -2       4       2       17.271400       16.998235        0.188417
      -1       4       2        6.849366        6.906084        0.084354
       0       4       2       16.636202       16.532997        0.187356
       1       4       2       16.322130       16.387800        0.185640
       2       4       2        3.128748        3.013486        0.059608
      -7       1       3        4.161075        4.289988        0.061040
      -6       1       3        2.420551        2.421673        0.057672
      -5       1       3       15.379334       15.549277        0.175923
      -4       1       3        2.818961        2.748127        0.055136
      -3       1       3       27.596628       27.887811        0.322797
      -2       1       3        9.913325        9.957660        0.116776
      -1       1       3       39.801883       40.767757        0.558803
       0       1       3        9.336848        9.203586        0.108917
       1       1       3       61.575512       59.837697        1.763176
       2       1       3       46.906597       46.861711        0.670046
       3       1       3       14.329378       14.069470        0.159762
       4       1       3       31.697210       31.117680        0.371135
       5       1       3        2.941662        2.913280        0.054766
       6       1       3       10.248032       10.295144        0.123616
      -6       2       3       16.996676       17.017932        0.188493
      -5       2       3        4.514629        4.617034        0.065880
      -4       2       3       19.624501       19.403350        0.226020
      -3       2       3       37.782542       37.528123        0.437693
      -2       2       3        6.834428        6.909486        0.125092
      -1       2       3       28.677047       28.796528        0.331813
       0       2       3        0.658622        0.334365        0.167332
       1       2       3       41.352167       40.966938        0.503498
       2       2       3        8.975698        9.034545        0.106107
       3       2       3       22.352187       21.892236        0.318641
       4       2       3       16.237984       16.118313        0.179994
       5       2       3       10.746022       10.653638        0.124155
       6       2       3        7.989570        8.020785        0.097529
      -5       3       3        5.380126        5.414148        0.068589
      -4       3       3       10.348067       10.423531        0.123531
      -3       3       3        4.536016        5.681637        0.079138
      -2       3       3        2.693019        2.665183        0.063280
      -1       3       3        8.130323        8.074714        0.097057
       0       3       3       20.275081       20.398284        0.230488
       1       3       3        0.430829        0.666183        0.121849
       2       3       3        4.764093        4.685189        0.068156
       3       3       3       21.792394       21.631459        0.250392
       4       3       3        2.666695        2.536474        0.062995
      -2       4       3       12.619012       12.532757        0.142842
      -1       4       3        0.357183        0.324345        0.224345
       0       4       3        4.315373        4.336127        0.062136
       1       4       3        8.218125        8.360323        0.099330
       2       4       3       16.178853       16.217583        0.184492
      -7       0       4       13.982189       13.776066        0.163205
      -6       0       4        3.738818        3.699865        0.090017
      -5       0       4        9.247257        9.256025        0.128156
      -4       0       4       24.108642       24.529778        0.280242
      -3       0       4       20.395631       20.499024        0.231809
      -2       0       4       98.896515       91.998913        3.122538
      -1       0       4       63.678691       62.687638        1.301809
       0       0       4       17.798149       18.331121        0.223112
       1       0       4       93.253351       93.255134        2.958678
       2       0       4        6.279569        6.229125        0.089826
       3       0       4       10.168416       10.031949        0.132959
       4       0       4       13.169913       13.132403        0.204526
       5       0       4        7.444806        7.536909        0.095404
       6       0       4        2.657066        2.629715        0.089971
      -7       1       4        1.403802        1.439965        0.061488
      -6       1       4       12.472201       12.430607        0.140774
      -5       1       4       21.105650       21.356030        0.239922
      -4       1       4       12.741799       12.720456        0.152640
      -3       1       4       32.960891       33.367199        0.399185
      -2       1       4       41.212175       41.548285        0.520246
      -1       1       4       34.057307       34.799138        0.441606
       0       1       4       85.409359       76.959600        3.701221
       1       1       4       17.805180       17.814601        0.217726
       2       1       4        6.625658        6.653871        0.101925
       3       1       4        7.627655        7.529276        0.094964
       4       1       4        3.748597        3.783517        0.062092
       5       1       4       13.644042       13.660527        0.154602
       6       1       4       16.147205       16.137224        0.180094
      -6       2       4        4.988436        5.095292        0.066177
      -5       2       4       11.799252       11.652038        0.134226
      -4       2       4       17.373326       17.221208        0.192996
      -3       2       4       11.375845       11.391225        0.136004
      -2       2       4       10.454181       10.413453        0.119765
      -1       2       4       33.030360       33.077636        0.390941
       0       2       4       29.974884       29.626002        0.343072
       1       2       4        9.672318        9.646606        0.115079
       2       2       4        2.528999        2.327574        0.056275
       3       2       4       20.874750       20.860010        0.241329
       4       2       4        8.650061        8.532467        0.107861
       5       2       4       16.927446       17.009703        0.202562
      -5       3       4        7.515339        7.439825        0.087887
      -4       3       4       34.020702       33.863254        0.380423
      -3       3       4       14.722199       14.662196        0.167025
      -2       3       4        6.586564        6.638373        0.091160
      -1       3       4       16.533759       16.392376        0.184354
       0       3       4       16.535460       16.524830        0.187449
       1       3       4        6.152395        6.293886        0.079628
       2       3       4       32.223346       32.170483        0.357121
       3       3       4       22.620588       22.586058        0.248645
       4       3       4       15.148397       15.244999        0.174166
      -2       4       4        1.509672        1.574135        0.058219
      -1       4       4        1.472179        1.452618        0.067014
       0       4       4        7.608159        7.649902        0.091132
       1       4       4        3.786090        3.781137        0.062536
      -7       1       5        3.262140        3.262821        0.053927
      -6       1       5       21.476064       21.475800        0.240452
      -5       1       5       12.144283       12.063167        0.139661
      -4       1       5        0.427755        0.490102        0.137398
      -3       1       5       31.616836       31.683276        0.374492
      -2       1       5        9.965027        9.899949        0.121657
      -1       1       5        2.295599        2.216123        0.072598
       0       1       5       18.189669       18.338211        0.205644
       1       1       5       23.174617       23.162254        0.279728
       2       1       5        9.826192        9.862708        0.123508
       3       1       5        4.769595        4.983673        0.075313
       4       1       5       20.625220       20.435508        0.231053
       5       1       5        2.415445        2.412986        0.069057
       6       1       5       16.787961       16.775876        0.186722
      -6       2       5        4.633978        4.535196        0.060042
      -5       2       5       29.186806       29.128165        0.328686
      -4       2       5        5.345343        5.396017        0.074457
      -3       2       5        3.548978        3.486689        0.056966
      -2       2       5        3.819401        3.951076        0.056336
      -1       2       5       48.803972       48.310558        0.602068
       0       2       5       15.296718       15.334275        0.178748
       1       2       5       20.708580       20.746084        0.231455
       2       2       5       27.040861       27.080066        0.304331
       3       2       5       17.199389       17.137094        0.210783
       4       2       5        1.631338        1.827485        0.077970
       5       2       5        8.508403        8.504117        0.102569
      -5       3       5        4.337095        4.205592        0.058424
      -4       3       5       11.764395       11.617659        0.132886
      -3       3       5       10.269420       10.143471        0.118003
      -2       3       5        5.693349        5.631962        0.076245
      -1       3       5        1.996201        2.046534        0.066862
       0       3       5        8.666463        8.785955        0.103904
       1       3       5       10.221293       10.250366        0.124656
       2       3       5        6.155377        6.116290        0.079486
       3       3       5        0.849923        0.782624        0.139429
       4       3       5        4.100677        4.044626        0.065430
      -2       4       5       12.947766       12.831991        0.147355
      -1       4       5       17.037366       16.978810        0.199061
       0       4       5       19.011000       19.271222        0.212891
       1       4       5       15.752250       15.785753        0.296402
      -7       0       6       34.987888       34.897135        0.398584
      -6       0       6       28.003395       28.041041        0.308930
      -5       0       6       23.711847       23.664953        0.266449
      -4       0       6       14.718069       14.788509        0.169686
      -3       0       6        7.804908        8.190971        0.107283
      -2       0       6       28.773158       28.998276        0.341165
      -1       0       6       30.977947       30.720840        0.458157
       0       0       6       69.173934       68.641751        1.684227
       1       0       6       32.812242       32.385954        0.402990
       2       0       6        4.419023        4.424590        0.164543
       3       0       6       52.693168       52.325806        0.709142
       4       0       6        7.943639        7.788260        0.102169
       5       0       6        5.537315        5.512350        0.088974
       6       0       6       14.153179       14.945233        0.188879
      -7       1       6        9.461937        9.564465        0.109625
      -6       1       6       27.170151       27.184371        0.302778
      -5       1       6        4.384460        4.444097        0.067797
      -4       1       6       29.382015       29.072152        0.335590
      -3       1       6        1.291366        1.305259        0.053859
      -2       1       6        5.238405        5.257376        0.079442
      -1       1       6        1.557418        1.573118        0.055719
       0       1       6       38.409853       38.160713        0.464957
       1       1       6       31.598766       31.798899        0.368341
       2       1       6       45.081785       44.687247        0.561857
       3       1       6        4.704012        4.724405        0.065864
       4       1       6       13.788554       13.796014        0.158565
       5       1       6       19.626191       19.706344        0.225328
      -6       2       6        2.335269        2.355122        0.052537
      -5       2       6       19.783973       19.681463        0.221248
      -4       2       6        5.197065        5.322593        0.069975
      -3       2       6       25.835176       25.636692        0.292857
      -2       2       6       18.470295       18.487022        0.206979
      -1       2       6        9.543550        9.465305        0.110787
       0       2       6        5.100626        5.070010        0.071510
       1       2       6       27.780939       27.710467        0.320506
       2       2       6        7.022048        7.065763        0.085934
       3       2       6       14.668331       14.641038        0.167614
       4       2       6        5.714307        5.767148        0.076718
       5       2       6       15.314132       15.163443        0.176449
      -5       3       6        4.760384        4.715188        0.062769
      -4       3       6        6.327791        6.254758        0.076814
      -3       3       6        0.630220        1.155076        0.082928
      -2       3       6       42.166345       41.736076        0.465747
      -1       3       6       22.474043       22.549058        0.256009
       0       3       6        0.862599        1.163744        0.076086
       1       3       6       14.490935       14.468587        0.162644
       2       3       6        3.383973        3.310589        0.067905
       3       3       6        9.674366        9.889540        0.123579
      -7       1       7       15.808493       15.805062        0.179762
      -6       1       7        3.582283        3.643762        0.055587
      -5       1       7        2.246540        2.150070        0.054861
      -4       1       7       20.529505       20.555778        0.231408
      -3       1       7       40.965980       40.627085        0.476991
      -2       1       7       12.772267       12.655829        0.146232
      -1       1       7       44.636784       44.492696        0.556037
       0       1       7       12.832376       13.026128        0.154842
       1       1       7        9.476582        9.302849        0.107850
       2       1       7       11.882809       11.948222        0.137210
       3       1       7       11.857742       11.771576        0.144022
       4       1       7        6.262911        6.207576        0.082301
       5       1       7        4.778403        4.857571        0.074581
      -6       2       7        1.047340        1.105215        0.060945
      -5       2       7       10.150747       10.173495        0.116159
      -4       2       7        5.735363        5.789646        0.074666
      -3       2       7       28.593813       28.242875        0.316185
      -2       2       7       12.788879       12.621014        0.145438
      -1       2       7        2.553916        2.479940        0.052142
       0       2       7       25.771270       25.756553        0.295602
       1       2       7       19.833914       19.695431        0.219805
       2       2       7       16.420605       16.548112        0.186877
       3       2       7        4.252458        4.250176        0.066876
       4       2       7       26.925116       27.241512        0.317545
      -4       3       7        4.886524        5.096371        0.064970
      -3       3       7        4.385943        4.373557        0.062061
      -2       3       7       19.835311       19.743353        0.218753
      -1       3       7        2.837783        2.935439        0.069885
       0       3       7        2.289080        2.274533        0.056200
       1       3       7        9.614022        9.565459        0.114903
       2       3       7       11.913913       11.791946        0.136476
       3       3       7        3.189270        3.174587        0.064603
      -7       0       8        1.124105        1.164474        0.089021
      -6       0       8        2.338897        2.333088        0.078581
      -5       0       8       36.887042       37.108355        0.428797
      -4       0       8       52.842149       52.313669        0.668437
      -3       0       8       10.268819       10.355192        0.118005
      -2       0       8       46.288897       46.956150        0.631858
      -1       0       8       48.649934       48.116110        0.824461
       0       0       8       37.664882       37.445160        0.453674
       1       0       8       18.523038       18.343391        0.212203
       2       0       8       22.142383       22.246123        0.269317
       3       0       8        7.234725        7.156535        0.094737
       4       0       8        2.323748        2.242120        0.110031
       5       0       8       26.292599       26.333249        0.288672
      -6       1       8        3.766363        3.869238        0.055709
      -5       1       8        9.006541        9.041239        0.105132
      -4       1       8       29.049735       29.087970        0.326364
      -3       1       8        6.632856        6.278137        0.077492
      -2       1       8       37.349629       37.318628        0.433265
      -1       1       8       21.123551       21.257704        0.238903
       0       1       8       11.440603       11.328725        0.140785
       1       1       8       21.096448       20.838426        0.232602
       2       1       8       14.999809       14.974645        0.168565
       3       1       8       13.388896       13.445445        0.161997
       4       1       8       11.641556       11.557681        0.139275
      -6       2       8        7.948735        8.014237        0.093189
      -5       2       8        2.989877        3.136527        0.049117
      -4       2       8       19.882773       19.897236        0.225937
      -3       2       8       37.209859       37.033363        0.415745
      -2       2       8       11.815733       11.655900        0.134181
      -1       2       8       15.053646       14.964291        0.168008
       0       2       8        1.334241        1.553416        0.071491
       1       2       8        5.283035        5.245093        0.075083
       2       2       8       16.350717       16.358790        0.183809
       3       2       8       22.156556       22.179044        0.247332
       4       2       8        1.876916        1.792624        0.081659
      -4       3       8        1.028830        1.155595        0.064403
      -3       3       8        9.216652        9.214771        0.106478
      -2       3       8       11.114735       11.064357        0.126350
      -1       3       8        5.582083        5.635512        0.073678
       0       3       8       21.941198       21.882413        0.241249
       1       3       8       10.939193       11.069779        0.128572
       2       3       8        2.817295        2.811227        0.069385
      -6       1       9       14.488952       14.604109        0.162502
      -5       1       9       35.808310       35.595084        0.393664
      -4       1       9       14.870562       14.825991        0.169593
      -3       1       9       17.089464       17.007939        0.190092
      -2       1       9       10.297356       10.311159        0.118024
      -1       1       9       29.090830       28.607342        0.322540
       0       1       9       13.431936       13.304886        0.150800
       1       1       9       30.124714       30.018661        0.338870
       2       1       9       29.218822       29.139321        0.321097
       3       1       9        2.664300        2.666177        0.071336
       4       1       9        9.962662        9.882915        0.131094
      -5       2       9        0.842703        0.857496        0.075448
      -4       2       9        8.212069        8.119729        0.102248
      -3       2       9       15.827466       15.731815        0.176430
      -2       2       9        9.067968        8.989661        0.105067
      -1       2       9        6.317419        6.219646        0.078474
       0       2       9       16.321511       16.241305        0.184220
       1       2       9        5.949566        5.911937        0.078413
       2       2       9       19.246759       19.391751        0.217028
       3       2       9        3.232175        3.327912        0.063100
      -4       3       9       13.247613       13.300000        0.149335
      -3       3       9        4.790813        5.065570        0.067470
      -2       3       9        6.116063        6.188619        0.076418
      -1       3       9        2.342808        2.416982        0.056770
       0       3       9       14.129511       14.090422        0.162752
       1       3       9        6.912301        6.872118        0.085587
      -6       0      10       37.384653       37.299598        0.395398
      -5       0      10       22.005952       21.957459        0.239954
      -4       0      10        3.013816        2.887508        0.081211
      -3       0      10        4.493957        4.545877        0.068936
      -2       0      10       30.385469       30.034314        0.334650
      -1       0      10        3.871821        3.813791        0.074005
       0       0      10       43.875084       43.991476        0.519301
       1       0      10       56.993011       56.557404        0.928545
       2       0      10       12.904560       12.880994        0.150715
       3       0      10        2.402737        2.420744        0.136712
       4       0      10        4.631357        4.534865        0.080990
      -6       1      10       15.560530       15.558599        0.174516
      -5       1      10       11.289894       11.171840        0.128742
      -4       1      10        0.477557        0.355528        0.208219
      -3       1      10        4.157425        4.109501        0.068338
      -2       1      10       12.515711       12.447088        0.146275
      -1       1      10        0.475770        0.508724        0.187788
       0       1      10       26.700828       26.506414        0.315194
       1       1      10       18.725598       18.704010        0.208876
       2       1      10       14.205250       14.285657        0.161210
       3       1      10       20.145369       20.110196        0.240622
      -5       2      10        0.086142        0.281603        0.215270
      -4       2      10       12.151001       12.072696        0.138292
      -3       2      10        7.304117        7.212420        0.087394
      -2       2      10       20.906591       20.812256        0.234112
      -1       2      10       29.964514       29.914879        0.338368
       0       2      10       11.120435       11.131936        0.131482
       1       2      10        4.590253        4.625257        0.069162
       2       2      10       19.041154       19.143667        0.226744
       3       2      10        7.454775        7.342002        0.091761
      -3       3      10        9.870062        9.840630        0.113349
      -2       3      10       10.270985       10.369667        0.120765
      -1       3      10       12.472274       12.355161        0.142463
       0       3      10        2.577080        2.562421        0.060002
      -6       1      11        4.434040        4.366005        0.063680
      -5       1      11        0.948279        0.932255        0.063751
      -4       1      11        2.888346        2.900345        0.053522
      -3       1      11       27.853143       27.661706        0.313397
      -2       1      11       19.956790       19.910299        0.221216
      -1       1      11       18.722432       18.885179        0.210062
       0       1      11       31.279966       31.200321        0.386363
       1       1      11        0.414696        0.490816        0.213327
       2       1      11        2.834921        2.856204        0.067817
       3       1      11        8.013982        8.096295        0.097546
      -4       2      11        6.035782        6.011572        0.074991
      -3       2      11       10.550705       10.533755        0.120783
      -2       2      11        8.194808        8.079171        0.095375
      -1       2      11       18.756064       18.789359        0.214645
       0       2      11        2.457192        2.542872        0.064466
       1       2      11        6.359204        6.438633        0.084265
       2       2      11       12.341253       12.367296        0.142321
      -5       0      12       14.443237       14.492412        0.163420
      -4       0      12       34.163163       34.071689        0.371244
      -3       0      12       26.339580       26.515656        0.294862
      -2       0      12        9.067350        9.058697        0.107552
      -1       0      12       23.097953       23.074228        0.253623
       0       0      12        8.083536        8.203231        0.122637
       1       0      12        5.384273        5.422269        0.129255
       2       0      12       19.204162       19.158288        0.208090
      -5       1      12       10.934902       10.886689        0.123325
      -4       1      12       19.777444       19.949185        0.223568
      -3       1      12       16.165136       16.038703        0.181843
      -2       1      12        6.734322        6.758846        0.083069
      -1       1      12       20.408645       20.464115        0.233198
       0       1      12        0.984338        1.032618        0.096990
       1       1      12        3.118226        3.178207        0.068866
       2       1      12       10.776785       10.852189        0.125586
      -4       2      12        1.950029        1.973449        0.053918
      -3       2      12        3.214532        3.114338        0.052704
      -2       2      12       22.878026       22.899345        0.262428
      -1       2      12       12.725256       12.776932        0.146414
       0       2      12        9.094215        9.093844        0.106075
       1       2      12        8.368438        8.469120        0.100429
      -4       1      13        8.659181        8.523614        0.100135
      -3       1      13        2.033105        2.005841        0.051718
      -2       1      13       12.431920       12.435835        0.140308
      -1       1      13        5.230394        5.187581        0.069965
       0       1      13       11.153979       11.149888        0.127184
       1       1      13        5.712414        5.744389        0.077114
      -2       2      13       12.055647       12.195491        0.137713
      -1       2      13        7.885054        7.919533        0.093550
      -4       0      14        2.869803        2.964422        0.065923
      -3       0      14        9.168100        9.223936        0.108784
      -2       0      14       16.504220       16.519383        0.191492
      -1       0      14       15.257063       15.405843        0.171999
       0       0      14       15.987582       16.205555        0.190874
      -3       1      14        1.326804        1.257816        0.063203
      -2       1      14        9.405568        9.508628        0.109904
      -1       1      14       14.874672       14.910734        0.170653

# start Validation Reply Form
_vrf_PLAT088_HAR_B3LYP_oxa07_08
;
PROBLEM: Poor Data / Parameter Ratio ....................       7.89 Note 
RESPONSE: The goal of the study was to check how cutting diffraction data
to different resolutions influences refinement results, thus a decreased
data / parameter ratio is a natural consequence of the data cutting procedure.
;
_vrf_PLAT417_HAR_B3LYP_oxa07_08
;
PROBLEM: Short Inter D-H..H-D
RESPONSE: This is a very strong hydrogen bond and this is the reason why
the distance is so short.
;
# end Validation Reply Form
