# Supplementary material for: On the accuracy and precision of X-ray and neutron diffraction results as a function of resolution and the electron density model
Source: IUCrJ. 2020 Aug 25;7(Pt 5):920–33. doi: 10.1107/S2052252520010441 (PMC7467170; doi:10.1107/S2052252520010441)
Supplement: Supplementary file 2 [file m-07-00920-sup2.zip › cif_deposition/HAR_B3LYP_oxa08_08.cif]

# ========================
# TONTO generated CIF file
# ========================

data_HAR_B3LYP_oxa08_08

_audit_creation_date               2016-1-14
_audit_creation_method             'Tonto 3.2.0 v. 196f026'

# --------------------
# Chemical information
# --------------------

_chemical_formula_sum             'C2 H6 O6'
_chemical_formula_moiety          'C2 H2 O4, 2(H2 O)'
_chemical_formula_weight           126.07
_chemical_compound_source          'see text'
_chemical_absolute_configuration   unk

# --------------------
# Symmetry information
# --------------------

_symmetry_cell_setting             Monoclinic
_symmetry_space_group_name_H-M     'P 21/c'
_symmetry_space_group_name_Hall    '-P 2ybc'
_symmetry_Int_Tables_number        '14'

loop_
    _symmetry_equiv_pos_as_xyz
'+x, +y, +z'
'-x, -y, -z'
'-x, +y+1/2, -z+1/2'
'+x, -y+1/2, +z+1/2'

# ---------------------
# Unit cell information
# ---------------------

_cell_length_a                6.0929(6) 
_cell_length_b                3.4897(3) 
_cell_length_c                11.838(1) 
_cell_angle_alpha             90.00 
_cell_angle_beta              103.828(6) 
_cell_angle_gamma             90.00 
_cell_volume                   244.42(4) 

_cell_formula_units_Z             2
_cell_measurement_reflns_used     2791
_cell_measurement_temperature     100(1)
_cell_measurement_theta_max       26.45
_cell_measurement_theta_min       3.54
_exptl_crystal_density_diffrn     1.713
_exptl_crystal_F_000              132 
_exptl_absorpt_coefficient_mu     0.181 
_exptl_crystal_description        unspecified
_exptl_crystal_size_max              0.193                
_exptl_crystal_size_mid              0.186  
_exptl_crystal_size_min              0.139
_exptl_crystal_colour             colourless
_exptl_absorpt_correction_type    multi-scan
_exptl_absorpt_process_details
;
 Absorption correction done by SORTAV
 Blessing, R. H.: (1995) Acta Cryst. A51, 33-38
;
_exptl_absorpt_correction_T_min    0.951
_exptl_absorpt_correction_T_max    1.004

#=======================================================================

# EXPERIMENTAL DATA

_diffrn_reflns_av_R_equivalents   0.0000
_diffrn_reflns_av_unetI/netI      0.0422
_diffrn_reflns_limit_h_max        7
_diffrn_reflns_limit_h_min        -7
_diffrn_reflns_limit_k_max        4
_diffrn_reflns_limit_k_min        0
_diffrn_reflns_limit_l_max        14
_diffrn_reflns_limit_l_min        0
_diffrn_reflns_number             504
_diffrn_reflns_theta_full         26.00
_diffrn_reflns_theta_max          26.46
_diffrn_reflns_theta_min          3.54
_diffrn_ambient_temperature       100(1)
_diffrn_measured_fraction_theta_full 0.988
_diffrn_measured_fraction_theta_max 0.986
_diffrn_measurement_device_type   'Bruker APEX-II CCD'
_diffrn_measurement_method        '\f and \w scans'
_diffrn_radiation_monochromator   'graphite'
_diffrn_radiation_type            MoK\a
_diffrn_radiation_wavelength      0.71073
_diffrn_source                    'fine-focus sealed tube'
_diffrn_standards_number          0
_reflns_number_gt                 475
_reflns_number_total              504
_reflns_threshold_expression      >0sigma(F)

#  
# Refinement details
#  
_refine_special_details          
;
  .  H thermal motions refined anisotropically.
  .  Hirshfeld atom refinement (HAR):
     .  Uses aspherical atomic scattering factors
        obtained from Hirshfeld partitioning of a
        gaussian quantum chemical wavefunction.
     .  Hirshfeld weight functions obtained from
        spherically averaged unrestricted atomic
        densities.
  .  Wavefunction type : rks b3lypgxb3lypgc using cluster
 charges, radius=8.0 angstrom
  .  Gaussian basis set: cc pVTZ
  .  Refinement based on |F| with weight=1/sigma(|F|)
  .  Negative |F|^^2 were pruned from the data
  .  Eigenvalues < 0.1E-04 removed from normal equations
  .  Reflection used in the refinement appear below
  .  Refined using the Tonto program:
     .  Version: 3.2 v. 196f026
     .  Platform: INTEL-ifort-on-LINUX
     .  Build date: Wed Feb  4 17:27:23 CET 2015
;

# Standard CIF keys and data

_refine_ls_structure_factor_coeff  F
_refine_ls_matrix_type             full
_refine_ls_R_factor_gt             0.0274
_refine_ls_wR_factor_gt            0.0243
_refine_ls_goodness_of_fit_ref     1.788646
_refine_ls_number_reflns           504
_refine_ls_number_parameters       64
_refine_ls_number_restraints       0
_refine_ls_number_constraints      0
_refine_ls_hydrogen_treatment      refall
_refine_ls_weighting_scheme        sigma
_refine_ls_weighting_details       'w=1/\s(F)'
_refine_ls_shift/su_max            0.0100
_refine_ls_extinction_method       none

_refine_diff_density_max               0.352102
_refine_diff_density_min              -0.367146 

# ---------------------
# Coordinates and ADP's
# ---------------------

loop_
_atom_site_label
_atom_site_fract_x
_atom_site_fract_y
_atom_site_fract_z
_atom_site_adp_type
_atom_site_occupancy
O1 0.43497(7) 0.4440(1) 0.34994(3) Uani 1.000000000
O2 0.24250(6) 0.7424(1) 0.46368(3) Uani 1.000000000
C1 0.40298(8) 0.5589(1) 0.44799(4) Uani 1.000000000
H1 0.304(3) 0.521(4) 0.280(1) Uani 1.000000000
O5 0.13016(8) 0.6313(1) 0.17858(3) Uani 1.000000000
H3 0.191(2) 0.694(3) 0.113(1) Uani 1.000000000
H4 0.009(2) 0.462(4) 0.1508(8) Uani 1.000000000

loop_
_atom_site_aniso_label
_atom_site_aniso_U_11
_atom_site_aniso_U_22
_atom_site_aniso_U_33
_atom_site_aniso_U_12
_atom_site_aniso_U_13
_atom_site_aniso_U_23
O1 0.0122(3) 0.0186(3) 0.0076(3) 0.0049(1) 0.0015(2) -0.0006(1)
O2 0.0105(3) 0.0178(3) 0.0089(2) 0.0056(1) 0.0010(2) -0.0008(1)
C1 0.0085(3) 0.0114(3) 0.0076(3) 0.0015(2) 0.0011(2) 0.0000(2)
H1 0.052(9) 0.055(9) 0.04(1) -0.006(8) 0.028(9) -0.008(8)
O5 0.0104(3) 0.0176(3) 0.0091(2) -0.0017(2) 0.0008(2) 0.0009(1)
H3 0.036(7) 0.036(7) 0.026(6) 0.002(6) 0.007(5) 0.003(5)
H4 0.033(6) 0.031(6) 0.037(7) -0.011(6) 0.013(6) 0.001(5)

loop_
_geom_bond_atom_site_label_1
_geom_bond_atom_site_label_2
_geom_bond_distance
 O1 C1 1.2861(6)
 O2 C1 1.2198(7)
 O1 H1 1.05(1)
 O5 H3 0.96(1)
 O5 H4 0.95(1)

loop_
_geom_angle_atom_site_label_1     
_geom_angle_atom_site_label_2
_geom_angle_atom_site_label_3
_geom_angle     
 O1 C1 O2  126.92(4)
 C1 O1 H1 113.1(6)
 H3 O5 H4 107.0(8)

# Standard CIF keys and data

# ---------------
# Reflection data
# ---------------

loop_
    _diffrn_refln_index_h
    _diffrn_refln_index_k
    _diffrn_refln_index_l
    _diffrn_refln_F_calc
    _diffrn_refln_F_meas
    _diffrn_refln_F_sigma
       3       0       0       51.204875       45.737184        1.103564
       4       0       0       17.492318       17.562460        0.218008
       5       0       0       20.798782       20.686469        0.256589
       6       0       0       40.059695       40.444406        0.445531
       7       0       0       27.231382       27.529076        0.357215
       1       1       0      101.973578       94.207325        6.146096
       2       1       0       48.954105       44.525049        0.821045
       3       1       0       27.234088       27.330020        0.331502
       4       1       0        4.003171        4.040421        0.207015
       5       1       0        1.735600        1.737872        0.092515
       6       1       0        2.115314        2.096497        0.110723
       7       1       0       23.866493       23.816591        0.265370
       0       2       0        9.498914        9.497421        0.132219
       1       2       0       46.244300       46.543743        0.720386
       2       2       0       59.370848       57.763483        1.077065
       3       2       0        3.577332        3.557527        0.082761
       4       2       0       28.306876       28.369173        0.322248
       5       2       0       13.039957       12.865458        0.153259
       6       2       0        0.610986        0.724983        0.244670
       1       3       0       11.452685        3.402793        3.402793
       2       3       0        9.458063        9.382057        0.123764
       3       3       0       21.855567       22.498444        0.245804
       4       3       0        6.230096        6.287289        0.090677
       5       3       0       28.930789       28.609963        0.337892
       0       4       0        4.254753        4.447134        0.122900
       1       4       0       10.948145       11.113055        0.144008
       2       4       0        9.133862        9.277931        0.126756
       3       4       0        6.510003        3.894355        3.894355
      -7       1       1       11.130570       11.282287        0.167432
      -6       1       1        3.166243        3.237901        0.103734
      -5       1       1       19.728057       19.570130        0.344366
      -4       1       1       24.790375       24.849950        0.291041
      -3       1       1       46.833176       46.753823        0.784051
      -2       1       1       34.935496       36.091966        0.565638
       0       1       1       55.647704       56.093404        1.355209
       1       1       1       15.963869       16.129166        0.183947
       2       1       1       21.086154       21.310326        0.247800
       3       1       1       54.142683       53.291275        0.791561
       4       1       1       32.553615       32.041379        0.384785
       5       1       1       27.255831       27.142955        0.306413
       6       1       1       35.428033       35.469705        0.393788
       7       1       1        2.786694        2.756592        0.147761
      -6       2       1       22.233911       21.833461        0.296283
      -5       2       1        8.007155        7.954998        0.105795
      -4       2       1       19.084969       18.978936        0.219405
      -3       2       1       23.866948       23.669178        0.283713
      -2       2       1       31.738171       31.836143        0.386501
      -1       2       1       30.948362       30.717910        0.383441
       0       2       1       22.485026       22.177917        0.285452
       1       2       1       42.501157       42.543977        0.580422
       2       2       1        3.314803        3.314212        0.089774
       3       2       1        7.501482        7.223642        0.103108
       4       2       1       22.465884       22.526651        0.255144
       5       2       1       13.181751       13.114115        0.156491
       6       2       1        8.084095        8.001312        0.112776
      -5       3       1       12.024571       11.621962        0.143286
      -4       3       1        5.849981        5.874606        0.088416
      -3       3       1        5.198970        5.236411        0.081995
      -2       3       1       31.042651       31.338794        0.732749
      -1       3       1        0.557191        0.570789        0.379216
       0       3       1       18.415690       18.404076        0.224142
       1       3       1       14.858612       14.664924        0.270828
       2       3       1       14.159912       13.996071        0.322739
       3       3       1        3.787098        3.808412        0.077460
       4       3       1       15.812640       15.923253        0.185401
       5       3       1       13.410917       13.165485        0.215968
      -3       4       1       11.966477       11.966202        0.152651
      -2       4       1       10.506501       10.638609        0.137180
      -1       4       1        6.324865        6.506305        0.105680
       0       4       1        9.217908        9.165751        0.120366
       1       4       1        2.104378        1.955658        0.177204
       2       4       1        0.296841        0.486415        0.423965
      -7       0       2        9.798662        9.988694        0.162606
      -6       0       2       35.394601       35.850662        0.404506
      -5       0       2       24.796279       24.837270        0.320337
      -4       0       2       80.962286       76.467313        4.345472
      -3       0       2       10.118400        9.889135        0.128603
      -2       0       2       65.027184       69.766826        5.883182
      -1       0       2       72.116062       66.717689        6.776134
       0       0       2       30.319804       31.196154        0.704679
       1       0       2        8.293857        8.497353        0.103069
       3       0       2       35.796879       35.758635        0.546422
       4       0       2        0.089711        0.482079        0.275439
       5       0       2       67.690106       67.574329        0.803228
       6       0       2       14.262373       14.312931        0.188130
       7       0       2       15.494441       15.694266        0.215571
      -7       1       2       24.617527       24.652586        0.290731
      -6       1       2        6.813390        6.844341        0.104534
      -5       1       2       41.655155       41.949136        0.494462
      -4       1       2       19.696437       19.635427        0.230016
      -3       1       2       14.794911       15.053571        0.180441
      -2       1       2       61.173157       59.985915        4.057479
      -1       1       2       31.235953       32.267011        0.440136
       0       1       2       24.352099       24.816124        0.321839
       1       1       2       53.342306       54.446947        0.969662
       2       1       2        4.314092        4.283573        0.056636
       3       1       2       54.472508       54.772438        0.862235
       4       1       2       35.589502       35.583423        0.421227
       5       1       2       19.973657       19.866303        0.227566
       6       1       2       20.319615       20.379401        0.248082
      -6       2       2       16.673192       16.386580        0.190593
      -5       2       2        2.072719        2.038063        0.191119
      -4       2       2        9.490915        9.095823        0.171306
      -3       2       2       34.564322       34.773553        0.427665
      -2       2       2       56.575206       57.020523        0.896107
      -1       2       2        7.443267        7.445133        0.104220
       0       2       2       29.227312       29.430087        0.368256
       1       2       2        0.800838        0.805854        0.129170
       2       2       2        4.310187        4.483302        0.075582
       3       2       2       43.423529       43.245231        0.510351
       4       2       2       44.981928       45.036319        0.497459
       5       2       2        4.811947        4.779330        0.087103
       6       2       2        0.591905        0.735391        0.225881
      -5       3       2        0.885033        0.623618        0.259750
      -4       3       2        9.569214        9.700412        0.119442
      -3       3       2       41.382150       41.506024        0.547996
      -2       3       2       21.351326       21.311265        0.357983
      -1       3       2       14.756221        4.139324        4.139324
       0       3       2       28.057383       28.011605        0.319368
       1       3       2       17.794785       17.786231        0.208404
       2       3       2       24.723379       24.681572        0.278294
       3       3       2       11.919788       12.076009        0.157117
       4       3       2        2.576876        2.674696        0.101138
       5       3       2        6.105302        5.994664        0.105352
      -3       4       2        8.470033        8.572573        0.138653
      -2       4       2       20.655213       20.275601        0.283103
      -1       4       2        8.164964        8.076695        0.128550
       0       4       2       19.853204       19.768156        0.251497
       1       4       2       19.452453       19.507947        0.218313
       2       4       2        3.724886        3.628498        0.103161
      -7       1       3        4.933555        5.176292        0.116845
      -6       1       3        2.946162        2.964928        0.124119
      -5       1       3       18.370565       18.796808        0.227748
      -4       1       3        3.415630        3.431181        0.094116
      -3       1       3       32.529852       32.799543        0.435210
      -2       1       3       11.741316       11.607325        0.151759
      -1       1       3       47.149803       48.076398        0.985422
       0       1       3       11.210440       11.104053        0.140933
       1       1       3       73.100975       69.486330        1.801545
       2       1       3       55.939676       55.502522        0.944388
       3       1       3       17.091365       16.816956        0.194982
       4       1       3       37.730153       37.754337        0.455946
       5       1       3        3.503114        3.507278        0.088945
       6       1       3       12.276667       12.301219        0.152969
      -6       2       3       20.231218       20.442847        0.284970
      -5       2       3        5.368155        5.458388        0.092570
      -4       2       3       23.386897       23.032803        0.280440
      -3       2       3       44.870901       44.730750        0.570813
      -2       2       3        8.053271        8.037972        0.108912
      -1       2       3       34.131771       33.969398        0.427037
       0       2       3        0.773248        0.520673        0.165708
       1       2       3       49.143496       48.706570        0.622997
       2       2       3       10.663360       10.775435        0.134946
       3       2       3       26.576487       26.269945        0.301310
       4       2       3       19.462328       19.479990        0.222524
       5       2       3       12.901788       12.747157        0.154698
       6       2       3        9.548421        9.452354        0.128836
      -5       3       3        6.403534        6.429386        0.101353
      -4       3       3       12.253608       12.451907        0.164923
      -3       3       3        5.533179        6.814983        0.101862
      -2       3       3        3.311881        3.134900        0.359220
      -1       3       3        9.638068        9.646243        0.129941
       0       3       3       24.104491       24.322623        0.277665
       1       3       3        0.545949        0.527067        0.258926
       2       3       3        5.644689        5.643315        0.104181
       3       3       3       26.098494       26.050720        0.285239
       4       3       3        3.195281        3.006244        0.088059
      -2       4       3       15.054758       14.861023        0.181445
      -1       4       3        0.348565        0.559017        0.313050
       0       4       3        5.081986        5.204613        0.103437
       1       4       3        9.735879       10.066280        0.148619
       2       4       3       19.334092       19.263696        0.257645
      -7       0       4       16.669064       16.443540        0.205621
      -6       0       4        4.484597        4.629363        0.247126
      -5       0       4       11.123288       11.138671        0.220338
      -4       0       4       28.371946       28.586185        0.401615
      -3       0       4       24.055284       24.438290        0.347835
      -1       0       4       75.426086       76.782680        3.403596
       0       0       4       21.160483       21.587265        0.263335
       2       0       4        7.444226        7.386677        0.101899
       3       0       4       12.005209       11.905041        0.159403
       4       0       4       15.761421       16.103105        0.233008
       5       0       4        8.859531        8.941644        0.136021
       6       0       4        3.223188        3.200156        0.162065
      -7       1       4        1.630879        1.733609        0.208552
      -6       1       4       14.855844       14.688431        0.183259
      -5       1       4       25.215583       25.219437        0.328876
      -4       1       4       15.199962       15.215781        0.187475
      -3       1       4       39.007911       39.311703        0.557736
      -2       1       4       48.818295       49.172248        1.069754
      -1       1       4       40.393590       40.113339        0.685304
       0       1       4      101.232613       99.995000        2.258108
       1       1       4       21.098232       21.290373        0.248273
       2       1       4        7.844754        7.920543        0.095838
       3       1       4        9.121309        8.825305        0.110547
       4       1       4        4.479769        4.454773        0.118415
       5       1       4       16.291528       16.311652        0.198924
       6       1       4       19.402826       19.149413        0.223769
      -6       2       4        5.966206        6.116290        0.116040
      -5       2       4       14.117130       13.805072        0.160659
      -4       2       4       20.878951       20.672687        0.265581
      -3       2       4       13.614324       13.498148        0.175235
      -2       2       4       12.375344       12.324772        0.149797
      -1       2       4       39.121204       39.485567        0.496081
       0       2       4       35.543144       35.478726        0.436894
       1       2       4       11.405027       11.590082        0.138445
       2       2       4        3.057166        2.931672        0.069889
       3       2       4       24.856100       25.072894        0.284388
       4       2       4       10.333461       10.243046        0.126229
       5       2       4       20.225645       20.247222        0.228731
      -5       3       4        8.935947        8.848503        0.119413
      -4       3       4       40.610396       41.063366        0.770935
      -3       3       4       17.625061       17.750493        0.194867
      -2       3       4        7.874717        7.787554        0.145630
      -1       3       4       19.533467       19.467922        0.226301
       0       3       4       19.642774       19.675111        0.227232
       1       3       4        7.289037        7.302534        0.116993
       2       3       4       38.359655       38.424081        0.433951
       3       3       4       27.014403       27.088005        0.294349
       4       3       4       18.141874       18.134498        0.207144
      -2       4       4        1.811331        1.828743        0.165343
      -1       4       4        1.717818        1.692808        0.176794
       0       4       4        9.056071        9.120855        0.140098
       1       4       4        4.513712        4.479621        0.133473
      -7       1       5        3.937996        3.896152        0.118057
      -6       1       5       25.763483       10.774043       10.774043
      -5       1       5       14.680697       14.384714        0.199511
      -4       1       5        0.626312        0.909780        0.164797
      -3       1       5       37.490715       37.478127        0.508951
      -2       1       5       11.739772       11.795762        0.166489
      -1       1       5        2.738751        2.688717        0.053684
       0       1       5       21.599077       21.808943        0.255521
       1       1       5       27.517141       27.740404        0.332741
       2       1       5       11.645637       11.638299        0.138299
       3       1       5        5.733539        5.944325        0.090437
       4       1       5       24.592875       24.703643        0.280089
       5       1       5        2.835779        2.773554        0.107189
       6       1       5       20.186030       20.043952        0.225526
      -6       2       5        5.556985        5.480146        0.114142
      -5       2       5       34.931824       34.868467        0.486350
      -4       2       5        6.221090        3.490129        3.490129
      -3       2       5        4.307193        4.273406        0.109514
      -2       2       5        4.610538        4.757310        0.117052
      -1       2       5       57.807041       57.023767        0.801707
       0       2       5       18.116958       18.244725        0.211145
       1       2       5       24.708152       24.754192        0.285436
       2       2       5       32.175623       32.071327        0.368645
       3       2       5       20.510875       20.432817        0.231827
       4       2       5        1.928517        2.009701        0.096589
       5       2       5       10.187372        9.924817        0.127726
      -5       3       5        5.205462        5.108914        0.107914
      -4       3       5       14.051873       13.992141        0.166440
      -3       3       5       12.237702       12.082632        0.199872
      -2       3       5        6.674157        6.513294        0.234759
      -1       3       5        2.328399        2.097117        0.297478
       0       3       5       10.191196       10.483320        0.143591
       1       3       5       12.207440       12.106197        0.168023
       2       3       5        7.362903        7.281277        0.101653
       3       3       5        0.981120        0.948420        0.182717
       4       3       5        4.976451        4.854482        0.098013
      -2       4       5       15.328794       15.166410        0.213484
      -1       4       5       20.309205       20.399265        0.227750
       0       4       5       22.637818       22.840096        0.248948
       1       4       5       18.704331        0.966851        0.966851
      -7       0       6       42.103932       42.071011        0.353150
      -6       0       6       33.551463       33.829129        0.317191
      -5       0       6       28.281440       28.000893        0.348226
      -4       0       6       17.445683       17.342722        0.231614
      -3       0       6        9.387567        9.869752        0.138513
      -2       0       6       34.176404       33.808727        0.503922
      -1       0       6       36.713967       36.463681        0.568973
       0       0       6       82.106412       75.295485        2.664981
       1       0       6       38.904377       38.629134        0.536090
       2       0       6        5.212210        5.227141        0.119304
       3       0       6       62.813900       62.810747        0.774468
       4       0       6        9.554723        9.315203        0.184376
       5       0       6        6.674600        6.618535        0.112614
       6       0       6       17.154374       18.076227        0.213137
      -7       1       6       11.309920       11.228535        0.156498
      -6       1       6       32.579058       12.798828       12.798828
      -5       1       6        5.229017        3.122211        1.942465
      -4       1       6       34.946132       34.546635        0.430070
      -3       1       6        1.521877        1.320720        0.130888
      -2       1       6        6.138639        6.071408        0.084255
      -1       1       6        1.829704        1.841385        0.085538
       0       1       6       45.672836       45.748005        0.665525
       1       1       6       37.556487       37.669085        0.467473
       2       1       6       53.645060       53.241431        0.667388
       3       1       6        5.654803        5.699474        0.088591
       4       1       6       16.522085       16.555060        0.196881
       5       1       6       23.563635       23.619695        0.263968
      -6       2       6        2.862068        2.619466        0.272681
      -5       2       6       23.626222       23.493191        0.252709
      -4       2       6        6.088867        6.178187        0.175188
      -3       2       6       30.672535       30.743942        0.361217
      -2       2       6       22.037605       22.182200        0.257784
      -1       2       6       11.455197       11.278741        0.138274
       0       2       6        6.038049        5.975701        0.087832
       1       2       6       33.076000       33.026353        0.380373
       2       2       6        8.381559        8.440083        0.105576
       3       2       6       17.567772       17.470260        0.209322
       4       2       6        6.813422        6.886872        0.104099
       5       2       6       18.420673       18.109390        0.225319
      -5       3       6        5.623406        5.704735        0.109558
      -4       3       6        7.587028        7.468601        0.135116
      -3       3       6        0.674827        1.231300        0.148572
      -2       3       6       50.111413       49.681687        0.537816
      -1       3       6       26.756792       26.806529        0.298228
       0       3       6        1.070691        1.236527        0.121001
       1       3       6       17.285014       17.372968        0.216919
       2       3       6        4.105110        4.081299        0.088931
       3       3       6       11.561223       11.814821        0.145631
      -1       4       6       23.615334        1.065270        1.065270
      -7       1       7       18.981870        8.019788        8.019788
      -6       1       7        4.183475        2.592296        2.592296
      -5       1       7        2.570488        1.678958        1.358958
      -4       1       7       24.328827       24.324884        0.296152
      -3       1       7       48.738169       47.875255        0.638087
      -2       1       7       15.061036       15.147277        0.178977
      -1       1       7       52.973976       52.074274        0.721572
       0       1       7       15.329886       15.393180        0.179371
       1       1       7       11.199330       11.148094        0.135828
       2       1       7       14.106660       14.234114        0.170331
       3       1       7       14.208302       14.122677        0.170616
       4       1       7        7.499884        7.517380        0.099226
       5       1       7        5.845552        5.917094        0.088887
      -6       2       7        1.260831        1.288138        0.198046
      -5       2       7       12.006664        5.126110        5.126110
      -4       2       7        6.803928        6.767126        0.143457
      -3       2       7       33.957624       33.984702        0.384851
      -2       2       7       15.252291       15.116216        0.181693
      -1       2       7        3.061132        3.090421        0.089221
       0       2       7       30.660660       30.751098        0.355374
       1       2       7       23.524081       23.684383        0.269644
       2       2       7       19.557154       19.680701        0.224340
       3       2       7        5.056998        5.080551        0.085253
       4       2       7       32.286934       32.397376        0.361147
      -4       3       7        5.730064        6.018388        0.118219
      -3       3       7        5.283519        5.296319        0.103632
      -2       3       7       23.582799       23.563319        0.320901
      -1       3       7        3.413289        3.507563        0.096698
       0       3       7        2.670098        2.639602        0.102064
       1       3       7       11.460060       11.433285        0.139924
       2       3       7       14.233283       14.330387        0.173410
       3       3       7        3.850872        3.812742        0.096830
      -7       0       8        1.512476        0.954935        0.773551
      -6       0       8        2.832194        2.962718        0.297610
      -5       0       8       43.935227       44.176691        0.457702
      -4       0       8       62.873124       62.817593        0.708174
      -3       0       8       12.211372       12.289426        0.162184
      -2       0       8       54.890096       54.283791        0.939157
      -1       0       8       57.828715       57.698267        1.200391
       0       0       8       44.528551       44.046793        0.580485
       1       0       8       22.067366       21.804587        0.263231
       2       0       8       26.534205       26.441256        0.320574
       3       0       8        8.669505        8.575605        0.117059
       4       0       8        2.664470        2.643899        0.081088
       5       0       8       31.510220       31.770112        0.352760
      -6       1       8        4.600036        4.649301        0.231383
      -5       1       8       10.714391       10.714476        0.218286
      -4       1       8       34.576323       34.496667        0.405612
      -3       1       8        7.918402        7.510326        0.113097
      -2       1       8       44.311644       44.145328        0.541429
      -1       1       8       25.013351       25.134836        0.295754
       0       1       8       13.600604       13.589334        0.161378
       1       1       8       24.991173       25.029982        0.291146
       2       1       8       17.889280       18.063499        0.211048
       3       1       8       16.050781       16.113038        0.186017
       4       1       8       13.908652       13.943816        0.160130
       5       1       8        3.132840        3.181195        0.105321
      -6       2       8        9.627382        4.073205        4.073205
      -5       2       8        3.428467        3.743661        0.227556
      -4       2       8       23.714789       23.895816        0.270829
      -3       2       8       44.237745       44.504831        0.488016
      -2       2       8       14.020098       13.934848        0.165317
      -1       2       8       17.828673       17.839843        0.205785
       0       2       8        1.545234        1.754508        0.129793
       1       2       8        6.280855        6.308803        0.088514
       2       2       8       19.451128       19.609182        0.222846
       3       2       8       26.475166       26.535071        0.305317
       4       2       8        2.216803        2.164116        0.083419
      -4       3       8        1.356791        1.275774        0.277275
      -3       3       8       11.046001       11.029959        0.148323
      -2       3       8       13.222195       13.191664        0.165536
      -1       3       8        6.685181        6.657101        0.110805
       0       3       8       26.056999       26.131973        0.285503
       1       3       8       13.058946       13.144200        0.158439
       2       3       8        3.401858        3.478074        0.086467
      -6       1       9       17.249507       17.306357        0.246463
      -5       1       9       42.663972       42.768446        0.381302
      -4       1       9       17.791083       17.788198        0.221753
      -3       1       9       20.229486       20.456784        0.236250
      -2       1       9       12.351018       12.357589        0.174814
      -1       1       9       34.475998       33.939063        0.400130
       0       1       9       15.972749       15.914459        0.193454
       1       1       9       35.929596       35.936333        0.410145
       2       1       9       34.886881       34.828867        0.387903
       3       1       9        3.159815        3.170489        0.070166
       4       1       9       11.914017       11.893696        0.139122
      -5       2       9        0.916188        0.836002        0.314083
      -4       2       9        9.810287        9.837835        0.140155
      -3       2       9       18.773916       18.947031        0.216308
      -2       2       9       10.690707       10.792127        0.131451
      -1       2       9        7.485822        7.348877        0.098843
       0       2       9       19.370005       19.502564        0.221744
       1       2       9        7.091988        7.090275        0.093276
       2       2       9       22.994277       23.193102        0.259721
       3       2       9        3.932769        3.917652        0.076168
      -4       3       9       15.721124       15.131094        1.421243
      -3       3       9        5.673930        6.094588        0.121732
      -2       3       9        7.238562        7.451913        0.123270
      -1       3       9        2.706153        2.779514        0.122768
       0       3       9       16.857987       16.859715        0.195382
       1       3       9        8.191029        8.197317        0.120869
      -6       0      10       44.566592       44.369922        0.384584
      -5       0      10       26.365780       26.736679        0.309799
      -4       0      10        3.604421        3.456588        0.231840
      -3       0      10        5.189951        5.293487        0.098778
      -2       0      10       36.067981       35.162907        0.421433
      -1       0      10        4.636616        4.536518        0.106507
       0       0      10       52.211984       52.002885        0.597632
       1       0      10       67.923686       68.043075        0.700592
       2       0      10       15.285705       15.405843        0.177908
       3       0      10        2.851452        2.812117        0.083381
       4       0      10        5.587242        5.479872        0.092387
      -6       1      10       18.624490       18.698128        0.285089
      -5       1      10       13.391701       13.268007        0.213505
      -4       1      10        0.544625        0.755712        0.316053
      -3       1      10        4.992138        4.966689        0.093805
      -2       1      10       14.860619       14.892616        0.176638
      -1       1      10        0.589521        0.579137        0.211170
       0       1      10       31.727341       31.658490        0.365999
       1       1      10       22.246059       22.423648        0.257909
       2       1      10       16.955762       17.081276        0.194299
       3       1      10       24.059566       24.203099        0.273619
      -5       2      10        0.124139        0.591101        0.591101
      -4       2      10       14.387389       14.469278        0.176622
      -3       2      10        8.795514        8.673869        0.119221
      -2       2      10       24.884211       24.767115        0.276709
      -1       2      10       35.643447       35.709243        0.394656
       0       2      10       13.266631       13.411189        0.156002
       1       2      10        5.515591        5.622277        0.085943
       2       2      10       22.744586       22.816003        0.254753
       3       2      10        8.910495        8.780945        0.111055
      -3       3      10       11.691638       11.714521        0.161166
      -2       3      10       12.310134       12.393143        0.164080
      -1       3      10       14.905411       14.882204        0.195475
       0       3      10        3.064057        2.889256        0.115937
      -6       1      11        5.345063        5.196345        0.251651
      -5       1      11        1.130375        0.736342        0.468761
      -4       1      11        3.544121        3.631942        0.108023
      -3       1      11       33.141661       32.955424        0.363247
      -2       1      11       23.778319       23.793907        0.267751
      -1       1      11       22.260962       22.488664        0.254006
       0       1      11       37.317451       37.057793        0.406599
       1       1      11        0.618259        0.689783        0.164235
       2       1      11        3.364753        3.458179        0.067456
       3       1      11        9.537486        9.602604        0.116403
      -4       2      11        7.151450        7.226894        0.108327
      -3       2      11       12.592847       12.642389        0.150392
      -2       2      11        9.846789        9.659193        0.131076
      -1       2      11       22.319078       22.521989        0.250932
       0       2      11        3.053370        3.157404        0.081823
       1       2      11        7.600042        7.765629        0.099796
       2       2      11       14.730662       14.747542        0.170505
      -5       0      12       17.252517       17.451934        0.215345
      -4       0      12       40.666479       41.118244        0.547935
      -3       0      12       31.409959       31.484441        0.336728
      -2       0      12       10.793853       10.728933        0.136011
      -1       0      12       27.597877       27.537974        0.302519
       0       0      12        9.736059        9.783098        0.124060
       1       0      12        6.401313        6.362704        0.092457
       2       0      12       22.877139       22.973898        0.254523
      -5       1      12       13.046490       13.136209        0.168557
      -4       1      12       23.537286       23.931778        0.268938
      -3       1      12       19.268406       19.168985        0.216677
      -2       1      12        8.027775        8.055867        0.104075
      -1       1      12       24.372303       24.537115        0.275210
       0       1      12        1.152441        1.165032        0.100560
       1       1      12        3.692007        3.667424        0.065619
       2       1      12       12.878419       12.834719        0.149688
      -4       2      12        2.416612        2.370612        0.109528
      -3       2      12        3.879209        3.795260        0.088105
      -2       2      12       27.263885       27.334045        0.307946
      -1       2      12       15.215198       15.273834        0.175821
       0       2      12       10.786566       10.712609        0.130077
       1       2      12        9.989641       10.012492        0.124115
      -4       1      13       10.372161       10.306309        0.131831
      -3       1      13        2.407992        2.432571        0.084082
      -2       1      13       14.881788       14.844864        0.171419
      -1       1      13        6.202310        6.198145        0.087498
       0       1      13       13.305876       13.210980        0.153033
       1       1      13        6.777053        6.787267        0.090552
      -2       2      13       14.447333       14.470660        0.168912
      -1       2      13        9.359319        9.300914        0.119520
      -4       0      14        3.426443        3.616213        0.154855
      -3       0      14       10.986145       10.926573        0.143253
      -2       0      14       19.669943       19.523575        0.219690
      -1       0      14       18.257099       18.087565        0.206290
       0       0      14       19.089838       18.959958        0.213758
      -3       1      14        1.530233        1.468094        0.116613
      -2       1      14       11.198846       11.210263        0.135517
      -1       1      14       17.796197       17.594317        0.202078
       0       1      14        7.849399        7.515451        0.180943

# start Validation Reply Form
_vrf_PLAT088_HAR_B3LYP_oxa08_08
;
PROBLEM: Poor Data / Parameter Ratio ....................       7.97 Note 
RESPONSE: The goal of the study was to check how cutting diffraction data
to different resolutions influences refinement results, thus a decreased
data / parameter ratio is a natural consequence of the data cutting procedure.
;
_vrf_PLAT417_HAR_B3LYP_oxa08_08
;
PROBLEM: Short Inter D-H..H-D
RESPONSE: This is a very strong hydrogen bond and this is the reason why
the distance is so short.
;
# end Validation Reply Form
