# Supplementary material for: On the accuracy and precision of X-ray and neutron diffraction results as a function of resolution and the electron density model
Source: IUCrJ. 2020 Aug 25;7(Pt 5):920–33. doi: 10.1107/S2052252520010441 (PMC7467170; doi:10.1107/S2052252520010441)
Supplement: Supplementary file 2 [file m-07-00920-sup2.zip › cif_deposition/HAR_B3LYP_oxa09_05.cif]

# ========================
# TONTO generated CIF file
# ========================

data_HAR_B3LYP_oxa09_05

_audit_creation_date               2016-1-14
_audit_creation_method             'Tonto 3.2.0 v. 196f026'

# --------------------
# Chemical information
# --------------------

_chemical_formula_sum             'C2 H6 O6'
_chemical_formula_moiety          'C2 H2 O4, 2(H2 O)'
_chemical_formula_weight           126.07
_chemical_compound_source          'see text'
_chemical_absolute_configuration   unk

# --------------------
# Symmetry information
# --------------------

_symmetry_cell_setting             Monoclinic
_symmetry_space_group_name_H-M     'P 21/c'
_symmetry_space_group_name_Hall    '-P 2ybc'
_symmetry_Int_Tables_number        '14'

loop_
    _symmetry_equiv_pos_as_xyz
'+x, +y, +z'
'-x, -y, -z'
'-x, +y+1/2, -z+1/2'
'+x, -y+1/2, +z+1/2'

# ---------------------
# Unit cell information
# ---------------------

_cell_length_a                6.0902(2) 
_cell_length_b                3.4959(1) 
_cell_length_c                11.8350(3) 
_cell_angle_alpha             90.00 
_cell_angle_beta              103.917(1) 
_cell_angle_gamma             90.00 
_cell_volume                   244.58(1) 

_cell_formula_units_Z             2
_cell_measurement_reflns_used     5287
_cell_measurement_temperature     100(1)
_cell_measurement_theta_max       45.29
_cell_measurement_theta_min       3.45
_exptl_crystal_density_diffrn     1.712 
_exptl_crystal_F_000              132 
_exptl_absorpt_coefficient_mu     0.181 
_exptl_crystal_description        unspecified
_exptl_crystal_size_max              0.290
_exptl_crystal_size_mid              0.287  
_exptl_crystal_size_min              0.120                
_exptl_crystal_colour             colourless
_exptl_absorpt_correction_type    multi-scan
_exptl_absorpt_process_details
;
 Absorption correction done by SORTAV
 Blessing, R. H.: (1995) Acta Cryst. A51, 33-38
;
_exptl_absorpt_correction_T_min    0.950
_exptl_absorpt_correction_T_max    0.969

#=======================================================================

# EXPERIMENTAL DATA

_diffrn_reflns_av_R_equivalents   0.0000
_diffrn_reflns_av_unetI/netI      0.0287
_diffrn_reflns_limit_h_max        11
_diffrn_reflns_limit_h_min        -12
_diffrn_reflns_limit_k_max        6
_diffrn_reflns_limit_k_min        0
_diffrn_reflns_limit_l_max        22
_diffrn_reflns_limit_l_min        0
_diffrn_reflns_number             2018
_diffrn_reflns_theta_full         26.00
_diffrn_reflns_theta_max          45.36
_diffrn_reflns_theta_min          3.45
_diffrn_ambient_temperature       100(1)
_diffrn_measured_fraction_theta_full 1.000
_diffrn_measured_fraction_theta_max 0.986
_diffrn_measurement_device_type   'Bruker APEX-II CCD'
_diffrn_measurement_method        '\f and \w scans'
_diffrn_radiation_monochromator   'graphite'
_diffrn_radiation_type            MoK\a
_diffrn_radiation_wavelength      0.71073
_diffrn_source                    'fine-focus sealed tube'
_diffrn_standards_number          0
_reflns_number_gt                 1756
_reflns_number_total              2018
_reflns_threshold_expression      >0sigma(F)

#  
# Refinement details
#  
_refine_special_details          
;
  .  H thermal motions refined anisotropically.
  .  Hirshfeld atom refinement (HAR):
     .  Uses aspherical atomic scattering factors
        obtained from Hirshfeld partitioning of a
        gaussian quantum chemical wavefunction.
     .  Hirshfeld weight functions obtained from
        spherically averaged unrestricted atomic
        densities.
  .  Wavefunction type : rks b3lypgxb3lypgc using cluster
 charges, radius=8.0 angstrom
  .  Gaussian basis set: cc pVTZ
  .  Refinement based on |F| with weight=1/sigma(|F|)
  .  Negative |F|^^2 were pruned from the data
  .  Eigenvalues < 0.1E-04 removed from normal equations
  .  Reflection used in the refinement appear below
  .  Refined using the Tonto program:
     .  Version: 3.2 v. 196f026
     .  Platform: INTEL-ifort-on-LINUX
     .  Build date: Wed Feb  4 17:27:23 CET 2015
;

# Standard CIF keys and data

_refine_ls_structure_factor_coeff  F
_refine_ls_matrix_type             full
_refine_ls_R_factor_gt             0.0179
_refine_ls_wR_factor_gt            0.0161
_refine_ls_goodness_of_fit_ref     0.805397
_refine_ls_number_reflns           2018
_refine_ls_number_parameters       64
_refine_ls_number_restraints       0
_refine_ls_number_constraints      0
_refine_ls_hydrogen_treatment      refall
_refine_ls_weighting_scheme        sigma
_refine_ls_weighting_details       'w=1/\s(F)'
_refine_ls_shift/su_max            0.0100
_refine_ls_extinction_method       none

_refine_diff_density_max               0.126618
_refine_diff_density_min              -0.146166 

# ---------------------
# Coordinates and ADP's
# ---------------------

loop_
_atom_site_label
_atom_site_fract_x
_atom_site_fract_y
_atom_site_fract_z
_atom_site_adp_type
_atom_site_occupancy
O1 0.43492(2) 0.44404(4) 0.34990(1) Uani 1.000000000
O2 0.24240(2) 0.74241(4) 0.46368(1) Uani 1.000000000
C1 0.40304(2) 0.55879(4) 0.44800(1) Uani 1.000000000
H1 0.3019(9) 0.521(2) 0.2791(5) Uani 1.000000000
O5 0.13013(2) 0.63092(4) 0.17858(1) Uani 1.000000000
H3 0.1915(9) 0.697(2) 0.1135(4) Uani 1.000000000
H4 0.0104(9) 0.458(2) 0.1503(4) Uani 1.000000000

loop_
_atom_site_aniso_label
_atom_site_aniso_U_11
_atom_site_aniso_U_22
_atom_site_aniso_U_33
_atom_site_aniso_U_12
_atom_site_aniso_U_13
_atom_site_aniso_U_23
O1 0.01193(4) 0.01820(5) 0.00707(4) 0.00462(4) 0.00140(3) -0.00075(3)
O2 0.01030(4) 0.01735(5) 0.00853(5) 0.00534(3) 0.00083(3) -0.00068(3)
C1 0.00831(4) 0.01053(5) 0.00702(5) 0.00161(3) 0.00109(4) -0.00008(3)
H1 0.027(3) 0.042(4) 0.034(4) -0.003(3) 0.019(3) -0.009(3)
O5 0.00987(4) 0.01733(5) 0.00850(5) -0.00183(3) 0.00050(3) 0.00099(3)
H3 0.033(3) 0.039(3) 0.022(3) -0.002(3) 0.010(2) 0.012(2)
H4 0.033(3) 0.039(4) 0.036(3) -0.006(3) 0.010(3) -0.006(3)

loop_
_geom_bond_atom_site_label_1
_geom_bond_atom_site_label_2
_geom_bond_distance
 O1 C1 1.2864(2)
 O2 C1 1.2210(2)
 O1 H1 1.059(6)
 O5 H3 0.962(5)
 O5 H4 0.949(5)

loop_
_geom_angle_atom_site_label_1     
_geom_angle_atom_site_label_2
_geom_angle_atom_site_label_3
_geom_angle     
 O1 C1 O2  126.98(1)
 C1 O1 H1 113.1(3)
 H3 O5 H4 106.8(4)

# Standard CIF keys and data

# ---------------
# Reflection data
# ---------------

loop_
    _diffrn_refln_index_h
    _diffrn_refln_index_k
    _diffrn_refln_index_l
    _diffrn_refln_F_calc
    _diffrn_refln_F_meas
    _diffrn_refln_F_sigma
       1       0       0       34.351006       33.780912        0.399630
       2       0       0        8.374758        8.698563        0.124533
       3       0       0       34.559103       34.681551        0.393653
       4       0       0       11.830318       11.763928        0.133365
       5       0       0       13.906996       13.979270        0.156463
       6       0       0       27.121621       27.213232        0.301339
       7       0       0       18.540224       18.416840        0.226458
       8       0       0        9.320787        9.458118        0.241123
       9       0       0        7.533953        7.492730        0.130869
      10       0       0        4.953429        4.955603        0.193881
      11       0       0       10.461220       10.529482        0.135253
       1       1       0       68.928196       69.042016        0.761419
       2       1       0       33.116992       33.616068        0.387315
       3       1       0       18.345706       18.352384        0.222023
       4       1       0        2.726841        2.735434        0.068545
       5       1       0        1.173734        1.306675        0.097874
       6       1       0        1.401762        1.309389        0.144185
       7       1       0       16.223796       16.254538        0.195584
       8       1       0        0.040758        0.504777        0.292410
       9       1       0       10.366830       10.372078        0.125615
      10       1       0        5.619541        5.726255        0.090388
      11       1       0        0.503735        0.476130        0.476130
       0       2       0        6.589433        6.506535        0.109583
       1       2       0       31.484270       31.775777        0.361608
       2       2       0       40.006042       40.273937        0.451079
       3       2       0        2.476738        2.438422        0.073490
       4       2       0       19.328148       19.216920        0.217972
       5       2       0        8.737551        8.736819        0.108030
       6       2       0        0.471987        0.343220        0.343220
       7       2       0       10.622030       10.704205        0.151480
       8       2       0       11.665975       11.625833        0.141061
       9       2       0        2.397510        2.502958        0.120900
      10       2       0        5.526268        5.638085        0.125735
      11       2       0        0.646005        0.733280        0.545664
       1       3       0        7.687605        7.700130        0.125237
       2       3       0        6.410563        6.472326        0.258470
       3       3       0       14.971009       14.761775        0.207394
       4       3       0        4.273347        4.327817        0.092607
       5       3       0       19.704463       19.789391        0.222838
       6       3       0        0.071896        0.439431        0.439431
       7       3       0        1.400591        1.408652        0.107575
       8       3       0        7.638412        7.592233        0.099570
       9       3       0        2.614666        2.572586        0.307901
      10       3       0        1.630219        1.672154        0.247865
       0       4       0        2.957802        2.769856        0.162846
       1       4       0        7.526881        7.628892        0.108387
       2       4       0        6.345308        6.448256        0.296427
       3       4       0        4.479641        4.581594        0.123006
       4       4       0       14.556536       14.800338        0.171599
       5       4       0        5.323392        5.327945        0.103101
       6       4       0        7.410263        7.379363        0.125192
       7       4       0        5.740709        5.725819        0.100874
       8       4       0        0.234768        0.547449        0.547449
       9       4       0        0.187905        0.524500        0.524500
       1       5       0        3.756273        3.842655        0.127955
       2       5       0        6.082795        6.161899        0.086621
       3       5       0        7.407097        7.397364        0.126601
       4       5       0        0.779729        0.608851        0.254168
       5       5       0        4.073814        4.057832        0.084169
       6       5       0        9.423905        9.360342        0.116317
       7       5       0        6.809127        6.592268        0.102353
       8       5       0        1.936605        1.994593        0.129546
       0       6       0        7.570309        7.643952        0.207689
       1       6       0        4.525277        4.498889        0.129907
       2       6       0        1.685095        1.755420        0.122815
       3       6       0        0.448415        0.428952        0.428952
       4       6       0        1.712142        1.729913        0.132634
       5       6       0        4.763795        4.875654        0.160360
       6       6       0        6.178159        6.171143        0.099981
     -11       1       1        0.846322        0.751132        0.350508
     -10       1       1        3.308989        3.402940        0.099911
      -9       1       1        1.230509        1.257975        0.150635
      -8       1       1        9.639345        9.794284        0.141720
      -7       1       1        7.619255        7.537374        0.114436
      -6       1       1        2.013014        2.007112        0.106770
      -5       1       1       13.359980       13.385813        0.155545
      -4       1       1       16.619895       16.664333        0.187986
      -3       1       1       31.472958       31.789464        0.354610
      -2       1       1       23.690747       24.045166        0.272913
      -1       1       1       94.283285       91.613754        1.157964
       0       1       1       37.655267       37.147005        0.378677
       1       1       1       10.617793       10.754999        0.126735
       2       1       1       14.216696       14.389232        0.163551
       3       1       1       36.632590       36.505753        0.430554
       4       1       1       21.817195       21.630303        0.243157
       5       1       1       18.434482       18.281138        0.206570
       6       1       1       24.154357       24.076752        0.273391
       7       1       1        1.930361        1.827266        0.101925
       8       1       1        1.184902        1.229512        0.136306
       9       1       1        0.836404        0.912798        0.218104
      10       1       1       10.293766       10.304368        0.130382
      11       1       1        3.595617        3.584969        0.163419
     -11       2       1        2.989764        3.010864        0.166272
     -10       2       1        1.332707        0.981682        0.332606
      -9       2       1        4.000136        4.011110        0.179400
      -8       2       1       11.312830       11.416655        0.138357
      -7       2       1        0.210563        0.558659        0.309661
      -6       2       1       14.990238       15.005999        0.172591
      -5       2       1        5.476789        5.501636        0.096916
      -4       2       1       13.014207       12.862737        0.150931
      -3       2       1       16.124340       16.170034        0.185041
      -2       2       1       21.645687       21.398598        0.329189
      -1       2       1       20.911294       20.928688        0.229896
       0       2       1       15.214366       15.262372        0.208801
       1       2       1       28.718033       28.847184        0.333327
       2       2       1        2.253011        2.216709        0.072811
       3       2       1        5.041484        4.922398        0.079362
       4       2       1       15.313442       15.274161        0.175486
       5       2       1        9.009484        8.898764        0.126592
       6       2       1        5.503657        5.360131        0.085285
       7       2       1        5.924761        5.888124        0.126700
       8       2       1        8.361589        8.343081        0.147228
       9       2       1        3.435151        3.481092        0.115531
      10       2       1        2.364144        2.238683        0.166799
      11       2       1        6.384832        6.435449        0.148558
     -10       3       1        2.926934        2.997532        0.319305
      -9       3       1        2.986214        2.956603        0.133006
      -8       3       1        0.939453        0.566922        0.310601
      -7       3       1        2.564302        2.567392        0.086646
      -6       3       1        6.429724        6.526714        0.149097
      -5       3       1        7.977562        8.004686        0.125092
      -4       3       1        4.016309        3.974796        0.122264
      -3       3       1        3.473774        3.326560        0.212880
      -2       3       1       21.154077       21.199292        0.326104
      -1       3       1        0.540439        0.680735        0.332453
       0       3       1       12.576700       12.692124        0.165751
       1       3       1        9.966873        9.968701        0.123448
       2       3       1        9.602716        9.663902        0.141665
       3       3       1        2.493413        2.850842        0.155105
       4       3       1       10.807190       10.729399        0.128456
       5       3       1        9.214406        9.264070        0.136037
       6       3       1        0.422214        0.920380        0.468164
       7       3       1        9.562811        9.522815        0.132714
       8       3       1        0.760373        0.672756        0.523089
       9       3       1        4.630487        4.432155        0.140186
      10       3       1        2.115994        2.063783        0.347100
      -9       4       1        6.267871        6.341136        0.129131
      -8       4       1        8.434625        8.527016        0.124754
      -7       4       1        8.348254        8.342482        0.149619
      -6       4       1        5.047713        5.012484        0.081562
      -5       4       1        3.249810        3.351567        0.079564
      -4       4       1        0.673756        0.664154        0.310317
      -3       4       1        8.204536        8.276654        0.163147
      -2       4       1        7.292828        7.297602        0.104898
      -1       4       1        4.365507        4.313583        0.109419
       0       4       1        6.183425        6.273277        0.097922
       1       4       1        1.469844        1.521052        0.127711
       2       4       1        0.277592        0.385097        0.385097
       3       4       1        1.057196        0.970515        0.208413
       4       4       1        1.353062        1.447446        0.167641
       5       4       1        3.901407        3.788271        0.106017
       6       4       1        0.362697        0.560089        0.279020
       7       4       1        2.257085        2.263625        0.140726
       8       4       1        2.749314        2.828516        0.145979
       9       4       1        2.796883        2.700222        0.106460
      -8       5       1        4.035281        4.104875        0.106375
      -7       5       1        3.566171        3.700270        0.102632
      -6       5       1        0.244693        0.443847        0.443847
      -5       5       1        3.032172        2.883990        0.085687
      -4       5       1        0.331200        0.415331        0.415331
      -3       5       1        0.746164        0.964521        0.193742
      -2       5       1        1.055398        0.946837        0.189803
      -1       5       1        5.719677        5.863787        0.107834
       0       5       1        0.417314        0.668431        0.309823
       1       5       1        0.507753        0.360555        0.360555
       2       5       1        3.579688        3.516248        0.074737
       3       5       1        5.422109        5.515886        0.081551
       4       5       1        2.623127        2.658176        0.142088
       5       5       1        0.695314        0.832226        0.211903
       6       5       1        3.728640        3.690257        0.092063
       7       5       1        0.493620        0.489694        0.414861
       8       5       1        0.876626        0.585150        0.585150
      -6       6       1        2.399509        2.439775        0.118288
      -5       6       1        0.338666        0.495177        0.413936
      -4       6       1        0.594181        0.496085        0.385631
      -3       6       1        5.288317        5.443253        0.095169
      -2       6       1        1.400063        1.424816        0.175856
      -1       6       1        2.783118        2.476489        0.455450
       0       6       1        4.368113        4.739093        0.127585
       1       6       1        4.452023        4.795102        0.127983
       2       6       1        1.326095        1.369379        0.193752
       3       6       1        1.857166        1.709942        0.124382
       4       6       1        3.557270        3.506423        0.096877
       5       6       1        3.860577        4.004622        0.096042
     -12       0       2        5.463463        5.487349        0.118830
     -11       0       2        3.490904        3.360655        0.103509
     -10       0       2        0.194995        0.695989        0.695989
      -9       0       2        3.570648        3.704727        0.149308
      -8       0       2        3.365744        3.215121        0.324100
      -7       0       2        6.803319        6.834837        0.222122
      -6       0       2       23.959520       23.979575        0.271559
      -5       0       2       16.516404       16.752612        0.197552
      -4       0       2       54.657368       54.906648        0.597901
      -3       0       2        6.750952        6.756700        0.102003
      -2       0       2       44.147317       43.367615        0.521961
      -1       0       2       48.605193       48.134707        0.695904
       0       0       2       20.464393       20.698551        0.233703
       1       0       2        5.559625        5.614446        0.089321
       2       0       2      105.333436       99.995000        1.452674
       3       0       2       23.869784       23.552919        0.416800
       4       0       2        0.088249        0.508331        0.336284
       5       0       2       46.009849       45.878426        0.572356
       6       0       2        9.649280        9.569117        0.151262
       7       0       2       10.549223       10.755464        0.339130
       8       0       2        6.972932        6.999000        0.118448
       9       0       2       12.328753       12.445883        0.157270
      10       0       2        3.082444        3.153601        0.099800
      11       0       2        9.126867        9.053287        0.134262
     -11       1       2        4.359287        4.456232        0.095039
     -10       1       2        1.297496        1.371860        0.118066
      -9       1       2        2.137342        2.306187        0.102554
      -8       1       2        0.088626        0.541756        0.541756
      -7       1       2       16.640203       16.641815        0.208008
      -6       1       2        4.654739        4.514311        0.104095
      -5       1       2       28.263529       28.174102        0.328815
      -4       1       2       13.205972       13.187494        0.176345
      -3       1       2        9.968768       10.256705        0.121124
      -2       1       2       41.229489       41.609013        0.474721
      -1       1       2       21.158921       21.702304        0.245137
       0       1       2       16.385229       16.651727        0.185701
       1       1       2       35.972527       36.386399        0.404042
       2       1       2        2.844676        2.860472        0.076123
       3       1       2       36.856537       36.983915        0.424648
       4       1       2       24.166369       23.991040        0.275433
       5       1       2       13.454633       13.438378        0.158318
       6       1       2       13.826947       13.821722        0.163391
       7       1       2        0.753936        0.847172        0.152982
       8       1       2        2.620875        2.774365        0.080910
       9       1       2        3.974150        3.861994        0.098352
      10       1       2        0.191406        0.738783        0.738783
      11       1       2        5.245188        5.180251        0.149148
     -11       2       2        1.034331        0.977088        0.384382
     -10       2       2        6.044340        6.011905        0.118858
      -9       2       2        0.220791        0.602993        0.602993
      -8       2       2        7.221740        7.190132        0.113198
      -7       2       2        0.991189        1.071168        0.192988
      -6       2       2       11.235277       11.166915        0.136050
      -5       2       2        1.325888        1.387408        0.180221
      -4       2       2        6.444152        6.334903        0.098157
      -3       2       2       23.380794       23.621600        0.265231
      -2       2       2       38.664327       38.789689        0.434116
      -1       2       2        5.040795        5.018067        0.082178
       0       2       2       19.863720       19.975235        0.243027
       1       2       2        0.549623        0.411704        0.207988
       2       2       2        2.932634        3.001833        0.066462
       3       2       2       29.446965       29.242093        0.338633
       4       2       2       30.450605       30.199834        0.350211
       5       2       2        3.325115        3.349478        0.076100
       6       2       2        0.379780        0.394462        0.394462
       7       2       2        4.579819        4.635623        0.104398
       8       2       2        0.667606        0.639609        0.290467
       9       2       2       10.892554       10.733592        0.191771
      10       2       2        9.805902        9.706905        0.144321
      11       2       2        0.345803        0.689420        0.689420
     -10       3       2        5.192717        5.204998        0.142488
      -9       3       2       16.630223       16.570456        0.197918
      -8       3       2        5.233881        5.334604        0.088558
      -7       3       2        2.507155        2.338204        0.120638
      -6       3       2        6.063532        6.107127        0.104711
      -5       3       2        0.467842        0.479375        0.288325
      -4       3       2        6.560532        6.719152        0.116122
      -3       3       2       28.241872       28.426748        0.369129
      -2       3       2       14.596220       14.458561        0.187262
      -1       3       2       10.129362       10.089103        0.150290
       0       3       2       19.111961       19.022355        0.272155
       1       3       2       12.098914       12.118993        0.144437
       2       3       2       16.915115       16.812198        0.194135
       3       3       2        8.068294        7.993748        0.108001
       4       3       2        1.781797        1.853106        0.108485
       5       3       2        4.144726        4.255820        0.096493
       6       3       2        1.483303        1.345920        0.241474
       7       3       2        8.584732        8.567847        0.127231
       8       3       2        5.589391        5.717167        0.134068
       9       3       2        2.900339        2.626423        0.357944
      10       3       2        7.944140        8.043320        0.145472
      -9       4       2        3.553399        3.576870        0.139720
      -8       4       2        8.031367        8.086903        0.137752
      -7       4       2        4.649543        4.846855        0.087443
      -6       4       2        0.037777        0.360555        0.360555
      -5       4       2        0.044192        0.408044        0.408044
      -4       4       2        4.091041        3.939035        0.092868
      -3       4       2        5.812074        5.843458        0.108042
      -2       4       2       14.019511       14.101773        0.164054
      -1       4       2        5.585981        5.649602        0.119141
       0       4       2       13.590049       13.643680        0.177054
       1       4       2       13.351210       13.445817        0.157853
       2       4       2        2.563032        2.631957        0.119270
       3       4       2        2.706461        2.637840        0.127481
       4       4       2        1.421067        1.385388        0.173901
       5       4       2        0.577714        0.841903        0.173771
       6       4       2        9.211206        9.177581        0.137338
       7       4       2        2.278462        2.412157        0.104669
       8       4       2        6.847445        6.836446        0.131597
       9       4       2        6.620306        6.641611        0.104792
      -8       5       2        9.477335        9.465939        0.124258
      -7       5       2        7.983139        8.012677        0.136130
      -6       5       2        1.495011        1.486371        0.125342
      -5       5       2        3.696870        3.627396        0.092286
      -4       5       2        8.543510        8.392497        0.113729
      -3       5       2        2.777357        2.815919        0.082880
      -2       5       2        7.226007        7.095914        0.106208
      -1       5       2       15.120205       15.361641        0.181390
       0       5       2        4.859970        4.941660        0.154280
       1       5       2        6.333141        6.360110        0.094968
       2       5       2        2.430732        2.400687        0.094717
       3       5       2        3.123370        3.145600        0.081126
       4       5       2        1.640334        1.650606        0.104320
       5       5       2        3.889102        4.000000        0.085540
       6       5       2        0.837529        0.629921        0.327596
       7       5       2        6.482469        6.585438        0.103695
      -6       6       2        3.808039        3.864583        0.121322
      -5       6       2        1.042929        1.128317        0.362942
      -4       6       2        3.935200        4.066940        0.100077
      -3       6       2        2.433291        2.487770        0.195566
      -2       6       2        0.361162        0.612291        0.358914
      -1       6       2        4.695717        5.026629        0.126425
       0       6       2        5.602248        5.482153        0.139307
       1       6       2        2.965778        2.960034        0.144026
       2       6       2        4.810073        4.905813        0.094264
       3       6       2        2.075162        2.093681        0.114287
       4       6       2        1.324140        1.388380        0.138620
       5       6       2        3.755239        3.808937        0.098546
     -11       1       3        6.768447        6.787341        0.102208
     -10       1       3        2.717443        2.745505        0.082762
      -9       1       3        0.596826        0.365103        0.365103
      -8       1       3        7.810046        7.856590        0.102881
      -7       1       3        3.410611        3.210140        0.139310
      -6       1       3        1.830648        1.739885        0.147403
      -5       1       3       12.534435       12.678722        0.151951
      -4       1       3        2.322332        2.267223        0.067791
      -3       1       3       22.221238       22.387943        0.252451
      -2       1       3        7.931466        7.925339        0.099868
      -1       1       3       31.786445       32.583892        0.351920
       0       1       3        7.513171        7.412152        0.119073
       1       1       3       49.286589       49.249264        0.545465
       2       1       3       37.710381       37.779889        0.425639
       3       1       3       11.532872       11.361338        0.129241
       4       1       3       25.672194       25.537424        0.298763
       5       1       3        2.358698        2.349319        0.108203
       6       1       3        8.367258        8.457955        0.115713
       7       1       3        4.918854        4.896223        0.080000
       8       1       3       16.475061       16.434415        0.189416
       9       1       3        9.350298        9.325342        0.126972
      10       1       3        5.304043        5.261274        0.126490
      11       1       3        6.172273        6.203306        0.144675
     -11       2       3        2.096512        2.160856        0.133074
     -10       2       3       12.652217       12.791403        0.171181
      -9       2       3        1.506318        1.235395        0.190120
      -8       2       3        4.759345        4.616709        0.095205
      -7       2       3        8.495839        8.590052        0.118158
      -6       2       3       13.903410       14.033888        0.190839
      -5       2       3        3.765347        3.658278        0.121896
      -4       2       3       15.729798       15.651198        0.183490
      -3       2       3       30.503189       30.558305        0.340098
      -2       2       3        5.480266        5.417841        0.094590
      -1       2       3       23.108718       23.104761        0.252847
       0       2       3        0.552715        0.452769        0.273605
       1       2       3       33.280904       33.343215        0.371712
       2       2       3        7.201719        7.391346        0.132834
       3       2       3       18.041429       17.922053        0.209346
       4       2       3       13.184321       13.060245        0.154820
       5       2       3        8.756102        8.791701        0.112242
       6       2       3        6.596841        6.588323        0.099332
       7       2       3        3.893121        4.037078        0.102488
       8       2       3        4.055412        4.065095        0.113640
       9       2       3        4.109257        4.046851        0.131369
      10       2       3        5.124014        5.277499        0.140769
     -10       3       3        3.472065        3.446012        0.139806
      -9       3       3        6.421746        6.377774        0.208576
      -8       3       3        4.773917        4.891830        0.112499
      -7       3       3        2.647307        2.647414        0.096982
      -6       3       3        2.019504        2.011591        0.106624
      -5       3       3        4.408413        4.400909        0.087442
      -4       3       3        8.323858        8.437713        0.154899
      -3       3       3        3.437468        3.179623        0.220907
      -2       3       3        2.180862        2.280789        0.157231
      -1       3       3        6.558175        6.487064        0.131751
       0       3       3       16.387472       16.181162        0.181787
       1       3       3        0.421052        0.498799        0.259007
       2       3       3        3.846690        3.881495        0.175014
       3       3       3       17.670237       17.568153        0.224566
       4       3       3        2.097536        2.193262        0.091097
       5       3       3        3.744312        3.730147        0.090505
       6       3       3        1.606172        1.635696        0.273785
       7       3       3        7.045890        7.039460        0.156002
       8       3       3        1.400991        1.505988        0.165876
       9       3       3        6.872053        6.997928        0.135567
      10       3       3        3.615799        3.655270        0.302958
      -9       4       3        8.319337        8.365823        0.112884
      -8       4       3        7.224418        7.229315        0.112645
      -7       4       3        1.473232        1.552095        0.110811
      -6       4       3        4.825765        4.754577        0.085530
      -5       4       3        8.755922        8.702126        0.147478
      -4       4       3       13.878859       14.068049        0.200821
      -3       4       3       13.777144       13.840520        0.162436
      -2       4       3       10.163913       10.144949        0.124470
      -1       4       3        0.300272        0.753658        0.240628
       0       4       3        3.535064        3.561180        0.091453
       1       4       3        6.803479        6.910499        0.141230
       2       4       3       13.237710       13.302631        0.155388
       3       4       3        7.675046        7.646829        0.133242
       4       4       3        2.920668        3.113053        0.091994
       5       4       3        1.969620        2.033445        0.081959
       6       4       3        0.899781        0.988130        0.201936
       7       4       3        1.926073        1.921796        0.112984
       8       4       3        2.915835        2.956095        0.143997
       9       4       3        0.175731        0.547996        0.547996
      -8       5       3        0.324915        0.530000        0.530000
      -7       5       3        3.462421        3.356188        0.094440
      -6       5       3        2.032760        2.025883        0.113057
      -5       5       3        3.180783        3.258681        0.121644
      -4       5       3        2.793858        2.808398        0.097531
      -3       5       3        3.874877        3.795524        0.107706
      -2       5       3        3.311761        3.234502        0.087916
      -1       5       3        2.015551        1.986353        0.114242
       0       5       3        1.935832        1.928912        0.140393
       1       5       3        1.355744        1.310458        0.183249
       2       5       3        2.054199        2.002449        0.086541
       3       5       3        0.268251        0.488160        0.294769
       4       5       3        3.417923        3.307718        0.092287
       5       5       3        1.959076        1.957243        0.099718
       6       5       3        1.538788        1.363891        0.301630
       7       5       3        2.202288        2.227353        0.119866
      -6       6       3        1.101883        0.747061        0.354633
      -5       6       3        8.101261        8.142420        0.152363
      -4       6       3        6.517769        6.665058        0.110060
      -3       6       3        1.720890        1.775950        0.124164
      -2       6       3        7.237344        7.125237        0.149493
      -1       6       3        0.415838        0.735731        0.735731
       0       6       3        3.638817        3.643350        0.160966
       1       6       3        1.484871        1.343503        0.192286
       2       6       3        6.456727        6.523419        0.093567
       3       6       3        1.392525        1.362571        0.135338
       4       6       3        1.477079        1.338581        0.144471
       5       6       3        2.632547        2.642934        0.103151
     -12       0       4       11.893583       11.902941        0.209353
     -11       0       4        5.564252        5.596695        0.133638
     -10       0       4        5.209923        5.182374        0.184174
      -9       0       4       13.528351       13.766990        0.165519
      -8       0       4        3.717037        3.692425        0.280827
      -7       0       4       11.425040       11.320777        0.214473
      -6       0       4        3.038182        2.957398        0.243452
      -5       0       4        7.469626        7.507396        0.116050
      -4       0       4       19.404139       19.531001        0.216240
      -3       0       4       16.253192       16.399085        0.182736
      -2       0       4       79.196783       76.631847        1.356021
      -1       0       4       50.998559       50.356529        0.540568
       0       0       4       14.272738       14.525839        0.165477
       1       0       4       74.765488       73.028830        0.878431
       2       0       4        4.966955        4.995798        0.071572
       3       0       4        8.248880        8.089190        0.116738
       4       0       4       10.636649       10.873362        0.148158
       5       0       4        6.052903        6.245478        0.108134
       6       0       4        2.174701        2.187921        0.106672
       7       0       4       29.350910       29.119924        0.536713
       8       0       4       14.503031       14.768548        0.248906
       9       0       4        3.873270        3.869367        0.118634
      10       0       4        6.863660        6.668283        0.127106
      11       0       4        0.603299        1.002597        0.657633
     -12       1       4        0.584173        0.941063        0.264232
     -11       1       4       10.855959       10.870143        0.139812
     -10       1       4        1.570917        1.573118        0.125637
      -9       1       4        5.749565        5.835066        0.093116
      -8       1       4        9.722065        9.787134        0.133482
      -7       1       4        1.114644        0.674537        0.364214
      -6       1       4       10.135230        9.937756        0.137705
      -5       1       4       17.048582       17.031442        0.212405
      -4       1       4       10.281613       10.300971        0.125019
      -3       1       4       26.521877       26.839896        0.305201
      -2       1       4       33.108747       33.339616        0.367962
      -1       1       4       27.200851       27.539789        0.369217
       0       1       4       68.387969       67.226855        0.738510
       1       1       4       14.308403       14.318519        0.168608
       2       1       4        5.358275        5.335541        0.081305
       3       1       4        6.235732        6.058960        0.079579
       4       1       4        3.047427        3.061813        0.068972
       5       1       4       11.098023       10.926116        0.127968
       6       1       4       13.195589       13.147243        0.163022
       7       1       4       10.602945       10.535179        0.142874
       8       1       4       10.390315       10.474732        0.128718
       9       1       4        2.886317        2.771335        0.185953
      10       1       4        5.611684        5.631430        0.129612
      11       1       4        2.393978        2.502039        0.151061
     -11       2       4        6.035387        5.936245        0.129610
     -10       2       4        9.588493        9.681632        0.132025
      -9       2       4        1.066872        1.012719        0.246038
      -8       2       4        7.157349        7.263814        0.104415
      -7       2       4        3.243884        3.163226        0.108067
      -6       2       4        4.146070        4.153432        0.125530
      -5       2       4        9.588668        9.584310        0.140053
      -4       2       4       13.990294       14.000714        0.164530
      -3       2       4        9.263356        9.251000        0.125870
      -2       2       4        8.371366        8.446834        0.131246
      -1       2       4       26.535626       26.828343        0.365161
       0       2       4       23.984877       23.901255        0.274575
       1       2       4        7.796455        7.727483        0.094463
       2       2       4        2.023778        1.743617        0.090862
       3       2       4       16.996721       16.898225        0.194632
       4       2       4        6.985422        6.877718        0.127532
       5       2       4       13.854468       13.697080        0.161571
       6       2       4       12.414359       12.275993        0.154524
       7       2       4        1.291016        1.290504        0.194785
       8       2       4        6.879975        6.832423        0.104273
       9       2       4       10.946176       10.822661        0.167146
      10       2       4        2.277789        2.109076        0.244806
     -10       3       4        5.817384        5.835666        0.131545
      -9       3       4        8.368215        8.308429        0.123749
      -8       3       4        0.082145        0.408289        0.408289
      -7       3       4       15.664469       15.648642        0.228201
      -6       3       4        3.804748        3.910627        0.132135
      -5       3       4        6.051266        6.050207        0.135817
      -4       3       4       27.747235       27.908601        0.321647
      -3       3       4       11.920863       11.820321        0.220753
      -2       3       4        5.361635        5.389898        0.151578
      -1       3       4       13.344566       13.337166        0.179659
       0       3       4       13.431652       13.269137        0.156929
       1       3       4        5.032639        5.098921        0.102923
       2       3       4       26.207114       26.178044        0.293686
       3       3       4       18.452931       18.350204        0.209366
       4       3       4       12.450676       12.485992        0.147840
       5       3       4        3.548032        3.499143        0.123198
       6       3       4        1.029803        0.804798        0.247932
       7       3       4        6.841200        6.826126        0.092182
       8       3       4        5.948881        5.983477        0.119093
       9       3       4        4.701447        4.567056        0.368128
      10       3       4        3.355163        3.193744        0.323030
      -9       4       4        1.016616        0.644981        0.644981
      -8       4       4        6.053088        6.004915        0.124779
      -7       4       4        2.680750        2.659116        0.111274
      -6       4       4       11.719521       11.624113        0.142824
      -5       4       4        8.734046        8.597558        0.120412
      -4       4       4        1.523171        1.689822        0.155254
      -3       4       4        9.628269        9.601458        0.166311
      -2       4       4        1.240957        1.384738        0.122597
      -1       4       4        1.144031        1.040192        0.147612
       0       4       4        6.242521        6.129845        0.095858
       1       4       4        3.073087        3.109791        0.124343
       2       4       4       13.173100       13.243867        0.170229
       3       4       4       11.068573       10.942577        0.202000
       4       4       4        2.299344        2.259823        0.076752
       5       4       4        9.189376        9.181340        0.123967
       6       4       4        4.545912        4.469564        0.085388
       7       4       4        2.930293        2.961047        0.099981
       8       4       4        2.818742        2.865135        0.138636
       9       4       4        0.441978        0.701427        0.701427
      -8       5       4        0.637362        0.514393        0.514393
      -7       5       4        2.393273        2.264155        0.130637
      -6       5       4       11.003774       10.880257        0.210206
      -5       5       4       14.476532       14.466167        0.228190
      -4       5       4        1.376629        1.172647        0.276600
      -3       5       4        5.569405        5.568842        0.084774
      -2       5       4        3.331471        3.403381        0.079227
      -1       5       4        3.949047        4.065464        0.078736
       0       5       4        8.883766        8.920370        0.146374
       1       5       4       17.069597       17.142929        0.202740
       2       5       4        3.080522        3.209206        0.078870
       3       5       4        0.500339        0.371887        0.371887
       4       5       4        8.560362        8.510640        0.177634
       5       5       4        3.349371        3.370757        0.089903
       6       5       4        7.074893        7.079336        0.104739
       7       5       4        2.861130        2.748963        0.222642
      -6       6       4        3.178335        2.938112        0.241540
      -5       6       4        2.982061        2.950475        0.118691
      -4       6       4        3.378935        3.555840        0.186864
      -3       6       4        1.964898        1.913897        0.134262
      -2       6       4        0.479948        0.483011        0.483011
      -1       6       4        2.435375        2.253220        0.374896
       0       6       4        1.533780        1.387480        0.212150
       1       6       4        4.150698        4.300000        0.110370
       2       6       4        4.771157        4.843036        0.103627
       3       6       4        1.850752        1.972917        0.169836
       4       6       4        0.596080        0.804860        0.320299
       5       6       4        2.319596        2.243346        0.126674
     -12       1       5        8.029411        8.029757        0.137419
     -11       1       5        2.657493        2.639072        0.099505
     -10       1       5        5.566557        5.646415        0.090427
      -9       1       5        3.129378        3.280396        0.091353
      -8       1       5        8.571548        8.497411        0.111113
      -7       1       5        2.658552        2.265127        0.539323
      -6       1       5       17.380049       17.348775        0.194767
      -5       1       5        9.862662        9.729902        0.179824
      -4       1       5        0.514925        0.404599        0.206356
      -3       1       5       25.535909       25.499020        0.318869
      -2       1       5        8.003117        7.930952        0.096477
      -1       1       5        1.949981        1.853969        0.072874
       0       1       5       14.546137       14.768548        0.164781
       1       1       5       18.580528       18.563944        0.218372
       2       1       5        7.972520        7.844170        0.100979
       3       1       5        3.878776        3.999125        0.062883
       4       1       5       16.770846       16.728120        0.189378
       5       1       5        1.911458        2.002548        0.073740
       6       1       5       13.711490       13.700000        0.158213
       7       1       5       11.412029       11.221854        0.174230
       8       1       5        0.068540        0.482701        0.482701
       9       1       5        4.477438        4.330473        0.122624
      10       1       5        3.493119        3.558651        0.247005
     -11       2       5        2.633679        2.661860        0.117180
     -10       2       5        0.295074        0.535257        0.535257
      -9       2       5        4.428063        4.500444        0.134325
      -8       2       5       10.425177       10.386530        0.134701
      -7       2       5        5.690072        5.625656        0.100441
      -6       2       5        3.744421        3.672737        0.104264
      -5       2       5       23.677634       23.524668        0.268056
      -4       2       5        4.306730        4.332551        0.095335
      -3       2       5        2.964918        2.897982        0.160008
      -2       2       5        3.145527        3.217763        0.089025
      -1       2       5       39.246396       39.333065        0.441678
       0       2       5       12.450754       12.470365        0.151274
       1       2       5       16.756196       16.874537        0.191911
       2       2       5       21.885672       21.765339        0.245581
       3       2       5       13.963984       13.879481        0.161610
       4       2       5        1.380563        1.378623        0.110435
       5       2       5        6.873673        6.723838        0.101678
       6       2       5       17.698267       17.616753        0.208422
       7       2       5        1.597805        1.643229        0.131475
       8       2       5        4.964929        5.087534        0.106068
       9       2       5        3.301129        3.303332        0.133631
      10       2       5        5.857443        5.867793        0.261012
     -11       3       5        4.579068        4.547637        0.139916
     -10       3       5        0.447172        0.601249        0.601249
      -9       3       5        0.282824        0.586259        0.344805
      -8       3       5        1.776544        1.866708        0.138964
      -7       3       5       10.548683       10.465658        0.124962
      -6       3       5        1.440770        1.205156        0.669338
      -5       3       5        3.515643        3.344548        0.147831
      -4       3       5        9.497052        9.492997        0.128383
      -3       3       5        8.259263        8.266075        0.117272
      -2       3       5        4.443971        4.509989        0.121481
      -1       3       5        1.609787        1.830519        0.175104
       0       3       5        7.034505        7.134914        0.100570
       1       3       5        8.266272        8.053695        0.126022
       2       3       5        4.980973        4.912433        0.096314
       3       3       5        0.642476        0.633009        0.220941
       4       3       5        3.396054        3.454707        0.082171
       5       3       5       11.474468       11.396052        0.139054
       6       3       5        0.683728        0.442267        0.289951
       7       3       5        1.856002        1.961454        0.093326
       8       3       5        7.746782        7.631645        0.109477
       9       3       5        2.105134        1.782695        0.497354
      -9       4       5        0.461772        0.849824        0.380675
      -8       4       5        3.181569        3.297575        0.106964
      -7       4       5        8.661397        8.541136        0.105556
      -6       4       5       11.201522       11.096396        0.164333
      -5       4       5        6.648792        6.634456        0.126307
      -4       4       5        6.063901        6.116780        0.150542
      -3       4       5        1.140565        1.149174        0.226623
      -2       4       5       10.515824       10.272780        0.173770
      -1       4       5       14.057060       14.086163        0.172501
       0       4       5       15.541868       15.698089        0.189382
       1       4       5       12.910381       12.868178        0.159126
       2       4       5        7.769905        7.859835        0.111674
       3       4       5        0.908632        0.989394        0.193718
       4       4       5        8.122678        8.197073        0.099913
       5       4       5        7.728042        7.819271        0.100398
       6       4       5        6.825137        6.832423        0.106800
       7       4       5        8.237380        8.172331        0.156971
       8       4       5        3.038874        2.937431        0.104764
      -8       5       5        2.187354        2.195245        0.162193
      -7       5       5        1.826557        1.866815        0.146089
      -6       5       5        0.337444        0.605640        0.605640
      -5       5       5        0.849561        0.517977        0.326404
      -4       5       5        0.436206        0.372156        0.372156
      -3       5       5        1.888718        1.958647        0.111515
      -2       5       5        3.735788        3.516675        0.093080
      -1       5       5        0.826692        0.949052        0.183546
       0       5       5        3.225979        3.296362        0.146917
       1       5       5        3.701763        3.749533        0.101383
       2       5       5        2.056928        1.983003        0.114447
       3       5       5        2.564059        2.519286        0.099761
       4       5       5        2.628535        2.606530        0.088495
       5       5       5        1.055602        0.508822        0.370258
       6       5       5        0.133297        0.716380        0.716380
       7       5       5        0.156764        0.581378        0.581378
      -6       6       5        5.603343        5.623967        0.114974
      -5       6       5        2.192458        2.292619        0.134518
      -4       6       5        4.342527        4.391469        0.135884
      -3       6       5        1.595091        1.386326        0.179926
      -2       6       5        5.407516        5.463698        0.132001
      -1       6       5        1.615898        1.428776        0.364868
       0       6       5        9.696424        9.576273        0.134980
       1       6       5        6.217906        6.276305        0.103218
       2       6       5        0.902440        0.993126        0.230303
       3       6       5        3.322106        3.317077        0.251787
       4       6       5        2.932164        2.866112        0.113532
     -12       0       6        3.780715        3.710121        0.124316
     -11       0       6        1.421297        1.230081        0.364287
     -10       0       6        6.239756        6.212970        0.158468
      -9       0       6        8.901456        9.005276        0.144294
      -8       0       6        0.176802        0.639844        0.639844
      -7       0       6       28.418471       28.238095        0.325015
      -6       0       6       22.799627       22.497555        0.232785
      -5       0       6       19.189481       18.962067        0.301146
      -4       0       6       11.835950       11.887388        0.147286
      -3       0       6        6.250062        6.210797        0.092055
      -2       0       6       23.007328       23.048210        0.275420
      -1       0       6       24.922313       24.717403        0.284024
       0       0       6       55.502360       55.185143        0.640849
       1       0       6       26.390939       26.077960        0.286489
       2       0       6        3.472035        3.623534        0.089415
       3       0       6       42.616459       42.617837        0.498957
       4       0       6        6.556115        6.494690        0.138355
       5       0       6        4.562571        4.570449        0.095518
       6       0       6       11.657330       11.853691        0.160531
       7       0       6        2.030865        2.080793        0.388398
       8       0       6        3.857227        3.828446        0.195541
       9       0       6        9.474640        9.273780        0.158080
      10       0       6        7.675978        7.263608        0.223722
     -12       1       6        3.888236        3.825572        0.133418
     -11       1       6        0.826652        0.954935        0.219816
     -10       1       6        0.553574        0.391152        0.391152
      -9       1       6        8.434429        8.419739        0.131192
      -8       1       6        2.314854        2.412758        0.088258
      -7       1       6        7.743711        7.849968        0.197191
      -6       1       6       21.970060       21.784857        0.280904
      -5       1       6        3.642360        3.620497        0.083832
      -4       1       6       23.694145       23.634720        0.270431
      -3       1       6        1.149420        1.097133        0.106779
      -2       1       6        4.187130        4.139082        0.062441
      -1       1       6        1.172406        1.237699        0.080461
       0       1       6       30.995555       30.849311        0.343574
       1       1       6       25.384905       25.561494        0.287397
       2       1       6       36.330583       36.116478        0.404715
       3       1       6        3.753995        3.805785        0.081137
       4       1       6       11.253061       11.269871        0.136588
       5       1       6       16.092964       16.019363        0.182066
       6       1       6        8.294997        8.199634        0.107663
       7       1       6        1.806519        1.758152        0.111671
       8       1       6        3.719585        3.624914        0.099861
       9       1       6        5.059736        4.946008        0.122421
      10       1       6        5.122244        5.120156        0.122357
     -11       2       6        4.533961        4.451854        0.169915
     -10       2       6        0.225624        0.406940        0.406940
      -9       2       6       10.543880       10.515703        0.228332
      -8       2       6       13.544984       13.584550        0.162553
      -7       2       6        2.640464        2.631159        0.163367
      -6       2       6        1.908805        1.713447        0.153126
      -5       2       6       15.895972       16.028412        0.189536
      -4       2       6        4.439971        4.536408        0.133228
      -3       2       6       20.954788       20.768004        0.325157
      -2       2       6       15.076968       14.821943        0.177832
      -1       2       6        7.707920        7.653039        0.125224
       0       2       6        4.051007        4.090843        0.080108
       1       2       6       22.463455       22.443930        0.252265
       2       2       6        5.597167        5.696841        0.088811
       3       2       6       11.905884       11.786857        0.142116
       4       2       6        4.622574        4.636917        0.087522
       5       2       6       12.484512       12.416521        0.164175
       6       2       6        2.651987        2.778939        0.139469
       7       2       6        4.321840        4.364860        0.144078
       8       2       6        0.346275        0.459239        0.459239
       9       2       6        3.207002        3.190925        0.124820
      10       2       6        4.990052        5.138190        0.152411
     -10       3       6        6.044782        5.951218        0.122239
      -9       3       6        1.859383        1.978712        0.120110
      -8       3       6       10.351579       10.414893        0.144548
      -7       3       6        7.201813        7.198958        0.097620
      -6       3       6        4.427853        4.434185        0.135348
      -5       3       6        3.886173        3.834188        0.121911
      -4       3       6        5.055265        5.124744        0.101896
      -3       3       6        0.316863        0.445421        0.445421
      -2       3       6       34.304941       34.093108        0.410768
      -1       3       6       18.337679       18.420098        0.226417
       0       3       6        0.694989        0.839405        0.199092
       1       3       6       11.832413       11.822013        0.149824
       2       3       6        2.788237        2.804817        0.084211
       3       3       6        7.922254        8.053074        0.122500
       4       3       6       18.438748       18.318570        0.211941
       5       3       6       17.077793       17.064583        0.192713
       6       3       6        0.777726        0.879886        0.168128
       7       3       6        4.693430        4.697978        0.095588
       8       3       6        6.918569        6.780634        0.122857
       9       3       6        7.351516        7.397770        0.143185
      -9       4       6        5.099286        5.130984        0.105947
      -8       4       6        3.963232        3.982964        0.099537
      -7       4       6        3.663385        3.766962        0.089598
      -6       4       6        2.526194        2.436062        0.101303
      -5       4       6        0.144240        0.345254        0.345254
      -4       4       6        9.662529        9.695669        0.138891
      -3       4       6        8.976609        8.990995        0.155046
      -2       4       6        3.506021        3.472463        0.173372
      -1       4       6       16.268741       16.350841        0.196894
       0       4       6        4.487093        4.361307        0.106193
       1       4       6        5.067557        5.211909        0.122214
       2       4       6        3.363272        3.466410        0.102038
       3       4       6        0.932869        0.991363        0.145668
       4       4       6        6.603802        6.665883        0.118594
       5       4       6        5.237897        5.276268        0.083966
       6       4       6        1.628902        1.512548        0.120499
       7       4       6       10.038331       10.035437        0.130893
       8       4       6        3.524204        3.610263        0.126443
      -8       5       6        1.243682        1.051618        0.342816
      -7       5       6        5.057851        5.188063        0.097582
      -6       5       6        4.692421        4.658863        0.093778
      -5       5       6        5.409525        5.238416        0.088950
      -4       5       6        4.197196        4.054134        0.116876
      -3       5       6       10.817643       10.734524        0.134524
      -2       5       6        0.158617        0.388973        0.388973
      -1       5       6       10.187786       10.118300        0.135816
       0       5       6       15.478471       15.426925        0.175367
       1       5       6        0.816844        0.656658        0.248247
       2       5       6        2.429482        2.451469        0.090664
       3       5       6        7.095307        7.056912        0.108674
       4       5       6        5.613896        5.619964        0.087244
       5       5       6        4.595891        4.593582        0.098252
       6       5       6       12.297474       12.362039        0.195281
      -6       6       6        1.847350        1.654962        0.339896
      -5       6       6        1.737164        1.692661        0.204776
      -4       6       6        2.327864        2.461199        0.212066
      -3       6       6        1.666063        1.709357        0.147883
      -2       6       6        0.243255        0.425441        0.425441
      -1       6       6        5.385694        5.497636        0.468421
       0       6       6        0.359534        0.553263        0.553263
       1       6       6        3.623841        3.749667        0.110573
       2       6       6        1.054723        0.910988        0.347961
       3       6       6        1.578854        1.504659        0.147125
       4       6       6        0.415332        0.544885        0.544885
     -12       1       7        2.318963        2.227016        0.272559
     -11       1       7        2.169380        2.318448        0.117153
     -10       1       7       12.363135       12.443874        0.147940
      -9       1       7        7.454186        7.491862        0.122466
      -8       1       7       13.306406       13.386934        0.158555
      -7       1       7       12.942595       12.654248        0.164653
      -6       1       7        2.972719        2.730842        0.215967
      -5       1       7        1.894920        1.644901        0.214691
      -4       1       7       16.512320       16.673632        0.206392
      -3       1       7       33.167048       32.890424        0.366740
      -2       1       7       10.265396       10.234256        0.118921
      -1       1       7       35.829238       36.163794        0.402782
       0       1       7       10.410287       10.593866        0.126297
       1       1       7        7.631747        7.570601        0.096512
       2       1       7        9.586383        9.795305        0.116669
       3       1       7        9.691934        9.531369        0.117072
       4       1       7        5.169809        5.143831        0.082507
       5       1       7        3.923906        3.997874        0.089550
       6       1       7        6.147608        6.242516        0.112752
       7       1       7        2.051795        2.109692        0.122231
       8       1       7        1.031600        0.879830        0.342428
       9       1       7        6.584012        6.589461        0.221102
      10       1       7        0.240429        0.614248        0.614248
     -11       2       7        5.206510        5.205670        0.110280
     -10       2       7        2.058626        2.319784        0.108201
      -9       2       7        5.636040        5.602142        0.126012
      -8       2       7        4.494487        4.394201        0.115416
      -7       2       7        7.833229        7.846528        0.137507
      -6       2       7        0.800189        0.814064        0.500855
      -5       2       7        8.357231        8.577762        0.143605
      -4       2       7        4.737034        4.640259        0.136704
      -3       2       7       23.101276       23.074011        0.267214
      -2       2       7       10.425650       10.246951        0.139033
      -1       2       7        2.023726        2.032535        0.172750
       0       2       7       20.754550       20.965209        0.235762
       1       2       7       15.928835       15.900943        0.181529
       2       2       7       13.340913       13.389175        0.159284
       3       2       7        3.406388        3.499571        0.083287
       4       2       7       22.075900       22.087327        0.253408
       5       2       7        3.782762        3.670967        0.098853
       6       2       7        1.882551        1.960026        0.113813
       7       2       7        3.292985        3.315720        0.104334
       8       2       7       10.803315       10.880257        0.190543
       9       2       7        2.367847        2.461382        0.143969
     -10       3       7        1.338712        1.514166        0.249137
      -9       3       7        8.062071        8.150215        0.109879
      -8       3       7        5.796662        6.020714        0.121138
      -7       3       7        0.263500        0.395474        0.395474
      -6       3       7        4.865941        5.008493        0.112985
      -5       3       7        7.132174        7.318060        0.111327
      -4       3       7        4.101781        4.180072        0.139404
      -3       3       7        3.614634        3.532846        0.121541
      -2       3       7       16.089343       16.021860        0.190562
      -1       3       7        2.265231        2.309805        0.149921
       0       3       7        1.784444        1.658885        0.105405
       1       3       7        7.737181        7.773995        0.102685
       2       3       7        9.732659        9.521082        0.119965
       3       3       7        2.540321        2.485035        0.098762
       4       3       7        1.042773        0.983768        0.184456
       5       3       7        3.896060        4.004123        0.110667
       6       3       7        4.092741        4.023307        0.083510
       7       3       7        3.358733        3.264047        0.100662
       8       3       7        0.723742        0.617738        0.351280
       9       3       7        1.032951        0.669403        0.504478
      -9       4       7        1.744616        1.713476        0.121842
      -8       4       7        3.070786        3.051983        0.127945
      -7       4       7        3.856038        3.920204        0.120336
      -6       4       7        0.006562        0.420357        0.319362
      -5       4       7        1.957708        1.892538        0.088653
      -4       4       7        5.426617        5.376337        0.102060
      -3       4       7        7.362363        7.199028        0.162054
      -2       4       7       10.968594       11.122050        0.148901
      -1       4       7        9.615009        9.909289        0.137237
       0       4       7        0.767946        0.723049        0.296786
       1       4       7        2.027632        2.023289        0.200627
       2       4       7        7.616963        7.798333        0.104310
       3       4       7       13.375989       13.308644        0.151896
       4       4       7       11.472803       11.420595        0.132992
       5       4       7        7.879618        7.842895        0.116835
       6       4       7        2.551249        2.539232        0.092377
       7       4       7        0.489776        0.478539        0.390222
       8       4       7        3.825356        3.914588        0.122491
      -8       5       7        4.029160        4.043266        0.139294
      -7       5       7        1.425999        1.589056        0.141230
      -6       5       7        2.978259        3.061862        0.099515
      -5       5       7        2.963497        2.919178        0.092661
      -4       5       7        0.444805        0.527352        0.527352
      -3       5       7        3.678790        3.578966        0.084685
      -2       5       7        0.968012        1.164302        0.166856
      -1       5       7        1.734843        1.465367        0.306833
       0       5       7        0.232295        0.377227        0.377227
       1       5       7        1.743311        1.672184        0.153073
       2       5       7        0.904782        0.891964        0.201674
       3       5       7        3.907193        3.859275        0.083960
       4       5       7        0.651521        0.932792        0.184059
       5       5       7        2.121522        2.135931        0.116277
       6       5       7        3.156128        3.202967        0.110881
      -5       6       7        2.395785        2.405722        0.112014
      -4       6       7        5.605380        5.433047        0.097412
      -3       6       7        1.577312        1.606860        0.173333
      -2       6       7        3.432820        3.270627        0.122929
      -1       6       7        5.499220        5.393607        0.198706
       0       6       7        0.733908        0.884025        0.708811
       1       6       7        1.019238        0.909670        0.271156
       2       6       7        4.300897        4.122135        0.089890
       3       6       7        6.958879        6.899565        0.133547
       4       6       7        1.655463        1.472311        0.141710
     -12       0       8        0.777834        0.768960        0.768960
     -11       0       8       16.824621       16.961132        0.218074
     -10       0       8        7.546371        7.643756        0.289301
      -9       0       8        3.692150        4.089132        0.326819
      -8       0       8       12.650365       12.480785        0.230071
      -7       0       8        0.951763        0.808703        0.649329
      -6       0       8        1.868201        1.937395        0.204796
      -5       0       8       29.748079       29.626171        0.344607
      -4       0       8       42.816007       42.576872        0.534155
      -3       0       8        8.172251        8.181137        0.271775
      -2       0       8       37.110323       37.573395        0.415085
      -1       0       8       39.118755       38.948556        0.431547
       0       0       8       30.122644       29.947621        0.360293
       1       0       8       14.944236       14.699660        0.185184
       2       0       8       18.066848       17.965523        0.225737
       3       0       8        5.997041        5.707714        0.101111
       4       0       8        1.871500        1.659910        0.118806
       5       0       8       21.576539       21.506743        0.258214
       6       0       8        7.058738        7.065904        0.096973
       7       0       8       11.891221       11.888229        0.156222
       8       0       8        9.721146        9.709737        0.160287
       9       0       8        0.306406        0.675870        0.675870
      10       0       8        1.882797        1.182159        0.571013
     -11       1       8        2.077608        2.214949        0.123132
     -10       1       8        7.980530        8.092157        0.112620
      -9       1       8        3.921805        3.670150        0.195815
      -8       1       8        4.385170        4.292202        0.187814
      -7       1       8        0.008959        0.813265        0.546244
      -6       1       8        3.045429        3.023558        0.101452
      -5       1       8        7.311121        7.436195        0.116974
      -4       1       8       23.374489       23.187928        0.260215
      -3       1       8        5.428956        5.162073        0.091866
      -2       1       8       29.931582       29.909697        0.358894
      -1       1       8       16.801959       17.068685        0.192963
       0       1       8        9.222850        9.207008        0.109756
       1       1       8       16.948952       16.932218        0.191549
       2       1       8       12.105739       12.207784        0.142131
       3       1       8       10.946169       11.005908        0.149112
       4       1       8        9.456879        9.350080        0.114280
       5       1       8        2.179572        2.011069        0.104187
       6       1       8       11.722494       11.630993        0.174990
       7       1       8       12.350667       12.229881        0.156357
       8       1       8        8.029146        7.784407        0.130454
       9       1       8        2.405743        2.127839        0.174714
      10       1       8        2.113187        2.087031        0.255830
     -11       2       8        0.169424        0.562583        0.562583
     -10       2       8        5.415388        5.491903        0.103118
      -9       2       8       13.347152       13.427956        0.159572
      -8       2       8        4.657495        4.642952        0.092128
      -6       2       8        6.446717        6.814690        0.109095
      -5       2       8        2.450572        2.506731        0.178749
      -4       2       8       16.267405       16.103105        0.206250
      -3       2       8       29.966624       30.309569        0.352600
      -2       2       8        9.675266        9.420722        0.133042
      -1       2       8       12.106998       12.113216        0.148685
       0       2       8        0.935287        1.022839        0.120731
       1       2       8        4.229842        4.273523        0.084967
       2       2       8       13.309661       13.137351        0.161990
       3       2       8       18.147594       18.008054        0.205526
       4       2       8        1.528664        1.393772        0.156517
       5       2       8        6.784429        6.801691        0.107888
       6       2       8        4.234271        3.990990        0.189543
       7       2       8        4.910432        4.886921        0.129401
       8       2       8        3.785739        3.624362        0.205005
       9       2       8        2.721713        2.668014        0.243432
     -10       3       8        4.423966        4.469899        0.104352
      -9       3       8        4.682658        4.584975        0.120673
      -8       3       8        8.449882        8.348233        0.128075
      -7       3       8        0.462989        0.761249        0.233044
      -6       3       8       11.382588       11.539931        0.170234
      -5       3       8        2.737967        2.656784        0.116213
      -4       3       8        0.787104        0.758815        0.247346
      -3       3       8        7.576429        7.669224        0.111182
      -2       3       8        8.961820        8.922724        0.122781
      -1       3       8        4.653841        4.570449        0.094401
       0       3       8       17.774475       17.662389        0.201003
       1       3       8        8.984206        8.879245        0.120707
       2       3       8        2.348738        2.367066        0.092994
       3       3       8       19.211418       18.966550        0.220083
       4       3       8       13.357964       13.125548        0.153269
       5       3       8        3.257219        3.243609        0.080067
       6       3       8        4.487434        4.449944        0.082336
       7       3       8        6.361216        6.361997        0.101166
       8       3       8        3.529063        3.348582        0.109137
      -9       4       8        3.806132        3.709447        0.117373
      -8       4       8        3.758417        3.821256        0.103730
      -7       4       8        9.203633        9.060739        0.114008
      -6       4       8        4.755977        4.632062        0.087285
      -5       4       8        8.915420        8.928998        0.137525
      -4       4       8        3.762726        3.728404        0.073818
      -3       4       8        1.363283        1.359706        0.131862
      -2       4       8        1.324419        0.960000        0.249648
      -1       4       8        5.027449        4.991593        0.182747
       0       4       8        4.249309        4.243348        0.114668
       1       4       8       13.834268       13.775340        0.163581
       2       4       8        4.046013        4.142825        0.084500
       3       4       8        8.116222        8.159289        0.102987
       4       4       8        8.236852        8.186758        0.129897
       5       4       8        0.439822        0.649923        0.649923
       6       4       8        0.578564        0.405463        0.405463
       7       4       8        0.404489        0.549272        0.377808
      -8       5       8        5.094185        4.967696        0.112286
      -7       5       8        0.194915        0.409390        0.409390
      -6       5       8        7.224309        7.154509        0.108517
      -5       5       8        4.421439        4.427640        0.088631
      -4       5       8        5.068631        4.996499        0.101808
      -3       5       8        1.415348        1.197539        0.141177
      -2       5       8        1.963658        1.911962        0.116663
      -1       5       8        1.562143        1.463489        0.114119
       0       5       8        4.564454        4.737193        0.093165
       1       5       8        5.037870        5.139747        0.087025
       2       5       8       15.281827       15.217753        0.194105
       3       5       8        2.345950        2.354910        0.092035
       4       5       8        2.683055        2.505753        0.090365
       5       5       8        4.978128        4.932748        0.135353
       6       5       8        1.377895        1.400821        0.152823
      -5       6       8        6.150223        6.209509        0.129624
      -4       6       8        2.203815        2.033322        0.164232
      -3       6       8        0.651345        0.698999        0.351580
      -2       6       8        2.538469        2.588919        0.119688
      -1       6       8        2.921310        2.724573        0.116317
       0       6       8        1.686692        1.847106        0.120896
       1       6       8        6.388680        6.377382        0.100042
       2       6       8        1.550658        1.616292        0.123543
       3       6       8        0.893836        0.753790        0.316069
     -11       1       9        4.487322        4.275278        0.224722
     -10       1       9        5.662056        5.612753        0.137628
      -9       1       9        7.501341        7.466592        0.139929
      -8       1       9        6.555827        6.557210        0.125181
      -7       1       9        5.762905        5.751695        0.135380
      -6       1       9       11.785880       11.972051        0.150037
      -5       1       9       29.197146       29.082469        0.331121
      -4       1       9       11.963793       12.015407        0.145697
      -3       1       9       13.812594       13.850993        0.163407
      -2       1       9        8.436142        8.457718        0.108287
      -1       1       9       23.486990       23.222403        0.260042
       0       1       9       10.931537       10.860939        0.128279
       1       1       9       24.439901       24.435220        0.274716
       2       1       9       23.838023       23.709070        0.266800
       3       1       9        2.163445        2.113031        0.090656
       4       1       9        8.152692        8.094072        0.118547
       5       1       9        2.415999        2.518849        0.096846
       6       1       9       10.512799       10.744301        0.140056
       7       1       9        0.470737        0.642573        0.642573
       8       1       9        5.629063        5.587754        0.136883
       9       1       9        2.656720        2.714940        0.135522
     -11       2       9        0.209012        0.524690        0.524690
     -10       2       9        6.618297        6.656200        0.153816
      -9       2       9        2.057105        2.281644        0.103595
      -8       2       9        2.082510        2.228452        0.129381
      -7       2       9        7.385311        7.046134        0.295504
      -6       2       9       10.017180       10.237676        0.164444
      -5       2       9        0.689722        0.982191        0.326066
      -4       2       9        6.765143        6.798235        0.141058
      -3       2       9       12.934860       12.768320        0.166733
      -2       2       9        7.325599        7.128745        0.107918
      -1       2       9        5.023388        5.001900        0.079807
       0       2       9       13.244727       13.219682        0.165181
       1       2       9        4.823072        4.815703        0.095110
       2       2       9       15.698936       15.694266        0.182013
       3       2       9        2.738555        2.710240        0.083950
       4       2       9        6.758049        6.751666        0.097420
       5       2       9        5.876083        5.869327        0.128247
       6       2       9       10.603586       10.660675        0.127870
       7       2       9        8.277146        8.303674        0.110140
       8       2       9        0.664603        0.633088        0.633088
       9       2       9        7.170906        7.387422        0.219019
     -10       3       9        1.719081        1.827512        0.142460
      -9       3       9        2.118893        2.107937        0.137328
      -8       3       9        4.164744        4.148494        0.102879
      -7       3       9        5.566887        5.604195        0.148189
      -6       3       9       10.020196       10.119289        0.173435
      -5       3       9        0.335936        0.559464        0.559464
      -4       3       9       10.823662       10.925200        0.148837
      -3       3       9        4.009113        3.954365        0.122133
      -2       3       9        5.075215        5.152281        0.121973
      -1       3       9        1.857459        1.860376        0.192863
       0       3       9       11.528620       11.423660        0.140043
       1       3       9        5.689187        5.650398        0.086497
       2       3       9        2.133171        2.217792        0.097721
       3       3       9       10.606996       10.601887        0.134795
       4       3       9        4.459414        4.352011        0.074044
       5       3       9        0.949505        0.714003        0.215304
       6       3       9        3.258765        3.184965        0.102758
       7       3       9        5.779356        5.753260        0.136855
       8       3       9        0.476232        0.474447        0.474447
      -9       4       9        2.344494        2.405785        0.105198
      -8       4       9        0.635299        0.548088        0.326954
      -7       4       9        4.208789        4.256994        0.081351
      -6       4       9        0.616213        0.511273        0.307557
      -5       4       9        0.203711        0.545161        0.545161
      -4       4       9        2.622155        2.600173        0.076327
      -3       4       9        1.248204        1.315637        0.195681
      -2       4       9        1.094996        0.716729        0.266173
      -1       4       9        2.113571        1.952229        0.153730
       0       4       9        4.553290        4.576134        0.093054
       1       4       9        6.244449        6.200323        0.090331
       2       4       9        4.729334        4.597064        0.075007
       3       4       9        5.738160        5.767669        0.084272
       4       4       9        1.827543        1.529837        0.110154
       5       4       9        5.017404        4.923617        0.118827
       6       4       9        5.028265        5.095488        0.094088
       7       4       9        5.875532        5.955586        0.114353
      -8       5       9        0.097087        0.501099        0.501099
      -7       5       9        0.391120        0.406571        0.406571
      -6       5       9        2.144451        2.032880        0.103191
      -5       5       9        3.074835        3.011578        0.085181
      -4       5       9        0.829128        0.775048        0.231173
      -3       5       9        3.821471        3.857460        0.077381
      -2       5       9        1.753968        1.818268        0.123541
      -1       5       9        4.798931        4.780690        0.085586
       0       5       9        0.744019        0.671193        0.295960
       1       5       9        1.516680        1.541006        0.109538
       2       5       9        4.337195        4.400795        0.083968
       3       5       9        1.154124        1.130442        0.158023
       4       5       9        0.008723        0.421545        0.421545
       5       5       9        1.096109        1.108693        0.174723
      -5       6       9        2.853759        2.844750        0.146787
      -4       6       9        0.719824        0.467868        0.467868
      -3       6       9        3.678569        3.785499        0.230221
      -2       6       9        3.166139        3.036083        0.275304
      -1       6       9        0.390611        0.480833        0.397766
       0       6       9        1.340546        1.220574        0.184330
       1       6       9        6.257121        6.248680        0.101567
       2       6       9        1.390002        1.279531        0.187927
       3       6       9        1.520784        1.278006        0.544181
     -11       0      10        5.068601        5.256615        0.147212
     -10       0      10        6.198458        6.386705        0.157339
      -9       0      10       12.828207       13.094274        0.259165
      -8       0      10        4.626167        4.736032        0.284291
      -7       0      10        2.102729        2.444013        0.314271
      -6       0      10       30.443789       30.470149        0.354539
      -5       0      10       17.899012       18.106629        0.235423
      -4       0      10        2.433473        2.649491        0.221549
      -3       0      10        3.507914        3.737513        0.352398
      -2       0      10       24.522374       24.269322        0.308104
      -1       0      10        3.307731        3.265731        0.093193
       0       0      10       35.517015       35.673239        0.401438
       1       0      10       46.194732       46.214716        0.514826
       2       0      10       10.410029       10.345047        0.144557
       3       0      10        1.905484        1.834993        0.131702
       4       0      10        3.783240        3.914077        0.122112
       5       0      10       15.074488       15.175638        0.225722
       6       0      10       10.536501       10.544193        0.159589
       7       0      10       14.025823       13.880922        0.179462
       8       0      10        1.705024        1.193482        0.533482
       9       0      10        6.814230        6.587185        0.218747
     -11       1      10        3.504733        3.423887        0.122523
     -10       1      10        4.447617        4.490880        0.102486
      -9       1      10        1.886256        2.058227        0.152709
      -8       1      10       10.708045       10.737318        0.273571
      -7       1      10        9.654715        9.696700        0.151440
      -6       1      10       12.720002       12.848735        0.157400
      -5       1      10        9.159596        8.972625        0.144715
      -4       1      10        0.397439        0.409390        0.318836
      -3       1      10        3.401653        3.505567        0.088990
      -2       1      10       10.056967       10.137061        0.127565
      -1       1      10        0.347215        0.276767        0.276767
       0       1      10       21.468236       21.580083        0.243026
       1       1      10       15.112680       15.231546        0.173990
       2       1      10       11.539752       11.740102        0.140533
       3       1      10       16.437875       16.483628        0.190992
       4       1      10        0.931825        0.871436        0.173725
       5       1      10        1.579020        1.473397        0.230176
       6       1      10        1.003167        1.013114        0.164704
       7       1      10        3.279875        3.343950        0.131007
       8       1      10        7.873208        7.690189        0.211619
       9       1      10        5.584429        5.435531        0.238417
     -11       2      10        1.868856        1.621481        0.167555
     -10       2      10        1.653499        1.618116        0.165808
      -9       2      10        4.157537        4.103657        0.093794
      -8       2      10        5.960542        6.003999        0.111800
      -7       2      10       15.769535       15.574659        0.290680
      -6       2      10        5.644747        5.694998        0.124809
      -5       2      10        0.039596        0.570964        0.570964
      -4       2      10        9.930354       10.095048        0.166806
      -3       2      10        5.974051        6.023371        0.118204
      -2       2      10       17.040069       16.835379        0.202580
      -1       2      10       24.263825       24.115555        0.274205
       0       2      10        9.090238        9.107415        0.114362
       1       2      10        3.907296        3.860440        0.087113
       2       2      10       15.502427       15.445711        0.183339
       3       2      10        6.019064        5.989658        0.093388
       4       2      10       11.460827       11.457748        0.139621
       5       2      10       11.314469       11.503478        0.149183
       6       2      10        2.243280        2.325253        0.095768
       7       2      10        1.762051        1.799861        0.177455
       8       2      10        7.214410        7.088653        0.137682
     -10       3      10        5.039420        5.173297        0.119981
      -9       3      10        4.045219        3.978568        0.112821
      -8       3      10        5.567964        5.688849        0.128453
      -7       3      10        6.075280        5.989741        0.091521
      -6       3      10        1.259470        1.317156        0.118115
      -5       3      10        4.498421        4.396021        0.092883
      -4       3      10       14.434399       14.489306        0.179170
      -3       3      10        8.138525        8.250636        0.116203
      -2       3      10        8.422416        8.612143        0.167855
      -1       3      10       10.193540       10.157263        0.153764
       0       3      10        2.028688        1.944762        0.094897
       1       3      10        1.509984        1.554992        0.120419
       2       3      10        2.779485        2.668352        0.091086
       3       3      10        0.921525        0.785684        0.313244
       4       3      10        5.618350        5.707276        0.081976
       5       3      10       11.129877       11.181681        0.131795
       6       3      10       10.429946       10.332473        0.125613
       7       3      10        2.487493        2.604611        0.122697
       8       3      10        3.025784        2.711937        0.301314
      -9       4      10        1.373544        1.379855        0.155723
      -8       4      10        1.033506        1.017497        0.198962
      -7       4      10        0.916263        0.449667        0.333048
      -6       4      10        2.489505        2.406221        0.099058
      -5       4      10        8.753615        8.576246        0.125211
      -4       4      10        3.082304        3.119535        0.124756
      -3       4      10       11.101659       11.115755        0.142606
      -2       4      10        8.852038        8.828024        0.117053
      -1       4      10        0.003388        0.528015        0.528015
       0       4      10        7.342696        7.257961        0.105269
       1       4      10        0.306964        0.591101        0.236418
       2       4      10        2.335031        2.318620        0.077973
       3       4      10        6.004533        5.970427        0.104082
       4       4      10        2.116433        2.129319        0.093392
       5       4      10        7.279663        7.314028        0.121810
       6       4      10        7.864560        7.823362        0.108118
       7       4      10        1.077328        0.737292        0.449369
      -7       5      10        4.228271        4.239104        0.120123
      -6       5      10        7.059982        6.963117        0.173935
      -5       5      10        3.341028        3.387920        0.088071
      -4       5      10        6.323255        6.184901        0.089575
      -3       5      10        3.760328        3.660328        0.122108
      -2       5      10        3.201969        3.212320        0.089020
      -1       5      10        6.890257        6.991709        0.100773
       0       5      10        0.807950        0.632218        0.279514
       1       5      10        2.766814        2.841039        0.093658
       2       5      10        3.493987        3.431035        0.088431
       3       5      10        0.488127        0.697782        0.293555
       4       5      10        7.024168        7.063285        0.099809
       5       5      10        0.786297        0.848233        0.266942
      -4       6      10        0.867530        0.718749        0.312055
      -3       6      10        3.115394        3.047015        0.158728
      -2       6      10        0.516853        0.567891        0.567891
      -1       6      10        1.296988        1.113463        0.191292
       0       6      10        6.242755        6.343816        0.101701
       1       6      10        4.656549        4.703616        0.099704
       2       6      10        0.068374        0.556147        0.556147
     -11       1      11        3.728831        3.623810        0.123667
     -10       1      11        2.429374        2.441639        0.149086
      -9       1      11        4.614273        4.644567        0.186652
      -8       1      11        2.287091        2.416299        0.163057
      -7       1      11       12.219563       12.193441        0.159738
      -6       1      11        3.659993        3.559354        0.122495
      -5       1      11        0.759590        0.760460        0.267307
      -4       1      11        2.423962        2.463250        0.103313
      -3       1      11       22.640655       22.385040        0.256099
      -2       1      11       16.183150       15.987495        0.184014
      -1       1      11       15.198251       15.250246        0.175764
       0       1      11       25.507659       25.624012        0.289056
       1       1      11        0.366810        0.530094        0.530094
       2       1      11        2.357674        2.365375        0.087635
       3       1      11        6.548555        6.665958        0.109740
       4       1      11       20.163165       20.250679        0.240931
       5       1      11        9.753175        9.734115        0.124433
       6       1      11       10.264595       10.373042        0.181379
       7       1      11        7.418693        7.362540        0.267049
       8       1      11        4.487175        4.399773        0.137496
     -11       2      11        2.716630        2.639204        0.492346
     -10       2      11        6.179076        6.196693        0.173737
      -9       2      11        0.270704        0.496488        0.496488
      -8       2      11        8.048413        8.210968        0.124127
      -7       2      11        8.539207        8.448846        0.123884
      -6       2      11        0.844177        0.896605        0.302298
      -5       2      11       11.374309       11.621101        0.163353
      -4       2      11        4.940203        5.077893        0.127540
      -3       2      11        8.608892        8.599186        0.139872
      -2       2      11        6.673597        6.641988        0.107387
      -1       2      11       15.279492       15.346009        0.180588
       0       2      11        2.083392        2.191210        0.085598
       1       2      11        5.280278        5.318834        0.091311
       2       2      11       10.136284       10.028958        0.126433
       3       2      11        5.393682        5.431206        0.104387
       4       2      11        1.989641        2.010895        0.131720
       5       2      11        5.894026        5.958775        0.110271
       6       2      11        4.330359        4.288356        0.109361
       7       2      11        5.822681        5.899407        0.114080
       8       2      11        0.670881        0.647148        0.489034
     -10       3      11        0.136992        0.506952        0.506952
      -9       3      11        1.936815        1.914158        0.149930
      -8       3      11        4.337253        4.323540        0.111177
      -7       3      11        0.875558        1.055462        0.312428
      -6       3      11        3.739771        3.601111        0.098969
      -5       3      11        1.313861        1.329511        0.128137
      -4       3      11        8.070734        8.280761        0.157707
      -3       3      11        2.126356        2.011318        0.180417
      -2       3      11        8.015828        8.031563        0.250753
      -1       3      11       11.619755       11.732434        0.166103
       0       3      11        2.168624        2.288449        0.089836
       1       3      11        7.011811        7.021610        0.120015
       2       3      11        0.758275        0.528772        0.256743
       3       3      11        7.189436        7.123693        0.091126
       4       3      11        1.087043        1.204243        0.120407
       5       3      11        8.392891        8.390471        0.106631
       6       3      11        2.451412        2.213865        0.153550
       7       3      11        0.045943        0.490612        0.490612
      -9       4      11        4.321078        4.332320        0.110828
      -8       4      11        8.652754        8.672024        0.113227
      -7       4      11        6.854890        6.661381        0.129460
      -6       4      11        4.598121        4.567275        0.133315
      -5       4      11        1.092473        1.071308        0.155502
      -4       4      11        0.633721        0.500999        0.339135
      -3       4      11        3.584059        3.514399        0.083947
      -2       4      11        7.569570        7.585315        0.100864
      -1       4      11        3.076397        3.150397        0.085499
       0       4      11        1.368544        1.363048        0.186485
       1       4      11        2.095492        2.107297        0.087817
       2       4      11        0.849238        0.986053        0.137348
       3       4      11        0.328263        0.555338        0.555338
       4       4      11        1.236443        1.315029        0.120750
       5       4      11        3.026015        3.139140        0.093980
       6       4      11        2.474733        2.502199        0.104012
      -7       5      11        5.606881        5.388413        0.093982
      -6       5      11        1.281855        1.334279        0.158141
      -5       5      11        0.402489        0.446542        0.367802
      -4       5      11        2.153307        1.969264        0.106094
      -3       5      11        2.137663        2.166241        0.089489
      -2       5      11        1.368595        1.343317        0.137166
      -1       5      11        2.262178        2.087199        0.099185
       0       5      11        3.550717        3.590682        0.094256
       1       5      11        1.751542        1.680238        0.143846
       2       5      11        1.050063        0.934238        0.205883
       3       5      11        0.098221        0.465940        0.465940
       4       5      11        5.035667        5.127573        0.092198
      -4       6      11        1.366678        1.717615        0.404412
      -3       6      11        1.159583        0.988686        0.236822
      -2       6      11        4.558131        4.680278        0.120892
      -1       6      11        0.122515        0.494166        0.406416
       0       6      11        2.126519        1.948487        0.125632
       1       6      11        0.733835        0.826136        0.291907
     -11       0      12        2.920813        2.626442        0.306529
     -10       0      12        6.160255        6.156460        0.186619
      -9       0      12        0.049367        0.680882        0.680882
      -8       0      12        3.118877        3.113904        0.339377
      -7       0      12        4.091432        4.492104        0.147337
      -6       0      12        0.071978        0.739189        0.739189
      -5       0      12       11.824353       11.893696        0.232221
      -4       0      12       27.708618       27.440845        0.324245
      -3       0      12       21.444145       21.497442        0.298149
      -2       0      12        7.295935        7.221426        0.153612
      -1       0      12       18.803842       18.652078        0.217870
       0       0      12        6.582443        6.756922        0.101248
       1       0      12        4.454516        4.460717        0.091621
       2       0      12       15.629865       15.648962        0.189013
       3       0      12       29.784018       29.978993        0.364638
       4       0      12        2.992054        3.109534        0.158991
       5       0      12        7.561773        7.407901        0.112903
       6       0      12       17.545410       17.301445        0.344146
       7       0      12        7.659940        7.361997        0.283579
     -11       1      12        6.633189        6.318623        0.119510
     -10       1      12        3.543668        3.618011        0.232305
      -9       1      12        0.450829        0.596741        0.596741
      -8       1      12        2.470086        2.332745        0.126753
      -7       1      12        3.088134        3.193744        0.124868
      -6       1      12       11.539125       11.589219        0.173879
      -5       1      12        8.852380        8.866792        0.133637
      -4       1      12       16.143035       16.229603        0.193082
      -3       1      12       13.066339       12.991536        0.178261
      -2       1      12        5.432057        5.399167        0.118163
      -1       1      12       16.615275       16.649925        0.191492
       0       1      12        0.806482        0.792023        0.137118
       1       1      12        2.508365        2.590251        0.075773
       2       1      12        8.773979        8.745284        0.153661
       3       1      12        6.015959        5.988155        0.097315
       4       1      12        6.087679        6.003416        0.107655
       5       1      12       13.471096       13.420879        0.175503
       6       1      12        1.487510        1.290465        0.207414
       7       1      12        7.179584        6.761435        0.300088
       8       1      12        3.835051        3.831971        0.401082
     -11       2      12        2.871257        2.730494        0.264425
     -10       2      12        4.048889        4.154034        0.172577
      -9       2      12        3.239476        3.221025        0.121509
      -8       2      12        5.143318        5.032892        0.125958
      -7       2      12        5.031862        5.236411        0.102504
      -6       2      12        5.390847        5.372895        0.170203
      -5       2      12        8.691700        8.900843        0.144474
      -4       2      12        1.518587        1.492113        0.188694
      -3       2      12        2.539627        2.421239        0.143763
      -2       2      12       18.657562       18.679936        0.222417
      -1       2      12       10.477162       10.345530        0.129367
       0       2      12        7.413853        7.443588        0.103833
       1       2      12        6.872625        6.858425        0.097213
       2       2      12        1.049066        1.046470        0.175035
       3       2      12        8.353683        8.574439        0.126184
       4       2      12       18.214383       18.185984        0.214339
       5       2      12        8.463840        8.413144        0.124538
       6       2      12        3.308849        3.276889        0.136029
       7       2      12        1.075203        1.230691        0.271577
     -10       3      12        0.155518        0.545894        0.545894
      -9       3      12       11.661527       11.696581        0.145390
      -8       3      12       12.864297       12.741664        0.213296
      -7       3      12        1.806063        1.934761        0.114294
      -6       3      12        1.147617        0.899722        0.216275
      -5       3      12        1.491487        1.450896        0.134158
      -4       3      12        6.346316        6.323211        0.112575
      -3       3      12       11.578511       11.735843        0.219333
      -2       3      12       16.622269       16.564420        0.250928
      -1       3      12        0.876477        0.758551        0.348186
       0       3      12        4.746938        4.677179        0.107824
       1       3      12       10.610475       10.572606        0.133257
       2       3      12        3.448986        3.595414        0.076323
       3       3      12       10.339587       10.388455        0.122492
       4       3      12        0.164255        0.508724        0.508724
       5       3      12        1.461671        1.556117        0.116325
       6       3      12        2.076384        1.977094        0.125041
       7       3      12        3.424095        3.449058        0.151786
      -9       4      12        4.434076        4.355227        0.160349
      -8       4      12        7.533277        7.451845        0.125796
      -7       4      12        3.344455        3.413942        0.106526
      -6       4      12        6.104737        5.940118        0.092554
      -5       4      12        2.498484        2.432838        0.112191
      -4       4      12        0.977286        0.993982        0.174470
      -3       4      12        3.077663        3.053457        0.088310
      -2       4      12        0.635273        0.579569        0.579569
      -1       4      12        8.257355        8.273754        0.107849
       0       4      12        8.894395        8.912800        0.116039
       1       4      12        2.271432        2.288122        0.086554
       2       4      12       10.711555       10.721474        0.126192
       3       4      12        2.404770        2.406491        0.097574
       4       4      12        0.835243        0.700000        0.251558
       5       4      12        1.454695        1.485396        0.123559
       6       4      12        1.016896        0.922551        0.266045
      -7       5      12        9.050679        8.961864        0.185418
      -6       5      12        0.868945        0.656582        0.297277
      -5       5      12        6.117391        6.205079        0.093368
      -4       5      12        5.075397        5.063102        0.090577
      -3       5      12        6.435025        6.407808        0.138358
      -2       5      12        1.732808        1.761391        0.101060
      -1       5      12        6.773563        6.803308        0.098683
       0       5      12        5.137460        5.093427        0.090928
       1       5      12        8.579542        8.670582        0.116636
       2       5      12        1.633267        1.709444        0.117684
       3       5      12        2.340984        2.258805        0.105064
       4       5      12        2.512626        2.431584        0.104225
      -2       6      12        1.208064        1.294450        0.176908
      -1       6      12        0.748653        0.678896        0.287361
     -11       1      13        1.178578        1.246475        0.258750
     -10       1      13        6.109882        6.236986        0.112772
      -9       1      13        1.035840        1.131769        1.016443
      -8       1      13        0.279829        0.548361        0.430040
      -7       1      13        5.518339        5.399444        0.123935
      -6       1      13        3.979347        3.971901        0.120019
      -5       1      13        5.365213        5.428628        0.116848
      -4       1      13        7.025767        7.057549        0.110463
      -3       1      13        1.651408        1.393377        0.132148
      -2       1      13       10.200763       10.094553        0.146186
      -1       1      13        4.267013        4.227292        0.080727
       0       1      13        9.138071        9.118224        0.119001
       1       1      13        4.617618        4.723029        0.079754
       2       1      13       19.557285       19.788128        0.232566
       3       1      13       10.764891       10.914669        0.140162
       4       1      13        4.562968        4.527693        0.110906
       5       1      13        7.368775        7.310814        0.125412
       6       1      13        6.727087        6.708875        0.241495
       7       1      13        7.190224        7.077570        0.212951
     -10       2      13        6.119815        6.212085        0.178927
      -9       2      13       10.119845       10.035437        0.177953
      -8       2      13        2.529909        2.697517        0.113973
      -7       2      13        4.027377        4.112785        0.114035
      -6       2      13        0.830357        0.418210        0.418210
      -5       2      13       15.386153       15.542844        0.239903
      -4       2      13        3.252212        3.194683        0.143290
      -3       2      13       13.120561       13.183323        0.193327
      -2       2      13        9.888871        9.966795        0.145186
      -1       2      13        6.454187        6.435060        0.097632
       0       2      13        5.718430        5.628055        0.092985
       1       2      13        9.315917        9.458700        0.121998
       2       2      13       10.717214       10.719608        0.137548
       3       2      13        3.076839        3.156660        0.086725
       4       2      13        9.404789        9.443199        0.118232
       5       2      13        0.189463        0.562050        0.562050
       6       2      13        4.855449        4.679316        0.169771
       7       2      13        3.728401        3.683069        0.273964
     -10       3      13        0.937105        1.016514        0.327456
      -9       3      13        4.699316        4.673329        0.120308
      -8       3      13        2.224606        2.361821        0.239841
      -7       3      13        4.939344        4.897142        0.086737
      -6       3      13        4.527747        4.536408        0.161594
      -5       3      13        0.346432        0.549818        0.549818
      -4       3      13        1.823211        1.914576        0.104714
      -3       3      13        5.453475        5.431298        0.113028
      -2       3      13        3.470070        3.458323        0.133718
      -1       3      13        1.939245        1.908586        0.151571
       0       3      13        0.311646        0.378021        0.335595
       1       3      13        9.617981        9.738429        0.117306
       2       3      13        0.597427        0.412068        0.412068
       3       3      13        6.342149        6.426196        0.096346
       4       3      13        6.665899        6.636339        0.092182
       5       3      13        3.808449        3.858238        0.099382
       6       3      13        1.439622        1.345028        0.266093
      -8       4      13        6.000469        5.914474        0.099063
      -7       4      13        0.522195        0.483115        0.398853
      -6       4      13        6.670269        6.795366        0.121761
      -5       4      13        7.025548        6.952266        0.107049
      -4       4      13        9.552467        9.477183        0.202648
      -3       4      13       10.274325       10.340213        0.126007
      -2       4      13        5.926734        5.939108        0.100358
      -1       4      13        0.987027        0.893588        0.239448
       0       4      13        4.447530        4.497777        0.088015
       1       4      13        5.098273        5.052326        0.085536
       2       4      13        6.185079        6.129192        0.116123
       3       4      13        6.644539        6.619139        0.099170
       4       4      13        1.361181        1.314952        0.134232
       5       4      13        0.113160        0.432319        0.432319
      -6       5      13        1.416003        1.398177        0.158863
      -5       5      13        3.745864        3.837186        0.100477
      -4       5      13        1.329998        1.435827        0.143001
      -3       5      13        1.083162        0.935628        0.239352
      -2       5      13        4.429006        4.362339        0.102057
      -1       5      13        0.208764        0.430000        0.430000
       0       5      13        1.849818        1.934683        0.117625
       1       5      13        1.116894        1.067708        0.175744
       2       5      13        2.298968        2.274357        0.104150
       3       5      13        1.085839        0.904489        0.243202
     -11       0      14       10.564103       10.617438        0.179527
     -10       0      14        1.622469        1.702704        0.367451
      -9       0      14        2.510889        2.470870        0.263247
      -8       0      14       11.927124       11.786433        0.276003
      -7       0      14        5.801750        6.250200        0.259874
      -6       0      14        9.169256        9.355212        0.196337
      -5       0      14        1.481033        1.022497        0.435726
      -4       0      14        2.415852        2.421115        0.309150
      -3       0      14        7.550019        7.529143        0.121377
      -2       0      14       13.398714       13.511107        0.164197
      -1       0      14       12.518193       12.674384        0.168385
       0       0      14       13.069091       13.093510        0.161379
       1       0      14       16.621946       16.559589        0.200800
       2       0      14       17.835503       17.952437        0.219417
       3       0      14        3.435156        3.518380        0.158172
       4       0      14        0.426534        0.535444        0.535444
       5       0      14        7.130194        7.187489        0.128169
       6       0      14        3.766278        3.694861        0.189009
       7       0      14        6.364759        6.141091        0.308767
     -11       1      14        4.570780        4.782259        0.127262
     -10       1      14        7.627207        7.571327        0.319914
      -9       1      14        6.620263        6.660556        0.163325
      -8       1      14        1.293134        1.140395        0.498990
      -7       1      14        7.012115        7.081384        0.133003
      -6       1      14        8.488956        8.402619        0.137330
      -5       1      14        9.216876        9.109720        0.141331
      -4       1      14        7.268427        7.446744        0.121719
      -3       1      14        1.002195        0.946309        0.293162
      -2       1      14        7.704672        7.710966        0.106560
      -1       1      14       12.090866       12.115280        0.153256
       0       1      14        5.350293        5.362835        0.084957
       1       1      14       20.178628       20.283491        0.236546
       2       1      14        3.197084        3.241142        0.099645
       3       1      14        1.467053        1.243825        0.176023
       4       1      14        2.827142        2.828834        0.102059
       5       1      14        0.998085        0.951473        0.269930
       6       1      14        0.549921        0.624340        0.624340
       7       1      14        8.936466        9.256349        0.289633
     -10       2      14        6.661950        6.724359        0.119209
      -9       2      14        3.893217        4.161730        0.114262
      -8       2      14        6.058121        6.078898        0.180508
      -7       2      14        3.402310        3.363183        0.120653
      -6       2      14        4.541200        4.585085        0.119326
      -5       2      14        1.491523        1.399679        0.262841
      -4       2      14        8.561143        8.648295        0.230872
      -3       2      14        1.568004        1.731358        0.286609
      -2       2      14        6.625082        6.589006        0.107108
      -1       2      14        1.982390        2.090957        0.101962
       0       2      14       13.640858       13.582710        0.165184
       1       2      14        4.630501        4.742046        0.098125
       2       2      14        2.310053        2.390774        0.085194
       3       2      14        5.169507        5.110186        0.086940
       4       2      14        5.968672        6.073549        0.096259
       5       2      14        4.483420        4.456344        0.128411
       6       2      14       10.644401       10.681760        0.167484
       7       2      14        4.725828        4.664654        0.244926
      -9       3      14        4.477083        4.346263        0.108811
      -8       3      14        2.117277        1.803469        0.140219
      -7       3      14        8.583663        8.488639        0.114274
      -6       3      14       13.450727       13.195075        0.155520
      -5       3      14        1.637968        1.529706        0.136329
      -4       3      14       10.188414       10.033444        0.159742
      -3       3      14       15.041091       15.051910        0.200648
      -2       3      14        4.033956        4.055120        0.089518
      -1       3      14        9.266507        9.369312        0.125449
       0       3      14        9.505607        9.552173        0.124978
       1       3      14        6.946601        7.050603        0.113312
       2       3      14        5.249885        5.315355        0.084963
       3       3      14       12.701433       12.728315        0.170051
       4       3      14        0.277296        0.618708        0.286744
       5       3      14        9.942786        9.836869        0.126102
       6       3      14        0.513982        0.628649        0.628649
      -8       4      14        0.060199        0.530943        0.530943
      -7       4      14        3.279874        3.154505        0.183831
      -6       4      14        6.714503        6.536130        0.097730
      -5       4      14        4.828119        4.828664        0.158225
      -4       4      14        8.553179        8.470006        0.113392
      -3       4      14        4.378617        4.428770        0.091144
      -2       4      14        5.294841        5.438842        0.092815
      -1       4      14        3.376278        3.360506        0.095081
       0       4      14        0.545924        0.472652        0.396494
       1       4      14        2.416991        2.415574        0.094368
       2       4      14        5.109316        5.050149        0.095656
       3       4      14        3.259981        3.311948        0.106016
       4       4      14        8.435380        8.446123        0.112397
       5       4      14        2.872566        2.971700        0.284080
      -6       5      14        2.829437        2.730549        0.147160
      -5       5      14       12.697454       12.495999        0.202912
      -4       5      14        6.611716        6.442127        0.100045
      -3       5      14        2.273818        2.219910        0.189861
      -2       5      14        2.853835        2.748945        0.190860
      -1       5      14        2.463020        2.369346        0.121369
       0       5      14        6.836273        6.808083        0.109054
       1       5      14        8.097054        8.210420        0.124878
       2       5      14        7.845113        7.835369        0.144660
     -10       1      15        0.351175        0.816149        0.816149
      -9       1      15        1.355872        0.977906        0.551526
      -8       1      15        7.169235        7.248724        0.117315
      -7       1      15        6.624305        6.719747        0.163529
      -6       1      15        3.353124        3.482097        0.141738
      -5       1      15       11.310023       11.288047        0.173642
      -4       1      15        0.640292        0.392428        0.392428
      -3       1      15        0.662322        0.814125        0.412628
      -2       1      15        6.062866        6.099836        0.096087
      -1       1      15        5.845790        5.797241        0.097153
       0       1      15        3.405147        3.347536        0.093923
       1       1      15        3.707533        3.656091        0.112505
       2       1      15        4.153562        4.059926        0.114929
       3       1      15        3.101635        3.250846        0.099180
       4       1      15        5.581421        5.518877        0.102420
       5       1      15        7.732606        7.672809        0.122644
       6       1      15        2.591978        2.690688        0.137866
     -10       2      15        0.441424        0.549909        0.549909
      -9       2      15        1.261584        1.339291        0.207478
      -8       2      15        0.689692        0.549909        0.398582
      -7       2      15       11.606627       11.452947        0.155160
      -6       2      15        3.048704        3.045045        0.103549
      -5       2      15        6.239756        6.346022        0.125492
      -4       2      15       10.609226       10.564563        0.144391
      -3       2      15        9.624228        9.813766        0.157887
      -2       2      15        2.676707        2.591988        0.113884
      -1       2      15        6.322956        6.276783        0.105073
       0       2      15       17.736793       17.846008        0.225849
       1       2      15        1.703288        1.613227        0.150558
       2       2      15        6.426312        6.525182        0.092920
       3       2      15        2.044626        2.040809        0.145525
       4       2      15        9.292350        9.332952        0.138824
       5       2      15        0.171516        0.620967        0.620967
       6       2      15        7.205890        7.352279        0.138542
      -9       3      15        2.851212        2.960507        0.119961
      -8       3      15        1.301091        1.356687        0.189297
      -7       3      15        3.979228        3.936623        0.091236
      -6       3      15        6.353473        6.386235        0.099821
      -5       3      15        2.730179        2.638257        0.104880
      -4       3      15        4.301546        4.371842        0.095161
      -3       3      15        2.232359        2.355271        0.104715
      -2       3      15        6.101274        6.016145        0.093055
      -1       3      15        4.385021        4.467997        0.102336
       0       3      15        0.846378        0.673350        0.232555
       1       3      15        1.711092        1.809945        0.133102
       2       3      15        4.113504        4.034848        0.080610
       3       3      15        3.876900        3.878144        0.104551
       4       3      15        0.120556        0.547996        0.547996
       5       3      15        1.680266        1.673320        0.231377
      -8       4      15        3.081265        2.992106        0.151349
      -7       4      15        6.465760        6.283868        0.100827
      -6       4      15        8.605523        8.490583        0.130260
      -5       4      15        6.577766        6.540566        0.109625
      -4       4      15        1.735068        1.524106        0.143128
      -3       4      15        0.236666        0.497695        0.497695
      -2       4      15        5.815638        5.854656        0.100527
      -1       4      15       11.199937       11.352092        0.139599
       0       4      15        9.338976        9.367817        0.152667
       1       4      15        7.785982        7.792047        0.117739
       2       4      15        4.332152        4.467550        0.092050
       3       4      15        0.244984        0.574630        0.574630
       4       4      15        4.171014        4.129649        0.126525
      -5       5      15        0.549939        0.519808        0.375933
      -4       5      15        0.864533        0.500100        0.401611
      -3       5      15        0.253356        0.540185        0.445845
      -2       5      15        0.669533        0.740810        0.410054
      -1       5      15        1.963688        1.812015        0.148555
       0       5      15        2.413578        2.449796        0.127254
       1       5      15        0.831063        0.524404        0.524404
     -10       0      16        3.056399        2.920462        0.250219
      -9       0      16        8.272575        8.595697        0.172574
      -8       0      16        6.249736        6.386470        0.342548
      -7       0      16        4.824066        5.402037        0.354463
      -6       0      16       20.403313       20.193068        0.411511
      -5       0      16        0.629411        0.802932        0.391593
      -4       0      16       13.622858       13.545848        0.306513
      -3       0      16        6.661689        6.500769        0.132724
      -2       0      16        6.118692        6.272001        0.118872
      -1       0      16        8.605119        8.495469        0.125105
       0       0      16        5.878773        5.680845        0.142073
       1       0      16        6.318329        6.258914        0.241771
       2       0      16       10.748615       10.528533        0.156937
       3       0      16        6.091587        6.193464        0.155584
       4       0      16       12.648170       12.752255        0.198371
       5       0      16        7.131457        7.228347        0.198340
       6       0      16        2.635090        2.445077        0.511169
     -10       1      16        1.773439        1.317004        0.485199
      -9       1      16        2.904732        2.841848        0.415884
      -8       1      16        5.287465        5.327945        0.099561
      -7       1      16        4.286433        4.382123        0.214630
      -6       1      16        1.409466        1.315333        0.355020
      -5       1      16       13.290020       13.339415        0.185328
      -4       1      16        8.457677        8.429531        0.132725
      -3       1      16       10.175425       10.185284        0.136901
      -2       1      16        1.871840        1.766607        0.112823
      -1       1      16        4.516199        4.499111        0.087535
       0       1      16        3.491447        3.491275        0.100257
       1       1      16        8.712672        8.895280        0.125901
       2       1      16        1.259625        1.014051        0.190947
       3       1      16       13.864933       13.915818        0.181555
       4       1      16        3.300121        3.249769        0.110820
       5       1      16        0.593456        0.515946        0.515946
       6       1      16        9.394058        9.336648        0.246544
     -10       2      16        1.520364        1.789162        0.188443
      -9       2      16        5.637604        5.809131        0.117734
      -8       2      16       11.015304       11.014536        0.166034
      -7       2      16        6.282055        6.348779        0.097779
      -6       2      16        1.059094        0.929462        0.271511
      -5       2      16        3.253737        3.365561        0.131987
      -4       2      16        5.722368        5.726168        0.130634
      -3       2      16        6.903705        7.016623        0.139124
      -2       2      16       11.056161       11.237437        0.158629
      -1       2      16        0.391734        0.438634        0.438634
       0       2      16        3.031150        2.961520        0.087290
       1       2      16        4.305638        4.456793        0.093422
       2       2      16        6.502835        6.599091        0.096476
       3       2      16        2.515332        2.494233        0.102748
       4       2      16        2.772421        2.641647        0.135415
       5       2      16        6.312674        6.318544        0.135907
       6       2      16        5.137924        5.210182        0.238362
      -9       3      16        3.169956        3.196091        0.126238
      -8       3      16        7.608522        7.504865        0.137369
      -7       3      16        8.573356        8.581608        0.116917
      -6       3      16        2.419984        2.313504        0.110914
      -5       3      16        0.046129        0.422493        0.422493
      -4       3      16        3.636878        3.612755        0.092812
      -3       3      16        0.108150        0.416053        0.416053
      -2       3      16       10.371686       10.388936        0.138083
      -1       3      16       19.467343       19.668249        0.230142
       0       3      16        1.969197        1.983835        0.086784
       1       3      16        1.001505        1.021812        0.169169
       2       3      16        3.559884        3.572534        0.091299
       3       3      16        5.189887        5.223026        0.098575
       4       3      16        8.802374        8.806986        0.123093
       5       3      16       10.521200       10.509044        0.311495
      -7       4      16        5.619218        5.604284        0.129067
      -6       4      16        1.289992        1.355434        0.161700
      -5       4      16        0.025808        0.541941        0.541941
      -4       4      16        2.493936        2.339530        0.137122
      -3       4      16        3.680321        3.507278        0.134446
      -2       4      16        6.941158        6.937002        0.112707
      -1       4      16        3.737622        3.791438        0.101993
       0       4      16        7.456325        7.573771        0.103898
       1       4      16        6.538397        6.624802        0.108438
       2       4      16        0.059498        0.592030        0.592030
       3       4      16        2.826354        2.833143        0.105030
      -4       5      16        0.500760        0.578533        0.355822
      -3       5      16        7.655721        7.587292        0.171903
      -2       5      16        6.675482        6.739214        0.130280
      -1       5      16        0.877344        0.904378        0.359034
       0       5      16        9.000437        8.895617        0.155651
     -10       1      17        7.013660        7.059037        0.185682
      -9       1      17       10.855019       11.056672        0.139713
      -8       1      17        4.747265        4.677713        0.107812
      -7       1      17        8.531092        8.490406        0.227598
      -6       1      17        1.849486        1.340895        0.374200
      -5       1      17        7.292351        6.943630        0.190557
      -4       1      17        3.827671        3.930013        0.115960
      -3       1      17       13.857044       13.858932        0.195477
      -2       1      17        9.953625       10.023472        0.129535
      -1       1      17        2.317731        2.431419        0.099124
       0       1      17        8.058468        8.216264        0.117129
       1       1      17        3.451714        3.494710        0.103103
       2       1      17        3.777172        3.900000        0.105662
       3       1      17        2.099610        2.197749        0.127073
       4       1      17        5.343067        5.320620        0.155448
       5       1      17        0.542744        0.641561        0.641561
      -9       2      17        5.230460        5.270768        0.196027
      -8       2      17        2.589015        2.560996        0.152615
      -7       2      17        2.614644        2.774527        0.120473
      -6       2      17        5.522317        5.565968        0.094405
      -5       2      17        5.056684        5.029513        0.242029
      -4       2      17        4.937092        4.943076        0.139223
      -3       2      17        1.837678        1.257895        0.288153
      -2       2      17       13.439352       13.596691        0.212745
      -1       2      17        0.385837        0.606135        0.307974
       0       2      17        0.229411        0.566922        0.314929
       1       2      17        3.658783        3.720215        0.139433
       2       2      17       12.396379       12.399194        0.156236
       3       2      17        4.803750        4.812172        0.120158
       4       2      17        4.159406        4.236154        0.204033
       5       2      17        9.160463        9.216181        0.190607
      -8       3      17        7.350352        7.407294        0.139350
      -7       3      17        0.785385        0.832286        0.305788
      -6       3      17        1.472061        1.658825        0.214353
      -5       3      17        0.547288        0.569561        0.356254
      -4       3      17        6.880158        7.010706        0.101148
      -3       3      17        1.994463        1.976057        0.102984
      -2       3      17        3.830519        3.841354        0.168344
      -1       3      17        6.167873        6.246599        0.103880
       0       3      17        4.113875        4.243701        0.093761
       1       3      17        2.290607        2.232667        0.115404
       2       3      17        0.884812        0.635453        0.296041
       3       3      17        4.887725        4.906322        0.136731
       4       3      17        3.122039        3.073679        0.123153
      -6       4      17        0.643748        0.456618        0.456618
      -5       4      17        2.851062        2.817659        0.114827
      -4       4      17        3.937693        3.971650        0.124183
      -3       4      17        5.918971        5.810250        0.112267
      -2       4      17        6.101015        6.002000        0.121098
      -1       4      17        5.918627        6.130008        0.119767
       0       4      17        1.622988        1.462669        0.170616
       1       4      17        3.696608        3.553308        0.101787
       2       4      17        4.590609        4.631522        0.099746
      -9       0      18        0.965866        0.790822        0.616753
      -7       0      18        4.976435        5.193554        0.390430
      -6       0      18        7.042944        6.971083        0.255951
      -5       0      18        9.289778        9.316920        0.177008
      -4       0      18       20.693031       20.872470        0.283395
      -3       0      18       10.386998       10.397596        0.156014
      -2       0      18        4.101296        4.088643        0.172650
      -1       0      18       14.069967       14.187318        0.190533
       0       0      18        1.287278        1.025329        0.387756
       1       0      18       16.955893       16.923357        0.240132
       2       0      18        4.116982        4.012730        0.412313
       3       0      18        5.732168        5.577724        0.235159
       4       0      18        0.776106        0.543875        0.543875
       5       0      18        2.539028        2.330257        0.277674
      -9       1      18        4.670416        4.706591        0.188627
      -8       1      18        5.846245        5.716293        0.467293
      -7       1      18        0.830245        0.611065        0.382591
      -6       1      18        1.488567        1.269882        0.300140
      -5       1      18        1.298520        1.464821        0.265321
      -4       1      18        1.830458        1.911361        0.171936
      -3       1      18       11.205234       11.286718        0.157477
      -2       1      18        5.282067        5.213444        0.098173
      -1       1      18        7.032824        7.129867        0.119874
       0       1      18        9.166915        9.137505        0.141562
       1       1      18        3.705821        3.705671        0.113318
       2       1      18        8.455142        8.493645        0.123818
       3       1      18        3.097272        3.101854        0.175645
       4       1      18        1.206025        0.896326        0.357624
      -9       2      18        6.939236        6.865639        0.157062
      -8       2      18        6.717399        6.588930        0.117068
      -7       2      18        3.930398        3.819817        0.176467
      -6       2      18        7.951503        7.832496        0.108443
      -5       2      18        3.960281        3.849286        0.148205
      -4       2      18        5.013468        5.022450        0.165496
      -3       2      18       11.936585       11.833850        0.238161
      -2       2      18        9.503494        9.766217        0.155234
      -1       2      18        4.280073        4.312076        0.105415
       0       2      18        6.217921        6.256277        0.152835
       1       2      18        0.766957        1.104762        0.215718
       2       2      18        2.711224        2.635678        0.123946
       3       2      18        8.396900        8.472603        0.141757
       4       2      18        4.315285        4.351896        0.135025
      -7       3      18        5.722867        5.634536        0.105522
      -6       3      18        5.310352        5.176968        0.102917
      -5       3      18        6.500293        6.410148        0.101583
      -4       3      18        2.906764        2.905151        0.099032
      -3       3      18        3.456289        3.580782        0.100552
      -2       3      18        5.551400        5.573509        0.197451
      -1       3      18        1.943673        2.066688        0.131540
       0       3      18        3.954821        4.037821        0.110099
       1       3      18       11.054905       11.026332        0.230036
       2       3      18        2.245924        2.188401        0.124691
       3       3      18        2.623991        2.754396        0.147905
      -5       4      18        7.410053        7.434581        0.204090
      -4       4      18        2.668646        2.586271        0.110792
      -3       4      18        3.743365        3.566090        0.126614
      -2       4      18        1.920731        1.706488        0.313433
      -1       4      18        0.301371        0.585320        0.524493
       0       4      18        2.815873        2.602268        0.115342
       1       4      18        1.632691        1.578100        0.185297
      -9       1      19        3.015920        3.173957        0.142455
      -8       1      19        0.123212        0.471169        0.471169
      -6       1      19        6.185758        6.115472        0.158711
      -5       1      19       11.524656       11.690167        0.194515
      -4       1      19       13.142391       13.280437        0.189600
      -3       1      19        0.916070        0.867813        0.298340
      -2       1      19        2.367960        2.278421        0.202342
      -1       1      19        5.616754        5.675385        0.142032
       0       1      19       12.894468       12.867012        0.174101
       1       1      19        6.221548        6.221174        0.156357
       2       1      19       10.607671       10.615555        0.159934
       3       1      19        5.077972        5.199231        0.136326
       4       1      19        2.142039        2.067027        0.231380
      -8       2      19        3.454392        3.331966        0.110942
      -7       2      19        0.952377        0.757232        0.464145
      -6       2      19        2.931667        2.881788        0.160593
      -5       2      19        6.067875        5.905421        0.146255
      -4       2      19        4.481190        4.367036        0.233151
      -3       2      19        1.106717        1.346625        0.350483
      -2       2      19        5.213664        5.284789        0.125429
      -1       2      19        3.643242        3.830666        0.134451
       0       2      19        6.378535        6.414437        0.145306
       1       2      19        4.488608        4.731173        0.113815
       2       2      19        0.498145        0.573672        0.573672
       3       2      19        6.998045        6.838640        0.189204
      -7       3      19        0.638965        0.534696        0.498641
      -6       3      19        7.105792        7.053297        0.111179
      -5       3      19        4.409827        4.479062        0.100021
      -4       3      19        0.194058        0.517591        0.517591
      -3       3      19        5.831270        5.700526        0.106601
      -2       3      19        2.158109        2.060679        0.237523
      -1       3      19        3.655487        3.711469        0.124687
       0       3      19        1.146657        0.771751        0.336665
       1       3      19        7.051655        7.163100        0.152608
       2       3      19        1.044860        0.681322        0.447015
      -4       4      19        0.043631        0.699428        0.340123
      -3       4      19        0.946601        0.728080        0.420346
      -2       4      19        0.932586        0.543047        0.543047
      -1       4      19        1.424574        1.389748        0.230179
      -6       0      20        5.675265        5.304526        0.311832
      -5       0      20       18.052785       17.876521        0.299832
      -4       0      20        0.188985        0.577495        0.577495
      -3       0      20        5.698263        5.260323        0.177903
      -2       0      20        7.383143        7.499200        0.152296
      -1       0      20       11.922492       11.728598        0.192134
       0       0      20        5.902160        5.588739        0.170436
       1       0      20       17.346309       17.062239        0.285469
       2       0      20        7.966938        8.058350        0.185104
       3       0      20       11.092336       11.003636        0.206877
      -8       1      20        1.960522        1.892459        0.438327
      -7       1      20        3.800011        3.534544        0.396391
      -6       1      20        9.538679        9.661677        0.290338
      -5       1      20        1.366675        1.005187        0.404187
      -4       1      20        6.284011        6.192011        0.124804
      -3       1      20        2.624785        2.784493        0.134927
      -2       1      20        1.863549        1.844776        0.162100
      -1       1      20        3.024057        2.981526        0.231926
       0       1      20        3.210956        3.334367        0.174461
       1       1      20        4.151411        4.096218        0.179076
       2       1      20        9.262971        9.261425        0.199472
       3       1      20        1.246414        1.230610        0.309143
      -7       2      20        8.769369        8.706090        0.127570
      -6       2      20        8.227179        8.301446        0.122632
      -5       2      20        0.174462        0.751266        0.614153
      -4       2      20        0.573836        0.902607        0.902607
      -3       2      20        3.392724        3.322198        0.211732
      -2       2      20        4.779820        4.810925        0.277604
      -1       2      20       12.736353       12.660569        0.210268
       0       2      20        9.232108        9.074359        0.162794
       1       2      20        1.257224        1.284056        0.386894
       2       2      20        2.564427        2.655278        0.154558
      -6       3      20        1.797725        1.843339        0.146136
      -5       3      20        0.966749        0.572887        0.429360
      -4       3      20        4.511041        4.297092        0.114748
      -3       3      20        3.794585        3.598611        0.119099
      -2       3      20        7.151733        7.141849        0.193539
      -1       3      20        0.907269        0.678602        0.678602
       0       3      20        6.506829        6.458560        0.115927
       1       3      20        0.940457        1.037786        0.942392
      -7       1      21        3.140039        2.974139        0.453742
      -6       1      21        6.517501        6.061353        0.321928
      -5       1      21        1.790815        1.298538        0.767595
      -4       1      21        2.267188        2.123676        0.197177
      -3       1      21        5.152408        4.865491        0.151045
      -2       1      21       13.857192       13.726616        0.199606
      -1       1      21        6.769912        6.705744        0.135127
       0       1      21        7.332636        7.441774        0.143212
       1       1      21        5.747227        5.871967        0.140912
       2       1      21        5.665965        5.744737        0.350295
      -6       2      21        2.303795        2.169447        0.146479
      -5       2      21        0.829780        1.513968        0.684149
      -4       2      21        3.862147        3.714701        0.213129
      -3       2      21        6.008083        6.094424        0.324502
      -2       2      21        1.363077        1.205487        0.341717
      -1       2      21        1.883321        2.166495        0.308458
       0       2      21        6.654110        6.649962        0.463687
      -4       3      21        2.280285        1.846321        0.320673
      -3       3      21        4.584034        4.685936        0.121180
      -2       3      21        0.054075        0.505470        0.505470
      -6       0      22        2.982224        2.575636        0.443993
      -5       0      22        0.851865        0.769935        0.769935
      -4       0      22        2.110348        2.021237        0.541372
      -3       0      22       17.938279       17.738658        0.320564
      -2       0      22        3.843651        3.803682        0.807184
      -1       0      22        1.540946        1.043552        0.643427
       0       0      22        7.403948        7.704349        0.310433
      -5       1      22        2.174188        1.836355        0.658476
      -4       1      22        8.589517        8.340923        0.159236
      -3       1      22        2.645459        2.506272        0.194974
      -2       1      22        6.107727        6.256437        0.214996
      -1       1      22        6.452188        6.568105        0.156397
       0       1      22        3.792981        3.418187        0.199181
      -5       2      22        5.757769        5.725469        0.200435
      -4       2      22        3.577293        3.600694        0.313598
      -3       2      22        0.159878        0.691303        0.691303
      -2       2      22        5.699721        5.664009        0.240542

# start Validation Reply Form
_vrf_PLAT417_HAR_B3LYP_oxa09_05
;
PROBLEM: Short Inter D-H..H-D
RESPONSE: This is a very strong hydrogen bond and this is the reason why
the distance is so short.
;
# end Validation Reply Form
