# Supplementary material for: On the accuracy and precision of X-ray and neutron diffraction results as a function of resolution and the electron density model
Source: IUCrJ. 2020 Aug 25;7(Pt 5):920–33. doi: 10.1107/S2052252520010441 (PMC7467170; doi:10.1107/S2052252520010441)
Supplement: Supplementary file 2 [file m-07-00920-sup2.zip › cif_deposition/HAR_B3LYP_oxa09_06.cif]

# ========================
# TONTO generated CIF file
# ========================

data_HAR_B3LYP_oxa09_06

_audit_creation_date               2016-1-14
_audit_creation_method             'Tonto 3.2.0 v. 196f026'

# --------------------
# Chemical information
# --------------------

_chemical_formula_sum             'C2 H6 O6'
_chemical_formula_moiety          'C2 H2 O4, 2(H2 O)'
_chemical_formula_weight           126.07
_chemical_compound_source          'see text'
_chemical_absolute_configuration   unk

# --------------------
# Symmetry information
# --------------------

_symmetry_cell_setting             Monoclinic
_symmetry_space_group_name_H-M     'P 21/c'
_symmetry_space_group_name_Hall    '-P 2ybc'
_symmetry_Int_Tables_number        '14'

loop_
    _symmetry_equiv_pos_as_xyz
'+x, +y, +z'
'-x, -y, -z'
'-x, +y+1/2, -z+1/2'
'+x, -y+1/2, +z+1/2'

# ---------------------
# Unit cell information
# ---------------------

_cell_length_a                6.0904(2) 
_cell_length_b                3.4954(1) 
_cell_length_c                11.8337(3) 
_cell_angle_alpha             90.00 
_cell_angle_beta              103.916(2) 
_cell_angle_gamma             90.00 
_cell_volume                   244.53(1) 

_cell_formula_units_Z             2
_cell_measurement_reflns_used     4060
_cell_measurement_temperature     100(1)
_cell_measurement_theta_max       36.32
_cell_measurement_theta_min       3.45
_exptl_crystal_density_diffrn     1.712 
_exptl_crystal_F_000              132 
_exptl_absorpt_coefficient_mu     0.181 
_exptl_crystal_description        unspecified
_exptl_crystal_size_max              0.290
_exptl_crystal_size_mid              0.287  
_exptl_crystal_size_min              0.120                
_exptl_crystal_colour             colourless
_exptl_absorpt_correction_type    multi-scan
_exptl_absorpt_process_details
;
 Absorption correction done by SORTAV
 Blessing, R. H.: (1995) Acta Cryst. A51, 33-38
;
_exptl_absorpt_correction_T_min    0.950
_exptl_absorpt_correction_T_max    0.969

#=======================================================================

# EXPERIMENTAL DATA

_diffrn_reflns_av_R_equivalents   0.0000
_diffrn_reflns_av_unetI/netI      0.0264
_diffrn_reflns_limit_h_max        9
_diffrn_reflns_limit_h_min        -10
_diffrn_reflns_limit_k_max        5
_diffrn_reflns_limit_k_min        0
_diffrn_reflns_limit_l_max        19
_diffrn_reflns_limit_l_min        0
_diffrn_reflns_number             1185
_diffrn_reflns_theta_full         26.00
_diffrn_reflns_theta_max          36.32
_diffrn_reflns_theta_min          3.45
_diffrn_ambient_temperature       100(1)
_diffrn_measured_fraction_theta_full 1.000
_diffrn_measured_fraction_theta_max 0.999
_diffrn_measurement_device_type   'Bruker APEX-II CCD'
_diffrn_measurement_method        '\f and \w scans'
_diffrn_radiation_monochromator   'graphite'
_diffrn_radiation_type            MoK\a
_diffrn_radiation_wavelength      0.71073
_diffrn_source                    'fine-focus sealed tube'
_diffrn_standards_number          0
_reflns_number_gt                 1079
_reflns_number_total              1185
_reflns_threshold_expression      >0sigma(F)

#  
# Refinement details
#  
_refine_special_details          
;
  .  H thermal motions refined anisotropically.
  .  Hirshfeld atom refinement (HAR):
     .  Uses aspherical atomic scattering factors
        obtained from Hirshfeld partitioning of a
        gaussian quantum chemical wavefunction.
     .  Hirshfeld weight functions obtained from
        spherically averaged unrestricted atomic
        densities.
  .  Wavefunction type : rks b3lypgxb3lypgc using cluster
 charges, radius=8.0 angstrom
  .  Gaussian basis set: cc pVTZ
  .  Refinement based on |F| with weight=1/sigma(|F|)
  .  Negative |F|^^2 were pruned from the data
  .  Eigenvalues < 0.1E-04 removed from normal equations
  .  Reflection used in the refinement appear below
  .  Refined using the Tonto program:
     .  Version: 3.2 v. 196f026
     .  Platform: INTEL-ifort-on-LINUX
     .  Build date: Wed Feb  4 17:27:23 CET 2015
;

# Standard CIF keys and data

_refine_ls_structure_factor_coeff  F
_refine_ls_matrix_type             full
_refine_ls_R_factor_gt             0.0137
_refine_ls_wR_factor_gt            0.0141
_refine_ls_goodness_of_fit_ref     0.815679
_refine_ls_number_reflns           1185
_refine_ls_number_parameters       64
_refine_ls_number_restraints       0
_refine_ls_number_constraints      0
_refine_ls_hydrogen_treatment      refall
_refine_ls_weighting_scheme        sigma
_refine_ls_weighting_details       'w=1/\s(F)'
_refine_ls_shift/su_max            0.0100
_refine_ls_extinction_method       none

_refine_diff_density_max               0.095753
_refine_diff_density_min              -0.123760 

# ---------------------
# Coordinates and ADP's
# ---------------------

loop_
_atom_site_label
_atom_site_fract_x
_atom_site_fract_y
_atom_site_fract_z
_atom_site_adp_type
_atom_site_occupancy
O1 0.43492(3) 0.44407(5) 0.34990(1) Uani 1.000000000
O2 0.24241(2) 0.74240(5) 0.46369(1) Uani 1.000000000
C1 0.40303(3) 0.55878(5) 0.44799(1) Uani 1.000000000
H1 0.302(1) 0.521(2) 0.2791(5) Uani 1.000000000
O5 0.13015(3) 0.63096(5) 0.17858(1) Uani 1.000000000
H3 0.1914(9) 0.697(2) 0.1132(5) Uani 1.000000000
H4 0.0104(9) 0.458(2) 0.1504(5) Uani 1.000000000

loop_
_atom_site_aniso_label
_atom_site_aniso_U_11
_atom_site_aniso_U_22
_atom_site_aniso_U_33
_atom_site_aniso_U_12
_atom_site_aniso_U_13
_atom_site_aniso_U_23
O1 0.01200(7) 0.01813(7) 0.00692(6) 0.00461(5) 0.00141(5) -0.00073(4)
O2 0.01029(6) 0.01732(7) 0.00841(6) 0.00533(4) 0.00092(5) -0.00069(4)
C1 0.00831(7) 0.01054(7) 0.00693(7) 0.00156(5) 0.00110(5) -0.00007(5)
H1 0.029(3) 0.042(4) 0.034(4) -0.003(3) 0.019(3) -0.010(3)
O5 0.00984(6) 0.01729(7) 0.00851(6) -0.00180(5) 0.00049(5) 0.00097(4)
H3 0.034(3) 0.039(4) 0.021(3) -0.002(3) 0.009(2) 0.012(2)
H4 0.031(3) 0.040(4) 0.037(3) -0.006(3) 0.010(3) -0.006(3)

loop_
_geom_bond_atom_site_label_1
_geom_bond_atom_site_label_2
_geom_bond_distance
 O1 C1 1.2862(2)
 O2 C1 1.2209(2)
 O1 H1 1.058(6)
 O5 H3 0.964(5)
 O5 H4 0.948(5)

loop_
_geom_angle_atom_site_label_1     
_geom_angle_atom_site_label_2
_geom_angle_atom_site_label_3
_geom_angle     
 O1 C1 O2  126.98(2)
 C1 O1 H1 113.1(3)
 H3 O5 H4 106.7(4)

# Standard CIF keys and data

# ---------------
# Reflection data
# ---------------

loop_
    _diffrn_refln_index_h
    _diffrn_refln_index_k
    _diffrn_refln_index_l
    _diffrn_refln_F_calc
    _diffrn_refln_F_meas
    _diffrn_refln_F_sigma
       1       0       0       34.328767       33.852769        0.382783
       2       0       0        8.346747        8.670236        0.147326
       3       0       0       34.491218       34.717863        0.382167
       4       0       0       11.828119       11.781341        0.133595
       5       0       0       13.910416       13.983562        0.156053
       6       0       0       27.078281       27.191543        0.298979
       7       0       0       18.530508       18.342573        0.226282
       8       0       0        9.365561        9.436207        0.240882
       9       0       0        7.500259        7.482847        0.143229
       1       1       0       68.876165       69.057150        0.759346
       2       1       0       33.081256       33.684269        0.381417
       3       1       0       18.325211       18.348842        0.222066
       4       1       0        2.721805        2.738741        0.069134
       5       1       0        1.163300        1.303495        0.096888
       6       1       0        1.419158        1.309198        0.143522
       7       1       0       16.222144       16.220666        0.191006
       8       1       0        0.056203        0.483115        0.300632
       9       1       0       10.378863       10.336827        0.126049
       0       2       0        6.583631        6.505997        0.108810
       1       2       0       31.485876       31.788363        0.358759
       2       2       0       39.987212       40.276047        0.449800
       3       2       0        2.478949        2.437437        0.073373
       4       2       0       19.314857       19.217700        0.217437
       5       2       0        8.757106        8.743512        0.107772
       6       2       0        0.469255        0.347419        0.347419
       7       2       0       10.599265       10.700935        0.155793
       8       2       0       11.657650       11.628843        0.141894
       9       2       0        2.396356        2.467367        0.126726
       1       3       0        7.694165        7.699870        0.125770
       2       3       0        6.413705        6.481049        0.256340
       3       3       0       14.959794       14.759065        0.205028
       4       3       0        4.271569        4.330589        0.090424
       5       3       0       19.700861       19.869323        0.222949
       6       3       0        0.064453        0.435431        0.435431
       7       3       0        1.395709        1.405916        0.110462
       8       3       0        7.624431        7.568553        0.101225
       0       4       0        2.967444        2.769188        0.164615
       1       4       0        7.541740        7.656370        0.111305
       2       4       0        6.333846        6.457554        0.301175
       3       4       0        4.474235        4.589989        0.115282
       4       4       0       14.560088       14.825653        0.171644
       5       4       0        5.323726        5.343875        0.107941
       6       4       0        7.430150        7.400203        0.117346
       7       4       0        5.722762        5.708765        0.102875
       1       5       0        3.742133        3.831449        0.128882
       2       5       0        6.075021        6.179725        0.088420
       3       5       0        7.423920        7.402567        0.121702
       4       5       0        0.797415        0.588218        0.269627
       5       5       0        4.084060        4.046356        0.087695
      -9       1       1        1.260512        1.237942        0.150192
      -8       1       1        9.631710        9.791782        0.130933
      -7       1       1        7.601682        7.527350        0.113647
      -6       1       1        2.039317        2.023685        0.105926
      -5       1       1       13.359099       13.357395        0.156637
      -4       1       1       16.590191       16.658932        0.187745
      -3       1       1       31.472743       31.790565        0.354439
      -2       1       1       23.676152       24.030605        0.272449
      -1       1       1       94.203751       91.648513        1.160061
       0       1       1       37.642639       37.151716        0.382027
       1       1       1       10.615871       10.756393        0.128129
       2       1       1       14.182661       14.386452        0.163935
       3       1       1       36.620634       36.510273        0.430638
       4       1       1       21.808104       21.628222        0.244350
       5       1       1       18.408032       18.276214        0.206073
       6       1       1       24.120144       24.079244        0.272942
       7       1       1        1.905483        1.812126        0.092417
       8       1       1        1.165237        1.211033        0.142342
       9       1       1        0.834139        0.875329        0.227177
      -9       2       1        3.993116        4.006495        0.173872
      -8       2       1       11.302799       11.414465        0.139270
      -7       2       1        0.198921        0.550364        0.310989
      -6       2       1       14.994612       15.000667        0.171978
      -5       2       1        5.467419        5.498636        0.097155
      -4       2       1       13.010574       12.874393        0.150793
      -3       2       1       16.120893       16.167560        0.185070
      -2       2       1       21.619941       21.376155        0.341897
      -1       2       1       20.903684       20.938481        0.230029
       0       2       1       15.195874       15.261717        0.206485
       1       2       1       28.695327       28.852210        0.332567
       2       2       1        2.261127        2.220608        0.073284
       3       2       1        5.034566        4.926358        0.079606
       4       2       1       15.314772       15.271542        0.174854
       5       2       1        9.003691        8.894212        0.125118
       6       2       1        5.507227        5.361343        0.084886
       7       2       1        5.938838        5.885321        0.121902
       8       2       1        8.362434        8.339544        0.159263
       9       2       1        3.435603        3.467131        0.120940
      -8       3       1        0.935792        0.582409        0.300629
      -7       3       1        2.582960        2.528438        0.088459
      -6       3       1        6.439743        6.529012        0.153904
      -5       3       1        7.986860        8.027079        0.132461
      -4       3       1        4.018018        3.978819        0.124341
      -3       3       1        3.488060        3.323101        0.209582
      -2       3       1       21.171262       21.191980        0.299876
      -1       3       1        0.549037        0.686149        0.334154
       0       3       1       12.580708       12.694487        0.165720
       1       3       1        9.959844        9.969353        0.122983
       2       3       1        9.597827        9.665092        0.140387
       3       3       1        2.492981        2.837340        0.150260
       4       3       1       10.809083       10.770330        0.131251
       5       3       1        9.226496        9.271516        0.139758
       6       3       1        0.430930        0.909010        0.465614
       7       3       1        9.568205        9.542851        0.122129
       8       3       1        0.745259        0.658179        0.487007
      -7       4       1        8.347035        8.326524        0.154804
      -6       4       1        5.038025        5.033190        0.092340
      -5       4       1        3.262911        3.360060        0.081493
      -4       4       1        0.687700        0.668431        0.307737
      -3       4       1        8.204590        8.291200        0.142765
      -2       4       1        7.276443        7.308488        0.104392
      -1       4       1        4.365439        4.322962        0.108819
       0       4       1        6.193229        6.287527        0.097374
       1       4       1        1.484727        1.526499        0.126785
       2       4       1        0.266400        0.382361        0.382361
       3       4       1        1.042465        0.994786        0.207640
       4       4       1        1.347075        1.458458        0.167373
       5       4       1        3.909597        3.806179        0.104963
       6       4       1        0.365492        0.561694        0.286739
       7       4       1        2.238748        2.206060        0.135408
      -5       5       1        3.032623        2.839489        0.089708
      -4       5       1        0.314502        0.406571        0.406571
      -3       5       1        0.733389        0.948947        0.200816
      -2       5       1        1.046007        0.946626        0.188470
      -1       5       1        5.706065        5.853290        0.109075
       0       5       1        0.427138        0.669552        0.311083
       1       5       1        0.502787        0.361939        0.361939
       2       5       1        3.572818        3.513830        0.076534
       3       5       1        5.421606        5.511715        0.082995
       4       5       1        2.622352        2.617289        0.139972
     -10       0       2        0.218491        0.707107        0.707107
      -9       0       2        3.571310        3.697026        0.154428
      -8       0       2        3.377872        3.249769        0.326586
      -7       0       2        6.775030        6.817331        0.222029
      -6       0       2       23.991569       23.955584        0.267823
      -5       0       2       16.512837       16.746044        0.196422
      -4       0       2       54.645495       54.887612        0.594519
      -3       0       2        6.766800        6.759586        0.103611
      -2       0       2       44.086784       43.365539        0.521053
      -1       0       2       48.555576       48.182985        0.630803
       0       0       2       20.465250       20.715212        0.230339
       1       0       2        5.555979        5.614891        0.092663
       2       0       2      105.284416       99.995000        1.459778
       3       0       2       23.861621       23.565016        0.417446
       4       0       2        0.083155        0.509706        0.337950
       5       0       2       45.931280       45.848010        0.578594
       6       0       2        9.630558        9.566661        0.152363
       7       0       2       10.553322       10.740577        0.354048
       8       0       2        6.950360        7.029438        0.119952
       9       0       2       12.330784       12.411688        0.160158
      -9       1       2        2.123449        2.268281        0.105829
      -8       1       2        0.099967        0.508527        0.508527
      -7       1       2       16.653728       16.635805        0.195914
      -6       1       2        4.645731        4.508104        0.102766
      -5       1       2       28.269572       28.170552        0.324547
      -4       1       2       13.225221       13.184461        0.172927
      -3       1       2        9.978731       10.258167        0.121600
      -2       1       2       41.201371       41.643247        0.471290
      -1       1       2       21.155642       21.707142        0.244849
       0       1       2       16.388382       16.653228        0.186595
       1       1       2       35.961374       36.384200        0.403927
       2       1       2        2.857595        2.860804        0.077838
       3       1       2       36.837498       36.970123        0.425219
       4       1       2       24.128996       23.984787        0.274873
       5       1       2       13.438732       13.434657        0.156856
       6       1       2       13.824355       13.811589        0.165711
       7       1       2        0.754496        0.837257        0.153957
       8       1       2        2.608287        2.742736        0.081533
       9       1       2        3.969953        3.826356        0.130818
      -9       2       2        0.224574        0.594895        0.594895
      -8       2       2        7.240689        7.201111        0.112388
      -7       2       2        1.008001        1.076011        0.189840
      -6       2       2       11.241741       11.166915        0.135143
      -5       2       2        1.314273        1.391726        0.183835
      -4       2       2        6.439306        6.336403        0.097573
      -3       2       2       23.395000       23.621812        0.264800
      -2       2       2       38.646544       38.783888        0.432748
      -1       2       2        5.040563        5.020060        0.083057
       0       2       2       19.858669       19.973482        0.242289
       1       2       2        0.519651        0.411218        0.209723
       2       2       2        2.923268        3.002083        0.066968
       3       2       2       29.421524       29.238673        0.338673
       4       2       2       30.438141       30.187083        0.349523
       5       2       2        3.313223        3.344249        0.075457
       6       2       2        0.382266        0.391535        0.391535
       7       2       2        4.569994        4.645320        0.103955
       8       2       2        0.665115        0.631744        0.298877
      -8       3       2        5.221632        5.326725        0.090887
      -7       3       2        2.498867        2.300065        0.126980
      -6       3       2        6.072069        6.117761        0.097628
      -5       3       2        0.484794        0.490918        0.280442
      -4       3       2        6.557016        6.732459        0.113622
      -3       3       2       28.223730       28.439058        0.363089
      -2       3       2       14.589091       14.459253        0.185851
      -1       3       2       10.118014       10.087616        0.148803
       0       3       2       19.112124       19.023407        0.267874
       1       3       2       12.094646       12.120644        0.144000
       2       3       2       16.892179       16.820523        0.194640
       3       3       2        8.064235        7.998312        0.107178
       4       3       2        1.776838        1.858951        0.108066
       5       3       2        4.153455        4.262746        0.097292
       6       3       2        1.471124        1.324122        0.227537
       7       3       2        8.579773        8.556693        0.122655
       8       3       2        5.582143        5.693681        0.147240
      -7       4       2        4.666170        4.834046        0.090524
      -6       4       2        0.041593        0.366879        0.366879
      -5       4       2        0.056354        0.410244        0.410244
      -4       4       2        4.115219        3.936623        0.092927
      -3       4       2        5.829010        5.849444        0.108713
      -2       4       2       14.008116       14.128340        0.163742
      -1       4       2        5.591039        5.664362        0.120988
       0       4       2       13.586540       13.668211        0.175991
       1       4       2       13.351132       13.467368        0.157221
       2       4       2        2.564919        2.646715        0.110872
       3       4       2        2.700824        2.640701        0.120701
       4       4       2        1.430129        1.381304        0.175485
       5       4       2        0.575741        0.830843        0.182152
       6       4       2        9.224060        9.168806        0.143286
      -5       5       2        3.688179        3.621464        0.096269
      -4       5       2        8.544236        8.400060        0.109282
      -3       5       2        2.763045        2.799250        0.085157
      -2       5       2        7.230358        7.098380        0.103954
      -1       5       2       15.136454       15.359036        0.182080
       0       5       2        4.848622        4.927271        0.141877
       1       5       2        6.321757        6.364511        0.096018
       2       5       2        2.446613        2.386273        0.097999
       3       5       2        3.127838        3.141385        0.083592
       4       5       2        1.639782        1.623484        0.110044
      -9       1       3        0.610782        0.380657        0.380657
      -8       1       3        7.793695        7.854044        0.102979
      -7       1       3        3.438840        3.199844        0.138308
      -6       1       3        1.841722        1.750743        0.152150
      -5       1       3       12.520883       12.669254        0.151666
      -4       1       3        2.311153        2.264994        0.067905
      -3       1       3       22.186425       22.388613        0.252444
      -2       1       3        7.922649        7.922752        0.100860
      -1       1       3       31.763558       32.610274        0.353027
       0       1       3        7.479770        7.410466        0.121433
       1       1       3       49.257031       49.255761        0.543750
       2       1       3       37.688742       37.785712        0.426108
       3       1       3       11.530159       11.363978        0.129211
       4       1       3       25.623286       25.527436        0.297890
       5       1       3        2.356229        2.362478        0.106929
       6       1       3        8.366407        8.457659        0.118295
       7       1       3        4.896566        4.894997        0.080125
       8       1       3       16.460915       16.383833        0.199582
       9       1       3        9.328513        9.302419        0.129415
      -9       2       3        1.485084        1.232883        0.200216
      -8       2       3        4.769677        4.616925        0.096195
      -7       2       3        8.502828        8.587025        0.117669
      -6       2       3       13.898175       14.042792        0.174483
      -5       2       3        3.734010        3.661967        0.122193
      -4       2       3       15.715928       15.645127        0.182592
      -3       2       3       30.481526       30.548486        0.339050
      -2       2       3        5.468269        5.410083        0.091813
      -1       2       3       23.104966       23.082894        0.252432
       0       2       3        0.551465        0.456837        0.274080
       1       2       3       33.265200       33.374242        0.371363
       2       2       3        7.195296        7.388031        0.131379
       3       2       3       18.010591       17.920658        0.209080
       4       2       3       13.161125       13.057182        0.154082
       5       2       3        8.763511        8.786239        0.113062
       6       2       3        6.592156        6.563079        0.108158
       7       2       3        3.893687        4.044132        0.099642
       8       2       3        4.052821        4.073451        0.106966
      -8       3       3        4.796893        4.872371        0.122845
      -7       3       3        2.659972        2.653564        0.096495
      -6       3       3        2.021911        2.011243        0.106539
      -5       3       3        4.394406        4.404203        0.089808
      -4       3       3        8.349630        8.454230        0.151700
      -3       3       3        3.434756        3.174272        0.217246
      -2       3       3        2.179677        2.279320        0.155103
      -1       3       3        6.551419        6.485137        0.130375
       0       3       3       16.407288       16.175290        0.183104
       1       3       3        0.413483        0.489285        0.263232
       2       3       3        3.844442        3.883941        0.174898
       3       3       3       17.663492       17.563314        0.230686
       4       3       3        2.095243        2.197681        0.090265
       5       3       3        3.745803        3.738449        0.089750
       6       3       3        1.614763        1.625915        0.265290
       7       3       3        7.045658        7.052659        0.159547
      -7       4       3        1.468786        1.530196        0.117539
      -6       4       3        4.805607        4.756469        0.081536
      -5       4       3        8.755347        8.729548        0.146716
      -4       4       3       13.866179       14.085808        0.199484
      -3       4       3       13.774133       13.878761        0.162347
      -2       4       3       10.177278       10.166120        0.124208
      -1       4       3        0.304328        0.749867        0.240063
       0       4       3        3.529202        3.573514        0.090412
       1       4       3        6.788299        6.908907        0.141855
       2       4       3       13.235853       13.332292        0.155418
       3       4       3        7.677682        7.678737        0.138312
       4       4       3        2.914959        3.113985        0.093008
       5       4       3        1.974418        2.024031        0.084443
       6       4       3        0.902303        1.006578        0.227284
      -5       5       3        3.163066        3.267109        0.119252
      -4       5       3        2.808969        2.784367        0.096543
      -3       5       3        3.858933        3.789459        0.102319
      -2       5       3        3.308433        3.232955        0.088754
      -1       5       3        2.014037        1.980757        0.111105
       0       5       3        1.932506        1.920078        0.144466
       1       5       3        1.354908        1.282498        0.181952
       2       5       3        2.047266        1.997173        0.089426
       3       5       3        0.266006        0.479375        0.301892
       4       5       3        3.410739        3.298939        0.098783
     -10       0       4        5.239428        5.183242        0.225924
      -9       0       4       13.531951       13.793114        0.180987
      -8       0       4        3.687384        3.695673        0.280560
      -7       0       4       11.407835       11.316360        0.214558
      -6       0       4        3.056746        2.946625        0.243257
      -5       0       4        7.456052        7.492997        0.115328
      -4       0       4       19.383841       19.523063        0.216070
      -3       0       4       16.248681       16.403048        0.182999
      -2       0       4       79.158132       76.667529        1.353320
      -1       0       4       50.959204       50.259725        0.535385
       0       0       4       14.261798       14.527216        0.167550
       1       0       4       74.697391       73.036908        0.899817
       2       0       4        4.977508        4.996799        0.072472
       3       0       4        8.234944        8.089314        0.116422
       4       0       4       10.634453       10.866002        0.143596
       5       0       4        6.059565        6.228965        0.102628
       6       0       4        2.196536        2.184949        0.106079
       7       0       4       29.312078       29.143267        0.540470
       8       0       4       14.493896       14.764484        0.248975
       9       0       4        3.883816        3.849286        0.122222
      -9       1       4        5.746047        5.817388        0.094277
      -8       1       4        9.740902        9.701082        0.133951
      -7       1       4        1.107800        0.670373        0.386472
      -6       1       4       10.109049        9.946507        0.136206
      -5       1       4       17.046630       17.023513        0.213992
      -4       1       4       10.267214       10.303883        0.124492
      -3       1       4       26.518292       26.778723        0.316297
      -2       1       4       33.108030       33.349063        0.368008
      -1       1       4       27.190827       27.540516        0.353938
       0       1       4       68.341490       67.250799        0.735388
       1       1       4       14.306957       14.317472        0.168974
       2       1       4        5.350972        5.338258        0.081834
       3       1       4        6.211755        6.058795        0.079916
       4       1       4        3.023644        3.052753        0.068611
       5       1       4       11.092428       10.942577        0.127773
       6       1       4       13.172088       13.136209        0.164317
       7       1       4       10.601009       10.516178        0.145064
       8       1       4       10.393498       10.463747        0.129338
       9       1       4        2.867632        2.781798        0.133855
      -9       2       4        1.096647        0.974320        0.261088
      -8       2       4        7.164538        7.264503        0.105522
      -7       2       4        3.259607        3.173484        0.107542
      -6       2       4        4.150018        4.100975        0.098476
      -5       2       4        9.565725        9.575020        0.141780
      -4       2       4       14.005540       13.996428        0.164219
      -3       2       4        9.259898        9.248027        0.125472
      -2       2       4        8.372438        8.443518        0.131539
      -1       2       4       26.551854       26.851071        0.395826
       0       2       4       23.978710       23.882420        0.271194
       1       2       4        7.778703        7.727419        0.094529
       2       2       4        2.011771        1.743101        0.090981
       3       2       4       16.969262       16.895857        0.194361
       4       2       4        6.981040        6.875609        0.126239
       5       2       4       13.828155       13.705109        0.161106
       6       2       4       12.407187       12.281287        0.151159
       7       2       4        1.290958        1.273695        0.196570
       8       2       4        6.859671        6.798014        0.106303
      -8       3       4        0.079360        0.403980        0.403980
      -7       3       4       15.647737       15.634257        0.225169
      -6       3       4        3.778702        3.922372        0.137269
      -5       3       4        6.034716        6.060446        0.137524
      -4       3       4       27.736509       27.956573        0.319461
      -3       3       4       11.936330       11.819475        0.222493
      -2       3       4        5.356902        5.387021        0.149369
      -1       3       4       13.340710       13.335666        0.178159
       0       3       4       13.431080       13.274788        0.155718
       1       3       4        5.026531        5.102646        0.102146
       2       3       4       26.189307       26.181673        0.292872
       3       3       4       18.434852       18.373622        0.207996
       4       3       4       12.441391       12.493999        0.146934
       5       3       4        3.553510        3.502428        0.126187
       6       3       4        1.023300        0.796178        0.236983
       7       3       4        6.823315        6.840102        0.094289
      -7       4       4        2.684026        2.642196        0.100996
      -6       4       4       11.707336       11.638299        0.141778
      -5       4       4        8.762543        8.615799        0.122685
      -4       4       4        1.534222        1.688046        0.155597
      -3       4       4        9.627183        9.615456        0.164689
      -2       4       4        1.232312        1.383149        0.122395
      -1       4       4        1.158427        1.033247        0.147640
       0       4       4        6.240021        6.144347        0.095463
       1       4       4        3.075360        3.109453        0.118333
       2       4       4       13.172117       13.257074        0.174260
       3       4       4       11.060598       11.008179        0.189214
       4       4       4        2.299984        2.265259        0.075419
       5       4       4        9.194114        9.195271        0.124107
       6       4       4        4.538795        4.458251        0.088583
      -5       5       4       14.475838       14.435027        0.243128
      -4       5       4        1.367490        1.146386        0.273288
      -3       5       4        5.578447        5.557517        0.086137
      -2       5       4        3.330667        3.404996        0.080993
      -1       5       4        3.944913        4.068292        0.079558
       0       5       4        8.880712        8.931349        0.140274
       1       5       4       17.079254       17.138553        0.197479
       2       5       4        3.089878        3.211075        0.081218
       3       5       4        0.501621        0.370540        0.370540
       4       5       4        8.573574        8.483337        0.186771
     -10       1       5        5.558517        5.557697        0.230503
      -9       1       5        3.140542        3.289529        0.093907
      -8       1       5        8.550652        8.484456        0.111225
      -7       1       5        2.657730        2.285301        0.541283
      -6       1       5       17.374199       17.337532        0.199854
      -5       1       5        9.859567        9.731598        0.176285
      -4       1       5        0.510323        0.403609        0.208417
      -3       1       5       25.522278       25.508234        0.323715
      -2       1       5        7.995117        7.932780        0.096965
      -1       1       5        1.949085        1.853672        0.074627
       0       1       5       14.525559       14.767193        0.165139
       1       1       5       18.569562       18.561519        0.220036
       2       1       5        7.956039        7.830836        0.101024
       3       1       5        3.881224        3.996999        0.062663
       4       1       5       16.751853       16.720945        0.188855
       5       1       5        1.908237        2.012610        0.072662
       6       1       5       13.691555       13.693429        0.157920
       7       1       5       11.408739       11.228535        0.174577
       8       1       5        0.063476        0.479583        0.479583
      -9       2       5        4.442115        4.483637        0.135189
      -8       2       5       10.408958       10.378825        0.128459
      -7       2       5        5.649336        5.621121        0.100070
      -6       2       5        3.737437        3.668651        0.102981
      -5       2       5       23.673755       23.515102        0.266661
      -4       2       5        4.311806        4.331282        0.095128
      -3       2       5        2.943854        2.894858        0.158784
      -2       2       5        3.149383        3.216209        0.088910
      -1       2       5       39.234008       39.337514        0.439699
       0       2       5       12.446455       12.470766        0.151269
       1       2       5       16.745732       16.875426        0.191601
       2       2       5       21.856874       21.767866        0.245088
       3       2       5       13.965580       13.876959        0.161275
       4       2       5        1.371463        1.378913        0.108362
       5       2       5        6.859718        6.744034        0.101896
       6       2       5       17.682902       17.643696        0.208100
       7       2       5        1.615192        1.604992        0.136421
       8       2       5        4.940684        5.061028        0.109361
      -8       3       5        1.781244        1.848675        0.146823
      -7       3       5       10.539784       10.490948        0.126104
      -6       3       5        1.474105        1.190966        0.658895
      -5       3       5        3.525871        3.347835        0.149554
      -4       3       5        9.497727        9.507366        0.127760
      -3       3       5        8.262512        8.274902        0.119229
      -2       3       5        4.465297        4.507549        0.119839
      -1       3       5        1.615135        1.828852        0.172410
       0       3       5        7.030109        7.141008        0.099986
       1       3       5        8.258499        8.060397        0.126545
       2       3       5        4.988220        4.912942        0.097239
       3       3       5        0.652238        0.627535        0.220227
       4       3       5        3.407748        3.454707        0.081578
       5       3       5       11.468971       11.407454        0.142464
       6       3       5        0.682980        0.447884        0.297219
       7       3       5        1.841554        1.922420        0.098304
      -7       4       5        8.668678        8.531354        0.107044
      -6       4       5       11.189542       11.124747        0.157979
      -5       4       5        6.632690        6.639578        0.128972
      -4       4       5        6.082390        6.129519        0.151894
      -3       4       5        1.137681        1.153776        0.234157
      -2       4       5       10.520430       10.293202        0.172925
      -1       4       5       14.058416       14.100355        0.172325
       0       4       5       15.544752       15.692992        0.188477
       1       4       5       12.911642       12.890694        0.163558
       2       4       5        7.758777        7.863778        0.111617
       3       4       5        0.917981        0.985799        0.198271
       4       4       5        8.122106        8.202500        0.100463
       5       4       5        7.735891        7.836262        0.101794
       6       4       5        6.810183        6.821657        0.106971
      -5       5       5        0.830517        0.507149        0.339220
      -4       5       5        0.422571        0.410244        0.410244
      -3       5       5        1.884098        1.926941        0.095493
      -2       5       5        3.738950        3.515964        0.096607
      -1       5       5        0.824528        0.935040        0.190796
       0       5       5        3.222689        3.290137        0.146890
       1       5       5        3.700760        3.754198        0.129422
       2       5       5        2.049812        1.956016        0.113925
       3       5       5        2.558600        2.488333        0.096534
     -10       0       6        6.252565        6.246439        0.165896
      -9       0       6        8.859641        9.009828        0.196940
      -8       0       6        0.203859        0.646220        0.646220
      -7       0       6       28.458070       28.242167        0.317626
      -6       0       6       22.780576       22.509331        0.227500
      -5       0       6       19.198871       18.950462        0.310987
      -4       0       6       11.816529       11.889912        0.146829
      -3       0       6        6.261439        6.210958        0.092543
      -2       0       6       22.995196       23.056236        0.274225
      -1       0       6       24.952213       24.710524        0.282262
       0       0       6       55.472247       55.194474        0.644956
       1       0       6       26.351293       26.094635        0.286497
       2       0       6        3.472396        3.623534        0.089839
       3       0       6       42.563612       42.576050        0.491373
       4       0       6        6.532648        6.501461        0.139308
       5       0       6        4.555893        4.565852        0.094275
       6       0       6       11.655818       11.849895        0.157162
       7       0       6        2.017415        2.111232        0.390825
       8       0       6        3.878751        3.844607        0.131118
      -9       1       6        8.439456        8.402024        0.129781
      -8       1       6        2.364682        2.403185        0.088774
      -7       1       6        7.756926        7.839515        0.200602
      -6       1       6       22.002715       21.759596        0.294741
      -5       1       6        3.631362        3.618011        0.083042
      -4       1       6       23.687355       23.627526        0.270515
      -3       1       6        1.147581        1.096996        0.107147
      -2       1       6        4.168999        4.138478        0.062819
      -1       1       6        1.169384        1.239153        0.081699
       0       1       6       30.979309       30.850770        0.343394
       1       1       6       25.362779       25.564037        0.287566
       2       1       6       36.302042       36.112879        0.404056
       3       1       6        3.768700        3.800789        0.081515
       4       1       6       11.238934       11.260107        0.135809
       5       1       6       16.069167       16.012807        0.181509
       6       1       6        8.268994        8.210420        0.107643
       7       1       6        1.801488        1.745480        0.113579
       8       1       6        3.708572        3.629738        0.102842
      -9       2       6       10.557128       10.540873        0.192443
      -8       2       6       13.548090       13.614698        0.163304
      -7       2       6        2.601714        2.649245        0.164210
      -6       2       6        1.907000        1.719913        0.159048
      -5       2       6       15.925311       16.020612        0.188366
      -4       2       6        4.423753        4.534865        0.133047
      -3       2       6       20.953028       20.760780        0.321113
      -2       2       6       15.072152       14.819919        0.177515
      -1       2       6        7.697204        7.652385        0.126497
       0       2       6        4.048170        4.092310        0.079954
       1       2       6       22.465902       22.459742        0.251860
       2       2       6        5.608916        5.707276        0.088557
       3       2       6       11.894576       11.780068        0.141339
       4       2       6        4.610818        4.641767        0.087977
       5       2       6       12.467147       12.435835        0.159028
       6       2       6        2.655502        2.785462        0.142793
       7       2       6        4.306962        4.348103        0.127440
       8       2       6        0.342046        0.457384        0.457384
      -8       3       6       10.354050       10.435995        0.144251
      -7       3       6        7.196639        7.226272        0.099210
      -6       3       6        4.400337        4.435087        0.134855
      -5       3       6        3.879816        3.836014        0.123063
      -4       3       6        5.082815        5.132641        0.100941
      -3       3       6        0.321207        0.444072        0.444072
      -2       3       6       34.307580       34.087974        0.406526
      -1       3       6       18.337456       18.419826        0.224772
       0       3       6        0.697500        0.836481        0.195466
       1       3       6       11.811174       11.828356        0.148030
       2       3       6        2.778143        2.808042        0.083175
       3       3       6        7.918728        8.058598        0.126322
       4       3       6       18.430084       18.315567        0.211148
       5       3       6       17.070602       17.090933        0.193300
       6       3       6        0.783168        0.886736        0.175750
       7       3       6        4.669693        4.686577        0.098876
      -7       4       6        3.664570        3.744463        0.092888
      -6       4       6        2.525239        2.403913        0.106589
      -5       4       6        0.167766        0.337343        0.337343
      -4       4       6        9.666836        9.696443        0.139194
      -3       4       6        8.997505        8.989549        0.155015
      -2       4       6        3.508195        3.472319        0.174593
      -1       4       6       16.272343       16.368873        0.196675
       0       4       6        4.484326        4.362110        0.105703
       1       4       6        5.060479        5.223792        0.121929
       2       4       6        3.363790        3.468717        0.102562
       3       4       6        0.928516        0.983056        0.156074
       4       4       6        6.602799        6.679222        0.118734
       5       4       6        5.238802        5.270674        0.086081
      -4       5       6        4.222729        4.040668        0.113328
      -3       5       6       10.833121       10.716809        0.131442
      -2       5       6        0.162742        0.396485        0.396485
      -1       5       6       10.199284       10.102970        0.142046
       0       5       6       15.486412       15.403571        0.175965
       1       5       6        0.810501        0.631427        0.263595
       2       5       6        2.427188        2.423819        0.094485
       3       5       6        7.101006        7.040241        0.095891
      -9       1       7        7.437125        7.496999        0.125229
      -8       1       7       13.311769       13.416408        0.158957
      -7       1       7       12.929912       12.636060        0.163289
      -6       1       7        2.950519        2.741806        0.207797
      -5       1       7        1.875029        1.644810        0.218241
      -4       1       7       16.520359       16.683225        0.205361
      -3       1       7       33.155553       32.896656        0.365902
      -2       1       7       10.279438       10.232302        0.118944
      -1       1       7       35.824085       36.169600        0.402157
       0       1       7       10.428623       10.596226        0.126269
       1       1       7        7.626203        7.569544        0.096459
       2       1       7        9.570885        9.808262        0.117699
       3       1       7        9.683861        9.523655        0.116583
       4       1       7        5.165428        5.150631        0.082002
       5       1       7        3.928199        4.004123        0.087109
       6       1       7        6.140970        6.251320        0.111043
       7       1       7        2.060100        2.105754        0.124668
       8       1       7        1.019061        0.834026        0.399170
      -9       2       7        5.617918        5.600446        0.125777
      -8       2       7        4.505214        4.390558        0.118322
      -7       2       7        7.833293        7.837793        0.137209
      -6       2       7        0.804034        0.854751        0.472914
      -5       2       7        8.319385        8.578461        0.144542
      -4       2       7        4.734100        4.638319        0.135986
      -3       2       7       23.106260       23.071194        0.265493
      -2       2       7       10.408595       10.237187        0.138177
      -1       2       7        2.036477        2.032068        0.173332
       0       2       7       20.738684       20.975223        0.235166
       1       2       7       15.925276       15.909117        0.181116
       2       2       7       13.342363       13.386934        0.158933
       3       2       7        3.414301        3.501857        0.082208
       4       2       7       22.059214       22.111988        0.252665
       5       2       7        3.769311        3.680761        0.098443
       6       2       7        1.867160        1.953356        0.115531
       7       2       7        3.291601        3.322349        0.093727
      -8       3       7        5.788618        6.029760        0.125608
      -7       3       7        0.261416        0.408534        0.408534
      -6       3       7        4.857676        5.009491        0.113064
      -5       3       7        7.147509        7.324411        0.116707
      -4       3       7        4.079840        4.203451        0.142663
      -3       3       7        3.625510        3.542598        0.122072
      -2       3       7       16.107780       16.083532        0.187935
      -1       3       7        2.273533        2.308766        0.147632
       0       3       7        1.793805        1.748170        0.087117
       1       3       7        7.744294        7.782737        0.102177
       2       3       7        9.721801        9.525230        0.119487
       3       3       7        2.531146        2.489237        0.098086
       4       3       7        1.035694        0.994837        0.181572
       5       3       7        3.908184        3.996248        0.115269
       6       3       7        4.096892        4.017213        0.083512
      -7       4       7        3.850679        3.903972        0.101342
      -6       4       7        0.015581        0.411825        0.336327
      -5       4       7        1.970009        1.887194        0.087777
      -4       4       7        5.436003        5.377825        0.100704
      -3       4       7        7.349429        7.218726        0.158131
      -2       4       7       10.982146       11.125646        0.148397
      -1       4       7        9.616128        9.920585        0.137027
       0       4       7        0.747864        0.719305        0.295749
       1       4       7        2.041029        2.025734        0.203072
       2       4       7        7.619620        7.825471        0.104849
       3       4       7       13.384623       13.354026        0.155162
       4       4       7       11.468663       11.437220        0.134123
       5       4       7        7.879601        7.841301        0.117248
      -4       5       7        0.431686        0.533385        0.533385
      -3       5       7        3.682749        3.559916        0.088461
      -2       5       7        0.956657        1.144902        0.173460
      -1       5       7        1.731196        1.471598        0.297375
       0       5       7        0.235266        0.384578        0.384578
       1       5       7        1.736868        1.643442        0.146578
       2       5       7        0.906218        0.863481        0.218113
      -9       0       8        3.678596        4.081789        0.327058
      -8       0       8       12.639405       12.503200        0.194666
      -7       0       8        1.002891        0.802932        0.659057
      -6       0       8        1.865585        1.941855        0.204558
      -5       0       8       29.808641       29.595608        0.354883
      -4       0       8       42.804601       42.511410        0.555243
      -3       0       8        8.202931        8.245969        0.181727
      -2       0       8       37.118643       37.596542        0.413482
      -1       0       8       39.146828       38.939312        0.430352
       0       0       8       30.099571       29.957136        0.360852
       1       0       8       14.976040       14.703741        0.186854
       2       0       8       18.070727       17.971644        0.216363
       3       0       8        5.997171        5.710604        0.102663
       4       0       8        1.856037        1.680387        0.117185
       5       0       8       21.548334       21.490463        0.255351
       6       0       8        7.042398        7.064347        0.097282
       7       0       8       11.891325       11.877289        0.155515
       8       0       8        9.708882        9.644014        0.175223
      -9       1       8        3.925491        3.684834        0.190839
      -8       1       8        4.407190        4.297441        0.180768
      -7       1       8        0.002349        0.803368        0.545298
      -6       1       8        3.103084        3.021506        0.101215
      -5       1       8        7.322611        7.434985        0.117540
      -4       1       8       23.423640       23.187497        0.259348
      -3       1       8        5.409177        5.163042        0.091454
      -2       1       8       29.967245       29.922065        0.359420
      -1       1       8       16.787083       17.075714        0.192882
       0       1       8        9.239617        9.209126        0.109730
       1       1       8       16.935352       16.930446        0.191270
       2       1       8       12.111674       12.199180        0.141403
       3       1       8       10.946248       10.993180        0.148365
       4       1       8        9.447618        9.357243        0.113921
       5       1       8        2.155740        2.013629        0.102242
       6       1       8       11.709962       11.632712        0.175400
       7       1       8       12.334437       12.214336        0.157802
      -9       2       8       13.372794       13.471822        0.163179
      -8       2       8        4.664045        4.643705        0.094749
      -6       2       8        6.470616        6.818871        0.108506
      -5       2       8        2.413072        2.507150        0.177064
      -4       2       8       16.272063       16.103105        0.204678
      -3       2       8       30.019350       30.292408        0.350130
      -2       2       8        9.671990        9.416687        0.132130
      -1       2       8       12.116754       12.111978        0.147865
       0       2       8        0.935166        1.017300        0.119637
       1       2       8        4.233010        4.274810        0.084703
       2       2       8       13.309264       13.132403        0.162823
       3       2       8       18.143266       18.036352        0.205200
       4       2       8        1.548445        1.395170        0.155896
       5       2       8        6.777102        6.801029        0.108272
       6       2       8        4.217158        3.992743        0.182494
       7       2       8        4.902959        4.864463        0.131177
      -8       3       8        8.470802        8.355776        0.132882
      -7       3       8        0.471559        0.744715        0.245415
      -6       3       8       11.397253       11.533430        0.169012
      -5       3       8        2.733784        2.667883        0.119413
      -4       3       8        0.822108        0.754255        0.246022
      -3       3       8        7.570024        7.685896        0.110475
      -2       3       8        8.974422        8.941868        0.122004
      -1       3       8        4.635708        4.573511        0.093444
       0       3       8       17.796286       17.679084        0.200811
       1       3       8        8.987296        8.880484        0.121660
       2       3       8        2.336852        2.381218        0.092682
       3       3       8       19.198272       18.996579        0.219731
       4       3       8       13.347192       13.142298        0.153457
       5       3       8        3.256170        3.246229        0.080948
       6       3       8        4.492903        4.442297        0.084545
      -6       4       8        4.773445        4.631954        0.087507
      -5       4       8        8.939573        8.922219        0.135809
      -4       4       8        3.753889        3.723976        0.075278
      -3       4       8        1.350233        1.338731        0.136441
      -2       4       8        1.328122        0.972780        0.247590
      -1       4       8        5.045307        4.995398        0.186656
       0       4       8        4.247936        4.244879        0.114867
       1       4       8       13.837724       13.782235        0.169373
       2       4       8        4.038006        4.125409        0.100611
       3       4       8        8.107589        8.174717        0.103162
       4       4       8        8.246493        8.198414        0.125497
      -4       5       8        5.080829        4.935180        0.099583
      -3       5       8        1.422042        1.153993        0.150101
      -2       5       8        1.945679        1.868930        0.121074
      -1       5       8        1.581832        1.436001        0.119871
       0       5       8        4.558981        4.727261        0.096495
       1       5       8        5.049924        5.128158        0.089606
       2       5       8       15.301482       15.208221        0.177586
      -9       1       9        7.508984        7.476229        0.124290
      -8       1       9        6.549369        6.563840        0.114112
      -7       1       9        5.759205        5.738902        0.134707
      -6       1       9       11.799965       11.966202        0.149265
      -5       1       9       29.190046       29.089345        0.329651
      -4       1       9       11.983839       12.021647        0.145200
      -3       1       9       13.823982       13.851715        0.162668
      -2       1       9        8.425296        8.458842        0.107973
      -1       1       9       23.478299       23.213143        0.259712
       0       1       9       10.954607       10.865542        0.128224
       1       1       9       24.451649       24.426215        0.273990
       2       1       9       23.843867       23.720666        0.266242
       3       1       9        2.170223        2.130493        0.090101
       4       1       9        8.142029        8.111658        0.115597
       5       1       9        2.413760        2.519107        0.097971
       6       1       9       10.513287       10.732195        0.140689
       7       1       9        0.470691        0.634192        0.634192
      -9       2       9        2.069305        2.285673        0.111414
      -8       2       9        2.077190        2.233070        0.125678
      -7       2       9        7.373895        7.042585        0.295437
      -6       2       9       10.031166       10.243535        0.166829
      -5       2       9        0.690456        0.976934        0.313308
      -4       2       9        6.738744        6.799706        0.143581
      -3       2       9       12.934665       12.771844        0.165496
      -2       2       9        7.312442        7.127482        0.107012
      -1       2       9        5.035141        5.007295        0.079212
       0       2       9       13.230840       13.220061        0.164793
       1       2       9        4.819217        4.816742        0.095937
       2       2       9       15.696115       15.696178        0.181669
       3       2       9        2.739801        2.718750        0.083015
       4       2       9        6.768338        6.762766        0.097483
       5       2       9        5.863064        5.852948        0.132284
       6       2       9       10.602114       10.611786        0.130851
      -8       3       9        4.171536        4.144635        0.109911
      -7       3       9        5.598026        5.596427        0.138406
      -6       3       9       10.028249       10.127191        0.165264
      -5       3       9        0.325532        0.561249        0.561249
      -4       3       9       10.839994       10.940750        0.149549
      -3       3       9        4.000846        3.930522        0.132891
      -2       3       9        5.066734        5.168946        0.121471
      -1       3       9        1.849864        1.867967        0.196291
       0       3       9       11.545152       11.424535        0.139589
       1       3       9        5.692455        5.679877        0.086756
       2       3       9        2.140753        2.216957        0.097500
       3       3       9       10.626502       10.604716        0.136192
       4       3       9        4.445148        4.361078        0.074937
       5       3       9        0.954544        0.680808        0.233036
       6       3       9        3.258530        3.136192        0.113379
      -6       4       9        0.600234        0.510000        0.316351
      -5       4       9        0.192836        0.551725        0.551725
      -4       4       9        2.628876        2.578410        0.077031
      -3       4       9        1.235721        1.309656        0.196238
      -2       4       9        1.073217        0.715262        0.268720
      -1       4       9        2.119937        1.946561        0.150760
       0       4       9        4.565400        4.587483        0.094043
       1       4       9        6.261904        6.200081        0.091808
       2       4       9        4.719332        4.599022        0.076301
       3       4       9        5.725728        5.776331        0.086076
       4       4       9        1.826941        1.497164        0.117454
      -3       5       9        3.828204        3.840703        0.080384
      -2       5       9        1.762089        1.787344        0.128821
      -1       5       9        4.795821        4.750684        0.087745
       0       5       9        0.738842        0.660227        0.280490
       1       5       9        1.509101        1.528987        0.117285
      -9       0      10       12.859506       13.081667        0.259420
      -8       0      10        4.592579        4.734026        0.284082
      -7       0      10        2.119441        2.446876        0.350999
      -6       0      10       30.447454       30.446839        0.351657
      -5       0      10       17.945219       18.121810        0.230471
      -4       0      10        2.423664        2.655315        0.219171
      -3       0      10        3.555779        3.738716        0.351239
      -2       0      10       24.520750       24.278180        0.308407
      -1       0      10        3.318716        3.265425        0.092571
       0       0      10       35.537677       35.668333        0.399650
       1       0      10       46.218223       46.215690        0.512845
       2       0      10       10.384202       10.343597        0.146539
       3       0      10        1.921319        1.837716        0.129940
       4       0      10        3.764073        3.917142        0.121091
       5       0      10       15.076841       15.181238        0.225637
       6       0      10       10.519703       10.538026        0.161611
       7       0      10       14.015860       13.809779        0.180032
      -9       1      10        1.870081        2.050805        0.162790
      -8       1      10       10.739186       10.744766        0.280064
      -7       1      10        9.682603        9.683026        0.142953
      -6       1      10       12.745509       12.841339        0.156703
      -5       1      10        9.149724        8.978140        0.145417
      -4       1      10        0.370016        0.407676        0.313868
      -3       1      10        3.407500        3.507136        0.088071
      -2       1      10       10.087893       10.136074        0.128077
      -1       1      10        0.332807        0.279464        0.279464
       0       1      10       21.486320       21.587265        0.242710
       1       1      10       15.102021       15.229905        0.173677
       2       1      10       11.546513       11.742231        0.140938
       3       1      10       16.425400       16.480595        0.190414
       4       1      10        0.942128        0.863308        0.173525
       5       1      10        1.563687        1.464991        0.236537
       6       1      10        1.008860        1.015185        0.172451
       7       1      10        3.258479        3.299848        0.136464
      -9       2      10        4.197545        4.115945        0.099603
      -8       2      10        5.986483        6.006080        0.115410
      -7       2      10       15.811541       15.568237        0.290803
      -6       2      10        5.635620        5.694032        0.124382
      -5       2      10        0.036293        0.567803        0.567803
      -4       2      10        9.933959       10.097029        0.166772
      -3       2      10        5.991943        6.024118        0.116919
      -2       2      10       17.051407       16.839537        0.202229
      -1       2      10       24.315096       24.116592        0.273144
       0       2      10        9.107157        9.106262        0.113820
       1       2      10        3.912671        3.859145        0.087010
       2       2      10       15.507006       15.463829        0.184104
       3       2      10        6.028979        5.993747        0.092306
       4       2      10       11.455456       11.482596        0.140197
       5       2      10       11.316016       11.507823        0.149126
       6       2      10        2.264823        2.280460        0.100139
      -8       3      10        5.601877        5.703508        0.110387
      -7       3      10        6.065189        5.976621        0.093085
      -6       3      10        1.272888        1.310343        0.119629
      -5       3      10        4.529393        4.413842        0.090764
      -4       3      10       14.463283       14.504482        0.180377
      -3       3      10        8.128659        8.261053        0.115871
      -2       3      10        8.438153        8.638287        0.160964
      -1       3      10       10.189240       10.171037        0.156548
       0       3      10        2.043154        1.948846        0.094149
       1       3      10        1.515154        1.559712        0.119260
       2       3      10        2.799015        2.676135        0.091662
       3       3      10        0.910079        0.841665        0.297698
       4       3      10        5.605120        5.704647        0.082993
       5       3      10       11.128472       11.165572        0.132440
      -6       4      10        2.462520        2.360212        0.092724
      -5       4      10        8.782600        8.556985        0.128047
      -4       4      10        3.102029        3.090162        0.130297
      -3       4      10       11.124500       11.081065        0.148087
      -2       4      10        8.847347        8.842907        0.119031
      -1       4      10        0.004464        0.532353        0.532353
       0       4      10        7.351100        7.278049        0.099818
       1       4      10        0.328486        0.606218        0.243037
       2       4      10        2.347298        2.312185        0.080504
       3       4      10        5.998205        5.953654        0.100108
      -2       5      10        3.220528        3.191238        0.100931
      -1       5      10        6.889065        6.970222        0.108881
      -9       1      11        4.608621        4.635515        0.209004
      -8       1      11        2.298626        2.406969        0.159682
      -7       1      11       12.213714       12.177028        0.159124
      -6       1      11        3.672351        3.557527        0.120668
      -5       1      11        0.745135        0.795047        0.257367
      -4       1      11        2.407388        2.457153        0.101649
      -3       1      11       22.656512       22.389283        0.254921
      -2       1      11       16.214120       15.999375        0.183560
      -1       1      11       15.228848       15.255819        0.175368
       0       1      11       25.520295       25.622646        0.288480
       1       1      11        0.379902        0.528867        0.528867
       2       1      11        2.363655        2.363620        0.086890
       3       1      11        6.568069        6.673230        0.109847
       4       1      11       20.173182       20.244011        0.240762
       5       1      11        9.762819        9.764067        0.142373
       6       1      11       10.264344       10.387492        0.179652
      -8       2      11        8.052919        8.189444        0.127745
      -7       2      11        8.538877        8.466699        0.125297
      -6       2      11        0.812332        0.895042        0.302758
      -5       2      11       11.383380       11.609479        0.162645
      -4       2      11        4.949278        5.078386        0.129648
      -3       2      11        8.604920        8.599767        0.140335
      -2       2      11        6.654661        6.646879        0.106466
      -1       2      11       15.292321       15.348616        0.179898
       0       2      11        2.091631        2.193696        0.084383
       1       2      11        5.265636        5.321654        0.091262
       2       2      11       10.131168       10.025468        0.125973
       3       2      11        5.384442        5.432403        0.104176
       4       2      11        1.997517        2.009353        0.129061
       5       2      11        5.901048        5.941885        0.113163
       6       2      11        4.334772        4.291270        0.105819
      -7       3      11        0.855125        1.070140        0.252705
      -6       3      11        3.762885        3.602083        0.100940
      -5       3      11        1.289174        1.320568        0.131409
      -4       3      11        8.081439        8.293130        0.159250
      -3       3      11        2.120507        2.012238        0.188368
      -2       3      11        8.050976        8.030193        0.249833
      -1       3      11       11.635951       11.734990        0.165202
       0       3      11        2.152299        2.294101        0.089606
       1       3      11        7.016192        7.025383        0.121905
       2       3      11        0.757543        0.526688        0.258919
       3       3      11        7.191450        7.121868        0.094564
       4       3      11        1.089756        1.202497        0.125418
       5       3      11        8.412277        8.360383        0.108413
      -5       4      11        1.095175        1.063156        0.151509
      -4       4      11        0.603690        0.498498        0.329678
      -3       4      11        3.590967        3.494710        0.086485
      -2       4      11        7.587280        7.583403        0.101759
      -1       4      11        3.080478        3.150508        0.087797
       0       4      11        1.380858        1.385857        0.224349
       1       4      11        2.113735        2.077450        0.091349
       2       4      11        0.836223        0.986256        0.144294
       3       4      11        0.309788        0.560981        0.560981
      -9       0      12        0.017571        0.677274        0.677274
      -8       0      12        3.086389        3.134103        0.342508
      -7       0      12        4.125675        4.481629        0.148039
      -6       0      12        0.010732        0.735527        0.735527
      -5       0      12       11.839251       11.885285        0.237538
      -4       0      12       27.765352       27.441757        0.321100
      -3       0      12       21.479742       21.495116        0.298890
      -2       0      12        7.289264        7.222257        0.151755
      -1       0      12       18.792190       18.676188        0.214877
       0       0      12        6.598476        6.759956        0.100376
       1       0      12        4.461135        4.463855        0.090641
       2       0      12       15.660657       15.647364        0.187739
       3       0      12       29.812525       29.971486        0.361353
       4       0      12        3.024352        3.113374        0.160003
       5       0      12        7.558390        7.443789        0.142967
       6       0      12       17.529704       17.323395        0.279041
      -9       1      12        0.428226        0.642028        0.642028
      -8       1      12        2.436702        2.332831        0.131718
      -7       1      12        3.137333        3.191708        0.124788
      -6       1      12       11.580542       11.575405        0.174089
      -5       1      12        8.904842        8.865777        0.132736
      -4       1      12       16.162688       16.228370        0.192161
      -3       1      12       13.082579       12.984606        0.179920
      -2       1      12        5.432038        5.401666        0.118012
      -1       1      12       16.637179       16.655630        0.191122
       0       1      12        0.786233        0.789873        0.135809
       1       1      12        2.517881        2.591332        0.074945
       2       1      12        8.781251        8.738707        0.153254
       3       1      12        6.009956        5.999333        0.097469
       4       1      12        6.096302        6.008244        0.108414
       5       1      12       13.458129       13.427584        0.174659
       6       1      12        1.479500        1.340522        0.183457
      -8       2      12        5.178805        5.022151        0.158408
      -7       2      12        5.076368        5.245665        0.105529
      -6       2      12        5.431341        5.364420        0.170096
      -5       2      12        8.730378        8.894268        0.144011
      -4       2      12        1.542795        1.490839        0.186960
      -3       2      12        2.556695        2.419587        0.142154
      -2       2      12       18.702942       18.698930        0.221647
      -1       2      12       10.495246       10.343114        0.128908
       0       2      12        7.421656        7.441572        0.103316
       1       2      12        6.895205        6.866950        0.096942
       2       2      12        1.070572        1.046566        0.175647
       3       2      12        8.363476        8.573856        0.126548
       4       2      12       18.225917       18.195054        0.215343
       5       2      12        8.484162        8.396190        0.127453
      -7       3      12        1.818258        1.904915        0.133164
      -6       3      12        1.132417        0.870172        0.231972
      -5       3      12        1.526684        1.453100        0.133668
      -4       3      12        6.339521        6.330482        0.113650
      -3       3      12       11.634290       11.733712        0.220242
      -2       3      12       16.652708       16.575283        0.253518
      -1       3      12        0.875762        0.754718        0.346797
       0       3      12        4.736676        4.670974        0.106766
       1       3      12       10.617014       10.563143        0.133378
       2       3      12        3.436876        3.601111        0.077618
       3       3      12       10.338252       10.385567        0.123501
       4       3      12        0.152957        0.513323        0.513323
      -5       4      12        2.496730        2.417106        0.132439
      -4       4      12        1.018228        0.987320        0.182832
      -3       4      12        3.112136        3.037598        0.090633
      -2       4      12        0.645947        0.374700        0.374700
      -1       4      12        8.256791        8.265168        0.109005
       0       4      12        8.908243        8.919361        0.118395
       1       4      12        2.274286        2.271453        0.090651
       2       4      12       10.719036       10.728467        0.127523
      -8       1      13        0.279715        0.542863        0.433318
      -7       1      13        5.512392        5.395368        0.125454
      -6       1      13        3.972571        3.925303        0.147208
      -5       1      13        5.365078        5.410822        0.116864
      -4       1      13        7.035593        7.052375        0.109754
      -3       1      13        1.627684        1.391258        0.129989
      -2       1      13       10.190290       10.088607        0.146274
      -1       1      13        4.280087        4.226346        0.079902
       0       1      13        9.158430        9.122226        0.118671
       1       1      13        4.650299        4.722923        0.079325
       2       1      13       19.584835       19.788886        0.231534
       3       1      13       10.790088       10.917417        0.140590
       4       1      13        4.574015        4.518296        0.109101
       5       1      13        7.361511        7.286083        0.124937
      -8       2      13        2.529640        2.711254        0.124732
      -7       2      13        4.042800        4.113271        0.118525
      -6       2      13        0.830001        0.412068        0.412068
      -5       2      13       15.393024       15.530937        0.245323
      -4       2      13        3.291497        3.193118        0.143036
      -3       2      13       13.144932       13.150665        0.178773
      -2       2      13        9.888262        9.994599        0.137621
      -1       2      13        6.437026        6.436925        0.097366
       0       2      13        5.717664        5.632850        0.092724
       1       2      13        9.330130        9.456585        0.121865
       2       2      13       10.729381       10.718675        0.138033
       3       2      13        3.066055        3.156327        0.088852
       4       2      13        9.401531        9.435359        0.119566
      -7       3      13        4.947853        4.859424        0.105688
      -6       3      13        4.544780        4.547857        0.158893
      -5       3      13        0.326714        0.558211        0.558211
      -4       3      13        1.797265        1.903523        0.107695
      -3       3      13        5.450785        5.441231        0.111410
      -2       3      13        3.467936        3.457890        0.135090
      -1       3      13        1.948897        1.906699        0.151991
       0       3      13        0.336271        0.360971        0.360971
       1       3      13        9.641953        9.747307        0.119275
       2       3      13        0.583911        0.417133        0.417133
       3       3      13        6.352052        6.406091        0.096970
      -4       4      13        9.574561        9.484777        0.183380
      -3       4      13       10.294676       10.311644        0.127342
      -2       4      13        5.961826        5.936918        0.103309
      -1       4      13        0.997139        0.882496        0.258718
       0       4      13        4.461291        4.469787        0.085383
       1       4      13        5.099310        5.073263        0.089289
      -8       0      14       11.966141       11.833850        0.275736
      -7       0      14        5.793045        6.244357        0.262468
      -6       0      14        9.227909        9.349813        0.196944
      -5       0      14        1.449781        1.021078        0.434648
      -4       0      14        2.360382        2.433721        0.304496
      -3       0      14        7.544418        7.535250        0.120873
      -2       0      14       13.469302       13.504444        0.163529
      -1       0      14       12.539504       12.673989        0.169990
       0       0      14       13.065971       13.087781        0.160677
       1       0      14       16.639317       16.565929        0.200111
       2       0      14       17.861885       17.965801        0.218970
       3       0      14        3.419972        3.545138        0.186566
       4       0      14        0.412782        0.557494        0.557494
       5       0      14        7.156309        7.174050        0.138853
      -8       1      14        1.296624        1.100182        0.478249
      -7       1      14        7.057798        7.074885        0.135289
      -6       1      14        8.476217        8.395296        0.137875
      -5       1      14        9.281974        9.105767        0.141170
      -4       1      14        7.301440        7.442513        0.122472
      -3       1      14        1.053512        0.942550        0.315892
      -2       1      14        7.707317        7.711031        0.106756
      -1       1      14       12.123260       12.116105        0.154918
       0       1      14        5.363026        5.366190        0.085092
       1       1      14       20.206920       20.277327        0.235870
       2       1      14        3.178855        3.237128        0.100570
       3       1      14        1.470911        1.233532        0.174428
       4       1      14        2.817285        2.784439        0.105503
      -7       2      14        3.410830        3.353357        0.127213
      -6       2      14        4.584187        4.575915        0.125073
      -5       2      14        1.471678        1.382896        0.260220
      -4       2      14        8.607036        8.651185        0.236377
      -3       2      14        1.592245        1.732397        0.285884
      -2       2      14        6.657309        6.588399        0.107041
      -1       2      14        2.001891        2.088660        0.101979
       0       2      14       13.692348       13.601471        0.165325
       1       2      14        4.652048        4.742257        0.098874
       2       2      14        2.308643        2.364847        0.091215
       3       2      14        5.170433        5.110479        0.088926
       4       2      14        5.960874        6.065888        0.099398
      -6       3      14       13.475830       13.232914        0.157746
      -5       3      14        1.629599        1.497298        0.144301
      -4       3      14       10.204283       10.032946        0.163802
      -3       3      14       15.093402       15.050581        0.226277
      -2       3      14        4.021647        4.053147        0.091203
      -1       3      14        9.311584        9.370486        0.126298
       0       3      14        9.533785        9.557406        0.124696
       1       3      14        6.953677        7.048901        0.115792
       2       3      14        5.274593        5.326631        0.097291
       3       3      14       12.715775       12.630123        0.181428
      -3       4      14        4.374647        4.422895        0.095656
      -2       4      14        5.322474        5.428075        0.096659
      -1       4      14        3.358638        3.365709        0.104268
      -8       1      15        7.183097        7.310130        0.112978
      -7       1      15        6.633235        6.711930        0.168154
      -6       1      15        3.379177        3.474622        0.144457
      -5       1      15       11.329370       11.288047        0.171393
      -4       1      15        0.623283        0.397240        0.397240
      -3       1      15        0.647473        0.607289        0.407790
      -2       1      15        6.068615        6.098360        0.095861
      -1       1      15        5.829669        5.799741        0.098601
       0       1      15        3.405817        3.347387        0.096387
       1       1      15        3.700283        3.644173        0.112318
       2       1      15        4.155093        4.058078        0.115617
       3       1      15        3.084339        3.233574        0.102121
       4       1      15        5.602053        5.526029        0.106158
      -7       2      15       11.611507       11.531695        0.147935
      -6       2      15        3.051691        3.030742        0.109989
      -5       2      15        6.268629        6.343579        0.125943
      -4       2      15       10.616806       10.568349        0.144338
      -3       2      15        9.627906        9.816517        0.158515
      -2       2      15        2.696723        2.583699        0.114590
      -1       2      15        6.355266        6.271284        0.106383
       0       2      15       17.755085       17.841805        0.218525
       1       2      15        1.733659        1.599500        0.151052
       2       2      15        6.438153        6.523803        0.094339
       3       2      15        2.033526        2.016804        0.133589
      -5       3      15        2.742158        2.636911        0.120207
      -4       3      15        4.321598        4.370355        0.098119
      -3       3      15        2.239465        2.339679        0.108223
      -2       3      15        6.089797        6.002416        0.094455
      -1       3      15        4.392639        4.478951        0.110313
       0       3      15        0.839043        0.661438        0.245145
       1       3      15        1.701756        1.793098        0.129157
       2       3      15        4.105581        4.006994        0.084367
      -7       0      16        4.871902        5.393607        0.353270
      -6       0      16       20.492270       20.180188        0.405204
      -5       0      16        0.628072        0.800875        0.393444
      -4       0      16       13.662727       13.542895        0.309603
      -3       0      16        6.650296        6.500769        0.133195
      -2       0      16        6.094461        6.277420        0.119173
      -1       0      16        8.634434        8.490583        0.125178
       0       0      16        5.942127        5.685508        0.142584
       1       0      16        6.329980        6.261070        0.242765
       2       0      16       10.746971       10.523783        0.158938
       3       0      16        6.107886        6.176407        0.161093
      -7       1      16        4.349055        4.375386        0.199024
      -6       1      16        1.433026        1.305718        0.367155
      -5       1      16       13.342230       13.343163        0.186416
      -4       1      16        8.473604        8.430777        0.133006
      -3       1      16       10.225598       10.180373        0.136967
      -2       1      16        1.857419        1.770565        0.113459
      -1       1      16        4.491980        4.501222        0.088173
       0       1      16        3.508885        3.488983        0.099292
       1       1      16        8.742990        8.900843        0.130951
       2       1      16        1.271720        1.006876        0.197988
       3       1      16       13.889071       13.879841        0.181301
      -6       2      16        1.100666        0.889888        0.280790
      -5       2      16        3.282854        3.367937        0.131581
      -4       2      16        5.767661        5.734544        0.127139
      -3       2      16        6.921100        7.013202        0.142394
      -2       2      16       11.098430       11.242775        0.158552
      -1       2      16        0.403799        0.456837        0.391263
       0       2      16        3.044250        2.953963        0.089841
       1       2      16        4.323910        4.454997        0.096213
       2       2      16        6.538578        6.591358        0.098824
      -4       3      16        3.631480        3.603609        0.099469
      -3       3      16        0.099005        0.410488        0.410488
      -2       3      16       10.419062       10.338762        0.164776
      -1       3      16       19.526414       19.655788        0.234151
       0       3      16        1.992759        1.970025        0.092421
      -6       1      17        1.861307        1.335215        0.391870
      -5       1      17        7.296335        6.969505        0.214507
      -4       1      17        3.870659        3.921734        0.113979
      -3       1      17       13.901501       13.825339        0.221296
      -2       1      17        9.992380       10.023472        0.130040
      -1       1      17        2.360094        2.430432        0.101183
       0       1      17        8.080712        8.216204        0.116512
       1       1      17        3.440211        3.484250        0.106529
       2       1      17        3.775928        3.884971        0.109921
      -5       2      17        5.056630        5.020060        0.244706
      -4       2      17        4.939433        4.928793        0.143816
      -3       2      17        1.874271        1.259246        0.298725
      -2       2      17       13.457813       13.544741        0.185849
      -1       2      17        0.390415        0.601415        0.318749
       0       2      17        0.232014        0.566569        0.323669
       1       2      17        3.638473        3.678859        0.143042
      -6       0      18        7.010799        6.946438        0.292191
      -5       0      18        9.384310        9.306127        0.182093
      -4       0      18       20.810737       20.843464        0.285011
      -3       0      18       10.403318       10.385567        0.158153
      -2       0      18        4.081080        4.096828        0.171780
      -1       0      18       14.113279       14.184146        0.192363
       0       0      18        1.276307        1.022888        0.394716
       1       0      18       16.993725       16.863867        0.237382
      -5       1      18        1.353256        1.463181        0.279374
      -4       1      18        1.877134        1.894967        0.177644
      -3       1      18       11.247135       11.303539        0.187785
      -2       1      18        5.320290        5.211526        0.100361
      -1       1      18        7.058556        7.131059        0.123420
       0       1      18        9.172740        9.107909        0.145041
       1       1      18        3.701618        3.676683        0.118453
      -4       2      18        5.013295        5.148009        0.127651
      -3       2      18       12.016521       11.816091        0.243710
      -2       2      18        9.564784        9.751256        0.159072
      -1       2      18        4.297452        4.312076        0.108625
      -4       1      19       13.197989       13.246886        0.194300
      -3       1      19        0.954396        0.857846        0.311312
      -2       1      19        2.361205        2.245173        0.211186
      -1       1      19        5.650074        5.642872        0.150149

# start Validation Reply Form
_vrf_PLAT417_HAR_B3LYP_oxa09_06
;
PROBLEM: Short Inter D-H..H-D
RESPONSE: This is a very strong hydrogen bond and this is the reason why
the distance is so short.
;
# end Validation Reply Form
