# Supplementary material for: On the accuracy and precision of X-ray and neutron diffraction results as a function of resolution and the electron density model
Source: IUCrJ. 2020 Aug 25;7(Pt 5):920–33. doi: 10.1107/S2052252520010441 (PMC7467170; doi:10.1107/S2052252520010441)
Supplement: Supplementary file 2 [file m-07-00920-sup2.zip › cif_deposition/HAR_B3LYP_oxa09_07.cif]

# ========================
# TONTO generated CIF file
# ========================

data_HAR_B3LYP_oxa09_07

_audit_creation_date               2016-1-14
_audit_creation_method             'Tonto 3.2.0 v. 196f026'

# --------------------
# Chemical information
# --------------------

_chemical_formula_sum             'C2 H6 O6'
_chemical_formula_moiety          'C2 H2 O4, 2(H2 O)'
_chemical_formula_weight           126.07
_chemical_compound_source          'see text'
_chemical_absolute_configuration   unk

# --------------------
# Symmetry information
# --------------------

_symmetry_cell_setting             Monoclinic
_symmetry_space_group_name_H-M     'P 21/c'
_symmetry_space_group_name_Hall    '-P 2ybc'
_symmetry_Int_Tables_number        '14'

loop_
    _symmetry_equiv_pos_as_xyz
'+x, +y, +z'
'-x, -y, -z'
'-x, +y+1/2, -z+1/2'
'+x, -y+1/2, +z+1/2'

# ---------------------
# Unit cell information
# ---------------------

_cell_length_a                6.0941(2) 
_cell_length_b                3.4931(1) 
_cell_length_c                11.8410(3) 
_cell_angle_alpha             90.00 
_cell_angle_beta              103.933(2) 
_cell_angle_gamma             90.00 
_cell_volume                   244.65(1) 

_cell_formula_units_Z             2
_cell_measurement_reflns_used     3018
_cell_measurement_temperature     100(1)
_cell_measurement_theta_max       30.51
_cell_measurement_theta_min       3.45
_exptl_crystal_density_diffrn     1.712 
_exptl_crystal_F_000              132 
_exptl_absorpt_coefficient_mu     0.181 
_exptl_crystal_description        unspecified
_exptl_crystal_size_max              0.290
_exptl_crystal_size_mid              0.287  
_exptl_crystal_size_min              0.120                
_exptl_crystal_colour             colourless
_exptl_absorpt_correction_type    multi-scan
_exptl_absorpt_process_details
;
 Absorption correction done by SORTAV
 Blessing, R. H.: (1995) Acta Cryst. A51, 33-38
;
_exptl_absorpt_correction_T_min    0.950
_exptl_absorpt_correction_T_max    0.969

#=======================================================================

# EXPERIMENTAL DATA

_diffrn_reflns_av_R_equivalents   0.0000
_diffrn_reflns_av_unetI/netI      0.0255
_diffrn_reflns_limit_h_max        8
_diffrn_reflns_limit_h_min        -8
_diffrn_reflns_limit_k_max        4
_diffrn_reflns_limit_k_min        0
_diffrn_reflns_limit_l_max        16
_diffrn_reflns_limit_l_min        0
_diffrn_reflns_number             739
_diffrn_reflns_theta_full         26.00
_diffrn_reflns_theta_max          30.51
_diffrn_reflns_theta_min          3.44
_diffrn_ambient_temperature       100(1)
_diffrn_measured_fraction_theta_full 1.000
_diffrn_measured_fraction_theta_max 0.999
_diffrn_measurement_device_type   'Bruker APEX-II CCD'
_diffrn_measurement_method        '\f and \w scans'
_diffrn_radiation_monochromator   'graphite'
_diffrn_radiation_type            MoK\a
_diffrn_radiation_wavelength      0.71073
_diffrn_source                    'fine-focus sealed tube'
_diffrn_standards_number          0
_reflns_number_gt                 692
_reflns_number_total              739
_reflns_threshold_expression      >0sigma(F)

#  
# Refinement details
#  
_refine_special_details          
;
  .  H thermal motions refined anisotropically.
  .  Hirshfeld atom refinement (HAR):
     .  Uses aspherical atomic scattering factors
        obtained from Hirshfeld partitioning of a
        gaussian quantum chemical wavefunction.
     .  Hirshfeld weight functions obtained from
        spherically averaged unrestricted atomic
        densities.
  .  Wavefunction type : rks b3lypgxb3lypgc using cluster
 charges, radius=8.0 angstrom
  .  Gaussian basis set: cc pVTZ
  .  Refinement based on |F| with weight=1/sigma(|F|)
  .  Negative |F|^^2 were pruned from the data
  .  Eigenvalues < 0.1E-04 removed from normal equations
  .  Reflection used in the refinement appear below
  .  Refined using the Tonto program:
     .  Version: 3.2 v. 196f026
     .  Platform: INTEL-ifort-on-LINUX
     .  Build date: Wed Feb  4 17:27:23 CET 2015
;

# Standard CIF keys and data

_refine_ls_structure_factor_coeff  F
_refine_ls_matrix_type             full
_refine_ls_R_factor_gt             0.0118
_refine_ls_wR_factor_gt            0.0129
_refine_ls_goodness_of_fit_ref     0.822087
_refine_ls_number_reflns           739
_refine_ls_number_parameters       64
_refine_ls_number_restraints       0
_refine_ls_number_constraints      0
_refine_ls_hydrogen_treatment      refall
_refine_ls_weighting_scheme        sigma
_refine_ls_weighting_details       'w=1/\s(F)'
_refine_ls_shift/su_max            0.0100
_refine_ls_extinction_method       none

_refine_diff_density_max               0.081123
_refine_diff_density_min              -0.094288 

# ---------------------
# Coordinates and ADP's
# ---------------------

loop_
_atom_site_label
_atom_site_fract_x
_atom_site_fract_y
_atom_site_fract_z
_atom_site_adp_type
_atom_site_occupancy
O1 0.43490(3) 0.44404(6) 0.34991(1) Uani 1.000000000
O2 0.24240(3) 0.74235(6) 0.46368(1) Uani 1.000000000
C1 0.40298(4) 0.55882(7) 0.44797(2) Uani 1.000000000
H1 0.302(1) 0.521(2) 0.2789(6) Uani 1.000000000
O5 0.13020(3) 0.63100(6) 0.17858(2) Uani 1.000000000
H3 0.191(1) 0.696(2) 0.1132(5) Uani 1.000000000
H4 0.010(1) 0.460(2) 0.1504(5) Uani 1.000000000

loop_
_atom_site_aniso_label
_atom_site_aniso_U_11
_atom_site_aniso_U_22
_atom_site_aniso_U_33
_atom_site_aniso_U_12
_atom_site_aniso_U_13
_atom_site_aniso_U_23
O1 0.0120(1) 0.0180(1) 0.00709(9) 0.00468(7) 0.00147(7) -0.00067(6)
O2 0.0104(1) 0.0172(1) 0.00851(9) 0.00523(7) 0.00091(7) -0.00068(6)
C1 0.0086(1) 0.0104(1) 0.0070(1) 0.00141(8) 0.00115(8) 0.00007(8)
H1 0.029(3) 0.041(4) 0.038(5) -0.004(3) 0.023(4) -0.011(4)
O5 0.0099(1) 0.0171(1) 0.00865(9) -0.00183(7) 0.00051(7) 0.00093(7)
H3 0.035(3) 0.039(4) 0.021(3) -0.002(3) 0.010(2) 0.012(3)
H4 0.034(3) 0.041(4) 0.037(4) -0.004(3) 0.012(3) -0.004(3)

loop_
_geom_bond_atom_site_label_1
_geom_bond_atom_site_label_2
_geom_bond_distance
 O1 C1 1.2865(3)
 O2 C1 1.2211(3)
 O1 H1 1.061(7)
 O5 H3 0.964(6)
 O5 H4 0.947(6)

loop_
_geom_angle_atom_site_label_1     
_geom_angle_atom_site_label_2
_geom_angle_atom_site_label_3
_geom_angle     
 O1 C1 O2  127.01(2)
 C1 O1 H1 113.1(3)
 H3 O5 H4 106.6(4)

# Standard CIF keys and data

# ---------------
# Reflection data
# ---------------

loop_
    _diffrn_refln_index_h
    _diffrn_refln_index_k
    _diffrn_refln_index_l
    _diffrn_refln_F_calc
    _diffrn_refln_F_meas
    _diffrn_refln_F_sigma
       1       0       0       34.330839       33.817895        0.390810
       2       0       0        8.412204        8.702126        0.131187
       3       0       0       34.536800       34.736580        0.385015
       4       0       0       11.848035       11.789826        0.133926
       5       0       0       13.890054       13.973189        0.156170
       6       0       0       27.016548       27.170940        0.295487
       7       0       0       18.491870       18.305737        0.227573
       8       0       0        9.320796        9.413767        0.240926
       1       1       0       68.899425       69.100072        0.766186
       2       1       0       33.139804       33.632425        0.386824
       3       1       0       18.328903       18.369268        0.216582
       4       1       0        2.697969        2.734813        0.068879
       5       1       0        1.142581        1.305948        0.096775
       6       1       0        1.400834        1.309580        0.143218
       7       1       0       16.169485       16.221591        0.193490
       8       1       0        0.040242        0.486929        0.307207
       0       2       0        6.589921        6.505920        0.108265
       1       2       0       31.491186       31.819334        0.357770
       2       2       0       39.973450       40.281261        0.450243
       3       2       0        2.463560        2.439754        0.073069
       4       2       0       19.284921       19.224724        0.216831
       5       2       0        8.719755        8.767440        0.113712
       6       2       0        0.467650        0.354260        0.354260
       7       2       0       10.585690       10.692988        0.154013
       1       3       0        7.676970        7.701818        0.123098
       2       3       0        6.439128        6.488682        0.258995
       3       3       0       14.933790       14.753305        0.203047
       4       3       0        4.318907        4.346033        0.091271
       5       3       0       19.721839       19.856233        0.224881
       6       3       0        0.038288        0.455741        0.455741
       0       4       0        2.948307        2.777175        0.175060
       1       4       0        7.549788        7.618005        0.112274
       2       4       0        6.315102        6.433895        0.299810
       3       4       0        4.451353        4.573839        0.134244
       4       4       0       14.614541       14.840485        0.172493
       5       4       0        5.291474        5.396110        0.112172
      -8       1       1        9.614691        9.785755        0.138476
      -7       1       1        7.571845        7.538302        0.114826
      -6       1       1        2.000375        2.029877        0.106286
      -5       1       1       13.327722       13.370490        0.154590
      -4       1       1       16.640415       16.672132        0.187898
      -3       1       1       31.410330       31.795283        0.355022
      -2       1       1       23.687100       24.041215        0.271696
      -1       1       1       94.227645       91.725296        1.165813
       0       1       1       37.648506       37.089352        0.397254
       1       1       1       10.597961       10.763364        0.129456
       2       1       1       14.177628       14.398958        0.164844
       3       1       1       36.623827       36.514244        0.430037
       4       1       1       21.805556       21.642782        0.245352
       5       1       1       18.357702       18.280591        0.205470
       6       1       1       24.095529       24.085680        0.274549
       7       1       1        1.915438        1.804550        0.094608
       8       1       1        1.159780        1.161938        0.149268
      -7       2       1        0.220312        0.548179        0.321022
      -6       2       1       15.013582       15.033629        0.171933
      -5       2       1        5.500778        5.491357        0.099326
      -4       2       1       12.934372       12.872451        0.150423
      -3       2       1       16.169770       16.193517        0.185082
      -2       2       1       21.667156       21.376155        0.341659
      -1       2       1       20.947130       20.943257        0.230700
       0       2       1       15.228032       15.259751        0.204519
       1       2       1       28.731925       28.930779        0.327982
       2       2       1        2.277503        2.233585        0.073561
       3       2       1        4.996166        4.928793        0.079360
       4       2       1       15.330899       15.279725        0.174759
       5       2       1        8.993344        8.912519        0.121842
       6       2       1        5.452769        5.353037        0.087013
       7       2       1        5.931584        5.887529        0.114402
      -6       3       1        6.398301        6.508610        0.167159
      -5       3       1        8.010380        8.032621        0.136863
      -4       3       1        4.006537        3.980703        0.129470
      -3       3       1        3.540919        3.324906        0.209140
      -2       3       1       21.208073       21.178291        0.280444
      -1       3       1        0.525711        0.687023        0.338311
       0       3       1       12.572117       12.694093        0.163331
       1       3       1        9.964673        9.968250        0.122591
       2       3       1        9.575716        9.665350        0.139386
       3       3       1        2.536128        2.846507        0.185605
       4       3       1       10.796800       10.785639        0.135286
       5       3       1        9.251850        9.283211        0.143791
       6       3       1        0.448882        0.873613        0.487090
      -5       4       1        3.312011        3.395291        0.081381
      -4       4       1        0.705558        0.659166        0.318725
      -3       4       1        8.221836        8.297831        0.146021
      -2       4       1        7.270775        7.290748        0.105276
      -1       4       1        4.373816        4.323425        0.108214
       0       4       1        6.213561        6.269210        0.097906
       1       4       1        1.511043        1.505822        0.127127
       2       4       1        0.245186        0.390384        0.390384
       3       4       1        1.030901        0.935201        0.234130
       4       4       1        1.337960        1.431293        0.175945
      -8       0       2        3.417420        3.264353        0.330073
      -7       0       2        6.837222        6.827591        0.222290
      -6       0       2       23.944006       23.966643        0.263901
      -5       0       2       16.561868       16.765441        0.196494
      -4       0       2       54.616334       54.876133        0.603765
      -3       0       2        6.740242        6.757958        0.104839
      -2       0       2       44.130285       43.363003        0.521434
      -1       0       2       48.567193       48.186928        0.605103
       0       0       2       20.477832       20.722934        0.231961
       1       0       2        5.543818        5.612219        0.096061
       2       0       2      105.260465       99.995000        1.475154
       3       0       2       23.924271       23.584741        0.413422
       4       0       2        0.034521        0.510686        0.339222
       5       0       2       45.900953       45.862185        0.589456
       6       0       2        9.574159        9.565877        0.153651
       7       0       2       10.563203       10.708875        0.384147
       8       0       2        6.904340        6.981404        0.125603
      -8       1       2        0.113256        0.489898        0.489898
      -7       1       2       16.671266       16.633100        0.194426
      -6       1       2        4.677591        4.518407        0.103432
      -5       1       2       28.218536       28.167890        0.323680
      -4       1       2       13.247231       13.187494        0.172503
      -3       1       2        9.965000       10.264989        0.122011
      -2       1       2       41.246563       41.664013        0.471660
      -1       1       2       21.142168       21.709675        0.245286
       0       1       2       16.428222       16.666733        0.187959
       1       1       2       35.960442       36.398352        0.405019
       2       1       2        2.866181        2.855101        0.079799
       3       1       2       36.823277       37.009323        0.421484
       4       1       2       24.128415       23.966852        0.277403
       5       1       2       13.430136       13.433168        0.157626
       6       1       2       13.811356       13.801449        0.162534
       7       1       2        0.785900        0.827466        0.155305
      -7       2       2        0.982780        1.063908        0.201817
      -6       2       2       11.280106       11.178104        0.135459
      -5       2       2        1.353080        1.408581        0.179679
      -4       2       2        6.424380        6.335061        0.097113
      -3       2       2       23.422366       23.644027        0.264762
      -2       2       2       38.650348       38.794072        0.432502
      -1       2       2        5.042066        5.020159        0.083359
       0       2       2       19.860946       19.976736        0.239209
       1       2       2        0.522861        0.414488        0.211018
       2       2       2        2.926214        3.005711        0.066953
       3       2       2       29.435895       29.243461        0.340347
       4       2       2       30.411474       30.166372        0.349431
       5       2       2        3.304221        3.340808        0.075843
       6       2       2        0.370007        0.378682        0.378682
       7       2       2        4.587816        4.633034        0.102360
      -6       3       2        6.102708        6.113755        0.095450
      -5       3       2        0.541548        0.503488        0.274796
      -4       3       2        6.541425        6.748852        0.126465
      -3       3       2       28.244650       28.433607        0.353365
      -2       3       2       14.635100       14.452681        0.184185
      -1       3       2       10.112307       10.097029        0.147657
       0       3       2       19.151209       19.008682        0.265417
       1       3       2       12.090596       12.109913        0.143711
       2       3       2       16.903880       16.801786        0.192451
       3       3       2        8.063574        8.011929        0.107436
       4       3       2        1.759194        1.843800        0.110336
       5       3       2        4.128482        4.255702        0.098660
       6       3       2        1.495344        1.335140        0.216481
      -5       4       2        0.071517        0.436119        0.436119
      -4       4       2        4.156200        3.929377        0.098319
      -3       4       2        5.864844        5.846623        0.110073
      -2       4       2       14.030014       14.123031        0.163804
      -1       4       2        5.592647        5.650664        0.121559
       0       4       2       13.593936       13.649176        0.170674
       1       4       2       13.371496       13.460312        0.157305
       2       4       2        2.543965        2.609598        0.112840
       3       4       2        2.737585        2.619160        0.173756
       4       4       2        1.446342        1.343615        0.188149
      -8       1       3        7.834613        7.841237        0.105347
      -7       1       3        3.393806        3.197968        0.141336
      -6       1       3        1.896853        1.750800        0.170357
      -5       1       3       12.545788       12.672806        0.150825
      -4       1       3        2.288055        2.188812        0.076278
      -3       1       3       22.197995       22.408704        0.251538
      -2       1       3        7.911991        7.927042        0.101827
      -1       1       3       31.749397       32.615487        0.356225
       0       1       3        7.493090        7.416064        0.122985
       1       1       3       49.264942       49.262054        0.548709
       2       1       3       37.766396       37.790475        0.426187
       3       1       3       11.498713       11.367498        0.129170
       4       1       3       25.592570       25.536249        0.298777
       5       1       3        2.309880        2.380000        0.103402
       6       1       3        8.365485        8.444762        0.114996
       7       1       3        4.886879        4.878422        0.081548
      -7       2       3        8.522895        8.544238        0.119156
      -6       2       3       13.858877       14.057027        0.168542
      -5       2       3        3.704001        3.685648        0.123907
      -4       2       3       15.706690       15.649920        0.182212
      -3       2       3       30.530739       30.578097        0.338718
      -2       2       3        5.426866        5.408512        0.093533
      -1       2       3       23.160599       23.080728        0.252894
       0       2       3        0.566360        0.426966        0.268536
       1       2       3       33.323942       33.392664        0.371610
       2       2       3        7.201229        7.393578        0.131210
       3       2       3       17.999664       17.927632        0.210409
       4       2       3       13.137074       13.039555        0.153516
       5       2       3        8.731156        8.778041        0.115247
       6       2       3        6.596263        6.559344        0.101558
       7       2       3        3.850155        4.027903        0.093821
      -6       3       3        2.037473        1.929637        0.140084
      -5       3       3        4.387355        4.419615        0.086026
      -4       3       3        8.393716        8.457305        0.151042
      -3       3       3        3.408423        3.178994        0.218082
      -2       3       3        2.192386        2.293469        0.154778
      -1       3       3        6.520030        6.480046        0.129220
       0       3       3       16.446551       16.190429        0.181994
       1       3       3        0.419571        0.499700        0.264966
       2       3       3        3.830719        3.879562        0.167689
       3       3       3       17.673328       17.558474        0.224980
       4       3       3        2.062931        2.170092        0.091920
       5       3       3        3.760234        3.740588        0.093260
       6       3       3        1.634864        1.614714        0.263640
      -5       4       3        8.769682        8.819297        0.112174
      -4       4       3       13.914338       14.050979        0.181588
      -3       4       3       13.812396       13.820999        0.162302
      -2       4       3       10.196526       10.127191        0.138698
      -1       4       3        0.305497        0.726842        0.245490
       0       4       3        3.520725        3.552323        0.091832
       1       4       3        6.787559        6.893040        0.141374
       2       4       3       13.263718       13.342788        0.159086
       3       4       3        7.703456        7.658133        0.138957
       4       4       3        2.923322        3.110129        0.097837
      -8       0       4        3.734651        3.681847        0.294813
      -7       0       4       11.312731       11.298230        0.216263
      -6       0       4        3.019194        2.933258        0.244503
      -5       0       4        7.467379        7.483515        0.114730
      -4       0       4       19.420997       19.537912        0.216421
      -3       0       4       16.281237       16.403963        0.183605
      -2       0       4       79.206058       76.671507        1.363473
      -1       0       4       50.981976       50.279220        0.546937
       0       0       4       14.309130       14.537194        0.170218
       1       0       4       74.793473       73.063192        0.894639
       2       0       4        4.976965        4.996699        0.073184
       3       0       4        8.184547        8.082945        0.113503
       4       0       4       10.656795       10.865542        0.143602
       5       0       4        6.091404        6.227921        0.105667
       6       0       4        2.169872        2.202499        0.107624
       7       0       4       29.225063       29.100000        0.456502
      -8       1       4        9.727466        9.679205        0.141228
      -7       1       4        1.091509        0.709930        0.477766
      -6       1       4       10.061297        9.972562        0.136049
      -5       1       4       17.051659       17.014112        0.214409
      -4       1       4       10.311672       10.310189        0.123924
      -3       1       4       26.509753       26.778910        0.318940
      -2       1       4       33.146610       33.369147        0.369450
      -1       1       4       27.209237       27.531800        0.363988
       0       1       4       68.395747       67.276370        0.744724
       1       1       4       14.287545       14.321313        0.169634
       2       1       4        5.347834        5.336478        0.082147
       3       1       4        6.189908        6.061023        0.079552
       4       1       4        3.029951        3.053441        0.068143
       5       1       4       11.055532       10.933892        0.127413
       6       1       4       13.133719       13.139635        0.160035
       7       1       4       10.572824       10.486181        0.145969
      -7       2       4        3.279572        3.169385        0.111608
      -6       2       4        4.169686        4.095119        0.086628
      -5       2       4        9.515707        9.573975        0.137821
      -4       2       4       13.993896       14.003214        0.163416
      -3       2       4        9.246713        9.253864        0.125118
      -2       2       4        8.356656        8.445058        0.131815
      -1       2       4       26.579162       26.827039        0.414163
       0       2       4       23.996250       23.879698        0.275250
       1       2       4        7.745244        7.729683        0.094567
       2       2       4        2.031122        1.760341        0.092528
       3       2       4       16.975408       16.885793        0.193579
       4       2       4        6.950505        6.871972        0.123639
       5       2       4       13.826034       13.687951        0.160941
       6       2       4       12.392446       12.256835        0.158075
      -6       3       4        3.771446        3.929377        0.133063
      -5       3       4        6.054892        6.061518        0.134040
      -4       3       4       27.761717       28.004107        0.315662
      -3       3       4       11.974768       11.813128        0.223046
      -2       3       4        5.332161        5.377360        0.143432
      -1       3       4       13.335974       13.332292        0.176684
       0       3       4       13.465158       13.283448        0.155615
       1       3       4        5.039027        5.089990        0.102105
       2       3       4       26.216167       26.211829        0.292146
       3       3       4       18.409303       18.318570        0.216636
       4       3       4       12.439672       12.480385        0.149529
       5       3       4        3.558508        3.499143        0.130909
      -5       4       4        8.809500        8.666718        0.111193
      -4       4       4        1.555171        1.662378        0.155394
      -3       4       4        9.615425        9.632393        0.160382
      -2       4       4        1.225275        1.359669        0.124558
      -1       4       4        1.190467        1.038364        0.145336
       0       4       4        6.228320        6.143045        0.096476
       1       4       4        3.092313        3.099355        0.121688
       2       4       4       13.195219       13.211359        0.169120
       3       4       4       11.057815       10.920165        0.204755
       4       4       4        2.289195        2.183804        0.090601
      -8       1       5        8.486691        8.390411        0.112489
      -7       1       5        2.634383        2.297977        0.531937
      -6       1       5       17.345576       17.356555        0.222379
      -5       1       5        9.828365        9.734629        0.177904
      -4       1       5        0.451847        0.410731        0.204818
      -3       1       5       25.572421       25.521951        0.328698
      -2       1       5        7.965635        7.935679        0.097312
      -1       1       5        1.921589        1.851351        0.076076
       0       1       5       14.576476       14.774979        0.166077
       1       1       5       18.512709       18.564482        0.220273
       2       1       5        7.936578        7.825982        0.100958
       3       1       5        3.892464        3.995247        0.062309
       4       1       5       16.795889       16.726625        0.188488
       5       1       5        1.914316        2.025537        0.081443
       6       1       5       13.648571       13.698175        0.158234
       7       1       5       11.367323       11.196428        0.171910
      -7       2       5        5.620966        5.560216        0.106318
      -6       2       5        3.767178        3.672601        0.104689
      -5       2       5       23.669460       23.505319        0.266128
      -4       2       5        4.307464        4.330127        0.094327
      -3       2       5        2.899859        2.903308        0.157912
      -2       2       5        3.188951        3.216209        0.088590
      -1       2       5       39.261199       39.319079        0.439007
       0       2       5       12.459278       12.471167        0.152482
       1       2       5       16.771779       16.879277        0.191258
       2       2       5       21.815189       21.761664        0.244461
       3       2       5       13.995322       13.858571        0.160396
       4       2       5        1.348588        1.373390        0.109112
       5       2       5        6.816178        6.734018        0.102653
       6       2       5       17.654574       17.541665        0.207306
      -6       3       5        1.508855        1.198499        0.593272
      -5       3       5        3.527093        3.348880        0.144196
      -4       3       5        9.471393        9.526384        0.128033
      -3       3       5        8.282330        8.290838        0.126709
      -2       3       5        4.511895        4.508547        0.119128
      -1       3       5        1.654140        1.832976        0.174362
       0       3       5        6.985181        7.137366        0.099611
       1       3       5        8.278262        8.043631        0.124540
       2       3       5        4.996096        4.923921        0.095567
       3       3       5        0.656691        0.614166        0.226352
       4       3       5        3.429322        3.456299        0.083762
       5       3       5       11.476906       11.336225        0.138457
      -5       4       5        6.648820        6.685582        0.114965
      -4       4       5        6.125508        6.116944        0.149029
      -3       4       5        1.126052        1.142585        0.204075
      -2       4       5       10.552555       10.268885        0.180278
      -1       4       5       14.088724       14.098936        0.172343
       0       4       5       15.575147       15.670992        0.188099
       1       4       5       12.926883       12.882158        0.171926
       2       4       5        7.761793        7.833326        0.113028
       3       4       5        0.940154        0.955144        0.194092
      -8       0       6        0.237735        0.646220        0.646220
      -7       0       6       28.414283       28.278260        0.304701
      -6       0       6       22.753417       22.512885        0.221407
      -5       0       6       19.108213       18.921152        0.334867
      -4       0       6       11.879527       11.897058        0.146739
      -3       0       6        6.296523        6.218521        0.097736
      -2       0       6       22.974045       23.047776        0.271693
      -1       0       6       24.888825       24.706679        0.288448
       0       0       6       55.422377       55.253416        0.630527
       1       0       6       26.323485       26.108236        0.287895
       2       0       6        3.471993        3.622430        0.089726
       3       0       6       42.594997       42.556668        0.493620
       4       0       6        6.530270        6.500000        0.138396
       5       0       6        4.549617        4.559386        0.094523
       6       0       6       11.631384       11.832582        0.160821
       7       0       6        1.981089        2.029557        0.398085
      -8       1       6        2.373258        2.300739        0.093116
      -7       1       6        7.747710        7.806087        0.189723
      -6       1       6       21.974003       21.738675        0.310189
      -5       1       6        3.626041        3.627809        0.082531
      -4       1       6       23.650639       23.627315        0.271801
      -3       1       6        1.127389        1.099773        0.106797
      -2       1       6        4.185774        4.141135        0.063023
      -1       1       6        1.168013        1.240161        0.082578
       0       1       6       30.976168       30.855632        0.343831
       1       1       6       25.351147       25.568926        0.288301
       2       1       6       36.320863       36.108586        0.403405
       3       1       6        3.765996        3.792888        0.082228
       4       1       6       11.234266       11.263658        0.135316
       5       1       6       16.041934       16.016554        0.181466
       6       1       6        8.252835        8.199878        0.108772
      -7       2       6        2.582686        2.618072        0.172872
      -6       2       6        1.891863        1.710555        0.146778
      -5       2       6       15.922868       16.023732        0.187698
      -4       2       6        4.432951        4.539163        0.133371
      -3       2       6       20.898011       20.747530        0.311288
      -2       2       6       15.057605       14.813845        0.176564
      -1       2       6        7.744333        7.653431        0.127608
       0       2       6        4.005878        4.096218        0.079876
       1       2       6       22.467679       22.466642        0.251557
       2       2       6        5.609421        5.705787        0.088136
       3       2       6       11.863488       11.774124        0.140982
       4       2       6        4.631215        4.637672        0.089266
       5       2       6       12.474655       12.381842        0.165050
       6       2       6        2.631792        2.717812        0.131714
      -6       3       6        4.398828        4.440721        0.141418
      -5       3       6        3.874956        3.844477        0.123858
      -4       3       6        5.081781        5.115271        0.103186
      -3       3       6        0.311810        0.472969        0.472969
      -2       3       6       34.320173       34.040564        0.398775
      -1       3       6       18.365434       18.394836        0.222605
       0       3       6        0.688690        0.836660        0.199243
       1       3       6       11.808878       11.801271        0.154812
       2       3       6        2.763690        2.809769        0.084149
       3       3       6        7.941818        8.052391        0.126736
       4       3       6       18.429027       18.302186        0.210751
       5       3       6       17.033819       17.017050        0.200095
      -4       4       6        9.701367        9.680341        0.142364
      -3       4       6        9.019817        9.005776        0.162530
      -2       4       6        3.545055        3.460780        0.191071
      -1       4       6       16.242824       16.309813        0.195844
       0       4       6        4.523214        4.359702        0.108114
       1       4       6        5.078108        5.219579        0.125464
       2       4       6        3.385119        3.442528        0.106812
       3       4       6        0.940184        0.961665        0.174455
      -8       1       7       13.290788       13.408579        0.162448
      -7       1       7       12.909708       12.628935        0.163784
      -6       1       7        2.921250        2.741222        0.202975
      -5       1       7        1.909284        1.639726        0.223816
      -4       1       7       16.466739       16.692513        0.204942
      -3       1       7       33.143376       32.885255        0.365107
      -2       1       7       10.250359       10.230347        0.118967
      -1       1       7       35.798450       36.195027        0.402430
       0       1       7       10.432481       10.601415        0.126683
       1       1       7        7.617741        7.564721        0.096321
       2       1       7        9.580432        9.793212        0.116281
       3       1       7        9.650287        9.513412        0.116178
       4       1       7        5.128491        5.153931        0.081949
       5       1       7        3.924189        4.000750        0.085140
       6       1       7        6.145415        6.236666        0.107881
      -7       2       7        7.822509        7.785307        0.141420
      -6       2       7        0.818117        0.843801        0.473801
      -5       2       7        8.329823        8.572748        0.147963
      -4       2       7        4.738892        4.631199        0.135534
      -3       2       7       23.078558       23.055585        0.263481
      -2       2       7       10.405288       10.245487        0.137569
      -1       2       7        2.028901        2.041005        0.170711
       0       2       7       20.751832       20.977607        0.234656
       1       2       7       15.937156       15.900000        0.180585
       2       2       7       13.339260       13.361886        0.158856
       3       2       7        3.435841        3.492564        0.081992
       4       2       7       22.000765       22.085063        0.251373
       5       2       7        3.747357        3.669469        0.101556
       6       2       7        1.814550        1.852944        0.136115
      -6       3       7        4.850101        4.999600        0.117899
      -5       3       7        7.165451        7.317582        0.115290
      -4       3       7        4.087639        4.194282        0.137436
      -3       3       7        3.620181        3.539915        0.117051
      -2       3       7       16.053637       15.851498        0.189123
      -1       3       7        2.329447        2.313028        0.148103
       0       3       7        1.788841        1.751200        0.089965
       1       3       7        7.764997        7.769749        0.102285
       2       3       7        9.683032        9.517248        0.119641
       3       3       7        2.548301        2.480706        0.100327
       4       3       7        1.057237        0.956243        0.202983
      -4       4       7        5.447440        5.373081        0.100795
      -3       4       7        7.380488        7.169100        0.161961
      -2       4       7       11.026534       11.101802        0.149633
      -1       4       7        9.622882        9.856368        0.138035
       0       4       7        0.732243        0.723395        0.302206
       1       4       7        2.053058        1.940953        0.207806
       2       4       7        7.632058        7.791470        0.107200
      -8       0       8       12.594420       12.518386        0.179424
      -7       0       8        1.010633        0.784347        0.681877
      -6       0       8        1.807750        1.910523        0.228679
      -5       0       8       29.765793       29.603378        0.352395
      -4       0       8       42.797737       42.489057        0.563528
      -3       0       8        8.199224        8.168354        0.288823
      -2       0       8       37.110122       37.662050        0.413023
      -1       0       8       39.151858       38.965754        0.436804
       0       0       8       30.068120       29.968984        0.361384
       1       0       8       14.977266       14.699320        0.188289
       2       0       8       18.014581       17.965801        0.217561
       3       0       8        5.965899        5.714805        0.103121
       4       0       8        1.823357        1.694314        0.118560
       5       0       8       21.500831       21.550406        0.264730
       6       0       8        6.979033        7.055636        0.099272
      -8       1       8        4.403395        4.266732        0.193772
      -7       1       8        0.040569        0.789683        0.578970
      -6       1       8        3.082401        3.021374        0.104852
      -5       1       8        7.335330        7.433707        0.116194
      -4       1       8       23.395948       23.195689        0.258383
      -3       1       8        5.400909        5.165172        0.091317
      -2       1       8       29.959776       29.919392        0.358099
      -1       1       8       16.793582       17.078349        0.192852
       0       1       8        9.231890        9.207063        0.109590
       1       1       8       16.917668       16.935761        0.191210
       2       1       8       12.105771       12.192621        0.141065
       3       1       8       10.907917       10.964488        0.143675
       4       1       8        9.439321        9.344999        0.113802
       5       1       8        2.129571        1.988215        0.106487
       6       1       8       11.664380       11.565466        0.161081
      -6       2       8        6.480311        6.804998        0.110000
      -5       2       8        2.423260        2.501360        0.168336
      -4       2       8       16.261226       16.089127        0.207061
      -3       2       8       29.985388       30.286466        0.346526
      -2       2       8        9.633556        9.412014        0.131335
      -1       2       8       12.106980       12.111565        0.147452
       0       2       8        0.945428        1.033876        0.118507
       1       2       8        4.246427        4.273757        0.082695
       2       2       8       13.272553       13.125167        0.164071
       3       2       8       18.092406       18.016104        0.204591
       4       2       8        1.520879        1.379565        0.157804
       5       2       8        6.763792        6.766535        0.110861
      -6       3       8       11.392981       11.510430        0.173323
      -5       3       8        2.728320        2.661691        0.120865
      -4       3       8        0.819970        0.737292        0.252731
      -3       3       8        7.570391        7.676197        0.110815
      -2       3       8        8.964514        8.953658        0.122351
      -1       3       8        4.636983        4.555436        0.094271
       0       3       8       17.793491       17.661823        0.202728
       1       3       8        8.984390        8.867469        0.120469
       2       3       8        2.319533        2.369177        0.095150
       3       3       8       19.178443       18.957320        0.219124
       4       3       8       13.333830       13.130880        0.155133
      -4       4       8        3.770555        3.732158        0.081267
      -3       4       8        1.319967        1.343466        0.146804
      -2       4       8        1.383565        0.954306        0.262352
      -1       4       8        5.017392        4.956511        0.174147
       0       4       8        4.253270        4.236862        0.119703
       1       4       8       13.814102       13.734992        0.165541
       2       4       8        4.072989        4.157764        0.083577
      -8       1       9        6.538234        6.422227        0.197117
      -7       1       9        5.736800        5.732539        0.138613
      -6       1       9       11.815936       11.971215        0.149202
      -5       1       9       29.172392       29.086423        0.326903
      -4       1       9       11.972154       12.014158        0.144449
      -3       1       9       13.797500       13.858211        0.162226
      -2       1       9        8.458266        8.459137        0.107610
      -1       1       9       23.453161       23.216158        0.259242
       0       1       9       10.960191       10.868303        0.128656
       1       1       9       24.408451       24.426420        0.273573
       2       1       9       23.789711       23.710124        0.265509
       3       1       9        2.115110        2.140514        0.090782
       4       1       9        8.111958        8.094628        0.116094
       5       1       9        2.365991        2.499860        0.102028
      -7       2       9        7.363094        7.044288        0.295140
      -6       2       9       10.033318       10.240605        0.165885
      -5       2       9        0.698939        0.959218        0.308988
      -4       2       9        6.713529        6.796764        0.146125
      -3       2       9       12.969691       12.777715        0.164627
      -2       2       9        7.301556        7.120674        0.106546
      -1       2       9        5.004077        5.007095        0.078911
       0       2       9       13.203264       13.211737        0.165665
       1       2       9        4.815108        4.812276        0.094332
       2       2       9       15.683860       15.682793        0.180858
       3       2       9        2.732706        2.721580        0.084897
       4       2       9        6.796535        6.750926        0.098859
       5       2       9        5.811431        5.860290        0.129671
      -6       3       9       10.021737       10.127191        0.160246
      -5       3       9        0.329728        0.581636        0.581636
      -4       3       9       10.849973       10.927488        0.149733
      -3       3       9        3.952303        3.954238        0.129189
      -2       3       9        5.110549        5.172040        0.125953
      -1       3       9        1.832007        1.841630        0.192206
       0       3       9       11.521442       11.441154        0.139826
       1       3       9        5.651074        5.665598        0.087426
       2       3       9        2.108047        2.189863        0.102664
       3       3       9       10.619772       10.591506        0.135886
      -3       4       9        1.252834        1.292556        0.184584
      -2       4       9        1.061478        0.690579        0.287095
      -1       4       9        2.137540        1.881595        0.128655
       0       4       9        4.591285        4.546757        0.097375
       1       4       9        6.282944        6.204514        0.095668
      -8       0      10        4.586573        4.720275        0.283497
      -7       0      10        2.075766        2.418967        0.372262
      -6       0      10       30.403524       30.425976        0.346415
      -5       0      10       17.920262       18.116291        0.224673
      -4       0      10        2.430965        2.639015        0.222654
      -3       0      10        3.511910        3.736308        0.347503
      -2       0      10       24.505775       24.276120        0.299256
      -1       0      10        3.329310        3.267874        0.091870
       0       0      10       35.509408       35.652069        0.396998
       1       0      10       46.134503       46.196645        0.518532
       2       0      10       10.423697       10.338762        0.151515
       3       0      10        1.941012        1.843394        0.131699
       4       0      10        3.793514        3.917014        0.123862
       5       0      10       14.988045       15.153217        0.197617
      -7       1      10        9.665934        9.670574        0.150647
      -6       1      10       12.724550       12.834719        0.156785
      -5       1      10        9.107049        8.979866        0.148219
      -4       1      10        0.406770        0.414005        0.310564
      -3       1      10        3.411556        3.509273        0.087432
      -2       1      10       10.062411       10.148892        0.129910
      -1       1      10        0.318994        0.278209        0.278209
       0       1      10       21.476240       21.581705        0.242071
       1       1      10       15.096818       15.216438        0.173168
       2       1      10       11.522637       11.731581        0.140205
       3       1      10       16.407358       16.477257        0.189839
       4       1      10        0.954541        0.844216        0.186416
       5       1      10        1.578220        1.433213        0.234881
      -7       2      10       15.808944       15.610253        0.292616
      -6       2      10        5.642867        5.687970        0.126855
      -5       2      10        0.052011        0.572101        0.572101
      -4       2      10        9.885781       10.088607        0.167418
      -3       2      10        5.967206        6.013734        0.116701
      -2       2      10       17.058476       16.843990        0.205781
      -1       2      10       24.304787       24.112445        0.271723
       0       2      10        9.082368        9.093624        0.113535
       1       2      10        3.890767        3.854867        0.089499
       2       2      10       15.473474       15.424656        0.182280
       3       2      10        6.012372        5.980050        0.092776
       4       2      10       11.419611       11.459494        0.140925
      -5       3      10        4.557054        4.377556        0.093049
      -4       3      10       14.478172       14.477569        0.183164
      -3       3      10        8.103323        8.243664        0.116857
      -2       3      10        8.437575        8.612026        0.166732
      -1       3      10       10.185598       10.169562        0.162065
       0       3      10        2.039319        1.922888        0.099348
       1       3      10        1.519281        1.565088        0.120685
       2       3      10        2.792216        2.629772        0.095566
       3       3      10        0.907816        0.833067        0.321110
      -2       4      10        8.817109        8.808008        0.167059
      -1       4      10        0.014055        0.551271        0.551271
      -7       1      11       12.200777       12.172921        0.161676
      -6       1      11        3.665084        3.562864        0.118884
      -5       1      11        0.771579        0.730342        0.280565
      -4       1      11        2.386984        2.472933        0.102048
      -3       1      11       22.651055       22.416066        0.253936
      -2       1      11       16.210259       15.995624        0.182971
      -1       1      11       15.224140       15.242047        0.174532
       0       1      11       25.481654       25.604297        0.287306
       1       1      11        0.368790        0.528772        0.528772
       2       1      11        2.381236        2.375563        0.087944
       3       1      11        6.539065        6.670082        0.110738
       4       1      11       20.079951       20.226962        0.236965
      -6       2      11        0.771544        0.893252        0.318622
      -5       2      11       11.404201       11.591807        0.163334
      -4       2      11        4.916511        5.073263        0.131806
      -3       2      11        8.583350        8.595348        0.143602
      -2       2      11        6.637799        6.661832        0.113015
      -1       2      11       15.304682       15.353501        0.179510
       0       2      11        2.094915        2.194334        0.085187
       1       2      11        5.266092        5.317236        0.091148
       2       2      11       10.095648       10.005498        0.126227
       3       2      11        5.354076        5.420055        0.105359
       4       2      11        1.991630        1.956323        0.142046
      -5       3      11        1.251302        1.271141        0.145975
      -4       3      11        8.111216        8.264865        0.159620
      -3       3      11        2.075103        2.005268        0.173875
      -2       3      11        8.099577        8.024774        0.252902
      -1       3      11       11.639369       11.707263        0.166466
       0       3      11        2.168273        2.285016        0.092689
       1       3      11        6.990563        7.015982        0.122652
       2       3      11        0.751854        0.479583        0.292768
      -7       0      12        4.150131        4.479062        0.156216
      -6       0      12        0.052192        0.733280        0.733280
      -5       0      12       11.786628       11.882340        0.250057
      -4       0      12       27.739235       27.396898        0.315354
      -3       0      12       21.475349       21.471842        0.308666
      -2       0      12        7.260632        7.215955        0.152244
      -1       0      12       18.776165       18.679668        0.216461
       0       0      12        6.595991        6.759068        0.100239
       1       0      12        4.467868        4.462062        0.089420
       2       0      12       15.618888       15.639373        0.187189
       3       0      12       29.701044       29.939105        0.354142
       4       0      12        2.982951        3.087637        0.170343
      -7       1      12        3.143459        3.175059        0.133020
      -6       1      12       11.593333       11.574109        0.174548
      -5       1      12        8.863199        8.861715        0.133657
      -4       1      12       16.128615       16.227446        0.191549
      -3       1      12       13.056712       12.988071        0.176748
      -2       1      12        5.442342        5.401852        0.118103
      -1       1      12       16.624609       16.645720        0.190630
       0       1      12        0.789380        0.786384        0.137000
       1       1      12        2.530027        2.587103        0.076884
       2       1      12        8.759079        8.721640        0.156303
       3       1      12        5.999945        5.993663        0.099683
       4       1      12        6.072428        5.979632        0.113032
      -6       2      12        5.442090        5.360597        0.168584
      -5       2      12        8.764526        8.890219        0.146650
      -4       2      12        1.497732        1.490336        0.192607
      -3       2      12        2.605324        2.406803        0.144724
      -2       2      12       18.707210       18.686359        0.220444
      -1       2      12       10.487266       10.316976        0.128748
       0       2      12        7.418912        7.419367        0.103698
       1       2      12        6.894328        6.866076        0.097841
       2       2      12        1.057480        1.031843        0.181079
       3       2      12        8.334159        8.559147        0.129853
      -4       3      12        6.323651        6.314507        0.112411
      -3       3      12       11.630256       11.685889        0.225522
      -2       3      12       16.645968       16.549320        0.252695
      -1       3      12        0.865619        0.701356        0.412738
       0       3      12        4.732992        4.636162        0.106482
       1       3      12       10.599270       10.544667        0.135536
      -6       1      13        3.919112        3.908836        0.153174
      -5       1      13        5.395485        5.403147        0.119777
      -4       1      13        7.066350        7.049610        0.110806
      -3       1      13        1.606087        1.377861        0.134518
      -2       1      13       10.191216       10.077202        0.146945
      -1       1      13        4.268400        4.227292        0.080366
       0       1      13        9.141149        9.106481        0.119546
       1       1      13        4.640322        4.723346        0.080502
       2       1      13       19.532882       19.764109        0.229524
       3       1      13       10.767767       10.888067        0.141905
      -5       2      13       15.355402       15.490642        0.248595
      -4       2      13        3.278022        3.187632        0.148883
      -3       2      13       13.140712       13.146482        0.192333
      -2       2      13        9.899033        9.981934        0.138459
      -1       2      13        6.414626        6.428297        0.098447
       0       2      13        5.705022        5.622366        0.094166
       1       2      13        9.319864        9.435253        0.122896
       2       2      13       10.712718       10.683164        0.139446
      -3       3      13        5.503867        5.423928        0.111114
      -2       3      13        3.442247        3.459335        0.132625
      -1       3      13        1.934974        1.854616        0.144850
       0       3      13        0.371460        0.362215        0.362215
      -6       0      14        9.149710        9.336006        0.204576
      -5       0      14        1.467855        1.003045        0.448158
      -4       0      14        2.352656        2.441946        0.318694
      -3       0      14        7.550324        7.529675        0.121976
      -2       0      14       13.441170       13.505925        0.163511
      -1       0      14       12.506425       12.668859        0.168059
       0       0      14       13.024367       13.067517        0.160542
       1       0      14       16.609656       16.548414        0.199714
       2       0      14       17.842388       17.962461        0.219293
       3       0      14        3.409779        3.757792        0.155015
      -6       1      14        8.441843        8.390888        0.142979
      -5       1      14        9.239269        9.096593        0.144051
      -4       1      14        7.305088        7.435657        0.125733
      -3       1      14        1.028385        0.940266        0.318977
      -2       1      14        7.680551        7.708956        0.106719
      -1       1      14       12.105542       12.118581        0.161156
       0       1      14        5.356536        5.356958        0.089701
       1       1      14       20.156343       20.245740        0.234993
       2       1      14        3.173777        3.201562        0.106082
      -5       2      14        1.418336        1.400678        0.269131
      -4       2      14        8.534145        8.617772        0.245915
      -3       2      14        1.573626        1.711257        0.275464
      -2       2      14        6.638673        6.562621        0.109483
      -1       2      14        2.022456        2.051487        0.106956
       0       2      14       13.701533       13.559130        0.166595
       1       2      14        4.666937        4.751631        0.095345
      -5       1      15       11.267940       11.282287        0.166982
      -4       1      15        0.630821        0.406202        0.406202
      -3       1      15        0.627086        0.829036        0.422711
      -2       1      15        6.068472        6.096064        0.097815
      -1       1      15        5.785866        5.783857        0.103540
       0       1      15        3.430178        3.331366        0.099648
       1       1      15        3.738574        3.638956        0.109225
      -3       2      15        9.583105        9.786879        0.163054
      -2       2      15        2.658927        2.568793        0.122715
      -1       2      15        6.332029        6.254838        0.108132
       0       2      15       17.710226       17.718916        0.221488
      -4       0      16       13.585038       13.502963        0.324571
      -3       0      16        6.648189        6.473639        0.134238
      -2       0      16        6.056422        6.253079        0.123234
      -1       0      16        8.563911        8.470596        0.128234
       0       0      16        5.872826        5.654998        0.146368
      -4       1      16        8.432694        8.417007        0.136910
      -3       1      16       10.161821       10.170054        0.139600
      -2       1      16        1.858699        1.744276        0.120731
      -1       1      16        4.478339        4.500778        0.092150
       0       1      16        3.502325        3.464535        0.118791

# start Validation Reply Form
_vrf_PLAT417_HAR_B3LYP_oxa09_07
;
PROBLEM: Short Inter D-H..H-D
RESPONSE: This is a very strong hydrogen bond and this is the reason why
the distance is so short.
;
# end Validation Reply Form
