# Supplementary material for: On the accuracy and precision of X-ray and neutron diffraction results as a function of resolution and the electron density model
Source: IUCrJ. 2020 Aug 25;7(Pt 5):920–33. doi: 10.1107/S2052252520010441 (PMC7467170; doi:10.1107/S2052252520010441)
Supplement: Supplementary file 2 [file m-07-00920-sup2.zip › cif_deposition/HAR_B3LYP_oxa10_06.cif]

# ========================
# TONTO generated CIF file
# ========================

data_HAR_B3LYP_oxa10_06

_audit_creation_date               2016-1-14
_audit_creation_method             'Tonto 3.2.0 v. 196f026'

# --------------------
# Chemical information
# --------------------

_chemical_formula_sum             'C2 H6 O6'
_chemical_formula_moiety          'C2 H2 O4, 2(H2 O)'
_chemical_formula_weight           126.07
_chemical_compound_source          'see text'
_chemical_absolute_configuration   unk

# --------------------
# Symmetry information
# --------------------

_symmetry_cell_setting             Monoclinic
_symmetry_space_group_name_H-M     'P 21/c'
_symmetry_space_group_name_Hall    '-P 2ybc'
_symmetry_Int_Tables_number        '14'

loop_
    _symmetry_equiv_pos_as_xyz
'+x, +y, +z'
'-x, -y, -z'
'-x, +y+1/2, -z+1/2'
'+x, -y+1/2, +z+1/2'

# ---------------------
# Unit cell information
# ---------------------

_cell_length_a                6.0947(2) 
_cell_length_b                3.4949(1) 
_cell_length_c                11.8491(4) 
_cell_angle_alpha             90.00 
_cell_angle_beta              103.938(1) 
_cell_angle_gamma             90.00 
_cell_volume                   244.96(1) 

_cell_formula_units_Z             2
_cell_measurement_reflns_used     6404
_cell_measurement_temperature     100(1)
_cell_measurement_theta_max       36.31
_cell_measurement_theta_min       3.44
_exptl_crystal_density_diffrn     1.709
_exptl_crystal_F_000              132 
_exptl_absorpt_coefficient_mu     0.181 
_exptl_crystal_description        unspecified
_exptl_crystal_size_max              0.254
_exptl_crystal_size_mid              0.199  
_exptl_crystal_size_min              0.184                
_exptl_crystal_colour             colourless
_exptl_absorpt_correction_type    multi-scan
_exptl_absorpt_process_details
;
 Absorption correction done by SORTAV
 Blessing, R. H.: (1995) Acta Cryst. A51, 33-38
;
_exptl_absorpt_correction_T_min    0.882
_exptl_absorpt_correction_T_max    1.095

#=======================================================================

# EXPERIMENTAL DATA

_diffrn_reflns_av_R_equivalents   0.0000
_diffrn_reflns_av_unetI/netI      0.0337
_diffrn_reflns_limit_h_max        9
_diffrn_reflns_limit_h_min        -10
_diffrn_reflns_limit_k_max        5
_diffrn_reflns_limit_k_min        0
_diffrn_reflns_limit_l_max        19
_diffrn_reflns_limit_l_min        0
_diffrn_reflns_number             1190
_diffrn_reflns_theta_full         26.00
_diffrn_reflns_theta_max          36.32
_diffrn_reflns_theta_min          3.44
_diffrn_ambient_temperature       100(1)
_diffrn_measured_fraction_theta_full 1.000
_diffrn_measured_fraction_theta_max 1.000
_diffrn_measurement_device_type   'Bruker APEX-II CCD'
_diffrn_measurement_method        '\f and \w scans'
_diffrn_radiation_monochromator   'graphite'
_diffrn_radiation_type            MoK\a
_diffrn_radiation_wavelength      0.71073
_diffrn_source                    'fine-focus sealed tube'
_diffrn_standards_number          0
_reflns_number_gt                 1107
_reflns_number_total              1190
_reflns_threshold_expression      >0sigma(F)

#  
# Refinement details
#  
_refine_special_details          
;
  .  H thermal motions refined anisotropically.
  .  Hirshfeld atom refinement (HAR):
     .  Uses aspherical atomic scattering factors
        obtained from Hirshfeld partitioning of a
        gaussian quantum chemical wavefunction.
     .  Hirshfeld weight functions obtained from
        spherically averaged unrestricted atomic
        densities.
  .  Wavefunction type : rks b3lypgxb3lypgc using cluster
 charges, radius=8.0 angstrom
  .  Gaussian basis set: cc pVTZ
  .  Refinement based on |F| with weight=1/sigma(|F|)
  .  Negative |F|^^2 were pruned from the data
  .  Eigenvalues < 0.1E-04 removed from normal equations
  .  Reflection used in the refinement appear below
  .  Refined using the Tonto program:
     .  Version: 3.2 v. 196f026
     .  Platform: INTEL-ifort-on-LINUX
     .  Build date: Wed Feb  4 17:27:23 CET 2015
;

# Standard CIF keys and data

_refine_ls_structure_factor_coeff  F
_refine_ls_matrix_type             full
_refine_ls_R_factor_gt             0.0173
_refine_ls_wR_factor_gt            0.0203
_refine_ls_goodness_of_fit_ref     0.989268
_refine_ls_number_reflns           1190
_refine_ls_number_parameters       64
_refine_ls_number_restraints       0
_refine_ls_number_constraints      0
_refine_ls_hydrogen_treatment      refall
_refine_ls_weighting_scheme        sigma
_refine_ls_weighting_details       'w=1/\s(F)'
_refine_ls_shift/su_max            0.0100
_refine_ls_extinction_method       none

_refine_diff_density_max               0.126938
_refine_diff_density_min              -0.149290 

# ---------------------
# Coordinates and ADP's
# ---------------------

loop_
_atom_site_label
_atom_site_fract_x
_atom_site_fract_y
_atom_site_fract_z
_atom_site_adp_type
_atom_site_occupancy
O1 0.43486(3) 0.44404(6) 0.34986(1) Uani 1.000000000
O2 0.24245(3) 0.74247(6) 0.46369(1) Uani 1.000000000
C1 0.40304(4) 0.55887(7) 0.44801(2) Uani 1.000000000
H1 0.302(1) 0.518(3) 0.2792(7) Uani 1.000000000
O5 0.13014(3) 0.63111(6) 0.17857(1) Uani 1.000000000
H3 0.190(1) 0.696(3) 0.1132(7) Uani 1.000000000
H4 0.010(1) 0.457(3) 0.1506(6) Uani 1.000000000

loop_
_atom_site_aniso_label
_atom_site_aniso_U_11
_atom_site_aniso_U_22
_atom_site_aniso_U_33
_atom_site_aniso_U_12
_atom_site_aniso_U_13
_atom_site_aniso_U_23
O1 0.01233(8) 0.0179(1) 0.00716(7) 0.00457(6) 0.00129(6) -0.00066(5)
O2 0.01054(7) 0.0168(1) 0.00876(7) 0.00523(5) 0.00059(5) -0.00071(5)
C1 0.00854(8) 0.0102(1) 0.00717(8) 0.00153(6) 0.00078(6) -0.00009(6)
H1 0.029(4) 0.033(5) 0.035(5) 0.011(4) 0.012(4) -0.002(5)
O5 0.01006(7) 0.0170(1) 0.00859(7) -0.00182(6) 0.00024(5) 0.00102(5)
H3 0.034(4) 0.041(5) 0.026(4) -0.000(4) 0.007(3) 0.007(4)
H4 0.026(4) 0.045(6) 0.029(4) -0.008(4) 0.004(3) -0.006(4)

loop_
_geom_bond_atom_site_label_1
_geom_bond_atom_site_label_2
_geom_bond_distance
 O1 C1 1.2883(3)
 O2 C1 1.2214(3)
 O1 H1 1.054(8)
 O5 H3 0.959(8)
 O5 H4 0.952(7)

loop_
_geom_angle_atom_site_label_1     
_geom_angle_atom_site_label_2
_geom_angle_atom_site_label_3
_geom_angle     
 O1 C1 O2  126.96(2)
 C1 O1 H1 113.1(4
 H3 O5 H4 106.4(6)

# Standard CIF keys and data

# ---------------
# Reflection data
# ---------------

loop_
    _diffrn_refln_index_h
    _diffrn_refln_index_k
    _diffrn_refln_index_l
    _diffrn_refln_F_calc
    _diffrn_refln_F_meas
    _diffrn_refln_F_sigma
       1       0       0       34.604909       33.579458        0.434473
       2       0       0        8.384024        8.640255        0.140961
       3       0       0       34.730590       34.671314        0.554309
       4       0       0       11.941803       11.899160        0.296143
       5       0       0       14.027289       14.271650        0.237406
       6       0       0       27.195691       27.332764        0.485046
       7       0       0       18.659706       19.347610        0.360245
       8       0       0        9.431780        9.370539        0.274166
       9       0       0        7.471078        7.859453        0.190294
       1       1       0       69.521103       68.347714        0.906554
       2       1       0       33.343472       34.385753        0.438588
       3       1       0       18.371132       18.514319        0.237010
       4       1       0        2.760318        2.787813        0.100956
       5       1       0        1.082694        1.071774        0.138125
       6       1       0        1.458064        1.407764        0.123747
       7       1       0       16.313800       16.751418        0.269610
       8       1       0        0.058227        0.562317        0.562317
       9       1       0       10.386818       10.486181        0.170659
       0       2       0        6.601238        6.464132        0.176923
       1       2       0       31.910014       31.552496        0.476782
       2       2       0       40.335757       40.590516        0.588016
       3       2       0        2.569168        2.566418        0.111423
       4       2       0       19.474099       19.289116        0.261242
       5       2       0        8.868815        9.061953        0.136596
       6       2       0        0.438377        0.473181        0.294295
       7       2       0       10.657393       10.900459        0.173390
       8       2       0       11.712036       11.558979        0.185325
       9       2       0        2.418735        2.425799        0.102224
       1       3       0        7.876019        7.789801        0.169959
       2       3       0        6.415779        6.489530        0.135791
       3       3       0       15.251589       15.310781        0.270834
       4       3       0        4.289715        4.470682        0.126721
       5       3       0       19.976868       19.967474        0.337904
       6       3       0        0.044652        0.513517        0.513517
       7       3       0        1.369318        1.386398        0.130452
       8       3       0        7.658596        7.657023        0.213368
       0       4       0        3.067635        3.268180        0.390507
       1       4       0        7.661949        7.711420        0.272334
       2       4       0        6.550813        6.719673        0.311163
       3       4       0        4.556083        4.634328        0.169466
       4       4       0       14.837669       14.721753        0.350601
       5       4       0        5.381002        5.561924        0.130442
       6       4       0        7.555701        7.434312        0.213094
       7       4       0        5.777857        5.812831        0.244258
       1       5       0        3.879866        3.977436        0.125294
       2       5       0        6.235245        6.450581        0.163690
       3       5       0        7.603855        7.661723        0.165457
       4       5       0        0.786874        0.464220        0.365731
       5       5       0        4.219790        4.321689        0.154676
      -9       1       1        1.284462        1.329699        0.103282
      -8       1       1        9.673186        9.893179        0.165230
      -7       1       1        7.629235        7.720427        0.141707
      -6       1       1        2.090249        2.073596        0.118295
      -5       1       1       13.436759       13.554335        0.188708
      -4       1       1       16.704638       16.982638        0.228236
      -3       1       1       31.705322       31.975616        0.412504
      -2       1       1       23.900577       24.165264        0.295199
      -1       1       1       95.185498       90.643974        1.352765
       0       1       1       38.038820       37.411228        0.590039
       1       1       1       10.670157       11.037663        0.149596
       2       1       1       14.260097       14.539257        0.185860
       3       1       1       36.989319       37.057388        0.501677
       4       1       1       21.992686       21.915976        0.290297
       5       1       1       18.510276       18.744866        0.254057
       6       1       1       24.297130       24.355082        0.439396
       7       1       1        1.908766        1.906253        0.125438
       8       1       1        1.131922        1.162067        0.164921
       9       1       1        0.871355        0.577581        0.298296
      -9       2       1        3.976173        3.980955        0.087499
      -8       2       1       11.353487       11.283173        0.165170
      -7       2       1        0.202646        0.566304        0.566304
      -6       2       1       15.136921       15.152888        0.230086
      -5       2       1        5.478363        5.514889        0.104066
      -4       2       1       13.223479       13.054501        0.183215
      -3       2       1       16.229830       16.402134        0.219736
      -2       2       1       21.813078       21.644861        0.342748
      -1       2       1       21.113083       20.962109        0.297404
       0       2       1       15.335292       15.044268        0.214905
       1       2       1       28.980340       28.924557        0.463882
       2       2       1        2.444710        2.271673        0.114337
       3       2       1        5.117553        5.066853        0.102581
       4       2       1       15.605555       15.558278        0.225307
       5       2       1        9.094806        9.226050        0.140017
       6       2       1        5.523693        5.646592        0.108542
       7       2       1        5.981394        6.038791        0.126262
       8       2       1        8.367355        8.454644        0.190867
       9       2       1        3.469412        3.483963        0.101065
      -8       3       1        0.922581        0.830783        0.240613
      -7       3       1        2.585743        2.621336        0.104790
      -6       3       1        6.513015        6.649060        0.176271
      -5       3       1        8.075494        8.260751        0.169212
      -4       3       1        4.099080        4.098170        0.116588
      -3       3       1        3.450493        3.647602        0.131354
      -2       3       1       21.494938       21.162467        0.380263
      -1       3       1        0.539446        0.410366        0.385871
       0       3       1       12.784076       12.547111        0.234110
       1       3       1       10.000322        9.851802        0.215516
       2       3       1        9.788505        9.753461        0.248357
       3       3       1        2.622526        2.584454        0.129112
       4       3       1       10.929289       11.305751        0.203048
       5       3       1        9.345122        9.686640        0.177539
       6       3       1        0.459897        0.576628        0.576628
       7       3       1        9.635737        9.580605        0.215938
       8       3       1        0.762264        0.779872        0.232332
      -7       4       1        8.446022        8.349790        0.154243
      -6       4       1        5.113093        5.235934        0.161783
      -5       4       1        3.276409        3.254074        0.145859
      -4       4       1        0.677241        0.545252        0.444753
      -3       4       1        8.399533        8.433920        0.358091
      -2       4       1        7.371469        7.811274        0.352454
      -1       4       1        4.423784        4.295579        0.327456
       0       4       1        6.304025        6.427130        0.326884
       1       4       1        1.449899        0.708237        0.708237
       2       4       1        0.299034        0.532635        0.532635
       3       4       1        1.072758        0.814616        0.368634
       4       4       1        1.325500        1.173329        0.298629
       5       4       1        3.997019        4.149578        0.121924
       6       4       1        0.370412        0.493964        0.493964
       7       4       1        2.252057        2.256302        0.141947
      -5       5       1        3.089521        3.034485        0.127752
      -4       5       1        0.311461        0.442945        0.353502
      -3       5       1        0.763638        0.580086        0.284113
      -2       5       1        1.100931        1.254313        0.141568
      -1       5       1        5.814596        5.821168        0.132056
       0       5       1        0.412701        0.361386        0.361386
       1       5       1        0.549052        0.748398        0.570916
       2       5       1        3.637513        3.761649        0.127505
       3       5       1        5.523952        5.542923        0.204197
       4       5       1        2.715642        2.792006        0.162121
     -10       0       2        0.226727        0.359305        0.359305
      -9       0       2        3.571967        3.641566        0.095723
      -8       0       2        3.352201        3.425785        0.127148
      -7       0       2        6.753312        6.665883        0.190777
      -6       0       2       24.106944       24.371295        0.418842
      -5       0       2       16.683505       16.839537        0.254001
      -4       0       2       55.039247       54.721385        0.981642
      -3       0       2        6.923964        6.786310        0.119601
      -2       0       2       44.482116       43.989999        0.600254
      -1       0       2       49.091853       48.704928        0.688368
       0       0       2       20.637281       21.211553        0.328067
       1       0       2        5.612167        5.659152        0.110368
       2       0       2      106.465265       99.995000        1.422844
       3       0       2       23.946411       23.962053        0.337490
       4       0       2        0.067597        0.440908        0.326017
       5       0       2       46.303824       46.198593        0.721896
       6       0       2        9.717256        9.739969        0.173413
       7       0       2       10.660445       10.894953        0.207109
       8       0       2        6.980377        7.376381        0.149487
       9       0       2       12.389203       12.683454        0.429475
      -9       1       2        2.129477        2.107724        0.084113
      -8       1       2        0.085288        0.333317        0.333317
      -7       1       2       16.718141       16.440195        0.271088
      -6       1       2        4.641119        4.616384        0.108946
      -5       1       2       28.544189       28.632499        0.413534
      -4       1       2       13.359347       13.445817        0.180826
      -3       1       2       10.125425       10.394710        0.139955
      -2       1       2       41.594014       42.202014        0.538001
      -1       1       2       21.424838       22.215310        0.306636
       0       1       2       16.511024       16.671233        0.258737
       1       1       2       36.504731       36.943064        0.504486
       2       1       2        2.872276        2.889637        0.083928
       3       1       2       37.360195       37.592685        0.517087
       4       1       2       24.381422       24.312137        0.338610
       5       1       2       13.595373       13.693064        0.183808
       6       1       2       13.941503       14.092551        0.201187
       7       1       2        0.753479        0.706612        0.230481
       8       1       2        2.578327        2.612317        0.107222
       9       1       2        3.985118        4.097194        0.120386
      -9       2       2        0.259890        0.426849        0.304374
      -8       2       2        7.263660        7.212212        0.204430
      -7       2       2        1.031820        1.125567        0.213043
      -6       2       2       11.326058       11.530395        0.196375
      -5       2       2        1.303832        1.424746        0.131378
      -4       2       2        6.602268        6.358773        0.116979
      -3       2       2       23.712162       23.930316        0.323537
      -2       2       2       39.123373       39.193112        0.564884
      -1       2       2        5.062521        5.011287        0.102316
       0       2       2       20.185991       20.145223        0.334367
       1       2       2        0.466972        0.570088        0.233042
       2       2       2        3.103632        3.110884        0.104624
       3       2       2       29.722654       29.437731        0.417910
       4       2       2       30.792907       30.752073        0.442009
       5       2       2        3.292813        3.390133        0.094378
       6       2       2        0.382916        0.333766        0.333766
       7       2       2        4.574814        4.537290        0.137404
       8       2       2        0.671461        0.759934        0.245347
      -8       3       2        5.251840        5.218525        0.098271
      -7       3       2        2.521359        2.554760        0.090983
      -6       3       2        6.096263        6.152317        0.245287
      -5       3       2        0.484894        0.448888        0.448888
      -4       3       2        6.689784        6.680344        0.137333
      -3       3       2       28.585459       28.796701        0.455212
      -2       3       2       14.704022       14.668333        0.279449
      -1       3       2       10.286774        9.969754        0.170367
       0       3       2       19.375188       19.048884        0.363864
       1       3       2       12.236858       12.104132        0.198251
       2       3       2       17.153454       17.190695        0.348189
       3       3       2        8.200530        8.267466        0.158952
       4       3       2        1.751474        1.781993        0.163321
       5       3       2        4.208901        4.245586        0.133652
       6       3       2        1.502511        1.345697        0.167563
       7       3       2        8.631588        8.804828        0.201747
       8       3       2        5.681345        5.710341        0.108199
      -7       4       2        4.705261        4.756469        0.107383
      -6       4       2        0.019535        0.342929        0.342929
      -5       4       2        0.054730        0.388587        0.388587
      -4       4       2        4.199299        4.329434        0.170949
      -3       4       2        5.907404        6.170251        0.247076
      -2       4       2       14.268466       14.177800        0.509588
      -1       4       2        5.704885        5.843116        0.329496
       0       4       2       13.832173       14.265343        0.494359
       1       4       2       13.627276       13.432796        0.473629
       2       4       2        2.610970        2.737755        0.220335
       3       4       2        2.812389        2.803070        0.131011
       4       4       2        1.391082        1.323216        0.172173
       5       4       2        0.563997        0.547996        0.337996
       6       4       2        9.369735        9.338522        0.179811
      -5       5       2        3.781673        3.803157        0.124978
      -4       5       2        8.709656        8.621253        0.150421
      -3       5       2        2.753561        2.722040        0.115912
      -2       5       2        7.376748        7.471078        0.128803
      -1       5       2       15.498583       16.219741        0.309053
       0       5       2        5.003836        5.106956        0.127799
       1       5       2        6.536173        6.506689        0.137230
       2       5       2        2.523049        2.537381        0.139110
       3       5       2        3.176559        3.233574        0.144561
       4       5       2        1.698403        1.694845        0.190418
      -9       1       3        0.621480        0.662571        0.176053
      -8       1       3        7.769141        7.631120        0.126589
      -7       1       3        3.464743        3.493995        0.123535
      -6       1       3        1.919421        1.925305        0.121975
      -5       1       3       12.567343       12.736954        0.179884
      -4       1       3        2.356573        2.312682        0.101484
      -3       1       3       22.392551       22.684576        0.301324
      -2       1       3        8.013698        8.032559        0.111385
      -1       1       3       32.114954       32.981055        0.440772
       0       1       3        7.549646        7.470408        0.112827
       1       1       3       49.748100       49.637184        0.674136
       2       1       3       37.931880       38.168704        0.547700
       3       1       3       11.693945       11.599138        0.157547
       4       1       3       25.826623       25.987882        0.345534
       5       1       3        2.409862        2.395245        0.093768
       6       1       3        8.471228        8.765272        0.138280
       7       1       3        4.892030        5.157228        0.109852
       8       1       3       16.567714       17.081862        0.325370
       9       1       3        9.330827        9.457114        0.281821
      -9       2       3        1.500096        1.533428        0.114097
      -8       2       3        4.806400        4.798437        0.096097
      -7       2       3        8.497929        8.402083        0.179310
      -6       2       3       14.052593       13.951702        0.248783
      -5       2       3        3.719654        3.759787        0.108760
      -4       2       3       15.817022       15.921683        0.220091
      -3       2       3       30.738234       30.995484        0.437179
      -2       2       3        5.511844        5.562104        0.109582
      -1       2       3       23.365928       23.308582        0.430427
       0       2       3        0.617454        0.404104        0.249185
       1       2       3       33.668707       33.467895        0.513836
       2       2       3        7.333347        7.388099        0.118229
       3       2       3       18.199914       18.196978        0.253455
       4       2       3       13.343291       13.409698        0.181319
       5       2       3        8.862210        8.864423        0.155749
       6       2       3        6.664105        6.619139        0.171891
       7       2       3        4.012850        4.150542        0.095669
       8       2       3        4.107776        4.011359        0.102011
      -8       3       3        4.809282        4.800521        0.110638
      -7       3       3        2.710635        2.743647        0.082482
      -6       3       3        2.017701        2.146020        0.122211
      -5       3       3        4.475720        4.449382        0.159394
      -4       3       3        8.512614        8.654190        0.186309
      -3       3       3        3.435241        3.340958        0.118536
      -2       3       3        2.168945        2.068864        0.147537
      -1       3       3        6.658664        6.611883        0.143267
       0       3       3       16.701826       16.583425        0.422361
       1       3       3        0.503027        0.511566        0.296857
       2       3       3        3.837062        3.922117        0.126461
       3       3       3       17.886839       17.791571        0.297000
       4       3       3        2.139746        2.140561        0.153477
       5       3       3        3.832452        4.089743        0.097626
       6       3       3        1.599499        1.570891        0.122858
       7       3       3        7.144480        7.025383        0.119081
      -7       4       3        1.483775        1.412445        0.119696
      -6       4       3        4.822798        4.802708        0.098560
      -5       4       3        8.896429        9.301236        0.189760
      -4       4       3       14.054327       13.726981        0.303121
      -3       4       3       13.906975       13.814485        0.249088
      -2       4       3       10.365335       10.106928        0.175161
      -1       4       3        0.298037        0.500700        0.500700
       0       4       3        3.639629        3.582736        0.341749
       1       4       3        6.887935        7.055069        0.341426
       2       4       3       13.478328       13.638182        0.222892
       3       4       3        7.805002        7.932087        0.151984
       4       4       3        2.978183        3.097418        0.095069
       5       4       3        1.989138        2.079375        0.115527
       6       4       3        0.997953        0.859535        0.250273
      -5       5       3        3.166469        3.271238        0.132608
      -4       5       3        2.844363        2.806867        0.120773
      -3       5       3        3.912974        3.758723        0.109751
      -2       5       3        3.368701        3.285575        0.080890
      -1       5       3        2.008652        1.922498        0.106899
       0       5       3        1.967063        1.918619        0.094421
       1       5       3        1.400602        1.571910        0.100584
       2       5       3        2.099420        2.212329        0.115450
       3       5       3        0.306213        0.564889        0.372536
       4       5       3        3.486300        3.484107        0.215774
     -10       0       4        5.205467        5.183339        0.155814
      -9       0       4       13.469248       13.064073        0.208724
      -8       0       4        3.655068        3.567632        0.124814
      -7       0       4       11.340279       11.281844        0.241463
      -6       0       4        3.034104        3.080179        0.160316
      -5       0       4        7.545162        7.690449        0.159778
      -4       0       4       19.462183       19.846410        0.307731
      -3       0       4       16.328607       16.711373        0.285175
      -2       0       4       79.818085       78.806472        1.193844
      -1       0       4       51.478925       50.788483        0.841111
       0       0       4       14.412478       15.018655        0.277556
       1       0       4       75.299862       74.612264        1.106482
       2       0       4        5.059731        5.073263        0.116349
       3       0       4        8.328072        8.304156        0.140578
       4       0       4       10.744823       11.273864        0.174765
       5       0       4        6.125749        6.277579        0.123150
       6       0       4        2.294248        2.170207        0.156827
       7       0       4       29.534629       29.625833        0.784197
       8       0       4       14.554386       15.006998        0.281171
       9       0       4        3.937230        4.162691        0.226196
     -10       1       4        1.584827        1.955837        0.576164
      -9       1       4        5.699804        5.722499        0.095866
      -8       1       4        9.724919        9.514463        0.142056
      -7       1       4        1.175394        0.991968        0.252914
      -6       1       4       10.110639       10.076706        0.159549
      -5       1       4       17.075446       17.136803        0.236507
      -4       1       4       10.326107       10.442222        0.159713
      -3       1       4       26.701971       27.059379        0.344402
      -2       1       4       33.419811       33.706824        0.426500
      -1       1       4       27.444939       28.188828        0.433468
       0       1       4       69.073958       68.466342        1.154010
       1       1       4       14.421920       14.358621        0.183996
       2       1       4        5.427001        5.475582        0.096363
       3       1       4        6.308841        6.095654        0.102074
       4       1       4        3.039243        3.153744        0.084379
       5       1       4       11.248962       11.428911        0.158596
       6       1       4       13.360010       13.740451        0.227124
       7       1       4       10.717552       10.940750        0.166243
       8       1       4       10.493906       10.800463        0.179729
       9       1       4        2.859040        3.028300        0.121360
      -9       2       4        1.104563        0.999800        0.148683
      -8       2       4        7.130589        7.074885        0.109973
      -7       2       4        3.307202        3.279634        0.111512
      -6       2       4        4.134317        4.281238        0.154375
      -5       2       4        9.580768        9.399096        0.165028
      -4       2       4       14.060951       14.043504        0.267801
      -3       2       4        9.284555        9.388983        0.138361
      -2       2       4        8.525394        8.448669        0.123706
      -1       2       4       26.919738       26.993518        0.389007
       0       2       4       24.210155       24.007082        0.443339
       1       2       4        7.996529        7.931645        0.150065
       2       2       4        2.017757        1.878457        0.101324
       3       2       4       17.173310       17.212205        0.235751
       4       2       4        7.135872        7.065763        0.118605
       5       2       4       14.002468       14.128340        0.270851
       6       2       4       12.548547       12.662148        0.231943
       7       2       4        1.249074        1.315143        0.117854
       8       2       4        6.863112        6.837617        0.165136
      -8       3       4        0.097758        0.341321        0.341321
      -7       3       4       15.712424       15.559563        0.224962
      -6       3       4        3.786566        3.748066        0.127845
      -5       3       4        6.075120        5.845426        0.166165
      -4       3       4       27.936817       27.395620        0.554793
      -3       3       4       12.126119       11.977896        0.213118
      -2       3       4        5.410962        5.450871        0.187698
      -1       3       4       13.601384       13.354774        0.264320
       0       3       4       13.581739       13.368994        0.288474
       1       3       4        5.045189        5.038353        0.142436
       2       3       4       26.598561       27.034238        0.464894
       3       3       4       18.750285       18.596236        0.304708
       4       3       4       12.649107       13.137732        0.268000
       5       3       4        3.674167        3.685241        0.100412
       6       3       4        0.995417        0.964521        0.132775
       7       3       4        6.894220        6.953416        0.176692
      -7       4       4        2.698159        2.646904        0.099513
      -6       4       4       11.794581       11.682893        0.282455
      -5       4       4        8.901831        8.741167        0.215617
      -4       4       4        1.608068        1.905886        0.114322
      -3       4       4        9.779291        9.842865        0.248544
      -2       4       4        1.194763        1.265306        0.150721
      -1       4       4        1.181707        1.166919        0.160092
       0       4       4        6.424639        6.638825        0.130907
       1       4       4        3.150410        3.334217        0.118785
       2       4       4       13.419496       13.833655        0.359977
       3       4       4       11.296737       11.467345        0.233023
       4       4       4        2.364430        2.326908        0.091242
       5       4       4        9.366402        9.492892        0.148589
       6       4       4        4.584920        4.525704        0.141186
      -5       5       4       14.707627       14.913417        0.265209
      -4       5       4        1.340254        1.197581        0.145963
      -3       5       4        5.664800        5.656324        0.096198
      -2       5       4        3.425705        3.384967        0.081181
      -1       5       4        3.993871        3.919821        0.124166
       0       5       4        9.096914        8.937617        0.132959
       1       5       4       17.484664       17.574698        0.281057
       2       5       4        3.112284        3.166860        0.091636
       3       5       4        0.551228        0.409512        0.310517
       4       5       4        8.787882        9.020477        0.250585
     -10       1       5        5.519913        5.397036        0.099584
      -9       1       5        3.090480        3.206088        0.082308
      -8       1       5        8.483923        8.374843        0.119905
      -7       1       5        2.657592        2.590598        0.156055
      -6       1       5       17.404449       17.358283        0.276422
      -5       1       5        9.869268        9.860172        0.149457
      -4       1       5        0.447552        0.493761        0.192763
      -3       1       5       25.666732       26.161422        0.332369
      -2       1       5        8.104315        8.176491        0.128261
      -1       1       5        1.946520        1.790977        0.110174
       0       1       5       14.628853       14.757032        0.191662
       1       1       5       18.855959       18.853912        0.250418
       2       1       5        8.121060        8.126992        0.114876
       3       1       5        3.913211        4.148132        0.086728
       4       1       5       16.888365       16.967911        0.223658
       5       1       5        1.922396        2.013927        0.105236
       6       1       5       13.760523       14.096808        0.214805
       7       1       5       11.481237       11.637440        0.180564
       8       1       5        0.047693        0.338821        0.338821
      -9       2       5        4.434442        4.402045        0.086492
      -8       2       5       10.386114       10.336827        0.142711
      -7       2       5        5.653202        5.595355        0.161296
      -6       2       5        3.738116        3.543868        0.152850
      -5       2       5       23.723138       23.992499        0.435971
      -4       2       5        4.348730        4.380297        0.104084
      -3       2       5        2.853635        2.921472        0.102252
      -2       2       5        3.130399        3.290289        0.097171
      -1       2       5       39.735415       39.082989        0.617810
       0       2       5       12.502930       12.298780        0.230226
       1       2       5       16.939476       17.069564        0.277601
       2       2       5       22.213238       22.068303        0.304572
       3       2       5       14.163423       14.100355        0.196398
       4       2       5        1.352764        1.309466        0.141647
       5       2       5        6.988423        7.128254        0.151865
       6       2       5       17.891051       18.121258        0.319011
       7       2       5        1.653481        1.627483        0.092556
       8       2       5        4.962519        4.916198        0.175417
      -8       3       5        1.726099        1.693369        0.102301
      -7       3       5       10.532362       10.413453        0.145542
      -6       3       5        1.500121        1.360625        0.142224
      -5       3       5        3.531860        3.326560        0.131877
      -4       3       5        9.576503        9.786879        0.215672
      -3       3       5        8.365717        8.226968        0.183213
      -2       3       5        4.619263        4.466206        0.129618
      -1       3       5        1.592842        1.270787        0.230835
       0       3       5        7.196474        7.159679        0.202237
       1       3       5        8.431424        8.592031        0.145671
       2       3       5        5.066391        5.153542        0.123234
       3       3       5        0.662733        0.574543        0.342380
       4       3       5        3.490148        3.562443        0.096610
       5       3       5       11.624980       11.730303        0.291334
       6       3       5        0.660371        0.663777        0.189435
       7       3       5        1.833247        1.814277        0.123715
      -7       4       5        8.684761        8.462860        0.253232
      -6       4       5       11.266207       11.090537        0.192830
      -5       4       5        6.668442        6.599167        0.110099
      -4       4       5        6.200780        6.047396        0.193850
      -3       4       5        1.158180        1.101862        0.175147
      -2       4       5       10.702631       10.635789        0.159148
      -1       4       5       14.244320       14.281106        0.243656
       0       4       5       15.812466       15.987808        0.269347
       1       4       5       13.149405       13.451022        0.536689
       2       4       5        7.865438        7.958832        0.183486
       3       4       5        0.958707        0.631031        0.210080
       4       4       5        8.307866        8.479564        0.298121
       5       4       5        7.928107        8.104998        0.166233
       6       4       5        6.913272        6.787046        0.156436
      -5       5       5        0.819493        0.719861        0.255749
      -4       5       5        0.424725        0.471169        0.264046
      -3       5       5        1.856115        1.839728        0.095137
      -2       5       5        3.829450        3.717123        0.151313
      -1       5       5        0.844899        0.566216        0.211815
       0       5       5        3.266368        3.264659        0.134164
       1       5       5        3.753400        3.724379        0.098500
       2       5       5        2.090937        2.002074        0.113397
       3       5       5        2.622241        2.534107        0.116733
     -10       0       6        6.123422        6.232495        0.179810
      -9       0       6        8.767572        8.800568        0.142624
      -8       0       6        0.196418        0.452659        0.452659
      -7       0       6       28.408200       28.507543        0.870430
      -6       0       6       22.744957       22.975204        0.439898
      -5       0       6       19.208624       19.175244        0.311788
      -4       0       6       11.884186       11.958261        0.215603
      -3       0       6        6.235619        6.264423        0.111782
      -2       0       6       23.176097       23.417088        0.363672
      -1       0       6       25.047352       25.149155        0.412138
       0       0       6       56.186630       56.510265        1.068313
       1       0       6       26.744199       26.039393        0.448379
       2       0       6        3.463776        3.618840        0.099465
       3       0       6       42.902286       43.582680        0.712761
       4       0       6        6.575288        6.607344        0.135869
       5       0       6        4.687110        4.703297        0.143143
       6       0       6       11.767634       11.849051        0.236127
       7       0       6        2.010304        2.025290        0.096067
       8       0       6        3.999506        4.060296        0.128629
      -9       1       6        8.351502        8.440912        0.135252
      -8       1       6        2.347105        2.428250        0.074487
      -7       1       6        7.746368        7.781260        0.120907
      -6       1       6       22.000347       22.038829        0.369958
      -5       1       6        3.587881        3.511695        0.104496
      -4       1       6       23.731368       23.854140        0.410804
      -3       1       6        1.122809        1.024012        0.092132
      -2       1       6        4.312875        4.292319        0.089344
      -1       1       6        1.167652        1.257418        0.118252
       0       1       6       31.219937       31.606961        0.457322
       1       1       6       25.709475       25.775376        0.336626
       2       1       6       36.697125       36.552291        0.504961
       3       1       6        3.845422        3.876596        0.084895
       4       1       6       11.343553       11.481725        0.161831
       5       1       6       16.266948       16.345030        0.239751
       6       1       6        8.313667        8.300602        0.123928
       7       1       6        1.825444        1.772964        0.080037
       8       1       6        3.767624        3.768289        0.097730
      -9       2       6       10.438317       10.403845        0.149090
      -8       2       6       13.466656       13.383572        0.179406
      -7       2       6        2.590554        2.588629        0.119844
      -6       2       6        1.907536        1.845400        0.117135
      -5       2       6       16.031841       15.555706        0.567044
      -4       2       6        4.397368        4.185570        0.119491
      -3       2       6       21.065330       21.207310        0.364086
      -2       2       6       15.136816       14.884556        0.293805
      -1       2       6        7.683956        7.710188        0.155653
       0       2       6        4.076818        4.104632        0.104632
       1       2       6       22.681144       22.610617        0.350338
       2       2       6        5.701096        5.777197        0.110451
       3       2       6       12.126584       11.957006        0.173543
       4       2       6        4.682066        4.733603        0.113971
       5       2       6       12.567176       12.812494        0.190687
       6       2       6        2.676543        2.686317        0.076490
       7       2       6        4.375199        4.503554        0.120062
       8       2       6        0.366073        0.500200        0.335276
      -8       3       6       10.318674       10.123734        0.144256
      -7       3       6        7.184822        7.055140        0.100070
      -6       3       6        4.367375        4.481071        0.096211
      -5       3       6        3.877771        3.944110        0.135041
      -4       3       6        5.201785        5.401944        0.173847
      -3       3       6        0.388358        0.594559        0.446572
      -2       3       6       34.704143       33.531030        0.813298
      -1       3       6       18.523963       18.084247        0.526913
       0       3       6        0.703870        0.595987        0.315451
       1       3       6       11.974411       12.249898        0.236988
       2       3       6        2.857877        2.911597        0.146620
       3       3       6        8.067102        8.240388        0.233516
       4       3       6       18.772619       18.947295        0.431896
       5       3       6       17.315075       17.672861        0.320915
       6       3       6        0.854779        0.793977        0.195479
       7       3       6        4.699375        4.801458        0.131019
      -7       4       6        3.663140        3.658142        0.085887
      -6       4       6        2.532413        2.338824        0.080728
      -5       4       6        0.191226        0.347851        0.261827
      -4       4       6        9.730460        9.602864        0.213935
      -3       4       6        9.197050        8.980423        0.274218
      -2       4       6        3.559824        3.542457        0.101817
      -1       4       6       16.556648       16.993822        0.294421
       0       4       6        4.578099        4.670225        0.280350
       1       4       6        5.179020        5.357331        0.272649
       2       4       6        3.420684        3.507991        0.202843
       3       4       6        1.001776        1.074616        0.112951
       4       4       6        6.721548        7.024742        0.209905
       5       4       6        5.399926        5.610704        0.141700
      -4       5       6        4.296915        4.067800        0.129400
      -3       5       6       11.017590       10.706073        0.228955
      -2       5       6        0.228845        0.411461        0.411461
      -1       5       6       10.390479       10.061312        0.148189
       0       5       6       15.857936       16.129476        0.285550
       1       5       6        0.822543        0.760855        0.196497
       2       5       6        2.512761        2.565288        0.115941
       3       5       6        7.271231        7.370685        0.126515
      -9       1       7        7.344988        7.320383        0.145775
      -8       1       7       13.252305       13.119070        0.202027
      -7       1       7       12.880736       12.548705        0.170902
      -6       1       7        2.943384        2.868257        0.177440
      -5       1       7        1.852271        1.609627        0.143885
      -4       1       7       16.578565       16.259766        0.303890
      -3       1       7       33.242836       33.003333        0.473193
      -2       1       7       10.369276       10.310674        0.161290
      -1       1       7       36.247277       36.538883        0.572093
       0       1       7       10.435833       10.872902        0.142105
       1       1       7        7.679274        7.590323        0.106206
       2       1       7        9.590352        9.793620        0.140072
       3       1       7        9.786968        9.735913        0.134038
       4       1       7        5.273884        5.284127        0.100981
       5       1       7        3.981262        4.065833        0.072839
       6       1       7        6.223861        6.259313        0.088008
       7       1       7        2.163810        2.216190        0.079417
       8       1       7        0.959593        1.132475        0.150742
      -9       2       7        5.540832        5.575841        0.089494
      -8       2       7        4.519571        4.513646        0.076642
      -7       2       7        7.820288        7.757126        0.175635
      -6       2       7        0.809826        0.595231        0.179058
      -5       2       7        8.300138        8.124038        0.235439
      -4       2       7        4.712033        4.695317        0.118637
      -3       2       7       23.299260       23.064258        0.598729
      -2       2       7       10.419524       10.400961        0.180394
      -1       2       7        2.066449        1.968832        0.153729
       0       2       7       21.013107       21.244999        0.312011
       1       2       7       16.110989       16.422545        0.241693
       2       2       7       13.541645       13.517026        0.197867
       3       2       7        3.484767        3.474047        0.116518
       4       2       7       22.371374       22.124195        0.350357
       5       2       7        3.727184        3.755796        0.084965
       6       2       7        1.884057        1.835919        0.086720
       7       2       7        3.335771        3.505995        0.090003
      -8       3       7        5.733159        5.712355        0.106019
      -7       3       7        0.276924        0.441814        0.198093
      -6       3       7        4.914891        4.791346        0.086349
      -5       3       7        7.155046        7.141568        0.194843
      -4       3       7        4.066818        4.123469        0.130976
      -3       3       7        3.624293        3.572254        0.146032
      -2       3       7       16.322319       16.158280        0.435366
      -1       3       7        2.366080        2.300696        0.224473
       0       3       7        1.811853        1.723398        0.265317
       1       3       7        7.877063        7.986802        0.215187
       2       3       7        9.869863        9.684420        0.229157
       3       3       7        2.593843        2.678694        0.086783
       4       3       7        0.994359        1.139254        0.117197
       5       3       7        3.990613        4.004872        0.112700
       6       3       7        4.187710        4.132312        0.111864
      -7       4       7        3.822471        3.751133        0.080847
      -6       4       7        0.025414        0.324037        0.252623
      -5       4       7        1.927847        1.840299        0.073296
      -4       4       7        5.515350        5.479964        0.106976
      -3       4       7        7.414165        7.238784        0.172739
      -2       4       7       11.122653       11.201339        0.200430
      -1       4       7        9.786773        9.960622        0.153431
       0       4       7        0.737162        0.779102        0.174205
       1       4       7        2.058958        2.074946        0.177289
       2       4       7        7.750339        7.979035        0.166481
       3       4       7       13.633199       13.943099        0.354868
       4       4       7       11.643437       11.994165        0.378228
       5       4       7        8.019903        8.067094        0.215915
      -4       5       7        0.489864        0.416773        0.256773
      -3       5       7        3.749552        3.554575        0.083552
      -2       5       7        0.937757        0.790253        0.157244
      -1       5       7        1.760004        1.834557        0.091141
       0       5       7        0.270011        0.436005        0.273832
       1       5       7        1.776067        1.835974        0.106841
       2       5       7        0.882938        0.898944        0.193040
     -10       0       8        7.381092        7.348537        0.124480
      -9       0       8        3.672479        3.786951        0.087222
      -8       0       8       12.553730       12.285764        0.198167
      -7       0       8        0.942389        1.081665        0.153926
      -6       0       8        1.898211        2.045238        0.406794
      -5       0       8       29.789361       29.866202        0.712128
      -4       0       8       42.795793       41.623551        0.722084
      -3       0       8        8.253816        8.195304        0.145956
      -2       0       8       37.523027       37.836358        0.694333
      -1       0       8       39.443961       39.484681        0.617728
       0       0       8       30.471903       30.408387        0.513739
       1       0       8       15.114201       14.967966        0.230598
       2       0       8       18.304198       18.030530        0.289616
       3       0       8        6.066562        5.891350        0.116404
       4       0       8        1.882177        1.803497        0.126505
       5       0       8       21.772841       21.936499        0.355257
       6       0       8        7.197374        7.324480        0.110881
       7       0       8       12.115771       12.291460        0.239905
       8       0       8        9.765285        9.853477        0.204694
      -9       1       8        3.923196        3.833145        0.079746
      -8       1       8        4.347012        4.261455        0.069320
      -7       1       8        0.012156        0.491732        0.202077
      -6       1       8        3.080760        2.932985        0.199050
      -5       1       8        7.311471        7.225026        0.140042
      -4       1       8       23.519252       22.942101        0.442323
      -3       1       8        5.361933        5.122011        0.109228
      -2       1       8       30.224108       30.131877        0.492714
      -1       1       8       17.011594       17.560752        0.269135
       0       1       8        9.329486        9.511572        0.134525
       1       1       8       17.178303       17.175855        0.238028
       2       1       8       12.228498       12.263360        0.184453
       3       1       8       11.095837       11.148094        0.149458
       4       1       8        9.617962        9.751000        0.148344
       5       1       8        2.170336        2.102855        0.067223
       6       1       8       11.873633       11.950732        0.155394
       7       1       8       12.471237       12.653063        0.213610
      -9       2       8       13.220651       13.174976        0.218897
      -8       2       8        4.610711        4.536298        0.085118
      -7       2       8        7.307207        7.170146        0.105729
      -6       2       8        6.452382        6.371107        0.111634
      -5       2       8        2.402125        2.657123        0.107809
      -4       2       8       16.265641       16.876611        0.312493
      -3       2       8       30.276613       30.173830        0.583967
      -2       2       8        9.711007        9.548455        0.259806
      -1       2       8       12.276866       12.178259        0.220417
       0       2       8        1.013964        0.992875        0.227956
       1       2       8        4.276394        4.418484        0.140517
       2       2       8       13.487406       13.418271        0.265325
       3       2       8       18.391327       17.791571        0.426952
       4       2       8        1.591895        1.485463        0.080329
       5       2       8        6.918145        6.733944        0.096851
       6       2       8        4.228172        4.194401        0.080279
       7       2       8        4.924402        4.841487        0.101656
      -8       3       8        8.406380        8.140639        0.115242
      -7       3       8        0.466719        0.561872        0.149561
      -6       3       8       11.369818       11.041286        0.175284
      -5       3       8        2.714254        2.562791        0.087574
      -4       3       8        0.853241        0.879375        0.118323
      -3       3       8        7.590730        7.632431        0.213199
      -2       3       8        9.110350        8.971120        0.145476
      -1       3       8        4.659361        4.565742        0.115461
       0       3       8       18.044732       17.695762        0.279965
       1       3       8        9.074354        8.769550        0.239016
       2       3       8        2.386180        2.469291        0.085681
       3       3       8       19.477364       19.381692        0.530432
       4       3       8       13.529436       13.403731        0.208656
       5       3       8        3.307479        3.337514        0.077606
       6       3       8        4.578252        4.664869        0.114264
      -6       4       8        4.750681        4.571980        0.080321
      -5       4       8        8.975857        8.802727        0.156340
      -4       4       8        3.801957        3.777565        0.088934
      -3       4       8        1.327128        1.385713        0.093583
      -2       4       8        1.359204        1.311488        0.098434
      -1       4       8        5.187482        5.211430        0.149711
       0       4       8        4.321679        4.300465        0.164888
       1       4       8       14.075543       14.293355        0.405591
       2       4       8        4.153221        4.221966        0.082643
       3       4       8        8.270199        8.316790        0.251990
       4       4       8        8.427237        8.732583        0.197010
      -4       5       8        5.167868        5.110773        0.140461
      -3       5       8        1.441132        1.244227        0.106246
      -2       5       8        1.950382        2.074536        0.098732
      -1       5       8        1.599839        1.740546        0.103200
       0       5       8        4.717521        4.762457        0.096517
       1       5       8        5.146099        5.364513        0.102384
       2       5       8       15.669218       15.853706        0.310540
      -9       1       9        7.409449        7.250724        0.123733
      -8       1       9        6.497434        6.580881        0.090504
      -7       1       9        5.746546        5.602232        0.091878
      -6       1       9       11.760652       11.501739        0.214578
      -5       1       9       29.070746       28.053164        0.620701
      -4       1       9       12.021393       11.743935        0.216142
      -3       1       9       13.948084       13.955644        0.214465
      -2       1       9        8.469058        8.523790        0.143456
      -1       1       9       23.706864       23.354015        0.500131
       0       1       9       10.993215       10.818040        0.169566
       1       1       9       24.775173       24.623566        0.358777
       2       1       9       24.059119       23.816381        0.331705
       3       1       9        2.231206        2.179633        0.095838
       4       1       9        8.167693        8.209933        0.130948
       5       1       9        2.478182        2.591486        0.062474
       6       1       9       10.713458       10.828204        0.157684
       7       1       9        0.490658        0.378418        0.233159
      -9       2       9        2.009909        2.157591        0.080237
      -8       2       9        2.080013        2.023784        0.071938
      -7       2       9        7.306892        7.187420        0.105471
      -6       2       9        9.983686        9.561015        0.226830
      -5       2       9        0.710906        0.584551        0.277143
      -4       2       9        6.665266        6.730305        0.113961
      -3       2       9       13.014470       12.950676        0.213722
      -2       2       9        7.396661        7.306915        0.159118
      -1       2       9        5.103820        4.911008        0.135131
       0       2       9       13.363352       13.236691        0.318487
       1       2       9        4.919513        4.623959        0.144227
       2       2       9       15.887711       14.932180        0.425974
       3       2       9        2.746101        2.651019        0.081972
       4       2       9        6.872808        6.863891        0.109559
       5       2       9        5.978915        5.868475        0.097080
       6       2       9       10.716827       10.623559        0.152647
      -8       3       9        4.132433        4.051790        0.079133
      -7       3       9        5.539766        5.482518        0.081499
      -6       3       9        9.990728        9.967598        0.147414
      -5       3       9        0.333728        0.272029        0.272029
      -4       3       9       10.923485       10.725204        0.167742
      -3       3       9        3.992364        4.070504        0.087791
      -2       3       9        5.091790        5.184593        0.104140
      -1       3       9        1.935966        1.974107        0.145720
       0       3       9       11.696995       11.558979        0.196321
       1       3       9        5.744244        5.438566        0.097686
       2       3       9        2.135794        2.084610        0.075108
       3       3       9       10.831386       10.709342        0.241295
       4       3       9        4.527410        4.551373        0.084160
       5       3       9        0.993220        0.971236        0.117012
       6       3       9        3.272493        3.417894        0.096900
      -6       4       9        0.604779        0.621048        0.159528
      -5       4       9        0.177116        0.384838        0.384838
      -4       4       9        2.659164        2.568910        0.077786
      -3       4       9        1.267579        1.367223        0.075945
      -2       4       9        1.060790        1.142935        0.090224
      -1       4       9        2.119215        2.102665        0.078486
       0       4       9        4.584492        4.623094        0.143474
       1       4       9        6.388769        6.473484        0.149878
       2       4       9        4.759439        4.980964        0.123598
       3       4       9        5.799421        5.844485        0.113603
       4       4       9        1.909388        1.963059        0.103408
      -3       5       9        3.875226        3.754597        0.122380
      -2       5       9        1.751801        1.846700        0.092476
      -1       5       9        4.893258        4.891114        0.095700
       0       5       9        0.696988        0.570877        0.238160
       1       5       9        1.569263        1.737268        0.144378
      -9       0      10       12.663157       12.767929        0.194544
      -8       0      10        4.573835        4.588137        0.084250
      -7       0      10        2.068783        2.110047        0.109797
      -6       0      10       30.202604       28.031054        1.175142
      -5       0      10       17.834876       16.520896        0.304854
      -4       0      10        2.343085        2.374847        0.131167
      -3       0      10        3.507498        3.619530        0.141025
      -2       0      10       24.786246       24.485506        0.452196
      -1       0      10        3.281174        3.085466        0.095399
       0       0      10       35.877482       35.397458        0.686220
       1       0      10       46.600054       46.021625        0.871542
       2       0      10       10.463471       10.361950        0.156559
       3       0      10        2.016993        2.031330        0.106258
       4       0      10        3.792210        3.792624        0.081964
       5       0      10       15.324755       15.386683        0.277414
       6       0      10       10.609004       10.746627        0.191534
       7       0      10       14.190827       14.377761        0.222550
      -9       1      10        1.859587        1.931631        0.078067
      -8       1      10       10.579428       10.643308        0.141403
      -7       1      10        9.599693        9.435942        0.167501
      -6       1      10       12.634162       12.224974        0.174248
      -5       1      10        9.071010        8.875697        0.139508
      -4       1      10        0.441589        0.347707        0.323212
      -3       1      10        3.353421        3.442673        0.094689
      -2       1      10       10.123861       10.189210        0.221763
      -1       1      10        0.380047        0.598498        0.233258
       0       1      10       21.723732       21.374985        0.384273
       1       1      10       15.228757       15.286268        0.206812
       2       1      10       11.676839       11.565898        0.172040
       3       1      10       16.641769       16.488784        0.247479
       4       1      10        0.902924        0.954201        0.077788
       5       1      10        1.592891        1.553866        0.061854
       6       1      10        0.988762        1.017349        0.088102
       7       1      10        3.293436        3.412477        0.079460
      -9       2      10        4.086213        4.022934        0.079712
      -8       2      10        5.919569        5.908299        0.085499
      -7       2      10       15.666109       15.549277        0.202290
      -6       2      10        5.588974        5.263459        0.114090
      -5       2      10        0.080390        0.409145        0.409145
      -4       2      10        9.937154        9.860071        0.206367
      -3       2      10        5.992561        6.102868        0.114296
      -2       2      10       17.092355       17.125712        0.272522
      -1       2      10       24.515969       24.494285        0.402793
       0       2      10        9.223665        9.145327        0.147160
       1       2      10        3.872171        3.781931        0.071540
       2       2      10       15.745127       15.168388        0.310394
       3       2      10        6.081274        5.932959        0.094380
       4       2      10       11.633095       11.501739        0.154933
       5       2      10       11.508411       11.496521        0.158532
       6       2      10        2.287830        2.232196        0.080964
      -8       3      10        5.537425        5.463881        0.101886
      -7       3      10        6.043270        5.798448        0.103889
      -6       3      10        1.251821        1.261269        0.066322
      -5       3      10        4.566773        4.495553        0.114572
      -4       3      10       14.510171       14.339805        0.262163
      -3       3      10        8.154864        8.308791        0.124965
      -2       3      10        8.531279        8.654710        0.121539
      -1       3      10       10.233490       10.232302        0.134777
       0       3      10        2.084852        1.980379        0.067710
       1       3      10        1.572938        1.448965        0.097929
       2       3      10        2.885531        2.794029        0.071641
       3       3      10        0.976345        1.028154        0.144355
       4       3      10        5.773739        5.687091        0.114659
       5       3      10       11.281250       11.489125        0.240125
      -6       4      10        2.467136        2.347893        0.076153
      -5       4      10        8.829439        8.633134        0.175829
      -4       4      10        3.113760        3.034666        0.072859
      -3       4      10       11.216132       11.212939        0.153102
      -2       4      10        8.985767        9.063112        0.120182
      -1       4      10        0.046325        0.259230        0.259230
       0       4      10        7.439894        7.433707        0.194439
       1       4      10        0.366520        0.333167        0.269135
       2       4      10        2.383917        2.368143        0.138434
       3       4      10        6.130375        6.087610        0.211217
      -2       5      10        3.283226        3.242376        0.103745
      -1       5      10        7.054664        6.997857        0.170998
      -9       1      11        4.548727        4.561798        0.082847
      -8       1      11        2.239136        2.306708        0.065592
      -7       1      11       12.067352       11.950314        0.170670
      -6       1      11        3.638524        3.473615        0.082745
      -5       1      11        0.753330        0.528678        0.258307
      -4       1      11        2.384474        2.421941        0.094002
      -3       1      11       22.710445       22.658994        0.347338
      -2       1      11       16.284804       15.903144        0.319820
      -1       1      11       15.348555       14.913417        0.221242
       0       1      11       25.657998       25.101594        0.382168
       1       1      11        0.369197        0.356371        0.252930
       2       1      11        2.386970        2.332959        0.055000
       3       1      11        6.660490        6.570160        0.104404
       4       1      11       20.439406       20.230917        0.278975
       5       1      11        9.839154        9.746846        0.145804
       6       1      11       10.355370       10.376897        0.156819
      -8       2      11        7.977288        7.942166        0.107308
      -7       2      11        8.499762        8.337446        0.126356
      -6       2      11        0.809082        0.894651        0.116705
      -5       2      11       11.359764       11.017713        0.226976
      -4       2      11        4.930561        4.852628        0.112270
      -3       2      11        8.645964        8.612026        0.144677
      -2       2      11        6.629364        6.553015        0.119042
      -1       2      11       15.423610       15.421738        0.228318
       0       2      11        2.121647        2.067051        0.111086
       1       2      11        5.296335        5.380613        0.118009
       2       2      11       10.245815       10.020479        0.192458
       3       2      11        5.564936        5.457197        0.081604
       4       2      11        2.005166        2.022968        0.078077
       5       2      11        5.970188        6.025031        0.100590
       6       2      11        4.409436        4.419728        0.083140
      -7       3      11        0.877843        0.702496        0.154499
      -6       3      11        3.728953        3.617734        0.075983
      -5       3      11        1.333770        1.385857        0.075590
      -4       3      11        8.100114        8.143893        0.126163
      -3       3      11        2.140959        2.087271        0.126429
      -2       3      11        8.102247        8.219854        0.129242
      -1       3      11       11.716825       11.743509        0.171128
       0       3      11        2.187326        2.210339        0.093431
       1       3      11        7.143230        7.124816        0.091396
       2       3      11        0.788836        0.823165        0.082557
       3       3      11        7.288229        7.290748        0.116000
       4       3      11        1.062085        1.224010        0.100088
       5       3      11        8.558888        8.441445        0.185841
      -5       4      11        1.110347        1.006082        0.126820
      -4       4      11        0.626597        0.570614        0.164781
      -3       4      11        3.628411        3.673826        0.072021
      -2       4      11        7.697739        7.890691        0.106733
      -1       4      11        3.123814        3.240833        0.068452
       0       4      11        1.417483        1.462771        0.073347
       1       4      11        2.144890        2.206966        0.072394
       2       4      11        0.908815        0.806722        0.146570
       3       4      11        0.351911        0.510196        0.293401
      -9       0      12        0.096454        0.398873        0.277218
      -8       0      12        3.028771        3.203123        0.079344
      -7       0      12        4.061919        4.173009        0.091342
      -6       0      12        0.073212        0.319218        0.319218
      -5       0      12       11.699341       11.840186        0.231138
      -4       0      12       27.700824       27.668755        0.490823
      -3       0      12       21.466228       21.296009        0.405581
      -2       0      12        7.308588        7.342411        0.166618
      -1       0      12       18.893360       18.682880        0.345486
       0       0      12        6.505729        6.594088        0.135528
       1       0      12        4.465966        4.288240        0.116789
       2       0      12       15.788864       15.426600        0.353777
       3       0      12       30.116942       30.405427        0.530354
       4       0      12        3.027860        2.976138        0.076932
       5       0      12        7.573451        7.475493        0.153335
       6       0      12       17.737655       17.741477        0.288110
      -9       1      12        0.435477        0.530471        0.190766
      -8       1      12        2.463971        2.334117        0.065945
      -7       1      12        3.067537        2.978305        0.064922
      -6       1      12       11.446737       11.220517        0.158871
      -5       1      12        8.834672        8.743169        0.161153
      -4       1      12       16.104289       15.917600        0.348721
      -3       1      12       13.036041       13.092364        0.183840
      -2       1      12        5.511550        5.486893        0.100615
      -1       1      12       16.692088       16.423154        0.251265
       0       1      12        0.819711        0.687823        0.162085
       1       1      12        2.489168        2.466414        0.096435
       2       1      12        8.940499        8.913417        0.149628
       3       1      12        6.030558        5.808356        0.080617
       4       1      12        6.190291        6.060116        0.100585
       5       1      12       13.632946       13.367124        0.205057
       6       1      12        1.525861        1.433632        0.088530
      -8       2      12        5.074142        4.974234        0.083630
      -7       2      12        4.955992        4.919959        0.097304
      -6       2      12        5.370339        5.209702        0.086813
      -5       2      12        8.687182        8.760137        0.156824
      -4       2      12        1.513283        1.336974        0.232574
      -3       2      12        2.606587        2.602287        0.129718
      -2       2      12       18.738192       18.646716        0.335517
      -1       2      12       10.504721       10.519981        0.162375
       0       2      12        7.456684        7.444663        0.137064
       1       2      12        6.938728        6.852883        0.104105
       2       2      12        1.113951        1.082682        0.112579
       3       2      12        8.403646        8.472190        0.108698
       4       2      12       18.447177       18.194779        0.272447
       5       2      12        8.576570        8.545350        0.142552
      -7       3      12        1.785601        1.918828        0.084979
      -6       3      12        1.163384        1.203786        0.094552
      -5       3      12        1.503144        1.641585        0.071744
      -4       3      12        6.387338        6.283470        0.091863
      -3       3      12       11.706829       12.011661        0.172320
      -2       3      12       16.754186       16.789878        0.247810
      -1       3      12        0.863848        0.850647        0.133918
       0       3      12        4.777484        4.708928        0.086591
       1       3      12       10.694467       10.663020        0.162544
       2       3      12        3.549543        3.556965        0.070706
       3       3      12       10.530510       10.523783        0.176319
       4       3      12        0.124094        0.409634        0.409634
      -5       4      12        2.521545        2.493050        0.089137
      -4       4      12        1.018205        1.093206        0.105735
      -3       4      12        3.128351        3.054947        0.079413
      -2       4      12        0.660232        0.556597        0.183502
      -1       4      12        8.346768        8.540843        0.238735
       0       4      12        9.062019        8.645577        0.169788
       1       4      12        2.323607        2.287488        0.100183
       2       4      12       10.894618       10.982258        0.309864
      -8       1      13        0.319341        0.320312        0.265540
      -7       1      13        5.469367        5.371685        0.077065
      -6       1      13        3.911171        3.900769        0.071539
      -5       1      13        5.367950        5.329728        0.107276
      -4       1      13        7.043661        7.022250        0.112692
      -3       1      13        1.702999        1.608695        0.105499
      -2       1      13       10.167070       10.068267        0.148590
      -1       1      13        4.358312        4.284740        0.096065
       0       1      13        9.176052        9.141772        0.144273
       1       1      13        4.689783        4.702552        0.092889
       2       1      13       19.706311       19.700508        0.301539
       3       1      13       10.877657       10.733126        0.144925
       4       1      13        4.574299        4.398522        0.068511
       5       1      13        7.462497        7.423139        0.116841
      -8       2      13        2.496974        2.578546        0.078066
      -7       2      13        4.003375        3.994997        0.071096
      -6       2      13        0.843134        0.976985        0.085918
      -5       2      13       15.359403       15.334601        0.286678
      -4       2      13        3.285508        3.332417        0.108599
      -3       2      13       13.150795       13.173838        0.220074
      -2       2      13        9.943831        9.972462        0.211263
      -1       2      13        6.490886        6.425807        0.117400
       0       2      13        5.735437        5.767582        0.098014
       1       2      13        9.477721        9.375180        0.129478
       2       2      13       10.894196       10.777291        0.154674
       3       2      13        3.121671        3.126596        0.067413
       4       2      13        9.511036        9.581545        0.133264
      -7       3      13        4.890085        4.663582        0.097512
      -6       3      13        4.559563        4.523163        0.115329
      -5       3      13        0.319438        0.298664        0.236214
      -4       3      13        1.810183        1.998900        0.092857
      -3       3      13        5.489644        5.677852        0.089560
      -2       3      13        3.502434        3.578407        0.137187
      -1       3      13        1.964604        2.005492        0.093949
       0       3      13        0.310464        0.470106        0.192978
       1       3      13        9.765822        9.557981        0.173259
       2       3      13        0.642746        0.609508        0.151687
       3       3      13        6.418896        6.406169        0.126519
      -4       4      13        9.628976        9.616236        0.137998
      -3       4      13       10.362186       10.363880        0.158489
      -2       4      13        5.990754        6.133596        0.153128
      -1       4      13        1.020496        1.067099        0.128163
       0       4      13        4.565786        4.762457        0.109609
       1       4      13        5.216437        5.387393        0.129732
      -8       0      14       11.749594       12.047406        0.192450
      -7       0      14        5.710468        5.725644        0.091551
      -6       0      14        9.046159        9.161441        0.129332
      -5       0      14        1.490444        1.531960        0.140162
      -4       0      14        2.499449        2.515890        0.119246
      -3       0      14        7.440097        7.668051        0.156659
      -2       0      14       13.492928       13.508516        0.231845
      -1       0      14       12.546573       12.497600        0.254643
       0       0      14       13.139853       12.888367        0.314187
       1       0      14       16.710253       16.304294        0.302419
       2       0      14       17.944871       17.387927        0.320707
       3       0      14        3.503526        3.572254        0.090301
       4       0      14        0.485217        0.704273        0.127558
       5       0      14        7.232168        7.082090        0.136372
      -8       1      14        1.259864        1.377244        0.098924
      -7       1      14        6.913995        6.948309        0.098857
      -6       1      14        8.435428        8.410648        0.161406
      -5       1      14        9.161474        9.265851        0.133491
      -4       1      14        7.229847        7.425699        0.125904
      -3       1      14        1.001050        0.963587        0.136846
      -2       1      14        7.721745        7.700584        0.125296
      -1       1      14       12.116250       12.107436        0.196936
       0       1      14        5.427013        5.198269        0.100622
       1       1      14       20.366405       19.838851        0.292496
       2       1      14        3.249132        3.160063        0.059031
       3       1      14        1.464188        1.429021        0.067331
       4       1      14        2.810595        2.780971        0.077270
       5       1      14        0.961067        0.882440        0.117652
      -7       2      14        3.315398        3.283748        0.073452
      -6       2      14        4.546952        4.498333        0.076003
      -5       2      14        1.484913        1.517696        0.119447
      -4       2      14        8.576178        8.615509        0.138717
      -3       2      14        1.616089        1.894571        0.128729
      -2       2      14        6.618422        6.757958        0.117250
      -1       2      14        1.997921        1.997148        0.107386
       0       2      14       13.767494       13.705473        0.188817
       1       2      14        4.630714        4.610640        0.081954
       2       2      14        2.351768        2.174258        0.089480
       3       2      14        5.224151        5.157034        0.086137
       4       2      14        6.044133        6.072397        0.096528
      -6       3      14       13.374261       13.184840        0.215646
      -5       3      14        1.625691        1.658162        0.076201
      -4       3      14       10.194557       10.201470        0.141152
      -3       3      14       15.098180       15.397402        0.214517
      -2       3      14        4.062809        4.044873        0.075113
      -1       3      14        9.401411        9.374593        0.153856
       0       3      14        9.649070        9.621382        0.134022
       1       3      14        7.041023        6.969003        0.116777
       2       3      14        5.328603        5.251666        0.114060
       3       3      14       12.876595       12.814835        0.215232
      -3       4      14        4.406454        4.415994        0.084712
      -2       4      14        5.371686        5.554278        0.124545
      -1       4      14        3.397168        3.516106        0.128776
      -8       1      15        7.022953        7.152552        0.110322
      -7       1      15        6.506298        6.543852        0.114466
      -6       1      15        3.318082        3.435258        0.095198
      -5       1      15       11.296493       11.596551        0.160643
      -4       1      15        0.543835        0.727461        0.157023
      -3       1      15        0.621254        0.479583        0.235862
      -2       1      15        6.072997        6.121764        0.100718
      -1       1      15        5.892590        5.881836        0.097547
       0       1      15        3.389507        3.445432        0.088499
       1       1      15        3.673560        3.635932        0.087552
       2       1      15        4.203188        4.124076        0.076731
       3       1      15        3.166514        3.112684        0.059898
       4       1      15        5.608192        5.441507        0.091928
      -7       2      15       11.475442       11.336225        0.186337
      -6       2      15        3.001413        3.003548        0.075938
      -5       2      15        6.163096        6.271842        0.111972
      -4       2      15       10.567268       10.811568        0.160277
      -3       2      15        9.640578        9.816975        0.143041
      -2       2      15        2.730094        2.827207        0.089361
      -1       2      15        6.388709        6.374167        0.139024
       0       2      15       17.878964       17.814320        0.278927
       1       2      15        1.693252        1.727860        0.089995
       2       2      15        6.500376        6.411162        0.118468
       3       2      15        2.021780        2.058082        0.089834
      -5       3      15        2.732336        2.663531        0.071795
      -4       3      15        4.317272        4.466206        0.094022
      -3       3      15        2.280891        2.344270        0.096026
      -2       3      15        6.113261        6.220852        0.103009
      -1       3      15        4.429323        4.530232        0.091200
       0       3      15        0.865989        0.806722        0.162750
       1       3      15        1.729597        1.606860        0.122340
       2       3      15        4.180785        4.077867        0.128437
      -7       0      16        4.748032        4.777133        0.108300
      -6       0      16       20.199921       20.785331        0.353249
      -5       0      16        0.528257        0.383797        0.330882
      -4       0      16       13.506615       13.810141        0.246218
      -3       0      16        6.631701        6.814910        0.150452
      -2       0      16        6.204416        6.278774        0.122233
      -1       0      16        8.646896        8.616902        0.153038
       0       0      16        5.964170        5.860119        0.125662
       1       0      16        6.399010        6.230811        0.117546
       2       0      16       10.862255       10.638609        0.185380
       3       0      16        6.069126        5.851581        0.115642
      -7       1      16        4.223167        4.347183        0.099831
      -6       1      16        1.349987        1.277067        0.135007
      -5       1      16       13.147722       13.559499        0.208843
      -4       1      16        8.418012        8.652110        0.119935
      -3       1      16       10.158643       10.320368        0.148839
      -2       1      16        1.855597        1.877232        0.095716
      -1       1      16        4.548716        4.545107        0.094714
       0       1      16        3.463427        3.490129        0.085279
       1       1      16        8.756284        8.586909        0.124639
       2       1      16        1.262330        1.099864        0.107039
       3       1      16       14.048396       13.504073        0.194303
      -6       2      16        1.007251        0.919348        0.226527
      -5       2      16        3.263736        3.341108        0.108616
      -4       2      16        5.736623        6.090238        0.119309
      -3       2      16        6.877855        6.996714        0.116379
      -2       2      16       11.089119       11.086929        0.171344
      -1       2      16        0.423399        0.444522        0.227958
       0       2      16        3.004024        2.945216        0.083643
       1       2      16        4.321256        4.421877        0.098222
       2       2      16        6.578478        6.592875        0.122713
      -4       3      16        3.666449        3.675867        0.103893
      -3       3      16        0.112119        0.435890        0.290288
      -2       3      16       10.425584       10.377861        0.155826
      -1       3      16       19.599323       19.323819        0.306196
       0       3      16        1.971062        1.918802        0.106510
      -6       1      17        1.856246        1.896049        0.124185
      -5       1      17        7.215874        7.436061        0.112878
      -4       1      17        3.795936        3.920077        0.081066
      -3       1      17       13.869254       14.204929        0.193862
      -2       1      17        9.992707       10.203431        0.145101
      -1       1      17        2.364912        2.422086        0.094405
       0       1      17        8.108318        8.080470        0.144728
       1       1      17        3.484228        3.454273        0.088266
       2       1      17        3.865107        3.760186        0.088538
      -5       2      17        5.063436        5.084093        0.117303
      -4       2      17        4.920571        4.973228        0.113804
      -3       2      17        1.798010        1.914262        0.113346
      -2       2      17       13.447134       13.541049        0.207257
      -1       2      17        0.349706        0.453211        0.247298
       0       2      17        0.184701        0.456070        0.456070
       1       2      17        3.683313        3.791833        0.113790
      -6       0      18        6.989757        7.148986        0.131650
      -5       0      18        9.171540        9.506787        0.157776
      -4       0      18       20.552228       21.413781        0.377859
      -3       0      18       10.411361       10.692053        0.166845
      -2       0      18        4.062828        4.102195        0.113210
      -1       0      18       14.075439       14.150618        0.234441
       0       0      18        1.332866        1.283978        0.157923
       1       0      18       17.077899       16.579807        0.316966
      -5       1      18        1.254039        1.261467        0.120021
      -4       1      18        1.756799        1.860538        0.093450
      -3       1      18       11.120167       11.587062        0.165591
      -2       1      18        5.275477        5.406108        0.096305
      -1       1      18        7.064413        6.996928        0.119065
       0       1      18        9.186415        9.068572        0.153641
       1       1      18        3.748915        3.795655        0.089310
      -4       2      18        5.023424        5.188738        0.122378
      -3       2      18       11.885496       12.121056        0.193776
      -2       2      18        9.531232        9.764988        0.158532
      -1       2      18        4.260310        4.342580        0.096994
       0       2      18        6.253387        6.194029        0.253491
      -4       1      19       13.034137       13.528488        0.194697
      -3       1      19        0.900039        0.860349        0.181821
      -2       1      19        2.380480        2.311406        0.111520
      -1       1      19        5.654892        5.663391        0.115869

# start Validation Reply Form
_vrf_PLAT417_HAR_B3LYP_oxa10_06
;
PROBLEM: Short Inter D-H..H-D
RESPONSE: This is a very strong hydrogen bond and this is the reason why
the distance is so short.
;
# end Validation Reply Form
