# Supplementary material for: On the accuracy and precision of X-ray and neutron diffraction results as a function of resolution and the electron density model
Source: IUCrJ. 2020 Aug 25;7(Pt 5):920–33. doi: 10.1107/S2052252520010441 (PMC7467170; doi:10.1107/S2052252520010441)
Supplement: Supplementary file 2 [file m-07-00920-sup2.zip › cif_deposition/HAR_B3LYP_oxa10_07.cif]

# ========================
# TONTO generated CIF file
# ========================

data_HAR_B3LYP_oxa10_07

_audit_creation_date               2016-1-14
_audit_creation_method             'Tonto 3.2.0 v. 196f026'

# --------------------
# Chemical information
# --------------------

_chemical_formula_sum             'C2 H6 O6'
_chemical_formula_moiety          'C2 H2 O4, 2(H2 O)'
_chemical_formula_weight           126.07
_chemical_compound_source          'see text'
_chemical_absolute_configuration   unk

# --------------------
# Symmetry information
# --------------------

_symmetry_cell_setting             Monoclinic
_symmetry_space_group_name_H-M     'P 21/c'
_symmetry_space_group_name_Hall    '-P 2ybc'
_symmetry_Int_Tables_number        '14'

loop_
    _symmetry_equiv_pos_as_xyz
'+x, +y, +z'
'-x, -y, -z'
'-x, +y+1/2, -z+1/2'
'+x, -y+1/2, +z+1/2'

# ---------------------
# Unit cell information
# ---------------------

_cell_length_a                6.0947(2) 
_cell_length_b                3.4950(1) 
_cell_length_c                11.8480(4) 
_cell_angle_alpha             90.00 
_cell_angle_beta              103.937(2) 
_cell_angle_gamma             90.00 
_cell_volume                   244.94(1) 

_cell_formula_units_Z             2
_cell_measurement_reflns_used     4658
_cell_measurement_temperature     100(1)
_cell_measurement_theta_max       30.49
_cell_measurement_theta_min       3.44

_exptl_crystal_density_diffrn     1.709
_exptl_crystal_F_000              132 
_exptl_absorpt_coefficient_mu     0.181 
_exptl_crystal_description        unspecified
_exptl_crystal_size_max              0.254
_exptl_crystal_size_mid              0.199  
_exptl_crystal_size_min              0.184                
_exptl_crystal_colour             colourless
_exptl_absorpt_correction_type    multi-scan
_exptl_absorpt_process_details
;
 Absorption correction done by SORTAV
 Blessing, R. H.: (1995) Acta Cryst. A51, 33-38
;
_exptl_absorpt_correction_T_min    0.882
_exptl_absorpt_correction_T_max    1.095

#=======================================================================

# EXPERIMENTAL DATA

_diffrn_reflns_av_R_equivalents   0.0000
_diffrn_reflns_av_unetI/netI      0.0329
_diffrn_reflns_limit_h_max        8
_diffrn_reflns_limit_h_min        -8
_diffrn_reflns_limit_k_max        4
_diffrn_reflns_limit_k_min        0
_diffrn_reflns_limit_l_max        16
_diffrn_reflns_limit_l_min        0
_diffrn_reflns_number             740
_diffrn_reflns_theta_full         26.00
_diffrn_reflns_theta_max          30.49
_diffrn_reflns_theta_min          3.44
_diffrn_ambient_temperature       100(1)
_diffrn_measured_fraction_theta_full 1.000
_diffrn_measured_fraction_theta_max 1.000
_diffrn_measurement_device_type   'Bruker APEX-II CCD'
_diffrn_measurement_method        '\f and \w scans'
_diffrn_radiation_monochromator   'graphite'
_diffrn_radiation_type            MoK\a
_diffrn_radiation_wavelength      0.71073
_diffrn_source                    'fine-focus sealed tube'
_diffrn_standards_number          0
_reflns_number_gt                 700
_reflns_number_total              740
_reflns_threshold_expression      >0sigma(F)

#  
# Refinement details
#  
_refine_special_details          
;
  .  H thermal motions refined anisotropically.
  .  Hirshfeld atom refinement (HAR):
     .  Uses aspherical atomic scattering factors
        obtained from Hirshfeld partitioning of a
        gaussian quantum chemical wavefunction.
     .  Hirshfeld weight functions obtained from
        spherically averaged unrestricted atomic
        densities.
  .  Wavefunction type : rks b3lypgxb3lypgc using cluster
 charges, radius=8.0 angstrom
  .  Gaussian basis set: cc pVTZ
  .  Refinement based on |F| with weight=1/sigma(|F|)
  .  Negative |F|^^2 were pruned from the data
  .  Eigenvalues < 0.1E-04 removed from normal equations
  .  Reflection used in the refinement appear below
  .  Refined using the Tonto program:
     .  Version: 3.2 v. 196f026
     .  Platform: INTEL-ifort-on-LINUX
     .  Build date: Wed Feb  4 17:27:23 CET 2015
;

# Standard CIF keys and data

_refine_ls_structure_factor_coeff  F
_refine_ls_matrix_type             full
_refine_ls_R_factor_gt             0.0157
_refine_ls_wR_factor_gt            0.0186
_refine_ls_goodness_of_fit_ref     0.968986
_refine_ls_number_reflns           740
_refine_ls_number_parameters       64
_refine_ls_number_restraints       0
_refine_ls_number_constraints      0
_refine_ls_hydrogen_treatment      refall
_refine_ls_weighting_scheme        sigma
_refine_ls_weighting_details       'w=1/\s(F)'
_refine_ls_shift/su_max            0.0100
_refine_ls_extinction_method       none

_refine_diff_density_max               0.118357
_refine_diff_density_min              -0.130314 

# ---------------------
# Coordinates and ADP's
# ---------------------

loop_
_atom_site_label
_atom_site_fract_x
_atom_site_fract_y
_atom_site_fract_z
_atom_site_adp_type
_atom_site_occupancy
O1 0.43485(4) 0.44404(8) 0.34987(2) Uani 1.000000000
O2 0.24247(4) 0.74246(8) 0.46370(2) Uani 1.000000000
C1 0.40301(5) 0.5588(1) 0.44799(2) Uani 1.000000000
H1 0.302(1) 0.517(3) 0.2793(7) Uani 1.000000000
O5 0.13012(4) 0.63107(8) 0.17855(2) Uani 1.000000000
H3 0.190(1) 0.696(2) 0.1130(7) Uani 1.000000000
H4 0.010(1) 0.458(3) 0.1506(6) Uani 1.000000000

loop_
_atom_site_aniso_label
_atom_site_aniso_U_11
_atom_site_aniso_U_22
_atom_site_aniso_U_33
_atom_site_aniso_U_12
_atom_site_aniso_U_13
_atom_site_aniso_U_23
O1 0.0121(1) 0.0179(2) 0.0073(1) 0.00462(8) 0.00109(9) -0.00051(8)
O2 0.0105(1) 0.0169(2) 0.0087(1) 0.00532(8) 0.00053(8) -0.00070(8)
C1 0.0084(1) 0.0101(2) 0.0074(1) 0.00150(9) 0.00069(9) 0.00007(9)
H1 0.031(5) 0.038(6) 0.038(6) 0.006(5) 0.016(4) -0.004(5)
O5 0.0101(1) 0.0172(2) 0.0085(1) -0.00189(9) 0.00022(9) 0.00106(8)
H3 0.033(4) 0.042(6) 0.025(4) -0.000(4) 0.005(3) 0.007(4)
H4 0.028(4) 0.044(6) 0.034(4) -0.008(4) 0.007(3) -0.005(4)

loop_
_geom_bond_atom_site_label_1
_geom_bond_atom_site_label_2
_geom_bond_distance
 O1 C1 1.2878(3)
 O2 C1 1.2214(4)
 O1 H1 1.054(9)
 O5 H3 0.960(8)
 O5 H4 0.949(7)

loop_
_geom_angle_atom_site_label_1     
_geom_angle_atom_site_label_2
_geom_angle_atom_site_label_3
_geom_angle     
 O1 C1 O2  126.99(3)
 C1 O1 H1 113.2(4)
 H3 O5 H4 106.4(6)

# Standard CIF keys and data

# ---------------
# Reflection data
# ---------------

loop_
    _diffrn_refln_index_h
    _diffrn_refln_index_k
    _diffrn_refln_index_l
    _diffrn_refln_F_calc
    _diffrn_refln_F_meas
    _diffrn_refln_F_sigma
       1       0       0       34.514739       33.596428        0.439227
       2       0       0        8.330817        8.642164        0.139929
       3       0       0       34.641421       34.626002        0.543308
       4       0       0       11.973080       11.860860        0.281136
       5       0       0       14.040813       14.234465        0.232323
       6       0       0       27.208594       27.193382        0.464558
       7       0       0       18.664936       19.327183        0.353253
       8       0       0        9.355944        9.356068        0.282755
       1       1       0       69.291468       67.949025        0.886666
       2       1       0       33.286351       34.164309        0.429312
       3       1       0       18.353437       18.452642        0.235068
       4       1       0        2.719860        2.776473        0.093489
       5       1       0        1.096379        1.070000        0.127397
       6       1       0        1.449680        1.407302        0.119902
       7       1       0       16.283828       16.678729        0.267452
       8       1       0        0.062080        0.617171        0.617171
       0       2       0        6.595195        6.432496        0.167673
       1       2       0       31.806197       31.392356        0.450152
       2       2       0       40.264494       40.351580        0.587652
       3       2       0        2.508959        2.554075        0.103035
       4       2       0       19.453570       19.234344        0.260151
       5       2       0        8.916021        9.025076        0.133057
       6       2       0        0.478034        0.479375        0.296345
       7       2       0       10.666303       10.852189        0.178857
       1       3       0        7.854747        7.757319        0.165547
       2       3       0        6.414510        6.452674        0.134525
       3       3       0       15.175927       15.233844        0.263540
       4       3       0        4.257503        4.456680        0.125053
       5       3       0       19.919073       19.931633        0.344137
       6       3       0        0.001648        0.550908        0.550908
       0       4       0        3.079607        3.240679        0.390942
       1       4       0        7.628970        7.694414        0.271072
       2       4       0        6.491795        6.703507        0.330046
       3       4       0        4.508566        4.605432        0.177452
       4       4       0       14.764902       14.659468        0.359118
       5       4       0        5.356420        5.516974        0.149665
      -8       1       1        9.677567        9.844999        0.178045
      -7       1       1        7.639751        7.684725        0.148148
      -6       1       1        2.127400        2.076174        0.113549
      -5       1       1       13.433401       13.483694        0.182566
      -4       1       1       16.685664       16.908873        0.222052
      -3       1       1       31.672639       31.860320        0.405432
      -2       1       1       23.839758       24.073845        0.292760
      -1       1       1       94.898055       90.177492        1.330263
       0       1       1       37.932983       37.215319        0.561125
       1       1       1       10.679793       10.965856        0.147816
       2       1       1       14.239009       14.478950        0.182797
       3       1       1       36.945603       37.009593        0.492885
       4       1       1       22.023377       21.876700        0.283877
       5       1       1       18.552635       18.700267        0.248167
       6       1       1       24.280881       24.273236        0.443003
       7       1       1        1.931423        1.905938        0.134442
       8       1       1        1.136557        1.148782        0.174872
      -7       2       1        0.249397        0.596657        0.596657
      -6       2       1       15.125149       15.089400        0.226695
      -5       2       1        5.485557        5.494179        0.100386
      -4       2       1       13.146449       13.004999        0.177295
      -3       2       1       16.208905       16.320846        0.213704
      -2       2       1       21.717004       21.569655        0.341136
      -1       2       1       21.089105       20.849460        0.284442
       0       2       1       15.240858       14.914758        0.208637
       1       2       1       28.921971       28.809026        0.467537
       2       2       1        2.408165        2.265921        0.106130
       3       2       1        5.105127        5.043312        0.096900
       4       2       1       15.491594       15.505805        0.223790
       5       2       1        9.057885        9.186294        0.140245
       6       2       1        5.534263        5.626100        0.109761
       7       2       1        5.949733        5.994331        0.130202
      -6       3       1        6.516027        6.620045        0.181101
      -5       3       1        8.043326        8.234258        0.178949
      -4       3       1        4.043448        4.081666        0.113795
      -3       3       1        3.460459        3.632355        0.128500
      -2       3       1       21.422519       21.026174        0.379867
      -1       3       1        0.575959        0.401497        0.354593
       0       3       1       12.739548       12.501600        0.224792
       1       3       1       10.013757        9.798214        0.215000
       2       3       1        9.703356        9.707265        0.235782
       3       3       1        2.556108        2.572781        0.122760
       4       3       1       10.942793       11.275637        0.212184
       5       3       1        9.316571        9.665713        0.179723
       6       3       1        0.402606        0.617009        0.617009
      -5       4       1        3.253326        3.227848        0.165822
      -4       4       1        0.686984        0.565862        0.485862
      -3       4       1        8.369156        8.381468        0.362615
      -2       4       1        7.393675        7.800128        0.356608
      -1       4       1        4.419498        4.284157        0.330804
       0       4       1        6.271279        6.398672        0.325370
       1       4       1        1.446908        0.713933        0.713933
       2       4       1        0.329343        0.560535        0.560535
       3       4       1        1.109340        0.810370        0.365174
       4       4       1        1.338840        1.158447        0.346659
      -8       0       2        3.322250        3.410279        0.141793
      -7       0       2        6.709557        6.611203        0.189131
      -6       0       2       24.021912       24.177882        0.420147
      -5       0       2       16.660485       16.807736        0.244524
      -4       0       2       54.909392       54.552910        0.956642
      -3       0       2        6.882243        6.724954        0.118971
      -2       0       2       44.377420       43.908997        0.594911
      -1       0       2       48.944294       48.587344        0.685361
       0       0       2       20.610539       21.184664        0.316746
       1       0       2        5.606098        5.660212        0.110347
       2       0       2      106.267780       99.995000        1.399716
       3       0       2       24.005570       23.956210        0.330377
       4       0       2        0.108053        0.433935        0.308636
       5       0       2       46.234857       46.140438        0.727334
       6       0       2        9.697441        9.725790        0.169379
       7       0       2       10.632292       10.871063        0.209918
       8       0       2        7.052249        7.352619        0.217144
      -8       1       2        0.039735        0.348425        0.348425
      -7       1       2       16.671234       16.322990        0.266216
      -6       1       2        4.645406        4.591078        0.104766
      -5       1       2       28.410125       28.469457        0.399723
      -4       1       2       13.339544       13.368246        0.175824
      -3       1       2       10.088698       10.338278        0.136318
      -2       1       2       41.528883       42.022018        0.534309
      -1       1       2       21.394265       22.084836        0.300209
       0       1       2       16.496896       16.568645        0.250251
       1       1       2       36.420859       36.741257        0.494051
       2       1       2        2.888741        2.881631        0.080346
       3       1       2       37.224352       37.497067        0.509771
       4       1       2       24.332803       24.266850        0.329640
       5       1       2       13.564145       13.672600        0.180010
       6       1       2       13.884241       14.058449        0.198435
       7       1       2        0.750740        0.703776        0.251338
      -7       2       2        1.039714        1.118615        0.238786
      -6       2       2       11.264200       11.456876        0.205654
      -5       2       2        1.334062        1.419049        0.124368
      -4       2       2        6.545059        6.328112        0.111119
      -3       2       2       23.654736       23.828344        0.317071
      -2       2       2       39.012200       39.028451        0.565092
      -1       2       2        5.061078        4.993696        0.097473
       0       2       2       20.076644       20.028480        0.330764
       1       2       2        0.501854        0.573324        0.217234
       2       2       2        3.043475        3.091763        0.097252
       3       2       2       29.722131       29.305631        0.409783
       4       2       2       30.757895       30.624663        0.430459
       5       2       2        3.337407        3.380976        0.091903
       6       2       2        0.369513        0.337935        0.337935
       7       2       2        4.548432        4.499889        0.140875
      -6       3       2        6.095557        6.125357        0.258586
      -5       3       2        0.506920        0.450666        0.450666
      -4       3       2        6.661778        6.656801        0.134148
      -3       3       2       28.521512       28.645069        0.440460
      -2       3       2       14.682754       14.572920        0.279915
      -1       3       2       10.219692        9.875475        0.162391
       0       3       2       19.311333       19.121977        0.315595
       1       3       2       12.178049       12.030794        0.189763
       2       3       2       17.128276       17.085081        0.344711
       3       3       2        8.230453        8.231646        0.161702
       4       3       2        1.761863        1.780871        0.163373
       5       3       2        4.202350        4.242523        0.139963
       6       3       2        1.487466        1.304262        0.183102
      -5       4       2        0.080396        0.404722        0.404722
      -4       4       2        4.214195        4.312540        0.187252
      -3       4       2        5.879794        6.155323        0.257866
      -2       4       2       14.187626       14.161568        0.504335
      -1       4       2        5.700320        5.816442        0.331007
       0       4       2       13.791897       14.191899        0.481319
       1       4       2       13.530995       13.381330        0.464674
       2       4       2        2.636370        2.709022        0.228921
       3       4       2        2.762493        2.774491        0.124529
       4       4       2        1.388907        1.296457        0.199096
      -8       1       3        7.753880        7.585776        0.137689
      -7       1       3        3.441890        3.469150        0.125350
      -6       1       3        1.932005        1.914445        0.116335
      -5       1       3       12.537438       12.672806        0.174006
      -4       1       3        2.319419        2.303020        0.093902
      -3       1       3       22.350942       22.572771        0.296551
      -2       1       3        8.001542        7.995561        0.109371
      -1       1       3       31.998325       32.766141        0.428547
       0       1       3        7.541391        7.422668        0.111033
       1       1       3       49.663318       49.393218        0.664377
       2       1       3       37.933570       38.050361        0.536631
       3       1       3       11.665346       11.573677        0.153519
       4       1       3       25.807565       25.919105        0.338644
       5       1       3        2.373837        2.400687        0.089562
       6       1       3        8.475263        8.744941        0.140756
       7       1       3        4.969661        5.145678        0.117259
      -7       2       3        8.503317        8.348114        0.185700
      -6       2       3       13.955398       13.860014        0.260014
      -5       2       3        3.707802        3.734568        0.103453
      -4       2       3       15.815833       15.806328        0.213381
      -3       2       3       30.677533       30.827098        0.425618
      -2       2       3        5.468494        5.539765        0.103682
      -1       2       3       23.285954       23.160311        0.417180
       0       2       3        0.639449        0.398748        0.236267
       1       2       3       33.597024       33.281226        0.489611
       2       2       3        7.264791        7.348469        0.113139
       3       2       3       18.196698       18.124293        0.244416
       4       2       3       13.299585       13.367498        0.177729
       5       2       3        8.837022        8.812548        0.162866
       6       2       3        6.630237        6.590751        0.175847
       7       2       3        3.988622        4.119951        0.107596
      -6       3       3        2.045085        2.157128        0.137821
      -5       3       3        4.420878        4.423573        0.162118
      -4       3       3        8.479719        8.603778        0.180240
      -3       3       3        3.413429        3.322499        0.112515
      -2       3       3        2.196752        2.059126        0.137564
      -1       3       3        6.667117        6.577842        0.135249
       0       3       3       16.595713       16.504848        0.420383
       1       3       3        0.449565        0.505668        0.280946
       2       3       3        3.913426        3.899872        0.119528
       3       3       3       17.863299       17.742886        0.303849
       4       3       3        2.105611        2.131009        0.155686
       5       3       3        3.828918        4.083748        0.104427
       6       3       3        1.606768        1.555378        0.143181
      -5       4       3        8.853686        9.257645        0.213255
      -4       4       3       14.045697       13.735356        0.280989
      -3       4       3       13.898975       13.836907        0.235437
      -2       4       3       10.338927       10.219589        0.193124
      -1       4       3        0.297715        0.508429        0.508429
       0       4       3        3.659140        3.561039        0.347474
       1       4       3        6.923029        7.011419        0.345311
       2       4       3       13.465114       13.528488        0.226609
       3       4       3        7.783310        7.905125        0.166585
       4       4       3        2.964629        3.095319        0.108933
      -8       0       4        3.645779        3.547534        0.136669
      -7       0       4       11.302464       11.174077        0.236070
      -6       0       4        3.008941        3.060523        0.151313
      -5       0       4        7.501737        7.661658        0.150599
      -4       0       4       19.404340       19.795959        0.297241
      -3       0       4       16.256246       16.669733        0.280102
      -2       0       4       79.603233       78.761920        1.187568
      -1       0       4       51.317793       50.626179        0.855304
       0       0       4       14.391102       14.964959        0.272444
       1       0       4       75.152066       74.044514        1.229268
       2       0       4        5.036048        5.065175        0.111490
       3       0       4        8.337506        8.304336        0.135065
       4       0       4       10.825698       11.243220        0.168926
       5       0       4        6.149373        6.275906        0.118878
       6       0       4        2.223806        2.183850        0.159844
       7       0       4       29.573682       29.504915        0.778098
      -8       1       4        9.712290        9.435836        0.148479
      -7       1       4        1.162162        0.987269        0.258983
      -6       1       4       10.083137       10.011993        0.156537
      -5       1       4       17.025475       17.035258        0.229009
      -4       1       4       10.325623       10.407689        0.150009
      -3       1       4       26.597368       26.933808        0.338695
      -2       1       4       33.277317       33.484922        0.421498
      -1       1       4       27.371400       28.024989        0.429156
       0       1       4       68.879865       68.184236        1.077828
       1       1       4       14.400490       14.317821        0.181343
       2       1       4        5.357148        5.454814        0.092446
       3       1       4        6.231476        6.087118        0.097794
       4       1       4        3.023875        3.146077        0.079629
       5       1       4       11.235603       11.399123        0.161685
       6       1       4       13.344261       13.697445        0.234533
       7       1       4       10.725280       10.959927        0.172898
      -7       2       4        3.318117        3.281768        0.122179
      -6       2       4        4.113709        4.244761        0.153551
      -5       2       4        9.546798        9.340236        0.158841
      -4       2       4       13.984894       14.098581        0.216579
      -3       2       4        9.269753        9.329845        0.135390
      -2       2       4        8.525354        8.423895        0.122088
      -1       2       4       26.787336       26.826479        0.378606
       0       2       4       24.210115       23.855188        0.433830
       1       2       4        7.864574        7.890311        0.146345
       2       2       4        2.010109        1.835266        0.101109
       3       2       4       17.129614       17.110231        0.228880
       4       2       4        7.121556        7.026735        0.114788
       5       2       4       13.986153       14.072313        0.281737
       6       2       4       12.581774       12.624183        0.244361
      -6       3       4        3.761963        3.765767        0.127635
      -5       3       4        6.116029        5.992662        0.225774
      -4       3       4       27.873967       27.299084        0.551000
      -3       3       4       12.095340       11.900000        0.195300
      -2       3       4        5.383539        5.426970        0.187122
      -1       3       4       13.584269       13.307141        0.265285
       0       3       4       13.573401       13.300752        0.296522
       1       3       4        5.044783        4.998900        0.138756
       2       3       4       26.526453       26.862241        0.448040
       3       3       4       18.687201       18.413039        0.310000
       4       3       4       12.608512       13.102671        0.291348
       5       3       4        3.703487        3.700270        0.108056
      -5       4       4        8.878865        8.714815        0.224232
      -4       4       4        1.615811        1.934115        0.126824
      -3       4       4        9.699933        9.831683        0.239708
      -2       4       4        1.201230        1.288526        0.163582
      -1       4       4        1.164034        1.189033        0.169867
       0       4       4        6.359531        6.663858        0.144655
       1       4       4        3.204278        3.346192        0.125167
       2       4       4       13.397861       13.740451        0.428051
       3       4       4       11.212997       11.242775        0.223701
       4       4       4        2.345057        2.316938        0.106983
      -8       1       5        8.454253        8.321719        0.127086
      -7       1       5        2.653492        2.584531        0.160113
      -6       1       5       17.360977       17.252826        0.267538
      -5       1       5        9.828291        9.815549        0.143941
      -4       1       5        0.458705        0.491935        0.179845
      -3       1       5       25.596381       26.077960        0.327232
      -2       1       5        8.089529        8.137629        0.125762
      -1       1       5        1.882375        1.781600        0.104013
       0       1       5       14.652133       14.815195        0.186114
       1       1       5       18.792529       18.804521        0.245965
       2       1       5        8.062252        8.102284        0.111602
       3       1       5        3.949169        4.138357        0.082004
       4       1       5       16.887354       16.892306        0.218974
       5       1       5        1.947668        2.014919        0.103585
       6       1       5       13.825737       14.087583        0.228651
       7       1       5       11.520681       11.475626        0.184922
      -7       2       5        5.619426        5.620320        0.145560
      -6       2       5        3.742110        3.516532        0.153201
      -5       2       5       23.685078       23.893305        0.422045
      -4       2       5        4.320300        4.372757        0.098298
      -3       2       5        2.863949        2.914533        0.094958
      -2       2       5        3.119252        3.268333        0.090441
      -1       2       5       39.599879       38.853314        0.607007
       0       2       5       12.442520       12.231108        0.225692
       1       2       5       16.886480       16.976749        0.272857
       2       2       5       22.086375       21.933764        0.302074
       3       2       5       14.123325       14.012494        0.194752
       4       2       5        1.341718        1.310305        0.137019
       5       2       5        7.031189        7.170286        0.166002
       6       2       5       17.899220       18.051593        0.333805
      -6       3       5        1.503341        1.359890        0.164984
      -5       3       5        3.480285        3.324906        0.134138
      -4       3       5        9.527799        9.744999        0.210692
      -3       3       5        8.354271        8.205791        0.176469
      -2       3       5        4.575721        4.441171        0.122954
      -1       3       5        1.645156        1.277615        0.213425
       0       3       5        7.081216        7.119761        0.203332
       1       3       5        8.421108        8.536393        0.152658
       2       3       5        5.018133        5.138093        0.119328
       3       3       5        0.634756        0.569210        0.344488
       4       3       5        3.433789        3.568333        0.102211
       5       3       5       11.624863       11.677757        0.310259
      -5       4       5        6.674593        6.571834        0.114822
      -4       4       5        6.170941        6.032827        0.194591
      -3       4       5        1.184396        1.092154        0.177933
      -2       4       5       10.675536       10.658799        0.182636
      -1       4       5       14.224651       14.297902        0.269360
       0       4       5       15.755749       16.003437        0.267491
       1       4       5       13.120334       13.421252        0.557349
       2       4       5        7.851176        7.964798        0.226258
       3       4       5        0.920126        0.633088        0.245402
      -8       0       6        0.162723        0.504777        0.504777
      -7       0       6       28.323514       28.321723        0.842094
      -6       0       6       22.657686       22.893230        0.423473
      -5       0       6       19.131597       19.149151        0.300279
      -4       0       6       11.893133       11.964949        0.200171
      -3       0       6        6.226412        6.246199        0.106818
      -2       0       6       23.056332       23.371564        0.355700
      -1       0       6       24.921355       24.970583        0.387052
       0       0       6       55.984730       56.271929        1.058706
       1       0       6       26.617201       26.008460        0.448139
       2       0       6        3.450729        3.620083        0.093470
       3       0       6       42.874437       43.488159        0.719479
       4       0       6        6.584841        6.582401        0.132905
       5       0       6        4.593866        4.700957        0.153870
       6       0       6       11.727353       11.858752        0.213152
       7       0       6        2.023934        1.993439        0.114796
      -8       1       6        2.331031        2.421528        0.084265
      -7       1       6        7.708998        7.786719        0.131786
      -6       1       6       21.931387       21.947209        0.360408
      -5       1       6        3.567309        3.513118        0.100641
      -4       1       6       23.661270       23.775828        0.399130
      -3       1       6        1.090563        1.024890        0.085050
      -2       1       6        4.267092        4.279486        0.084966
      -1       1       6        1.121127        1.250680        0.110022
       0       1       6       31.100995       31.461087        0.449154
       1       1       6       25.602814       25.716532        0.329527
       2       1       6       36.633658       36.435560        0.502566
       3       1       6        3.826942        3.860699        0.080223
       4       1       6       11.283162       11.429348        0.159921
       5       1       6       16.233268       16.260074        0.238526
       6       1       6        8.324561        8.319074        0.121819
      -7       2       6        2.611099        2.594783        0.134113
      -6       2       6        1.883961        1.847512        0.121766
      -5       2       6       15.971617       15.616338        0.475003
      -4       2       6        4.364822        4.190823        0.113324
      -3       2       6       21.001777       21.186552        0.347167
      -2       2       6       15.016821       14.859340        0.296717
      -1       2       6        7.741010        7.680169        0.154812
       0       2       6        4.033724        4.083871        0.097770
       1       2       6       22.628908       22.502444        0.341443
       2       2       6        5.683073        5.743605        0.104722
       3       2       6       12.049084       11.863389        0.175361
       4       2       6        4.671807        4.710945        0.114533
       5       2       6       12.597955       12.798437        0.215910
       6       2       6        2.732847        2.689182        0.086856
      -6       3       6        4.383202        4.434636        0.104971
      -5       3       6        3.861345        3.931793        0.123513
      -4       3       6        5.208391        5.381635        0.172701
      -3       3       6        0.390648        0.594306        0.438422
      -2       3       6       34.563334       33.401048        0.808411
      -1       3       6       18.422974       18.020266        0.531985
       0       3       6        0.708817        0.591354        0.304823
       1       3       6       11.908277       12.217610        0.228448
       2       3       6        2.830009        2.898293        0.144114
       3       3       6        8.047284        8.174167        0.276572
       4       3       6       18.768337       18.832419        0.450090
       5       3       6       17.337002       17.572137        0.332067
      -4       4       6        9.704382        9.629642        0.243056
      -3       4       6        9.164898        8.956339        0.282527
      -2       4       6        3.574141        3.541327        0.101415
      -1       4       6       16.409956       16.964080        0.315056
       0       4       6        4.589395        4.682627        0.278766
       1       4       6        5.178806        5.315449        0.326161
       2       4       6        3.383121        3.501714        0.220403
       3       4       6        1.034013        1.056693        0.136041
      -8       1       7       13.227467       13.072873        0.221803
      -7       1       7       12.828746       12.568612        0.177486
      -6       1       7        2.909878        2.875030        0.173938
      -5       1       7        1.872247        1.611707        0.135699
      -4       1       7       16.516890       16.267452        0.280270
      -3       1       7       33.074304       32.888600        0.465152
      -2       1       7       10.242321       10.256705        0.153240
      -1       1       7       36.093619       36.368668        0.556938
       0       1       7       10.424703       10.819427        0.137667
       1       1       7        7.671721        7.569412        0.104025
       2       1       7        9.630246        9.771336        0.133545
       3       1       7        9.798142        9.680806        0.136069
       4       1       7        5.216608        5.268681        0.098478
       5       1       7        3.963776        4.070995        0.074246
       6       1       7        6.211400        6.282356        0.091799
      -7       2       7        7.783850        7.764986        0.152299
      -6       2       7        0.817767        0.589915        0.192549
      -5       2       7        8.239532        8.181320        0.208617
      -4       2       7        4.721749        4.697659        0.113229
      -3       2       7       23.189294       23.032151        0.583766
      -2       2       7       10.321660       10.371114        0.171604
      -1       2       7        2.108545        1.966774        0.141918
       0       2       7       20.935530       21.145449        0.301745
       1       2       7       16.098213       16.349312        0.224486
       2       2       7       13.466193       13.414172        0.200921
       3       2       7        3.494677        3.447028        0.112661
       4       2       7       22.323120       22.023170        0.343225
       5       2       7        3.760191        3.771472        0.087860
       6       2       7        1.887908        1.825623        0.103851
      -6       3       7        4.851497        4.748263        0.090903
      -5       3       7        7.146753        7.098028        0.189555
      -4       3       7        4.038834        4.103535        0.124590
      -3       3       7        3.572285        3.583992        0.140302
      -2       3       7       16.202260       16.081045        0.414520
      -1       3       7        2.387783        2.302868        0.216028
       0       3       7        1.801252        1.723601        0.256597
       1       3       7        7.837631        7.965739        0.209580
       2       3       7        9.810522        9.667420        0.214272
       3       3       7        2.614325        2.690167        0.091129
       4       3       7        1.056070        1.144465        0.134267
      -4       4       7        5.482276        5.440496        0.109455
      -3       4       7        7.381301        7.215955        0.175216
      -2       4       7       11.064036       11.171840        0.191858
      -1       4       7        9.762194        9.935190        0.161705
       0       4       7        0.752768        0.771103        0.199614
       1       4       7        2.058348        2.034380        0.215286
       2       4       7        7.735144        7.939332        0.192527
      -8       0       8       12.524590       12.206556        0.221982
      -7       0       8        0.947792        1.116378        0.171709
      -6       0       8        1.856175        2.053972        0.398043
      -5       0       8       29.647605       29.849121        0.682187
      -4       0       8       42.608051       41.559235        0.723589
      -3       0       8        8.339035        8.203841        0.139350
      -2       0       8       37.345797       37.795899        0.647010
      -1       0       8       39.334321       39.318698        0.610301
       0       0       8       30.360754       30.347323        0.503731
       1       0       8       15.056611       14.937202        0.228361
       2       0       8       18.279110       17.966914        0.295751
       3       0       8        5.996501        5.829065        0.117060
       4       0       8        1.877612        1.798583        0.123889
       5       0       8       21.793689       21.931712        0.360667
       6       0       8        7.157982        7.343024        0.118690
      -8       1       8        4.331884        4.231666        0.076790
      -7       1       8        0.014952        0.520577        0.221077
      -6       1       8        3.063703        2.953371        0.188249
      -5       1       8        7.308119        7.224126        0.135191
      -4       1       8       23.407689       22.923132        0.426021
      -3       1       8        5.319720        5.114000        0.103112
      -2       1       8       30.178941       30.061770        0.463290
      -1       1       8       16.956459       17.468257        0.263606
       0       1       8        9.313848        9.472592        0.130162
       1       1       8       17.071323       17.138845        0.238253
       2       1       8       12.217802       12.218429        0.185973
       3       1       8       11.057204       11.092790        0.146558
       4       1       8        9.632631        9.734013        0.155182
       5       1       8        2.164057        2.099619        0.071492
       6       1       8       11.836439       11.960769        0.158651
      -7       2       8        7.282134        7.118427        0.111216
      -6       2       8        6.414645        6.344525        0.103692
      -5       2       8        2.398283        2.666890        0.103220
      -4       2       8       16.159447       16.763055        0.279123
      -3       2       8       30.109503       30.179795        0.559531
      -2       2       8        9.663499        9.521712        0.251761
      -1       2       8       12.255184       12.135073        0.222055
       0       2       8        1.004679        1.000350        0.206562
       1       2       8        4.317270        4.392380        0.137735
       2       2       8       13.425948       13.312025        0.271703
       3       2       8       18.333106       17.689545        0.417023
       4       2       8        1.562756        1.491509        0.085558
       5       2       8        6.908387        6.747444        0.101242
      -6       3       8       11.301394       10.914211        0.182016
      -5       3       8        2.731302        2.549000        0.094147
      -4       3       8        0.864053        0.860930        0.124587
      -3       3       8        7.515144        7.527549        0.130117
      -2       3       8        9.076681        8.960190        0.142764
      -1       3       8        4.667232        4.556314        0.113905
       0       3       8       17.997787       17.657010        0.301895
       1       3       8        9.015246        8.784475        0.221707
       2       3       8        2.385838        2.475641        0.089221
       3       3       8       19.421688       19.348643        0.556358
       4       3       8       13.520039       13.340915        0.224513
      -4       4       8        3.788338        3.742058        0.087746
      -3       4       8        1.284231        1.361470        0.107755
      -2       4       8        1.382702        1.280664        0.112974
      -1       4       8        5.172081        5.183917        0.159477
       0       4       8        4.295673        4.257112        0.168713
       1       4       8       13.999551       14.153445        0.457825
       2       4       8        4.173172        4.221137        0.094395
      -8       1       9        6.477390        6.549275        0.098616
      -7       1       9        5.694719        5.598125        0.097761
      -6       1       9       11.691959       11.521285        0.197416
      -5       1       9       28.929276       28.130233        0.555426
      -4       1       9       11.914015       11.713240        0.201073
      -3       1       9       13.878892       13.862179        0.207143
      -2       1       9        8.424239        8.493939        0.133975
      -1       1       9       23.593970       23.309226        0.446374
       0       1       9       10.915974       10.785639        0.161139
       1       1       9       24.651930       24.541597        0.358132
       2       1       9       23.978839       23.690715        0.351907
       3       1       9        2.180015        2.175546        0.093576
       4       1       9        8.204519        8.292165        0.145632
       5       1       9        2.477403        2.589073        0.068002
      -7       2       9        7.293794        7.161494        0.107134
      -6       2       9        9.970787        9.560126        0.225191
      -5       2       9        0.675542        0.565066        0.265233
      -4       2       9        6.611327        6.709993        0.111887
      -3       2       9       12.969677       12.952220        0.205848
      -2       2       9        7.397156        7.308625        0.151670
      -1       2       9        5.081868        4.887740        0.143059
       0       2       9       13.267670       13.171940        0.310369
       1       2       9        4.938337        4.595324        0.137634
       2       2       9       15.820771       14.925817        0.386559
       3       2       9        2.690598        2.650528        0.084013
       4       2       9        6.858980        6.852956        0.116933
       5       2       9        5.933057        5.865919        0.100938
      -6       3       9        9.994344        9.878461        0.152003
      -5       3       9        0.338337        0.283019        0.283019
      -4       3       9       10.842200       10.649413        0.156558
      -3       3       9        3.973798        4.052283        0.086555
      -2       3       9        5.063144        5.163623        0.105856
      -1       3       9        1.923462        1.948281        0.149921
       0       3       9       11.638853       11.599569        0.205272
       1       3       9        5.697327        5.436083        0.100261
       2       3       9        2.120252        2.097880        0.081100
       3       3       9       10.751787       10.431203        0.181325
      -3       4       9        1.272999        1.326122        0.089231
      -2       4       9        1.102439        1.124811        0.105988
      -1       4       9        2.103732        2.100381        0.088541
       0       4       9        4.557456        4.600217        0.147578
       1       4       9        6.360045        6.420981        0.160470
      -8       0      10        4.534279        4.570230        0.096082
      -7       0      10        2.074901        2.116034        0.122695
      -6       0      10       30.062818       28.287100        0.880531
      -5       0      10       17.712750       16.807439        0.508052
      -4       0      10        2.344850        2.362520        0.128398
      -3       0      10        3.488528        3.619392        0.132560
      -2       0      10       24.655334       24.466508        0.397233
      -1       0      10        3.172806        3.086535        0.089353
       0       0      10       35.650502       35.442630        0.653982
       1       0      10       46.475280       45.965204        0.817779
       2       0      10       10.517194       10.330537        0.156059
       3       0      10        1.984148        2.039657        0.105516
       4       0      10        3.757252        3.784970        0.085781
       5       0      10       15.253142       15.371402        0.281008
      -7       1      10        9.563299        9.402287        0.170332
      -6       1      10       12.590673       12.221702        0.215454
      -5       1      10        9.029796        8.894774        0.139090
      -4       1      10        0.443664        0.340441        0.315946
      -3       1      10        3.319006        3.433366        0.089416
      -2       1      10       10.084520       10.256218        0.185964
      -1       1      10        0.375059        0.600833        0.230968
       0       1      10       21.720965       21.319006        0.363100
       1       1      10       15.169444       15.256474        0.199250
       2       1      10       11.633252       11.547294        0.175399
       3       1      10       16.597568       16.453267        0.253267
       4       1      10        0.943458        0.947470        0.084916
       5       1      10        1.572845        1.532938        0.071261
      -7       2      10       15.618023       15.374004        0.215178
      -6       2      10        5.568085        5.247476        0.120878
      -5       2      10        0.056827        0.420476        0.420476
      -4       2      10        9.905271        9.781258        0.251777
      -3       2      10        5.979258        6.105080        0.110666
      -2       2      10       17.003260       17.149927        0.266799
      -1       2      10       24.412085       24.301029        0.408561
       0       2      10        9.159361        9.174966        0.144407
       1       2      10        3.827914        3.769085        0.070977
       2       2      10       15.644951       15.159485        0.296108
       3       2      10        6.111062        5.911599        0.099800
       4       2      10       11.594794       11.465165        0.168262
      -5       3      10        4.555526        4.447696        0.106613
      -4       3      10       14.441460       14.245350        0.236067
      -3       3      10        8.158328        8.256331        0.121775
      -2       3      10        8.506345        8.603604        0.124158
      -1       3      10       10.168547       10.214206        0.137004
       0       3      10        2.058176        1.969264        0.070554
       1       3      10        1.556427        1.421056        0.099617
       2       3      10        2.920321        2.797785        0.079329
       3       3      10        0.958890        1.015382        0.136234
      -2       4      10        8.920481        9.013712        0.128837
      -1       4      10        0.027316        0.410488        0.410488
      -7       1      11       12.022991       11.890332        0.170691
      -6       1      11        3.599611        3.464390        0.087261
      -5       1      11        0.740277        0.535164        0.261120
      -4       1      11        2.408519        2.427880        0.092307
      -3       1      11       22.594346       22.642659        0.324729
      -2       1      11       16.149737       15.953056        0.298664
      -1       1      11       15.220123       14.953261        0.218947
       0       1      11       25.550236       25.106374        0.359859
       1       1      11        0.298740        0.348425        0.250957
       2       1      11        2.361208        2.298064        0.065443
       3       1      11        6.636850        6.543928        0.109257
       4       1      11       20.392591       20.173993        0.285303
      -6       2      11        0.807616        0.892300        0.137251
      -5       2      11       11.323306       11.014536        0.198344
      -4       2      11        4.933867        4.861481        0.114798
      -3       2      11        8.614853        8.635276        0.146990
      -2       2      11        6.624429        6.584831        0.118688
      -1       2      11       15.405230       15.491611        0.228583
       0       2      11        2.099470        2.054483        0.110106
       1       2      11        5.254929        5.370289        0.119289
       2       2      11       10.228351        9.985239        0.186719
       3       2      11        5.535522        5.444998        0.086173
       4       2      11        1.993276        1.996522        0.087805
      -5       3      11        1.340587        1.358271        0.088192
      -4       3      11        8.075853        8.093948        0.123754
      -3       3      11        2.119187        2.089474        0.139422
      -2       3      11        8.091237        8.242876        0.134978
      -1       3      11       11.689215       11.767328        0.171208
       0       3      11        2.173625        2.186413        0.101754
       1       3      11        7.110612        7.131900        0.100257
       2       3      11        0.773673        0.807527        0.097527
      -7       0      12        4.038489        4.161851        0.103156
      -6       0      12        0.075037        0.460435        0.460435
      -5       0      12       11.695304       11.884864        0.203255
      -4       0      12       27.570315       27.810969        0.529840
      -3       0      12       21.315892       21.388315        0.373320
      -2       0      12        7.359559        7.378347        0.162254
      -1       0      12       18.789141       18.781374        0.340116
       0       0      12        6.454044        6.604241        0.132379
       1       0      12        4.440012        4.298488        0.115666
       2       0      12       15.712636       15.448948        0.359879
       3       0      12       30.079347       30.364947        0.550185
       4       0      12        2.991916        2.961942        0.086512
      -7       1      12        3.037711        2.953794        0.077234
      -6       1      12       11.400477       11.178551        0.159477
      -5       1      12        8.787227        8.780319        0.153153
      -4       1      12       16.035136       16.020924        0.320924
      -3       1      12       13.030070       13.151806        0.183768
      -2       1      12        5.483132        5.506542        0.099047
      -1       1      12       16.630683       16.474829        0.243994
       0       1      12        0.808237        0.687532        0.159896
       1       1      12        2.481198        2.460366        0.096788
       2       1      12        8.938506        8.928270        0.156041
       3       1      12        6.024037        5.783079        0.083781
       4       1      12        6.165267        6.034981        0.101096
      -6       2      12        5.318812        5.193457        0.090811
      -5       2      12        8.640720        8.803920        0.167427
      -4       2      12        1.493032        1.334241        0.213527
      -3       2      12        2.581420        2.607681        0.135132
      -2       2      12       18.683948       18.717372        0.314111
      -1       2      12       10.476079       10.549408        0.163841
       0       2      12        7.456798        7.459222        0.144101
       1       2      12        6.925989        6.851642        0.107237
       2       2      12        1.089006        1.053281        0.127538
       3       2      12        8.389321        8.440616        0.115894
      -4       3      12        6.317305        6.270646        0.099990
      -3       3      12       11.608395       11.994582        0.177645
      -2       3      12       16.680508       16.816658        0.257975
      -1       3      12        0.908797        0.841546        0.156564
       0       3      12        4.767025        4.707335        0.094635
       1       3      12       10.676333       10.620264        0.171819
      -6       1      13        3.909867        3.896537        0.079077
      -5       1      13        5.358783        5.345091        0.114126
      -4       1      13        7.005546        7.069017        0.115600
      -3       1      13        1.693555        1.609223        0.107458
      -2       1      13       10.140147       10.138047        0.150054
      -1       1      13        4.354031        4.298372        0.097062
       0       1      13        9.153064        9.164224        0.142306
       1       1      13        4.625578        4.703190        0.096022
       2       1      13       19.683747       19.666215        0.304655
       3       1      13       10.817507       10.698598        0.146821
      -5       2      13       15.240628       15.364570        0.287103
      -4       2      13        3.196592        3.347686        0.119374
      -3       2      13       13.058862       13.208709        0.211402
      -2       2      13        9.863598       10.012492        0.209431
      -1       2      13        6.486061        6.448023        0.122124
       0       2      13        5.753046        5.762725        0.095803
       1       2      13        9.458068        9.345266        0.136900
       2       2      13       10.849121       10.717742        0.162649
      -3       3      13        5.531847        5.680053        0.098924
      -2       3      13        3.447369        3.590961        0.132927
      -1       3      13        1.971894        1.976487        0.109270
       0       3      13        0.329598        0.456837        0.229461
      -6       0      14        8.965442        9.177200        0.140220
      -5       0      14        1.526368        1.491409        0.154696
      -4       0      14        2.462946        2.523826        0.127350
      -3       0      14        7.466511        7.700584        0.158105
      -2       0      14       13.458186       13.560973        0.235434
      -1       0      14       12.538204       12.545517        0.235765
       0       0      14       13.181384       12.914333        0.298470
       1       0      14       16.681982       16.282199        0.325069
       2       0      14       17.886894       17.320508        0.336103
       3       0      14        3.508953        3.540198        0.104939
      -6       1      14        8.361650        8.418313        0.148610
      -5       1      14        9.065792        9.286388        0.141116
      -4       1      14        7.161358        7.458753        0.120293
      -3       1      14        1.021523        0.963639        0.147857
      -2       1      14        7.725667        7.740866        0.128901
      -1       1      14       12.136243       12.135485        0.173044
       0       1      14        5.382621        5.220728        0.105750
       1       1      14       20.315608       19.789644        0.299390
       2       1      14        3.243787        3.152792        0.065123
      -5       2      14        1.417842        1.483071        0.142250
      -4       2      14        8.480293        8.654132        0.150721
      -3       2      14        1.565339        1.869144        0.145659
      -2       2      14        6.604530        6.803014        0.125440
      -1       2      14        1.997933        1.980177        0.118887
       0       2      14       13.757965       13.717507        0.195303
       1       2      14        4.679503        4.593474        0.090586
      -5       1      15       11.195690       11.610340        0.170498
      -4       1      15        0.609179        0.708096        0.181978
      -3       1      15        0.614631        0.480208        0.257498
      -2       1      15        6.096590        6.145649        0.106609
      -1       1      15        5.855910        5.903643        0.103557
       0       1      15        3.436226        3.453259        0.097965
       1       1      15        3.679607        3.620911        0.093731
      -3       2      15        9.613462        9.846624        0.154720
      -2       2      15        2.640907        2.831519        0.097895
      -1       2      15        6.298197        6.405154        0.133312
       0       2      15       17.762267       17.790166        0.277313
      -4       0      16       13.442341       13.786225        0.233734
      -3       0      16        6.702514        6.830007        0.143454
      -2       0      16        6.096770        6.286653        0.126295
      -1       0      16        8.524761        8.630933        0.166241
       0       0      16        5.906834        5.854485        0.140993
      -4       1      16        8.376006        8.687808        0.129420
      -3       1      16       10.079599       10.388936        0.149796
      -2       1      16        1.916916        1.832567        0.100314
      -1       1      16        4.473455        4.562894        0.095904
       0       1      16        3.388212        3.487549        0.098744

# start Validation Reply Form
_vrf_PLAT417_HAR_B3LYP_oxa10_07
;
PROBLEM: Short Inter D-H..H-D
RESPONSE: This is a very strong hydrogen bond and this is the reason why
the distance is so short.
;
# end Validation Reply Form
