# Supplementary material for: On the accuracy and precision of X-ray and neutron diffraction results as a function of resolution and the electron density model
Source: IUCrJ. 2020 Aug 25;7(Pt 5):920–33. doi: 10.1107/S2052252520010441 (PMC7467170; doi:10.1107/S2052252520010441)
Supplement: Supplementary file 2 [file m-07-00920-sup2.zip › cif_deposition/HAR_B3LYP_oxa10_08.cif]

# ========================
# TONTO generated CIF file
# ========================

data_HAR_B3LYP_oxa10_08

_audit_creation_date               2014-8-15
_audit_creation_method             'Tonto 3.2 v. exported'

# --------------------
# Chemical information
# --------------------

_chemical_formula_sum             'C2 H6 O6'
_chemical_formula_moiety          'C2 H2 O4, 2(H2 O)'
_chemical_formula_weight           126.07
_chemical_compound_source          'see text'
_chemical_absolute_configuration   unk

# --------------------
# Symmetry information
# --------------------

_symmetry_cell_setting             Monoclinic
_symmetry_space_group_name_H-M     'P 21/c'
_symmetry_space_group_name_Hall    '-P 2ybc'
_symmetry_Int_Tables_number        '14'

loop_
    _symmetry_equiv_pos_as_xyz
'+x, +y, +z'
'-x, -y, -z'
'-x, +y+1/2, -z+1/2'
'+x, -y+1/2, +z+1/2'

# ---------------------
# Unit cell information
# ---------------------

_cell_length_a                6.0954(2) 
_cell_length_b                3.4953(2) 
_cell_length_c                11.8467(5) 
_cell_angle_alpha             90.00 
_cell_angle_beta              103.936(2) 
_cell_angle_gamma             90.00 
_cell_volume                   244.97(2) 

_cell_formula_units_Z             2
_cell_measurement_reflns_used     3600
_cell_measurement_temperature     100(1)
_cell_measurement_theta_max       26.39
_cell_measurement_theta_min       3.44
_exptl_crystal_density_diffrn     1.709
_exptl_crystal_F_000              132 
_exptl_absorpt_coefficient_mu     0.181 
_exptl_crystal_description        unspecified
_exptl_crystal_size_max              0.254
_exptl_crystal_size_mid              0.199  
_exptl_crystal_size_min              0.184                
_exptl_crystal_colour             colourless
_exptl_absorpt_correction_type    multi-scan
_exptl_absorpt_process_details
;
 Absorption correction done by SORTAV
 Blessing, R. H.: (1995) Acta Cryst. A51, 33-38
;
_exptl_absorpt_correction_T_min    0.882
_exptl_absorpt_correction_T_max    1.095

#=======================================================================

# EXPERIMENTAL DATA

_diffrn_reflns_av_R_equivalents   0.0000
_diffrn_reflns_av_unetI/netI      0.0318
_diffrn_reflns_limit_h_max        7
_diffrn_reflns_limit_h_min        -7
_diffrn_reflns_limit_k_max        4
_diffrn_reflns_limit_k_min        0
_diffrn_reflns_limit_l_max        14
_diffrn_reflns_limit_l_min        0
_diffrn_reflns_number             508
_diffrn_reflns_theta_full         26.00
_diffrn_reflns_theta_max          26.39
_diffrn_reflns_theta_min          3.44
_diffrn_ambient_temperature       100(1)
_diffrn_measured_fraction_theta_full 1.000
_diffrn_measured_fraction_theta_max 1.000
_diffrn_measurement_device_type   'Bruker APEX-II CCD'
_diffrn_measurement_method        '\f and \w scans'
_diffrn_radiation_monochromator   'graphite'
_diffrn_radiation_type            MoK\a
_diffrn_radiation_wavelength      0.71073
_diffrn_source                    'fine-focus sealed tube'
_diffrn_standards_number          0
_reflns_number_gt                 486
_reflns_number_total              508
_reflns_threshold_expression      >0sigma(F)

#  
# Refinement details
#  
_refine_special_details          
;
  .  H thermal motions refined anisotropically.
  .  Hirshfeld atom refinement (HAR):
     .  Uses aspherical atomic scattering factors
        obtained from Hirshfeld partitioning of a
        gaussian quantum chemical wavefunction.
     .  Hirshfeld weight functions obtained from
        spherically averaged unrestricted atomic
        densities.
  .  Wavefunction type : rks b3lypgxb3lypgc using cluster
 charges, radius=8.0 angstrom
  .  Gaussian basis set: cc pVTZ
  .  Refinement based on |F| with weight=1/sigma(|F|)
  .  Negative |F|^^2 were pruned from the data
  .  Eigenvalues < 0.1E-04 removed from normal equations
  .  Reflection used in the refinement appear below
  .  Refined using the Tonto program:
     .  Version: 3.2 v. exported
     .  Platform: GNU-gfortran-on-LINUX
     .  Build date: Thu Jul 31 11:40:04 CEST 2014
;

# Standard CIF keys and data

_refine_ls_structure_factor_coeff  F
_refine_ls_matrix_type             full
_refine_ls_R_factor_gt             0.0140
_refine_ls_wR_factor_gt            0.0164
_refine_ls_goodness_of_fit_ref     0.934640
_refine_ls_number_reflns           508
_refine_ls_number_parameters       64
_refine_ls_number_restraints       0
_refine_ls_number_constraints      0
_refine_ls_hydrogen_treatment      refall
_refine_ls_weighting_scheme        sigma
_refine_ls_weighting_details       'w=1/\s(F)'
_refine_ls_shift/su_max            0.0100
_refine_ls_extinction_method       none

_refine_diff_density_max               0.120000
_refine_diff_density_min              -0.220000

# ---------------------
# Coordinates and ADP's
# ---------------------

loop_
_atom_site_label
_atom_site_fract_x
_atom_site_fract_y
_atom_site_fract_z
_atom_site_adp_type
_atom_site_occupancy
O1 0.43491(5) 0.44408(9) 0.34994(2) Uani 1.000000000
O2 0.24250(4) 0.74237(9) 0.46368(2) Uani 1.000000000
C1 0.40296(6) 0.5587(1) 0.44796(3) Uani 1.000000000
H1 0.303(1) 0.516(3) 0.2797(8) Uani 1.000000000
O5 0.13017(5) 0.6311(1) 0.17855(3) Uani 1.000000000
H3 0.190(1) 0.696(2) 0.1133(7) Uani 1.000000000
H4 0.011(1) 0.459(3) 0.1505(6) Uani 1.000000000

loop_
_atom_site_aniso_label
_atom_site_aniso_U_11
_atom_site_aniso_U_22
_atom_site_aniso_U_33
_atom_site_aniso_U_12
_atom_site_aniso_U_13
_atom_site_aniso_U_23
O1 0.0117(2) 0.0181(2) 0.0078(2) 0.0047(1) 0.0009(1) -0.0005(1)
O2 0.0102(2) 0.0169(2) 0.0090(2) 0.0054(1) 0.0003(1) -0.0007(1)
C1 0.0082(2) 0.0105(2) 0.0079(2) 0.0013(1) 0.0007(1) 0.0002(1)
H1 0.035(5) 0.039(6) 0.042(7) 0.001(5) 0.025(5) -0.007(6)
O5 0.0097(2) 0.0172(2) 0.0090(2) -0.0020(1) 0.0002(1) 0.0011(1)
H3 0.030(4) 0.040(6) 0.029(4) -0.004(4) 0.007(3) 0.011(4)
H4 0.029(4) 0.042(6) 0.038(5) -0.005(4) 0.011(4) -0.001(5)

loop_
_geom_bond_atom_site_label_1
_geom_bond_atom_site_label_2
_geom_bond_distance
 O1 C1 1.2868(5)
 O2 C1 1.2211(5)
 O1 H1 1.04(1)
 O5 H3 0.960(8)
 O5 H4 0.941(8)

loop_
_geom_angle_atom_site_label_1     
_geom_angle_atom_site_label_2
_geom_angle_atom_site_label_3
_geom_angle     
 O1 C1 O2  127.03(3)
 C1 O1 H1 113.0(4)
 H3 O5 H4 106.3(6)

# Standard CIF keys and data

# ---------------
# Reflection data
# ---------------

loop_
    _diffrn_refln_index_h
    _diffrn_refln_index_k
    _diffrn_refln_index_l
    _diffrn_refln_F_calc
    _diffrn_refln_F_meas
    _diffrn_refln_F_sigma
       1       0       0       34.534950       33.721210        0.435778
       2       0       0        8.360561        8.655518        0.134486
       3       0       0       34.778902       34.685011        0.532266
       4       0       0       11.992562       11.805084        0.254326
       5       0       0       14.112376       14.228844        0.241350
       6       0       0       27.339833       27.166708        0.443310
       7       0       0       18.804509       19.120931        0.340622
       1       1       0       69.305187       67.884240        0.882822
       2       1       0       33.373231       34.277835        0.429793
       3       1       0       18.410061       18.442885        0.232997
       4       1       0        2.705634        2.783936        0.092134
       5       1       0        1.103371        1.067661        0.129045
       6       1       0        1.432270        1.404066        0.125590
       7       1       0       16.417565       16.679628        0.262564
       0       2       0        6.585522        6.417788        0.160232
       1       2       0       31.761194       31.385825        0.424720
       2       2       0       40.294813       40.248106        0.578722
       3       2       0        2.470919        2.554095        0.101464
       4       2       0       19.474862       19.240842        0.257428
       5       2       0        8.931091        9.020588        0.133575
       6       2       0        0.456000        0.480937        0.309181
       1       3       0        7.844531        7.766531        0.161138
       2       3       0        6.475617        6.450271        0.129116
       3       3       0       15.131519       15.212166        0.246873
       4       3       0        4.289734        4.454660        0.128461
       5       3       0       20.009399       19.925110        0.328682
       0       4       0        3.086608        3.242376        0.414302
       1       4       0        7.637962        7.733499        0.303828
       2       4       0        6.432835        6.732904        0.367686
      -7       1       1        7.647803        7.661266        0.145350
      -6       1       1        2.128461        2.063662        0.118463
      -5       1       1       13.449639       13.456968        0.180674
      -4       1       1       16.773205       16.878092        0.218260
      -3       1       1       31.701447       31.826404        0.399187
      -2       1       1       23.840618       24.060964        0.289974
      -1       1       1       94.857123       90.055205        1.315417
       0       1       1       37.904947       37.193548        0.553269
       1       1       1       10.675287       10.937550        0.144497
       2       1       1       14.307315       14.462711        0.179854
       3       1       1       36.982406       36.949696        0.482176
       4       1       1       22.115354       21.896575        0.279452
       5       1       1       18.620733       18.720577        0.244917
       6       1       1       24.406191       24.327556        0.445555
       7       1       1        1.960338        1.884914        0.142961
      -6       2       1       15.236390       15.094370        0.224602
      -5       2       1        5.523768        5.485162        0.102226
      -4       2       1       13.099161       12.990766        0.175541
      -3       2       1       16.307803       16.297853        0.210591
      -2       2       1       21.734612       21.547158        0.330183
      -1       2       1       21.085806       20.885162        0.279095
       0       2       1       15.262918       14.946237        0.204460
       1       2       1       28.951528       28.830019        0.453797
       2       2       1        2.345933        2.252532        0.102485
       3       2       1        5.089211        5.035871        0.096033
       4       2       1       15.519983       15.495161        0.222964
       5       2       1        9.042567        9.178725        0.138648
       6       2       1        5.569721        5.611417        0.113054
      -5       3       1        8.118087        8.200122        0.177404
      -4       3       1        4.039489        4.066940        0.117889
      -3       3       1        3.524437        3.638406        0.121021
      -2       3       1       21.422884       20.989521        0.374478
      -1       3       1        0.566554        0.404599        0.356640
       0       3       1       12.690335       12.533156        0.209601
       1       3       1       10.036530        9.826953        0.207285
       2       3       1        9.662912        9.720751        0.214174
       3       3       1        2.546366        2.567119        0.126750
       4       3       1       10.934219       11.268984        0.210955
       5       3       1        9.341105        9.668040        0.181576
      -3       4       1        8.309843        8.447248        0.330845
      -2       4       1        7.334389        7.866321        0.369855
      -1       4       1        4.355610        4.323193        0.349907
       0       4       1        6.263302        6.438633        0.339207
       1       4       1        1.491916        0.725328        0.725328
       2       4       1        0.289366        0.557315        0.557315
      -7       0       2        6.780277        6.606512        0.195194
      -6       0       2       24.098802       24.227051        0.384861
      -5       0       2       16.773927       16.794344        0.238379
      -4       0       2       54.974499       54.431792        0.933101
      -3       0       2        6.902131        6.786752        0.112248
      -2       0       2       44.459761       43.949858        0.586279
      -1       0       2       48.892791       48.396178        0.669770
       0       0       2       20.633655       21.162467        0.304615
       1       0       2        5.629577        5.662597        0.104000
       2       0       2      106.311412       99.995000        1.395304
       3       0       2       24.180921       24.012913        0.323886
       4       0       2        0.053931        0.430929        0.302477
       5       0       2       46.426785       46.199026        0.719030
       6       0       2        9.796046        9.747205        0.176364
       7       0       2       10.742094       10.852649        0.211221
      -7       1       2       16.811283       16.287725        0.259937
      -6       1       2        4.669936        4.580066        0.107035
      -5       1       2       28.421846       28.413201        0.387320
      -4       1       2       13.429690       13.321411        0.173027
      -3       1       2       10.038882       10.325696        0.134523
      -2       1       2       41.565123       41.987736        0.527394
      -1       1       2       21.335884       22.028164        0.296620
       0       1       2       16.519074       16.547810        0.240756
       1       1       2       36.350652       36.645327        0.481948
       2       1       2        2.912335        2.879410        0.075930
       3       1       2       37.311810       37.477326        0.498143
       4       1       2       24.369600       24.307818        0.323031
       5       1       2       13.637578       13.687951        0.179435
       6       1       2       13.985912       14.049199        0.200734
      -6       2       2       11.347719       11.449891        0.206671
      -5       2       2        1.340579        1.436732        0.128069
      -4       2       2        6.484200        6.309358        0.110810
      -3       2       2       23.681726       23.788863        0.304826
      -2       2       2       38.963438       38.939825        0.551025
      -1       2       2        5.028443        5.017569        0.095171
       0       2       2       20.041960       20.024984        0.326507
       1       2       2        0.527903        0.572975        0.208420
       2       2       2        3.026465        3.086487        0.094915
       3       2       2       29.761863       29.245512        0.394516
       4       2       2       30.843273       30.607352        0.419275
       5       2       2        3.325396        3.391460        0.095705
       6       2       2        0.374150        0.340441        0.340441
      -5       3       2        0.573498        0.455851        0.455851
      -4       3       2        6.603275        6.656801        0.136985
      -3       3       2       28.460401       28.547154        0.422610
      -2       3       2       14.624243       14.560563        0.272456
      -1       3       2       10.209969        9.923507        0.166459
       0       3       2       19.312535       18.898677        0.339044
       1       3       2       12.214160       12.065654        0.187944
       2       3       2       17.090091       17.088300        0.323456
       3       3       2        8.191093        8.232497        0.156297
       4       3       2        1.705716        1.777695        0.172236
       5       3       2        4.241366        4.235564        0.147043
      -3       4       2        5.912786        6.166685        0.268973
      -2       4       2       14.140909       14.237977        0.497526
      -1       4       2        5.712068        5.865322        0.346989
       0       4       2       13.765568       14.268497        0.473208
       1       4       2       13.507783       13.456968        0.459276
       2       4       2        2.645213        2.702369        0.243508
      -7       1       3        3.436658        3.431472        0.132684
      -6       1       3        1.948246        1.905649        0.120292
      -5       1       3       12.591931       12.642389        0.171623
      -4       1       3        2.280346        2.288974        0.091566
      -3       1       3       22.345454       22.524875        0.287294
      -2       1       3        7.950833        7.979787        0.106986
      -1       1       3       31.914132       32.639547        0.414091
       0       1       3        7.526434        7.397094        0.107444
       1       1       3       49.684623       49.298174        0.657142
       2       1       3       38.078131       38.026570        0.532703
       3       1       3       11.642501       11.565466        0.151877
       4       1       3       25.858260       25.922963        0.340938
       5       1       3        2.392154        2.391987        0.092182
       6       1       3        8.528153        8.759395        0.143886
      -6       2       3       13.937349       13.867588        0.284142
      -5       2       3        3.688200        3.722499        0.105871
      -4       2       3       15.795348       15.755951        0.218899
      -3       2       3       30.645288       30.753211        0.418083
      -2       2       3        5.426299        5.526482        0.101355
      -1       2       3       23.311309       23.143898        0.407363
       0       2       3        0.609649        0.402119        0.226051
       1       2       3       33.581343       33.367349        0.462334
       2       2       3        7.361965        7.351054        0.111855
       3       2       3       18.162457       18.097237        0.240026
       4       2       3       13.307175       13.342039        0.176174
       5       2       3        8.858446        8.795340        0.152192
       6       2       3        6.671610        6.546526        0.172908
      -5       3       3        4.379286        4.404430        0.170637
      -4       3       3        8.490707        8.571231        0.175101
      -3       3       3        3.390540        3.318584        0.115773
      -2       3       3        2.235875        2.062014        0.140764
      -1       3       3        6.605409        6.583692        0.135747
       0       3       3       16.588842       16.555362        0.392441
       1       3       3        0.444135        0.501498        0.286556
       2       3       3        3.898077        3.908324        0.122958
       3       3       3       17.896053       17.740913        0.299870
       4       3       3        2.107037        2.128990        0.164811
      -2       4       3       10.269051        9.950276        0.205072
      -1       4       3        0.287253        0.527447        0.527447
       0       4       3        3.570784        3.576591        0.369723
       1       4       3        6.817324        7.028869        0.358562
       2       4       3       13.378782       13.531075        0.265707
      -7       0       4       11.365040       11.146748        0.235745
      -6       0       4        2.991556        3.064294        0.155583
      -5       0       4        7.477680        7.643101        0.150572
      -4       0       4       19.385726       19.796717        0.290564
      -3       0       4       16.290384       16.662833        0.267712
      -2       0       4       79.520148       78.808248        1.185700
      -1       0       4       51.226769       50.602371        0.852196
       0       0       4       14.441155       14.868423        0.276644
       1       0       4       75.284130       73.795461        1.248372
       2       0       4        5.070464        5.060138        0.106756
       3       0       4        8.280403        8.304878        0.132486
       4       0       4       10.876674       11.199107        0.166882
       5       0       4        6.170691        6.282197        0.122733
       6       0       4        2.227453        2.166079        0.170359
      -7       1       4        1.142354        0.963950        0.279918
      -6       1       4       10.111162        9.979529        0.158989
      -5       1       4       17.029832       16.966732        0.228751
      -4       1       4       10.328002       10.399038        0.138434
      -3       1       4       26.536287       26.887172        0.334206
      -2       1       4       33.293574       33.509849        0.418310
      -1       1       4       27.363161       28.021242        0.404037
       0       1       4       68.815488       68.151669        1.048540
       1       1       4       14.335196       14.263239        0.177786
       2       1       4        5.398503        5.439026        0.089914
       3       1       4        6.184087        6.077829        0.096023
       4       1       4        3.073481        3.145457        0.080216
       5       1       4       11.293952       11.344602        0.155769
       6       1       4       13.390715       13.743362        0.230405
      -6       2       4        4.148855        4.230248        0.160850
      -5       2       4        9.554697        9.300161        0.158608
      -4       2       4       13.971832       14.128340        0.201029
      -3       2       4        9.312886        9.289510        0.132054
      -2       2       4        8.452178        8.406307        0.120959
      -1       2       4       26.780564       26.812684        0.370104
       0       2       4       24.211988       23.851625        0.410848
       1       2       4        7.813605        7.897531        0.138665
       2       2       4        2.001190        1.874620        0.092823
       3       2       4       17.154440       17.112276        0.225299
       4       2       4        7.127328        7.013273        0.115882
       5       2       4       14.043007       14.052758        0.301394
      -5       3       4        6.068580        5.987320        0.253735
      -4       3       4       27.870014       27.276363        0.588351
      -3       3       4       12.053959       11.873921        0.185037
      -2       3       4        5.367141        5.439485        0.186105
      -1       3       4       13.474242       13.391042        0.308229
       0       3       4       13.463191       13.326665        0.277144
       1       3       4        4.940626        5.007494        0.134815
       2       3       4       26.442062       26.952180        0.432376
       3       3       4       18.644679       18.508647        0.289700
       4       3       4       12.619533       13.074402        0.331954
      -2       4       4        1.207614        1.237417        0.169849
      -1       4       4        1.167590        1.150782        0.177643
       0       4       4        6.310259        6.653646        0.149877
       1       4       4        3.221086        3.360506        0.135448
      -7       1       5        2.632123        2.556345        0.168941
      -6       1       5       17.412596       17.166828        0.261504
      -5       1       5        9.857133        9.799388        0.143146
      -4       1       5        0.494146        0.492544        0.176950
      -3       1       5       25.639748       26.028446        0.321638
      -2       1       5        8.005846        8.122869        0.123244
      -1       1       5        1.829885        1.780477        0.097444
       0       1       5       14.680928       14.700680        0.182416
       1       1       5       18.674781       18.811698        0.242907
       2       1       5        8.003152        8.078057        0.110058
       3       1       5        3.976214        4.129407        0.081444
       4       1       5       16.953876       16.845474        0.216283
       5       1       5        1.980945        2.007087        0.108351
       6       1       5       13.932272       14.303147        0.231189
      -6       2       5        3.693282        3.503570        0.160667
      -5       2       5       23.747930       23.826246        0.407237
      -4       2       5        4.294811        4.368066        0.099225
      -3       2       5        2.872040        2.915236        0.094084
      -2       2       5        3.195963        3.260521        0.088929
      -1       2       5       39.412457       38.813529        0.593115
       0       2       5       12.389831       12.255203        0.214854
       1       2       5       16.816973       16.974687        0.270795
       2       2       5       21.998703       21.893378        0.296387
       3       2       5       14.105347       13.983919        0.196969
       4       2       5        1.390681        1.299769        0.143266
       5       2       5        6.981445        7.131129        0.188291
      -5       3       5        3.424180        3.262361        0.138421
      -4       3       5        9.517532        9.741663        0.212025
      -3       3       5        8.330861        8.241602        0.178910
      -2       3       5        4.549161        4.425833        0.125368
      -1       3       5        1.700049        1.268109        0.222069
       0       3       5        6.992746        7.117092        0.181892
       1       3       5        8.377905        8.571873        0.141392
       2       3       5        5.003823        5.143345        0.122787
       3       3       5        0.630215        0.573672        0.356647
       4       3       5        3.447977        3.611094        0.110380
      -2       4       5       10.594698       10.542770        0.217074
      -1       4       5       14.101493       14.164039        0.277715
       0       4       5       15.577294       15.919485        0.347716
       1       4       5       12.983209       12.838224        0.388325
      -7       0       6       28.431143       28.242521        0.786556
      -6       0       6       22.698792       22.855415        0.407698
      -5       0       6       19.109294       19.131911        0.295244
      -4       0       6       11.995864       11.997083        0.191999
      -3       0       6        6.229310        6.240353        0.107816
      -2       0       6       22.984129       23.386535        0.349825
      -1       0       6       24.797743       24.919069        0.373397
       0       0       6       55.732023       55.894275        1.012949
       1       0       6       26.462500       25.972485        0.439761
       2       0       6        3.458499        3.617734        0.090979
       3       0       6       42.983964       43.415320        0.709465
       4       0       6        6.535419        6.557134        0.132338
       5       0       6        4.592067        4.697340        0.161042
       6       0       6       11.835958       12.131776        0.217499
      -7       1       6        7.754096        7.764857        0.140094
      -6       1       6       21.966004       21.971800        0.349821
      -5       1       6        3.567566        3.526471        0.100249
      -4       1       6       23.603928       23.842189        0.380519
      -3       1       6        1.030439        1.023181        0.082650
      -2       1       6        4.235126        4.284740        0.082598
      -1       1       6        1.120030        1.250320        0.104109
       0       1       6       30.984449       31.376424        0.447473
       1       1       6       25.565869       25.662229        0.322734
       2       1       6       36.610523       36.325060        0.503419
       3       1       6        3.801020        3.841484        0.080101
       4       1       6       11.354626       11.408330        0.166444
       5       1       6       16.242172       16.270218        0.257723
      -6       2       6        1.859924        1.819560        0.126929
      -5       2       6       15.933629       15.729908        0.388461
      -4       2       6        4.383877        4.205473        0.115974
      -3       2       6       20.916703       21.155141        0.363316
      -2       2       6       14.944597       14.897651        0.300733
      -1       2       6        7.784690        7.698376        0.147085
       0       2       6        3.984010        4.076763        0.096939
       1       2       6       22.605912       22.480436        0.336814
       2       2       6        5.691593        5.734980        0.104794
       3       2       6       12.034731       11.837229        0.174468
       4       2       6        4.695971        4.673008        0.125151
       5       2       6       12.711626       12.775758        0.257372
      -5       3       6        3.881340        3.872725        0.132538
      -4       3       6        5.211645        5.375965        0.179428
      -3       3       6        0.320407        0.596406        0.449777
      -2       3       6       34.375607       33.638817        0.773638
      -1       3       6       18.296971       18.089223        0.458852
       0       3       6        0.784317        0.597411        0.315276
       1       3       6       11.855582       12.227019        0.228269
       2       3       6        2.857513        2.886919        0.150516
       3       3       6        7.976079        8.138427        0.341954
      -7       1       7       12.858604       12.508397        0.197020
      -6       1       7        2.915575        2.852315        0.184488
      -5       1       7        1.931353        1.618147        0.140480
      -4       1       7       16.443318       16.326053        0.269901
      -3       1       7       33.007204       32.897112        0.459942
      -2       1       7       10.152443       10.247439        0.154372
      -1       1       7       35.911619       36.279471        0.550491
       0       1       7       10.444985       10.807405        0.136885
       1       1       7        7.638328        7.532330        0.106834
       2       1       7        9.670494        9.717304        0.132159
       3       1       7        9.720612        9.614728        0.142083
       4       1       7        5.153556        5.240038        0.100388
       5       1       7        3.997583        4.103048        0.078125
      -6       2       7        0.825537        0.586345        0.191376
      -5       2       7        8.234475        8.249121        0.183639
      -4       2       7        4.782038        4.713173        0.115891
      -3       2       7       23.067883       23.080078        0.567415
      -2       2       7       10.278852       10.400961        0.170126
      -1       2       7        2.146404        1.964816        0.141906
       0       2       7       20.892633       21.134569        0.296143
       1       2       7       16.031248       16.326972        0.228835
       2       2       7       13.389592       13.349532        0.199627
       3       2       7        3.471133        3.426514        0.116076
       4       2       7       22.253770       22.019310        0.337751
      -4       3       7        4.033265        4.071363        0.119402
      -3       3       7        3.535156        3.579106        0.147051
      -2       3       7       16.077088       16.137844        0.402533
      -1       3       7        2.422676        2.292400        0.228085
       0       3       7        1.766604        1.727889        0.272142
       1       3       7        7.823098        7.994373        0.214720
       2       3       7        9.753881        9.606560        0.242480
       3       3       7        2.601566        2.702110        0.107963
      -7       0       8        0.916910        1.016317        0.171983
      -6       0       8        1.826163        2.042523        0.424221
      -5       0       8       29.514553       29.006723        0.689238
      -4       0       8       42.505666       41.604086        0.716680
      -3       0       8        8.292610        8.181809        0.138116
      -2       0       8       37.224163       37.721479        0.628623
      -1       0       8       39.133597       39.120583        0.602275
       0       0       8       30.196349       30.230779        0.478636
       1       0       8       14.967590       14.920121        0.218760
       2       0       8       18.113299       17.868128        0.283476
       3       0       8        5.897062        5.853033        0.113173
       4       0       8        1.867243        1.820412        0.130116
       5       0       8       21.876994       21.992044        0.389961
      -6       1       8        3.010854        2.983488        0.172047
      -5       1       8        7.296386        7.259752        0.137674
      -4       1       8       23.264443       23.036493        0.418137
      -3       1       8        5.266919        5.113414        0.102625
      -2       1       8       30.006040       30.039807        0.457718
      -1       1       8       16.934212       17.431007        0.263596
       0       1       8        9.261348        9.404999        0.136665
       1       1       8       16.995108       17.054325        0.232018
       2       1       8       12.207099       12.148251        0.183720
       3       1       8       10.995151       11.036304        0.145482
       4       1       8        9.644663        9.692678        0.155015
       5       1       8        2.182941        1.919140        0.220523
      -6       2       8        6.373444        6.344210        0.112437
      -5       2       8        2.434782        2.685722        0.107331
      -4       2       8       16.144128       16.734396        0.272014
      -3       2       8       29.879588       30.229952        0.545444
      -2       2       8        9.561767        9.528484        0.245919
      -1       2       8       12.180546       12.128479        0.212523
       0       2       8        1.021459        0.995640        0.210784
       1       2       8        4.345088        4.371270        0.129926
       2       2       8       13.347178       13.248396        0.276503
       3       2       8       18.261909       17.779483        0.401048
       4       2       8        1.518088        1.471564        0.090151
      -4       3       8        0.841252        0.834805        0.130107
      -3       3       8        7.473700        7.481978        0.134870
      -2       3       8        8.973359        8.899607        0.148150
      -1       3       8        4.639465        4.513978        0.118526
       0       3       8       17.888550       17.655594        0.345481
       1       3       8        8.930160        8.715962        0.277005
       2       3       8        2.413503        2.489558        0.113658
      -6       1       9       11.668305       11.567195        0.203217
      -5       1       9       28.902453       28.259866        0.546331
      -4       1       9       11.821316       11.762653        0.190704
      -3       1       9       13.796064       13.850271        0.210623
      -2       1       9        8.383544        8.467762        0.137996
      -1       1       9       23.409387       23.181674        0.415910
       0       1       9       10.847440       10.748488        0.159815
       1       1       9       24.457683       24.439926        0.346359
       2       1       9       23.837258       23.487231        0.353489
       3       1       9        2.139479        2.156850        0.097408
       4       1       9        8.229122        8.265531        0.143031
      -5       2       9        0.667633        0.583781        0.247775
      -4       2       9        6.599974        6.694027        0.116186
      -3       2       9       12.933391       12.939088        0.203312
      -2       2       9        7.347360        7.298356        0.150069
      -1       2       9        5.023780        4.886717        0.146358
       0       2       9       13.175339       13.136209        0.286307
       1       2       9        4.893126        4.571761        0.140847
       2       2       9       15.762234       14.910399        0.380774
       3       2       9        2.674397        2.617231        0.086500
      -4       3       9       10.756753       10.640019        0.159084
      -3       3       9        3.920251        4.016093        0.090408
      -2       3       9        5.095587        5.129327        0.111459
      -1       3       9        1.863256        1.931735        0.153646
       0       3       9       11.534057       11.598276        0.227700
       1       3       9        5.627941        5.362742        0.105176
      -6       0      10       30.041821       28.664089        0.789907
      -5       0      10       17.593874       16.956120        0.493435
      -4       0      10        2.342308        2.364593        0.126938
      -3       0      10        3.439728        3.608047        0.133568
      -2       0      10       24.413905       24.320773        0.381266
      -1       0      10        3.132117        3.081104        0.089332
       0       0      10       35.428309       35.468719        0.633966
       1       0      10       46.183696       45.917208        0.779751
       2       0      10       10.519820       10.269372        0.158981
       3       0      10        1.957142        2.019802        0.110011
       4       0      10        3.870986        3.802499        0.091030
      -6       1      10       12.536563       12.203688        0.216194
      -5       1      10        9.002168        8.917791        0.142941
      -4       1      10        0.485843        0.346554        0.326554
      -3       1      10        3.332614        3.421549        0.090934
      -2       1      10       10.005024       10.185774        0.170786
      -1       1      10        0.339455        0.602080        0.232080
       0       1      10       21.568498       21.189384        0.345440
       1       1      10       15.150722       15.182556        0.195895
       2       1      10       11.574194       11.497391        0.172639
       3       1      10       16.557190       16.397561        0.244852
      -5       2      10        0.050651        0.439773        0.439773
      -4       2      10        9.846606        9.791935        0.229143
      -3       2      10        5.893492        6.095162        0.113273
      -2       2      10       16.932225       17.084496        0.263081
      -1       2      10       24.209643       24.283328        0.376634
       0       2      10        9.022176        9.080584        0.145428
       1       2      10        3.780206        3.818900        0.106085
       2       2      10       15.562236       15.026976        0.300809
       3       2      10        6.133469        5.889058        0.120349
      -3       3      10        8.114196        8.183764        0.127214
      -2       3      10        8.397648        8.530006        0.131256
      -1       3      10       10.152632       10.112863        0.141404
       0       3      10        2.052263        1.972866        0.073708
      -6       1      11        3.566927        3.428994        0.092529
      -5       1      11        0.729427        0.538145        0.271499
      -4       1      11        2.397739        2.410913        0.097150
      -3       1      11       22.440942       22.524653        0.317447
      -2       1      11       15.982743       15.855283        0.281908
      -1       1      11       15.097880       14.873802        0.207856
       0       1      11       25.349646       25.013996        0.361004
       1       1      11        0.312913        0.357491        0.256002
       2       1      11        2.324612        2.305125        0.068543
       3       1      11        6.559671        6.533376        0.112239
      -4       2      11        4.892294        4.855821        0.119895
      -3       2      11        8.502879        8.594708        0.148288
      -2       2      11        6.625370        6.544769        0.121686
      -1       2      11       15.269184       15.323185        0.227822
       0       2      11        2.058343        2.027807        0.114929
       1       2      11        5.204342        5.309426        0.123290
       2       2      11       10.151723        9.896312        0.191932
      -5       0      12       11.584494       11.838497        0.219546
      -4       0      12       27.328828       27.603623        0.483335
      -3       0      12       21.065525       21.222394        0.365021
      -2       0      12        7.208069        7.294861        0.163382
      -1       0      12       18.614399       18.669762        0.335368
       0       0      12        6.464890        6.573203        0.136201
       1       0      12        4.360892        4.296627        0.120624
       2       0      12       15.632533       15.397402        0.392403
      -5       1      12        8.670296        8.779066        0.156016
      -4       1      12       15.836364       15.918229        0.310538
      -3       1      12       12.909573       13.049521        0.183675
      -2       1      12        5.432359        5.458938        0.100953
      -1       1      12       16.460008       16.330952        0.240272
       0       1      12        0.761727        0.677348        0.169411
       1       1      12        2.495362        2.441598        0.101406
       2       1      12        8.831646        8.846242        0.151531
      -4       2      12        1.420520        1.305565        0.231880
      -3       2      12        2.583503        2.585537        0.142076
      -2       2      12       18.527533       18.634377        0.293984
      -1       2      12       10.385908       10.414413        0.165511
       0       2      12        7.414746        7.387896        0.133449
       1       2      12        6.871390        6.777094        0.111586
      -4       1      13        6.938501        7.028798        0.118516
      -3       1      13        1.600422        1.579082        0.113067
      -2       1      13       10.057385       10.010494        0.151488
      -1       1      13        4.283087        4.259460        0.100253
       0       1      13        9.035899        9.081575        0.153305
       1       1      13        4.601458        4.691055        0.100086
      -2       2      13        9.737409        9.930005        0.188445
      -1       2      13        6.348302        6.372127        0.125208
      -4       0      14        2.385956        2.507788        0.160002
      -3       0      14        7.385097        7.610650        0.162631
      -2       0      14       13.260845       13.371612        0.237686
      -1       0      14       12.326834       12.431412        0.233461
       0       0      14       12.942862       12.778889        0.322164
      -3       1      14        0.979979        0.962860        0.161736
      -2       1      14        7.542992        7.638455        0.131192
      -1       1      14       12.008890       12.016655        0.210724
       0       1      14        5.312017        5.205958        0.224693

# start Validation Reply Form
_vrf_PLAT088_HAR_B3LYP_oxa10_08
;
PROBLEM: Poor Data / Parameter Ratio ....................       7.94 Note 
RESPONSE: The goal of the study was to check how cutting diffraction data
to different resolutions influences refinement results, thus a decreased
data / parameter ratio is a natural consequence of the data cutting procedure.
;
_vrf_PLAT417_HAR_B3LYP_oxa10_08
;
PROBLEM: Short Inter D-H..H-D
RESPONSE: This is a very strong hydrogen bond and this is the reason why
the distance is so short.
;
# end Validation Reply Form
