# Supplementary material for: On the accuracy and precision of X-ray and neutron diffraction results as a function of resolution and the electron density model
Source: IUCrJ. 2020 Aug 25;7(Pt 5):920–33. doi: 10.1107/S2052252520010441 (PMC7467170; doi:10.1107/S2052252520010441)
Supplement: Supplementary file 2 [file m-07-00920-sup2.zip › cif_deposition/HAR_B3LYP_oxa11_05.cif]

# ========================
# TONTO generated CIF file
# ========================

data_HAR_B3LYP_oxa11_05

_audit_creation_date               2016-1-14
_audit_creation_method             'Tonto 3.2.0 v. 196f026'

# --------------------
# Chemical information
# --------------------

_chemical_formula_sum             'C2 H6 O6'
_chemical_formula_moiety          'C2 H2 O4, 2(H2 O)'
_chemical_formula_weight           126.07
_chemical_compound_source          'see text'
_chemical_absolute_configuration   unk

# --------------------
# Symmetry information
# --------------------

_symmetry_cell_setting             Monoclinic
_symmetry_space_group_name_H-M     'P 21/c'
_symmetry_space_group_name_Hall    '-P 2ybc'
_symmetry_Int_Tables_number        '14'

loop_
    _symmetry_equiv_pos_as_xyz
'+x, +y, +z'
'-x, -y, -z'
'-x, +y+1/2, -z+1/2'
'+x, -y+1/2, +z+1/2'

# ---------------------
# Unit cell information
# ---------------------

_cell_length_a                6.0947(2) 
_cell_length_b                3.4934(1) 
_cell_length_c                11.8417(4) 
_cell_angle_alpha             90.00 
_cell_angle_beta              103.934(2) 
_cell_angle_gamma             90.00 
_cell_volume                   244.71(1) 

_cell_formula_units_Z             2
_cell_measurement_reflns_used     4261
_cell_measurement_temperature     100(1)
_cell_measurement_theta_max       45.14
_cell_measurement_theta_min       3.44

_exptl_crystal_density_diffrn     1.709 
_exptl_crystal_F_000              132 
_exptl_absorpt_coefficient_mu     0.181 
_exptl_crystal_description        unspecified
_exptl_crystal_size_max                 0.192
_exptl_crystal_size_mid                 0.172
_exptl_crystal_size_min                 0.122
_exptl_crystal_colour             colourless
_exptl_absorpt_correction_type    multi-scan
_exptl_absorpt_process_details
;
 Absorption correction done by SORTAV
 Blessing, R. H.: (1995) Acta Cryst. A51, 33-38
;
_exptl_absorpt_correction_T_min    0.942
_exptl_absorpt_correction_T_max    1.001

#=======================================================================

# EXPERIMENTAL DATA

_diffrn_reflns_av_R_equivalents   0.0000
_diffrn_reflns_av_unetI/netI      0.0328
_diffrn_reflns_limit_h_max        9
_diffrn_reflns_limit_h_min        -10
_diffrn_reflns_limit_k_max        6
_diffrn_reflns_limit_k_min        0
_diffrn_reflns_limit_l_max        23
_diffrn_reflns_limit_l_min        0
_diffrn_reflns_number             1691
_diffrn_reflns_theta_full         26.00
_diffrn_reflns_theta_max          45.31
_diffrn_reflns_theta_min          3.44
_diffrn_ambient_temperature       100(1)
_diffrn_measured_fraction_theta_full 1.000
_diffrn_measured_fraction_theta_max 0.829
_diffrn_measurement_device_type   'Bruker APEX-II CCD'
_diffrn_measurement_method        '\f and \w scans'
_diffrn_radiation_monochromator   'graphite'
_diffrn_radiation_type            MoK\a
_diffrn_radiation_wavelength      0.71073
_diffrn_source                    'fine-focus sealed tube'
_diffrn_standards_number          0
_reflns_number_gt                 1440
_reflns_number_total              1691
_reflns_threshold_expression      >0sigma(F)

#  
# Refinement details
#  
_refine_special_details          
;
  .  H thermal motions refined anisotropically.
  .  Hirshfeld atom refinement (HAR):
     .  Uses aspherical atomic scattering factors
        obtained from Hirshfeld partitioning of a
        gaussian quantum chemical wavefunction.
     .  Hirshfeld weight functions obtained from
        spherically averaged unrestricted atomic
        densities.
  .  Wavefunction type : rks b3lypgxb3lypgc using cluster
 charges, radius=8.0 angstrom
  .  Gaussian basis set: cc pVTZ
  .  Refinement based on |F| with weight=1/sigma(|F|)
  .  Negative |F|^^2 were pruned from the data
  .  Eigenvalues < 0.1E-04 removed from normal equations
  .  Reflection used in the refinement appear below
  .  Refined using the Tonto program:
     .  Version: 3.2 v. 196f026
     .  Platform: INTEL-ifort-on-LINUX
     .  Build date: Wed Feb  4 17:27:23 CET 2015
;

# Standard CIF keys and data

_refine_ls_structure_factor_coeff  F
_refine_ls_matrix_type             full
_refine_ls_R_factor_gt             0.0217
_refine_ls_wR_factor_gt            0.0188
_refine_ls_goodness_of_fit_ref     0.840387
_refine_ls_number_reflns           1691
_refine_ls_number_parameters       64
_refine_ls_number_restraints       0
_refine_ls_number_constraints      0
_refine_ls_hydrogen_treatment      refall
_refine_ls_weighting_scheme        sigma
_refine_ls_weighting_details       'w=1/\s(F)'
_refine_ls_shift/su_max            0.0100
_refine_ls_extinction_method       none

_refine_diff_density_max               0.146643
_refine_diff_density_min              -0.123311 

# ---------------------
# Coordinates and ADP's
# ---------------------

loop_
_atom_site_label
_atom_site_fract_x
_atom_site_fract_y
_atom_site_fract_z
_atom_site_adp_type
_atom_site_occupancy
O1 0.43495(3) 0.44403(5) 0.34989(1) Uani 1.000000000
O2 0.24246(3) 0.74269(5) 0.46370(1) Uani 1.000000000
C1 0.40306(3) 0.55872(5) 0.44798(2) Uani 1.000000000
H1 0.304(1) 0.519(2) 0.2788(7) Uani 1.000000000
O5 0.13009(3) 0.63128(5) 0.17854(1) Uani 1.000000000
H3 0.191(1) 0.694(2) 0.1138(6) Uani 1.000000000
H4 0.010(1) 0.455(2) 0.1511(5) Uani 1.000000000

loop_
_atom_site_aniso_label
_atom_site_aniso_U_11
_atom_site_aniso_U_22
_atom_site_aniso_U_33
_atom_site_aniso_U_12
_atom_site_aniso_U_13
_atom_site_aniso_U_23
O1 0.01187(7) 0.01739(7) 0.00724(7) 0.00456(5) 0.00162(5) -0.00054(6)
O2 0.01022(7) 0.01648(6) 0.00868(7) 0.00512(5) 0.00101(5) -0.00069(6)
C1 0.00832(8) 0.00984(6) 0.00721(8) 0.00153(5) 0.00127(6) -0.00009(6)
H1 0.033(4) 0.033(4) 0.046(6) -0.001(3) 0.026(4) -0.004(4)
O5 0.00996(7) 0.01658(7) 0.00859(7) -0.00180(5) 0.00070(5) 0.00096(6)
H3 0.032(3) 0.039(4) 0.027(4) 0.002(3) 0.011(3) 0.006(3)
H4 0.030(3) 0.039(4) 0.035(4) -0.007(3) 0.004(3) -0.000(3)

loop_
_geom_bond_atom_site_label_1
_geom_bond_atom_site_label_2
_geom_bond_distance
 O1 C1 1.2867(2)
 O2 C1 1.2221(3)
 O1 H1 1.055(8)
 O5 H3 0.956(6)
 O5 H4 0.956(6)

loop_
_geom_angle_atom_site_label_1     
_geom_angle_atom_site_label_2
_geom_angle_atom_site_label_3
_geom_angle     
 O1 C1 O2  126.99(2)
 C1 O1 H1 113.3(3)
 H3 O5 H4 107.1(5)

# Standard CIF keys and data

# ---------------
# Reflection data
# ---------------

loop_
    _diffrn_refln_index_h
    _diffrn_refln_index_k
    _diffrn_refln_index_l
    _diffrn_refln_F_calc
    _diffrn_refln_F_meas
    _diffrn_refln_F_sigma
       1       0       0       31.766274       31.664333        0.568674
       2       0       0        7.626726        7.938640        0.132488
       3       0       0       31.906646       33.016814        0.573941
       4       0       0       10.906622       10.983624        0.250964
       5       0       0       12.902339       12.846400        0.332009
       6       0       0       25.094294       24.926693        0.436490
       7       0       0       17.147935       17.630088        0.292268
       8       0       0        8.628487        8.694654        0.310084
       1       1       0       63.725448       63.520312        0.734485
       2       1       0       30.624322       31.356180        0.364568
       3       1       0       16.973443       17.317621        0.217329
       4       1       0        2.509808        2.470911        0.079740
       5       1       0        1.068388        1.159698        0.089745
       6       1       0        1.308077        1.097041        0.127712
       7       1       0       15.060666       15.066851        0.204482
       8       1       0        0.037938        0.497494        0.497494
       0       2       0        6.064550        5.957097        0.117919
       1       2       0       29.317687       29.001552        0.358228
       2       2       0       37.117711       37.199462        0.440654
       3       2       0        2.352402        2.337413        0.066378
       4       2       0       17.923106       17.912845        0.209173
       5       2       0        8.178695        8.179181        0.104777
       6       2       0        0.421865        0.459239        0.249001
       7       2       0        9.852809        9.890349        0.214813
       8       2       0       10.894343       11.171392        0.183217
       1       3       0        7.254202        7.250586        0.095867
       2       3       0        5.939061        5.936918        0.085252
       3       3       0       13.952763       13.851715        0.162668
       4       3       0        4.001393        4.024425        0.072211
       5       3       0       18.425311       18.274299        0.239056
       6       3       0        0.016308        0.378021        0.296781
       7       3       0        1.281613        1.283783        0.232832
       8       3       0        7.111570        7.059249        0.198273
       0       4       0        2.848221        2.881892        0.092842
       1       4       0        7.113112        7.158561        0.107958
       2       4       0        6.017862        6.056319        0.089578
       3       4       0        4.220896        4.218649        0.090211
       4       4       0       13.713468       13.791664        0.184681
       5       4       0        5.026675        5.077007        0.094839
       6       4       0        7.017172        7.049397        0.147006
       7       4       0        5.370247        5.283370        0.215826
       8       4       0        0.212859        0.609508        0.609508
       1       5       0        3.569967        3.452680        0.078662
       2       5       0        5.801976        5.939865        0.092131
       3       5       0        7.112846        7.126219        0.138015
       4       5       0        0.749430        0.749733        0.233884
       5       5       0        3.917183        3.838880        0.164373
       6       5       0        8.992636        9.001611        0.142209
       7       5       0        6.475840        6.667083        0.222008
       8       5       0        1.812546        1.584330        0.484693
       0       6       0        7.261625        7.276744        0.208929
       1       6       0        4.373777        4.402045        0.104139
       2       6       0        1.651488        1.786393        0.117651
       3       6       0        0.452670        0.510294        0.510294
       4       6       0        1.726885        1.549613        0.150542
       5       6       0        4.606784        4.816223        0.124848
       6       6       0        5.957600        6.165063        0.198908
      -8       1       1        8.925664        8.991941        0.242941
      -7       1       1        7.081598        6.952338        0.158370
      -6       1       1        1.901044        1.886849        0.078618
      -5       1       1       12.323746       12.264991        0.155903
      -4       1       1       15.394327       15.708278        0.189902
      -3       1       1       29.117501       29.725915        0.377150
      -2       1       1       22.068135       22.422533        0.260178
      -1       1       1       87.181971       85.474090        1.075156
       0       1       1       34.776575       34.203655        0.392710
       1       1       1        9.876198       10.019980        0.134132
       2       1       1       13.142189       13.325915        0.166887
       3       1       1       33.929908       34.248796        0.403116
       4       1       1       20.242862       20.282505        0.239052
       5       1       1       17.017641       16.848442        0.217447
       6       1       1       22.316853       22.489553        0.355642
       7       1       1        1.830296        1.862847        0.157444
       8       1       1        1.114165        0.952103        0.248043
      -8       2       1       10.558361       10.643778        0.180508
      -7       2       1        0.212263        0.428486        0.334146
      -6       2       1       13.904973       13.653205        0.182867
      -5       2       1        5.104687        5.070996        0.079303
      -4       2       1       12.045702       11.902521        0.141994
      -3       2       1       14.935219       15.173991        0.203687
      -2       2       1       20.136721       20.218556        0.246075
      -1       2       1       19.322477       18.983414        0.229214
       0       2       1       14.048028       13.861457        0.166568
       1       2       1       26.710349       26.605075        0.342173
       2       2       1        2.144542        2.232286        0.103436
       3       2       1        4.718719        4.639935        0.080988
       4       2       1       14.334501       14.140368        0.165032
       5       2       1        8.338259        8.378126        0.106669
       6       2       1        5.069037        5.233259        0.107149
       7       2       1        5.475447        5.458663        0.125746
       8       2       1        7.704828        7.595788        0.187550
      -8       3       1        0.870022        0.694118        0.694118
      -7       3       1        2.373803        2.312618        0.110755
      -6       3       1        6.073021        6.084571        0.095414
      -5       3       1        7.422103        7.387557        0.099279
      -4       3       1        3.745719        3.666742        0.070494
      -3       3       1        3.254800        3.257606        0.065585
      -2       3       1       19.804071       19.650700        0.229835
      -1       3       1        0.476920        0.610000        0.153163
       0       3       1       11.879623       11.866760        0.142000
       1       3       1        9.238790        9.252837        0.121791
       2       3       1        9.084230        9.029009        0.113629
       3       3       1        2.444176        2.550274        0.074633
       4       3       1       10.081095       10.038426        0.139941
       5       3       1        8.685332        8.636087        0.123802
       6       3       1        0.395687        0.452327        0.452327
       7       3       1        8.893011        8.668333        0.141493
       8       3       1        0.683433        0.865506        0.563016
       9       3       1        4.269695        4.485978        0.246639
      -8       4       1        7.873391        8.406367        0.207525
      -7       4       1        7.934727        8.088016        0.128116
      -6       4       1        4.780821        4.777761        0.097590
      -5       4       1        3.030109        3.028267        0.084307
      -4       4       1        0.655476        0.702638        0.173677
      -3       4       1        7.736132        7.736149        0.107191
      -2       4       1        6.805750        6.845802        0.101545
      -1       4       1        4.140014        4.190943        0.076578
       0       4       1        5.883901        5.902288        0.090489
       1       4       1        1.274073        1.228902        0.094310
       2       4       1        0.166593        0.330303        0.330303
       3       4       1        0.916319        0.586686        0.202889
       4       4       1        1.178269        1.278867        0.099714
       5       4       1        3.705283        3.713085        0.097701
       6       4       1        0.391330        0.412553        0.412553
       7       4       1        2.074040        1.901394        0.325831
       8       4       1        2.550341        2.291441        0.322735
       9       4       1        2.649724        2.946439        0.293685
      -8       5       1        3.766366        3.807099        0.288008
      -7       5       1        3.312025        3.602360        0.218575
      -6       5       1        0.204508        0.464973        0.464973
      -5       5       1        2.860546        2.620095        0.111709
      -4       5       1        0.335954        0.524881        0.524881
      -3       5       1        0.724637        0.867468        0.169041
      -2       5       1        0.978553        1.079491        0.150782
      -1       5       1        5.364844        5.514617        0.118693
       0       5       1        0.360236        0.451110        0.264027
       1       5       1        0.476392        0.586174        0.231632
       2       5       1        3.323354        3.275821        0.110856
       3       5       1        5.077494        5.139261        0.100809
       4       5       1        2.483418        2.278750        0.106332
       5       5       1        0.600719        0.616198        0.550624
       6       5       1        3.487775        3.399265        0.154731
       7       5       1        0.427955        0.786702        0.630177
       8       5       1        0.831860        0.833906        0.692485
      -6       6       1        2.275604        2.242499        0.250816
      -5       6       1        0.298369        0.482079        0.482079
      -4       6       1        0.592933        0.474236        0.451876
      -3       6       1        5.109011        5.146261        0.101362
      -2       6       1        1.352368        1.204907        0.156193
      -1       6       1        2.651082        2.617327        0.116187
       0       6       1        4.211059        4.228830        0.109242
       1       6       1        4.241766        4.220071        0.097451
       2       6       1        1.264997        1.129336        0.169232
       3       6       1        1.772631        1.464411        0.150448
       4       6       1        3.384765        3.255150        0.112221
       5       6       1        3.703494        3.677091        0.181666
      -8       0       2        3.138553        3.020993        0.413331
      -7       0       2        6.250817        6.096802        0.302667
      -6       0       2       22.172011       22.123291        0.671018
      -5       0       2       15.400057       15.743570        0.262614
      -4       0       2       50.595844       51.208495        0.610966
      -3       0       2        6.189351        5.967328        0.118995
      -2       0       2       40.749762       40.181339        0.474161
      -1       0       2       44.891329       44.504157        1.118791
       0       0       2       18.885288       19.676636        0.371714
       1       0       2        5.207840        5.363767        0.093378
       2       0       2       97.403871       99.995000        0.968488
       3       0       2       22.079313       22.938178        0.373604
       4       0       2        0.092078        0.436005        0.268673
       5       0       2       42.407391       42.575228        0.742824
       6       0       2        8.945146        8.982539        0.132793
       7       0       2        9.713404        9.969503        0.149320
       8       0       2        6.468640        6.391948        0.330430
      -8       1       2        0.046431        0.504579        0.504579
      -7       1       2       15.438521       15.540270        0.237656
      -6       1       2        4.285492        4.155478        0.073934
      -5       1       2       26.227500       26.092528        0.307454
      -4       1       2       12.283877       12.477179        0.149162
      -3       1       2        9.200858        9.508996        0.129337
      -2       1       2       38.181961       39.039723        0.495852
      -1       1       2       19.614237       19.978238        0.280015
       0       1       2       15.128190       15.237126        0.182226
       1       1       2       33.272851       33.777359        0.396377
       2       1       2        2.685797        2.591158        0.082354
       3       1       2       34.179422       34.577883        0.429237
       4       1       2       22.334032       22.302690        0.265449
       5       1       2       12.453274       12.561847        0.157412
       6       1       2       12.758606       12.929424        0.176777
       7       1       2        0.675763        0.569737        0.298444
       8       1       2        2.429780        2.274995        0.287911
      -8       2       2        6.745145        6.439643        0.206666
      -7       2       2        0.949416        1.043360        0.133800
      -6       2       2       10.487997       10.510947        0.131640
      -5       2       2        1.243083        1.194194        0.109436
      -4       2       2        6.041722        5.918953        0.082001
      -3       2       2       21.891407       21.836208        0.255662
      -2       2       2       35.894761       35.897354        0.436248
      -1       2       2        4.685176        4.627094        0.079457
       0       2       2       18.462062       18.769124        0.266962
       1       2       2        0.413693        0.321248        0.274343
       2       2       2        2.795561        2.790663        0.075060
       3       2       2       27.305581       27.340263        0.353971
       4       2       2       28.306444       28.261104        0.344621
       5       2       2        3.036219        3.053572        0.078525
       6       2       2        0.346125        0.417852        0.320898
       7       2       2        4.262321        4.154997        0.149376
       8       2       2        0.598008        0.649846        0.649846
       9       2       2       10.086725       10.198529        0.203531
      -8       3       2        4.937815        5.137898        0.133900
      -7       3       2        2.313974        2.305559        0.098388
      -6       3       2        5.645473        5.719703        0.087030
      -5       3       2        0.497522        0.486826        0.206826
      -4       3       2        6.164310        6.090238        0.093072
      -3       3       2       26.431957       26.134843        0.311597
      -2       3       2       13.565947       13.490738        0.167450
      -1       3       2        9.405247        9.402234        0.123333
       0       3       2       17.796713       17.710167        0.207595
       1       3       2       11.331475       11.481725        0.145941
       2       3       2       15.745457       15.787653        0.186371
       3       3       2        7.557128        7.661266        0.101637
       4       3       2        1.622953        1.544765        0.086376
       5       3       2        3.894623        3.937639        0.087834
       6       3       2        1.445064        1.311869        0.146451
       7       3       2        8.009050        8.175696        0.183825
       8       3       2        5.182612        5.148980        0.218565
       9       3       2        2.680761        2.306079        0.321740
      -8       4       2        7.535621        7.933852        0.154970
      -7       4       2        4.390517        4.319143        0.138713
      -6       4       2        0.017879        0.432782        0.432782
      -5       4       2        0.030185        0.318748        0.318748
      -4       4       2        3.905167        3.881495        0.095336
      -3       4       2        5.518087        5.542923        0.084719
      -2       4       2       13.194027       13.038021        0.157804
      -1       4       2        5.312876        5.189412        0.082456
       0       4       2       12.805255       12.756567        0.199497
       1       4       2       12.573793       12.630914        0.174992
       2       4       2        2.414984        2.266120        0.081789
       3       4       2        2.564096        2.461605        0.080597
       4       4       2        1.313711        1.249440        0.117627
       5       4       2        0.497765        0.430000        0.348146
       6       4       2        8.688737        9.025796        0.183964
       7       4       2        2.145394        2.070290        0.317578
       8       4       2        6.417644        6.580577        0.217245
       9       4       2        6.208527        6.675328        0.224669
      -7       5       2        7.600331        7.753322        0.199912
      -6       5       2        1.418221        1.519868        0.153377
      -5       5       2        3.521691        3.429723        0.135334
      -4       5       2        8.163226        8.277802        0.117593
      -3       5       2        2.587906        2.620782        0.121743
      -2       5       2        6.859912        6.812268        0.123173
      -1       5       2       14.458381       14.423245        0.201431
       0       5       2        4.660249        4.577554        0.088233
       1       5       2        6.023349        6.040613        0.101168
       2       5       2        2.370225        2.382834        0.100204
       3       5       2        2.972863        2.932644        0.100348
       4       5       2        1.567720        1.669221        0.128605
       5       5       2        3.722346        3.736977        0.342865
       6       5       2        0.777644        0.966799        0.550626
       7       5       2        6.160061        6.003249        0.228390
      -6       6       2        3.631082        3.479224        0.130792
      -5       6       2        0.991916        0.917442        0.269831
      -4       6       2        3.803405        3.814577        0.111200
      -3       6       2        2.367906        2.321874        0.143618
      -2       6       2        0.451562        0.640937        0.283725
      -1       6       2        4.516055        4.504664        0.097511
       0       6       2        5.437059        5.590438        0.100356
       1       6       2        2.938383        2.922875        0.110901
       2       6       2        4.632742        4.788737        0.099707
       3       6       2        1.975406        2.200727        0.145587
       4       6       2        1.281243        1.063814        0.246379
       5       6       2        3.580833        3.766431        0.150079
      -8       1       3        7.205684        7.228347        0.244151
      -7       1       3        3.153310        3.104835        0.112211
      -6       1       3        1.796378        1.964841        0.083458
      -5       1       3       11.619213       11.750745        0.140404
      -4       1       3        2.115636        2.031305        0.085335
      -3       1       3       20.585973       20.986901        0.272654
      -2       1       3        7.286133        7.336007        0.101092
      -1       1       3       29.455738       29.807885        0.348591
       0       1       3        6.902992        6.839810        0.100819
       1       1       3       45.551198       46.159723        0.621717
       2       1       3       34.820696       35.234642        0.448294
       3       1       3       10.766316       10.614613        0.137972
       4       1       3       23.630643       23.542515        0.298161
       5       1       3        2.152206        2.233943        0.089298
       6       1       3        7.701959        7.805703        0.129832
       7       1       3        4.509947        4.564318        0.106740
       8       1       3       15.217823       15.302941        0.222490
      -8       2       3        4.448626        4.164133        0.270291
      -7       2       3        7.832703        7.910499        0.185540
      -6       2       3       12.970808       12.943338        0.204814
      -5       2       3        3.419638        3.459913        0.081452
      -4       2       3       14.679402       14.648891        0.176849
      -3       2       3       28.363630       28.495438        0.334827
      -2       2       3        5.099918        5.186039        0.099390
      -1       2       3       21.352431       21.413781        0.271879
       0       2       3        0.469952        0.333617        0.247014
       1       2       3       30.856026       30.709608        0.393770
       2       2       3        6.675204        6.840322        0.097548
       3       2       3       16.733458       16.613850        0.207144
       4       2       3       12.147528       12.195491        0.185079
       5       2       3        8.075042        8.088696        0.123898
       6       2       3        6.179227        6.114000        0.111418
       7       2       3        3.628459        3.594997        0.131039
       8       2       3        3.745913        3.677499        0.241659
       9       2       3        3.819940        3.845257        0.259173
      -8       3       3        4.456243        4.561250        0.130449
      -7       3       3        2.525354        2.595226        0.094007
      -6       3       3        1.837744        1.788826        0.104843
      -5       3       3        4.133971        4.252058        0.087806
      -4       3       3        7.969523        7.981792        0.102198
      -3       3       3        3.209485        3.088106        0.073309
      -2       3       3        1.985538        1.986253        0.078689
      -1       3       3        6.189119        6.216510        0.102183
       0       3       3       15.337623       15.402273        0.179264
       1       3       3        0.411260        0.321714        0.245556
       2       3       3        3.596504        3.582318        0.071762
       3       3       3       16.448338       16.444452        0.230877
       4       3       3        1.973099        1.942292        0.092860
       5       3       3        3.589129        3.535392        0.097661
       6       3       3        1.488197        1.357792        0.172592
       7       3       3        6.606442        6.809258        0.188005
       8       3       3        1.262244        1.152389        0.511686
       9       3       3        6.375084        6.634456        0.220564
      -8       4       3        6.750137        6.806541        0.203360
      -7       4       3        1.376613        1.338693        0.148231
      -6       4       3        4.479765        4.629903        0.178948
      -5       4       3        8.358223        8.355178        0.126995
      -4       4       3       13.094248       13.160547        0.190967
      -3       4       3       12.849606       12.753823        0.157792
      -2       4       3        9.660700        9.648834        0.121453
      -1       4       3        0.279445        0.325576        0.325576
       0       4       3        3.364559        3.331666        0.076363
       1       4       3        6.353697        6.442205        0.101227
       2       4       3       12.442661       12.455119        0.153087
       3       4       3        7.184638        7.214291        0.131142
       4       4       3        2.796001        2.788243        0.120585
       5       4       3        1.901091        2.070097        0.271569
       6       4       3        0.915486        0.857730        0.528184
       7       4       3        1.755645        1.954636        0.344573
       8       4       3        2.660367        2.851052        0.295725
       9       4       3        0.101258        0.771622        0.739999
      -8       5       3        0.273568        0.685420        0.685420
      -7       5       3        3.214645        2.961790        0.216940
      -6       5       3        1.889711        1.895099        0.200195
      -5       5       3        2.956922        3.128914        0.101588
      -4       5       3        2.608524        2.664939        0.090837
      -3       5       3        3.612813        3.527038        0.108852
      -2       5       3        3.061256        3.055274        0.094565
      -1       5       3        1.874657        1.885736        0.133366
       0       5       3        1.813690        1.673171        0.173804
       1       5       3        1.322179        1.377207        0.123573
       2       5       3        1.948967        2.041641        0.106881
       3       5       3        0.238741        0.524118        0.343564
       4       5       3        3.187732        3.335716        0.395818
       5       5       3        1.827086        2.195063        0.271706
       6       5       3        1.482924        1.136266        0.525447
       7       5       3        1.994122        2.092415        0.362733
      -6       6       3        1.023571        1.139868        0.255617
      -5       6       3        7.776513        7.753709        0.133801
      -4       6       3        6.268675        6.417009        0.152106
      -3       6       3        1.700318        1.433946        0.243484
      -2       6       3        6.959470        6.813589        0.108293
      -1       6       3        0.420916        0.577927        0.297749
       0       6       3        3.463837        3.255457        0.129117
       1       6       3        1.411636        1.005236        0.187190
       2       6       3        6.238177        6.305395        0.115887
       3       6       3        1.355076        1.199000        0.188851
       4       6       3        1.408657        1.284017        0.241616
       5       6       3        2.549553        2.481270        0.191881
      -8       0       4        3.486928        3.012856        0.418593
      -7       0       4       10.585085       10.484751        0.196894
      -6       0       4        2.801195        2.798142        0.153884
      -5       0       4        6.885094        6.727258        0.145237
      -4       0       4       17.945662       18.599194        0.242996
      -3       0       4       15.224978       15.097682        0.427985
      -2       0       4       73.179818       71.684029        1.428282
      -1       0       4       47.145798       47.126426        1.188859
       0       0       4       13.203709       13.352528        0.167309
       1       0       4       69.087256       69.729692        1.079638
       2       0       4        4.639279        4.829389        0.128964
       3       0       4        7.545475        7.520638        0.145681
       4       0       4        9.882110        9.963684        0.177725
       5       0       4        5.554405        5.649336        0.112821
       6       0       4        2.055220        2.022177        0.204871
       7       0       4       27.061175       27.388866        0.408874
      -8       1       4        9.043751        8.921043        0.173471
      -7       1       4        1.048653        1.095901        0.174327
      -6       1       4        9.417049        9.308383        0.164697
      -5       1       4       15.812213       15.745793        0.208419
      -4       1       4        9.504935        9.609266        0.120536
      -3       1       4       24.581510       24.939527        0.333633
      -2       1       4       30.590658       30.798377        0.365007
      -1       1       4       25.163111       25.298221        0.295821
       0       1       4       63.285706       63.598113        0.725066
       1       1       4       13.176953       13.264615        0.173014
       2       1       4        4.961918        4.985078        0.083751
       3       1       4        5.745788        5.693066        0.100303
       4       1       4        2.801647        2.868902        0.076162
       5       1       4       10.305201       10.327633        0.139895
       6       1       4       12.200800       12.292681        0.221641
       7       1       4        9.783905        9.814785        0.143952
       8       1       4        9.593664        9.910802        0.186451
      -8       2       4        6.649285        6.509301        0.116962
      -7       2       4        3.077640        2.963393        0.103044
      -6       2       4        3.852991        3.832101        0.082701
      -5       2       4        8.844184        8.831251        0.114084
      -4       2       4       12.975848       13.091982        0.183845
      -3       2       4        8.484560        8.532409        0.112492
      -2       2       4        7.874220        7.854489        0.113559
      -1       2       4       24.740781       24.723268        0.318351
       0       2       4       22.218120       22.127133        0.309479
       1       2       4        7.249507        7.232220        0.118149
       2       2       4        1.909978        1.733782        0.105716
       3       2       4       15.712707       15.832877        0.229672
       4       2       4        6.503986        6.558201        0.123918
       5       2       4       12.805405       12.822636        0.192909
       6       2       4       11.523967       11.353414        0.155646
       7       2       4        1.167429        1.219016        0.190376
       8       2       4        6.347602        6.568409        0.200286
       9       2       4       10.169657       10.213227        0.205730
      -9       3       4        7.830094        7.585249        0.248288
      -8       3       4        0.145581        0.489081        0.489081
      -7       3       4       14.653027       14.704421        0.252778
      -6       3       4        3.564431        3.575052        0.079627
      -5       3       4        5.693158        5.732539        0.085150
      -4       3       4       25.853096       25.835441        0.315057
      -3       3       4       11.187697       11.191961        0.137098
      -2       3       4        5.034002        5.095979        0.081400
      -1       3       4       12.547441       12.526771        0.161902
       0       3       4       12.464179       12.632102        0.152118
       1       3       4        4.675218        4.775039        0.078551
       2       3       4       24.440890       24.504081        0.352477
       3       3       4       17.190184       17.154883        0.207907
       4       3       4       11.569453       11.612063        0.156496
       5       3       4        3.321525        3.192648        0.128174
       6       3       4        0.967680        0.680368        0.316912
       7       3       4        6.304174        6.589537        0.191178
       8       3       4        5.576962        5.515796        0.221837
       9       3       4        4.372579        4.583012        0.254849
      -9       4       4        0.963783        0.916461        0.719992
      -8       4       4        5.713132        5.677499        0.131961
      -7       4       4        2.533405        2.145274        0.163179
      -6       4       4       11.011660       11.054863        0.161287
      -5       4       4        8.287820        8.355417        0.136476
      -4       4       4        1.500428        1.518782        0.088083
      -3       4       4        9.038185        9.067580        0.124426
      -2       4       4        1.140965        1.021714        0.115403
      -1       4       4        1.091912        0.984073        0.110059
       0       4       4        5.940688        5.918615        0.102344
       1       4       4        2.941960        2.941275        0.076437
       2       4       4       12.408199       12.224156        0.151046
       3       4       4       10.394092       10.231813        0.137755
       4       4       4        2.135181        1.959949        0.110733
       6       4       4        4.227379        4.463407        0.214054
       7       4       4        2.760397        2.763548        0.284738
       8       4       4        2.659667        2.893337        0.290089
       9       4       4        0.401780        0.764591        0.764591
      -8       5       4        0.636180        0.795047        0.464139
      -7       5       4        2.302518        2.204949        0.168801
      -6       5       4       10.518455       10.632968        0.176391
      -5       5       4       13.813633       13.889204        0.179719
      -4       5       4        1.272038        1.063250        0.245081
      -3       5       4        5.306363        5.407217        0.093838
      -2       5       4        3.157649        3.194057        0.122575
      -1       5       4        3.729627        3.662103        0.120776
       0       5       4        8.424859        8.399405        0.168001
       1       5       4       16.273255       16.350535        0.226020
       2       5       4        2.890979        2.575248        0.117647
       3       5       4        0.486134        0.500200        0.500200
       4       5       4        8.196337        8.067032        0.239516
       5       5       4        3.176516        3.298181        0.259596
       6       5       4        6.718116        7.035126        0.210978
       7       5       4        2.699000        2.855118        0.291410
      -6       6       4        3.133838        3.082077        0.158877
      -5       6       4        2.890117        2.755395        0.129523
      -4       6       4        3.223907        3.110145        0.157417
      -3       6       4        1.951793        1.769689        0.222951
      -2       6       4        0.470399        0.795676        0.304962
      -1       6       4        2.310257        2.170622        0.194540
       0       6       4        1.505067        1.594773        0.262519
       1       6       4        3.991330        3.947531        0.113082
       2       6       4        4.631038        4.597391        0.123690
       3       6       4        1.870920        2.087846        0.239171
       4       6       4        0.603922        0.710070        0.637269
       5       6       4        2.251060        2.254374        0.207718
      -8       1       5        7.965831        7.861552        0.206750
      -7       1       5        2.491666        2.416402        0.115403
      -6       1       5       16.083216       15.947100        0.198767
      -5       1       5        9.124138        9.042124        0.130390
      -4       1       5        0.244784        0.303315        0.245869
      -3       1       5       23.545344       23.884932        0.290654
      -2       1       5        7.467874        7.328370        0.121706
      -1       1       5        1.733895        1.511291        0.098882
       0       1       5       13.547095       13.615065        0.168876
       1       1       5       17.249739       17.398563        0.232900
       2       1       5        7.360018        7.354590        0.116013
       3       1       5        3.615999        3.687953        0.080184
       4       1       5       15.425827       15.358060        0.190990
       5       1       5        1.793067        1.751799        0.106533
       6       1       5       12.615085       12.717704        0.166210
       7       1       5       10.501447       10.545141        0.166316
       8       1       5        0.115151        0.574978        0.574978
      -8       2       5        9.691023        9.687260        0.131057
      -7       2       5        5.339248        5.264504        0.101462
      -6       2       5        3.512809        3.542457        0.100800
      -5       2       5       21.904936       22.020672        0.262915
      -4       2       5        4.054253        4.082769        0.084644
      -3       2       5        2.655395        2.662142        0.072490
      -2       2       5        2.772340        2.968367        0.089756
      -1       2       5       36.488700       36.041643        0.429004
       0       2       5       11.396658       11.421471        0.146277
       1       2       5       15.491406       15.432109        0.194327
       2       2       5       20.361823       20.266475        0.248483
       3       2       5       12.979562       13.090455        0.215673
       4       2       5        1.261060        1.015874        0.187683
       5       2       5        6.365043        6.418645        0.114440
       6       2       5       16.304983       16.314104        0.218763
       7       2       5        1.440031        1.565982        0.197443
       8       2       5        4.609621        4.593147        0.227486
       9       2       5        2.994944        2.801999        0.276826
      -9       3       5        0.281571        0.586003        0.586003
      -8       3       5        1.600459        1.478377        0.166699
      -7       3       5        9.839729        9.724094        0.188319
      -6       3       5        1.348789        1.318332        0.113509
      -5       3       5        3.274007        3.220404        0.091666
      -4       3       5        8.847799        8.859853        0.115312
      -3       3       5        7.747815        7.807368        0.103928
      -2       3       5        4.336732        4.256289        0.072631
      -1       3       5        1.389383        1.502531        0.085492
       0       3       5        6.588952        6.579286        0.088292
       1       3       5        7.852068        7.766660        0.102457
       2       3       5        4.660458        4.734026        0.083327
       3       3       5        0.643151        0.693325        0.182737
       4       3       5        3.232549        3.212787        0.136588
       5       3       5       10.651085       10.860018        0.222349
       6       3       5        0.654250        0.969175        0.594342
       7       3       5        1.765648        1.862498        0.332204
       8       3       5        7.168410        7.332530        0.208767
       9       3       5        1.961189        1.780842        0.418198
      -9       4       5        0.335006        0.515752        0.515752
      -8       4       5        3.008524        3.155424        0.138124
      -7       4       5        8.146012        7.909804        0.181868
      -6       4       5       10.578332       10.746162        0.143804
      -5       4       5        6.252880        6.179078        0.095411
      -4       4       5        5.740837        5.691661        0.108651
      -3       4       5        0.988321        0.932684        0.121266
      -2       4       5        9.933021        9.791476        0.129023
      -1       4       5       13.106340       13.041472        0.158926
       0       4       5       14.710924       14.750254        0.202402
       1       4       5       12.137661       11.991247        0.147683
       2       4       5        7.199452        7.288484        0.131599
       3       4       5        0.932212        0.611719        0.246342
       4       4       5        7.595029        7.277431        0.218323
       6       4       5        6.392882        6.655975        0.195557
       7       4       5        7.710881        7.880990        0.202578
       8       4       5        2.824659        2.705273        0.297348
      -8       5       5        2.033209        1.439340        0.376608
      -7       5       5        1.689014        1.292594        0.725761
      -6       5       5        0.375341        0.468935        0.468935
      -5       5       5        0.764321        0.518556        0.354239
      -4       5       5        0.412650        0.489387        0.489387
      -3       5       5        1.773563        1.791201        0.132466
      -2       5       5        3.501089        3.450942        0.107590
      -1       5       5        0.760814        0.825651        0.201792
       0       5       5        2.987232        2.982398        0.097143
       1       5       5        3.454302        3.438314        0.130746
       2       5       5        1.890909        1.895706        0.145363
       3       5       5        2.350696        2.507289        0.176538
       7       5       5        0.152547        0.688549        0.688549
      -6       6       5        5.414356        5.378197        0.174544
      -5       6       5        2.093109        1.699412        0.433829
      -4       6       5        4.192126        4.084360        0.144944
      -3       6       5        1.518250        1.260159        0.314590
      -2       6       5        5.217397        5.333104        0.121578
      -1       6       5        1.581645        1.744792        0.159043
       0       6       5        9.311157        9.255701        0.144334
       1       6       5        5.982636        5.952898        0.206508
       2       6       5        0.811108        0.745989        0.745989
       3       6       5        3.190405        3.273988        0.196814
       4       6       5        2.832056        2.357456        0.472330
      -8       0       6        0.142718        0.610574        0.610574
      -7       0       6       26.419394       25.981532        0.439606
      -6       0       6       21.157360       21.173096        0.254205
      -5       0       6       17.728687       17.814881        0.273217
      -4       0       6       10.933094       10.948059        0.284570
      -3       0       6        5.700760        5.608654        0.207636
      -2       0       6       21.241571       21.021180        0.255102
      -1       0       6       22.888612       22.447717        0.291679
       0       0       6       51.363413       51.523587        0.902247
       1       0       6       24.327828       24.123018        0.373071
       2       0       6        3.137474        3.341856        0.223202
       3       0       6       39.194827       39.412561        0.478001
       4       0       6        5.998756        5.804826        0.106931
       5       0       6        4.216133        4.068906        0.123783
       6       0       6       10.711595       10.883474        0.208269
       7       0       6        1.902640        1.197790        0.479876
      -8       1       6        2.191932        2.081778        0.180174
      -7       1       6        7.219542        7.285259        0.108700
      -6       1       6       20.419229       20.196534        0.242086
      -5       1       6        3.309506        3.261748        0.078825
      -4       1       6       21.997478       21.811006        0.261528
      -3       1       6        1.076708        0.797057        0.199228
      -2       1       6        3.896788        3.854737        0.099208
      -1       1       6        1.031984        1.249400        0.107953
       0       1       6       28.524643       28.446441        0.341637
       1       1       6       23.555851       23.884095        0.295539
       2       1       6       33.595895       33.157201        0.436871
       3       1       6        3.479212        3.608324        0.089801
       4       1       6       10.362778       10.424970        0.153164
       5       1       6       14.799318       14.923806        0.181690
       6       1       6        7.633633        7.599803        0.110877
       7       1       6        1.695062        1.720785        0.157711
       8       1       6        3.464582        3.413942        0.252771
      -9       2       6        9.849537        9.830717        0.213701
      -8       2       6       12.659313       12.794921        0.185401
      -7       2       6        2.403150        2.328605        0.105544
      -6       2       6        1.767945        1.598968        0.121369
      -5       2       6       14.933852       14.751949        0.194477
      -4       2       6        4.042268        4.018333        0.128474
      -3       2       6       19.443706       19.452763        0.232462
      -2       2       6       13.942127       13.807607        0.167592
      -1       2       6        7.093601        7.040028        0.100792
       0       2       6        3.655567        3.812086        0.089318
       1       2       6       20.824234       20.754518        0.253542
       2       2       6        5.264952        5.228193        0.103937
       3       2       6       11.106512       11.150785        0.165340
       4       2       6        4.292191        4.350862        0.102804
       5       2       6       11.546685       11.492171        0.168744
       6       2       6        2.472062        2.343267        0.138046
       7       2       6        3.987613        4.032865        0.217894
       8       2       6        0.299516        0.633877        0.633877
       9       2       6        2.974060        3.008172        0.294632
     -10       3       6        5.635088        5.007994        0.293654
      -9       3       6        1.716333        1.641524        0.139126
      -8       3       6        9.717924        9.737145        0.158210
      -7       3       6        6.767461        6.844925        0.162111
      -6       3       6        4.033263        4.249235        0.113900
      -5       3       6        3.662769        3.470303        0.156694
      -4       3       6        4.771797        4.866518        0.087292
      -3       3       6        0.423702        0.421426        0.221426
      -2       3       6       31.971135       31.807075        0.382562
      -1       3       6       17.089493       17.146428        0.215982
       0       3       6        0.659603        0.596909        0.162397
       1       3       6       10.964946       11.100000        0.140073
       2       3       6        2.618580        2.430946        0.213267
       3       3       6        7.360661        7.459558        0.222846
       4       3       6       17.224315       17.190695        0.244899
       5       3       6       15.842665       15.876713        0.261335
       6       3       6        0.733472        0.972985        0.447723
       7       3       6        4.360069        4.407040        0.221350
       8       3       6        6.410687        6.444843        0.215236
       9       3       6        6.777200        6.964984        0.222136
      -9       4       6        4.822989        4.718368        0.116630
      -8       4       6        3.694281        3.480517        0.177337
      -7       4       6        3.456851        3.625879        0.162066
      -6       4       6        2.388588        2.425613        0.126548
      -5       4       6        0.173161        0.399249        0.399249
      -4       4       6        9.090663        9.190539        0.136534
      -3       4       6        8.534433        8.453165        0.131987
      -2       4       6        3.285744        3.465545        0.112934
      -1       4       6       15.286053       15.264010        0.187538
       0       4       6        4.252851        4.272938        0.099690
       1       4       6        4.785659        4.869600        0.083474
       2       4       6        3.124419        3.153300        0.144995
       3       4       6        0.909118        1.134372        0.182217
       4       4       6        6.190504        6.273675        0.381392
       6       4       6        1.500790        1.184778        0.485207
       7       4       6        9.412127        9.852563        0.198393
       8       4       6        3.276206        3.256992        0.284956
      -8       5       6        1.168633        1.087566        0.279420
      -7       5       6        4.821486        4.667548        0.247593
      -6       5       6        4.460030        4.392835        0.131145
      -5       5       6        5.184312        5.306505        0.122877
      -4       5       6        4.045323        3.967241        0.131358
      -3       5       6       10.346122       10.552725        0.154167
      -2       5       6        0.215369        0.412916        0.412916
      -1       5       6        9.709578        9.604114        0.146947
       0       5       6       14.738011       14.956604        0.195506
       1       5       6        0.753180        0.546809        0.546809
       2       5       6        2.299110        1.767682        0.969497
       3       5       6        6.739086        6.840029        0.154298
       4       5       6        5.301776        5.090285        0.316398
       6       5       6       11.686202       12.132601        0.221681
      -6       6       6        1.821022        1.480878        0.211863
      -5       6       6        1.656788        1.460959        0.262752
      -4       6       6        2.306322        2.456725        0.297814
      -3       6       6        1.651693        1.223438        0.297209
      -2       6       6        0.219493        0.590593        0.590593
      -1       6       6        5.273977        5.565699        0.146289
       0       6       6        0.330789        0.672309        0.422710
       1       6       6        3.475630        3.291656        0.158926
       2       6       6        0.974123        0.908845        0.726911
       3       6       6        1.521841        2.062692        0.506929
       4       6       6        0.435688        0.559464        0.559464
      -8       1       7       12.399454       12.501200        0.176428
      -7       1       7       12.035941       12.098760        0.152631
      -6       1       7        2.736223        2.663438        0.075485
      -5       1       7        1.720778        1.633371        0.076547
      -4       1       7       15.380067       15.414603        0.186997
      -3       1       7       30.611203       30.165543        0.379808
      -2       1       7        9.580649        9.430536        0.135375
      -1       1       7       33.094111       32.965436        0.395205
       0       1       7        9.628577        9.675433        0.141651
       1       1       7        6.952031        6.979685        0.105749
       2       1       7        8.782475        8.872260        0.122917
       3       1       7        8.969164        8.933252        0.133139
       4       1       7        4.719799        4.575041        0.100334
       5       1       7        3.634501        3.685512        0.082458
       6       1       7        5.665477        5.714630        0.097603
       7       1       7        1.886982        1.901368        0.186200
       8       1       7        0.967166        0.743976        0.705246
       9       1       7        6.026089        6.220209        0.227547
      -9       2       7        5.198223        5.368612        0.218176
      -8       2       7        4.215950        4.303022        0.116377
      -7       2       7        7.294133        7.260785        0.105927
      -6       2       7        0.810275        0.581722        0.225070
      -5       2       7        7.792391        7.821317        0.138544
      -4       2       7        4.344821        4.348793        0.118072
      -3       2       7       21.393238       21.173568        0.260893
      -2       2       7        9.600434        9.505209        0.118090
      -1       2       7        1.893761        1.959949        0.070558
       0       2       7       19.220749       19.220822        0.237408
       1       2       7       14.823299       14.706801        0.179585
       2       2       7       12.292910       12.269474        0.157084
       3       2       7        3.217320        3.249615        0.088287
       4       2       7       20.426365       20.276587        0.348968
       5       2       7        3.406753        3.252845        0.143826
       6       2       7        1.742590        1.667813        0.135038
       7       2       7        3.038792        2.896101        0.254984
       8       2       7        9.949232        9.583267        0.201156
       9       2       7        2.211252        1.570127        0.451825
     -10       3       7        1.208321        0.755447        0.755447
      -9       3       7        7.586022        7.530604        0.155511
      -8       3       7        5.375604        5.457838        0.109755
      -7       3       7        0.229305        0.632772        0.384780
      -6       3       7        4.644653        4.667869        0.150680
      -5       3       7        6.705176        6.610371        0.124077
      -4       3       7        3.829323        3.909476        0.096865
      -3       3       7        3.328434        3.432637        0.081966
      -2       3       7       15.051418       15.144636        0.230213
      -1       3       7        2.194912        2.182682        0.072137
       0       3       7        1.723469        1.712016        0.084841
       1       3       7        7.189318        7.278324        0.123256
       2       3       7        9.056484        9.021918        0.274690
       3       3       7        2.438733        2.224433        0.183477
       4       3       7        0.916556        0.912469        0.261931
       5       3       7        3.639991        3.586642        0.220338
       6       3       7        3.871340        3.685919        0.220086
       7       3       7        3.122597        3.253460        0.259967
       8       3       7        0.706642        0.624980        0.624980
       9       3       7        0.971165        1.581645        0.449479
      -9       4       7        1.605446        1.706488        0.157875
      -8       4       7        2.913325        2.802642        0.116697
      -7       4       7        3.526919        3.320392        0.126804
      -6       4       7        0.018697        0.560268        0.360018
      -5       4       7        1.804647        1.703056        0.160461
      -4       4       7        5.227612        5.253380        0.099740
      -3       4       7        6.890219        6.980115        0.102470
      -2       4       7       10.300032       10.375452        0.137776
      -1       4       7        9.051941        9.102967        0.147745
       0       4       7        0.677377        0.402368        0.303373
       1       4       7        1.889201        1.948794        0.151324
       2       4       7        7.197258        7.366274        0.151151
       3       4       7       12.555857       12.049066        0.241865
       7       4       7        0.539034        0.647148        0.647148
       8       4       7        3.543466        3.707695        0.281180
      -8       5       7        3.789581        3.495426        0.175486
      -7       5       7        1.359542        1.331991        0.189100
      -6       5       7        2.772785        2.734447        0.143135
      -5       5       7        2.744777        2.544582        0.136139
      -4       5       7        0.464886        0.487545        0.487545
      -3       5       7        3.458051        3.223507        0.233022
      -2       5       7        0.875325        0.757826        0.336044
      -1       5       7        1.669044        1.724268        0.166481
       0       5       7        0.231184        0.469681        0.469681
       1       5       7        1.651529        1.657800        0.252524
       2       5       7        0.829735        0.899222        0.372819
       3       5       7        3.655448        3.878273        0.330879
       4       5       7        0.645804        0.633877        0.633877
      -5       6       7        2.259465        2.088756        0.141604
      -4       6       7        5.394131        5.018067        0.146723
      -3       6       7        1.524741        1.549806        0.299087
      -2       6       7        3.358157        3.495998        0.199788
      -1       6       7        5.295069        5.063793        0.256715
       0       6       7        0.718438        0.788353        0.395670
       1       6       7        0.996456        0.709436        0.516823
       2       6       7        4.114786        3.970894        0.194123
       3       6       7        6.695485        6.947949        0.281391
       4       6       7        1.619962        1.174649        0.708494
      -7       0       8        0.880555        0.691303        0.303618
      -6       0       8        1.777758        1.601281        0.205895
      -5       0       8       27.709214       27.515268        0.415084
      -4       0       8       39.566923       39.265889        0.470012
      -3       0       8        7.568574        7.674503        0.121424
      -2       0       8       34.334670       34.452431        0.785088
      -1       0       8       36.194091       36.119801        0.476568
       0       0       8       27.829593       27.794244        0.404465
       1       0       8       13.747303       13.702555        0.246329
       2       0       8       16.749845       16.642416        0.271710
       3       0       8        5.451324        5.392124        0.106578
       4       0       8        1.678993        1.274873        0.205200
       5       0       8       19.833250       19.860514        0.263320
       6       0       8        6.469172        6.531769        0.165058
       7       0       8       10.889103       10.730331        0.187087
       8       0       8        8.892308        8.803465        0.202419
      -8       1       8        4.111679        4.144514        0.095194
      -7       1       8        0.008839        0.375766        0.329940
      -6       1       8        2.842741        2.857009        0.075786
      -5       1       8        6.797487        6.863891        0.092407
      -4       1       8       21.693822       21.637005        0.251730
      -3       1       8        4.941020        4.677606        0.072283
      -2       1       8       27.794737       27.331118        0.322230
      -1       1       8       15.618944       15.503870        0.188519
       0       1       8        8.470659        8.452337        0.120530
       1       1       8       15.662877       15.624660        0.195467
       2       1       8       11.138324       11.118453        0.147583
       3       1       8       10.132584       10.058827        0.176014
       4       1       8        8.780961        8.674618        0.165270
       5       1       8        1.992145        1.958750        0.098615
       6       1       8       10.782500       10.764293        0.143088
       7       1       8       11.343884       11.214277        0.186584
       8       1       8        7.384457        7.552814        0.206386
       9       1       8        2.186821        2.211719        0.332570
      -9       2       8       12.490108       12.281287        0.172612
      -8       2       8        4.344621        4.344997        0.106129
      -7       2       8        6.835239        6.944998        0.104238
      -6       2       8        6.050163        6.105899        0.095325
      -5       2       8        2.293792        2.266738        0.137395
      -4       2       8       15.040816       14.848569        0.200020
      -3       2       8       28.013537       27.870235        0.338798
      -2       2       8        8.861384        8.670813        0.108629
      -1       2       8       11.216912       11.130588        0.132407
       0       2       8        0.957584        1.041633        0.090476
       1       2       8        3.896725        3.988358        0.086051
       2       2       8       12.307445       12.130540        0.175625
       3       2       8       16.745972       16.573171        0.241300
       4       2       8        1.447422        1.257816        0.176289
       5       2       8        6.315582        6.333482        0.181653
       6       2       8        3.920109        3.802894        0.210680
       7       2       8        4.570982        4.462174        0.220123
       8       2       8        3.499774        3.657732        0.265829
       9       2       8        2.519702        2.328519        0.331872
     -10       3       8        4.205828        4.157884        0.339769
      -9       3       8        4.404330        4.112299        0.146697
      -8       3       8        7.886634        8.079790        0.126237
      -7       3       8        0.417548        0.497092        0.497092
      -6       3       8       10.662434       10.609430        0.149028
      -5       3       8        2.482766        2.374532        0.108500
      -4       3       8        0.844722        0.796304        0.222283
      -3       3       8        7.005364        7.092390        0.100109
      -2       3       8        8.444465        8.457305        0.112785
      -1       3       8        4.248732        4.244879        0.087597
       0       3       8       16.611212       16.566834        0.205905
       1       3       8        8.340819        8.424369        0.160291
       2       3       8        2.156606        1.960587        0.186185
       3       3       8       17.827982       17.566161        0.402245
       4       3       8       12.390505       11.941524        0.213353
       6       3       8        4.237268        4.368524        0.210880
       7       3       8        5.880362        5.965400        0.208752
       8       3       8        3.248436        3.684155        0.272851
      -9       4       8        3.597667        3.385262        0.155092
      -8       4       8        3.537690        3.625328        0.180041
      -7       4       8        8.721082        8.547573        0.191437
      -6       4       8        4.446565        4.214143        0.126478
      -5       4       8        8.425777        8.537388        0.330075
      -4       4       8        3.520072        3.611371        0.166810
      -3       4       8        1.248965        1.309313        0.141237
      -2       4       8        1.275753        1.224949        0.128728
      -1       4       8        4.836061        4.818506        0.091139
       0       4       8        3.985332        3.917269        0.117927
       1       4       8       12.981521       13.090455        0.221111
       2       4       8        3.830695        3.602915        0.206005
       3       4       8        7.614576        7.575553        0.336147
       7       4       8        0.415050        0.459021        0.459021
      -8       5       8        4.899552        4.842107        0.124268
      -7       5       8        0.207708        0.570088        0.570088
      -6       5       8        6.902938        7.050035        0.137438
      -5       5       8        4.246474        4.020945        0.208335
      -4       5       8        4.844384        4.960544        0.110287
      -3       5       8        1.375242        1.236325        0.166325
      -2       5       8        1.842282        1.789944        0.221856
      -1       5       8        1.531145        1.571019        0.177642
       0       5       8        4.385671        4.404089        0.139702
       1       5       8        4.805957        4.979157        0.150596
       2       5       8       14.544561       14.717337        0.290279
       3       5       8        2.180014        1.911622        0.457146
       4       5       8        2.534777        2.421363        0.427849
      -5       6       8        5.960619        5.995498        0.132479
      -4       6       8        2.110671        1.887247        0.179470
      -3       6       8        0.631537        0.623298        0.497998
      -2       6       8        2.407057        2.380945        0.177970
      -1       6       8        2.828301        2.631634        0.226806
       0       6       8        1.601002        1.448516        0.658074
       1       6       8        6.221789        6.389523        0.294115
       2       6       8        1.457980        1.601968        0.607282
       3       6       8        0.892716        1.102724        0.691385
      -9       1       9        6.981550        6.895433        0.194612
      -8       1       9        6.099043        6.371499        0.107714
      -7       1       9        5.432851        5.394256        0.111833
      -6       1       9       11.031449       10.946232        0.136977
      -5       1       9       27.016552       26.972949        0.318119
      -4       1       9       11.136157       11.012266        0.149946
      -3       1       9       12.808482       12.669254        0.148871
      -2       1       9        7.775193        7.749903        0.098563
      -1       1       9       21.685755       21.356498        0.257920
       0       1       9       10.074650        9.925825        0.125213
       1       1       9       22.622733       22.406919        0.301037
       2       1       9       21.903802       21.954726        0.275012
       3       1       9        1.996609        1.991582        0.096615
       4       1       9        7.454049        7.553675        0.134106
       5       1       9        2.202676        2.292161        0.142463
       6       1       9        9.594099        9.620915        0.176816
       7       1       9        0.439119        0.366879        0.366879
       8       1       9        5.186203        5.017968        0.237905
       9       1       9        2.401634        1.795049        0.429033
      -9       2       9        1.863019        2.067196        0.144230
      -8       2       9        1.957017        2.101737        0.137125
      -7       2       9        6.842913        6.747296        0.125891
      -6       2       9        9.303309        9.404042        0.131556
      -5       2       9        0.622238        0.390128        0.318714
      -4       2       9        6.135423        6.132210        0.097312
      -3       2       9       11.989346       11.906721        0.150021
      -2       2       9        6.830673        6.761878        0.093820
      -1       2       9        4.725477        4.656823        0.071520
       0       2       9       12.281185       12.205327        0.147549
       1       2       9        4.525573        4.472136        0.088530
       2       2       9       14.531328       14.418738        0.193408
       3       2       9        2.480166        2.392175        0.105059
       4       2       9        6.236235        6.491841        0.132910
       5       2       9        5.352529        5.415626        0.126013
       6       2       9        9.779566        9.599323        0.175842
       7       2       9        7.562052        7.720233        0.196604
       8       2       9        0.652852        0.835404        0.667178
       9       2       9        6.591510        6.668433        0.226461
     -10       3       9        1.677999        1.610279        0.215539
      -9       3       9        2.005526        1.775753        0.211528
      -8       3       9        3.889943        4.216989        0.117111
      -7       3       9        5.203475        5.287060        0.104879
      -6       3       9        9.383483        9.513306        0.139193
      -5       3       9        0.266912        0.488672        0.488672
      -4       3       9       10.210206       10.156279        0.177802
      -3       3       9        3.644639        3.683477        0.108005
      -2       3       9        4.655115        4.655642        0.081366
      -1       3       9        1.843224        1.781516        0.081810
       0       3       9       10.804261       10.765222        0.194508
       1       3       9        5.278298        5.255664        0.143619
       2       3       9        1.930353        1.940232        0.190003
       3       3       9        9.897579        9.612752        0.271660
       4       3       9        4.109402        4.056476        0.220854
       7       3       9        5.343597        5.255568        0.223571
       8       3       9        0.482144        0.628649        0.628649
      -9       4       9        2.210163        1.913269        0.152872
      -8       4       9        0.556818        0.491935        0.491935
      -7       4       9        3.962819        3.962953        0.109384
      -6       4       9        0.575391        0.567627        0.360987
      -5       4       9        0.128451        0.536656        0.536656
      -4       4       9        2.450221        2.553037        0.111747
      -3       4       9        1.219041        1.338544        0.113391
      -2       4       9        0.895602        0.532447        0.267872
      -1       4       9        1.952054        1.869920        0.236182
       0       4       9        4.235728        4.128559        0.145470
       1       4       9        5.957415        5.868560        0.115996
       2       4       9        4.393927        4.008990        0.269204
       7       4       9        5.528757        5.903982        0.220321
      -8       5       9        0.064267        0.685857        0.685857
      -7       5       9        0.365120        0.607042        0.607042
      -6       5       9        2.016438        1.882605        0.176674
      -5       5       9        2.917523        2.594379        0.280615
      -4       5       9        0.771114        0.760986        0.331568
      -3       5       9        3.558416        3.523209        0.113663
      -2       5       9        1.609130        1.111216        0.258104
      -1       5       9        4.511523        4.773259        0.129984
       0       5       9        0.624615        0.675130        0.444695
       1       5       9        1.462531        1.782134        0.462740
       2       5       9        4.031025        4.310800        0.303807
       3       5       9        1.080964        0.865159        0.716835
       4       5       9        0.004505        0.649923        0.649923
       5       5       9        1.061245        1.341529        0.675346
      -5       6       9        2.713693        2.523628        0.219111
      -4       6       9        0.693161        0.759605        0.405910
      -3       6       9        3.540642        3.524628        0.165461
      -2       6       9        3.026268        2.792186        0.165933
      -1       6       9        0.356866        0.638122        0.638122
       0       6       9        1.237745        1.138288        0.400047
       1       6       9        5.993585        5.929755        0.293267
       2       6       9        1.331349        0.820427        0.820427
      -8       0      10        4.336592        4.293367        0.198736
      -7       0      10        1.921868        1.946253        0.116089
      -6       0      10       28.273027       28.177651        0.359851
      -5       0      10       16.549262       16.595783        0.200661
      -4       0      10        2.224662        2.207759        0.098020
      -3       0      10        3.307020        3.321445        0.103216
      -2       0      10       22.678116       22.175437        0.272697
      -1       0      10        3.040443        2.982264        0.137814
       0       0      10       32.825607       32.677056        0.406481
       1       0      10       42.508744       41.673613        0.772268
       2       0      10        9.632669        9.597083        0.167237
       3       0      10        1.768136        1.757214        0.146220
       4       0      10        3.477752        3.476780        0.128497
       5       0      10       13.767765       13.914740        0.232635
       6       0      10        9.626094        9.599635        0.164541
       7       0      10       12.894360       12.799219        0.211924
       8       0      10        1.518173        1.091192        0.575828
      -9       1      10        1.742040        1.767484        0.333504
      -8       1      10        9.982179       10.111380        0.139419
      -7       1      10        9.035633        8.982539        0.188563
      -6       1      10       11.832205       11.651180        0.140316
      -5       1      10        8.461076        8.459610        0.119946
      -4       1      10        0.377028        0.263439        0.263439
      -3       1      10        3.091433        3.155931        0.065462
      -2       1      10        9.330727        9.196412        0.115498
      -1       1      10        0.359002        0.312890        0.284605
       0       1      10       19.924685       19.758542        0.234455
       1       1      10       13.976111       13.874077        0.166779
       2       1      10       10.595845       10.743835        0.141477
       3       1      10       15.141662       15.055896        0.205643
       4       1      10        0.861013        0.774919        0.202993
       5       1      10        1.419772        1.359706        0.131536
       6       1      10        0.873876        0.809691        0.809691
       7       1      10        3.013895        3.131022        0.268418
       8       1      10        7.228434        7.390940        0.216541
       9       1      10        5.138452        5.174940        0.248582
     -10       2      10        1.537399        1.423447        0.522114
      -9       2      10        3.901536        3.798289        0.128412
      -8       2      10        5.633370        5.680141        0.114442
      -7       2      10       14.776512       14.771256        0.186675
      -6       2      10        5.243795        5.083306        0.124677
      -5       2      10        0.089805        0.478435        0.478435
      -4       2      10        9.214018        9.179379        0.126369
      -3       2      10        5.539041        5.528472        0.090090
      -2       2      10       15.680094       15.556992        0.184939
      -1       2      10       22.615946       22.331816        0.263060
       0       2      10        8.430408        8.282391        0.112324
       1       2      10        3.530123        3.507848        0.092735
       2       2      10       14.382616       14.331783        0.218668
       3       2      10        5.570225        5.577455        0.117418
       4       2      10       10.546656       10.643778        0.159504
       5       2      10       10.401120       10.401923        0.339617
       6       2      10        2.073765        2.039877        0.299533
       7       2      10        1.602270        1.082820        0.520237
       8       2      10        6.632313        6.391244        0.224478
     -10       3      10        4.769157        4.688177        0.143509
      -9       3      10        3.802599        3.885100        0.141572
      -8       3      10        5.277245        5.315731        0.112367
      -7       3      10        5.690153        5.673888        0.121501
      -6       3      10        1.155745        1.112744        0.246315
      -5       3      10        4.271294        4.233084        0.103677
      -4       3      10       13.459345       13.437262        0.169255
      -3       3      10        7.533398        7.416940        0.103254
      -2       3      10        7.895176        7.871912        0.121106
      -1       3      10        9.453799        9.464565        0.169298
       0       3      10        1.960404        1.911125        0.122075
       1       3      10        1.438525        1.595713        0.223379
       2       3      10        2.680214        2.513364        0.305990
       3       3      10        0.887042        0.879261        0.355811
       7       3      10        2.281212        2.067099        0.354528
       8       3      10        2.748294        2.828728        0.316299
      -9       4      10        1.309776        1.191428        0.222356
      -8       4      10        0.958262        1.035326        0.338835
      -7       4      10        0.848775        0.556776        0.384730
      -6       4      10        2.299818        2.230717        0.141100
      -5       4      10        8.323303        8.386775        0.133776
      -4       4      10        2.869085        2.905202        0.105131
      -3       4      10       10.420444       10.491425        0.153147
      -2       4      10        8.352070        8.298313        0.142518
      -1       4      10        0.026008        0.467226        0.467226
       0       4      10        6.882780        6.826566        0.136723
       1       4      10        0.374014        0.756108        0.399457
       2       4      10        2.206689        2.281272        0.335456
       7       4      10        1.018316        0.910055        0.635464
      -7       5      10        3.996538        3.980829        0.144816
      -6       5      10        6.754243        6.568638        0.137930
      -5       5      10        3.191130        3.270321        0.163071
      -4       5      10        6.073536        6.204756        0.116817
      -3       5      10        3.625097        3.474334        0.137869
      -2       5      10        3.079045        2.991538        0.183496
      -1       5      10        6.542957        6.807422        0.139364
       0       5      10        0.781950        0.885551        0.382261
       1       5      10        2.609571        2.404184        0.385546
       2       5      10        3.326362        3.168280        0.350125
       3       5      10        0.444020        0.798686        0.798686
       4       5      10        6.687860        6.373853        0.278117
       5       5      10        0.769353        0.680000        0.680000
      -4       6      10        0.791839        0.673944        0.450784
      -3       6      10        3.085351        3.011030        0.174976
      -2       6      10        0.525204        0.803243        0.418406
      -1       6      10        1.254729        0.951998        0.656194
       0       6      10        6.003733        5.973190        0.182681
       1       6      10        4.436883        4.541586        0.342895
       2       6      10        0.055745        0.593296        0.593296
      -9       1      11        4.335147        3.886515        0.240147
      -8       1      11        2.148207        2.152301        0.117455
      -7       1      11       11.390987       11.284946        0.143133
      -6       1      11        3.388134        3.389838        0.072309
      -5       1      11        0.731675        0.625300        0.169559
      -4       1      11        2.174434        2.157869        0.080612
      -3       1      11       20.874666       20.588103        0.243571
      -2       1      11       15.064035       14.868423        0.175227
      -1       1      11       14.106885       13.913303        0.168122
       0       1      11       23.454484       23.410468        0.282130
       1       1      11        0.290671        0.294279        0.294279
       2       1      11        2.106862        2.080577        0.112608
       3       1      11        6.029848        6.062343        0.107597
       4       1      11       18.491592       18.463477        0.238495
       5       1      11        8.922171        8.892975        0.166635
       6       1      11        9.412545        9.195597        0.194486
       7       1      11        6.781528        6.676376        0.210311
       8       1      11        4.069158        4.338779        0.262628
     -10       2      11        5.775467        5.994831        0.231499
      -9       2      11        0.257361        0.435660        0.435660
      -8       2      11        7.582181        7.484250        0.192268
      -7       2      11        8.011219        7.774574        0.156569
      -6       2      11        0.801623        0.424146        0.375156
      -5       2      11       10.548517       10.514752        0.142674
      -4       2      11        4.560473        4.684976        0.100655
      -3       2      11        8.016598        8.053695        0.110018
      -2       2      11        6.105592        6.077417        0.095361
      -1       2      11       14.147146       14.054537        0.168212
       0       2      11        1.879459        1.946073        0.109772
       1       2      11        4.770554        4.863743        0.097403
       2       2      11        9.364696        9.323948        0.168348
       3       2      11        5.046259        5.113805        0.108008
       4       2      11        1.886211        1.597310        0.139264
       6       2      11        3.998142        4.139565        0.231369
       7       2      11        5.317096        5.123280        0.229611
       8       2      11        0.627779        0.726085        0.726085
     -10       3      11        0.157938        0.565420        0.565420
      -9       3      11        1.743982        1.673380        0.191185
      -8       3      11        4.165313        4.278668        0.146598
      -7       3      11        0.835196        0.722496        0.557875
      -6       3      11        3.537862        3.298181        0.246788
      -5       3      11        1.311798        1.291433        0.154772
      -4       3      11        7.554868        7.750548        0.182325
      -3       3      11        1.993412        1.934244        0.109169
      -2       3      11        7.542693        7.425968        0.149705
      -1       3      11       10.790292       10.911462        0.140204
       0       3      11        1.946192        1.994492        0.151370
       1       3      11        6.608647        6.492919        0.176908
       2       3      11        0.739663        0.927092        0.343997
       7       3      11        0.046470        0.845340        0.640157
      -9       4      11        4.163347        3.943222        0.126155
      -8       4      11        8.135695        8.076138        0.131643
      -7       4      11        6.462556        6.467225        0.137691
      -6       4      11        4.424134        4.421991        0.128507
      -5       4      11        0.989963        0.899889        0.270921
      -4       4      11        0.609220        0.867468        0.215394
      -3       4      11        3.363301        3.189514        0.131901
      -2       4      11        7.113549        7.206317        0.112869
      -1       4      11        2.859580        3.104094        0.147119
       0       4      11        1.344005        1.069346        0.535866
       1       4      11        1.959562        1.710468        0.428165
       2       4      11        0.825261        0.936590        0.605682
      -7       5      11        5.233640        5.089204        0.121106
      -6       5      11        1.171326        0.982802        0.405394
      -5       5      11        0.383472        0.500200        0.500200
      -4       5      11        1.993355        1.984994        0.136805
      -3       5      11        2.050789        1.901079        0.134981
      -2       5      11        1.279026        1.253355        0.373526
      -1       5      11        2.109316        1.796357        0.222890
       0       5      11        3.300933        3.386296        0.333920
       1       5      11        1.671531        1.806986        0.529685
       2       5      11        0.905563        0.799875        0.799875
       3       5      11        0.045772        0.731369        0.731369
       4       5      11        4.697666        4.516968        0.325310
      -3       6      11        1.108992        0.758156        0.459995
      -2       6      11        4.373770        4.514643        0.196194
      -1       6      11        0.154726        0.613596        0.613596
       0       6      11        2.032400        1.531568        0.614398
       1       6      11        0.724361        0.911757        0.911757
      -8       0      12        2.873156        2.909759        0.246265
      -7       0      12        3.858810        3.917397        0.117002
      -6       0      12        0.065539        0.477284        0.477284
      -5       0      12       10.918583       11.005908        0.142667
      -4       0      12       25.683959       25.389171        0.339820
      -3       0      12       19.867667       19.692130        0.249908
      -2       0      12        6.690236        6.804190        0.113898
      -1       0      12       17.299915       17.031735        0.214779
       0       0      12        5.937800        6.137508        0.153613
       1       0      12        4.002374        3.898589        0.174613
       2       0      12       14.362331       14.454757        0.333142
       3       0      12       27.333978       27.434832        0.381736
       4       0      12        2.709257        2.681380        0.121869
       5       0      12        6.921256        6.697537        0.186393
       6       0      12       16.032312       15.611854        0.246634
       7       0      12        6.974609        7.061869        0.212125
      -9       1      12        0.417285        0.642962        0.642962
      -8       1      12        2.299230        2.142942        0.132146
      -7       1      12        2.882118        2.693622        0.153937
      -6       1      12       10.720746       10.786102        0.151724
      -5       1      12        8.278759        8.324962        0.109794
      -4       1      12       14.970358       14.887243        0.177042
      -3       1      12       12.093340       12.009996        0.144500
      -2       1      12        5.059085        4.952272        0.091614
      -1       1      12       15.291612       15.372703        0.185537
       0       1      12        0.717912        0.818169        0.253191
       1       1      12        2.267447        2.262079        0.085361
       2       1      12        8.166856        8.275385        0.120509
       3       1      12        5.554285        5.704472        0.103579
       4       1      12        5.602779        5.601161        0.107528
       5       1      12       12.365763       12.161414        0.201063
       6       1      12        1.354332        1.448102        0.195026
       7       1      12        6.550985        6.363332        0.215731
       8       1      12        3.476571        3.473039        0.284466
     -10       2      12        3.777731        3.814446        0.289677
      -9       2      12        2.991355        2.957550        0.250522
      -8       2      12        4.829208        4.719428        0.152591
      -7       2      12        4.714052        4.613459        0.105798
      -6       2      12        5.038980        5.013482        0.105937
      -5       2      12        8.150282        8.247666        0.122766
      -4       2      12        1.463746        1.443849        0.112647
      -3       2      12        2.464951        2.439078        0.096707
      -2       2      12       17.341581       17.054618        0.210331
      -1       2      12        9.685964        9.611295        0.124726
       0       2      12        6.800943        6.713792        0.096542
       1       2      12        6.351129        6.480586        0.150657
       2       2      12        0.979618        1.005833        0.186992
       3       2      12        7.616389        7.547847        0.124641
       7       2      12        0.970666        1.281718        0.507508
       8       2      12        0.498056        0.863829        0.687761
     -10       3      12        0.170313        0.634508        0.634508
      -9       3      12       10.992758       10.976794        0.173553
      -8       3      12       12.095562       12.142899        0.172101
      -7       3      12        1.698757        1.131106        0.261566
      -6       3      12        1.017863        0.937870        0.296621
      -5       3      12        1.398749        1.142016        0.318912
      -4       3      12        5.940078        5.953318        0.153663
      -3       3      12       10.875512       11.007270        0.143569
      -2       3      12       15.464252       15.538018        0.193638
      -1       3      12        0.810641        0.436005        0.436005
       0       3      12        4.391792        3.895895        0.313159
       1       3      12        9.825810        9.545680        0.458491
       2       3      12        3.183494        3.885486        0.456929
       7       3      12        3.210913        3.142435        0.283537
      -9       4      12        4.271638        4.058448        0.216704
      -8       4      12        7.082820        7.055990        0.124973
      -7       4      12        3.127863        3.417601        0.140865
      -6       4      12        5.810596        5.918530        0.126985
      -5       4      12        2.344977        2.239978        0.138359
      -4       4      12        0.947792        0.771622        0.293291
      -3       4      12        2.972372        2.974592        0.115869
      -2       4      12        0.568336        0.550273        0.379979
      -1       4      12        7.683802        7.880165        0.221771
       0       4      12        8.416933        8.157144        0.217623
       1       4      12        2.168269        2.263272        0.353351
       2       4      12        9.996875       10.052860        0.223822
       3       4      12        2.237915        2.424706        0.370102
      -7       5      12        8.668018        8.768124        0.160685
      -6       5      12        0.816725        0.888651        0.430611
      -5       5      12        5.826209        5.618363        0.134751
      -4       5      12        4.830243        4.791346        0.131625
      -3       5      12        6.114161        5.953654        0.166168
      -2       5      12        1.586917        1.163615        0.335545
      -1       5      12        6.461658        6.416463        0.303853
       0       5      12        4.903967        4.994197        0.283358
       1       5      12        8.153648        8.127361        0.250306
       2       5      12        1.507844        1.486910        0.547069
       3       5      12        2.235746        1.699882        0.556598
       4       5      12        2.373986        2.270881        0.427352
      -2       6      12        1.119854        0.817985        0.531629
      -1       6      12        0.612559        0.803928        0.803928
      -9       1      13        0.934325        1.091788        0.231264
      -8       1      13        0.292644        0.520481        0.520481
      -7       1      13        5.142698        5.162558        0.104396
      -6       1      13        3.672486        3.693643        0.078813
      -5       1      13        5.019507        4.887024        0.098182
      -4       1      13        6.553000        6.458251        0.094054
      -3       1      13        1.504311        1.416474        0.082608
      -2       1      13        9.377679        9.217972        0.122918
      -1       1      13        3.952529        3.900769        0.082785
       0       1      13        8.402033        8.391424        0.121055
       1       1      13        4.267605        4.367265        0.104284
       2       1      13       17.938230       17.803370        0.270829
       3       1      13        9.886693        9.844338        0.140164
       4       1      13        4.225579        4.072714        0.313858
       5       1      13        6.722583        6.672181        0.141944
       6       1      13        6.161626        5.830094        0.185097
       7       1      13        6.519434        6.580426        0.219687
       8       1      13        5.582126        5.862252        0.236774
     -10       2      13        5.718258        5.514164        0.239507
      -9       2      13        9.455321        9.367764        0.175702
      -8       2      13        2.367067        2.328369        0.139122
      -7       2      13        3.733512        3.466554        0.117077
      -6       2      13        0.849725        0.778396        0.299230
      -5       2      13       14.346194       14.352003        0.181259
      -4       2      13        3.010683        2.903257        0.095428
      -3       2      13       12.167571       12.258874        0.154330
      -2       2      13        9.168426        9.295106        0.120031
      -1       2      13        6.003849        5.842345        0.112075
       0       2      13        5.265903        5.305846        0.088279
       1       2      13        8.645692        8.550965        0.130276
       2       2      13        9.861160        9.770517        0.144458
       3       2      13        2.798207        2.795872        0.143345
       6       2      13        4.392845        4.108649        0.249245
       7       2      13        3.414430        3.709717        0.276497
     -10       3      13        0.928977        0.919076        0.379724
      -9       3      13        4.370834        4.185809        0.146502
      -8       3      13        2.064869        1.977271        0.149020
      -7       3      13        4.614801        4.707653        0.136877
      -6       3      13        4.295753        4.427189        0.131377
      -5       3      13        0.338905        0.501597        0.455772
      -4       3      13        1.619264        1.277889        0.386261
      -3       3      13        5.198777        5.289234        0.100497
      -2       3      13        3.240216        3.365858        0.133985
      -1       3      13        1.858191        1.894598        0.144540
       0       3      13        0.264962        0.966747        0.683551
       1       3      13        8.947798        9.241969        0.330460
      -8       4      13        5.659280        5.638794        0.119555
      -7       4      13        0.448715        0.613188        0.613188
      -6       4      13        6.285290        6.069926        0.130229
      -5       4      13        6.619438        6.637846        0.179673
      -4       4      13        9.071112        9.182483        0.142240
      -3       4      13        9.602320        9.758740        0.143595
      -2       4      13        5.545791        5.520054        0.170662
      -6       5      13        1.350877        1.181863        0.325417
      -5       5      13        3.491340        3.250538        0.146992
      -4       5      13        1.215675        0.942974        0.416002
      -3       5      13        1.052845        1.046614        0.691086
      -2       5      13        4.090228        3.738181        0.322043
      -9       0      14        2.308421        2.188104        0.337348
      -8       0      14       11.152582       11.076100        0.311343
      -7       0      14        5.405839        5.418487        0.107461
      -6       0      14        8.488702        8.413976        0.151592
      -5       0      14        1.381683        1.171196        0.147917
      -4       0      14        2.214677        2.154228        0.103960
      -3       0      14        6.923557        6.794336        0.129128
      -2       0      14       12.411460       12.430205        0.168884
      -1       0      14       11.516844       11.504347        0.158423
       0       0      14       12.029537       11.736269        0.598495
       1       0      14       15.288507       14.993332        0.289251
       2       0      14       16.329923       15.947414        0.281846
       3       0      14        3.090562        3.217142        0.185310
       4       0      14        0.386258        0.600000        0.600000
       5       0      14        6.568007        6.485599        0.200697
       6       0      14        3.381460        3.344697        0.272890
       7       0      14        5.799781        5.649867        0.233872
     -10       1      14        7.119307        7.133092        0.221363
      -9       1      14        6.234831        6.325267        0.194443
      -8       1      14        1.217416        1.263052        0.184025
      -7       1      14        6.517859        6.481281        0.096612
      -6       1      14        7.907520        7.974397        0.106233
      -5       1      14        8.546734        8.596569        0.114588
      -4       1      14        6.721552        6.923944        0.098843
      -3       1      14        0.964791        0.685930        0.245135
      -2       1      14        7.151324        7.235468        0.106303
      -1       1      14       11.161906       11.177656        0.164936
       0       1      14        4.985108        4.920061        0.095126
       1       1      14       18.540835       18.611556        0.239838
       2       1      14        2.949302        2.937227        0.124772
       3       1      14        1.330835        1.552031        0.187480
       4       1      14        2.526825        2.473338        0.281946
       5       1      14        0.930262        0.659697        0.423477
       6       1      14        0.523566        0.539537        0.539537
       7       1      14        8.182595        7.758673        0.217651
     -10       2      14        6.277874        6.325978        0.211733
      -9       2      14        3.662129        3.650342        0.146345
      -8       2      14        5.680638        5.530823        0.217255
      -7       2      14        3.139771        3.007524        0.189812
      -6       2      14        4.285665        4.223269        0.277385
      -5       2      14        1.346144        1.288643        0.127436
      -4       2      14        7.912428        7.968689        0.118147
      -3       2      14        1.501834        1.285496        0.295042
      -2       2      14        6.185793        6.122908        0.133167
      -1       2      14        1.852442        1.770282        0.113207
       0       2      14       12.653253       12.378207        0.172880
       1       2      14        4.268620        4.083993        0.113603
       2       2      14        2.091268        2.079351        0.217175
       3       2      14        4.791561        4.416107        0.217655
       6       2      14        9.760585        9.801684        0.198715
       7       2      14        4.347308        4.248058        0.264593
      -9       3      14        4.207151        3.966611        0.159643
      -8       3      14        1.962188        1.418661        0.367805
      -7       3      14        8.119627        8.128038        0.225570
      -6       3      14       12.618198       12.725172        0.192016
      -5       3      14        1.517761        1.509106        0.269388
      -4       3      14        9.469561        9.422526        0.142171
      -3       3      14       14.031596       14.183794        0.242847
      -2       3      14        3.768016        3.553590        0.150797
      -1       3      14        8.697665        8.393390        0.296663
      -8       4      14        0.036831        0.604566        0.604566
      -7       4      14        3.164316        3.205308        0.206642
      -6       4      14        6.315057        6.384278        0.147532
      -5       4      14        4.501324        4.721652        0.124479
      -4       4      14        8.162231        8.116095        0.152051
      -3       4      14        4.077277        4.135819        0.133070
      -6       5      14        2.660358        2.069324        0.383233
      -5       5      14       12.152032       12.343014        0.224021
      -4       5      14        6.283853        6.243797        0.134869
      -3       5      14        2.199755        2.180046        0.493926
     -10       1      15        0.308237        0.620886        0.620886
      -9       1      15        1.285669        1.073546        0.273108
      -8       1      15        6.697351        6.758920        0.168017
      -7       1      15        6.157629        6.122499        0.161963
      -6       1      15        3.095688        3.157547        0.104482
      -5       1      15       10.480777       10.622147        0.136442
      -4       1      15        0.539716        0.638044        0.219475
      -3       1      15        0.601123        0.620322        0.278270
      -2       1      15        5.598781        5.805084        0.106926
      -1       1      15        5.374197        5.456464        0.091392
       0       1      15        3.172674        3.166544        0.089207
       1       1      15        3.398812        3.178207        0.106237
       2       1      15        3.774373        3.760186        0.310983
       3       1      15        2.847694        2.934382        0.247265
       4       1      15        5.125141        4.963970        0.218025
       5       1      15        7.059351        7.013059        0.133016
       6       1      15        2.377217        1.998424        0.263489
       7       1      15        7.899456        7.797692        0.219566
     -10       2      15        0.484543        0.791960        0.391086
      -9       2      15        1.194722        1.351555        0.232627
      -8       2      15        0.641545        0.557763        0.557763
      -7       2      15       10.867971       10.768008        0.156693
      -6       2      15        2.819343        2.671254        0.179608
      -5       2      15        5.737602        5.943989        0.174413
      -4       2      15        9.817709       10.149384        0.138390
      -3       2      15        8.958057        8.896853        0.199497
      -2       2      15        2.513329        2.366094        0.110124
      -1       2      15        5.898582        5.874777        0.101216
       0       2      15       16.344078       16.277285        0.295420
       1       2      15        1.510935        1.377171        0.194420
       2       2      15        5.930486        5.956005        0.196665
       3       2      15        1.823221        1.825733        0.347524
       6       2      15        6.583860        6.576321        0.214953
      -9       3      15        2.723730        2.183758        0.197505
      -8       3      15        1.150199        1.332366        0.261432
      -7       3      15        3.666067        3.470879        0.155159
      -6       3      15        5.959732        6.166766        0.137089
      -5       3      15        2.614526        2.479456        0.148748
      -4       3      15        4.015890        4.087175        0.111122
      -3       3      15        2.086015        2.091459        0.147134
      -2       3      15        5.625327        5.733062        0.137975
      -8       4      15        2.994301        2.713669        0.168733
      -7       4      15        6.062630        6.037798        0.266403
      -6       4      15        8.119894        7.902215        0.144316
      -5       4      15        6.210985        6.208704        0.130052
      -4       4      15        1.594364        1.484217        0.292957
      -3       4      15        0.206012        0.637260        0.409225
      -5       5      15        0.562769        0.689275        0.689275
      -4       5      15        0.824725        1.044653        0.367674
      -9       0      16        7.739301        7.700584        0.214731
      -8       0      16        5.812134        5.762812        0.244569
      -7       0      16        4.486110        4.475042        0.130390
      -6       0      16       18.975884       19.057020        0.257286
      -5       0      16        0.576536        0.577062        0.304848
      -4       0      16       12.597832       12.536347        0.226595
      -3       0      16        6.151926        6.288641        0.214844
      -2       0      16        5.645074        5.738205        0.169274
      -1       0      16        7.869882        7.665833        0.405668
       0       0      16        5.409942        5.493633        0.185055
       2       0      16        9.866174       10.122253        0.170871
       3       0      16        5.605203        5.622633        0.192808
       4       0      16       11.547899       11.277854        0.192278
       5       0      16        6.487537        6.230249        0.214852
       6       0      16        2.402654        2.566262        0.324767
     -10       1      16        1.677785        1.126055        0.581445
      -9       1      16        2.723747        2.420248        0.285394
      -8       1      16        4.928731        4.820270        0.122398
      -7       1      16        4.042487        4.105849        0.090006
      -6       1      16        1.276995        0.932255        0.388197
      -5       1      16       12.322972       12.560653        0.161459
      -4       1      16        7.868616        7.834347        0.132140
      -3       1      16        9.423709        9.368351        0.144361
      -2       1      16        1.717165        1.635573        0.113568
      -1       1      16        4.140184        4.154034        0.104837
       0       1      16        3.142696        3.138806        0.104518
       1       1      16        8.013108        8.185597        0.150300
       2       1      16        1.188966        0.592959        0.592959
       3       1      16       12.723907       12.339368        0.201411
       4       1      16        3.030462        3.111093        0.269527
       5       1      16        0.542215        0.562050        0.493493
       6       1      16        8.524467        8.297530        0.210689
     -10       2      16        1.422618        1.406094        0.291464
      -9       2      16        5.272688        5.395276        0.148753
      -8       2      16       10.298549       10.280564        0.184525
      -7       2      16        5.875402        5.881496        0.193439
      -6       2      16        1.024709        0.653911        0.440136
      -5       2      16        3.050879        3.111398        0.150993
      -4       2      16        5.363183        5.328977        0.103942
      -3       2      16        6.380547        6.512833        0.116663
      -2       2      16       10.200757       10.179391        0.356968
      -1       2      16        0.346992        0.533104        0.336127
       0       2      16        2.844676        2.852700        0.251720
       1       2      16        3.922189        4.009738        0.224900
       2       2      16        6.036513        6.132210        0.200516
       3       2      16        2.300531        2.219842        0.315610
       6       2      16        4.711479        4.769277        0.248104
      -9       3      16        2.970449        2.779856        0.162606
      -8       3      16        7.129215        7.062294        0.141817
      -7       3      16        8.026239        8.029010        0.181144
      -6       3      16        2.243053        2.290677        0.171691
      -5       3      16        0.115228        0.493254        0.443254
      -4       3      16        3.434843        3.269098        0.136846
      -3       3      16        0.106263        0.523068        0.523068
      -2       3      16        9.656518        9.622370        0.165150
      -7       4      16        5.283747        5.380335        0.140964
      -6       4      16        1.202768        1.080093        0.309963
      -5       4      16        0.066721        0.586430        0.586430
      -4       4      16        2.337962        2.019158        0.183484
      -3       4      16        3.419896        3.296210        0.182049
      -4       5      16        0.442967        0.650692        0.650692
     -10       1      17        6.584679        6.613244        0.231787
      -9       1      17       10.138394       10.118794        0.189545
      -8       1      17        4.442049        4.247352        0.162624
      -7       1      17        7.966085        7.877500        0.280724
      -6       1      17        1.694953        1.580348        0.169001
      -5       1      17        6.758647        6.829422        0.152446
      -4       1      17        3.522777        3.660874        0.137665
      -3       1      17       12.805134       12.756567        0.260568
      -2       1      17        9.174812        9.296505        0.138448
      -1       1      17        2.098482        2.037646        0.211475
       0       1      17        7.390217        7.489192        0.182141
       1       1      17        3.146757        3.326409        0.236102
       2       1      17        3.417562        3.333167        0.255343
       3       1      17        1.910820        1.965986        0.347375
       4       1      17        4.858303        4.752052        0.132853
       5       1      17        0.534235        0.578533        0.475092
      -9       2      17        4.871730        4.838285        0.174810
      -8       2      17        2.343657        2.191255        0.187459
      -7       2      17        2.459314        2.183987        0.149657
      -6       2      17        5.143469        5.185460        0.268449
      -5       2      17        4.781215        4.835804        0.126876
      -4       2      17        4.588306        4.678782        0.118190
      -3       2      17        1.643255        1.757953        0.176309
      -2       2      17       12.430607       12.487193        0.207128
      -1       2      17        0.297420        0.409634        0.409634
       0       2      17        0.157905        0.621450        0.621450
       1       2      17        3.318098        3.367492        0.258151
       2       2      17       11.387899       11.504782        0.202127
      -8       3      17        6.913063        7.111821        0.144971
      -7       3      17        0.693590        0.849412        0.599412
      -6       3      17        1.305374        1.169444        0.379128
      -5       3      17        0.585690        0.650922        0.419190
      -4       3      17        6.459867        6.429308        0.159061
      -3       3      17        1.778135        1.743531        0.219786
      -2       3      17        3.516482        3.645682        0.163585
      -6       4      17        0.530614        0.651997        0.651997
      -5       4      17        2.642012        2.542931        0.180327
      -4       4      17        3.718831        3.686326        0.187755
      -9       0      18        0.875279        0.669029        0.669029
      -8       0      18        2.624342        2.615129        0.189392
      -7       0      18        4.609345        4.527693        0.307621
      -6       0      18        6.562107        6.697313        0.285137
      -5       0      18        8.605294        8.829723        0.166236
      -4       0      18       19.152678       19.385046        0.305738
      -3       0      18        9.575037        9.690511        0.260187
       1       0      18       15.475118       15.705731        0.231559
       2       0      18        3.760517        3.554434        0.249438
       3       0      18        5.236463        5.198365        0.216899
       4       0      18        0.639799        0.782560        0.692006
       5       0      18        2.322445        1.710994        0.448021
      -9       1      18        4.341008        4.041163        0.290163
      -8       1      18        5.494584        5.439118        0.227208
      -7       1      18        0.767143        0.796241        0.288009
      -6       1      18        1.367979        1.443607        0.150278
      -5       1      18        1.212963        0.817007        0.483840
      -4       1      18        1.649006        1.719564        0.155083
      -3       1      18       10.350335       10.594338        0.152595
      -2       1      18        4.914418        4.905915        0.113003
      -1       1      18        6.504849        6.662657        0.143992
       0       1      18        8.408920        8.326884        0.188580
       1       1      18        3.404393        3.360803        0.256130
       2       1      18        7.692283        7.638652        0.202053
       3       1      18        2.842306        2.741131        0.298612
       4       1      18        1.082701        0.807094        0.709114
       5       1      18        4.011662        3.801579        0.159738
      -9       2      18        6.544141        6.397812        0.143134
      -8       2      18        6.287715        6.236746        0.137402
      -7       2      18        3.676654        3.670695        0.196072
      -6       2      18        7.379682        7.291776        0.170330
      -5       2      18        3.703987        3.737780        0.182221
      -4       2      18        4.628069        4.765501        0.121365
      -3       2      18       11.044175       11.140916        0.194227
      -2       2      18        8.810155        8.998111        0.140177
      -1       2      18        3.949291        4.014598        0.120243
       0       2      18        5.702370        5.583458        0.214100
       1       2      18        0.748550        0.803119        0.638802
       2       2      18        2.462709        2.583912        0.314374
      -8       3      18        0.337659        0.856971        0.388463
      -7       3      18        5.349674        5.114391        0.181542
      -6       3      18        4.991921        4.958125        0.214708
      -5       3      18        6.070511        5.873500        0.169466
      -4       3      18        2.725420        2.813574        0.196209
      -3       3      18        3.168549        3.036297        0.271826
      -5       4      18        6.976816        6.621556        0.294313
      -4       4      18        2.483128        2.006639        0.252815
      -9       1      19        2.804111        2.755449        0.165970
      -8       1      19        0.133690        0.620564        0.620564
      -7       1      19        8.694989        8.682742        0.134642
      -6       1      19        5.771406        5.780225        0.111539
      -5       1      19       10.704187       10.925658        0.165546
      -4       1      19       12.132055       12.163881        0.175970
      -3       1      19        0.819949        0.741552        0.323103
      -2       1      19        2.202640        2.229641        0.143472
      -1       1      19        5.172431        5.440680        0.205606
       0       1      19       11.805539       11.578860        0.197735
       1       1      19        5.663766        5.737857        0.214724
       2       1      19        9.690561        9.844897        0.203684
       3       1      19        4.613007        4.627850        0.247097
       4       1      19        1.950365        1.623730        0.225553
      -8       2      19        3.239375        2.985130        0.250573
      -7       2      19        0.876098        0.753724        0.753724
      -6       2      19        2.703204        2.590946        0.616129
      -5       2      19        5.674359        5.570009        0.303796
      -4       2      19        4.147654        3.981331        0.142712
      -3       2      19        0.951182        0.948367        0.301374
      -2       2      19        4.836301        4.852216        0.122417
      -1       2      19        3.392378        3.563846        0.266726
       0       2      19        5.905256        6.027769        0.216315
       1       2      19        4.076132        4.210938        0.255941
       2       2      19        0.500072        0.846581        0.709468
      -7       3      19        0.632130        0.764330        0.533245
      -6       3      19        6.673336        6.686703        0.259962
      -5       3      19        4.116131        4.026909        0.352403
      -4       3      19        0.146814        0.703704        0.492991
      -3       3      19        5.489955        5.614178        0.165601
      -4       4      19        0.005001        0.714283        0.539354
      -8       0      20       10.925786       11.043550        0.205192
      -7       0      20        1.225452        1.324160        0.297418
      -6       0      20        5.284974        5.496999        0.129318
      -5       0      20       16.704994       17.068392        0.282386
      -3       0      20        5.243268        5.312815        0.202433
      -2       0      20        6.804530        7.141568        0.188512
      -1       0      20       10.948483       11.431973        0.189197
       1       0      20       15.856559       16.226213        0.267830
       2       0      20        7.244640        7.020826        0.207677
       3       0      20       10.108633       10.128179        0.208501
      -8       1      20        1.835480        1.707191        0.435695
      -7       1      20        3.529959        3.517243        0.125194
      -6       1      20        8.911796        9.000556        0.223939
      -5       1      20        1.259136        1.200167        0.241157
      -4       1      20        5.799853        5.846623        0.141713
      -3       1      20        2.439616        2.527331        0.146049
      -2       1      20        1.671101        1.550032        0.384571
      -1       1      20        2.793445        2.821684        0.281723
       0       1      20        2.968664        2.889775        0.298000
       1       1      20        3.839965        4.035096        0.253430
       2       1      20        8.465403        8.679401        0.208923
       3       1      20        1.154348        0.901721        0.615539
      -7       2      20        8.242779        7.960967        0.240346
      -6       2      20        7.696442        7.890627        0.185564
      -5       2      20        0.181151        0.845636        0.467879
      -4       2      20        0.564338        0.488057        0.488057
      -3       2      20        3.147087        3.036857        0.143261
      -2       2      20        4.396069        4.469787        0.130548
      -1       2      20       11.706838       11.885706        0.219944
       0       2      20        8.514658        8.466877        0.210243
       1       2      20        1.141317        1.413329        0.467444
      -6       3      20        1.678860        1.600437        0.600838
      -5       3      20        0.898188        0.894204        0.490595
      -4       3      20        4.247372        4.270597        0.198006
      -3       3      20        3.529550        3.682798        0.197543
      -7       1      21        2.943272        3.100452        0.130957
      -6       1      21        6.045025        6.160114        0.119667
      -5       1      21        1.699785        1.035664        0.438086
      -4       1      21        2.104695        1.949974        0.371526
      -3       1      21        4.755430        4.972424        0.170549
      -2       1      21       12.756864       12.679905        0.225187
      -1       1      21        6.198731        6.275349        0.215563
       0       1      21        6.722191        6.613849        0.219086
       1       1      21        5.229264        5.226375        0.237788
       2       1      21        5.163647        5.247761        0.237372
      -6       2      21        2.116687        1.601437        0.331752
      -5       2      21        0.784029        0.862438        0.862438
      -4       2      21        3.595120        3.691341        0.385891
      -3       2      21        5.613841        5.595713        0.135401
      -2       2      21        1.271603        1.167048        0.268326
      -1       2      21        1.713059        1.509735        0.471227
       0       2      21        6.135073        6.015397        0.231972
      -4       3      21        2.121204        1.678720        0.609702
      -7       0      22        1.125164        0.602329        0.602329
      -6       0      22        2.828384        3.199687        0.292971
      -5       0      22        0.780664        0.765441        0.765441
      -4       0      22        1.950464        1.765984        0.400883
      -3       0      22       16.553223       16.856749        0.289915
       0       0      22        6.749885        6.800221        0.210835
       1       0      22        3.484992        3.587199        0.275402
      -6       1      22        2.034925        1.944582        0.211954
      -5       1      22        2.023029        1.817416        0.203229
      -4       1      22        7.991030        8.039652        0.214372
      -3       1      22        2.445587        2.410913        0.341009
      -2       1      22        5.630588        5.692978        0.229920
      -1       1      22        5.939012        5.937761        0.229784
       0       1      22        3.440244        3.472463        0.287655
       1       1      22        2.942832        2.816168        0.318729
      -5       2      22        5.375306        5.254807        0.315273
      -4       2      22        3.356170        3.169543        0.216239
      -3       2      22        0.136034        0.862148        0.862148
      -5       1      23        0.766719        0.563116        0.563116
      -4       1      23        5.210830        5.237939        0.238839
      -3       1      23        2.330380        2.466272        0.331395
      -2       1      23        0.043722        0.700000        0.700000
      -1       1      23        2.140105        2.146066        0.365392

# start Validation Reply Form
_vrf_PLAT417_HAR_B3LYP_oxa11_05
;
PROBLEM: Short Inter D-H..H-D
RESPONSE: This is a very strong hydrogen bond and this is the reason why
the distance is so short.
;
# end Validation Reply Form
