# Supplementary material for: On the accuracy and precision of X-ray and neutron diffraction results as a function of resolution and the electron density model
Source: IUCrJ. 2020 Aug 25;7(Pt 5):920–33. doi: 10.1107/S2052252520010441 (PMC7467170; doi:10.1107/S2052252520010441)
Supplement: Supplementary file 2 [file m-07-00920-sup2.zip › cif_deposition/HAR_B3LYP_oxa11_08.cif]

# ========================
# TONTO generated CIF file
# ========================

data_HAR_B3LYP_oxa11_08

_audit_creation_date               2016-1-14
_audit_creation_method             'Tonto 3.2.0 v. 196f026'

# --------------------
# Chemical information
# --------------------

_chemical_formula_sum             'C2 H6 O6'
_chemical_formula_moiety          'C2 H2 O4, 2(H2 O)'
_chemical_formula_weight           126.07
_chemical_compound_source          'see text'
_chemical_absolute_configuration   unk

# --------------------
# Symmetry information
# --------------------

_symmetry_cell_setting             Monoclinic
_symmetry_space_group_name_H-M     'P 21/c'
_symmetry_space_group_name_Hall    '-P 2ybc'
_symmetry_Int_Tables_number        '14'

loop_
    _symmetry_equiv_pos_as_xyz
'+x, +y, +z'
'-x, -y, -z'
'-x, +y+1/2, -z+1/2'
'+x, -y+1/2, +z+1/2'

# ---------------------
# Unit cell information
# ---------------------

_cell_length_a                6.0927(2) 
_cell_length_b                3.4927(1) 
_cell_length_c                11.8399(5) 
_cell_angle_alpha             90.00 
_cell_angle_beta              103.935(2) 
_cell_angle_gamma             90.00 
_cell_volume                   244.54(1) 

_cell_formula_units_Z             2
_cell_measurement_reflns_used     2584
_cell_measurement_temperature     100(1)
_cell_measurement_theta_max       26.35
_cell_measurement_theta_min       3.45

_exptl_crystal_density_diffrn     1.709 
_exptl_crystal_F_000              132 
_exptl_absorpt_coefficient_mu     0.181 
_exptl_crystal_description        unspecified
_exptl_crystal_size_max                 0.192
_exptl_crystal_size_mid                 0.172
_exptl_crystal_size_min                 0.122
_exptl_crystal_colour             colourless
_exptl_absorpt_correction_type    multi-scan
_exptl_absorpt_process_details
;
 Absorption correction done by SORTAV
 Blessing, R. H.: (1995) Acta Cryst. A51, 33-38
;
_exptl_absorpt_correction_T_min    0.942
_exptl_absorpt_correction_T_max    1.001

#=======================================================================

# EXPERIMENTAL DATA

_diffrn_reflns_av_R_equivalents   0.0000
_diffrn_reflns_av_unetI/netI      0.0276
_diffrn_reflns_limit_h_max        7
_diffrn_reflns_limit_h_min        -7
_diffrn_reflns_limit_k_max        4
_diffrn_reflns_limit_k_min        0
_diffrn_reflns_limit_l_max        14
_diffrn_reflns_limit_l_min        0
_diffrn_reflns_number             505
_diffrn_reflns_theta_full         26.00
_diffrn_reflns_theta_max          26.35
_diffrn_reflns_theta_min          3.45
_diffrn_ambient_temperature       100(1)
_diffrn_measured_fraction_theta_full 1.000
_diffrn_measured_fraction_theta_max 1.000
_diffrn_measurement_device_type   'Bruker APEX-II CCD'
_diffrn_measurement_method        '\f and \w scans'
_diffrn_radiation_monochromator   'graphite'
_diffrn_radiation_type            MoK\a
_diffrn_radiation_wavelength      0.71073
_diffrn_source                    'fine-focus sealed tube'
_diffrn_standards_number          0
_reflns_number_gt                 485
_reflns_number_total              505
_reflns_threshold_expression      >0sigma(F)

#  
# Refinement details
#  
_refine_special_details          
;
  .  H thermal motions refined anisotropically.
  .  Hirshfeld atom refinement (HAR):
     .  Uses aspherical atomic scattering factors
        obtained from Hirshfeld partitioning of a
        gaussian quantum chemical wavefunction.
     .  Hirshfeld weight functions obtained from
        spherically averaged unrestricted atomic
        densities.
  .  Wavefunction type : rks b3lypgxb3lypgc using cluster
 charges, radius=8.0 angstrom
  .  Gaussian basis set: cc pVTZ
  .  Refinement based on |F| with weight=1/sigma(|F|)
  .  Negative |F|^^2 were pruned from the data
  .  Eigenvalues < 0.1E-04 removed from normal equations
  .  Reflection used in the refinement appear below
  .  Refined using the Tonto program:
     .  Version: 3.2 v. 196f026
     .  Platform: INTEL-ifort-on-LINUX
     .  Build date: Wed Feb  4 17:27:23 CET 2015
;

# Standard CIF keys and data

_refine_ls_structure_factor_coeff  F
_refine_ls_matrix_type             full
_refine_ls_R_factor_gt             0.0096
_refine_ls_wR_factor_gt            0.0120
_refine_ls_goodness_of_fit_ref     0.790374
_refine_ls_number_reflns           505
_refine_ls_number_parameters       64
_refine_ls_number_restraints       0
_refine_ls_number_constraints      0
_refine_ls_hydrogen_treatment      refall
_refine_ls_weighting_scheme        sigma
_refine_ls_weighting_details       'w=1/\s(F)'
_refine_ls_shift/su_max            0.0100
_refine_ls_extinction_method       none

_refine_diff_density_max               0.054619
_refine_diff_density_min              -0.054322 

# ---------------------
# Coordinates and ADP's
# ---------------------

loop_
_atom_site_label
_atom_site_fract_x
_atom_site_fract_y
_atom_site_fract_z
_atom_site_adp_type
_atom_site_occupancy
O1 0.43497(4) 0.44400(6) 0.34996(2) Uani 1.000000000
O2 0.24253(3) 0.74256(6) 0.46369(2) Uani 1.000000000
C1 0.40303(5) 0.55879(8) 0.44793(2) Uani 1.000000000
H1 0.306(1) 0.518(2) 0.2801(7) Uani 1.000000000
O5 0.13016(4) 0.63129(7) 0.17859(2) Uani 1.000000000
H3 0.191(1) 0.695(2) 0.1138(6) Uani 1.000000000
H4 0.009(1) 0.457(2) 0.1510(6) Uani 1.000000000

loop_
_atom_site_aniso_label
_atom_site_aniso_U_11
_atom_site_aniso_U_22
_atom_site_aniso_U_33
_atom_site_aniso_U_12
_atom_site_aniso_U_13
_atom_site_aniso_U_23
O1 0.0119(1) 0.0178(1) 0.0078(1) 0.00464(8) 0.0013(1) -0.00048(9)
O2 0.0101(1) 0.0169(1) 0.0090(1) 0.00509(7) 0.00093(9) -0.00076(8)
C1 0.0085(1) 0.0101(1) 0.0080(2) 0.00127(9) 0.0012(1) -0.0001(1)
H1 0.037(4) 0.032(4) 0.054(7) -0.007(3) 0.033(5) -0.008(4)
O5 0.0101(1) 0.0171(1) 0.0091(1) -0.00190(8) 0.0007(1) 0.00090(9)
H3 0.027(3) 0.041(4) 0.031(4) 0.001(3) 0.007(3) 0.003(3)
H4 0.035(4) 0.041(4) 0.036(4) -0.003(3) 0.007(3) 0.002(3)

loop_
_geom_bond_atom_site_label_1
_geom_bond_atom_site_label_2
_geom_bond_distance
 O1 C1 1.2856(3)
 O2 C1 1.2210(4)
 O1 H1 1.041(9)
 O5 H3 0.955(7)
 O5 H4 0.957(7)

loop_
_geom_angle_atom_site_label_1     
_geom_angle_atom_site_label_2
_geom_angle_atom_site_label_3
_geom_angle     
 O1 C1 O2  127.03(3)
 C1 O1 H1 113.4(3)
 H3 O5 H4 107.1(5)

# Standard CIF keys and data

# ---------------
# Reflection data
# ---------------

loop_
    _diffrn_refln_index_h
    _diffrn_refln_index_k
    _diffrn_refln_index_l
    _diffrn_refln_F_calc
    _diffrn_refln_F_meas
    _diffrn_refln_F_sigma
       1       0       0       32.003702       31.794025        0.536545
       2       0       0        7.694415        7.950220        0.129926
       3       0       0       32.170987       33.059643        0.569952
       4       0       0       11.003659       10.990450        0.249408
       5       0       0       13.009883       12.900775        0.297998
       6       0       0       25.187921       25.087048        0.351649
       7       0       0       17.179945       17.603409        0.297052
       1       1       0       64.131284       63.604245        0.770019
       2       1       0       30.867489       31.345813        0.368241
       3       1       0       17.094020       17.304624        0.217494
       4       1       0        2.489532        2.497819        0.073855
       5       1       0        1.104948        1.158361        0.091215
       6       1       0        1.268874        1.096130        0.124070
       7       1       0       15.118230       15.053571        0.210728
       0       2       0        6.141010        5.965819        0.117401
       1       2       0       29.471343       29.026884        0.352157
       2       2       0       37.255764       37.210886        0.462008
       3       2       0        2.305936        2.337199        0.063326
       4       2       0       18.005272       17.951602        0.207307
       5       2       0        8.188453        8.194937        0.103522
       6       2       0        0.381714        0.453542        0.261708
       1       3       0        7.214361        7.280247        0.095332
       2       3       0        5.957620        5.944830        0.082663
       3       3       0       13.936147       13.863621        0.163257
       4       3       0        4.001197        4.027654        0.072658
       5       3       0       18.426550       18.220318        0.240051
       0       4       0        2.835304        2.863686        0.098112
       1       4       0        7.078585        7.127833        0.116556
       2       4       0        5.944323        6.039454        0.086555
      -7       1       1        7.064533        6.955142        0.160144
      -6       1       1        1.925891        1.897630        0.075708
      -5       1       1       12.407657       12.297154        0.157138
      -4       1       1       15.555570       15.772444        0.191366
      -3       1       1       29.236367       29.732306        0.375705
      -2       1       1       22.230613       22.412273        0.262104
      -1       1       1       87.683447       85.652846        1.048472
       0       1       1       35.063273       34.287607        0.407820
       1       1       1        9.962976        9.977926        0.134501
       2       1       1       13.189178       13.333417        0.165653
       3       1       1       34.143502       34.223092        0.410668
       4       1       1       20.405915       20.315757        0.240150
       5       1       1       17.034900       16.869203        0.212072
       6       1       1       22.401241       22.563244        0.320043
       7       1       1        1.875740        1.840679        0.162585
      -6       2       1       13.949217       13.657965        0.179463
      -5       2       1        5.115087        5.074347        0.077348
      -4       2       1       12.007551       11.926860        0.140428
      -3       2       1       15.052949       15.210851        0.198190
      -2       2       1       20.237027       20.249444        0.247445
      -1       2       1       19.479124       18.996579        0.227988
       0       2       1       14.104024       13.888844        0.166235
       1       2       1       26.796492       26.623861        0.336602
       2       2       1        2.145752        2.230628        0.096172
       3       2       1        4.690393        4.645966        0.077487
       4       2       1       14.357227       14.176389        0.165322
       5       2       1        8.305864        8.394462        0.105675
       6       2       1        5.048559        5.239752        0.112179
      -5       3       1        7.415900        7.374415        0.101383
      -4       3       1        3.726228        3.647739        0.073666
      -3       3       1        3.305961        3.265884        0.062293
      -2       3       1       19.861740       19.710657        0.229384
      -1       3       1        0.516507        0.619032        0.150310
       0       3       1       11.844998       11.889491        0.144279
       1       3       1        9.242862        9.272109        0.124650
       2       3       1        9.008217        9.039303        0.114114
       3       3       1        2.444994        2.544425        0.070926
       4       3       1       10.055905       10.031451        0.139029
       5       3       1        8.677337        8.629716        0.125776
      -3       4       1        7.731452        7.690839        0.108755
      -2       4       1        6.801735        6.824588        0.097256
      -1       4       1        4.107549        4.184734        0.078276
       0       4       1        5.833512        5.895676        0.089042
       1       4       1        1.289127        1.196871        0.099192
       2       4       1        0.185760        0.323110        0.323110
      -7       0       2        6.210109        6.102540        0.304782
      -6       0       2       22.308352       22.191214        0.619242
      -5       0       2       15.588306       15.757221        0.261415
      -4       0       2       50.821155       51.165809        0.682445
      -3       0       2        6.219431        5.970930        0.115761
      -2       0       2       41.000213       40.237669        0.531498
      -1       0       2       45.245374       45.393612        1.211376
       0       0       2       19.045636       19.485379        0.325525
       1       0       2        5.239077        5.383772        0.104283
       2       0       2       98.112706       99.995000        0.961369
       3       0       2       22.418220       22.975204        0.360386
       4       0       2        0.090844        0.434856        0.263976
       5       0       2       42.648276       42.627104        0.695612
       6       0       2        9.068838        9.016651        0.131383
       7       0       2        9.791955        9.913173        0.156944
      -7       1       2       15.543854       15.562776        0.242528
      -6       1       2        4.261123        4.157162        0.072190
      -5       1       2       26.269075       26.157982        0.305322
      -4       1       2       12.416020       12.481586        0.147487
      -3       1       2        9.229174        9.517090        0.128480
      -2       1       2       38.494074       39.090280        0.488596
      -1       1       2       19.712624       20.030227        0.288900
       0       1       2       15.239588       15.269578        0.188464
       1       1       2       33.465897       33.822478        0.410055
       2       1       2        2.754597        2.585614        0.083715
       3       1       2       34.421927       34.642459        0.440998
       4       1       2       22.429186       22.352852        0.266431
       5       1       2       12.574174       12.580143        0.155168
       6       1       2       12.837252       12.944111        0.169918
      -6       2       2       10.515431       10.500476        0.132256
      -5       2       2        1.238339        1.164002        0.115527
      -4       2       2        6.026593        5.937087        0.080211
      -3       2       2       22.028135       21.882413        0.253035
      -2       2       2       36.037808       35.951773        0.450647
      -1       2       2        4.696419        4.666262        0.083686
       0       2       2       18.527612       18.786964        0.259417
       1       2       2        0.389592        0.317175        0.269217
       2       2       2        2.813263        2.790054        0.071010
       3       2       2       27.426743       27.399453        0.352456
       4       2       2       28.389815       28.380803        0.339762
       5       2       2        3.055375        3.036511        0.077812
       6       2       2        0.350082        0.425558        0.352074
      -5       3       2        0.568832        0.492240        0.217285
      -4       3       2        6.171827        6.089992        0.092993
      -3       3       2       26.426054       26.181673        0.308328
      -2       3       2       13.592395       13.521095        0.166320
      -1       3       2        9.391925        9.407763        0.118468
       0       3       2       17.792663       17.757534        0.205326
       1       3       2       11.323376       11.500000        0.145706
       2       3       2       15.763637       15.791770        0.184080
       3       3       2        7.589110        7.677500        0.104653
       4       3       2        1.577487        1.524992        0.090767
       5       3       2        3.916141        3.932938        0.084172
      -3       4       2        5.496997        5.519058        0.086011
      -2       4       2       13.087976       12.932517        0.158716
      -1       4       2        5.267411        5.176968        0.084228
       0       4       2       12.713867       12.729493        0.195141
       1       4       2       12.475888       12.604364        0.171344
       2       4       2        2.393188        2.223038        0.087927
      -7       1       3        3.164023        3.104690        0.117233
      -6       1       3        1.821216        1.957166        0.080920
      -5       1       3       11.683528       11.768177        0.138904
      -4       1       3        2.071030        2.022845        0.080578
      -3       1       3       20.708220       21.022131        0.279663
      -2       1       3        7.328240        7.356154        0.106464
      -1       1       3       29.608680       29.907691        0.353842
       0       1       3        6.914060        6.855217        0.105773
       1       1       3       45.849304       46.246297        0.614181
       2       1       3       35.189582       35.255354        0.444867
       3       1       3       10.740326       10.621205        0.135978
       4       1       3       23.724398       23.575835        0.319008
       5       1       3        2.184757        2.213549        0.086815
       6       1       3        7.719724        7.835943        0.128998
      -6       2       3       12.884826       12.921300        0.208315
      -5       2       3        3.415499        3.466122        0.083815
      -4       2       3       14.690535       14.675149        0.176184
      -3       2       3       28.482590       28.592831        0.346239
      -2       2       3        5.089020        5.199327        0.095995
      -1       2       3       21.443750       21.437584        0.265905
       0       2       3        0.452870        0.330303        0.243125
       1       2       3       31.054482       30.764102        0.389442
       2       2       3        6.688520        6.807937        0.101894
       3       2       3       16.741360       16.652928        0.203308
       4       2       3       12.157709       12.210651        0.184014
       5       2       3        8.064083        8.111905        0.124790
       6       2       3        6.146199        6.107782        0.113702
      -5       3       3        4.073805        4.247588        0.087419
      -4       3       3        7.974701        7.971825        0.101692
      -3       3       3        3.143624        3.097951        0.069007
      -2       3       3        1.992487        1.980126        0.073270
      -1       3       3        6.152259        6.220370        0.100402
       0       3       3       15.360564       15.447654        0.178076
       1       3       3        0.398288        0.318434        0.231831
       2       3       3        3.557610        3.579804        0.067825
       3       3       3       16.415499       16.423459        0.228089
       4       3       3        1.898846        1.926473        0.095217
      -2       4       3        9.590947        9.615456        0.123302
      -1       4       3        0.258477        0.342491        0.342491
       0       4       3        3.356553        3.312401        0.077899
       1       4       3        6.339058        6.416074        0.099033
       2       4       3       12.399875       12.365678        0.155437
      -7       0       4       10.622762       10.476641        0.199482
      -6       0       4        2.792857        2.812046        0.160442
      -5       0       4        6.806637        6.751815        0.130938
      -4       0       4       18.090904       18.602150        0.237783
      -3       0       4       15.327229       15.338188        0.217010
      -2       0       4       73.556261       72.012777        1.308675
      -1       0       4       47.336475       47.266690        1.208466
       0       0       4       13.367397       13.364879        0.175111
       1       0       4       69.611833       69.606609        1.031103
       2       0       4        4.674930        4.830942        0.129985
       3       0       4        7.530414        7.521104        0.146010
       4       0       4        9.966981        9.996149        0.163144
       5       0       4        5.620150        5.665510        0.104215
       6       0       4        2.074620        1.999325        0.204722
      -7       1       4        0.953572        1.093892        0.191673
      -6       1       4        9.464411        9.339700        0.165606
      -5       1       4       15.861114       15.780684        0.205704
      -4       1       4        9.533250        9.637479        0.118761
      -3       1       4       24.657374       25.009398        0.328029
      -2       1       4       30.733311       30.944790        0.383703
      -1       1       4       25.319059       25.386217        0.299368
       0       1       4       63.624445       63.730291        0.763554
       1       1       4       13.271834       13.287588        0.169662
       2       1       4        4.948167        4.986482        0.082606
       3       1       4        5.689766        5.686739        0.099253
       4       1       4        2.817284        2.869181        0.068592
       5       1       4       10.361617       10.360502        0.137978
       6       1       4       12.217522       12.300000        0.205373
      -6       2       4        3.918685        3.802499        0.084301
      -5       2       4        8.844658        8.838043        0.112391
      -4       2       4       12.924500       13.113352        0.186635
      -3       2       4        8.510872        8.558913        0.109890
      -2       2       4        7.860826        7.866321        0.110613
      -1       2       4       24.825341       24.784874        0.313258
       0       2       4       22.331278       22.155812        0.311591
       1       2       4        7.195831        7.245826        0.116170
       2       2       4        1.858597        1.732022        0.097703
       3       2       4       15.737642       15.858121        0.226103
       4       2       4        6.581752        6.565440        0.125952
       5       2       4       12.816367       12.826145        0.192460
      -5       3       4        5.687890        5.726605        0.087810
      -4       3       4       25.840351       25.765675        0.313170
      -3       3       4       11.174176       11.184364        0.137193
      -2       3       4        5.012309        5.100098        0.080337
      -1       3       4       12.516413       12.542328        0.160487
       0       3       4       12.511726       12.663333        0.149740
       1       3       4        4.695050        4.791242        0.075630
       2       3       4       24.400658       24.472229        0.332842
       3       3       4       17.163204       17.121332        0.206841
       4       3       4       11.541585       11.607325        0.160055
      -2       4       4        1.117562        0.991917        0.128204
      -1       4       4        1.101906        0.942815        0.122023
       0       4       4        5.878330        5.904236        0.100961
       1       4       4        2.896983        2.881753        0.080717
      -7       1       5        2.435088        2.356629        0.103764
      -6       1       5       16.048742       15.985619        0.203984
      -5       1       5        9.048811        9.057704        0.128538
      -4       1       5        0.239832        0.317333        0.246622
      -3       1       5       23.662002       23.898536        0.291333
      -2       1       5        7.429110        7.355474        0.122010
      -1       1       5        1.678444        1.511192        0.101440
       0       1       5       13.691931       13.642580        0.169645
       1       1       5       17.309496       17.430433        0.228689
       2       1       5        7.296071        7.363763        0.115866
       3       1       5        3.600445        3.689173        0.075865
       4       1       5       15.564075       15.394480        0.187573
       5       1       5        1.832816        1.739770        0.108237
       6       1       5       12.666649       12.701575        0.164829
      -6       2       5        3.528493        3.509986        0.103815
      -5       2       5       21.925964       22.058785        0.261308
      -4       2       5        4.050344        4.089254        0.080015
      -3       2       5        2.646787        2.656351        0.067452
      -2       2       5        2.852312        2.979782        0.085754
      -1       2       5       36.569799       36.132949        0.447798
       0       2       5       11.474476       11.445960        0.144190
       1       2       5       15.521642       15.445711        0.190548
       2       2       5       20.354496       20.292609        0.244667
       3       2       5       13.028587       13.098473        0.205064
       4       2       5        1.221935        1.018037        0.184671
       5       2       5        6.327530        6.419502        0.118311
      -5       3       5        3.223750        3.208426        0.101821
      -4       3       5        8.805976        8.847768        0.115128
      -3       3       5        7.741196        7.807368        0.102500
      -2       3       5        4.332718        4.254409        0.070153
      -1       3       5        1.451891        1.486573        0.087717
       0       3       5        6.547891        6.584451        0.086375
       1       3       5        7.792032        7.768977        0.100535
       2       3       5        4.654386        4.737404        0.081548
       3       3       5        0.610694        0.667008        0.194145
       4       3       5        3.266700        3.207647        0.146112
      -2       4       5        9.883406        9.726356        0.125679
      -1       4       5       13.059505       12.964181        0.160276
       0       4       5       14.622229       14.666288        0.199775
      -7       0       6       26.391696       25.983071        0.416492
      -6       0       6       21.094954       21.235112        0.252739
      -5       0       6       17.790292       17.918147        0.254625
      -4       0       6       11.031699       10.998182        0.278107
      -3       0       6        5.836476        5.622811        0.201187
      -2       0       6       21.282229       21.066799        0.256224
      -1       0       6       22.834014       22.624323        0.279525
       0       0       6       51.537576       51.543477        0.864783
       1       0       6       24.260258       24.040175        0.338698
       2       0       6        3.176309        3.333767        0.225873
       3       0       6       39.454191       39.494810        0.527772
       4       0       6        5.942555        5.825204        0.102268
       5       0       6        4.205181        4.065710        0.126548
       6       0       6       10.759427       10.860939        0.201671
      -7       1       6        7.217393        7.259683        0.109159
      -6       1       6       20.469921       20.229187        0.240440
      -5       1       6        3.321884        3.263740        0.078462
      -4       1       6       22.060123       21.880814        0.253978
      -3       1       6        0.988117        0.846759        0.232674
      -2       1       6        3.903579        3.868204        0.097262
      -1       1       6        1.097169        1.243382        0.107073
       0       1       6       28.564860       28.485259        0.340278
       1       1       6       23.620059       23.918821        0.293623
       2       1       6       33.730573       33.195180        0.431176
       3       1       6        3.517925        3.611786        0.084181
       4       1       6       10.386930       10.443658        0.149000
       5       1       6       14.810260       14.858668        0.187267
      -6       2       6        1.698892        1.549710        0.128302
      -5       2       6       14.934702       14.723451        0.191073
      -4       2       6        4.031690        4.033733        0.125408
      -3       2       6       19.424298       19.464840        0.229196
      -2       2       6       13.855006       13.852798        0.165212
      -1       2       6        7.133135        7.063144        0.097945
       0       2       6        3.685423        3.820733        0.084291
       1       2       6       20.876847       20.794470        0.250128
       2       2       6        5.246108        5.235074        0.098149
       3       2       6       11.073922       11.144057        0.160888
       4       2       6        4.309782        4.349598        0.102363
       5       2       6       11.602209       11.497826        0.175724
      -5       3       6        3.603021        3.409545        0.156854
      -4       3       6        4.805802        4.854791        0.084467
      -3       3       6        0.413946        0.461303        0.212908
      -2       3       6       31.873956       31.845251        0.390521
      -1       3       6       17.049545       17.167120        0.208936
       0       3       6        0.650134        0.590847        0.153583
       1       3       6       10.947871       11.068875        0.138642
       2       3       6        2.596149        2.400771        0.186386
       3       3       6        7.389740        7.272620        0.207848
      -7       1       7       11.956643       12.040764        0.159687
      -6       1       7        2.720480        2.643142        0.081775
      -5       1       7        1.759969        1.656472        0.078594
      -4       1       7       15.323893       15.427249        0.189139
      -3       1       7       30.528633       30.307095        0.368491
      -2       1       7        9.496787        9.456638        0.132476
      -1       1       7       33.192827       33.024991        0.404905
       0       1       7        9.729421        9.720802        0.133206
       1       1       7        6.994091        6.990136        0.102611
       2       1       7        8.847613        8.886225        0.119128
       3       1       7        8.890034        8.937673        0.137446
       4       1       7        4.689188        4.589553        0.098896
       5       1       7        3.641163        3.679402        0.085240
      -6       2       7        0.767290        0.550182        0.247362
      -5       2       7        7.730254        7.776825        0.135948
      -4       2       7        4.355602        4.352471        0.111480
      -3       2       7       21.371961       21.227341        0.263324
      -2       2       7        9.567350        9.531841        0.116110
      -1       2       7        1.924928        1.963594        0.065410
       0       2       7       19.270032       19.264216        0.233451
       1       2       7       14.830947       14.733635        0.176850
       2       2       7       12.361050       12.319903        0.154378
       3       2       7        3.283693        3.276126        0.093517
       4       2       7       20.384938       20.273628        0.348769
      -4       3       7        3.780885        3.904997        0.098818
      -3       3       7        3.306672        3.395291        0.085457
      -2       3       7       14.965976       15.140343        0.220223
      -1       3       7        2.229127        2.156989        0.073194
       0       3       7        1.697795        1.699059        0.081684
       1       3       7        7.198176        7.261749        0.121861
       2       3       7        8.968905        9.036924        0.266519
       3       3       7        2.399895        2.227398        0.200405
      -7       0       8        0.957866        0.676240        0.330986
      -6       0       8        1.716655        1.576896        0.211868
      -5       0       8       27.645668       27.699458        0.400924
      -4       0       8       39.402421       39.405710        0.519594
      -3       0       8        7.714916        7.724765        0.116875
      -2       0       8       34.416780       34.562407        0.821334
      -1       0       8       36.346566       36.182869        0.523508
       0       0       8       27.895955       27.812947        0.415319
       1       0       8       13.807450       13.685028        0.247023
       2       0       8       16.631389       16.629191        0.281408
       3       0       8        5.404377        5.379126        0.101153
       4       0       8        1.693938        1.255787        0.211229
       5       0       8       19.945723       19.802273        0.267688
      -6       1       8        2.897198        2.866688        0.075738
      -5       1       8        6.775216        6.878663        0.091985
      -4       1       8       21.714879       21.705529        0.250227
      -3       1       8        4.900802        4.697872        0.069805
      -2       1       8       27.855205       27.498364        0.336074
      -1       1       8       15.687283       15.495161        0.185686
       0       1       8        8.513719        8.461146        0.116927
       1       1       8       15.730500       15.635856        0.196297
       2       1       8       11.230247       11.135080        0.146449
       3       1       8       10.112775       10.072239        0.178807
       4       1       8        8.806560        8.705171        0.164211
      -6       2       8        5.973422        6.038294        0.099018
      -5       2       8        2.206035        2.208031        0.138949
      -4       2       8       14.956840       14.823630        0.187373
      -3       2       8       27.930225       27.951207        0.336537
      -2       2       8        8.788594        8.688326        0.109048
      -1       2       8       11.220485       11.157509        0.132084
       0       2       8        0.987112        1.045610        0.084153
       1       2       8        3.951361        3.988985        0.081812
       2       2       8       12.248768       12.161414        0.169334
       3       2       8       16.748231       16.594879        0.230283
       4       2       8        1.438651        1.216881        0.226881
      -4       3       8        0.871362        0.790380        0.230380
      -3       3       8        7.000567        7.065055        0.100645
      -2       3       8        8.437852        8.441860        0.110834
      -1       3       8        4.225350        4.239340        0.091810
       0       3       8       16.536284       16.575886        0.201211
       1       3       8        8.334823        8.428286        0.161606
       2       3       8        2.108139        1.957907        0.201946
      -6       1       9       10.911533       10.943948        0.135155
      -5       1       9       26.842961       27.024618        0.317503
      -4       1       9       11.063783       11.050339        0.150339
      -3       1       9       12.753151       12.718097        0.147894
      -2       1       9        7.777660        7.775731        0.096799
      -1       1       9       21.633424       21.351815        0.248498
       0       1       9       10.048739        9.927638        0.122486
       1       1       9       22.530670       22.397321        0.298000
       2       1       9       21.902220       22.061052        0.290889
       3       1       9        1.987298        1.984112        0.094668
       4       1       9        7.496970        7.554734        0.134019
      -5       2       9        0.608906        0.387427        0.324977
      -4       2       9        6.132864        6.093275        0.095275
      -3       2       9       11.908911       11.944036        0.147850
      -2       2       9        6.800873        6.781814        0.091522
      -1       2       9        4.712033        4.656716        0.069124
       0       2       9       12.260763       12.217201        0.145747
       1       2       9        4.479780        4.478281        0.085560
       2       2       9       14.523994       14.420818        0.188812
       3       2       9        2.507371        2.369008        0.110402
      -4       3       9       10.077746       10.034441        0.172392
      -3       3       9        3.602080        3.646917        0.120020
      -2       3       9        4.627734        4.630443        0.082696
      -1       3       9        1.805971        1.764001        0.082960
       0       3       9       10.706889       10.731729        0.193228
       1       3       9        5.196063        5.251857        0.152347
      -6       0      10       28.086498       28.234730        0.365572
      -5       0      10       16.483947       16.649024        0.200012
      -4       0      10        2.251912        2.219640        0.092787
      -3       0      10        3.303786        3.348880        0.095728
      -2       0      10       22.584689       22.296188        0.268478
      -1       0      10        2.964343        2.928515        0.164514
       0       0      10       32.704996       32.852549        0.422162
       1       0      10       42.483516       41.619587        0.740741
       2       0      10        9.611222        9.592393        0.160585
       3       0      10        1.795320        1.731473        0.151062
       4       0      10        3.592170        3.457022        0.138739
      -6       1      10       11.793040       11.632283        0.141852
      -5       1      10        8.458680        8.477028        0.120055
      -4       1      10        0.332091        0.280713        0.280713
      -3       1      10        3.092994        3.145680        0.064819
      -2       1      10        9.341513        9.239156        0.117478
      -1       1      10        0.370808        0.314802        0.254802
       0       1      10       19.901579       19.768915        0.233562
       1       1      10       13.966053       13.885244        0.164821
       2       1      10       10.619597       10.741043        0.139628
       3       1      10       15.142849       15.044933        0.205795
      -5       2      10        0.036946        0.332415        0.332415
      -4       2      10        9.147864        9.111476        0.123262
      -3       2      10        5.530884        5.517608        0.093311
      -2       2      10       15.600929       15.551527        0.183378
      -1       2      10       22.516810       22.361798        0.261798
       0       2      10        8.332689        8.284021        0.110955
       1       2      10        3.483259        3.525479        0.089347
       2       2      10       14.352095       14.326549        0.220876
       3       2      10        5.637804        5.564710        0.116132
      -3       3      10        7.478927        7.371431        0.107342
      -2       3      10        7.844067        7.834347        0.118001
      -1       3      10        9.420611        9.421730        0.153505
       0       3      10        2.006312        1.873339        0.121597
      -6       1      11        3.363879        3.374907        0.079001
      -5       1      11        0.719661        0.616117        0.180342
      -4       1      11        2.170979        2.166795        0.092259
      -3       1      11       20.734422       20.657202        0.251566
      -2       1      11       14.968377       14.940884        0.177076
      -1       1      11       13.988588       13.922643        0.165827
       0       1      11       23.335640       23.422425        0.280040
       1       1      11        0.334648        0.304959        0.304959
       2       1      11        2.104768        2.075187        0.133049
       3       1      11        5.957559        6.065971        0.109629
      -4       2      11        4.512321        4.648118        0.097294
      -3       2      11        7.923519        8.028076        0.109995
      -2       2      11        6.110332        6.071079        0.093705
      -1       2      11       14.012238       14.061650        0.167766
       0       2      11        1.878387        1.937653        0.111017
       1       2      11        4.756868        4.865696        0.099776
       2       2      11        9.308914        9.282780        0.181186
      -5       0      12       10.838387       11.024518        0.145640
      -4       0      12       25.496324       25.489802        0.339653
      -3       0      12       19.733902       19.844143        0.247459
      -2       0      12        6.702043        6.845290        0.114763
      -1       0      12       17.167114       17.096491        0.212179
       0       0      12        5.972005        6.155404        0.155737
       1       0      12        4.006954        3.871563        0.166431
       2       0      12       14.302969       14.453027        0.331413
      -5       1      12        8.217743        8.322199        0.112510
      -4       1      12       14.808320       14.906039        0.177495
      -3       1      12       12.061862       12.029131        0.148475
      -2       1      12        4.988362        4.976645        0.096994
      -1       1      12       15.215240       15.364244        0.183994
       0       1      12        0.707723        0.822010        0.240804
       1       1      12        2.274262        2.256657        0.087510
       2       1      12        8.076931        8.253908        0.124210
      -4       2      12        1.476347        1.385460        0.126095
      -3       2      12        2.465377        2.409544        0.103053
      -2       2      12       17.197533       17.056377        0.218325
      -1       2      12        9.601823        9.591507        0.129847
       0       2      12        6.746839        6.696940        0.098910
       1       2      12        6.306433        6.475801        0.142082
      -4       1      13        6.550537        6.444688        0.097247
      -3       1      13        1.465883        1.392049        0.086560
      -2       1      13        9.275987        9.207225        0.123559
      -1       1      13        3.899176        3.877886        0.082494
       0       1      13        8.360721        8.370603        0.120028
       1       1      13        4.244946        4.323078        0.108697
      -2       2      13        9.050819        9.257105        0.124253
      -1       2      13        5.919061        5.815497        0.112340
      -4       0      14        2.064725        2.110616        0.117428
      -3       0      14        6.827098        6.794042        0.125758
      -2       0      14       12.306703       12.450301        0.172272
      -1       0      14       11.433374       11.548593        0.162637
       0       0      14       11.893727       11.778795        0.579687
      -3       1      14        1.007050        0.655820        0.274900
      -2       1      14        7.032844        7.210201        0.110483
      -1       1      14       11.093528       11.127893        0.157934

# start Validation Reply Form
_vrf_PLAT088_HAR_B3LYP_oxa11_08
;
PROBLEM: Poor Data / Parameter Ratio ....................       7.89 Note 
RESPONSE: The goal of the study was to check how cutting diffraction data
to different resolutions influences refinement results, thus a decreased
data / parameter ratio is a natural consequence of the data cutting procedure.
;
_vrf_PLAT417_HAR_B3LYP_oxa11_08
;
PROBLEM: Short Inter D-H..H-D
RESPONSE: This is a very strong hydrogen bond and this is the reason why
the distance is so short.
;
# end Validation Reply Form
