# Supplementary material for: On the accuracy and precision of X-ray and neutron diffraction results as a function of resolution and the electron density model
Source: IUCrJ. 2020 Aug 25;7(Pt 5):920–33. doi: 10.1107/S2052252520010441 (PMC7467170; doi:10.1107/S2052252520010441)
Supplement: Supplementary file 2 [file m-07-00920-sup2.zip › cif_deposition/HAR_B3LYP_oxa11_12.cif]

# ========================
# TONTO generated CIF file
# ========================

data_HAR_B3LYP_oxa11_12

_audit_creation_date               2016-1-14
_audit_creation_method             'Tonto 3.2.0 v. 196f026'

# --------------------
# Chemical information
# --------------------

_chemical_formula_sum             'C2 H6 O6'
_chemical_formula_moiety          'C2 H2 O4, 2(H2 O)'
_chemical_formula_weight           126.07
_chemical_compound_source          'see text'
_chemical_absolute_configuration   unk

# --------------------
# Symmetry information
# --------------------

_symmetry_cell_setting             Monoclinic
_symmetry_space_group_name_H-M     'P 21/c'
_symmetry_space_group_name_Hall    '-P 2ybc'
_symmetry_Int_Tables_number        '14'

loop_
    _symmetry_equiv_pos_as_xyz
'+x, +y, +z'
'-x, -y, -z'
'-x, +y+1/2, -z+1/2'
'+x, -y+1/2, +z+1/2'

# ---------------------
# Unit cell information
# ---------------------

_cell_length_a                6.0924(4) 
_cell_length_b                3.4919(2) 
_cell_length_c                11.8409(7) 
_cell_angle_alpha             90.00 
_cell_angle_beta              103.836(2) 
_cell_angle_gamma             90.00 
_cell_volume                   244.59(3) 

_cell_formula_units_Z             2
_cell_measurement_temperature     100(1)
_cell_measurement_reflns_used        4573
_cell_measurement_theta_min          3.4417
_cell_measurement_theta_max          45.426
_exptl_crystal_density_diffrn     1.709 
_exptl_crystal_F_000              132 
_exptl_absorpt_coefficient_mu     0.181 
_exptl_crystal_description        unspecified
_exptl_crystal_size_max                 0.192
_exptl_crystal_size_mid                 0.172
_exptl_crystal_size_min                 0.122
_exptl_crystal_colour             colourless
_exptl_absorpt_correction_type    multi-scan
_exptl_absorpt_process_details
;
 Absorption correction done by SORTAV
 Blessing, R. H.: (1995) Acta Cryst. A51, 33-38
;
_exptl_absorpt_correction_T_min    0.942
_exptl_absorpt_correction_T_max    1.001

#=======================================================================

# EXPERIMENTAL DATA

_diffrn_reflns_av_R_equivalents   0.0000
_diffrn_reflns_av_unetI/netI      0.0315
_diffrn_reflns_limit_h_max        9
_diffrn_reflns_limit_h_min        -10
_diffrn_reflns_limit_k_max        7
_diffrn_reflns_limit_k_min        0
_diffrn_reflns_limit_l_max        23
_diffrn_reflns_limit_l_min        0
_diffrn_reflns_number             1759
_diffrn_reflns_theta_full         26.00
_diffrn_reflns_theta_max          45.52
_diffrn_reflns_theta_min          3.44
_diffrn_ambient_temperature       100(1)
_diffrn_measured_fraction_theta_full 1.000
_diffrn_measured_fraction_theta_max 0.854
_diffrn_measurement_device_type   'Bruker APEX-II CCD'
_diffrn_measurement_method        '\f and \w scans'
_diffrn_radiation_monochromator   'graphite'
_diffrn_radiation_type            MoK\a
_diffrn_radiation_wavelength      0.71073
_diffrn_source                    'fine-focus sealed tube'
_diffrn_standards_number          0
_reflns_number_gt                 1496
_reflns_number_total              1759
_reflns_threshold_expression      >0sigma(F)

#  
# Refinement details
#  
_refine_special_details          
;
  .  H thermal motions refined anisotropically.
  .  Hirshfeld atom refinement (HAR):
     .  Uses aspherical atomic scattering factors
        obtained from Hirshfeld partitioning of a
        gaussian quantum chemical wavefunction.
     .  Hirshfeld weight functions obtained from
        spherically averaged unrestricted atomic
        densities.
  .  Wavefunction type : rks b3lypgxb3lypgc using cluster
 charges, radius=8.0 angstrom
  .  Gaussian basis set: cc pVTZ
  .  Refinement based on |F| with weight=1/sigma(|F|)
  .  Negative |F|^^2 were pruned from the data
  .  Eigenvalues < 0.1E-04 removed from normal equations
  .  Reflection used in the refinement appear below
  .  Refined using the Tonto program:
     .  Version: 3.2 v. 196f026
     .  Platform: INTEL-ifort-on-LINUX
     .  Build date: Wed Feb  4 17:27:23 CET 2015
;

# Standard CIF keys and data

_refine_ls_structure_factor_coeff  F
_refine_ls_matrix_type             full
_refine_ls_R_factor_gt             0.0239
_refine_ls_wR_factor_gt            0.0214
_refine_ls_goodness_of_fit_ref     0.979792
_refine_ls_number_reflns           1759
_refine_ls_number_parameters       64
_refine_ls_number_restraints       0
_refine_ls_number_constraints      0
_refine_ls_hydrogen_treatment      refall
_refine_ls_weighting_scheme        sigma
_refine_ls_weighting_details       'w=1/\s(F)'
_refine_ls_shift/su_max            0.0100
_refine_ls_extinction_method       none

_refine_diff_density_max               0.194369
_refine_diff_density_min              -0.145854 

# ---------------------
# Coordinates and ADP's
# ---------------------

loop_
_atom_site_label
_atom_site_fract_x
_atom_site_fract_y
_atom_site_fract_z
_atom_site_adp_type
_atom_site_occupancy
O1 0.43494(3) 0.44407(5) 0.34988(1) Uani 1.000000000
O2 0.24245(3) 0.74264(5) 0.46370(1) Uani 1.000000000
C1 0.40303(4) 0.55875(6) 0.44799(2) Uani 1.000000000
H1 0.304(1) 0.520(2) 0.2785(7) Uani 1.000000000
O5 0.13005(3) 0.63126(6) 0.17854(2) Uani 1.000000000
H3 0.190(1) 0.693(2) 0.1136(6) Uani 1.000000000
H4 0.007(1) 0.456(2) 0.1512(6) Uani 1.000000000

loop_
_atom_site_aniso_label
_atom_site_aniso_U_11
_atom_site_aniso_U_22
_atom_site_aniso_U_33
_atom_site_aniso_U_12
_atom_site_aniso_U_13
_atom_site_aniso_U_23
O1 0.01289(8) 0.01866(8) 0.00816(7) 0.00452(5) 0.00170(6) -0.00054(6)
O2 0.01126(8) 0.01774(7) 0.00963(7) 0.00506(5) 0.00111(6) -0.00066(6)
C1 0.00946(9) 0.01100(7) 0.00816(8) 0.00147(5) 0.00143(6) -0.00008(6)
H1 0.034(4) 0.039(4) 0.038(6) -0.005(4) 0.023(4) -0.005(4)
O5 0.01103(8) 0.01774(7) 0.00958(7) -0.00176(5) 0.00083(6) 0.00092(6)
H3 0.030(4) 0.048(4) 0.025(4) 0.001(3) 0.010(3) 0.003(4)
H4 0.032(4) 0.037(4) 0.035(4) -0.011(3) 0.004(3) 0.000(3)

loop_
_geom_bond_atom_site_label_1
_geom_bond_atom_site_label_2
_geom_bond_distance
 O1 C1 1.2866(3)
 O2 C1 1.2209(3)
 O1 H1 1.055(9)
 O5 H3 0.952(7)
 O5 H4 0.964(7)

loop_
_geom_angle_atom_site_label_1     
_geom_angle_atom_site_label_2
_geom_angle_atom_site_label_3
_geom_angle     
 O1 C1 O2  126.91(2)
 C1 O1 H1 113.7(4)
 H3 O5 H4 107.0(6)

# Standard CIF keys and data

# ---------------
# Reflection data
# ---------------

loop_
    _diffrn_refln_index_h
    _diffrn_refln_index_k
    _diffrn_refln_index_l
    _diffrn_refln_F_calc
    _diffrn_refln_F_meas
    _diffrn_refln_F_sigma
       1       0       0       31.991619       31.345335        0.368408
       2       0       0        7.631091        7.846337        0.142312
       3       0       0       32.031177       33.230107        0.619526
       4       0       0       10.941447       11.062097        0.257006
       5       0       0       12.860258       13.234425        0.340628
       6       0       0       24.744413       25.650341        0.407322
       7       0       0       16.803065       17.479703        0.410725
       8       0       0        8.391174        8.697873        0.308356
       1       1       0       64.087876       64.119342        0.733381
       2       1       0       30.761090       31.508253        0.366641
       3       1       0       16.995558       17.431294        0.226353
       4       1       0        2.522028        2.460752        0.083127
       5       1       0        1.030277        1.161077        0.093650
       6       1       0        1.297235        1.041393        0.139008
       7       1       0       14.735131       14.887915        0.213106
       8       1       0        0.026113        0.503090        0.503090
       0       2       0        6.124055        5.965484        0.122026
       1       2       0       29.268937       28.902249        0.340211
       2       2       0       37.070258       36.988241        0.436771
       3       2       0        2.356354        2.326048        0.075004
       4       2       0       17.735261       17.689545        0.205838
       5       2       0        8.102034        8.054874        0.102390
       6       2       0        0.408498        0.467654        0.247881
       7       2       0        9.587677        9.860629        0.146979
       8       2       0       10.492059       10.810180        0.178153
       1       3       0        7.128416        7.114844        0.091383
       2       3       0        5.862756        5.849872        0.080210
       3       3       0       13.730558       13.670772        0.160035
       4       3       0        3.910973        3.927595        0.075323
       5       3       0       17.984136       17.871765        0.247634
       6       3       0        0.027384        0.436234        0.258751
       7       3       0        1.259847        1.231625        0.186541
       8       3       0        6.764132        6.719003        0.192365
       0       4       0        2.746073        2.813965        0.095124
       1       4       0        6.944586        7.062577        0.099101
       2       4       0        5.827124        5.936245        0.093215
       3       4       0        4.105256        4.224808        0.074386
       4       4       0       13.278666       13.445073        0.195923
       5       4       0        4.869480        4.905507        0.095518
       6       4       0        6.697440        6.755516        0.179119
       7       4       0        5.075370        5.048663        0.206556
       8       4       0        0.227744        0.631427        0.631427
       1       5       0        3.416190        3.331516        0.073756
       2       5       0        5.576091        5.704735        0.085838
       3       5       0        6.768992        6.824588        0.105064
       4       5       0        0.694770        0.711477        0.217514
       5       5       0        3.702079        3.589429        0.094862
       6       5       0        8.444625        8.293130        0.137396
       7       5       0        6.020736        6.085228        0.211813
       8       5       0        1.666977        1.392480        0.508568
       0       6       0        6.815228        6.805659        0.121275
       1       6       0        4.105585        4.101463        0.085122
       2       6       0        1.541449        1.674575        0.107507
       3       6       0        0.433244        0.521249        0.521249
       4       6       0        1.585239        1.441423        0.140346
       5       6       0        4.257767        4.363026        0.123215
       6       6       0        5.461858        5.662420        0.254648
      -8       1       1        8.640571        8.829836        0.228964
      -7       1       1        6.935114        6.820264        0.196519
      -6       1       1        1.871564        1.877365        0.077393
      -5       1       1       12.245614       12.118168        0.169528
      -4       1       1       15.395377       15.598718        0.194173
      -3       1       1       29.132366       30.078065        0.354842
      -2       1       1       22.170696       22.545731        0.261432
      -1       1       1       87.671893       85.491286        0.984482
       0       1       1       35.004834       34.548372        0.419938
       1       1       1        9.988547       10.053358        0.156388
       2       1       1       13.124037       13.383198        0.180168
       3       1       1       33.961278       34.465200        0.425664
       4       1       1       20.230357       20.530465        0.250426
       5       1       1       16.823742       16.515750        0.205631
       6       1       1       22.010886       22.627196        0.333475
       7       1       1        1.767131        1.823266        0.147408
       8       1       1        1.090820        0.975449        0.229526
      -8       2       1       10.196094       10.286399        0.176008
      -7       2       1        0.202526        0.487032        0.366616
      -6       2       1       13.621462       13.176115        0.168425
      -5       2       1        5.029705        4.962761        0.081983
      -4       2       1       11.911731       11.787705        0.142105
      -3       2       1       14.866497       14.879180        0.175099
      -2       2       1       20.105301       20.252160        0.249911
      -1       2       1       19.388604       19.216920        0.225869
       0       2       1       14.068951       13.970684        0.177207
       1       2       1       26.658291       26.555979        0.309265
       2       2       1        2.151640        2.218851        0.091129
       3       2       1        4.675376        4.550824        0.075000
       4       2       1       14.215006       13.955286        0.164347
       5       2       1        8.246504        8.233893        0.104871
       6       2       1        4.978526        5.140914        0.103058
       7       2       1        5.328226        5.271907        0.153704
       8       2       1        7.426726        7.362948        0.183393
      -8       3       1        0.808244        0.704982        0.680487
      -7       3       1        2.279060        2.244772        0.105146
      -6       3       1        5.905857        5.940455        0.095115
      -5       3       1        7.238602        7.229799        0.100424
      -4       3       1        3.664388        3.575472        0.082479
      -3       3       1        3.219052        3.258834        0.066186
      -2       3       1       19.596230       19.530489        0.228158
      -1       3       1        0.464704        0.618789        0.136296
       0       3       1       11.711726       11.556384        0.136664
       1       3       1        9.172592        9.145600        0.118087
       2       3       1        8.953430        8.893143        0.108213
       3       3       1        2.431819        2.511573        0.066006
       4       3       1        9.956002        9.837581        0.137426
       5       3       1        8.461922        8.456359        0.129715
       6       3       1        0.388259        0.409756        0.409756
       7       3       1        8.548520        8.601046        0.177983
       8       3       1        0.631609        0.852350        0.571458
       9       3       1        4.017603        4.273874        0.231103
      -8       4       1        7.394791        7.890501        0.199727
      -7       4       1        7.523943        7.613344        0.124819
      -6       4       1        4.581322        4.531004        0.089496
      -5       4       1        2.922252        2.921883        0.084983
      -4       4       1        0.621966        0.625540        0.187134
      -3       4       1        7.531530        7.607891        0.099096
      -2       4       1        6.653737        6.745739        0.109475
      -1       4       1        4.025019        4.100975        0.068854
       0       4       1        5.727531        5.784203        0.083852
       1       4       1        1.249211        1.219016        0.080684
       2       4       1        0.173577        0.310966        0.282682
       3       4       1        0.937933        0.665582        0.159025
       4       4       1        1.136004        1.162282        0.105921
       5       4       1        3.573591        3.640330        0.086459
       6       4       1        0.396667        0.437150        0.362317
       7       4       1        1.948204        1.817498        0.341693
       8       4       1        2.383070        2.156780        0.324841
       9       4       1        2.458811        2.713817        0.296214
      -8       5       1        3.454774        3.399118        0.265749
      -7       5       1        3.067970        3.366304        0.241404
      -6       5       1        0.211900        0.502792        0.502792
      -5       5       1        2.727349        2.458638        0.102836
      -4       5       1        0.294067        0.479166        0.479166
      -3       5       1        0.687166        0.782624        0.171314
      -2       5       1        0.927117        1.076569        0.131529
      -1       5       1        5.162231        5.369171        0.102104
       0       5       1        0.354746        0.424971        0.242214
       1       5       1        0.446287        0.580861        0.206562
       2       5       1        3.203800        3.237746        0.077683
       3       5       1        4.857034        4.911110        0.096860
       4       5       1        2.356657        2.178233        0.101963
       5       5       1        0.555224        0.565066        0.515066
       6       5       1        3.253797        3.230789        0.142748
       7       5       1        0.369730        0.676018        0.676018
       8       5       1        0.759538        0.797371        0.703031
      -6       6       1        2.071083        2.033322        0.270569
      -5       6       1        0.291245        0.503587        0.373972
      -4       6       1        0.562655        0.543599        0.331232
      -3       6       1        4.780283        4.897040        0.098707
      -2       6       1        1.272045        1.214578        0.135087
      -1       6       1        2.484705        2.490723        0.100618
       0       6       1        3.958146        3.974796        0.087895
       1       6       1        4.010128        3.912544        0.085404
       2       6       1        1.174038        1.090780        0.152590
       3       6       1        1.646701        1.364295        0.140693
       4       6       1        3.157117        3.037878        0.101519
       5       6       1        3.415522        3.408225        0.134695
       0       7       1        4.826442        4.533762        0.174863
      -8       0       2        3.054743        3.022400        0.418921
      -7       0       2        6.150551        5.995915        0.159135
      -6       0       2       21.928879       21.958597        1.057162
      -5       0       2       15.386477       15.928591        0.222541
      -4       0       2       50.471327       51.489902        0.618102
      -3       0       2        6.156721        5.914558        0.126726
      -2       0       2       40.912737       40.384774        0.542586
      -1       0       2       45.261111       44.922044        0.519341
       0       0       2       19.016906       19.466638        0.246597
       1       0       2        5.175790        5.351075        0.108079
       2       0       2       98.031247       99.995000        1.243949
       3       0       2       22.132316       22.985430        0.290937
       4       0       2        0.007655        0.447661        0.290817
       5       0       2       42.180963       43.117050        0.555683
       6       0       2        8.783655        8.889094        0.129015
       7       0       2        9.525623        9.803010        0.145060
       8       0       2        6.274856        6.298730        0.336851
      -8       1       2        0.049769        0.532447        0.471620
      -7       1       2       15.110996       15.602884        0.261437
      -6       1       2        4.223699        4.122984        0.077740
      -5       1       2       25.999419       25.523323        0.300912
      -4       1       2       12.273690       12.458732        0.157919
      -3       1       2        9.179416        9.545208        0.134470
      -2       1       2       38.390099       39.211223        0.550649
      -1       1       2       19.708710       19.981491        0.230036
       0       1       2       15.182603       15.372053        0.206302
       1       1       2       33.493102       34.031897        0.446483
       2       1       2        2.636202        2.597614        0.091043
       3       1       2       34.206851       34.765069        0.436072
       4       1       2       22.299815       22.344351        0.266307
       5       1       2       12.335954       12.489195        0.168075
       6       1       2       12.597621       12.825755        0.184553
       7       1       2        0.680086        0.467012        0.370058
       8       1       2        2.368978        2.234278        0.248051
      -7       2       2        0.915069        0.980102        0.136894
      -6       2       2       10.267145       10.303397        0.127937
      -5       2       2        1.261159        1.247237        0.094675
      -4       2       2        6.011001        5.806376        0.083090
      -3       2       2       21.843044       21.689629        0.259743
      -2       2       2       35.748151       35.906963        0.442756
      -1       2       2        4.661521        4.599674        0.087025
       0       2       2       18.453605       18.710959        0.216095
       1       2       2        0.468808        0.344384        0.244384
       2       2       2        2.773279        2.815262        0.085354
       3       2       2       27.217987       27.180140        0.328697
       4       2       2       28.002693       27.821574        0.331940
       5       2       2        2.972533        3.012208        0.077264
       6       2       2        0.345288        0.447772        0.308488
       7       2       2        4.148281        4.003124        0.152929
       8       2       2        0.581033        0.718749        0.609204
      -8       3       2        4.715479        4.935686        0.204725
      -7       3       2        2.218256        2.177384        0.114473
      -6       3       2        5.496499        5.545088        0.096969
      -5       3       2        0.490693        0.470956        0.211727
      -4       3       2        6.041924        5.970176        0.095229
      -3       3       2       26.060822       25.934340        0.317354
      -2       3       2       13.407418       13.477017        0.190558
      -1       3       2        9.318688        9.338255        0.125275
       0       3       2       17.624480       17.485708        0.216951
       1       3       2       11.180377       11.163333        0.139268
       2       3       2       15.587515       15.423359        0.177376
       3       3       2        7.430008        7.545595        0.095897
       4       3       2        1.586779        1.481351        0.077713
       5       3       2        3.807143        3.831971        0.083905
       6       3       2        1.393115        1.269409        0.144065
       7       3       2        7.705572        7.910247        0.180305
       8       3       2        4.937063        4.942368        0.209927
       9       3       2        2.496231        2.147347        0.337126
      -8       4       2        7.073366        7.444394        0.200155
      -7       4       2        4.176969        4.023928        0.160381
      -6       4       2        0.012582        0.364143        0.364143
      -5       4       2        0.060932        0.351710        0.321710
      -4       4       2        3.775895        3.750333        0.080728
      -3       4       2        5.399445        5.396573        0.081218
      -2       4       2       12.873896       12.815615        0.154652
      -1       4       2        5.186665        5.120254        0.074959
       0       4       2       12.504572       12.735384        0.163590
       1       4       2       12.279789       12.354756        0.167057
       2       4       2        2.333196        2.211380        0.068414
       3       4       2        2.475033        2.390105        0.068316
       4       4       2        1.273791        1.189285        0.101122
       5       4       2        0.488542        0.401373        0.366732
       6       4       2        8.304045        8.751743        0.180453
       7       4       2        2.034781        2.000700        0.322278
       8       4       2        6.013775        6.149715        0.207494
       9       4       2        5.772989        6.168792        0.212199
      -7       5       2        7.071418        7.137857        0.124156
      -6       5       2        1.325682        1.324575        0.152014
      -5       5       2        3.316985        3.224128        0.112055
      -4       5       2        7.767903        7.850860        0.108832
      -3       5       2        2.487555        2.509761        0.108720
      -2       5       2        6.552079        6.596135        0.101907
      -1       5       2       13.855141       14.175683        0.171398
       0       5       2        4.489897        4.509545        0.077052
       1       5       2        5.779184        5.873159        0.087228
       2       5       2        2.243911        2.378949        0.079384
       3       5       2        2.857964        2.899603        0.079923
       4       5       2        1.484070        1.554091        0.118473
       5       5       2        3.501949        3.715239        0.312593
       6       5       2        0.728895        0.881136        0.572267
       7       5       2        5.731425        5.576648        0.216237
      -6       6       2        3.333906        3.175846        0.143521
      -5       6       2        0.881470        0.815721        0.336033
      -4       6       2        3.509941        3.501143        0.098056
      -3       6       2        2.203348        2.198431        0.135545
      -2       6       2        0.409355        0.566480        0.275448
      -1       6       2        4.242493        4.219597        0.085955
       0       6       2        5.104077        5.225227        0.089568
       1       6       2        2.741046        2.756411        0.100417
       2       6       2        4.326750        4.448146        0.089820
       3       6       2        1.846970        1.994141        0.177276
       4       6       2        1.206712        0.853464        0.367048
       5       6       2        3.304682        3.423449        0.135136
      -8       1       3        7.005989        7.407631        0.183574
      -7       1       3        3.086569        3.019172        0.108004
      -6       1       3        1.805273        1.922004        0.082711
      -5       1       3       11.503883       11.637440        0.139179
      -4       1       3        2.074056        2.013852        0.078600
      -3       1       3       20.506131       20.948747        0.315279
      -2       1       3        7.313104        7.484050        0.117911
      -1       1       3       29.634960       29.991999        0.348787
       0       1       3        6.982738        6.947086        0.108519
       1       1       3       45.807773       46.366475        0.719131
       2       1       3       34.912386       34.985140        0.415789
       3       1       3       10.745267       10.661144        0.143540
       4       1       3       23.516923       23.458048        0.312422
       5       1       3        2.114125        2.189612        0.080157
       6       1       3        7.594359        7.733111        0.124234
       7       1       3        4.397672        4.502999        0.106637
       8       1       3       14.722802       14.884556        0.218268
      -8       2       3        4.287401        4.254409        0.351846
      -7       2       3        7.638309        7.531268        0.162279
      -6       2       3       12.704250       12.693305        0.234573
      -5       2       3        3.343766        3.409105        0.079241
      -4       2       3       14.554467       14.469278        0.169977
      -3       2       3       28.228684       28.692856        0.342548
      -2       2       3        5.080939        5.101666        0.112578
      -1       2       3       21.287723       21.411913        0.280183
       0       2       3        0.469741        0.346699        0.202824
       1       2       3       30.829537       30.837477        0.423993
       2       2       3        6.626953        6.794115        0.101208
       3       2       3       16.619368       16.245923        0.214079
       4       2       3       12.006556       11.867603        0.155216
       5       2       3        7.967153        7.937884        0.112413
       6       2       3        6.066916        5.932706        0.118155
       7       2       3        3.528550        3.442238        0.123503
       8       2       3        3.574883        3.561180        0.235221
       9       2       3        3.647690        3.675459        0.248361
      -8       3       3        4.250078        4.330012        0.118124
      -7       3       3        2.447104        2.483445        0.087845
      -6       3       3        1.813131        1.805990        0.083347
      -5       3       3        4.055365        4.159567        0.074840
      -4       3       3        7.869369        7.843660        0.099630
      -3       3       3        3.186445        3.084866        0.072973
      -2       3       3        1.957566        1.999225        0.067852
      -1       3       3        6.128200        6.117434        0.109689
       0       3       3       15.144694       15.097351        0.175220
       1       3       3        0.368306        0.314006        0.264006
       2       3       3        3.535730        3.505710        0.071034
       3       3       3       16.175915       16.058020        0.217250
       4       3       3        1.949222        1.936724        0.078499
       5       3       3        3.512140        3.410425        0.106034
       6       3       3        1.412379        1.304071        0.174513
       7       3       3        6.337391        6.584224        0.183989
       8       3       3        1.185123        1.117139        0.524602
       9       3       3        5.997603        6.225673        0.211190
      -8       4       3        6.319149        6.349173        0.361436
      -7       4       3        1.280687        1.272439        0.139875
      -6       4       3        4.252157        4.383264        0.175889
      -5       4       3        8.043677        7.997625        0.140399
      -4       4       3       12.690802       12.889143        0.156115
      -3       4       3       12.467942       12.523977        0.150619
      -2       4       3        9.403128        9.533520        0.115930
      -1       4       3        0.266854        0.311448        0.279825
       0       4       3        3.304218        3.264506        0.073738
       1       4       3        6.212890        6.268413        0.094840
       2       4       3       12.106844       12.313407        0.146238
       3       4       3        6.978790        7.114281        0.095307
       4       4       3        2.696408        2.734447        0.093254
       5       4       3        1.792538        2.034085        0.267817
       6       4       3        0.872845        0.834146        0.539528
       7       4       3        1.651749        1.757925        0.377925
       8       4       3        2.480416        2.741514        0.290351
       9       4       3        0.081951        0.847231        0.620736
      -8       5       3        0.239351        0.747596        0.747596
      -7       5       3        2.976169        2.780090        0.293808
      -6       5       3        1.730177        1.749486        0.160681
      -5       5       3        2.763303        2.952220        0.091748
      -4       5       3        2.499466        2.540157        0.082740
      -3       5       3        3.460874        3.390870        0.097847
      -2       5       3        2.931264        2.997132        0.077903
      -1       5       3        1.795710        1.803441        0.107564
       0       5       3        1.757018        1.775810        0.085928
       1       5       3        1.263880        1.350074        0.096240
       2       5       3        1.857602        1.935278        0.085062
       3       5       3        0.225435        0.501797        0.274640
       4       5       3        3.058068        3.209517        0.103394
       5       5       3        1.729101        1.904337        0.339633
       6       5       3        1.399460        1.122809        0.523726
       7       5       3        1.844484        1.972055        0.369307
      -6       6       3        0.933254        0.972625        0.326406
      -5       6       3        7.183207        7.071139        0.228186
      -4       6       3        5.820003        5.897627        0.130045
      -3       6       3        1.581194        1.311907        0.241066
      -2       6       3        6.527898        6.310547        0.100555
      -1       6       3        0.409182        0.436692        0.327148
       0       6       3        3.263147        3.069528        0.100774
       1       6       3        1.329138        0.940744        0.173802
       2       6       3        5.852983        5.920642        0.095696
       3       6       3        1.251854        1.050619        0.189631
       4       6       3        1.303338        1.174393        0.230413
       5       6       3        2.362919        2.296497        0.177583
      -8       0       4        3.427003        3.003015        0.424702
      -7       0       4       10.348417       10.293202        0.290702
      -6       0       4        2.776777        2.713503        0.123754
      -5       0       4        6.849130        6.643418        0.189039
      -4       0       4       17.911560       18.733660        0.243933
      -3       0       4       15.347749       15.477726        0.220269
      -2       0       4       73.481216       70.940820        0.907543
      -1       0       4       47.428172       47.664347        1.181447
       0       0       4       13.243401       13.442842        0.187277
       1       0       4       69.405593       70.261298        1.021858
       2       0       4        4.687482        4.881905        0.136276
       3       0       4        7.550690        7.569808        0.148286
       4       0       4        9.880486        9.907573        0.217784
       5       0       4        5.548681        5.601875        0.124375
       6       0       4        2.044963        2.142779        0.125726
       7       0       4       26.454582       26.872291        0.404385
      -8       1       4        8.769405        8.720493        0.211263
      -7       1       4        1.000509        1.010841        0.188284
      -6       1       4        9.248240        9.168042        0.176991
      -5       1       4       15.704282       15.623700        0.223375
      -4       1       4        9.459947        9.593644        0.122741
      -3       1       4       24.585215       24.851559        0.302629
      -2       1       4       30.617386       31.056722        0.363238
      -1       1       4       25.299953       25.367302        0.297001
       0       1       4       63.568461       63.970227        0.731315
       1       1       4       13.271294       13.525162        0.182748
       2       1       4        4.943271        5.011287        0.091836
       3       1       4        5.693929        5.686651        0.100776
       4       1       4        2.768380        2.803872        0.076933
       5       1       4       10.223366       10.198039        0.152642
       6       1       4       11.995606       12.319903        0.184005
       7       1       4        9.524168        9.593696        0.137269
       8       1       4        9.282556        9.576899        0.182167
      -8       2       4        6.389498        6.242355        0.110798
      -7       2       4        2.996915        2.849105        0.095980
      -6       2       4        3.788450        3.744730        0.083173
      -5       2       4        8.686187        8.736933        0.112607
      -4       2       4       12.883274       13.025360        0.181295
      -3       2       4        8.395806        8.315167        0.112241
      -2       2       4        7.891484        7.857099        0.106292
      -1       2       4       24.642525       24.930102        0.306333
       0       2       4       22.230796       22.214860        0.325593
       1       2       4        7.250972        7.123763        0.124763
       2       2       4        1.886418        1.713797        0.097474
       3       2       4       15.567124       15.566952        0.231047
       4       2       4        6.455446        6.467148        0.100045
       5       2       4       12.630359       12.633289        0.159717
       6       2       4       11.241644       11.039022        0.147741
       7       2       4        1.125774        1.103766        0.220251
       8       2       4        6.070604        6.334193        0.195871
       9       2       4        9.652490        9.767804        0.197120
      -9       3       4        7.372624        7.282925        0.239844
      -8       3       4        0.103073        0.446318        0.446318
      -7       3       4       14.068094       14.279706        0.201354
      -6       3       4        3.455117        3.455575        0.074008
      -5       3       4        5.554253        5.592406        0.081598
      -4       3       4       25.324951       25.521755        0.338626
      -3       3       4       11.017999       11.060289        0.136920
      -2       3       4        4.959670        4.948636        0.080680
      -1       3       4       12.410436       12.274771        0.168161
       0       3       4       12.347288       12.349494        0.161795
       1       3       4        4.608959        4.694997        0.074824
       2       3       4       24.092648       23.921120        0.288304
       3       3       4       16.891587       16.843396        0.197075
       4       3       4       11.357937       11.452511        0.147202
       5       3       4        3.216855        3.155281        0.092505
       6       3       4        0.934860        0.680515        0.345253
       7       3       4        6.029372        6.309200        0.187925
       8       3       4        5.289471        5.290180        0.213074
       9       3       4        4.115761        4.339700        0.240066
      -9       4       4        0.912109        0.873270        0.843270
      -8       4       4        5.361758        5.309896        0.131480
      -7       4       4        2.358667        2.019307        0.174883
      -6       4       4       10.499944       10.560776        0.206067
      -5       4       4        7.980804        8.119606        0.110174
      -4       4       4        1.447424        1.451241        0.093964
      -3       4       4        8.762158        8.901685        0.132820
      -2       4       4        1.123852        1.051190        0.090149
      -1       4       4        1.090727        1.021910        0.085908
       0       4       4        5.775317        5.752652        0.105263
       1       4       4        2.851058        2.850035        0.072068
       2       4       4       12.069201       11.963695        0.149297
       3       4       4       10.106818        9.975269        0.133674
       4       4       4        2.045881        1.888915        0.097882
       5       4       4        8.296508        8.741110        0.165097
       6       4       4        4.025445        4.209394        0.208144
       7       4       4        2.592684        2.715658        0.280314
       8       4       4        2.485604        2.732581        0.288650
       9       4       4        0.369167        0.738715        0.738715
      -8       5       4        0.590134        0.697782        0.458199
      -7       5       4        2.150845        2.068526        0.149073
      -6       5       4        9.857638        9.890602        0.214859
      -5       5       4       13.040715       13.087016        0.168425
      -4       5       4        1.220064        1.020833        0.240256
      -3       5       4        5.076175        5.167495        0.095907
      -2       5       4        3.001806        3.049574        0.111190
      -1       5       4        3.588984        3.588872        0.088157
       0       5       4        8.056988        8.210725        0.108441
       1       5       4       15.579845       15.840770        0.191489
       2       5       4        2.761768        2.534186        0.111997
       3       5       4        0.463454        0.394335        0.394335
       4       5       4        7.751090        7.788132        0.129607
       5       5       4        3.008725        3.025888        0.257766
       6       5       4        6.286699        6.568638        0.200671
       7       5       4        2.500555        2.686057        0.296266
      -6       6       4        2.890179        2.768411        0.146961
      -5       6       4        2.647417        2.541633        0.120105
      -4       6       4        2.977387        3.019752        0.151477
      -3       6       4        1.793217        1.719506        0.148678
      -2       6       4        0.413429        0.568946        0.296183
      -1       6       4        2.172999        1.980303        0.136394
       0       6       4        1.420008        1.315941        0.217578
       1       6       4        3.727857        3.722902        0.087245
       2       6       4        4.331428        4.274927        0.103237
       3       6       4        1.715388        1.934787        0.150606
       4       6       4        0.546968        0.650461        0.529218
       5       6       4        2.073573        2.000725        0.242971
      -8       1       5        7.712431        7.819015        0.187829
      -7       1       5        2.421961        2.305493        0.126411
      -6       1       5       15.833796       15.661737        0.205023
      -5       1       5        9.017561        8.884593        0.118751
      -4       1       5        0.150475        0.344238        0.238408
      -3       1       5       23.442718       24.269322        0.309982
      -2       1       5        7.470850        7.476697        0.107640
      -1       1       5        1.825028        1.505888        0.108391
       0       1       5       13.560827       13.763720        0.174018
       1       1       5       17.296823       17.445057        0.256979
       2       1       5        7.373912        7.401216        0.106492
       3       1       5        3.606552        3.693914        0.070794
       4       1       5       15.377681       15.231546        0.200246
       5       1       5        1.755079        1.821922        0.088313
       6       1       5       12.380441       12.594840        0.172280
       7       1       5       10.183986       10.211758        0.172336
       8       1       5        0.086785        0.581979        0.581979
      -8       2       5        9.283870        9.310854        0.124015
      -7       2       5        5.178165        5.102450        0.094856
      -6       2       5        3.451030        3.443545        0.095411
      -5       2       5       21.538086       21.673947        0.257832
      -4       2       5        4.033221        4.094264        0.074563
      -3       2       5        2.627106        2.616677        0.084702
      -2       2       5        2.802124        2.937737        0.075850
      -1       2       5       36.386736       36.116617        0.431606
       0       2       5       11.380340       11.462111        0.150171
       1       2       5       15.449872       15.482571        0.197938
       2       2       5       20.221437       20.357554        0.248103
       3       2       5       12.900686       12.917817        0.246590
       4       2       5        1.261635        1.157584        0.127438
       5       2       5        6.236345        6.318782        0.096162
       6       2       5       15.889739       15.854652        0.218476
       7       2       5        1.404905        1.609534        0.336074
       8       2       5        4.421050        4.449382        0.216298
       9       2       5        2.825782        2.690929        0.285955
      -9       3       5        0.272563        0.558211        0.558211
      -8       3       5        1.501939        1.370584        0.157200
      -7       3       5        9.413418        9.328933        0.219872
      -6       3       5        1.301394        1.298461        0.107033
      -5       3       5        3.210995        3.101016        0.085191
      -4       3       5        8.669682        8.803181        0.126027
      -3       3       5        7.687705        7.773674        0.099496
      -2       3       5        4.312430        4.221256        0.070111
      -1       3       5        1.399198        1.491208        0.073004
       0       3       5        6.515890        6.474952        0.084881
       1       3       5        7.733154        7.610191        0.097867
       2       3       5        4.610901        4.652204        0.078912
       3       3       5        0.617860        0.547996        0.283232
       4       3       5        3.152125        3.056125        0.092884
       5       3       5       10.345392       10.379306        0.147493
       6       3       5        0.623954        1.227192        0.392926
       7       3       5        1.672174        1.860806        0.326531
       8       3       5        6.772712        6.975314        0.201172
       9       3       5        1.848012        1.761902        0.407207
      -9       4       5        0.316107        0.495883        0.495883
      -8       4       5        2.818413        2.927473        0.124297
      -7       4       5        7.709008        7.503333        0.215946
      -6       4       5       10.065201       10.399038        0.146234
      -5       4       5        6.026066        5.941044        0.093737
      -4       4       5        5.583816        5.592316        0.083142
      -3       4       5        0.949226        0.983056        0.094462
      -2       4       5        9.678702        9.692936        0.141548
      -1       4       5       12.734275       12.673200        0.182403
       0       4       5       14.316506       14.374630        0.206709
       1       4       5       11.812349       11.677757        0.160378
       2       4       5        6.994311        7.085549        0.146384
       3       4       5        0.884435        0.482183        0.239078
       4       4       5        7.320463        7.229039        0.289370
       5       4       5        7.004507        7.060028        0.168729
       6       4       5        6.075523        6.406325        0.187483
       7       4       5        7.257930        7.481511        0.194399
       8       4       5        2.645471        2.530810        0.306220
      -8       5       5        1.891370        1.201998        0.304112
      -7       5       5        1.570197        1.284056        0.637759
      -6       5       5        0.371104        0.457275        0.457275
      -5       5       5        0.680996        0.557853        0.299590
      -4       5       5        0.419042        0.446094        0.446094
      -3       5       5        1.668185        1.695288        0.106137
      -2       5       5        3.353338        3.383637        0.103241
      -1       5       5        0.720732        0.720278        0.191127
       0       5       5        2.849323        2.802838        0.081404
       1       5       5        3.305707        3.333767        0.095248
       2       5       5        1.831692        1.821703        0.101586
       3       5       5        2.244460        2.274071        0.155676
       4       5       5        2.314744        2.150814        0.282338
       5       5       5        0.922026        0.820366        0.604959
       6       5       5        0.054541        0.927739        0.578597
       7       5       5        0.146737        0.697137        0.697137
      -6       6       5        4.991016        4.725675        0.360815
      -5       6       5        1.925015        1.515718        0.226260
      -4       6       5        3.885465        3.790119        0.173214
      -3       6       5        1.396921        1.143110        0.181809
      -2       6       5        4.873345        4.979357        0.093971
      -1       6       5        1.477540        1.405560        0.209776
       0       6       5        8.729224        8.619571        0.121336
       1       6       5        5.590785        5.579695        0.112429
       2       6       5        0.765653        0.758222        0.362621
       3       6       5        2.965872        2.858933        0.181939
       4       6       5        2.632469        2.519861        0.439501
       5       6       5        4.461734        4.756469        0.283104
      -8       0       6        0.156920        0.682129        0.682129
      -7       0       6       25.820150       25.296442        0.358119
      -6       0       6       20.839899       20.729448        0.246284
      -5       0       6       17.468361       17.282361        0.199328
      -4       0       6       10.800249       10.723805        0.145998
      -3       0       6        5.698846        5.701403        0.217518
      -2       0       6       21.365571       21.152068        0.256375
      -1       0       6       23.046111       22.649724        0.293070
       0       0       6       51.529125       51.285086        0.678762
       1       0       6       24.477344       24.487344        0.312977
       2       0       6        3.093313        3.371795        0.252179
       3       0       6       39.149150       39.511897        0.482165
       4       0       6        5.976637        5.764460        0.105308
       5       0       6        4.148466        3.933192        0.109974
       6       0       6       10.475981       10.619793        0.182839
       7       0       6        1.809059        1.512481        0.194035
      -8       1       6        2.120821        1.915437        0.140360
      -7       1       6        7.050219        7.082796        0.102252
      -6       1       6       20.042937       19.834566        0.236352
      -5       1       6        3.267138        3.189828        0.077272
      -4       1       6       21.823220       21.880356        0.256065
      -3       1       6        1.071109        0.800687        0.218966
      -2       1       6        3.866958        3.812086        0.076447
      -1       1       6        1.050146        1.226540        0.127267
       0       1       6       28.599890       28.758999        0.347733
       1       1       6       23.529411       24.079659        0.287644
       2       1       6       33.576802       33.177703        0.505850
       3       1       6        3.440296        3.525762        0.069608
       4       1       6       10.267233       10.261579        0.128958
       5       1       6       14.596104       14.649232        0.177536
       6       1       6        7.453987        7.391820        0.105394
       7       1       6        1.649579        1.771327        0.158566
       8       1       6        3.344206        3.339162        0.246105
      -8       2       6       12.151562       12.258466        0.214796
      -7       2       6        2.342649        2.272774        0.086567
      -6       2       6        1.734155        1.525287        0.117132
      -5       2       6       14.694471       14.683324        0.178842
      -4       2       6        3.926654        3.967493        0.082651
      -3       2       6       19.224999       19.269146        0.229451
      -2       2       6       13.878729       13.727345        0.165634
      -1       2       6        7.053603        6.968070        0.100319
       0       2       6        3.667171        3.825180        0.091013
       1       2       6       20.685134       20.543856        0.257900
       2       2       6        5.225063        5.194901        0.092549
       3       2       6       10.969766       10.829589        0.164225
       4       2       6        4.237220        4.294881        0.080856
       5       2       6       11.288947       11.254332        0.144427
       6       2       6        2.384500        2.206332        0.160507
       7       2       6        3.881793        3.943476        0.214803
       8       2       6        0.272429        0.604814        0.604814
       9       2       6        2.800269        2.888789        0.291309
     -10       3       6        5.254126        4.731385        0.283014
      -9       3       6        1.585143        1.539383        0.128497
      -8       3       6        9.239948        9.184933        0.129272
      -7       3       6        6.470953        6.501154        0.155762
      -6       3       6        3.913042        4.106824        0.106324
      -5       3       6        3.543313        3.453259        0.088293
      -4       3       6        4.661268        4.793537        0.079940
      -3       3       6        0.416503        0.410974        0.225502
      -2       3       6       31.409005       31.603323        0.380735
      -1       3       6       16.833015       16.666433        0.203748
       0       3       6        0.622328        0.534041        0.191113
       1       3       6       10.803947       10.917417        0.132706
       2       3       6        2.540700        2.102713        0.138228
       3       3       6        7.210315        7.221288        0.244899
       4       3       6       16.784594       16.627086        0.207586
       5       3       6       15.367165       15.472556        0.222310
       6       3       6        0.725578        1.015185        0.455185
       7       3       6        4.171828        4.195712        0.217899
       8       3       6        6.057025        6.151992        0.206069
       9       3       6        6.345622        6.527404        0.211551
      -9       4       6        4.486294        4.364058        0.126134
      -8       4       6        3.452877        3.260981        0.153410
      -7       4       6        3.262887        3.369866        0.164558
      -6       4       6        2.252163        2.302911        0.115104
      -5       4       6        0.139549        0.338969        0.338969
      -4       4       6        8.774006        9.049199        0.114211
      -3       4       6        8.266225        8.346137        0.128534
      -2       4       6        3.193862        3.346790        0.097636
      -1       4       6       14.828259       14.822281        0.200379
       0       4       6        4.138569        4.179593        0.079471
       1       4       6        4.614816        4.730750        0.088553
       2       4       6        3.040614        2.965771        0.111827
       3       4       6        0.858768        0.903936        0.207660
       4       4       6        5.957628        6.042351        0.155416
       5       4       6        4.753419        4.914672        0.180857
       6       4       6        1.435655        1.138420        0.483515
       7       4       6        8.848898        9.319066        0.191361
       8       4       6        3.071080        3.098290        0.282300
      -8       5       6        1.066992        1.056078        0.235590
      -7       5       6        4.486563        4.375043        0.224742
      -6       5       6        4.173598        4.077254        0.114553
      -5       5       6        4.899106        4.985479        0.128834
      -4       5       6        3.806104        3.713489        0.105027
      -3       5       6        9.832196       10.012992        0.130178
      -2       5       6        0.206199        0.466369        0.466369
      -1       5       6        9.284643        9.369578        0.178115
       0       5       6       14.064322       14.419778        0.175481
       1       5       6        0.714482        0.627057        0.271248
       2       5       6        2.173193        1.978333        0.344656
       3       5       6        6.399651        6.554006        0.108310
       4       5       6        5.018031        5.009491        0.156142
       5       5       6        4.075947        4.167613        0.215399
       6       5       6       10.892784       11.302212        0.206267
      -6       6       6        1.681636        1.299308        0.196584
      -5       6       6        1.524963        1.370803        0.206973
      -4       6       6        2.150050        2.014870        0.267243
      -3       6       6        1.511790        1.377389        0.272898
      -2       6       6        0.229380        0.500500        0.500500
      -1       6       6        4.921797        5.111947        0.102855
       0       6       6        0.294852        0.650077        0.311551
       1       6       6        3.250970        3.189201        0.124890
       2       6       6        0.924344        0.655591        0.357430
       3       6       6        1.393791        1.358749        0.546900
       4       6       6        0.402069        0.447102        0.447102
      -8       1       7       11.975238       12.001250        0.178391
      -7       1       7       11.749706       11.726466        0.147174
      -6       1       7        2.666127        2.682611        0.084977
      -5       1       7        1.662556        1.513242        0.077902
      -4       1       7       15.249522       15.079125        0.224159
      -3       1       7       30.474239       29.756344        0.500746
      -2       1       7        9.619252        9.473278        0.128066
      -1       1       7       33.055415       33.196084        0.403097
       0       1       7        9.567128        9.712157        0.143093
       1       1       7        6.937738        6.895433        0.094477
       2       1       7        8.771469        8.727428        0.123592
       3       1       7        8.896913        8.710339        0.111502
       4       1       7        4.685701        4.555436        0.096625
       5       1       7        3.549538        3.602499        0.084403
       6       1       7        5.585843        5.536064        0.091801
       7       1       7        1.816018        1.891666        0.311856
       8       1       7        0.958181        0.750600        0.686569
      -9       2       7        4.926141        5.138969        0.205613
      -8       2       7        4.075595        4.135215        0.112653
      -7       2       7        7.065192        7.061303        0.101562
      -6       2       7        0.777016        0.576194        0.216611
      -5       2       7        7.637636        7.563266        0.101765
      -4       2       7        4.277937        4.326315        0.083556
      -3       2       7       21.101984       20.869116        0.304097
      -2       2       7        9.499231        9.292416        0.123720
      -1       2       7        1.857075        1.900000        0.078847
       0       2       7       19.120986       19.072493        0.235031
       1       2       7       14.746242       14.471697        0.177992
       2       2       7       12.183448       12.227019        0.211612
       3       2       7        3.172301        3.175059        0.085075
       4       2       7       20.085988       19.893466        0.300100
       5       2       7        3.303875        3.147412        0.098231
       6       2       7        1.703635        1.605522        0.127618
       7       2       7        2.916380        2.888252        0.251265
       8       2       7        9.499142        9.158603        0.195121
       9       2       7        2.074440        1.426043        0.491003
     -10       3       7        1.115026        0.729520        0.729520
      -9       3       7        7.141187        6.965199        0.122393
      -8       3       7        5.094655        5.163623        0.098448
      -7       3       7        0.229651        0.457165        0.317165
      -6       3       7        4.505053        4.529680        0.113007
      -5       3       7        6.521050        6.514292        0.119685
      -4       3       7        3.733351        3.861217        0.075455
      -3       3       7        3.278054        3.300000        0.080217
      -2       3       7       14.768119       15.119193        0.187683
      -1       3       7        2.188638        2.048805        0.075888
       0       3       7        1.707659        1.673918        0.089588
       1       3       7        7.096509        7.074037        0.117601
       2       3       7        8.903860        8.768352        0.155281
       3       3       7        2.387285        2.227353        0.131881
       4       3       7        0.857536        0.821097        0.182035
       5       3       7        3.523456        3.528739        0.119047
       6       3       7        3.701159        3.585945        0.212667
       7       3       7        2.995739        3.050541        0.259627
       8       3       7        0.671552        0.525071        0.525071
       9       3       7        0.920115        1.342796        0.515692
      -9       4       7        1.471773        1.575659        0.147758
      -8       4       7        2.727180        2.613656        0.105709
      -7       4       7        3.316887        3.123604        0.112508
      -6       4       7        0.034021        0.638592        0.294064
      -5       4       7        1.706988        1.559295        0.119121
      -4       4       7        5.005783        5.176775        0.101147
      -3       4       7        6.637101        6.816597        0.110555
      -2       4       7       10.005087       10.206371        0.131650
      -1       4       7        8.783849        8.789312        0.152472
       0       4       7        0.647549        0.539537        0.244240
       1       4       7        1.815809        1.965604        0.138256
       2       4       7        6.952183        7.061869        0.142476
       3       4       7       12.098879       11.571085        0.305651
       4       4       7       10.259286       10.275213        0.147034
       5       4       7        7.097901        7.223503        0.168647
       6       4       7        2.268938        2.269714        0.283486
       7       4       7        0.520568        0.663777        0.663777
       8       4       7        3.294652        3.280701        0.273377
      -8       5       7        3.462345        3.203748        0.173401
      -7       5       7        1.277027        1.322157        0.160434
      -6       5       7        2.581370        2.547724        0.129957
      -5       5       7        2.583686        2.364382        0.123712
      -4       5       7        0.450559        0.551815        0.308710
      -3       5       7        3.316108        3.255150        0.154827
      -2       5       7        0.832902        0.911153        0.178146
      -1       5       7        1.575694        1.613753        0.156633
       0       5       7        0.224688        0.468935        0.468935
       1       5       7        1.582191        1.574643        0.206103
       2       5       7        0.788915        0.819207        0.352409
       3       5       7        3.474547        3.588872        0.117273
       4       5       7        0.591979        0.644981        0.644981
       5       5       7        1.853655        1.474449        0.423021
       6       5       7        2.702601        2.821967        0.266033
      -5       6       7        2.082312        1.869171        0.135274
      -4       6       7        4.998498        4.704041        0.115904
      -3       6       7        1.405347        1.334241        0.168180
      -2       6       7        3.124864        3.192648        0.163622
      -1       6       7        4.957545        4.895508        0.132211
       0       6       7        0.665379        0.493660        0.377041
       1       6       7        0.937634        0.643117        0.347990
       2       6       7        3.830318        3.620221        0.119650
       3       6       7        6.206567        6.199677        0.184280
       4       6       7        1.482087        1.049905        0.339201
      -7       0       8        0.864035        0.696204        0.292843
      -6       0       8        1.743994        1.581676        0.180034
      -5       0       8       27.358701       27.096494        0.434536
      -4       0       8       39.218860       37.977888        0.456295
      -3       0       8        7.442745        7.434514        0.164851
      -2       0       8       34.147866       34.836762        1.183085
      -1       0       8       36.160220       36.581553        0.486262
       0       0       8       27.811678       28.087008        0.435425
       1       0       8       13.766335       13.980701        0.212622
       2       0       8       16.668919       16.691615        0.203437
       3       0       8        5.411401        5.344717        0.105251
       4       0       8        1.713209        1.253754        0.216498
       5       0       8       19.560390       19.503077        0.257298
       6       0       8        6.327421        6.296030        0.119786
       7       0       8       10.511932       10.391824        0.182024
      -8       1       8        3.971961        3.989737        0.113914
      -7       1       8        0.009152        0.358748        0.358748
      -6       1       8        2.787048        2.863512        0.073440
      -5       1       8        6.704360        6.809846        0.090620
      -4       1       8       21.419593       21.234642        0.244167
      -3       1       8        4.907447        4.599783        0.072642
      -2       1       8       27.674733       27.043299        0.341801
      -1       1       8       15.569682       15.458655        0.187767
       0       1       8        8.471367        8.414452        0.121382
       1       1       8       15.610446       15.562455        0.236660
       2       1       8       11.114666       11.034491        0.145506
       3       1       8       10.026451        9.888529        0.122823
       4       1       8        8.688973        8.670467        0.116638
       5       1       8        1.975122        1.918802        0.097758
       6       1       8       10.497224       10.447966        0.137292
       7       1       8       10.981762       10.874282        0.182696
       8       1       8        7.059095        7.234155        0.200095
       9       1       8        2.078321        2.006564        0.364462
      -9       2       8       11.843177       11.639588        0.173551
      -8       2       8        4.182623        4.152830        0.122446
      -7       2       8        6.598899        6.676975        0.097614
      -6       2       8        5.897243        5.977123        0.093417
      -5       2       8        2.256760        2.279386        0.086648
      -4       2       8       14.785838       14.735671        0.183008
      -3       2       8       27.691448       27.789386        0.343804
      -2       2       8        8.724997        8.494881        0.117769
      -1       2       8       11.127820       10.881636        0.129427
       0       2       8        0.960595        1.029223        0.092687
       1       2       8        3.873123        3.893713        0.084120
       2       2       8       12.174226       11.933985        0.177710
       3       2       8       16.538883       16.028412        0.199957
       4       2       8        1.417647        1.306599        0.104476
       5       2       8        6.128032        6.060693        0.114854
       6       2       8        3.815417        3.744863        0.204665
       7       2       8        4.398205        4.298023        0.214887
       8       2       8        3.339262        3.275821        0.264675
       9       2       8        2.387953        2.167810        0.342077
     -10       3       8        3.904988        3.867816        0.320704
      -9       3       8        4.156801        3.842916        0.122432
      -8       3       8        7.459261        7.634265        0.116087
      -7       3       8        0.423975        0.453982        0.453982
      -6       3       8       10.262978       10.235233        0.166470
      -5       3       8        2.426303        2.358580        0.110737
      -4       3       8        0.866374        0.904876        0.109326
      -3       3       8        6.852251        6.964553        0.094473
      -2       3       8        8.294518        8.284805        0.115472
      -1       3       8        4.172442        4.124682        0.103239
       0       3       8       16.296863       16.168488        0.245548
       1       3       8        8.163898        8.130806        0.152523
       2       3       8        2.119118        1.962881        0.124811
       3       3       8       17.408094       17.258042        0.374322
       4       3       8       12.014832       11.564601        0.175132
       5       3       8        2.918103        2.954150        0.211578
       6       3       8        4.068322        4.228002        0.202707
       7       3       8        5.598620        5.661360        0.202514
       8       3       8        3.048108        3.316625        0.267691
      -9       4       8        3.312710        3.107008        0.172234
      -8       4       8        3.323575        3.423887        0.138769
      -7       4       8        8.212235        8.030940        0.215059
      -6       4       8        4.219737        3.940558        0.094781
      -5       4       8        8.060544        8.055929        0.122708
      -4       4       8        3.397013        3.626706        0.103356
      -3       4       8        1.207149        1.220533        0.125179
      -2       4       8        1.241013        1.147911        0.112778
      -1       4       8        4.685179        4.688603        0.103955
       0       4       8        3.865245        3.761117        0.089060
       1       4       8       12.560130       12.280879        0.178814
       2       4       8        3.710039        3.573654        0.134904
       4       4       8        7.405732        7.292188        0.148309
       5       4       8        0.417121        0.678896        0.664754
       6       4       8        0.496203        0.644670        0.644670
       7       4       8        0.394232        0.434166        0.434166
      -8       5       8        4.485874        4.404430        0.111412
      -7       5       8        0.182902        0.570526        0.570526
      -6       5       8        6.442187        6.405701        0.108558
      -5       5       8        3.974545        3.743394        0.100456
      -4       5       8        4.552094        4.661974        0.097984
      -3       5       8        1.314943        1.181948        0.120345
      -2       5       8        1.776770        1.557947        0.415231
      -1       5       8        1.450942        1.512283        0.160543
       0       5       8        4.187825        4.224216        0.131784
       1       5       8        4.563092        4.771897        0.135195
       2       5       8       13.778812       13.915818        0.268108
       3       5       8        2.055591        2.063638        0.133197
       4       5       8        2.392796        2.032462        0.187170
       5       5       8        4.414615        4.339585        0.211268
       6       5       8        1.220313        1.043791        0.560056
      -5       6       8        5.456551        5.379684        0.124211
      -4       6       8        1.969011        1.726210        0.167107
      -3       6       8        0.605473        0.455851        0.455851
      -2       6       8        2.225807        2.173315        0.118151
      -1       6       8        2.620006        2.452122        0.112335
       0       6       8        1.500906        1.427760        0.236081
       1       6       8        5.787943        5.858925        0.123944
       2       6       8        1.355260        1.338058        0.229997
       3       6       8        0.824177        0.681029        0.465390
      -9       1       9        6.666264        6.557744        0.189934
      -8       1       9        5.855527        6.111465        0.099643
      -7       1       9        5.267615        5.227619        0.096830
      -6       1       9       10.794762       10.708408        0.136748
      -5       1       9       26.532966       26.481314        0.312248
      -4       1       9       11.034851       10.774507        0.128381
      -3       1       9       12.616546       12.374571        0.145916
      -2       1       9        7.726938        7.651993        0.096267
      -1       1       9       21.563105       21.304460        0.274243
       0       1       9       10.019671        9.823696        0.124675
       1       1       9       22.506926       22.226561        0.278212
       2       1       9       21.753509       21.611108        0.270302
       3       1       9        2.003109        1.992837        0.075339
       4       1       9        7.367526        7.465119        0.113316
       5       1       9        2.153901        2.227196        0.132488
       6       1       9        9.311317        9.250135        0.130212
       7       1       9        0.423874        0.390512        0.390512
       8       1       9        4.967912        4.822966        0.223401
       9       1       9        2.279365        1.652907        0.447668
      -9       2       9        1.730061        1.901105        0.131444
      -8       2       9        1.877878        1.988592        0.109816
      -7       2       9        6.578942        6.482823        0.106618
      -6       2       9        9.057554        9.083502        0.142249
      -5       2       9        0.580317        0.412189        0.241895
      -4       2       9        6.008909        5.982809        0.097658
      -3       2       9       11.798982       11.663619        0.161445
      -2       2       9        6.743315        6.627745        0.091385
      -1       2       9        4.653233        4.521394        0.072798
       0       2       9       12.119253       11.948640        0.144827
       1       2       9        4.471533        4.382807        0.085832
       2       2       9       14.339822       14.000714        0.172121
       3       2       9        2.423298        2.286132        0.090386
       4       2       9        6.109633        6.188053        0.094860
       5       2       9        5.197425        5.202019        0.094084
       6       2       9        9.459450        9.277931        0.172548
       7       2       9        7.227635        7.451711        0.190306
       8       2       9        0.623638        0.881306        0.620155
       9       2       9        6.172601        6.293409        0.215910
     -10       3       9        1.574377        1.356097        0.262937
      -9       3       9        1.875948        1.691686        0.154936
      -8       3       9        3.656238        3.940051        0.097786
      -7       3       9        4.972338        5.014379        0.094928
      -6       3       9        9.015450        9.110543        0.130733
      -5       3       9        0.265335        0.459783        0.459783
      -4       3       9        9.955929        9.921038        0.167526
      -3       3       9        3.525008        3.484968        0.081293
      -2       3       9        4.542920        4.536298        0.078384
      -1       3       9        1.797668        1.721569        0.078188
       0       3       9       10.580582       10.655515        0.144093
       1       3       9        5.152897        5.057964        0.154190
       2       3       9        1.903877        1.834312        0.127297
       3       3       9        9.652424        9.425020        0.156956
       4       3       9        3.979002        4.114244        0.105503
       5       3       9        0.808917        1.008514        0.426019
       6       3       9        2.843691        2.929027        0.248150
       7       3       9        5.067760        4.997499        0.212105
       8       3       9        0.441087        0.677938        0.677938
      -9       4       9        2.038777        1.762385        0.143404
      -8       4       9        0.537386        0.571664        0.327124
      -7       4       9        3.711078        3.775315        0.114304
      -6       4       9        0.563161        0.657343        0.250280
      -5       4       9        0.072091        0.474552        0.474552
      -4       4       9        2.334972        2.407675        0.077675
      -3       4       9        1.205576        1.272124        0.101398
      -2       4       9        0.869092        0.588558        0.216939
      -1       4       9        1.855752        1.793154        0.163890
       0       4       9        4.087195        3.939416        0.157353
       1       4       9        5.736780        5.695612        0.126142
       2       4       9        4.222374        3.907685        0.258164
       4       4       9        1.648611        1.555185        0.292252
       5       4       9        4.463900        4.405792        0.194616
       6       4       9        4.437489        4.465423        0.212424
       7       4       9        5.164043        5.516883        0.209436
      -8       5       9        0.054783        0.509117        0.509117
      -7       5       9        0.336968        0.434281        0.434281
      -6       5       9        1.830782        1.746482        0.127903
      -5       5       9        2.750411        2.446426        0.211924
      -4       5       9        0.700907        0.719097        0.242127
      -3       5       9        3.354596        3.327612        0.111714
      -2       5       9        1.521154        1.124189        0.213694
      -1       5       9        4.284809        4.576571        0.115965
       0       5       9        0.592813        0.685128        0.389831
       1       5       9        1.383063        1.591100        0.413391
       2       5       9        3.813694        4.038440        0.280116
       3       5       9        1.026356        0.834566        0.701149
       4       5       9        0.009046        0.513128        0.513128
       5       5       9        1.004504        1.046614        0.442627
      -5       6       9        2.461016        2.133167        0.140856
      -4       6       9        0.640720        0.650461        0.329525
      -3       6       9        3.283073        3.239290        0.112311
      -2       6       9        2.792889        2.639659        0.113991
      -1       6       9        0.349965        0.505272        0.505272
       0       6       9        1.159180        0.977650        0.411082
       1       6       9        5.564518        5.406570        0.267407
       2       6       9        1.229461        0.649461        0.412396
       3       6       9        1.388712        1.408013        0.567715
      -8       0      10        4.171950        4.160288        0.193930
      -7       0      10        1.879837        1.899842        0.106382
      -6       0      10       27.606259       27.561749        0.358256
      -5       0      10       16.274888       16.358178        0.196186
      -4       0      10        2.255192        2.154832        0.098768
      -3       0      10        3.282170        3.259448        0.082185
      -2       0      10       22.471323       21.993863        0.283727
      -1       0      10        3.024993        2.857271        0.118166
       0       0      10       32.640123       32.121021        0.460636
       1       0      10       42.278074       41.991785        0.640969
       2       0      10        9.495832        9.631874        0.130506
       3       0      10        1.755590        1.710409        0.142353
       4       0      10        3.410475        3.330616        0.113319
       5       0      10       13.451362       13.576450        0.185408
       6       0      10        9.349811        9.381205        0.179411
       7       0      10       12.431761       12.325989        0.199159
       8       0      10        1.438983        1.058017        0.575316
      -9       1      10        1.658512        1.679881        0.342122
      -8       1      10        9.587161        9.725790        0.131938
      -7       1      10        8.758656        8.693503        0.180043
      -6       1      10       11.555543       11.374093        0.135766
      -5       1      10        8.287712        8.289511        0.106664
      -4       1      10        0.358281        0.318277        0.225540
      -3       1      10        3.065170        3.143756        0.080212
      -2       1      10        9.225677        9.025907        0.111425
      -1       1      10        0.344779        0.277308        0.277308
       0       1      10       19.788205       19.521783        0.228779
       1       1      10       13.846215       13.691968        0.162741
       2       1      10       10.491563       10.583950        0.142686
       3       1      10       14.930884       14.959278        0.187007
       4       1      10        0.864453        0.853288        0.142584
       5       1      10        1.379063        1.328458        0.126002
       6       1      10        0.831787        0.842378        0.842378
       7       1      10        2.906455        2.972457        0.265725
       8       1      10        6.867848        7.031216        0.206262
      -9       2      10        3.690053        3.556543        0.109806
      -8       2      10        5.381232        5.423007        0.106899
      -7       2      10       14.215959       14.178857        0.177429
      -6       2      10        5.078096        4.942064        0.096757
      -5       2      10        0.108746        0.419762        0.419762
      -4       2      10        8.986230        8.766812        0.116206
      -3       2      10        5.451121        5.391846        0.082891
      -2       2      10       15.428168       15.249918        0.180412
      -1       2      10       22.313271       21.708063        0.255790
       0       2      10        8.325363        8.085295        0.111589
       1       2      10        3.487387        3.431909        0.086315
       2       2      10       14.169259       14.089713        0.202308
       3       2      10        5.462251        5.462966        0.119466
       4       2      10       10.288947       10.396634        0.136030
       5       2      10       10.102594       10.097029        0.157210
       6       2      10        1.987674        1.841983        0.323595
       7       2      10        1.542842        0.960312        0.556704
       8       2      10        6.293189        6.050124        0.214972
     -10       3      10        4.438305        4.308944        0.125286
      -9       3      10        3.561610        3.582736        0.120512
      -8       3      10        4.980843        4.961552        0.102437
      -7       3      10        5.437924        5.414518        0.105092
      -6       3      10        1.061906        1.150652        0.144720
      -5       3      10        4.114011        4.143187        0.088684
      -4       3      10       13.025521       12.826145        0.169921
      -3       3      10        7.318443        7.241892        0.096334
      -2       3      10        7.739731        7.825216        0.110101
      -1       3      10        9.206130        9.176056        0.166394
       0       3      10        1.907575        1.745136        0.128473
       1       3      10        1.407101        1.474008        0.204875
       2       3      10        2.608301        2.565697        0.170493
       3       3      10        0.857980        0.748799        0.292839
       4       3      10        5.010760        5.129425        0.144949
       5       3      10        9.937939        9.951181        0.159143
       6       3      10        9.181578        9.189559        0.178011
       7       3      10        2.168880        1.941108        0.361868
       8       3      10        2.561928        2.730952        0.301570
      -9       4      10        1.218854        1.111710        0.213434
      -8       4      10        0.879927        0.981275        0.301054
      -7       4      10        0.760411        0.536377        0.343504
      -6       4      10        2.183988        2.175776        0.099505
      -5       4      10        7.909483        8.021035        0.110662
      -4       4      10        2.731070        2.780683        0.095446
      -3       4      10        9.999187       10.087121        0.167443
      -2       4      10        8.018710        7.949780        0.136906
      -1       4      10        0.021904        0.468081        0.468081
       0       4      10        6.624842        6.615890        0.126283
       1       4      10        0.357278        0.709366        0.379063
       2       4      10        2.133339        2.132674        0.342423
       4       4      10        1.959573        1.968527        0.247249
       5       4      10        6.439515        5.967244        0.177857
       6       4      10        6.922479        7.008852        0.187048
       7       4      10        0.952896        0.743909        0.743909
      -7       5      10        3.680751        3.677227        0.118716
      -6       5      10        6.271656        6.024948        0.118596
      -5       5      10        2.988207        2.976491        0.125421
      -4       5      10        5.713249        5.702456        0.108888
      -3       5      10        3.394752        3.258067        0.125496
      -2       5      10        2.878577        2.780036        0.177134
      -1       5      10        6.193982        6.550878        0.150331
       0       5      10        0.745161        0.752064        0.410450
       1       5      10        2.455301        2.282608        0.358498
       2       5      10        3.144719        2.977768        0.321473
       3       5      10        0.426889        0.742832        0.742832
       4       5      10        6.249991        6.080543        0.126133
       5       5      10        0.720890        0.677126        0.677126
      -4       6      10        0.736077        0.493559        0.493559
      -3       6      10        2.823687        2.725858        0.118963
      -2       6      10        0.482138        0.727255        0.399231
      -1       6      10        1.176759        0.858429        0.632376
       0       6      10        5.549063        5.558327        0.255121
       1       6      10        4.103253        3.882010        0.308916
       2       6      10        0.055981        0.567362        0.567362
      -9       1      11        4.117725        3.754730        0.222309
      -8       1      11        2.033744        2.021163        0.108861
      -7       1      11       10.993096       10.974972        0.137536
      -6       1      11        3.303031        3.304088        0.068969
      -5       1      11        0.737520        0.676314        0.129688
      -4       1      11        2.118017        2.122781        0.071757
      -3       1      11       20.516452       20.394852        0.237968
      -2       1      11       14.886439       14.797973        0.172652
      -1       1      11       13.951431       13.778244        0.163546
       0       1      11       23.246761       23.151242        0.275491
       1       1      11        0.325441        0.460109        0.460109
       2       1      11        2.098003        2.069275        0.103035
       3       1      11        5.948149        5.965735        0.087641
       4       1      11       18.101473       17.946309        0.221467
       5       1      11        8.668804        8.532116        0.208415
       6       1      11        9.098717        8.864536        0.274251
       7       1      11        6.489563        6.433506        0.202615
       8       1      11        3.843880        4.106458        0.247443
     -10       2      11        5.381143        5.526663        0.214601
      -9       2      11        0.257326        0.503885        0.503885
      -8       2      11        7.227100        7.096337        0.165969
      -7       2      11        7.733170        7.525623        0.161724
      -6       2      11        0.773606        0.435431        0.275431
      -5       2      11       10.221049       10.153817        0.128848
      -4       2      11        4.437230        4.504220        0.087887
      -3       2      11        7.866666        7.883210        0.108636
      -2       2      11        5.961632        5.951050        0.086325
      -1       2      11       13.939996       13.722973        0.165319
       0       2      11        1.858497        1.920963        0.102777
       1       2      11        4.693857        4.737299        0.092301
       2       2      11        9.175885        9.075076        0.123204
       3       2      11        4.920769        4.959335        0.092405
       4       2      11        1.849925        1.659578        0.132162
       5       2      11        5.223743        5.384422        0.173376
       6       2      11        3.845425        3.894997        0.220082
       7       2      11        5.050799        4.928286        0.215219
       8       2      11        0.615994        0.726154        0.726154
     -10       3      11        0.152685        0.497393        0.497393
      -9       3      11        1.606952        1.523516        0.175109
      -8       3      11        3.955742        4.033981        0.101043
      -7       3      11        0.793986        0.698355        0.514236
      -6       3      11        3.366717        3.438314        0.099002
      -5       3      11        1.269780        1.165333        0.113715
      -4       3      11        7.284459        7.411275        0.155657
      -3       3      11        1.926324        1.822361        0.099399
      -2       3      11        7.368007        7.216440        0.136468
      -1       3      11       10.493885       10.545141        0.136971
       0       3      11        1.897390        1.926188        0.145598
       1       3      11        6.444441        6.273835        0.188524
       2       3      11        0.726722        0.857671        0.252031
       4       3      11        0.903512        0.744110        0.463219
       5       3      11        7.498119        7.426439        0.165034
       6       3      11        2.185692        1.898052        0.340618
       7       3      11        0.036544        0.845636        0.614335
      -9       4      11        3.849129        3.592631        0.112401
      -8       4      11        7.547756        7.481912        0.130313
      -7       4      11        6.060123        5.944241        0.159001
      -6       4      11        4.179770        4.138357        0.097689
      -5       4      11        0.950459        0.568507        0.291920
      -4       4      11        0.592754        0.822192        0.202757
      -3       4      11        3.273399        3.051573        0.104371
      -2       4      11        6.828608        7.029367        0.114745
      -1       4      11        2.735620        2.975634        0.133505
       0       4      11        1.312024        1.016317        0.512928
       1       4      11        1.869353        1.600406        0.426609
       2       4      11        0.796789        0.919239        0.584276
       5       4      11        2.604642        2.654185        0.242796
       6       4      11        2.209840        1.949128        0.334322
      -7       5      11        4.793839        4.669689        0.118316
      -6       5      11        1.079934        1.083790        0.212354
      -5       5      11        0.356669        0.503090        0.345928
      -4       5      11        1.908292        1.897077        0.098133
      -3       5      11        1.923167        1.785749        0.123221
      -2       5      11        1.222197        1.257418        0.221754
      -1       5      11        1.972789        1.737326        0.197390
       0       5      11        3.114976        3.194214        0.311333
       1       5      11        1.568677        1.794464        0.467211
       2       5      11        0.855769        0.700000        0.700000
       3       5      11        0.043980        0.669029        0.669029
       4       5      11        4.382698        4.352585        0.130619
      -4       6      11        1.168967        1.335777        0.654895
      -3       6      11        1.008533        0.719236        0.428203
      -2       6      11        4.051199        4.144876        0.169452
      -1       6      11        0.138534        0.550000        0.550000
       0       6      11        1.867817        1.308854        0.581531
       1       6      11        0.658120        0.854400        0.854400
      -8       0      12        2.739229        2.798982        0.247767
      -7       0      12        3.740735        3.852921        0.091671
      -6       0      12        0.073728        0.444410        0.444410
      -5       0      12       10.672978       10.768473        0.137856
      -4       0      12       25.144540       24.962772        0.311809
      -3       0      12       19.570584       19.666977        0.247400
      -2       0      12        6.643844        6.680195        0.102657
      -1       0      12       17.140029       16.766037        0.230318
       0       0      12        5.921101        6.067537        0.127587
       1       0      12        3.993680        4.005996        0.164251
       2       0      12       14.188548       14.464785        0.185779
       3       0      12       26.834133       26.904461        0.391256
       4       0      12        2.639049        2.614383        0.115163
       5       0      12        6.721915        6.510914        0.182012
       6       0      12       15.436829       15.074150        0.236360
       7       0      12        6.666927        6.709844        0.204999
      -9       1      12        0.399560        0.602578        0.602578
      -8       1      12        2.200978        2.079303        0.120502
      -7       1      12        2.774169        2.600558        0.146235
      -6       1      12       10.396774       10.456577        0.139601
      -5       1      12        8.068949        8.096419        0.101921
      -4       1      12       14.676219       14.574636        0.169775
      -3       1      12       11.879453       11.880657        0.145240
      -2       1      12        4.995788        4.885693        0.081424
      -1       1      12       15.110634       15.115224        0.182040
       0       1      12        0.718258        0.788416        0.202413
       1       1      12        2.248066        2.240759        0.076573
       2       1      12        8.016198        8.029134        0.103922
       3       1      12        5.444812        5.499364        0.085400
       4       1      12        5.446805        5.428628        0.089152
       5       1      12       11.987428       11.815668        0.155479
       6       1      12        1.300749        1.406094        0.180900
       7       1      12        6.234693        6.081365        0.205822
       8       1      12        3.288497        3.287096        0.284097
     -10       2      12        3.495454        3.425493        0.260370
      -9       2      12        2.817010        2.932695        0.141656
      -8       2      12        4.573600        4.441171        0.153398
      -7       2      12        4.514721        4.440495        0.124942
      -6       2      12        4.855324        4.842520        0.084579
      -5       2      12        7.903005        7.925213        0.117204
      -4       2      12        1.458754        1.401606        0.098533
      -3       2      12        2.428550        2.362520        0.082761
      -2       2      12       16.972294       16.854673        0.201145
      -1       2      12        9.511455        9.403404        0.121109
       0       2      12        6.653296        6.557591        0.092454
       1       2      12        6.234263        6.472712        0.101213
       2       2      12        0.970713        1.030437        0.146073
       3       2      12        7.429321        7.295547        0.137404
       4       2      12       16.288235       16.302147        0.201215
       5       2      12        7.520729        7.577467        0.168688
       6       2      12        2.921629        2.943043        0.260767
       7       2      12        0.919519        1.286002        0.484441
       8       2      12        0.476719        0.795236        0.795236
     -10       3      12        0.156922        0.587878        0.587878
      -9       3      12       10.213918       10.036434        0.157669
      -8       3      12       11.391422       11.292033        0.158749
      -7       3      12        1.598583        1.246034        0.171324
      -6       3      12        0.965980        0.845695        0.210006
      -5       3      12        1.348085        1.318105        0.133537
      -4       3      12        5.758165        5.762291        0.101108
      -3       3      12       10.539305       10.622147        0.133581
      -2       3      12       14.993607       14.983324        0.196167
      -1       3      12        0.756665        0.419762        0.419762
       0       3      12        4.272318        3.948671        0.320999
       1       3      12        9.511685        8.912575        0.185548
       2       3      12        3.086416        3.335116        0.260706
       4       3      12        0.086724        0.417493        0.417493
       5       3      12        1.312942        0.773305        0.570327
       6       3      12        1.802835        1.970634        0.318545
       7       3      12        3.036940        2.984527        0.279642
      -9       4      12        3.941686        3.767094        0.176273
      -8       4      12        6.534749        6.488991        0.127544
      -7       4      12        2.926118        3.023640        0.137709
      -6       4      12        5.467361        5.439118        0.096927
      -5       4      12        2.242317        2.074199        0.097155
      -4       4      12        0.908180        0.747864        0.272049
      -3       4      12        2.838799        2.820691        0.106249
      -2       4      12        0.526690        0.594811        0.330993
      -1       4      12        7.351750        7.636426        0.215375
       1       4      12        2.064211        2.184720        0.329592
       2       4      12        9.533197        9.655672        0.214221
       3       4      12        2.129140        2.267267        0.361119
       5       4      12        1.281770        0.940106        0.539981
       6       4      12        0.956889        0.657799        0.657799
      -7       5      12        7.946053        8.051087        0.147986
      -6       5      12        0.745749        0.807899        0.306900
      -5       5      12        5.410543        5.175036        0.117567
      -4       5      12        4.516560        4.363714        0.137131
      -3       5      12        5.752986        5.494543        0.632650
      -2       5      12        1.493807        1.095810        0.303598
      -1       5      12        6.072146        6.051033        0.272106
       0       5      12        4.595756        4.593800        0.268757
       1       5      12        7.665051        7.603946        0.234279
       2       5      12        1.417019        1.276793        0.547752
       3       5      12        2.068539        1.701852        0.475231
       4       5      12        2.213727        2.078533        0.419136
      -2       6      12        1.032939        0.664078        0.584706
      -1       6      12        0.574989        0.689057        0.689057
      -9       1      13        0.857054        0.870862        0.306947
      -8       1      13        0.289872        0.431509        0.431509
      -7       1      13        4.936009        4.925647        0.130128
      -6       1      13        3.560029        3.567352        0.070782
      -5       1      13        4.837077        4.796353        0.094970
      -4       1      13        6.399053        6.303967        0.084642
      -3       1      13        1.492294        1.379565        0.081259
      -2       1      13        9.218170        9.080969        0.130606
      -1       1      13        3.852157        3.822172        0.075173
       0       1      13        8.283731        8.279734        0.108688
       1       1      13        4.222377        4.224926        0.087536
       2       1      13       17.572728       17.620726        0.216991
       3       1      13        9.640185        9.643288        0.125042
       4       1      13        4.082704        3.957398        0.121645
       5       1      13        6.466167        6.444067        0.156301
       6       1      13        5.915395        5.601071        0.225943
       7       1      13        6.190505        6.268333        0.209455
       8       1      13        5.259625        5.536154        0.223622
     -10       2      13        5.283421        5.034680        0.220326
      -9       2      13        8.865556        8.774053        0.139297
      -8       2      13        2.223175        2.224680        0.123204
      -7       2      13        3.571666        3.410425        0.103312
      -6       2      13        0.814311        0.527731        0.421430
      -5       2      13       13.877458       13.722973        0.170114
      -4       2      13        2.931599        2.784403        0.081738
      -3       2      13       11.840683       11.876447        0.145292
      -2       2      13        8.983860        8.962031        0.115054
      -1       2      13        5.861724        5.735765        0.101850
       0       2      13        5.121306        5.181892        0.098979
       1       2      13        8.447066        8.403987        0.138940
       2       2      13        9.604238        9.409091        0.135958
       3       2      13        2.704470        2.687434        0.131265
       4       2      13        8.340411        8.497588        0.152290
       5       2      13        0.125273        0.879886        0.506657
       6       2      13        4.160721        3.896922        0.231270
       7       2      13        3.224838        3.247615        0.267682
     -10       3      13        0.853059        0.795424        0.385913
      -9       3      13        4.037765        3.834840        0.125123
      -8       3      13        1.920739        1.866039        0.131651
      -7       3      13        4.345853        4.292202        0.156625
      -6       3      13        4.106585        4.183659        0.090860
      -5       3      13        0.338039        0.531225        0.270074
      -4       3      13        1.554480        1.062591        0.269559
      -3       3      13        5.026078        5.082224        0.085925
      -2       3      13        3.108616        3.179623        0.133313
      -1       3      13        1.788513        1.558846        0.536202
       0       3      13        0.280336        0.901110        0.738630
       1       3      13        8.644789        8.708157        0.319176
       4       3      13        5.883879        6.005997        0.157236
       5       3      13        3.286192        2.976710        0.242062
       6       3      13        1.306042        1.032763        0.538092
      -8       4      13        5.221153        5.152669        0.144576
      -7       4      13        0.402434        0.567450        0.567450
      -6       4      13        5.865650        5.623077        0.103204
      -5       4      13        6.245032        6.154917        0.128226
      -4       4      13        8.624561        8.632207        0.139740
      -3       4      13        9.142143        9.208366        0.140566
      -2       4      13        5.295035        5.447844        0.245248
       5       4      13        0.057302        0.639140        0.639140
      -6       5      13        1.255089        1.059292        0.223469
      -5       5      13        3.188402        3.101193        0.104729
      -4       5      13        1.117491        1.057308        0.341487
      -3       5      13        0.987120        0.921737        0.740906
      -2       5      13        3.842387        3.383933        0.323377
      -8       0      14       10.608060       10.932063        0.169628
      -7       0      14        5.189925        5.231730        0.104255
      -6       0      14        8.224042        8.136031        0.157873
      -5       0      14        1.308971        1.143066        0.141118
      -4       0      14        2.166252        2.126311        0.098554
      -3       0      14        6.787070        6.845948        0.103174
      -2       0      14       12.144192       12.088424        0.152344
      -1       0      14       11.339723       11.222299        0.142588
       0       0      14       11.802012       12.177849        0.173266
       1       0      14       14.970857       14.550601        0.248154
       2       0      14       15.960569       15.400325        0.269561
       3       0      14        3.048252        3.184023        0.129027
       4       0      14        0.333898        0.622495        0.622495
       5       0      14        6.338857        6.298174        0.193013
       6       0      14        3.227852        3.068599        0.275769
       7       0      14        5.515213        5.344904        0.222210
      -9       1      14        5.856737        6.175840        0.142599
      -8       1      14        1.151797        1.193985        0.171537
      -7       1      14        6.236426        6.244438        0.098056
      -6       1      14        7.607413        7.704739        0.106055
      -5       1      14        8.277153        8.344879        0.105583
      -4       1      14        6.549986        6.716323        0.089182
      -3       1      14        0.931904        0.827224        0.138312
      -2       1      14        7.006140        7.076086        0.099268
      -1       1      14       10.934864       10.951256        0.170718
       0       1      14        4.884136        4.801979        0.080538
       1       1      14       18.154240       18.240888        0.221454
       2       1      14        2.872285        2.928669        0.078581
       3       1      14        1.298703        1.425237        0.127200
       4       1      14        2.450388        2.566574        0.154666
       5       1      14        0.910207        0.691448        0.337188
       6       1      14        0.490294        0.541941        0.444473
       7       1      14        7.743341        7.392834        0.206667
     -10       2      14        5.815303        5.912191        0.214209
      -9       2      14        3.420063        3.394849        0.222153
      -8       2      14        5.347085        5.236793        0.172407
      -7       2      14        2.985274        2.850684        0.182876
      -6       2      14        4.075725        3.942461        0.097594
      -5       2      14        1.291800        1.314230        0.131732
      -4       2      14        7.647818        7.562738        0.112301
      -3       2      14        1.459814        1.341939        0.184398
      -2       2      14        6.037748        6.019967        0.101774
      -1       2      14        1.823244        1.776260        0.088599
       0       2      14       12.333393       12.048651        0.154535
       1       2      14        4.134792        3.910627        0.091203
       2       2      14        2.039921        2.043869        0.203054
       3       2      14        4.608095        4.508326        0.328852
       4       2      14        5.260301        5.190376        0.171711
       5       2      14        3.912020        3.672601        0.217026
       6       2      14        9.263483        9.267740        0.190791
       7       2      14        4.078013        4.018706        0.241141
      -9       3      14        3.897756        3.679810        0.186531
      -8       3      14        1.829793        1.515850        0.243450
      -7       3      14        7.609963        7.566109        0.124267
      -6       3      14       11.960993       11.976644        0.169443
      -5       3      14        1.467253        1.363048        0.121195
      -4       3      14        9.061211        9.048370        0.136861
      -3       3      14       13.505256       13.541049        0.269651
      -2       3      14        3.631438        3.551901        0.149108
       4       3      14        0.268470        0.719653        0.560279
       5       3      14        8.659298        8.634292        0.173441
       6       3      14        0.428087        0.670149        0.670149
      -8       4      14        0.044280        0.621450        0.621450
      -7       4      14        2.948763        2.858723        0.145202
      -6       4      14        5.866901        5.892283        0.106525
      -5       4      14        4.225538        4.442184        0.110556
      -4       4      14        7.716329        7.631645        0.123582
      -3       4      14        3.858280        4.017462        0.116693
      -6       5      14        2.438986        2.281600        0.135674
      -5       5      14       11.218296       11.868867        0.297350
      -4       5      14        5.834615        5.789300        0.134480
      -3       5      14        2.032864        2.131830        0.475267
     -10       1      15        0.283954        0.606712        0.606712
      -9       1      15        1.216154        0.963743        0.269625
      -8       1      15        6.330911        6.325978        0.126059
      -7       1      15        5.902314        6.098688        0.101439
      -6       1      15        2.993211        3.031501        0.109379
      -5       1      15       10.103115       10.375452        0.132894
      -4       1      15        0.520314        0.574282        0.189965
      -3       1      15        0.602012        0.538145        0.233350
      -2       1      15        5.476831        5.605801        0.119180
      -1       1      15        5.247676        5.318834        0.085575
       0       1      15        3.064318        3.059935        0.076514
       1       1      15        3.292209        3.135969        0.078601
       2       1      15        3.695691        3.809331        0.093553
       3       1      15        2.726927        2.677499        0.172923
       4       1      15        4.952143        4.815911        0.107727
       5       1      15        6.754851        6.691711        0.122465
       6       1      15        2.256167        2.152092        0.340684
       7       1      15        7.418026        7.313754        0.209037
     -10       2      15        0.448182        0.594390        0.441747
      -9       2      15        1.115112        1.187518        0.236677
      -8       2      15        0.569606        0.484149        0.484149
      -7       2      15       10.275989       10.258655        0.159645
      -6       2      15        2.705762        2.658289        0.109721
      -5       2      15        5.505573        5.568393        0.222273
      -4       2      15        9.461327        9.723940        0.129670
      -3       2      15        8.657292        8.556635        0.145511
      -2       2      15        2.435356        2.391255        0.110093
      -1       2      15        5.714119        5.624322        0.088259
       0       2      15       15.866805       15.935181        0.209724
       1       2      15        1.480176        1.318674        0.204896
       2       2      15        5.722647        5.716293        0.190354
       3       2      15        1.746545        1.538993        0.303437
       4       2      15        8.182708        8.124900        0.164938
       5       2      15        0.147615        0.766746        0.605812
       6       2      15        6.221443        6.204434        0.202767
      -9       3      15        2.522902        2.035534        0.184508
      -8       3      15        1.069774        1.100818        0.257491
      -7       3      15        3.417342        3.398529        0.122098
      -6       3      15        5.618412        5.725382        0.131814
      -5       3      15        2.477015        2.329463        0.136976
      -4       3      15        3.834256        3.862771        0.099926
      -3       3      15        1.977002        1.998900        0.168681
      -2       3      15        5.385809        5.477317        0.124654
       4       3      15        0.133808        0.429069        0.429069
       5       3      15        1.447364        0.719583        0.719583
      -8       4      15        2.741702        2.484351        0.127849
      -7       4      15        5.601058        5.622099        0.169302
      -6       4      15        7.552700        7.350374        0.114768
      -5       4      15        5.811552        5.831295        0.117540
      -4       4      15        1.536260        1.334766        0.344009
      -3       4      15        0.203253        0.559017        0.410693
      -5       5      15        0.546797        0.556147        0.483346
      -4       5      15        0.756088        0.983819        0.757766
      -9       0      16        7.235029        7.220665        0.204327
      -8       0      16        5.503905        5.624944        0.125854
      -7       0      16        4.293084        4.277733        0.129119
      -6       0      16       18.170326       18.426611        0.287151
      -5       0      16        0.554087        0.580345        0.299275
      -4       0      16       12.193780       12.184006        0.282745
      -3       0      16        5.973462        6.072314        0.178758
      -2       0      16        5.504082        5.342097        0.098529
      -1       0      16        7.697359        7.804166        0.305432
       0       0      16        5.300173        5.284600        0.108405
       1       0      16        5.646338        5.916080        0.162212
       2       0      16        9.544290        9.833870        0.166813
       3       0      16        5.422054        5.453623        0.188834
       4       0      16       11.088069       10.859098        0.186235
       5       0      16        6.204686        5.938687        0.205625
       6       0      16        2.245008        2.508466        0.313175
     -10       1      16        1.544289        1.087612        0.569732
      -9       1      16        2.533706        2.149093        0.172201
      -8       1      16        4.628069        4.565742        0.160518
      -7       1      16        3.843230        3.919694        0.081205
      -6       1      16        1.224195        1.106345        0.150155
      -5       1      16       11.842683       12.194671        0.155568
      -4       1      16        7.590893        7.572516        0.109273
      -3       1      16        9.120040        9.089554        0.121166
      -2       1      16        1.666714        1.624623        0.079178
      -1       1      16        4.025375        3.965980        0.078308
       0       1      16        3.055347        3.038157        0.068730
       1       1      16        7.775277        8.071059        0.109401
       2       1      16        1.157627        0.851469        0.663320
       3       1      16       12.262330       12.131364        0.533951
       4       1      16        2.906459        2.890277        0.151043
       5       1      16        0.514191        0.519519        0.519519
       6       1      16        8.057472        7.877817        0.201294
     -10       2      16        1.307079        1.322611        0.244418
      -9       2      16        4.882141        4.971519        0.122601
      -8       2      16        9.653559        9.633224        0.165067
      -7       2      16        5.549905        5.468272        0.122620
      -6       2      16        0.977067        0.460977        0.402668
      -5       2      16        2.922620        2.934399        0.086980
      -4       2      16        5.126160        5.074249        0.093686
      -3       2      16        6.132639        6.221013        0.106767
      -2       2      16        9.840411       10.124228        0.176364
      -1       2      16        0.364074        0.527447        0.313905
       0       2      16        2.732674        2.735379        0.248132
       1       2      16        3.799474        3.899872        0.213410
       2       2      16        5.820244        5.837551        0.195388
       3       2      16        2.207999        1.972739        0.256085
       4       2      16        2.430769        2.253486        0.264466
       5       2      16        5.490785        5.450321        0.199226
       6       2      16        4.408536        4.472807        0.231463
      -9       3      16        2.748776        2.564820        0.151710
      -8       3      16        6.580853        6.612866        0.130274
      -7       3      16        7.498188        7.588676        0.167625
      -6       3      16        2.105378        2.123488        0.114284
      -5       3      16        0.085883        0.472335        0.414025
      -4       3      16        3.249084        3.029059        0.151856
      -3       3      16        0.114003        0.481248        0.481248
      -2       3      16        9.204760        9.153415        0.151526
       4       3      16        7.675303        7.620499        0.165165
       5       3      16        9.097760        8.879583        0.178204
      -7       4      16        4.856090        4.863435        0.108017
      -6       4      16        1.098614        0.906422        0.246649
      -5       4      16        0.060438        0.583524        0.583524
      -4       4      16        2.171771        1.883932        0.165590
      -3       4      16        3.212664        3.033562        0.163545
     -10       1      17        6.047047        6.022292        0.218242
      -9       1      17        9.431120        9.448968        0.165704
      -8       1      17        4.180493        4.010860        0.133103
      -7       1      17        7.533791        7.491529        0.290348
      -6       1      17        1.619290        1.485833        0.155157
      -5       1      17        6.479899        6.409992        0.168518
      -4       1      17        3.391048        3.468285        0.134668
      -3       1      17       12.349174       12.438247        0.169181
      -2       1      17        8.905433        8.967776        0.121307
      -1       1      17        2.060711        1.998925        0.106255
       0       1      17        7.157297        7.278599        0.104618
       1       1      17        3.032666        3.134406        0.102261
       2       1      17        3.298269        3.368382        0.187188
       3       1      17        1.822011        1.956400        0.142757
       4       1      17        4.649288        4.493328        0.118857
       5       1      17        0.477651        0.500500        0.500500
      -9       2      17        4.472255        4.391469        0.158621
      -8       2      17        2.168238        2.013703        0.188683
      -7       2      17        2.312466        2.055043        0.137779
      -6       2      17        4.883574        4.748684        0.115974
      -5       2      17        4.531504        4.416447        0.112727
      -4       2      17        4.388889        4.480960        0.104431
      -3       2      17        1.557979        1.675321        0.165486
      -2       2      17       11.924095       11.824974        0.168216
      -1       2      17        0.295910        0.469681        0.469681
       0       2      17        0.157865        0.686586        0.607213
       1       2      17        3.177167        3.144535        0.248089
       2       2      17       10.903515       11.004090        0.192985
       3       2      17        4.177046        4.025792        0.191473
       4       2      17        3.643427        3.367640        0.229647
       5       2      17        7.826444        7.735115        0.190779
      -8       3      17        6.373946        6.528170        0.204721
      -7       3      17        0.623426        0.612699        0.395213
      -6       3      17        1.216178        0.899389        0.289717
      -5       3      17        0.564283        0.542310        0.437429
      -4       3      17        6.112889        6.038377        0.143803
      -3       3      17        1.698971        1.710672        0.190212
      -2       3      17        3.349560        3.397941        0.141716
       4       3      17        2.721675        2.671666        0.245064
      -6       4      17        0.486967        0.413763        0.413763
      -5       4      17        2.422235        2.334738        0.167458
      -4       4      17        3.453365        3.388953        0.164360
      -9       0      18        0.825052        0.665507        0.665507
      -8       0      18        2.447774        2.440184        0.185390
      -7       0      18        4.351757        4.237688        0.322972
      -6       0      18        6.218790        6.372048        0.311108
      -5       0      18        8.228812        8.680092        0.159177
      -4       0      18       18.371271       18.759264        0.401977
      -3       0      18        9.237673        9.739096        0.164390
      -2       0      18        3.659196        3.596109        0.204797
      -1       0      18       12.481468       13.109539        0.180501
       0       0      18        1.151607        1.327102        0.363878
       1       0      18       14.911169       15.086749        0.220344
       2       0      18        3.631544        3.408372        0.231581
       3       0      18        5.020220        4.903774        0.209522
       4       0      18        0.633586        0.899333        0.586443
       5       0      18        2.238738        1.573595        0.466617
      -9       1      18        4.011927        3.835883        0.271616
      -8       1      18        5.129019        5.153931        0.203274
      -7       1      18        0.725088        0.834686        0.241390
      -6       1      18        1.305948        1.380942        0.139330
      -5       1      18        1.170832        0.635846        0.296435
      -4       1      18        1.572956        1.637620        0.110859
      -3       1      18        9.924257       10.090094        0.189084
      -2       1      18        4.731042        4.672794        0.085311
      -1       1      18        6.253155        6.287289        0.097216
       0       1      18        8.087534        8.283176        0.368064
       1       1      18        3.271804        3.410279        0.150217
       2       1      18        7.367666        7.512856        0.257582
       3       1      18        2.714393        2.699148        0.131717
       4       1      18        1.012837        0.824621        0.458834
       5       1      18        3.784728        3.422718        0.148119
      -9       2      18        6.019391        5.834209        0.132192
      -8       2      18        5.829517        5.803275        0.125335
      -7       2      18        3.426295        3.376981        0.124751
      -6       2      18        6.953136        6.793526        0.121120
      -5       2      18        3.516227        3.637719        0.153182
      -4       2      18        4.400611        4.483191        0.086715
      -3       2      18       10.564187       10.555094        0.236663
      -2       2      18        8.427632        8.559147        0.129497
      -1       2      18        3.777422        3.835623        0.223975
       0       2      18        5.448494        5.363208        0.205301
       1       2      18        0.696531        0.775048        0.638300
       2       2      18        2.355971        2.599000        0.154659
       3       2      18        7.274300        7.056274        0.170709
       4       2      18        3.760951        3.674235        0.227932
      -8       3      18        0.296895        0.762824        0.393500
      -7       3      18        4.957624        4.722605        0.122931
      -6       3      18        4.617530        4.493106        0.155595
      -5       3      18        5.680262        5.498182        0.153277
      -4       3      18        2.582930        2.608889        0.279769
      -3       3      18        2.983701        2.847192        0.232636
      -5       4      18        6.439566        6.144347        0.197835
      -4       4      18        2.301834        1.977220        0.220718
      -9       1      19        2.570531        2.585421        0.151966
      -8       1      19        0.110740        0.525167        0.511025
      -7       1      19        8.130344        8.188956        0.125086
      -6       1      19        5.455805        5.488898        0.103083
      -5       1      19       10.152819       10.393748        0.141431
      -4       1      19       11.569982       11.682465        0.152938
      -3       1      19        0.796921        0.614736        0.277097
      -2       1      19        2.104501        2.167556        0.099393
      -1       1      19        4.959645        4.943076        0.261944
       0       1      19       11.319930       11.330490        0.354607
       1       1      19        5.436962        5.567495        0.110298
       2       1      19        9.244259        9.338201        0.141789
       3       1      19        4.391883        4.382579        0.124763
       4       1      19        1.818800        1.614311        0.202291
      -8       2      19        2.981021        2.656897        0.169408
      -7       2      19        0.785295        0.937923        0.545877
      -6       2      19        2.506208        2.226904        0.155141
      -5       2      19        5.354693        5.104802        0.118019
      -4       2      19        3.914239        3.692289        0.112904
      -3       2      19        0.898608        0.955196        0.262087
      -2       2      19        4.601359        4.594127        0.109709
      -1       2      19        3.236881        3.286487        0.256966
       0       2      19        5.602421        5.713843        0.208391
       1       2      19        3.868497        4.002999        0.238162
       2       2      19        0.471065        0.687605        0.632832
       3       2      19        6.011144        6.042433        0.181546
      -7       3      19        0.567058        0.559911        0.461931
      -6       3      19        6.186469        6.055989        0.225208
      -5       3      19        3.827455        3.829752        0.321761
      -4       3      19        0.116171        0.634035        0.486386
      -3       3      19        5.168818        5.204325        0.146262
      -4       4      19        0.019140        0.610328        0.610328
      -8       0      20       10.108620       10.478550        0.200904
      -7       0      20        1.150546        1.370474        0.282541
      -6       0      20        4.963542        5.240420        0.117823
      -5       0      20       15.795058       16.619868        0.283405
      -3       0      20        5.002823        5.148204        0.198860
      -2       0      20        6.506976        6.946510        0.188034
      -1       0      20       10.454805       10.917417        0.180099
       0       0      20        5.127372        5.023345        0.201313
       1       0      20       15.111380       15.409737        0.256190
       2       0      20        6.876801        6.642364        0.199539
       3       0      20        9.546255        9.607393        0.196654
      -8       1      20        1.686369        1.554960        0.512991
      -7       1      20        3.277366        3.312099        0.146977
      -6       1      20        8.364418        8.533874        0.239357
      -5       1      20        1.201514        1.257657        0.161527
      -4       1      20        5.488026        5.570278        0.122894
      -3       1      20        2.306422        2.344334        0.120553
      -2       1      20        1.590595        1.500367        0.392260
      -1       1      20        2.653220        2.728846        0.122891
       0       1      20        2.841969        2.783541        0.127228
       1       1      20        3.646152        3.754464        0.119220
       2       1      20        8.013411        7.993622        0.249399
       3       1      20        1.100802        1.023572        0.310270
      -7       2      20        7.639239        7.573176        0.139133
      -6       2      20        7.171901        7.176559        0.292229
      -5       2      20        0.150889        0.585833        0.585833
      -4       2      20        0.537407        0.553444        0.430155
      -3       2      20        2.957796        2.862429        0.129573
      -2       2      20        4.160594        4.246057        0.115319
      -1       2      20       11.099291       11.286275        0.206564
       0       2      20        8.066774        8.035048        0.202807
       1       2      20        1.077210        1.158016        0.534798
       2       2      20        2.219461        2.053071        0.297451
      -6       3      20        1.570343        1.424500        0.243526
      -5       3      20        0.810206        0.824379        0.471250
      -4       3      20        3.941376        3.890501        0.166256
      -3       3      20        3.293420        3.452680        0.175181
      -7       1      21        2.717964        2.940102        0.121326
      -6       1      21        5.649162        5.831895        0.112629
      -5       1      21        1.577126        1.220410        0.234154
      -4       1      21        1.999651        1.840163        0.228580
      -3       1      21        4.500716        4.664654        0.171771
      -2       1      21       12.072082       12.272327        0.327453
      -1       1      21        5.880749        5.942054        0.118567
       0       1      21        6.364372        6.363725        0.123132
       1       1      21        4.937025        5.092445        0.122536
       2       1      21        4.865585        4.919553        0.131129
      -6       2      21        1.987567        1.614590        0.194519
      -5       2      21        0.741213        0.687241        0.687241
      -4       2      21        3.349463        3.349776        0.176607
      -3       2      21        5.268852        5.108229        0.112831
      -2       2      21        1.213449        1.160215        0.241902
      -1       2      21        1.585929        1.457052        0.460006
       1       2      21        2.415130        2.134245        0.273815
      -4       3      21        1.964027        1.732080        0.455404
      -7       0      22        1.034062        0.635925        0.635925
      -6       0      22        2.614549        3.118878        0.279582
      -5       0      22        0.723157        0.755248        0.755248
      -4       0      22        1.832806        1.570573        0.441857
      -3       0      22       15.564644       16.334014        0.288453
      -2       0      22        3.296847        3.213409        0.258244
      -1       0      22        1.336575        1.333417        0.461924
       0       0      22        6.345682        6.468926        0.199715
       1       0      22        3.278030        3.325207        0.262202
      -6       1      22        1.890573        1.869037        0.219310
      -5       1      22        1.878464        1.776373        0.147569
      -4       1      22        7.485155        7.669420        0.171220
      -3       1      22        2.305903        2.210249        0.153066
      -2       1      22        5.279490        5.478686        0.169731
      -1       1      22        5.591434        5.620765        0.124221
       0       1      22        3.241412        3.246229        0.137692
       1       1      22        2.757855        2.665483        0.153034
      -5       2      22        4.991425        5.001600        0.127382
      -4       2      22        3.121744        3.059379        0.132674
      -3       2      22        0.130499        0.605392        0.605392
      -5       1      23        0.716198        0.544794        0.544794
      -4       1      23        4.837395        4.929807        0.132308
      -3       1      23        2.172039        2.219595        0.197418
      -2       1      23        0.026430        0.579569        0.579569
      -1       1      23        1.988762        1.866360        0.263862

# start Validation Reply Form
_vrf_PLAT417_HAR_B3LYP_oxa11_12
;
PROBLEM: Short Inter D-H..H-D
RESPONSE: This is a very strong hydrogen bond and this is the reason why
the distance is so short.
;
# end Validation Reply Form
