# Supplementary material for: On the accuracy and precision of X-ray and neutron diffraction results as a function of resolution and the electron density model
Source: IUCrJ. 2020 Aug 25;7(Pt 5):920–33. doi: 10.1107/S2052252520010441 (PMC7467170; doi:10.1107/S2052252520010441)
Supplement: Supplementary file 2 [file m-07-00920-sup2.zip › cif_deposition/HAR_B3LYP_oxa12_07.cif]

# ========================
# TONTO generated CIF file
# ========================

data_HAR_B3LYP_oxa12_07

_audit_creation_date               2016-1-14
_audit_creation_method             'Tonto 3.2.0 v. 196f026'

# --------------------
# Chemical information
# --------------------

_chemical_formula_sum             'C2 H6 O6'
_chemical_formula_moiety          'C2 H2 O4, 2(H2 O)'
_chemical_formula_weight           126.07
_chemical_compound_source          'see text'
_chemical_absolute_configuration   unk

# --------------------
# Symmetry information
# --------------------

_symmetry_cell_setting             Monoclinic
_symmetry_space_group_name_H-M     'P 21/c'
_symmetry_space_group_name_Hall    '-P 2ybc'
_symmetry_Int_Tables_number        '14'

loop_
    _symmetry_equiv_pos_as_xyz
'+x, +y, +z'
'-x, -y, -z'
'-x, +y+1/2, -z+1/2'
'+x, -y+1/2, +z+1/2'

# ---------------------
# Unit cell information
# ---------------------

_cell_length_a                6.0929(3) 
_cell_length_b                3.4915(1) 
_cell_length_c                11.8467(5) 
_cell_angle_alpha             90.00 
_cell_angle_beta              103.897(2) 
_cell_angle_gamma             90.00 
_cell_volume                   244.64(2) 

_cell_formula_units_Z             2
_cell_measurement_reflns_used     9952
_cell_measurement_temperature     100(1)
_cell_measurement_theta_max       30.52
_cell_measurement_theta_min       3.44

_exptl_crystal_density_diffrn     1.712 
_exptl_crystal_F_000              132 
_exptl_absorpt_coefficient_mu     0.181 
_exptl_crystal_description        unspecified
_exptl_crystal_size_max                 0.225
_exptl_crystal_size_mid                 0.212
_exptl_crystal_size_min                 0.100
_exptl_crystal_colour             colourless
_exptl_absorpt_correction_type    multi-scan
_exptl_absorpt_process_details
;
 Absorption correction done by SORTAV
 Blessing, R. H.: (1995) Acta Cryst. A51, 33-38
;
_exptl_absorpt_correction_T_min    0.958
_exptl_absorpt_correction_T_max    0.981

#=======================================================================

# EXPERIMENTAL DATA

_diffrn_reflns_av_R_equivalents   0.0000
_diffrn_reflns_av_unetI/netI      0.0226
_diffrn_reflns_limit_h_max        8
_diffrn_reflns_limit_h_min        -8
_diffrn_reflns_limit_k_max        4
_diffrn_reflns_limit_k_min        0
_diffrn_reflns_limit_l_max        16
_diffrn_reflns_limit_l_min        0
_diffrn_reflns_number             736
_diffrn_reflns_theta_full         26.00
_diffrn_reflns_theta_max          30.52
_diffrn_reflns_theta_min          3.44
_diffrn_ambient_temperature       100(1)
_diffrn_measured_fraction_theta_full 0.992
_diffrn_measured_fraction_theta_max 0.995
_diffrn_measurement_device_type   'Bruker APEX-II CCD'
_diffrn_measurement_method        '\f and \w scans'
_diffrn_radiation_monochromator   'graphite'
_diffrn_radiation_type            MoK\a
_diffrn_radiation_wavelength      0.71073
_diffrn_source                    'fine-focus sealed tube'
_diffrn_standards_number          0
_reflns_number_gt                 728
_reflns_number_total              736
_reflns_threshold_expression      >0sigma(F)

#  
# Refinement details
#  
_refine_special_details          
;
  .  H thermal motions refined anisotropically.
  .  Hirshfeld atom refinement (HAR):
     .  Uses aspherical atomic scattering factors
        obtained from Hirshfeld partitioning of a
        gaussian quantum chemical wavefunction.
     .  Hirshfeld weight functions obtained from
        spherically averaged unrestricted atomic
        densities.
  .  Wavefunction type : rks b3lypgxb3lypgc using cluster
 charges, radius=8.0 angstrom
  .  Gaussian basis set: cc pVTZ
  .  Refinement based on |F| with weight=1/sigma(|F|)
  .  Negative |F|^^2 were pruned from the data
  .  Eigenvalues < 0.1E-04 removed from normal equations
  .  Reflection used in the refinement appear below
  .  Refined using the Tonto program:
     .  Version: 3.2 v. 196f026
     .  Platform: INTEL-ifort-on-LINUX
     .  Build date: Wed Feb  4 17:27:23 CET 2015
;

# Standard CIF keys and data

_refine_ls_structure_factor_coeff  F
_refine_ls_matrix_type             full
_refine_ls_R_factor_gt             0.0125
_refine_ls_wR_factor_gt            0.0299
_refine_ls_goodness_of_fit_ref     2.588115
_refine_ls_number_reflns           736
_refine_ls_number_parameters       64
_refine_ls_number_restraints       0
_refine_ls_number_constraints      0
_refine_ls_hydrogen_treatment      refall
_refine_ls_weighting_scheme        sigma
_refine_ls_weighting_details       'w=1/\s(F)'
_refine_ls_shift/su_max            0.0100
_refine_ls_extinction_method       none

_refine_diff_density_max               0.118075
_refine_diff_density_min              -0.106708 

# ---------------------
# Coordinates and ADP's
# ---------------------

loop_
_atom_site_label
_atom_site_fract_x
_atom_site_fract_y
_atom_site_fract_z
_atom_site_adp_type
_atom_site_occupancy
O1 0.43495(4) 0.44395(7) 0.34987(2) Uani 1.000000000
O2 0.24252(4) 0.74247(7) 0.46370(2) Uani 1.000000000
C1 0.40287(5) 0.55910(8) 0.44800(2) Uani 1.000000000
H1 0.306(2) 0.525(4) 0.278(1) Uani 1.000000000
O5 0.13013(4) 0.63149(8) 0.17858(2) Uani 1.000000000
H3 0.189(2) 0.687(2) 0.1137(8) Uani 1.000000000
H4 0.003(2) 0.456(3) 0.1512(8) Uani 1.000000000

loop_
_atom_site_aniso_label
_atom_site_aniso_U_11
_atom_site_aniso_U_22
_atom_site_aniso_U_33
_atom_site_aniso_U_12
_atom_site_aniso_U_13
_atom_site_aniso_U_23
O1 0.0116(2) 0.0179(2) 0.0071(2) 0.00448(8) 0.0014(1) -0.00064(8)
O2 0.0104(2) 0.0168(2) 0.0085(2) 0.00505(8) 0.0009(1) -0.00067(8)
C1 0.0082(2) 0.0107(2) 0.0071(2) 0.00138(8) 0.0010(1) -0.00002(9)
H1 0.028(5) 0.088(9) 0.031(8) -0.011(6) 0.018(5) -0.015(7)
O5 0.0101(2) 0.0168(2) 0.0085(2) -0.00181(8) 0.0007(1) 0.00110(8)
H3 0.029(4) 0.020(3) 0.039(5) -0.003(3) 0.010(4) 0.003(4)
H4 0.038(5) 0.036(5) 0.031(6) -0.003(5) 0.003(4) 0.014(4)

loop_
_geom_bond_atom_site_label_1
_geom_bond_atom_site_label_2
_geom_bond_distance
 O1 C1 1.2884(4)
 O2 C1 1.2192(4)
 O1 H1 1.06(1)
 O5 H3 0.945(9)
 O5 H4 0.98(1)

loop_
_geom_angle_atom_site_label_1     
_geom_angle_atom_site_label_2
_geom_angle_atom_site_label_3
_geom_angle     
 O1 C1 O2  127.04(3)
 C1 O1 H1 114.3(6)
 H3 O5 H4 106.6(8)

# Standard CIF keys and data

# ---------------
# Reflection data
# ---------------

loop_
    _diffrn_refln_index_h
    _diffrn_refln_index_k
    _diffrn_refln_index_l
    _diffrn_refln_F_calc
    _diffrn_refln_F_meas
    _diffrn_refln_F_sigma
       1       0       0       49.104717       47.239179        0.538108
       2       0       0       11.799336       12.534752        0.144029
       3       0       0       49.138891       49.763742        0.577667
       4       0       0       17.104729       16.799405        0.191575
       5       0       0       19.991746       20.097263        0.221399
       6       0       0       38.530286       38.576418        0.441526
       7       0       0       26.559435       26.289161        0.285700
       8       0       0       13.220236       13.261599        0.146340
       2       1       0       47.373648       47.719074        0.544292
       3       1       0       26.061431       26.387118        0.297082
       4       1       0        3.764092        3.905381        0.047402
       5       1       0        1.496017        1.606051        0.031345
       6       1       0        1.993768        1.964408        0.034797
       7       1       0       23.163375       23.029980        0.260044
       8       1       0        0.225592        0.211896        0.175841
       0       2       0        8.276076        9.218839        0.107692
       1       2       0       44.870082       45.198894        0.514221
       2       2       0       57.339417       56.716929        0.643762
       3       2       0        3.455563        3.536241        0.043248
       4       2       0       27.435864       27.584597        0.311167
       5       2       0       12.745590       12.561051        0.141309
       6       2       0        0.720031        0.785430        0.045971
       7       2       0       15.020170       15.218410        0.174142
       1       3       0       11.144342       11.118453        0.124364
       2       3       0        9.142429        9.103681        0.102236
       3       3       0       21.302587       21.624523        0.241118
       4       3       0        6.159306        6.157516        0.070727
       5       3       0       28.223127       28.146758        0.313684
       6       3       0        0.220197        1.922810        0.052703
       0       4       0        3.920659        4.311496        0.054737
       1       4       0       10.700828       10.842509        0.121035
       2       4       0        9.061523        9.139639        0.102659
       3       4       0        6.387692        6.408510        0.073607
       4       4       0       20.981496       20.864324        0.234733
       5       4       0        7.558149        7.665442        0.090681
      -8       1       1       13.660895       13.762994        0.155275
      -7       1       1       10.898885       10.815729        0.120871
      -6       1       1        2.973743        3.005445        0.040331
      -5       1       1       19.132199       19.020515        0.212272
      -4       1       1       24.096176       24.208470        0.272096
      -3       1       1       44.508389       45.089799        0.513124
      -2       1       1       34.126333       34.432833        0.387129
       0       1       1       53.382355       52.949693        0.602391
       1       1       1       15.512898       15.654073        0.178609
       2       1       1       20.203420       20.621106        0.232383
       3       1       1       52.237168       51.652105        0.602718
       4       1       1       31.592670       31.109323        0.349122
       5       1       1       26.043725       26.305513        0.296860
       6       1       1       34.514661       34.286732        0.384667
       7       1       1        2.817955        2.720368        0.039454
       8       1       1        1.626462        1.665203        0.038550
      -7       2       1        0.539726        0.415090        0.100130
      -6       2       1       21.465476       21.377792        0.239912
      -5       2       1        7.791367        7.769685        0.088799
      -4       2       1       18.344875       18.526468        0.208171
      -3       2       1       23.139406       23.261556        0.259382
      -2       2       1       31.437568       30.967887        0.347305
      -1       2       1       29.737255       29.973155        0.335004
       0       2       1       21.875688       21.715202        0.242196
       1       2       1       41.334413       41.107299        0.465202
       2       2       1        3.304588        3.365709        0.043812
       3       2       1        7.323000        7.115265        0.080779
       4       2       1       22.161380       21.969752        0.248104
       5       2       1       12.722397       12.762837        0.143407
       6       2       1        7.780843        7.856590        0.089415
       7       2       1        8.591165        8.407318        0.095640
      -6       3       1        9.197137        9.311982        0.104973
      -5       3       1       11.403176       11.353854        0.127991
      -4       3       1        5.701985        5.714368        0.066271
      -3       3       1        5.268936        5.030507        0.058787
      -2       3       1       30.262226       30.366923        0.340768
      -1       3       1        0.213646        0.908900        0.030720
       0       3       1       18.098386       18.229920        0.202996
       1       3       1       14.495530       14.239733        0.158895
       2       3       1       13.920911       13.843049        0.156194
       3       3       1        3.902167        3.679674        0.045530
       4       3       1       15.502067       15.425952        0.174395
       5       3       1       13.350884       13.200000        0.150479
       6       3       1        0.786105        0.631031        0.062964
      -5       4       1        4.779381        4.634760        0.058080
      -4       4       1        1.051102        1.103540        0.051209
      -3       4       1       11.847428       11.700855        0.130634
      -2       4       1       10.106701       10.390380        0.116141
      -1       4       1        6.238610        6.274711        0.071889
       0       4       1        9.234657        8.945949        0.100611
       1       4       1        1.896093        1.995219        0.034225
       2       4       1        0.178476        0.346554        0.095357
       3       4       1        1.292672        1.458801        0.036373
       4       4       1        1.749814        1.823568        0.039528
      -8       0       2        4.862447        4.788841        0.064754
      -7       0       2        9.681156        9.616704        0.108865
      -6       0       2       34.307738       34.062883        0.383067
      -5       0       2       24.099829       24.223129        0.267963
      -4       0       2       77.531096       76.833391        0.878075
      -3       0       2        9.281781        9.701495        0.118228
      -2       0       2       62.511556       61.289559        0.767827
      -1       0       2       69.321050       65.386008        0.785853
       0       0       2       29.023638       30.151949        0.360675
       1       0       2        7.686957        8.226056        0.099802
       3       0       2       34.470451       34.293585        0.387244
       4       0       2        0.167369        0.391152        0.120782
       5       0       2       65.666761       64.368626        0.760372
       6       0       2       13.723958       13.693064        0.170860
       7       0       2       15.048424       15.018322        0.164366
       8       0       2       10.149358        9.861998        0.114896
      -8       1       2        0.029556        0.343948        0.122814
      -7       1       2       23.823597       23.722985        0.264298
      -6       1       2        6.573320        6.594012        0.077035
      -5       1       2       40.278319       40.260775        0.454117
      -4       1       2       19.035680       19.110468        0.213379
      -3       1       2       13.831726       14.559533        0.168911
      -2       1       2       59.024066       58.470505        0.672495
      -1       1       2       30.089763       31.152207        0.357402
       0       1       2       23.391548       23.758156        0.284554
       1       1       2       51.210076       51.094227        0.582248
       2       1       2        4.288327        4.145359        0.078050
       3       1       2       52.829148       52.097505        0.593816
       4       1       2       34.520749       34.168114        0.383650
       5       1       2       19.149042       19.279782        0.217778
       6       1       2       19.732572       19.691876        0.221900
       7       1       2        1.057698        1.071681        0.039160
      -7       2       2        1.393326        1.466288        0.036603
      -6       2       2       16.089421       16.091302        0.179671
      -5       2       2        2.086507        1.988316        0.033425
      -4       2       2        9.274474        9.109336        0.102672
      -3       2       2       33.719481       33.758258        0.378923
      -2       2       2       54.242552       55.133656        0.627509
      -1       2       2        7.107661        7.292325        0.092464
       0       2       2       27.930116       28.797743        0.322491
       1       2       2        0.785751        0.682935        0.075646
       2       2       2        4.391671        4.379041        0.052495
       3       2       2       42.297293       41.783490        0.471264
       4       2       2       43.493134       43.401382        0.490312
       5       2       2        4.594483        4.651559        0.055474
       6       2       2        0.584403        0.648460        0.054574
       7       2       2        6.495069        6.495306        0.077674
      -6       3       2        8.721719        8.756769        0.100846
      -5       3       2        0.858768        0.716170        0.048937
      -4       3       2        9.482316        9.410792        0.105954
      -3       3       2       40.474214       40.181090        0.452763
      -2       3       2       20.716502       20.898325        0.233137
      -1       3       2       14.240917       14.464439        0.161293
       0       3       2       27.293841       27.202941        0.303685
       1       3       2       17.398261       17.389077        0.193729
       2       3       2       24.188832       24.212394        0.271842
       3       3       2       11.549912       11.625403        0.131057
       4       3       2        2.394360        2.566749        0.038014
       5       3       2        6.025724        5.923006        0.069289
       6       3       2        2.174123        2.251599        0.041486
      -5       4       2        0.213060        0.290689        0.146467
      -4       4       2        6.045898        5.860973        0.071068
      -3       4       2        8.314469        8.401428        0.094744
      -2       4       2       20.425580       19.995499        0.222791
      -1       4       2        8.063416        7.968312        0.090178
       0       4       2       19.569651       19.394071        0.215698
       1       4       2       19.174166       19.144451        0.212203
       2       4       2        3.637880        3.637307        0.047042
       3       4       2        3.984630        3.866782        0.049060
       4       4       2        1.933368        1.928601        0.038997
      -8       1       3       11.175824       11.133283        0.124650
      -7       1       3        4.860527        4.883032        0.058511
      -6       1       3        2.876459        2.851947        0.038355
      -5       1       3       17.790246       18.163425        0.203191
      -4       1       3        3.186835        3.183394        0.040307
      -3       1       3       31.265011       32.086446        0.360904
      -2       1       3       10.847329       11.391664        0.140886
      -1       1       3       44.989888       45.810043        0.575764
       0       1       3       10.954937       10.696261        0.125547
       1       1       3       70.468172       68.303514        0.856275
       2       1       3       53.937892       53.730345        0.626767
       3       1       3       16.430806       16.316556        0.185530
       4       1       3       36.462545       36.374854        0.409037
       5       1       3        3.326071        3.356337        0.042276
       6       1       3       12.013790       12.005415        0.135706
       7       1       3        7.152374        6.951978        0.080879
      -7       2       3       12.098036       12.098760        0.137155
      -6       2       3       19.830299       19.887936        0.222484
      -5       2       3        5.336119        5.279867        0.061343
      -4       2       3       22.699653       22.557925        0.253666
      -3       2       3       43.461675       43.625337        0.492866
      -2       2       3        7.644902        7.847547        0.089970
      -1       2       3       33.134605       33.174840        0.378804
       0       2       3        0.879216        0.551815        0.081709
       1       2       3       47.879394       47.101062        0.533369
       2       2       3       10.584839       10.460402        0.118255
       3       2       3       25.884887       25.622646        0.287493
       4       2       3       18.656788       18.833215        0.210380
       5       2       3       12.470579       12.448293        0.139353
       6       2       3        9.411631        9.469160        0.108071
       7       2       3        5.497882        5.621566        0.066928
      -6       3       3        3.022260        3.334067        0.044690
      -5       3       3        6.256711        6.266339        0.072713
      -4       3       3       12.032123       12.201229        0.136405
      -3       3       3        5.292286        6.116126        0.074520
      -2       3       3        3.219012        3.055438        0.039298
      -1       3       3        9.583827        9.390580        0.105431
       0       3       3       23.635036       23.659670        0.263731
       1       3       3        0.786271        0.711688        0.036262
       2       3       3        5.534413        5.397314        0.063085
       3       3       3       25.289728       25.264204        0.281410
       4       3       3        3.271954        3.035045        0.045346
       5       3       3        5.351543        5.445824        0.064096
       6       3       3        2.305224        2.341944        0.044859
      -5       4       3       12.582545       12.641598        0.141598
      -4       4       3       19.864904       19.863534        0.220979
      -3       4       3       19.601346       19.572941        0.217579
      -2       4       3       14.773695       14.699320        0.164190
      -1       4       3        0.259248        0.511762        0.064772
       0       4       3        4.950431        5.083699        0.059657
       1       4       3        9.499700        9.717459        0.109025
       2       4       3       19.038367       18.945712        0.210184
       3       4       3       10.883834       10.952625        0.122113
       4       4       3        4.119781        4.269660        0.053382
      -8       0       4        5.342414        5.266783        0.065725
      -7       0       4       16.288666       16.033091        0.185378
      -6       0       4        4.237260        4.303719        0.054131
      -5       0       4       10.872605       10.784711        0.119816
      -4       0       4       27.668254       27.964263        0.311053
      -3       0       4       24.037584       23.776880        0.269434
      -1       0       4       72.777344       69.739802        1.470849
       0       0       4       19.948071       20.902631        0.237927
       1       0       4      106.503674       99.995000        0.555873
       2       0       4        7.462464        7.140728        0.105176
       3       0       4       11.595430       11.749468        0.131809
       4       0       4       15.165193       15.539305        0.189712
       5       0       4        8.904422        8.724563        0.098382
       6       0       4        3.057311        3.133991        0.050178
       7       0       4       41.964242       41.602043        0.480030
      -8       1       4       13.951592       13.839075        0.154047
      -7       1       4        1.642675        1.610838        0.039756
      -6       1       4       14.479289       14.328992        0.160717
      -5       1       4       24.397978       24.612192        0.276621
      -4       1       4       14.713119       14.758049        0.164557
      -3       1       4       37.915854       38.247484        0.432407
      -2       1       4       47.211542       47.309301        0.543181
      -1       1       4       39.075820       39.509619        0.504107
       0       1       4       97.912947       91.745136        0.881392
       1       1       4       20.507652       20.333224        0.232727
       2       1       4        7.424397        7.627778        0.097772
       3       1       4        8.677963        8.592788        0.097201
       4       1       4        4.222713        4.359931        0.051915
       5       1       4       15.884083       15.902201        0.181196
       6       1       4       18.740279       18.812230        0.210886
       7       1       4       15.172038       15.092051        0.170590
      -7       2       4        4.826103        4.750789        0.057177
      -6       2       4        5.916806        5.970260        0.070514
      -5       2       4       13.738318       13.493702        0.152038
      -4       2       4       20.163855       20.051434        0.224432
      -3       2       4       12.874001       13.248396        0.148014
      -2       2       4       12.674348       12.108675        0.136206
      -1       2       4       38.048082       37.959320        0.427334
       0       2       4       34.417404       34.209502        0.386876
       1       2       4       10.961165       11.264546        0.125875
       2       2       4        2.857186        2.746907        0.036059
       3       2       4       23.890374       24.212807        0.272464
       4       2       4       10.020045        9.990846        0.113245
       5       2       4       19.749583       19.767397        0.219507
       6       2       4       17.870173       17.663239        0.201280
      -6       3       4        5.382535        5.474669        0.065325
      -5       3       4        8.741274        8.607032        0.097625
      -4       3       4       39.565805       39.439828        0.444571
      -3       3       4       17.260753       17.143220        0.191229
      -2       3       4        7.688218        7.687522        0.087062
      -1       3       4       19.288597       19.081667        0.212379
       0       3       4       19.115833       19.156200        0.213391
       1       3       4        7.049424        7.214915        0.082454
       2       3       4       37.478544       37.359069        0.423043
       3       3       4       26.316907       26.297909        0.292717
       4       3       4       17.701915       17.792133        0.198100
       5       3       4        5.210579        5.042321        0.060253
      -5       4       4       12.672621       12.619826        0.141044
      -4       4       4        2.217498        2.631482        0.039939
      -3       4       4       13.802196       13.872995        0.155124
      -2       4       4        1.779016        1.746940        0.035333
      -1       4       4        1.735457        1.673141        0.035734
       0       4       4        9.051499        8.951592        0.101507
       1       4       4        4.534539        4.379612        0.053297
       2       4       4       18.861020       18.843832        0.211602
       3       4       4       16.068178       15.865686        0.176199
       4       4       4        3.408830        3.257453        0.049182
      -8       1       5       12.242312       12.128067        0.135152
      -7       1       5        3.836567        3.791306        0.048713
      -6       1       5       24.978174       24.855784        0.279779
      -5       1       5       14.047094       14.073734        0.157916
      -4       1       5        0.093425        0.520000        0.040938
      -3       1       5       35.797533       36.596448        0.412197
      -2       1       5       11.453290       11.487384        0.137054
      -1       1       5        2.762498        2.669157        0.057721
       0       1       5       20.865693       21.118949        0.276444
       1       1       5       26.490795       26.806343        0.300683
       2       1       5       11.292151       11.317243        0.127963
       3       1       5        5.488455        5.752478        0.069345
       4       1       5       24.077452       23.973110        0.272688
       5       1       5        2.803208        2.821471        0.038918
       6       1       5       19.608778       19.588772        0.218692
       7       1       5       16.316368       16.225905        0.184085
      -7       2       5        8.144775        8.124531        0.092844
      -6       2       5        5.461529        5.338539        0.063030
      -5       2       5       33.630152       33.754111        0.378371
      -4       2       5        6.178081        6.199839        0.070565
      -3       2       5        3.966639        4.053640        0.048394
      -2       2       5        4.191872        4.620173        0.056731
      -1       2       5       56.079032       55.452953        0.628871
       0       2       5       17.641289       17.732456        0.200771
       1       2       5       24.047504       24.131100        0.271511
       2       2       5       31.288694       31.249480        0.355468
       3       2       5       20.214512       19.929626        0.222013
       4       2       5        1.972148        1.978686        0.034979
       5       2       5        9.799452        9.846065        0.112875
       6       2       5       25.228841       25.108963        0.279142
      -6       3       5        2.022212        2.084322        0.042485
      -5       3       5        5.064063        4.913349        0.058352
      -4       3       5       13.600913       13.560236        0.151284
      -3       3       5       12.115641       11.843141        0.132890
      -2       3       5        6.746250        6.572747        0.074901
      -1       3       5        2.265693        2.252177        0.033979
       0       3       5        9.763430       10.122253        0.115755
       1       3       5       11.891420       11.899580        0.133527
       2       3       5        7.530428        7.161145        0.084847
       3       3       5        1.035179        1.076987        0.037900
       4       3       5        5.064766        4.855306        0.058120
       5       3       5       16.419452       16.358484        0.183812
      -5       4       5        9.418736        9.500421        0.107924
      -4       4       5        8.763277        8.656269        0.097823
      -3       4       5        1.561070        1.607669        0.035219
      -2       4       5       15.160181       15.081446        0.170041
      -1       4       5       19.867292       19.991748        0.223339
       0       4       5       22.307147       22.331144        0.250157
       1       4       5       18.292945       18.458061        0.209225
       2       4       5       10.972120       10.927031        0.122865
       3       4       5        1.544230        1.345214        0.049297
      -8       0       6        0.119499        0.501099        0.107398
      -7       0       6       40.810151       40.431176        0.456059
      -6       0       6       32.574458       32.428537        0.361576
      -5       0       6       26.931871       27.419883        0.304205
      -4       0       6       16.850097       17.117827        0.189153
      -3       0       6        8.570810        9.238777        0.143503
      -2       0       6       33.215200       32.930381        0.375504
      -1       0       6       35.197494       35.463220        0.416395
       0       0       6       79.161940       77.454632        0.985292
       1       0       6       37.553046       37.013511        0.439203
       2       0       6        5.091027        5.013083        0.064750
       3       0       6       60.705142       60.456927        0.693644
       4       0       6        9.119987        9.095273        0.109006
       5       0       6        6.403126        6.424796        0.075859
       6       0       6       16.567298       17.183422        0.196368
       7       0       6        2.927350        2.727636        0.057880
      -8       1       6        3.371436        3.387772        0.047114
      -7       1       6       11.043769       11.146300        0.124957
      -6       1       6       31.380876       31.432149        0.351769
      -5       1       6        5.002182        5.052524        0.058728
      -4       1       6       33.743648       33.814494        0.380978
      -3       1       6        1.499180        1.425938        0.032848
      -2       1       6        6.092433        5.919966        0.071975
      -1       1       6        1.919143        1.733667        0.055543
       0       1       6       43.827791       43.584516        0.495422
       1       1       6       36.512487       36.540662        0.429584
       2       1       6       52.048021       51.342770        0.583042
       3       1       6        5.393402        5.477226        0.064186
       4       1       6       15.885439       15.964648        0.178579
       5       1       6       22.847871       22.931638        0.257644
       6       1       6       11.852253       11.753297        0.131766
      -7       2       6        3.815812        3.716854        0.048203
      -6       2       6        2.799113        2.676210        0.038332
      -5       2       6       23.032649       22.986735        0.258339
      -4       2       6        5.867374        6.111137        0.069863
      -3       2       6       29.769828       29.714475        0.333188
      -2       2       6       21.158573       21.468582        0.239592
      -1       2       6       11.107813       10.939835        0.122257
       0       2       6        5.698070        5.808356        0.066841
       1       2       6       32.214083       32.028113        0.361411
       2       2       6        8.224780        8.194632        0.092472
       3       2       6       17.090834       16.971152        0.189615
       4       2       6        6.588002        6.694550        0.077149
       5       2       6       17.778431       17.720045        0.202625
       6       2       6        3.808064        3.789591        0.051945
      -6       3       6        6.145845        6.624877        0.076901
      -5       3       6        5.559315        5.532359        0.064636
      -4       3       6        7.378549        7.267324        0.082618
      -3       3       6        0.727034        1.470000        0.052961
      -2       3       6       48.822128       48.474942        0.550001
      -1       3       6       26.169429       26.139051        0.292775
       0       3       6        1.093735        1.446340        0.036518
       1       3       6       16.842879       16.822604        0.190106
       2       3       6        3.925520        3.932811        0.049127
       3       3       6       11.231550       11.492171        0.128633
       4       3       6       26.534535       26.461292        0.295093
       5       3       6       24.360681       24.408195        0.270466
      -4       4       6       13.890195       13.795289        0.153808
      -3       4       6       13.131071       12.948745        0.146402
      -2       4       6        5.162835        5.057569        0.060269
      -1       4       6       23.148743       23.190731        0.260838
       0       4       6        6.433961        6.471939        0.075143
       1       4       6        7.149108        7.271038        0.083062
       2       4       6        4.860483        4.829803        0.058640
       3       4       6        1.355018        1.365613        0.043191
      -8       1       7       19.158149       19.157244        0.212588
      -7       1       7       18.653242       18.511078        0.206707
      -6       1       7        4.137183        4.269543        0.051250
      -5       1       7        2.602930        2.516903        0.033921
      -4       1       7       23.813599       23.837785        0.268738
      -3       1       7       46.935900       46.817732        0.529504
      -2       1       7       14.835556       14.722092        0.163933
      -1       1       7       50.945152       50.657477        0.589124
       0       1       7       14.823581       15.204276        0.172642
       1       1       7       10.711303       10.840664        0.124322
       2       1       7       13.544375       13.900360        0.155543
       3       1       7       13.748207       13.623142        0.152062
       4       1       7        7.344506        7.284092        0.083398
       5       1       7        5.604471        5.738031        0.068816
       6       1       7        8.785635        8.861490        0.104607
      -7       2       7       11.183403       11.292918        0.127794
      -6       2       7        1.183425        1.229553        0.035275
      -5       2       7       11.934868       11.887388        0.133665
      -4       2       7        6.633235        6.716249        0.076369
      -3       2       7       32.693036       32.786888        0.367449
      -2       2       7       14.797409       14.746864        0.164683
      -1       2       7        2.935430        2.905271        0.037554
       0       2       7       29.707937       29.858500        0.334103
       1       2       7       23.008386       22.932510        0.257854
       2       2       7       18.879398       19.124591        0.214541
       3       2       7        5.124044        4.953282        0.058489
       4       2       7       31.503645       31.631156        0.357205
       5       2       7        5.391145        5.271053        0.064135
       6       2       7        2.680404        2.683859        0.044901
      -6       3       7        7.143731        7.088582        0.081586
      -5       3       7       10.247645       10.268398        0.115566
      -4       3       7        5.858282        5.867197        0.067714
      -3       3       7        4.818961        5.105095        0.059702
      -2       3       7       22.817279       23.005217        0.259008
      -1       3       7        3.393909        3.366452        0.042749
       0       3       7        2.858715        2.573480        0.036711
       1       3       7       11.138960       11.063905        0.125898
       2       3       7       13.920964       13.796376        0.154529
       3       3       7        3.703519        3.717123        0.047245
       4       3       7        1.379644        1.409042        0.041124
      -4       4       7        7.909044        7.956318        0.090570
      -3       4       7       10.418710       10.499048        0.118778
      -2       4       7       15.567497       15.594550        0.173461
      -1       4       7       13.661502       13.685394        0.152471
       0       4       7        0.932671        1.061650        0.047155
       1       4       7        2.876643        2.915579        0.044168
       2       4       7       10.896939       10.948516        0.123083
      -8       0       8       18.288899       17.944637        0.195834
      -7       0       8        1.348236        1.249240        0.052411
      -6       0       8        2.642383        2.629144        0.043801
      -5       0       8       42.906203       42.783174        0.484711
      -4       0       8       60.748417       60.102829        0.683640
      -3       0       8       11.667166       12.013326        0.132669
      -2       0       8       52.828606       52.981978        0.603738
      -1       0       8       55.985572       55.424453        0.636589
       0       0       8       43.132342       42.389857        0.481863
       1       0       8       21.262840       21.132203        0.237945
       2       0       8       25.695230       25.703307        0.285990
       3       0       8        8.643029        8.290959        0.106584
       4       0       8        2.569233        2.579089        0.053144
       5       0       8       30.717414       30.926688        0.338128
       6       0       8        9.994497       10.151847        0.141353
      -8       1       8        6.297129        6.233779        0.072691
      -7       1       8        0.023171        0.185742        0.185742
      -6       1       8        4.372274        4.413389        0.053114
      -5       1       8       10.504289       10.538501        0.118328
      -4       1       8       33.389770       33.467447        0.375454
      -3       1       8        7.581602        7.286083        0.083028
      -2       1       8       43.011605       42.677512        0.481896
      -1       1       8       24.224258       24.459763        0.273610
       0       1       8       13.094866       13.106487        0.148092
       1       1       8       24.282837       24.354671        0.274596
       2       1       8       17.209544       17.459095        0.194681
       3       1       8       15.727045       15.691399        0.182369
       4       1       8       13.452960       13.539572        0.151144
       5       1       8        3.044936        3.061242        0.047191
       6       1       8       16.614087       16.658932        0.188352
      -7       2       8       10.447417       10.525208        0.117518
      -6       2       8        9.217924        9.368725        0.106813
      -5       2       8        3.591811        3.558230        0.048244
      -4       2       8       22.747010       23.189437        0.259544
      -3       2       8       43.062104       42.729615        0.482485
      -2       2       8       13.476523       13.542526        0.151857
      -1       2       8       17.152859       17.306068        0.193792
       0       2       8        1.590504        1.741063        0.030011
       1       2       8        6.009364        6.141905        0.072227
       2       2       8       18.998781       18.976828        0.214898
       3       2       8       25.823161       25.862714        0.290464
       4       2       8        2.284411        2.285607        0.063806
       5       2       8        9.714612        9.570893        0.108124
      -6       3       8       16.223883       16.278821        0.182548
      -5       3       8        3.886708        3.841354        0.048202
      -4       3       8        1.385201        1.380181        0.032591
      -3       3       8       10.608602       10.783784        0.121233
      -2       3       8       12.937526       12.916269        0.144425
      -1       3       8        6.443046        6.466143        0.074116
       0       3       8       25.484848       25.299012        0.287415
       1       3       8       12.741212       12.792967        0.142670
       2       3       8        3.269917        3.292719        0.044181
       3       3       8       27.425301       27.404562        0.305115
       4       3       8       19.089661       19.003421        0.218586
      -4       4       8        5.649885        5.436911        0.064109
      -3       4       8        1.786407        1.945610        0.040906
      -2       4       8        2.019096        1.939459        0.041512
      -1       4       8        7.471408        7.160447        0.082241
       0       4       8        6.093139        6.079227        0.070816
       1       4       8       19.787051       19.583156        0.223404
       2       4       8        5.873636        5.835838        0.069470
      -8       1       9        9.340004        9.451825        0.107362
      -7       1       9        8.252446        8.315949        0.094392
      -6       1       9       17.036437       16.994999        0.190536
      -5       1       9       41.377741       41.420285        0.467629
      -4       1       9       17.111174       17.232527        0.194335
      -3       1       9       19.549522       19.874858        0.221614
      -2       1       9       12.098923       12.068968        0.136240
      -1       1       9       33.330823       33.061609        0.371091
       0       1       9       15.531660       15.518698        0.174970
       1       1       9       34.962154       34.897994        0.395386
       2       1       9       33.923678       33.740925        0.378820
       3       1       9        3.116598        3.037104        0.045399
       4       1       9       11.530469       11.642594        0.130427
       5       1       9        3.464545        3.524344        0.054474
      -7       2       9       10.451147       10.549408        0.118204
      -6       2       9       14.427184       14.418044        0.162168
      -5       2       9        0.894084        1.015332        0.036456
      -4       2       9        9.384174        9.447804        0.107247
      -3       2       9       18.486937       18.340938        0.204510
      -2       2       9       10.336421       10.439349        0.117527
      -1       2       9        7.085106        7.141288        0.080835
       0       2       9       18.890797       18.826577        0.211798
       1       2       9        7.004006        6.875827        0.079505
       2       2       9       22.589477       22.545510        0.250667
       3       2       9        3.841216        3.835231        0.050393
       4       2       9        9.597302        9.716429        0.109453
       5       2       9        8.152704        8.394999        0.099216
      -6       3       9       14.314030       14.492412        0.161676
      -5       3       9        0.798623        0.451110        0.082328
      -4       3       9       15.569218       15.640332        0.176180
      -3       3       9        5.602778        5.897711        0.068217
      -2       3       9        7.132305        7.252379        0.082511
      -1       3       9        2.775849        2.794495        0.038991
       0       3       9       16.447603       16.429242        0.184551
       1       3       9        8.038284        8.046055        0.092502
       2       3       9        2.873978        2.970135        0.041773
       3       3       9       15.252699       15.370101        0.173391
      -3       4       9        1.878252        1.913766        0.042376
      -2       4       9        1.343405        1.344991        0.043146
      -1       4       9        3.055595        2.999867        0.044346
       0       4       9        6.478875        6.361053        0.074003
       1       4       9        9.034766        8.953826        0.101143
      -8       0      10        6.606765        6.618157        0.079503
      -7       0      10        2.953765        3.016190        0.048598
      -6       0      10       43.404035       43.518617        0.494437
      -5       0      10       25.332835       25.760241        0.285940
      -4       0      10        3.455614        3.325658        0.046176
      -3       0      10        5.157710        5.190183        0.063391
      -2       0      10       34.804521       34.421795        0.386373
      -1       0      10        4.424652        4.442747        0.056063
       0       0      10       50.756281       50.431439        0.578956
       1       0      10       66.009704       65.216409        0.745408
       2       0      10       14.821825       14.965627        0.164952
       3       0      10        2.889997        2.855573        0.064319
       4       0      10        5.304449        5.332167        0.069278
       5       0      10       21.503142       21.711287        0.254587
      -7       1      10       13.957334       13.986064        0.155663
      -6       1      10       18.226707       18.229920        0.203274
      -5       1      10       12.959311       12.997307        0.145459
      -4       1      10        0.609409        0.525452        0.051532
      -3       1      10        4.826309        4.801042        0.056676
      -2       1      10       14.359167       14.467204        0.166155
      -1       1      10        0.578812        0.485386        0.044592
       0       1      10       31.048171       30.790421        0.344731
       1       1      10       21.745693       21.748793        0.242050
       2       1      10       16.505517       16.592770        0.184540
       3       1      10       23.398082       23.546974        0.261356
       4       1      10        1.455160        1.427095        0.059689
       5       1      10        2.174504        2.255948        0.051407
      -7       2      10       22.588323       22.857603        0.256054
      -6       2      10        7.822833        7.991308        0.094853
      -5       2      10        0.029915        0.330606        0.103669
      -4       2      10       14.175748       14.124093        0.158779
      -3       2      10        8.543632        8.475789        0.095574
      -2       2      10       24.015721       24.105186        0.269079
      -1       2      10       34.854990       34.473323        0.386962
       0       2      10       12.953943       12.903875        0.144173
       1       2      10        5.250851        5.402870        0.064705
       2       2      10       22.212508       22.281607        0.247315
       3       2      10        8.614954        8.556401        0.101403
       4       2      10       16.362465       16.475133        0.182190
      -5       3      10        6.714272        6.600758        0.076572
      -4       3      10       20.646928       20.520478        0.231071
      -3       3      10       11.489377       11.496521        0.129903
      -2       3      10       12.175124       12.086356        0.135624
      -1       3      10       14.490138       14.447837        0.162880
       0       3      10        3.003326        2.932201        0.040592
       1       3      10        2.159959        2.175891        0.039913
       2       3      10        4.220683        4.073082        0.052759
       3       3      10        1.429343        1.375936        0.049588
      -2       4      10       12.776496       12.563837        0.154163
      -1       4      10        0.105038        0.225389        0.198931
      -7       1      11       17.394976       17.486852        0.194079
      -6       1      11        5.064486        5.174456        0.060847
      -5       1      11        1.090284        1.061084        0.038196
      -4       1      11        3.293453        3.411305        0.043813
      -3       1      11       31.923616       31.874127        0.367938
      -2       1      11       23.157269       23.134390        0.261262
      -1       1      11       21.717296       21.803440        0.244915
       0       1      11       36.282614       36.045388        0.405382
       1       1      11        0.552014        0.619839        0.056279
       2       1      11        3.373845        3.363629        0.045045
       3       1      11        9.451730        9.461871        0.109224
       4       1      11       28.775787       29.014134        0.322847
      -6       2      11        1.139673        1.274990        0.041459
      -5       2      11       16.244688       16.235455        0.181172
      -4       2      11        6.949669        7.022606        0.082001
      -3       2      11       12.366921       12.264583        0.138990
      -2       2      11        9.360026        9.330756        0.105085
      -1       2      11       21.902260       21.778659        0.244733
       0       2      11        2.917931        3.022152        0.041162
       1       2      11        7.430834        7.541087        0.086223
       2       2      11       14.382664       14.470660        0.166465
       3       2      11        7.687553        7.825918        0.090545
       4       2      11        2.956628        2.871585        0.052206
      -5       3      11        2.032616        1.952793        0.038061
      -4       3      11       11.645380       11.705127        0.130586
      -3       3      11        3.146281        3.041398        0.042565
      -2       3      11       11.573885       11.469089        0.131541
      -1       3      11       16.494718       16.536021        0.186098
       0       3      11        3.217349        3.092750        0.043701
       1       3      11        9.988221        9.981683        0.111931
       2       3      11        1.071646        1.277615        0.055608
      -7       0      12        6.019180        6.147845        0.075778
      -6       0      12        0.131843        2.351255        0.305186
      -5       0      12       16.766583       16.936942        0.191495
      -4       0      12       39.282805       39.179204        0.443174
      -3       0      12       30.523582       30.387991        0.336535
      -2       0      12       10.340395       10.282509        0.115897
      -1       0      12       26.793877       26.696067        0.300045
       0       0      12        9.266062        9.529271        0.112583
       1       0      12        6.234445        6.299603        0.089692
       2       0      12       22.354050       22.446826        0.251556
       3       0      12       42.580460       42.682081        0.499027
       4       0      12        4.362238        4.398409        0.070592
      -7       1      12        4.451168        4.331051        0.053668
      -6       1      12       16.485521       16.626184        0.184773
      -5       1      12       12.669979       12.781627        0.143194
      -4       1      12       23.047499       23.031934        0.258704
      -3       1      12       18.539505       18.561250        0.210501
      -2       1      12        7.845061        7.798846        0.088658
      -1       1      12       23.648230       23.694092        0.264197
       0       1      12        1.153043        1.138727        0.035595
       1       1      12        3.476377        3.554153        0.046874
       2       1      12       12.690248       12.624975        0.141787
       3       1      12        8.595016        8.505057        0.097025
       4       1      12        8.732647        8.743169        0.100137
      -6       2      12        7.674632        7.744030        0.088248
      -5       2      12       12.542047       12.656619        0.149021
      -4       2      12        2.353238        2.350319        0.040947
      -3       2      12        3.776517        3.705536        0.046711
      -2       2      12       26.603527       26.609585        0.297040
      -1       2      12       14.830692       14.834082        0.166090
       0       2      12       10.565410       10.481412        0.117533
       1       2      12        9.822571        9.870664        0.113461
       2       2      12        1.598121        1.733638        0.043786
       3       2      12       11.731100       12.021647        0.138466
      -4       3      12        9.037142        9.018204        0.101702
      -3       3      12       16.717734       16.778856        0.186388
      -2       3      12       23.706487       23.643604        0.262629
      -1       3      12        1.210731        1.202165        0.044192
       0       3      12        6.739644        7.363831        0.084820
       1       3      12       15.136854       14.974311        0.165868
      -6       1      13        5.699747        5.660035        0.066915
      -5       1      13        7.586714        7.665377        0.087382
      -4       1      13       10.038763        9.941177        0.114631
      -3       1      13        2.359509        2.316549        0.038370
      -2       1      13       14.403715       14.391664        0.163172
      -1       1      13        6.066965        5.999167        0.070592
       0       1      13       12.989268       13.004615        0.147321
       1       1      13        6.699006        6.712600        0.078145
       2       1      13       27.816415       28.041220        0.312354
       3       1      13       15.390851       15.481279        0.177685
      -5       2      13       22.068834       21.955409        0.245273
      -4       2      13        4.678684        4.636809        0.056307
      -3       2      13       18.651228       18.682345        0.207497
      -2       2      13       14.241753       14.185556        0.158796
      -1       2      13        9.248514        9.171096        0.104233
       0       2      13        8.160477        8.087583        0.092147
       1       2      13       13.412707       13.452509        0.152509
       2       2      13       15.249373       15.462212        0.171038
      -3       3      13        7.955546        7.833199        0.091493
      -2       3      13        5.062364        5.056184        0.063990
      -1       3      13        2.699257        2.727270        0.044119
       0       3      13        0.414538        0.427083        0.144594
      -6       0      14       13.207855       13.085488        0.147559
      -5       0      14        2.080090        1.926473        0.061668
      -4       0      14        3.377329        3.502285        0.060338
      -3       0      14       10.560750       10.649413        0.122780
      -2       0      14       19.130963       19.047572        0.212233
      -1       0      14       17.808531       17.741477        0.195822
       0       0      14       18.577848       18.660386        0.206389
       1       0      14       23.642930       23.669178        0.268324
       2       0      14       25.391955       25.592772        0.270845
       3       0      14        4.811288        4.999800        0.080552
      -6       1      14       12.199598       12.050726        0.136449
      -5       1      14       13.223503       13.064073        0.150514
      -4       1      14       10.283642       10.489995        0.119364
      -3       1      14        1.449186        1.487884        0.039333
      -2       1      14       10.997004       10.988630        0.124009
      -1       1      14       17.289309       17.187495        0.192202
       0       1      14        7.723892        7.644933        0.087486
       1       1      14       28.773605       28.935445        0.321113
       2       1      14        4.492558        4.539824        0.058641
      -5       2      14        2.176437        2.177705        0.041026
      -4       2      14       12.189239       12.180722        0.139958
      -3       2      14        2.370246        2.458882        0.039171
      -2       2      14        9.502392        9.455845        0.107315
      -1       2      14        2.864935        2.878281        0.041011
       0       2      14       19.574840       19.546099        0.216847
       1       2      14        6.547491        6.562621        0.076251
      -5       1      15       16.137649       16.172508        0.183761
      -4       1      15        0.763200        0.828855        0.059634
      -3       1      15        0.951156        0.898165        0.054127
      -2       1      15        8.699299        8.554648        0.100714
      -1       1      15        8.302551        8.266559        0.095023
       0       1      15        4.803283        4.842727        0.060363
       1       1      15        5.229884        5.230583        0.065121
      -3       2      15       13.757996       13.678450        0.153288
      -2       2      15        3.852227        3.788799        0.048612
      -1       2      15        8.990582        9.014488        0.102811
       0       2      15       25.322802       25.355473        0.283177
      -4       0      16       19.505776       19.249156        0.209460
      -3       0      16        9.565642        9.253000        0.127267
      -2       0      16        8.634010        8.729662        0.099714
      -1       0      16       12.356586       12.106610        0.134141
       0       0      16        8.483381        8.536978        0.097784
      -4       1      16       12.070062       11.993748        0.143010
      -3       1      16       14.620187       14.366976        0.163807
      -2       1      16        2.765696        2.630551        0.054585
      -1       1      16        6.400423        6.441661        0.076993
       0       1      16        4.969168        4.949848        0.061393

# start Validation Reply Form
_vrf_PLAT417_HAR_B3LYP_oxa12_07
;
PROBLEM: Short Inter D-H..H-D
RESPONSE: This is a very strong hydrogen bond and this is the reason why
the distance is so short.
;
# end Validation Reply Form
