# Supplementary material for: On the accuracy and precision of X-ray and neutron diffraction results as a function of resolution and the electron density model
Source: IUCrJ. 2020 Aug 25;7(Pt 5):920–33. doi: 10.1107/S2052252520010441 (PMC7467170; doi:10.1107/S2052252520010441)
Supplement: Supplementary file 2 [file m-07-00920-sup2.zip › cif_deposition/HAR_B3LYP_oxa12_12.cif]

# ========================
# TONTO generated CIF file
# ========================

data_HAR_B3LYP_oxa12_12

_audit_creation_date               2016-1-14
_audit_creation_method             'Tonto 3.2.0 v. 196f026'

# --------------------
# Chemical information
# --------------------

_chemical_formula_sum             'C2 H6 O6'
_chemical_formula_moiety          'C2 H2 O4, 2(H2 O)'
_chemical_formula_weight           126.07
_chemical_compound_source          'see text'
_chemical_absolute_configuration   unk

# --------------------
# Symmetry information
# --------------------

_symmetry_cell_setting             Monoclinic
_symmetry_space_group_name_H-M     'P 21/c'
_symmetry_space_group_name_Hall    '-P 2ybc'
_symmetry_Int_Tables_number        '14'

loop_
    _symmetry_equiv_pos_as_xyz
'+x, +y, +z'
'-x, -y, -z'
'-x, +y+1/2, -z+1/2'
'+x, -y+1/2, +z+1/2'

# ---------------------
# Unit cell information
# ---------------------

_cell_length_a                6.0920(3) 
_cell_length_b                3.4919(2) 
_cell_length_c                11.8481(5) 
_cell_angle_alpha             90.00 
_cell_angle_beta              103.898(2) 
_cell_angle_gamma             90.00 
_cell_volume                   244.66(2) 

_cell_formula_units_Z             2
_cell_measurement_temperature     100(1)
_cell_measurement_reflns_used        9836
_cell_measurement_theta_min          3.4451
_cell_measurement_theta_max          47.0567
_exptl_crystal_density_diffrn     1.712 
_exptl_crystal_F_000              132 
_exptl_absorpt_coefficient_mu     0.181 
_exptl_crystal_description        unspecified
_exptl_crystal_size_max                 0.225
_exptl_crystal_size_mid                 0.212
_exptl_crystal_size_min                 0.100
_exptl_crystal_colour             colourless
_exptl_absorpt_correction_type    multi-scan
_exptl_absorpt_process_details
;
 Absorption correction done by SORTAV
 Blessing, R. H.: (1995) Acta Cryst. A51, 33-38
;
_exptl_absorpt_correction_T_min    0.958
_exptl_absorpt_correction_T_max    0.981

#=======================================================================

# EXPERIMENTAL DATA

_diffrn_reflns_av_R_equivalents   0.0000
_diffrn_reflns_av_unetI/netI      0.0230
_diffrn_reflns_limit_h_max        12
_diffrn_reflns_limit_h_min        -12
_diffrn_reflns_limit_k_max        7
_diffrn_reflns_limit_k_min        0
_diffrn_reflns_limit_l_max        24
_diffrn_reflns_limit_l_min        0
_diffrn_reflns_number             2248
_diffrn_reflns_theta_full         26.00
_diffrn_reflns_theta_max          47.19
_diffrn_reflns_theta_min          3.45
_diffrn_ambient_temperature       100(1)
_diffrn_measured_fraction_theta_full 0.992
_diffrn_measured_fraction_theta_max 0.995
_diffrn_measurement_device_type   'Bruker APEX-II CCD'
_diffrn_measurement_method        '\f and \w scans'
_diffrn_radiation_monochromator   'graphite'
_diffrn_radiation_type            MoK\a
_diffrn_radiation_wavelength      0.71073
_diffrn_source                    'fine-focus sealed tube'
_diffrn_standards_number          0
_reflns_number_gt                 2146
_reflns_number_total              2248
_reflns_threshold_expression      >0sigma(F)

#  
# Refinement details
#  
_refine_special_details          
;
  .  H thermal motions refined anisotropically.
  .  Hirshfeld atom refinement (HAR):
     .  Uses aspherical atomic scattering factors
        obtained from Hirshfeld partitioning of a
        gaussian quantum chemical wavefunction.
     .  Hirshfeld weight functions obtained from
        spherically averaged unrestricted atomic
        densities.
  .  Wavefunction type : rks b3lypgxb3lypgc using cluster
 charges, radius=8.0 angstrom
  .  Gaussian basis set: cc pVTZ
  .  Refinement based on |F| with weight=1/sigma(|F|)
  .  Negative |F|^^2 were pruned from the data
  .  Eigenvalues < 0.1E-04 removed from normal equations
  .  Reflection used in the refinement appear below
  .  Refined using the Tonto program:
     .  Version: 3.2 v. 196f026
     .  Platform: INTEL-ifort-on-LINUX
     .  Build date: Wed Feb  4 17:27:23 CET 2015
;

# Standard CIF keys and data

_refine_ls_structure_factor_coeff  F
_refine_ls_matrix_type             full
_refine_ls_R_factor_gt             0.0115
_refine_ls_wR_factor_gt            0.0207
_refine_ls_goodness_of_fit_ref     1.535802
_refine_ls_number_reflns           2248
_refine_ls_number_parameters       64
_refine_ls_number_restraints       0
_refine_ls_number_constraints      0
_refine_ls_hydrogen_treatment      refall
_refine_ls_weighting_scheme        sigma
_refine_ls_weighting_details       'w=1/\s(F)'
_refine_ls_shift/su_max            0.0100
_refine_ls_extinction_method       none

_refine_diff_density_max               0.112492
_refine_diff_density_min              -0.118581 

# ---------------------
# Coordinates and ADP's
# ---------------------

loop_
_atom_site_label
_atom_site_fract_x
_atom_site_fract_y
_atom_site_fract_z
_atom_site_adp_type
_atom_site_occupancy
O1 0.43488(2) 0.44408(3) 0.349864(8) Uani 1.000000000
O2 0.24244(2) 0.74270(3) 0.463685(8) Uani 1.000000000
C1 0.40305(2) 0.55881(3) 0.448011(9) Uani 1.000000000
H1 0.302(1) 0.516(2) 0.2786(5) Uani 1.000000000
O5 0.13010(2) 0.63129(3) 0.178552(8) Uani 1.000000000
H3 0.1915(9) 0.692(2) 0.1126(5) Uani 1.000000000
H4 0.0081(9) 0.454(2) 0.1495(5) Uani 1.000000000

loop_
_atom_site_aniso_label
_atom_site_aniso_U_11
_atom_site_aniso_U_22
_atom_site_aniso_U_33
_atom_site_aniso_U_12
_atom_site_aniso_U_13
_atom_site_aniso_U_23
O1 0.01247(3) 0.01834(4) 0.00758(4) 0.00453(2) 0.00164(3) -0.00068(2)
O2 0.01082(3) 0.01754(4) 0.00913(4) 0.00526(2) 0.00111(3) -0.00066(2)
C1 0.00882(3) 0.01101(4) 0.00755(4) 0.00157(2) 0.00126(3) -0.00006(2)
H1 0.034(3) 0.042(3) 0.024(4) 0.005(3) 0.012(3) -0.004(3)
O5 0.01040(3) 0.01759(4) 0.00899(4) -0.00178(2) 0.00074(2) 0.00099(2)
H3 0.029(2) 0.044(3) 0.029(3) -0.001(2) 0.007(2) 0.001(3)
H4 0.028(2) 0.029(2) 0.036(3) -0.007(2) 0.008(2) 0.003(2)

loop_
_geom_bond_atom_site_label_1
_geom_bond_atom_site_label_2
_geom_bond_distance
 O1 C1 1.2878(1)
 O2 C1 1.2210(1)
 O1 H1 1.053(6)
 O5 H3 0.968(5)
 O5 H4 0.968(5)

loop_
_geom_angle_atom_site_label_1     
_geom_angle_atom_site_label_2
_geom_angle_atom_site_label_3
_geom_angle     
 O1 C1 O2  126.92(1)
 C1 O1 H1 113.7(3)
 H3 O5 H4 105.5(4)

# Standard CIF keys and data

# ---------------
# Reflection data
# ---------------

loop_
    _diffrn_refln_index_h
    _diffrn_refln_index_k
    _diffrn_refln_index_l
    _diffrn_refln_F_calc
    _diffrn_refln_F_meas
    _diffrn_refln_F_sigma
       1       0       0       48.897546       47.597794        0.532414
       2       0       0       11.832640       12.623391        0.144609
       3       0       0       49.043777       49.616731        0.655624
       4       0       0       16.680412       16.692513        0.185242
       5       0       0       19.858567       19.890953        0.218637
       6       0       0       38.238262       38.091075        0.435000
       7       0       0       26.108017       26.103448        0.298604
       8       0       0       13.101433       13.077462        0.143011
       9       0       0       10.477935       10.704205        0.127816
      10       0       0        6.822058        7.058470        0.082941
      11       0       0       14.386749       14.378108        0.158404
      12       0       0        3.041508        3.071303        0.056522
       2       1       0       47.023499       48.156204        0.541501
       3       1       0       25.957467       26.383518        0.296739
       4       1       0        3.909808        3.861088        0.047428
       5       1       0        1.586551        1.569968        0.032828
       6       1       0        1.999843        1.939433        0.035647
       7       1       0       22.823956       22.756098        0.255431
       8       1       0        0.062478        0.218632        0.183991
       9       1       0       14.432011       14.436759        0.159504
      10       1       0        7.772791        7.749129        0.096352
      11       1       0        0.695477        0.721942        0.087986
      12       1       0        7.342696        7.432631        0.086679
       0       2       0        9.386518        9.265312        0.112115
       1       2       0       44.678070       45.468121        0.506915
       2       2       0       56.803983       56.296714        0.629219
       3       2       0        3.609246        3.500143        0.042687
       4       2       0       27.207856       27.260594        0.304333
       5       2       0       12.536432       12.431814        0.138727
       6       2       0        0.648986        0.753857        0.051717
       7       2       0       14.892140       14.983324        0.167117
       8       2       0       16.315923       16.338605        0.181253
       9       2       0        3.321662        3.314514        0.048476
      10       2       0        7.683141        7.660352        0.088233
      11       2       0        0.883745        0.922117        0.083726
       1       3       0       11.066503       10.970871        0.122368
       2       3       0        9.021420        8.990050        0.100731
       3       3       0       21.091508       21.463923        0.238467
       4       3       0        5.975556        6.075772        0.069358
       5       3       0       27.788879       27.748513        0.309308
       6       3       0        0.045712        1.680982        0.190881
       7       3       0        1.918185        1.945765        0.039223
       8       3       0       10.569918       10.531382        0.118409
       9       3       0        3.661970        3.799342        0.052343
      10       3       0        2.277373        2.228991        0.047890
      11       3       0       11.091720       11.042645        0.141269
       0       4       0        4.244588        4.244879        0.052863
       1       4       0       10.604885       10.671926        0.119201
       2       4       0        8.960726        8.982706        0.100532
       3       4       0        6.335954        6.297301        0.071709
       4       4       0       20.510069       20.542395        0.228361
       5       4       0        7.510217        7.497733        0.086120
       6       4       0       10.405824       10.270832        0.115538
       7       4       0        7.943604        7.831603        0.094097
       8       4       0        0.323249        0.628172        0.119743
       9       4       0        0.282632        0.427785        0.189877
      10       4       0        3.977930        3.993244        0.063359
       1       5       0        5.200948        5.216033        0.062005
       2       5       0        8.504621        8.502823        0.095267
       3       5       0       10.553014       10.547037        0.121108
       4       5       0        1.143647        1.083144        0.052076
       5       5       0        5.723354        5.722499        0.067767
       6       5       0       13.135107       13.001154        0.147750
       7       5       0        9.396659        9.263207        0.106078
       8       5       0        2.578028        2.624557        0.056425
       0       6       0       10.521199       10.480458        0.115614
       1       6       0        6.344596        6.384121        0.074446
       2       6       0        2.389209        2.333859        0.050047
       3       6       0        0.660862        1.524434        0.065565
       4       6       0        2.498023        2.492790        0.051356
       5       6       0        6.619475        6.692533        0.078533
       6       6       0        8.553520        8.769150        0.100471
       1       7       0        3.703602        3.660328        0.053945
       2       7       0        2.747431        2.749709        0.049894
     -12       1       1        3.492167        3.533553        0.051887
     -11       1       1        1.180524        1.130885        0.055106
     -10       1       1        4.583451        4.619416        0.057508
      -9       1       1        1.728688        1.701617        0.039961
      -8       1       1       13.523261       13.577187        0.150348
      -7       1       1       10.747631       10.718675        0.119147
      -6       1       1        2.959402        2.964692        0.039662
      -5       1       1       18.820877       18.780043        0.209098
      -4       1       1       23.587664       23.996458        0.267362
      -3       1       1       44.679181       44.914697        0.507828
      -2       1       1       33.805437       34.641738        0.391336
       0       1       1       53.429611       53.659389        0.601967
       1       1       1       15.178967       15.741982        0.178885
       2       1       1       20.127512       20.741745        0.236624
       3       1       1       51.905723       51.843418        0.623988
       4       1       1       31.149633       30.740039        0.344480
       5       1       1       25.983350       26.032864        0.292817
       6       1       1       34.006188       33.864140        0.384296
       7       1       1        2.701552        2.684716        0.038757
       8       1       1        1.650016        1.639451        0.036173
       9       1       1        1.229062        1.197623        0.050888
      10       1       1       14.233665       14.149205        0.162068
      11       1       1        4.948517        4.919146        0.060751
     -11       2       1        4.098340        4.173608        0.057177
     -10       2       1        1.860075        1.777301        0.049007
      -9       2       1        5.556287        5.517336        0.065272
      -8       2       1       15.837453       15.794936        0.179239
      -7       2       1        0.285986        0.407799        0.107632
      -6       2       1       21.118857       21.112792        0.235292
      -5       2       1        7.734598        7.691944        0.086617
      -4       2       1       18.467137       18.330303        0.204355
      -3       2       1       22.795070       23.034756        0.257136
      -2       2       1       30.662046       30.839099        0.349756
      -1       2       1       29.486679       30.079561        0.335486
       0       2       1       21.322872       21.831399        0.254560
       1       2       1       40.803020       41.317551        0.461829
       2       2       1        3.252917        3.353953        0.044421
       3       2       1        7.341275        7.034771        0.079629
       4       2       1       21.841883       21.710596        0.241782
       5       2       1       12.651285       12.601984        0.140443
       6       2       1        7.709639        7.737312        0.087541
       7       2       1        8.242197        8.274056        0.093408
       8       2       1       11.604210       11.576269        0.135115
       9       2       1        4.776509        4.710308        0.058641
      10       2       1        3.299002        3.197499        0.050119
      11       2       1        8.745810        8.647543        0.107227
     -11       3       1        2.494707        2.504336        0.053704
     -10       3       1        4.007065        4.081176        0.054267
      -9       3       1        4.231782        4.199405        0.053202
      -8       3       1        1.305965        1.210661        0.049541
      -7       3       1        3.595780        3.581341        0.049769
      -6       3       1        9.174455        9.145655        0.102591
      -5       3       1       11.297188       11.193302        0.125330
      -4       3       1        5.619038        5.648097        0.065177
      -3       3       1        4.909852        4.968601        0.057797
      -2       3       1       29.926358       30.060106        0.336883
      -1       3       1        0.746295        0.853874        0.033081
       0       3       1       17.917230       17.997778        0.200025
       1       3       1       14.081099       14.073734        0.156838
       2       3       1       13.795306       13.670040        0.151904
       3       3       1        3.680842        3.624638        0.044694
       4       3       1       15.271780       15.244671        0.169526
       5       3       1       13.037698       13.016912        0.145626
       6       3       1        0.572853        0.601997        0.067488
       7       3       1       13.325948       13.261599        0.149009
       8       3       1        1.082908        1.096905        0.059697
       9       3       1        6.404917        6.353660        0.075126
      10       3       1        2.914100        2.938265        0.048351
     -10       4       1        0.119599        0.420595        0.420595
      -9       4       1        8.578938        8.514576        0.100243
      -8       4       1       11.610760       11.299558        0.124585
      -7       4       1       11.742184       11.643024        0.136069
      -6       4       1        7.055809        7.058753        0.081146
      -5       4       1        4.521044        4.546097        0.057668
      -4       4       1        1.053474        1.087520        0.055386
      -3       4       1       11.494969       11.482160        0.127425
      -2       4       1       10.221233       10.215185        0.114195
      -1       4       1        6.157413        6.177054        0.070337
       0       4       1        8.932602        8.831195        0.098956
       1       4       1        1.932341        1.947306        0.034638
       2       4       1        0.197983        0.308545        0.114638
       3       4       1        1.392189        1.410035        0.035990
       4       4       1        1.844612        1.776063        0.043522
       5       4       1        5.461597        5.407680        0.063243
       6       4       1        0.511270        0.562228        0.095323
       7       4       1        3.052954        3.055830        0.052133
       8       4       1        3.792662        3.763642        0.056621
       9       4       1        3.916342        3.864195        0.053814
      10       4       1        5.728372        5.655705        0.083991
      -8       5       1        5.457171        5.483521        0.066418
      -7       5       1        4.879382        4.912739        0.061347
      -6       5       1        0.287297        0.442493        0.142493
      -5       5       1        4.173937        4.139203        0.053374
      -4       5       1        0.486088        0.615955        0.082288
      -3       5       1        1.023488        1.056220        0.048400
      -2       5       1        1.459730        1.450827        0.041147
      -1       5       1        7.964317        7.933789        0.091212
       0       5       1        0.514701        0.378682        0.145873
       1       5       1        0.709135        0.718818        0.073993
       2       5       1        4.914201        4.858704        0.064436
       3       5       1        7.514165        7.529475        0.087365
       4       5       1        3.617186        3.531572        0.050911
       5       5       1        0.919361        0.757628        0.072135
       6       5       1        5.131212        5.169623        0.063254
       7       5       1        0.672816        0.692387        0.103575
       8       5       1        1.227318        1.164131        0.074681
      -6       6       1        3.313329        3.399118        0.057711
      -5       6       1        0.380570        0.330454        0.204756
      -4       6       1        0.885154        1.004042        0.067933
      -3       6       1        7.330502        7.310404        0.086762
      -2       6       1        1.906292        1.987033        0.048735
      -1       6       1        3.832946        3.672329        0.050865
       0       6       1        6.173590        6.069843        0.071427
       1       6       1        6.093936        6.001333        0.070735
       2       6       1        1.930142        1.864189        0.051566
       3       6       1        2.599204        2.489297        0.060717
       4       6       1        4.887480        4.798854        0.063244
       5       6       1        5.339391        5.404165        0.066001
       6       6       1        3.715322        3.618978        0.054009
      -3       7       1        2.302379        2.358198        0.179942
      -2       7       1        6.242753        6.423083        0.076116
      -1       7       1        3.076192        3.101451        0.049812
       0       7       1        7.440994        7.368107        0.085113
       1       7       1        3.256205        3.248230        0.051044
       2       7       1        3.935730        3.854089        0.053957
     -12       0       2        7.511903        7.534388        0.087979
     -11       0       2        4.852812        4.749316        0.070534
     -10       0       2        0.262619        0.300333        0.250333
      -9       0       2        4.948987        5.026828        0.065074
      -8       0       2        4.650368        4.720064        0.061523
      -7       0       2        9.490031        9.532313        0.104801
      -6       0       2       33.832684       33.677292        0.376541
      -5       0       2       23.584526       23.978115        0.264195
      -4       0       2       77.551560       76.116752        0.840196
      -3       0       2        9.574612        9.767446        0.119596
      -2       0       2       62.611024       61.870348        0.737051
      -1       0       2       69.229017       67.753745        0.643016
       0       0       2       29.227994       30.191224        0.369587
       1       0       2        7.769049        8.108946        0.121518
       3       0       2       33.949040       34.043648        0.399630
       4       0       2        0.066537        0.439545        0.110152
       5       0       2       64.981178       63.354637        0.745612
       6       0       2       13.584973       13.568346        0.164615
       7       0       2       14.822606       14.860013        0.160694
       8       0       2        9.764467        9.720957        0.107217
       9       0       2       17.163744       17.069271        0.186143
      10       0       2        4.236952        4.292435        0.060060
      11       0       2       12.534258       12.447088        0.151560
     -12       1       2        2.571502        2.540157        0.049676
     -11       1       2        6.013998        5.986735        0.086396
     -10       1       2        1.757538        1.842743        0.049394
      -9       1       2        2.989367        2.962330        0.041714
      -8       1       2        0.096558        0.266833        0.154584
      -7       1       2       23.398293       23.472750        0.260684
      -6       1       2        6.547739        6.508226        0.074253
      -5       1       2       40.123058       39.742169        0.446495
      -4       1       2       18.804895       18.919302        0.210748
      -3       1       2       14.249649       14.565027        0.166763
      -2       1       2       58.579259       59.024063        0.657634
      -1       1       2       30.423411       31.636688        0.351547
       0       1       2       23.172994       24.067613        0.267613
       1       1       2       51.285644       51.707543        0.593161
       2       1       2        4.140206        4.218886        0.089964
       3       1       2       52.520570       51.936789        0.601226
       4       1       2       34.234226       33.774251        0.379191
       5       1       2       19.003039       19.062791        0.214184
       6       1       2       19.447498       19.492050        0.219790
       7       1       2        1.048276        1.063955        0.039601
       8       1       2        3.620387        3.643213        0.056850
       9       1       2        5.535853        5.437922        0.066517
      10       1       2        0.241240        0.324962        0.186397
      11       1       2        7.204430        7.171192        0.082328
     -11       2       2        1.437159        1.429965        0.063912
     -10       2       2        8.312328        8.270429        0.098343
      -9       2       2        0.342033        0.306268        0.173980
      -8       2       2       10.144102       10.141499        0.113538
      -7       2       2        1.462454        1.460445        0.035384
      -6       2       2       15.897452       15.894968        0.176825
      -5       2       2        1.978468        1.969035        0.034274
      -4       2       2        9.274951        9.009273        0.101131
      -3       2       2       33.365555       33.504627        0.375938
      -2       2       2       54.838541       54.874493        0.612075
      -1       2       2        7.104071        7.300479        0.091249
       0       2       2       28.311339       28.960318        0.323977
       1       2       2        0.708628        0.593717        0.097834
       2       2       2        4.286999        4.341659        0.051903
       3       2       2       41.769636       41.412558        0.464787
       4       2       2       43.106912       42.976040        0.482746
       5       2       2        4.585947        4.604454        0.054729
       6       2       2        0.527383        0.639140        0.058537
       7       2       2        6.364322        6.385296        0.074115
       8       2       2        0.964695        0.983158        0.049135
       9       2       2       15.078727       15.083766        0.176385
      10       2       2       13.539971       13.410817        0.148087
      11       2       2        0.507844        0.563205        0.162581
     -11       3       2        4.555977        4.538392        0.058771
     -10       3       2        7.154178        7.137857        0.088389
      -9       3       2       23.039344       23.038663        0.261701
      -8       3       2        7.349539        7.309925        0.083653
      -7       3       2        3.469830        3.460058        0.045676
      -6       3       2        8.499676        8.601221        0.097104
      -5       3       2        0.715149        0.689493        0.052939
      -4       3       2        9.234153        9.310854        0.104389
      -3       3       2       40.037343       39.735501        0.446443
      -2       3       2       20.443919       20.680909        0.230237
      -1       3       2       14.112025       14.301748        0.159259
       0       3       2       27.016174       26.964421        0.300400
       1       3       2       17.243375       17.224692        0.192076
       2       3       2       23.990859       23.903556        0.265240
       3       3       2       11.377034       11.447270        0.127376
       4       3       2        2.458670        2.544740        0.037769
       5       3       2        5.824711        5.865407        0.067994
       6       3       2        2.176414        2.203996        0.039880
       7       3       2       11.952709       11.900840        0.131388
       8       3       2        7.749502        7.694998        0.087568
       9       3       2        3.997088        3.917014        0.052173
      10       3       2       10.875603       10.778219        0.128336
     -10       4       2        8.175195        8.166333        0.097690
      -9       4       2        4.848889        4.781213        0.059985
      -8       4       2       11.112130       11.139120        0.132304
      -7       4       2        6.488270        6.490532        0.079135
      -6       4       2        0.017192        0.219317        0.219317
      -5       4       2        0.101446        0.247992        0.173830
      -4       4       2        5.824635        5.743257        0.066991
      -3       4       2        8.235280        8.250818        0.092509
      -2       4       2       19.839100       19.667232        0.218838
      -1       4       2        7.953824        7.867274        0.088585
       0       4       2       19.177873       19.134001        0.212585
       1       4       2       18.873871       18.866637        0.208931
       2       4       2        3.643630        3.587060        0.045591
       3       4       2        3.829027        3.798816        0.047283
       4       4       2        1.981641        1.887326        0.037813
       5       4       2        0.785935        0.752994        0.062197
       6       4       2       12.854860       12.798828        0.143394
       7       4       2        3.202237        3.282834        0.048642
       8       4       2        9.480617        9.453253        0.114196
       9       4       2        9.094282        9.108897        0.102677
      -8       5       2       13.112485       13.039172        0.148477
      -7       5       2       11.074058       11.118453        0.125728
      -6       5       2        2.045855        2.163585        0.046275
      -5       5       2        5.127329        5.110675        0.061022
      -4       5       2       11.931394       11.845252        0.131585
      -3       5       2        3.806697        3.833797        0.048431
      -2       5       2       10.092267       10.048881        0.112080
      -1       5       2       21.437994       21.339634        0.236317
       0       5       2        6.851697        6.851642        0.078238
       1       5       2        8.813149        8.870964        0.099875
       2       5       2        3.513302        3.446012        0.047336
       3       5       2        4.357552        4.431253        0.054953
       4       5       2        2.324105        2.361101        0.042136
       5       5       2        5.486256        5.544547        0.066135
       6       5       2        1.070522        1.143897        0.056101
       7       5       2        8.955156        8.910163        0.101474
       8       5       2        6.496558        6.428841        0.077463
      -6       6       2        5.205151        5.279583        0.065084
      -5       6       2        1.433014        1.553416        0.052349
      -4       6       2        5.495026        5.528020        0.069082
      -3       6       2        3.430164        3.448188        0.058940
      -2       6       2        0.642329        0.621048        0.104230
      -1       6       2        6.537917        6.533529        0.075975
       0       6       2        7.876244        7.866321        0.094963
       1       6       2        4.259577        4.280421        0.055139
       2       6       2        6.698932        6.708949        0.085355
       3       6       2        2.845252        2.862307        0.057721
       4       6       2        1.846280        1.847864        0.048975
       5       6       2        5.142346        5.180058        0.064884
       6       6       2        5.469979        5.536154        0.068888
      -2       7       2        1.206731        1.136266        0.068183
      -1       7       2        0.603954        0.338526        0.206617
       0       7       2        0.572448        0.541202        0.154938
       1       7       2        2.209004        2.173937        0.050213
       2       7       2        1.519911        1.602280        0.060430
     -12       1       3        0.624130        0.461411        0.167132
     -11       1       3        9.299617        9.226267        0.103767
     -10       1       3        3.788334        3.730952        0.053045
      -9       1       3        0.877326        0.936696        0.054370
      -8       1       3       10.898533       10.946689        0.121718
      -7       1       3        4.791492        4.824313        0.057134
      -6       1       3        2.795082        2.820833        0.038442
      -5       1       3       17.644045       17.955501        0.200501
      -4       1       3        3.269211        3.152650        0.040175
      -3       1       3       31.449388       32.066337        0.359871
      -2       1       3       11.335804       11.398684        0.131475
      -1       1       3       45.334902       46.424239        0.513674
       0       1       3       10.602233       10.735455        0.122256
       1       1       3       69.984452       68.817658        0.870693
       2       1       3       53.407506       53.712568        0.603718
       3       1       3       16.471718       16.157661        0.184871
       4       1       3       36.225119       36.037203        0.404634
       5       1       3        3.333446        3.327612        0.042646
       6       1       3       11.838949       11.864653        0.133498
       7       1       3        6.856637        6.797647        0.077751
       8       1       3       22.972243       23.090041        0.255418
       9       1       3       12.956183       12.874005        0.148047
      10       1       3        7.325577        7.255619        0.083241
      11       1       3        8.399435        8.449497        0.096953
     -11       2       3        2.845562        2.900017        0.046861
     -10       2       3       17.499153       17.454226        0.192998
      -9       2       3        2.143545        2.081202        0.041324
      -8       2       3        6.643949        6.615890        0.077465
      -7       2       3       11.881760       11.911339        0.134667
      -6       2       3       19.666323       19.629570        0.219521
      -5       2       3        5.155058        5.216321        0.060353
      -4       2       3       22.345803       22.316810        0.248960
      -3       2       3       43.190330       43.315355        0.485576
      -2       2       3        7.615926        7.773481        0.088951
      -1       2       3       32.644453       33.085344        0.376324
       0       2       3        0.693728        0.573585        0.082057
       1       2       3       47.283423       47.053161        0.549721
       2       2       3       10.275328       10.358571        0.116013
       3       2       3       25.556937       25.400787        0.284060
       4       2       3       18.570392       18.609675        0.206958
       5       2       3       12.322284       12.305283        0.136882
       6       2       3        9.308998        9.303118        0.104422
       7       2       3        5.470173        5.504362        0.065520
       8       2       3        5.662816        5.609189        0.071410
       9       2       3        5.690492        5.677499        0.072502
      10       2       3        7.006471        6.956076        0.082358
      11       2       3        2.448352        2.463818        0.055769
     -11       3       3        1.528901        1.576737        0.049517
     -10       3       3        4.730546        4.719852        0.062814
      -9       3       3        8.866905        9.007885        0.101259
      -8       3       3        6.646072        6.667983        0.079357
      -7       3       3        3.763859        3.749933        0.049933
      -6       3       3        2.873986        3.306811        0.043990
      -5       3       3        6.249628        6.209428        0.071513
      -4       3       3       12.025486       12.090079        0.134745
      -3       3       3        5.002100        6.165144        0.086164
      -2       3       3        3.020382        3.019156        0.039122
      -1       3       3        9.336765        9.289564        0.104086
       0       3       3       23.202992       23.447175        0.262050
       1       3       3        0.524121        0.668581        0.042641
       2       3       3        5.436481        5.342378        0.061563
       3       3       3       24.944752       24.943937        0.277766
       4       3       3        3.101463        2.999433        0.044285
       5       3       3        5.334207        5.365631        0.062519
       6       3       3        2.216149        2.303389        0.042482
       7       3       3        9.902761        9.823798        0.110199
       8       3       3        1.926331        1.906253        0.046011
       9       3       3        9.440370        9.454364        0.115306
      10       3       3        4.983237        4.927170        0.063118
     -10       4       3        6.365533        6.357437        0.074762
      -9       4       3       11.512519       11.428473        0.130243
      -8       4       3        9.993079        9.873500        0.110457
      -7       4       3        2.026090        2.063444        0.042899
      -6       4       3        6.684710        6.648383        0.078376
      -5       4       3       12.361903       12.405241        0.138212
      -4       4       3       19.522732       19.522295        0.216596
      -3       4       3       19.176055       19.221863        0.213706
      -2       4       3       14.586121       14.456486        0.161382
      -1       4       3        0.461288        0.507543        0.072342
       0       4       3        5.028392        5.012584        0.058293
       1       4       3        9.555783        9.585979        0.106528
       2       4       3       18.632886       18.705080        0.209134
       3       4       3       10.725167       10.755464        0.120145
       4       4       3        4.184714        4.190704        0.051380
       5       4       3        2.898401        2.834749        0.043262
       6       4       3        1.330298        1.371459        0.045299
       7       4       3        2.663941        2.668970        0.049199
       8       4       3        3.950340        3.997874        0.056935
       9       4       3        0.168293        0.420238        0.420238
      -9       5       3        0.881938        0.956399        0.109818
      -8       5       3        0.430005        0.432435        0.165602
      -7       5       3        4.748848        4.665512        0.057692
      -6       5       3        2.751820        2.700130        0.042480
      -5       5       3        4.384334        4.479397        0.057294
      -4       5       3        3.836939        3.770544        0.048716
      -3       5       3        5.345851        5.257471        0.062858
      -2       5       3        4.521902        4.560373        0.054710
      -1       5       3        2.730739        2.734045        0.040887
       0       5       3        2.697867        2.696535        0.041389
       1       5       3        1.927729        2.018118        0.039432
       2       5       3        2.892868        2.997799        0.043548
       3       5       3        0.365891        0.218861        0.218861
       4       5       3        4.690143        4.670974        0.057082
       5       5       3        2.670623        2.741970        0.043952
       6       5       3        2.089245        2.056380        0.078022
       7       5       3        2.951268        2.844486        0.055436
       8       5       3        4.928476        4.945402        0.077343
      -6       6       3        1.530320        1.846429        0.048569
      -5       6       3       11.173542       11.064809        0.122689
      -4       6       3        9.050485        9.082070        0.104264
      -3       6       3        2.435314        2.624367        0.050071
      -2       6       3       10.099500        9.868181        0.110261
      -1       6       3        0.585372        0.671416        0.091158
       0       6       3        4.978137        5.039147        0.061798
       1       6       3        1.999268        1.936750        0.051306
       2       6       3        9.010600        9.010494        0.102408
       3       6       3        1.984458        2.472549        0.046586
       4       6       3        2.074165        2.035878        0.049147
       5       6       3        3.686155        3.633456        0.053791
       6       6       3        5.833291        5.904829        0.072933
      -2       7       3        1.161634        1.155682        0.070278
      -1       7       3        4.648909        4.613567        0.059668
       0       7       3        2.113629        2.240937        0.052902
       1       7       3        1.791691        1.736174        0.059123
       2       7       3        3.722318        3.665651        0.065651
     -12       0       4       16.324529       16.228986        0.168165
     -11       0       4        7.676865        7.629089        0.089328
     -10       0       4        7.292743        7.344794        0.084560
      -9       0       4       18.938488       18.779776        0.221220
      -8       0       4        5.233482        5.180154        0.063124
      -7       0       4       16.021073       15.889934        0.174018
      -6       0       4        4.275010        4.257464        0.052943
      -5       0       4       10.612819       10.680356        0.118632
      -4       0       4       27.340256       27.762745        0.308055
      -3       0       4       23.083151       23.955166        0.280708
      -1       0       4       72.535720       70.255178        1.641112
       0       0       4       20.171613       21.157032        0.267800
       1       0       4      106.003278       99.995000        0.549889
       2       0       4        7.265458        7.195137        0.102958
       3       0       4       11.657867       11.644741        0.126929
       4       0       4       15.036934       15.360013        0.175152
       5       0       4        8.645055        8.604708        0.096242
       6       0       4        3.146888        3.105543        0.049713
       7       0       4       41.064056       40.871384        0.475592
       8       0       4       20.173915       20.164573        0.215638
       9       0       4        5.338987        5.342471        0.072746
      10       0       4        9.400924        9.463720        0.105889
      11       0       4        0.861919        0.641950        0.167082
     -12       1       4        0.797016        0.647688        0.122236
     -11       1       4       15.001518       14.901678        0.166346
     -10       1       4        2.215760        2.153044        0.043187
      -9       1       4        8.053203        8.082450        0.091017
      -8       1       4       13.689261       13.600368        0.154550
      -7       1       4        1.634938        1.587041        0.039333
      -6       1       4       14.296017       14.170392        0.158254
      -5       1       4       24.052976       24.337831        0.271464
      -4       1       4       14.568953       14.590750        0.162306
      -3       1       4       37.558962       38.262906        0.428530
      -2       1       4       46.948910       47.705241        0.535865
      -1       1       4       38.762525       40.032986        0.504389
       0       1       4       97.323821       93.115197        1.225699
       1       1       4       20.302721       20.493414        0.228913
       2       1       4        7.609965        7.658786        0.098495
       3       1       4        8.802468        8.515868        0.098267
       4       1       4        4.265960        4.301279        0.050985
       5       1       4       15.719514       15.673226        0.176774
       6       1       4       18.552271       18.544002        0.209881
       7       1       4       14.852620       14.800676        0.166811
       8       1       4       14.466191       14.411801        0.158731
       9       1       4        3.968654        4.017462        0.056401
      10       1       4        7.689759        7.704025        0.088121
      11       1       4        3.260630        3.286640        0.053839
     -12       2       4        0.858270        0.986864        0.100918
     -11       2       4        8.322031        8.301446        0.094071
     -10       2       4       13.293817       13.296992        0.147087
      -9       2       4        1.538735        1.477836        0.044553
      -8       2       4        9.966855        9.999350        0.111731
      -7       2       4        4.721485        4.692334        0.055848
      -6       2       4        5.761417        5.876053        0.067783
      -5       2       4       13.438443       13.329666        0.148619
      -4       2       4       19.861652       19.832297        0.221586
      -3       2       4       12.990227       13.090836        0.145953
      -2       2       4       12.014450       11.952824        0.133348
      -1       2       4       37.710212       37.798810        0.423952
       0       2       4       34.143658       33.911650        0.379576
       1       2       4       11.218113       11.172735        0.126921
       2       2       4        2.914101        2.745305        0.035969
       3       2       4       23.891559       23.922583        0.266295
       4       2       4        9.918214        9.866104        0.110336
       5       2       4       19.525186       19.527417        0.216280
       6       2       4       17.452985       17.385051        0.192611
       7       2       4        1.774866        1.867137        0.042555
       8       2       4        9.502083        9.415625        0.105201
       9       2       4       15.129119       15.039282        0.165479
      10       2       4        3.090437        3.142547        0.054813
      11       2       4        6.643774        6.567496        0.096174
     -11       3       4        5.337052        5.359757        0.064854
     -10       3       4        8.070360        8.071493        0.091706
      -9       3       4       11.616589       11.557249        0.133151
      -8       3       4        0.173794        0.376431        0.376431
      -7       3       4       21.922988       21.850858        0.244146
      -6       3       4        5.305910        5.380242        0.062911
      -5       3       4        8.558197        8.475848        0.095812
      -4       3       4       39.011819       38.949840        0.438023
      -3       3       4       17.012967       16.978810        0.189528
      -2       3       4        7.525968        7.616955        0.086284
      -1       3       4       19.091373       18.870612        0.209690
       0       3       4       18.931276       18.967604        0.211005
       1       3       4        7.085371        7.132952        0.080364
       2       3       4       36.994778       36.927497        0.414485
       3       3       4       26.078336       25.953612        0.288851
       4       3       4       17.468504       17.544515        0.194875
       5       3       4        5.007324        4.962963        0.058373
       6       3       4        1.409181        1.338805        0.043661
       7       3       4        9.465870        9.438856        0.105314
       8       3       4        8.283898        8.230249        0.093173
       9       3       4        6.462648        6.423239        0.082261
      10       3       4        4.612161        4.519292        0.059920
     -10       4       4        1.344732        1.418908        0.053185
      -9       4       4        1.396992        1.328345        0.051748
      -8       4       4        8.452367        8.355537        0.094302
      -7       4       4        3.696519        3.662240        0.050730
      -6       4       4       16.366323       16.346559        0.182092
      -5       4       4       12.327500       12.355161        0.139188
      -4       4       4        2.166690        2.602153        0.038464
      -3       4       4       13.524370       13.613229        0.152545
      -2       4       4        1.671007        1.708889        0.034195
      -1       4       4        1.655173        1.632758        0.033571
       0       4       4        8.862647        8.838835        0.099155
       1       4       4        4.371598        4.293251        0.051906
       2       4       4       18.576174       18.532134        0.207288
       3       4       4       15.612679       15.574980        0.171734
       4       4       4        3.248664        3.205620        0.049990
       5       4       4       12.821539       12.714559        0.142765
       6       4       4        6.309755        6.293886        0.073034
       7       4       4        4.067260        4.016840        0.058683
       8       4       4        3.879369        3.891401        0.056300
       9       4       4        0.579095        0.391152        0.203003
      -9       5       4        0.951147        1.128716        0.077812
      -8       5       4        0.921305        1.017399        0.080115
      -7       5       4        3.380970        3.354549        0.047738
      -6       5       4       15.355176       15.343728        0.176329
      -5       5       4       20.228467       20.349693        0.225081
      -4       5       4        1.848110        1.800222        0.036731
      -3       5       4        7.837352        7.706037        0.089082
      -2       5       4        4.686527        4.695530        0.056241
      -1       5       4        5.517613        5.551847        0.064589
       0       5       4       12.394477       12.329639        0.136198
       1       5       4       24.022327       24.004791        0.266426
       2       5       4        4.260534        4.252293        0.053008
       3       5       4        0.692968        0.740000        0.077731
       4       5       4       12.057710       12.022479        0.132988
       5       5       4        4.634904        4.694678        0.059271
       6       5       4        9.818037        9.813307        0.112534
       7       5       4        3.921054        3.990865        0.061361
       8       5       4        2.374800        2.408340        0.083861
      -6       6       4        4.482372        4.574604        0.056640
      -5       6       4        4.187028        4.239929        0.055315
      -4       6       4        4.651309        4.646719        0.057493
      -3       6       4        2.834555        2.920308        0.044652
      -2       6       4        0.687148        0.718888        0.085485
      -1       6       4        3.327177        3.284205        0.055428
       0       6       4        2.167274        2.128145        0.042719
       1       6       4        5.764083        5.722674        0.068826
       2       6       4        6.700447        6.746110        0.083678
       3       6       4        2.694092        2.744595        0.051827
       4       6       4        0.871639        0.916024        0.078110
       5       6       4        3.254737        3.238364        0.053870
      -2       7       4        3.061331        3.133656        0.058741
      -1       7       4        4.707562        4.737932        0.064603
       0       7       4        0.598551        0.380395        0.222597
       1       7       4        3.214842        3.163858        0.070317
     -12       1       5       11.021622       10.970415        0.122373
     -11       1       5        3.660091        3.574353        0.049867
     -10       1       5        7.749637        7.715504        0.087398
      -9       1       5        4.318076        4.354538        0.054422
      -8       1       5       11.968404       11.930214        0.132333
      -7       1       5        3.741490        3.729611        0.047900
      -6       1       5       24.558971       24.542209        0.273092
      -5       1       5       14.009352       13.906114        0.154750
      -4       1       5        0.552219        0.490714        0.052422
      -3       1       5       36.051593       36.463132        0.419409
      -2       1       5       11.473078       11.655900        0.134181
      -1       1       5        2.673007        2.599096        0.049292
       0       1       5       20.501137       21.134096        0.239120
       1       1       5       26.396243       27.007962        0.304591
       2       1       5       11.278765       11.232097        0.127143
       3       1       5        5.410341        5.690255        0.068156
       4       1       5       23.712338       23.673403        0.268916
       5       1       5        2.714827        2.780198        0.038155
       6       1       5       19.183871       19.220302        0.217670
       7       1       5       15.866724       15.903144        0.181821
       8       1       5        0.102443        0.337935        0.160453
       9       1       5        6.182131        6.206932        0.073906
      10       1       5        4.825914        4.723135        0.061053
      11       1       5        8.919957        8.887632        0.100824
     -12       2       5        7.079374        7.122921        0.084384
     -11       2       5        3.599601        3.574913        0.052272
     -10       2       5        0.435011        0.411947        0.173619
      -9       2       5        6.202183        6.187730        0.071767
      -8       2       5       14.596231       14.578066        0.163837
      -7       2       5        8.004740        7.980915        0.090224
      -6       2       5        5.212949        5.251666        0.061098
      -5       2       5       33.358721       33.236576        0.373071
      -4       2       5        6.081520        6.126989        0.069515
      -3       2       5        3.978209        4.011733        0.047770
      -2       2       5        4.192960        4.545657        0.053219
      -1       2       5       55.778992       54.958439        0.618490
       0       2       5       17.517136       17.576405        0.197682
       1       2       5       23.592625       23.883467        0.269488
       2       2       5       31.175159       30.742479        0.344124
       3       2       5       19.767333       19.706598        0.219166
       4       2       5        1.927678        1.951820        0.035626
       5       2       5        9.714011        9.712724        0.110172
       6       2       5       24.711828       24.630266        0.273953
       7       2       5        2.223625        2.273280        0.046488
       8       2       5        6.903124        6.831544        0.082174
       9       2       5        4.503376        4.542907        0.059381
      10       2       5        8.044944        7.862506        0.096233
     -11       3       5        6.321640        6.494074        0.077221
     -10       3       5        0.672444        0.450777        0.153120
      -9       3       5        0.334859        0.311288        0.192124
      -8       3       5        2.354396        2.383254        0.042998
      -7       3       5       14.780599       14.729562        0.164192
      -6       3       5        2.036104        2.017003        0.040921
      -5       3       5        4.933919        4.844688        0.057100
      -4       3       5       13.429629       13.400000        0.149340
      -3       3       5       11.736023       11.711533        0.130946
      -2       3       5        6.567922        6.509992        0.073922
      -1       3       5        2.165351        2.241004        0.034423
       0       3       5       10.071758       10.015987        0.112957
       1       3       5       11.848726       11.764778        0.130776
       2       3       5        7.081891        7.080184        0.081612
       3       3       5        1.037865        1.051903        0.040815
       4       3       5        4.782946        4.776086        0.057082
       5       3       5       16.060528       16.091613        0.178096
       6       3       5        0.907131        0.958958        0.060570
       7       3       5        2.577555        2.513543        0.046399
       8       3       5       10.679265       10.556515        0.124353
       9       3       5        2.968050        2.931109        0.053749
      10       3       5        1.234420        1.167990        0.084938
     -10       4       5        2.617198        2.777049        0.047470
      -9       4       5        0.522076        0.380920        0.161831
      -8       4       5        4.365696        4.379498        0.058850
      -7       4       5       12.061329       12.093387        0.134290
      -6       4       5       15.695993       15.718779        0.174005
      -5       4       5        9.273337        9.249054        0.106243
      -4       4       5        8.544203        8.466404        0.095144
      -3       4       5        1.575852        1.565822        0.033602
      -2       4       5       14.943611       14.825653        0.166527
      -1       4       5       19.584137       19.653498        0.218736
       0       4       5       22.063707       21.984313        0.244257
       1       4       5       18.176080       18.159295        0.203795
       2       4       5       10.814780       10.757788        0.120119
       3       4       5        1.339452        1.288837        0.044972
       4       4       5       11.316688       11.374533        0.125977
       5       4       5       10.835708       10.934350        0.121394
       6       4       5        9.473978        9.482879        0.105406
       7       4       5       11.445226       11.438094        0.126154
       8       4       5        4.142079        4.108406        0.057480
       9       4       5        1.436003        1.397534        0.066106
      -9       5       5        0.017621        0.359444        0.359444
      -8       5       5        2.984128        3.021837        0.046371
      -7       5       5        2.439273        2.459573        0.043585
      -6       5       5        0.492067        0.396485        0.138415
      -5       5       5        1.159812        1.408439        0.041215
      -4       5       5        0.592988        0.608441        0.069367
      -3       5       5        2.626729        2.657932        0.040261
      -2       5       5        5.180920        5.057569        0.060069
      -1       5       5        1.134813        1.039808        0.045977
       0       5       5        4.395231        4.399318        0.053631
       1       5       5        5.079647        5.057569        0.060269
       2       5       5        2.854496        2.776437        0.048470
       3       5       5        3.496143        3.373277        0.046718
       4       5       5        3.616092        3.609709        0.050074
       5       5       5        1.459119        1.513902        0.050379
       6       5       5        0.173733        0.296142        0.232896
       7       5       5        0.239167        0.569386        0.185719
      -6       6       5        7.716143        7.778560        0.089152
      -5       6       5        3.002942        2.964591        0.047898
      -4       6       5        6.031439        5.956425        0.069915
      -3       6       5        2.212832        2.084706        0.042379
      -2       6       5        7.575282        7.615707        0.087693
      -1       6       5        2.262706        2.270110        0.042443
       0       6       5       13.480466       13.350281        0.158617
       1       6       5        8.614331        8.527426        0.103176
       2       6       5        1.183183        1.157411        0.057365
       3       6       5        4.636322        4.586393        0.062457
       4       6       5        4.071694        4.161130        0.054915
       5       6       5        7.009954        7.026023        0.084481
      -2       7       5        1.288757        1.381991        0.131991
      -1       7       5        1.262596        1.047330        0.100916
       0       7       5        2.437573        2.465238        0.067072
     -12       0       6        5.185812        5.665598        0.077843
     -11       0       6        1.952072        1.891666        0.070348
     -10       0       6        8.622956        8.816519        0.107500
      -9       0       6       12.396346       12.498400        0.135552
      -8       0       6        0.285759        0.420833        0.143885
      -7       0       6       40.179315       39.822230        0.447111
      -6       0       6       32.242451       32.110123        0.359690
      -5       0       6       27.246134       27.131900        0.300761
      -4       0       6       16.724953       16.922766        0.185980
      -3       0       6        8.888719        9.402287        0.129315
      -2       0       6       32.875036       33.016814        0.385081
      -1       0       6       35.527268       35.965400        0.402076
       0       0       6       78.778810       78.171414        0.939750
       1       0       6       37.512234       37.061031        0.420889
       2       0       6        4.943875        5.008593        0.063393
       3       0       6       60.239571       59.501765        0.659943
       4       0       6        9.217040        8.936218        0.099647
       5       0       6        6.433387        6.287130        0.072872
       6       0       6       16.271072       16.942255        0.192329
       7       0       6        2.776775        2.663194        0.053634
       8       0       6        5.419377        5.310367        0.069089
       9       0       6       13.071873       13.103435        0.147741
      10       0       6       10.505253       10.450359        0.119822
      11       0       6        3.984814        3.876983        0.068440
     -12       1       6        5.357459        5.286681        0.065953
     -11       1       6        1.120613        1.060660        0.060160
     -10       1       6        0.771782        0.771557        0.068634
      -9       1       6       11.779316       11.853270        0.131922
      -8       1       6        3.290893        3.327612        0.045235
      -7       1       6       10.991260       10.984990        0.122670
      -6       1       6       31.130930       31.063644        0.347688
      -5       1       6        5.066571        4.999800        0.057736
      -4       1       6       33.614192       33.439946        0.375312
      -3       1       6        1.574099        1.376372        0.038501
      -2       1       6        5.960514        5.911599        0.079361
      -1       1       6        1.825404        1.744706        0.052105
       0       1       6       43.722875       43.481950        0.484508
       1       1       6       36.179738       36.527113        0.409112
       2       1       6       51.499947       51.182028        0.571950
       3       1       6        5.258828        5.431206        0.063711
       4       1       6       15.779674       15.791453        0.175756
       5       1       6       22.600334       22.585394        0.252010
       6       1       6       11.549637       11.507823        0.129774
       7       1       6        2.547197        2.389330        0.050100
       8       1       6        5.153199        5.100882        0.062430
       9       1       6        7.013361        6.844852        0.082604
      10       1       6        7.017733        6.986845        0.091919
     -12       2       6        1.309647        1.370036        0.082714
     -11       2       6        6.260373        6.183122        0.072230
     -10       2       6        0.364731        0.335708        0.172920
      -9       2       6       14.659075       14.642404        0.164145
      -8       2       6       18.983386       19.005526        0.215901
      -7       2       6        3.678744        3.647602        0.046213
      -6       2       6        2.669621        2.640114        0.037884
      -5       2       6       22.698654       22.662524        0.255606
      -4       2       6        6.015091        6.027935        0.068573
      -3       2       6       29.591044       29.348254        0.328088
      -2       2       6       21.213699       21.259586        0.236979
      -1       2       6       10.721641       10.852649        0.121853
       0       2       6        5.706646        5.740122        0.066146
       1       2       6       31.728734       31.740825        0.358984
       2       2       6        8.034654        8.090303        0.090803
       3       2       6       16.837141       16.745149        0.187975
       4       2       6        6.548690        6.602802        0.075858
       5       2       6       17.411741       17.423260        0.198569
       6       2       6        3.667739        3.705267        0.049312
       7       2       6        6.008465        6.073878        0.071129
       8       2       6        0.435898        0.453872        0.154373
       9       2       6        4.398492        4.345688        0.069825
      10       2       6        6.764488        6.925244        0.082803
     -11       3       6        4.290525        4.284274        0.055562
     -10       3       6        8.329965        8.271034        0.093993
      -9       3       6        2.535474        2.547371        0.044952
      -8       3       6       14.466819       14.439529        0.160874
      -7       3       6       10.069300       10.040916        0.116200
      -6       3       6        6.099897        6.523113        0.074702
      -5       3       6        5.491782        5.433323        0.062941
      -4       3       6        7.308475        7.170565        0.080995
      -3       3       6        0.765044        1.346477        0.038043
      -2       3       6       48.350014       47.914716        0.538456
      -1       3       6       25.908162       25.917947        0.289253
       0       3       6        1.013145        1.391690        0.034192
       1       3       6       16.678729       16.625883        0.184472
       2       3       6        3.916010        3.875306        0.048297
       3       3       6       11.112104       11.358697        0.128381
       4       3       6       25.959768       26.043809        0.289392
       5       3       6       23.841035       23.973110        0.265727
       6       3       6        1.073152        1.162583        0.053530
       7       3       6        6.496229        6.444300        0.075391
       8       3       6        9.500592        9.462241        0.114086
       9       3       6       10.053417       10.096039        0.116059
     -10       4       6        4.654441        4.618441        0.063993
      -9       4       6        7.096841        7.049965        0.085555
      -8       4       6        5.450361        5.484615        0.065298
      -7       4       6        5.136315        5.213348        0.062426
      -6       4       6        3.533805        3.411598        0.050348
      -5       4       6        0.224906        0.221811        0.178222
      -4       4       6       13.574928       13.504814        0.150788
      -3       4       6       12.785825       12.685819        0.143491
      -2       4       6        4.879410        4.942773        0.058307
      -1       4       6       22.873446       22.852571        0.257660
       0       4       6        6.325625        6.381614        0.072890
       1       4       6        7.110773        7.156256        0.081088
       2       4       6        4.739331        4.755944        0.056795
       3       4       6        1.342278        1.321552        0.043311
       4       4       6        9.243359        9.263099        0.103350
       5       4       6        7.364005        7.417007        0.085773
       6       4       6        2.279294        2.204087        0.050068
       7       4       6       13.837482       13.828232        0.151975
       8       4       6        4.860348        4.840351        0.065103
      -9       5       6        2.242056        2.288143        0.191980
      -8       5       6        1.708639        1.778061        0.044538
      -7       5       6        6.996811        7.145208        0.083056
      -6       5       6        6.491221        6.485445        0.074673
      -5       5       6        7.549032        7.463109        0.084695
      -4       5       6        5.939799        5.873840        0.072289
      -3       5       6       15.263386       15.179921        0.168925
      -2       5       6        0.343535        0.302985        0.155337
      -1       5       6       14.313938       14.140014        0.156810
       0       5       6       21.680583       21.562236        0.238774
       1       5       6        1.080460        0.986914        0.053426
       2       5       6        3.389852        3.419942        0.051114
       3       5       6        9.911416        9.916955        0.111345
       4       5       6        7.807850        7.804742        0.090016
       5       5       6        6.329271        6.375500        0.074706
       6       5       6       17.030011       16.931037        0.236726
       7       5       6        2.676557        2.639792        0.060780
      -6       6       6        2.609807        3.069072        0.047747
      -5       6       6        2.364290        2.335509        0.045094
      -4       6       6        3.287801        3.311344        0.046685
      -3       6       6        2.408226        2.407426        0.041882
      -2       6       6        0.297814        0.295973        0.185519
      -1       6       6        7.632745        7.709086        0.088718
       0       6       6        0.479652        1.122943        0.061152
       1       6       6        5.009949        4.910601        0.061374
       2       6       6        1.389525        1.338656        0.052654
       3       6       6        2.186957        2.182682        0.047500
       4       6       6        0.629895        0.685784        0.115609
       5       6       6        4.317037        4.383035        0.061230
     -12       1       7        3.176437        3.073614        0.055667
     -11       1       7        2.961197        3.082239        0.056483
     -10       1       7       17.157370       17.162459        0.191602
      -9       1       7       10.414342       10.414413        0.119269
      -8       1       7       18.739154       18.783237        0.208254
      -7       1       7       18.211452       18.180209        0.202167
      -6       1       7        4.166598        4.213906        0.050373
      -5       1       7        2.556104        2.461524        0.034406
      -4       1       7       23.399987       23.610591        0.263642
      -3       1       7       46.953058       46.497634        0.525469
      -2       1       7       14.723314       14.603424        0.165973
      -1       1       7       50.836110       50.882217        0.593650
       0       1       7       14.568755       15.084098        0.171016
       1       1       7       10.680665       10.763828        0.123340
       2       1       7       13.523375       13.729894        0.154181
       3       1       7       13.684406       13.484065        0.149898
       4       1       7        7.346858        7.181713        0.081572
       5       1       7        5.489506        5.635690        0.066848
       6       1       7        8.638694        8.670525        0.102328
       7       1       7        2.886134        2.953388        0.046895
       8       1       7        1.408460        1.358970        0.053788
       9       1       7        8.988006        9.010383        0.103588
      10       1       7        0.329348        0.310322        0.232220
     -12       2       7        4.666045        4.602173        0.073377
     -11       2       7        7.170503        7.200694        0.082970
     -10       2       7        2.825987        2.929898        0.045665
      -9       2       7        7.813308        7.851815        0.088826
      -8       2       7        6.350151        6.347992        0.073042
      -7       2       7       11.032539       11.078357        0.123450
      -6       2       7        1.207660        1.202414        0.037511
      -5       2       7       11.722090       11.715375        0.131765
      -4       2       7        6.592745        6.630385        0.075081
      -3       2       7       32.651681       32.412343        0.363162
      -2       2       7       14.729854       14.606505        0.162822
      -1       2       7        2.968090        2.886261        0.037050
       0       2       7       29.417102       29.542004        0.331561
       1       2       7       22.638325       22.717174        0.254093
       2       2       7       18.713946       18.892591        0.211317
       3       2       7        4.865162        4.901326        0.057671
       4       2       7       31.079608       31.159750        0.348550
       5       2       7        5.213664        5.184303        0.062682
       6       2       7        2.601053        2.646658        0.043276
       7       2       7        4.577643        4.513868        0.057636
       8       2       7       14.906354       14.813845        0.167685
       9       2       7        3.270619        3.286640        0.052293
      10       2       7        4.916374        4.889888        0.062777
     -11       3       7        4.753052        4.755208        0.059252
     -10       3       7        1.862129        1.953740        0.047304
      -9       3       7       11.211208       11.266765        0.133482
      -8       3       7        8.062736        8.093763        0.094951
      -7       3       7        0.349115        0.365240        0.144786
      -6       3       7        6.962134        6.936714        0.079163
      -5       3       7       10.164734       10.089599        0.112625
      -4       3       7        5.674805        5.777716        0.066236
      -3       3       7        5.021690        5.048069        0.058580
      -2       3       7       22.813250       22.743131        0.253355
      -1       3       7        3.251660        3.343950        0.042132
       0       3       7        2.573205        2.541928        0.036754
       1       3       7       10.953547       10.940293        0.122714
       2       3       7       13.757573       13.659795        0.152019
       3       3       7        3.690415        3.670831        0.046193
       4       3       7        1.363795        1.396388        0.041508
       5       3       7        5.560831        5.474030        0.064686
       6       3       7        5.722862        5.641897        0.066953
       7       3       7        4.649515        4.607277        0.059750
       8       3       7        1.026526        1.116781        0.071650
       9       3       7        1.443915        1.410319        0.061579
     -10       4       7        0.419354        0.415572        0.415572
      -9       4       7        2.390853        2.423716        0.047269
      -8       4       7        4.251284        4.296743        0.054927
      -7       4       7        5.246276        5.194228        0.065095
      -6       4       7        0.025779        0.351426        0.351426
      -5       4       7        2.710898        2.603171        0.039092
      -4       4       7        7.850990        7.781324        0.087820
      -3       4       7       10.243398       10.287371        0.114859
      -2       4       7       15.368671       15.320574        0.170657
      -1       4       7       13.530640       13.487031        0.149865
       0       4       7        0.966648        0.986762        0.046762
       1       4       7        2.813967        2.875483        0.042322
       2       4       7       10.758447       10.766615        0.121428
       3       4       7       18.779218       18.638401        0.206364
       4       4       7       15.872918       15.937064        0.175084
       5       4       7       10.990652       10.883014        0.121044
       6       4       7        3.576375        3.483389        0.057605
       7       4       7        0.772560        0.847821        0.111207
       8       4       7        5.231620        5.266308        0.066116
      -8       5       7        5.522367        5.476130        0.064938
      -7       5       7        2.003027        1.938376        0.041984
      -6       5       7        4.077138        4.045121        0.051000
      -5       5       7        4.036369        3.934463        0.051938
      -4       5       7        0.645788        0.603821        0.080753
      -3       5       7        5.064223        5.054107        0.060712
      -2       5       7        1.267699        1.319848        0.050912
      -1       5       7        2.454681        2.554369        0.042716
       0       5       7        0.334291        0.343074        0.343074
       1       5       7        2.427541        2.483707        0.043400
       2       5       7        1.205740        1.253475        0.051227
       3       5       7        5.363390        5.367029        0.065143
       4       5       7        0.890138        0.912414        0.080549
       5       5       7        2.858866        2.840986        0.052725
       6       5       7        4.279575        4.263918        0.076915
       7       5       7        1.190808        1.268267        0.093320
      -6       6       7        2.262924        2.160671        0.050624
      -5       6       7        3.235977        3.322048        0.047906
      -4       6       7        7.794914        7.733628        0.087976
      -3       6       7        2.201603        2.207283        0.041620
      -2       6       7        4.810506        4.740886        0.058792
      -1       6       7        7.598740        7.569214        0.086367
       0       6       7        1.107642        1.231747        0.061533
       1       6       7        1.393540        1.276597        0.060168
       2       6       7        5.958858        5.852521        0.069615
       3       6       7        9.627553        9.651373        0.108155
       4       6       7        2.311592        2.359322        0.052506
     -12       0       8        1.084402        0.970412        0.148403
     -11       0       8       23.316516       22.997826        0.297606
     -10       0       8       10.471416       10.363880        0.132066
      -9       0       8        5.187506        5.195768        0.065660
      -8       0       8       17.803713       17.663805        0.192113
      -7       0       8        1.290360        1.234180        0.053926
      -6       0       8        2.691572        2.592682        0.046685
      -5       0       8       42.167578       42.199645        0.473753
      -4       0       8       60.613919       59.504454        0.662462
      -3       0       8       11.751447       11.805931        0.135455
      -2       0       8       52.794661       52.809564        0.625754
      -1       0       8       55.496214       55.524589        0.645267
       0       0       8       42.812791       42.232097        0.496261
       1       0       8       21.196139       20.996190        0.232279
       2       0       8       25.469071       25.526261        0.282054
       3       0       8        8.564090        8.186086        0.095041
       4       0       8        2.660377        2.535468        0.052607
       5       0       8       30.263753       30.344851        0.332854
       6       0       8        9.912933        9.864887        0.147583
       7       0       8       16.536905       16.489997        0.214863
       8       0       8       13.342583       13.428701        0.141489
       9       0       8        0.466458        0.373631        0.373631
      10       0       8        2.524608        2.691394        0.082850
     -12       1       8        8.714080        8.806816        0.102506
     -11       1       8        2.871868        2.913537        0.048280
     -10       1       8       11.112427       11.140916        0.125018
      -9       1       8        5.553010        5.489991        0.069474
      -8       1       8        6.142155        6.109337        0.070380
      -7       1       8        0.011294        0.364692        0.364692
      -6       1       8        4.321009        4.374357        0.052205
      -5       1       8       10.397460       10.428327        0.116683
      -4       1       8       33.243635       33.149057        0.371931
      -3       1       8        7.617183        7.215123        0.082031
      -2       1       8       42.770730       42.332139        0.475598
      -1       1       8       24.039232       24.347484        0.276132
       0       1       8       13.133643       12.982296        0.146798
       1       1       8       24.094588       24.182432        0.271765
       2       1       8       17.058029       17.248768        0.192684
       3       1       8       15.476328       15.495161        0.172628
       4       1       8       13.341963       13.367498        0.147816
       5       1       8        3.041595        3.018907        0.046164
       6       1       8       16.346431       16.323909        0.185445
       7       1       8       17.131362       17.091518        0.188856
       8       1       8       11.061991       10.955820        0.124846
       9       1       8        3.268293        3.243763        0.053622
      10       1       8        2.886420        2.898137        0.051982
     -12       2       8        5.235490        5.412486        0.088389
     -11       2       8        0.188238        0.248998        0.248998
     -10       2       8        7.562681        7.560622        0.085998
      -9       2       8       18.651795       18.647520        0.205720
      -8       2       8        6.509046        6.459721        0.073956
      -7       2       8       10.280849       10.276186        0.117446
      -6       2       8        9.180661        9.193911        0.104797
      -5       2       8        3.386947        3.506850        0.046070
      -4       2       8       22.814207       22.881215        0.256450
      -3       2       8       42.733658       42.316191        0.474943
      -2       2       8       13.536839       13.411935        0.149959
      -1       2       8       17.315282       17.127171        0.192591
       0       2       8        1.579279        1.742096        0.032038
       1       2       8        5.927638        6.084160        0.070425
       2       2       8       18.791572       18.751533        0.208340
       3       2       8       25.567561       25.496863        0.285754
       4       2       8        2.254206        2.270683        0.069842
       5       2       8        9.493264        9.387705        0.104979
       6       2       8        5.866617        5.779792        0.069538
       7       2       8        6.784248        6.756700        0.078976
       8       2       8        5.274529        5.180347        0.071825
       9       2       8        3.741817        3.685512        0.054259
      10       2       8        4.459977        4.570011        0.115126
     -11       3       8        0.652359        0.404104        0.181393
     -10       3       8        6.167218        6.154104        0.073068
      -9       3       8        6.525050        6.389288        0.075810
      -8       3       8       11.748406       11.810165        0.131124
      -7       3       8        0.643677        0.549545        0.090960
      -6       3       8       15.987608       15.852760        0.182087
      -5       3       8        3.716298        3.772400        0.046544
      -4       3       8        1.253636        1.330489        0.033376
      -3       3       8       10.544925       10.641428        0.119547
      -2       3       8       12.802220       12.778106        0.142838
      -1       3       8        6.341431        6.400781        0.072906
       0       3       8       25.111133       25.020592        0.280341
       1       3       8       12.577936       12.652273        0.140678
       2       3       8        3.263120        3.261288        0.043214
       3       3       8       26.922015       27.019067        0.299786
       4       3       8       18.616413       18.596774        0.209006
       5       3       8        4.517835        4.587810        0.057689
       6       3       8        6.290642        6.234822        0.072679
       7       3       8        8.770270        8.851045        0.111537
       8       3       8        4.845200        4.869805        0.063455
       9       3       8       10.132902       10.072239        0.115332
     -10       4       8        4.493302        4.424590        0.057211
      -9       4       8        5.268837        5.151213        0.064663
      -8       4       8        5.222558        5.224366        0.063261
      -7       4       8       12.872314       12.861182        0.145444
      -6       4       8        6.611634        6.550267        0.075084
      -5       4       8       12.519401       12.533555        0.143640
      -4       4       8        5.267057        5.317048        0.061860
      -3       4       8        1.856591        1.901289        0.037690
      -2       4       8        1.900147        1.894492        0.039068
      -1       4       8        7.215792        7.033349        0.080508
       0       4       8        5.929954        5.974446        0.069278
       1       4       8       19.419675       19.188017        0.217250
       2       4       8        5.709716        5.737944        0.067053
       3       4       8       11.309805       11.330931        0.125575
       4       4       8       11.515751       11.496086        0.129029
       5       4       8        0.631441        0.574717        0.121838
       6       4       8        0.784248        0.905594        0.083584
       7       4       8        0.584555        0.561160        0.166825
       8       4       8        0.675832        0.522877        0.262300
      -8       5       8        7.144567        7.096337        0.081496
      -7       5       8        0.337784        0.300333        0.191705
      -6       5       8       10.036709       10.126204        0.113212
      -5       5       8        6.245075        6.303412        0.074287
      -4       5       8        7.103298        7.083149        0.082792
      -3       5       8        1.944580        1.874460        0.049768
      -2       5       8        2.665952        2.673256        0.050948
      -1       5       8        2.339605        2.327681        0.041374
       0       5       8        6.424277        6.342949        0.074935
       1       5       8        7.094358        7.046914        0.080710
       2       5       8       21.362737       21.248294        0.237345
       3       5       8        3.168395        3.128626        0.050981
       4       5       8        3.669994        3.641016        0.053259
       5       5       8        6.875453        6.835569        0.080201
       6       5       8        1.943664        2.023067        0.115162
      -6       6       8        1.734999        1.802221        0.049937
      -5       6       8        8.538284        8.617482        0.097799
      -4       6       8        3.022010        2.917208        0.044891
      -3       6       8        0.923380        0.907965        0.062447
      -2       6       8        3.507113        3.500571        0.050789
      -1       6       8        4.106602        4.082279        0.054128
       0       6       8        2.267345        2.262278        0.060665
       1       6       8        8.958044        8.957455        0.101045
       2       6       8        2.101805        2.175408        0.050296
       3       6       8        1.283800        1.252597        0.073318
       4       6       8        3.614520        3.796446        0.054655
     -12       1       9        8.473251        8.428879        0.118765
     -11       1       9        6.216405        6.149878        0.088773
     -10       1       9        7.877617        7.844807        0.089035
      -9       1       9       10.507599       10.344564        0.116172
      -8       1       9        9.219391        9.251919        0.109873
      -7       1       9        8.175265        8.167252        0.092043
      -6       1       9       16.638442       16.770510        0.186783
      -5       1       9       41.076532       40.983045        0.460953
      -4       1       9       17.019421       17.068392        0.192670
      -3       1       9       19.614046       19.686544        0.218621
      -2       1       9       11.775444       11.931890        0.132738
      -1       1       9       33.194340       32.902280        0.373062
       0       1       9       15.430797       15.372703        0.174348
       1       1       9       34.563836       34.589883        0.388713
       2       1       9       33.687773       33.406437        0.375542
       3       1       9        3.158042        3.004663        0.046640
       4       1       9       11.417545       11.466037        0.130694
       5       1       9        3.458798        3.486976        0.054338
       6       1       9       14.662824       14.736350        0.168577
       7       1       9        0.701204        0.660454        0.102243
       8       1       9        7.814977        7.730006        0.099476
       9       1       9        3.613393        3.554996        0.060715
      10       1       9        2.705818        2.629506        0.059331
     -11       2       9        0.278238        0.403485        0.403485
     -10       2       9        9.242663        9.162914        0.103113
      -9       2       9        2.834286        2.857936        0.051177
      -8       2       9        2.969084        2.978926        0.044424
      -7       2       9       10.363457       10.305338        0.115638
      -6       2       9       14.067708       14.135770        0.159004
      -5       2       9        0.989838        0.973396        0.038677
      -4       2       9        9.289374        9.325824        0.105846
      -3       2       9       18.229550       18.167003        0.202594
      -2       2       9       10.358358       10.308249        0.115605
      -1       2       9        7.125287        7.072411        0.079701
       0       2       9       18.748904       18.612361        0.208286
       1       2       9        6.933232        6.785426        0.076998
       2       2       9       22.138176       22.246123        0.246351
       3       2       9        3.759758        3.774917        0.049062
       4       2       9        9.415655        9.521187        0.106252
       5       2       9        8.163054        8.215473        0.097530
       6       2       9       14.745959       14.694217        0.166657
       7       2       9       11.382032       11.434159        0.125755
       8       2       9        0.926489        0.972471        0.085510
       9       2       9        9.825628        9.796887        0.136711
     -11       3       9        2.881899        2.844890        0.064782
     -10       3       9        2.429450        2.486222        0.057910
      -9       3       9        2.990148        3.212164        0.051468
      -8       3       9        5.815463        5.840205        0.070457
      -7       3       9        7.762241        7.796730        0.088099
      -6       3       9       14.074400       14.170392        0.157184
      -5       3       9        0.476179        0.406571        0.097702
      -4       3       9       15.370144       15.341773        0.172726
      -3       3       9        5.460249        5.868816        0.067351
      -2       3       9        7.064807        7.152762        0.080987
      -1       3       9        2.771508        2.755794        0.038258
       0       3       9       16.343277       16.224981        0.181914
       1       3       9        8.032157        7.948459        0.091615
       2       3       9        2.956376        2.913863        0.040416
       3       3       9       14.937093       15.115886        0.171656
       4       3       9        6.227654        6.232175        0.072386
       5       3       9        1.289209        1.406947        0.056207
       6       3       9        4.460229        4.751210        0.059516
       7       3       9        8.039984        7.950660        0.094071
       8       3       9        0.675445        0.758749        0.104914
       9       3       9        0.732032        0.772205        0.434270
     -10       4       9        4.513720        4.412709        0.057597
      -9       4       9        3.293869        3.190925        0.060749
      -8       4       9        0.800590        0.863829        0.068530
      -7       4       9        5.842942        5.874011        0.075649
      -6       4       9        0.834222        0.748331        0.067083
      -5       4       9        0.242688        0.318119        0.155331
      -4       4       9        3.721627        3.723976        0.047021
      -3       4       9        1.779998        1.840190        0.039357
      -2       4       9        1.236379        1.298769        0.041430
      -1       4       9        2.910537        2.942159        0.042038
       0       4       9        6.314339        6.243156        0.071690
       1       4       9        8.854461        8.770747        0.098204
       2       4       9        6.549804        6.502538        0.074708
       3       4       9        7.878723        7.780938        0.087889
       4       4       9        2.526633        2.479395        0.045201
       5       4       9        7.004187        6.967639        0.080841
       6       4       9        6.887775        6.903188        0.081604
       7       4       9        8.087861        8.057543        0.093248
      -8       5       9        0.154787        0.293087        0.207647
      -7       5       9        0.517490        0.491019        0.134649
      -6       5       9        2.958905        2.930751        0.050056
      -5       5       9        4.285411        4.213431        0.054224
      -4       5       9        1.135822        1.033392        0.054618
      -3       5       9        5.267118        5.190183        0.061830
      -2       5       9        2.404977        2.445874        0.041981
      -1       5       9        6.576914        6.511682        0.075767
       0       5       9        0.944476        0.854927        0.064168
       1       5       9        2.159944        2.242164        0.046418
       2       5       9        5.944698        5.978712        0.069905
       3       5       9        1.592254        1.629785        0.048330
       4       5       9        0.001084        0.385746        0.385746
       5       5       9        1.505040        1.445303        0.074354
       6       5       9        2.909908        3.072230        0.073281
      -6       6       9        0.517091        0.657419        0.133301
      -5       6       9        3.928039        3.925812        0.052054
      -4       6       9        1.060313        1.116423        0.055668
      -3       6       9        5.051844        5.186617        0.061971
      -2       6       9        4.446373        4.276096        0.055078
      -1       6       9        0.473877        0.406325        0.406325
       0       6       9        1.762743        1.744936        0.051448
       1       6       9        8.636299        8.516983        0.098610
       2       6       9        1.850508        1.713564        0.049983
       3       6       9        2.079383        2.600212        0.054097
     -12       0      10        4.037454        3.940051        0.070555
     -11       0      10        7.024725        7.014414        0.085705
     -10       0      10        8.614915        8.649971        0.097252
      -9       0      10       18.004188       18.167278        0.205931
      -8       0      10        6.478363        6.488220        0.076044
      -7       0      10        2.975776        2.972524        0.046554
      -6       0      10       42.870472       42.932738        0.481707
      -5       0      10       25.219405       25.460361        0.282196
      -4       0      10        3.358400        3.286335        0.045811
      -3       0      10        5.043921        5.141595        0.061339
      -2       0      10       34.818242       34.139713        0.389009
      -1       0      10        4.496980        4.389875        0.054901
       0       0      10       50.243582       49.815058        0.558383
       1       0      10       65.394032       64.754150        0.722518
       2       0      10       14.585153       14.749237        0.161914
       3       0      10        2.718841        2.798625        0.063483
       4       0      10        5.202315        5.232208        0.066068
       5       0      10       21.118959       21.305164        0.236704
       6       0      10       14.627334       14.389232        0.149148
       7       0      10       19.453539       19.282894        0.204372
       8       0      10        2.326807        2.355929        0.077574
       9       0      10        9.336043        9.316115        0.117420
     -12       1      10        4.206818        4.240755        0.065949
     -11       1      10        4.851266        4.889376        0.061955
     -10       1      10        6.200411        6.339479        0.074178
      -9       1      10        2.637069        2.737371        0.043842
      -8       1      10       15.042133       15.195723        0.167084
      -7       1      10       13.654055       13.724795        0.152028
      -6       1      10       17.882806       17.966636        0.199813
      -5       1      10       12.847020       12.842508        0.144476
      -4       1      10        0.624322        0.495580        0.062106
      -3       1      10        4.705563        4.752999        0.055766
      -2       1      10       14.222512       14.307690        0.163433
      -1       1      10        0.624096        0.478748        0.052251
       0       1      10       30.607745       30.357866        0.339704
       1       1      10       21.402587       21.528586        0.240561
       2       1      10       16.246924       16.413105        0.183502
       3       1      10       23.096159       23.230583        0.257773
       4       1      10        1.280387        1.346105        0.054401
       5       1      10        2.178781        2.183575        0.052378
       6       1      10        1.366931        1.441180        0.056009
       7       1      10        4.502905        4.544337        0.058916
       8       1      10       10.843533       10.716809        0.119168
       9       1      10        7.613018        7.558042        0.088504
     -11       2      10        2.573236        2.645638        0.050431
     -10       2      10        2.287654        2.178784        0.048432
      -9       2      10        5.797727        5.800948        0.069282
      -8       2      10        8.392974        8.393629        0.094291
      -7       2      10       22.167141       22.282056        0.251622
      -6       2      10        7.826719        7.854171        0.093823
      -5       2      10        0.185503        0.344674        0.118842
      -4       2      10       13.920488       13.933413        0.156984
      -3       2      10        8.381303        8.393688        0.094170
      -2       2      10       23.844704       23.832331        0.266254
      -1       2      10       34.415857       34.192836        0.386623
       0       2      10       12.891696       12.794921        0.142253
       1       2      10        5.381990        5.342752        0.064211
       2       2      10       21.950203       21.949487        0.242115
       3       2      10        8.418134        8.418907        0.097008
       4       2      10       16.072316       16.109314        0.181351
       5       2      10       15.779422       15.947100        0.178460
       6       2      10        3.187590        3.072475        0.047826
       7       2      10        2.449610        2.425139        0.052925
       8       2      10        9.857928        9.807446        0.111364
       9       2      10        3.648452        3.557527        0.080603
     -11       3      10        8.861598        8.796363        0.099697
     -10       3      10        7.013955        7.023389        0.084586
      -9       3      10        5.620937        5.622277        0.067819
      -8       3      10        7.777082        7.827963        0.088712
      -7       3      10        8.471167        8.478384        0.096439
      -6       3      10        1.754036        1.815406        0.037092
      -5       3      10        6.451646        6.466452        0.075130
      -4       3      10       20.255593       20.142244        0.223660
      -3       3      10       11.262201       11.320777        0.126582
      -2       3      10       11.940818       11.926860        0.134066
      -1       3      10       14.237071       14.233763        0.159318
       0       3      10        2.934518        2.896947        0.039780
       1       3      10        2.178338        2.132674        0.038205
       2       3      10        4.070529        3.990614        0.050563
       3       3      10        1.346066        1.346700        0.047816
       4       3      10        7.802854        7.907718        0.089214
       5       3      10       15.436892       15.500645        0.177134
       6       3      10       14.367248       14.296503        0.155428
       7       3      10        3.387336        3.408812        0.055157
       8       3      10        4.107176        4.114608        0.059611
     -10       4      10        6.800016        6.846678        0.080808
      -9       4      10        1.929348        1.931398        0.046936
      -8       4      10        1.413384        1.524631        0.049097
      -7       4      10        1.245464        1.245472        0.054128
      -6       4      10        3.458742        3.402499        0.045268
      -5       4      10       12.313240       12.198361        0.138924
      -4       4      10        4.318018        4.261103        0.052065
      -3       4      10       15.554323       15.525463        0.173264
      -2       4      10       12.390788       12.321526        0.136289
      -1       4      10        0.034861        0.197990        0.197990
       0       4      10       10.267280       10.186265        0.113530
       1       4      10        0.522110        0.563738        0.099087
       2       4      10        3.269154        3.234811        0.052202
       3       4      10        8.402143        8.372515        0.097734
       4       4      10        2.975354        2.907043        0.049142
       5       4      10       10.050331        9.949020        0.109762
       6       4      10       10.854981       10.734524        0.129808
       7       4      10        1.484305        1.398571        0.086626
      -8       5      10        3.823379        3.907045        0.052437
      -7       5      10        5.783357        5.844485        0.069106
      -6       5      10        9.833060        9.716172        0.110549
      -5       5      10        4.721984        4.719640        0.057880
      -4       5      10        8.829584        8.786524        0.098946
      -3       5      10        5.388798        5.305752        0.063138
      -2       5      10        4.551046        4.615951        0.056565
      -1       5      10        9.616192        9.646502        0.107896
       0       5      10        1.122714        1.137058        0.054745
       1       5      10        3.765099        3.752732        0.051246
       2       5      10        4.799248        4.692867        0.059186
       3       5      10        0.622603        0.595735        0.127654
       4       5      10        9.796356        9.735810        0.111102
       5       5      10        1.113896        1.252757        0.142307
      -5       6      10        7.803232        7.812554        0.089407
      -4       6      10        1.168320        1.130000        0.056128
      -3       6      10        4.407826        4.475042        0.055766
      -2       6      10        0.790348        0.745788        0.091571
      -1       6      10        1.797605        1.754850        0.052558
       0       6      10        8.662875        8.711716        0.098587
       1       6      10        6.404074        6.407027        0.075440
       2       6      10        0.125682        0.242693        0.242693
       3       6      10        3.681496        3.822826        0.056396
     -12       1      11        2.557904        2.580833        0.053067
     -11       1      11        5.135637        5.124841        0.063814
     -10       1      11        3.428698        3.475629        0.049115
      -9       1      11        6.454861        6.449341        0.074547
      -8       1      11        3.180613        3.220248        0.044087
      -7       1      11       17.126538       17.147595        0.189706
      -6       1      11        5.158089        5.093133        0.059347
      -5       1      11        1.104043        1.036484        0.038737
      -4       1      11        3.356181        3.359762        0.043439
      -3       1      11       31.871603       31.652962        0.355997
      -2       1      11       22.876484       22.909605        0.257894
      -1       1      11       21.584331       21.535088        0.242366
       0       1      11       35.934826       35.633271        0.400899
       1       1      11        0.593891        0.607124        0.060864
       2       1      11        3.307340        3.314514        0.044651
       3       1      11        9.270245        9.327325        0.105395
       4       1      11       28.254394       28.446089        0.314079
       5       1      11       13.583280       13.534770        0.148583
       6       1      11       14.232145       14.110280        0.182610
       7       1      11       10.181663       10.128672        0.118677
       8       1      11        6.151840        6.170089        0.074271
       9       1      11        1.124297        1.112070        0.085864
     -11       2      11        3.742050        3.660601        0.053663
     -10       2      11        8.572588        8.611446        0.100805
      -9       2      11        0.413511        0.375366        0.166321
      -8       2      11       11.303813       11.272533        0.127579
      -7       2      11       11.994620       11.888650        0.132800
      -6       2      11        1.180273        1.253834        0.039009
      -5       2      11       16.009116       15.952743        0.178396
      -4       2      11        6.884428        6.926904        0.080664
      -3       2      11       12.193763       12.095454        0.135103
      -2       2      11        9.258811        9.208420        0.103312
      -1       2      11       21.565748       21.531372        0.241938
       0       2      11        2.863166        2.992357        0.043781
       1       2      11        7.280497        7.453992        0.084460
       2       2      11       14.241131       14.241840        0.158871
       3       2      11        7.662153        7.651797        0.087275
       4       2      11        2.772080        2.839842        0.056247
       5       2      11        8.175842        8.226239        0.097647
       6       2      11        5.990127        5.970846        0.077375
       7       2      11        7.997856        7.984735        0.106728
       8       2      11        0.925120        0.902219        0.101033
     -11       3      11        5.072860        5.109990        0.081074
     -10       3      11        0.187565        0.280891        0.258531
      -9       3      11        2.614339        2.599000        0.050255
      -8       3      11        6.132035        6.227038        0.073258
      -7       3      11        1.291628        1.225602        0.050485
      -6       3      11        5.285914        5.231921        0.062008
      -5       3      11        1.907630        1.902393        0.035712
      -4       3      11       11.400207       11.471268        0.127989
      -3       3      11        2.983837        2.995063        0.041065
      -2       3      11       11.338282       11.275194        0.127997
      -1       3      11       16.257360       16.294478        0.182681
       0       3      11        3.001615        3.057826        0.042283
       1       3      11        9.967774        9.826902        0.109032
       2       3      11        1.175135        1.226703        0.047635
       3       3      11       10.092081       10.076706        0.114778
       4       3      11        1.438187        1.564257        0.056842
       5       3      11       11.680188       11.532563        0.129054
       6       3      11        3.421002        3.275515        0.056043
       7       3      11        0.076407        0.291204        0.291204
       8       3      11        6.067648        6.058052        0.073990
      -9       4      11        5.998123        6.043261        0.074509
      -8       4      11       11.919137       11.815244        0.134491
      -7       4      11        9.534279        9.440763        0.106900
      -6       4      11        6.551359        6.557362        0.075773
      -5       4      11        1.506619        1.420739        0.040486
      -4       4      11        0.842302        0.827164        0.055153
      -3       4      11        4.969622        4.934673        0.059122
      -2       4      11       10.630742       10.574498        0.117443
      -1       4      11        4.281922        4.291969        0.052630
       0       4      11        2.081801        2.087151        0.040569
       1       4      11        2.986717        2.973466        0.043927
       2       4      11        1.241965        1.180212        0.057002
       3       4      11        0.330976        0.618061        0.120568
       4       4      11        1.708826        1.703174        0.060401
       5       4      11        4.048771        3.981331        0.061000
       6       4      11        3.420426        3.271850        0.071225
       7       4      11        0.126591        0.370675        0.370675
      -8       5      11        0.196927        0.299500        0.228085
      -7       5      11        7.643805        7.514918        0.086594
      -6       5      11        1.760793        1.779045        0.042554
      -5       5      11        0.537744        0.553895        0.106905
      -4       5      11        2.945412        2.908161        0.044038
      -3       5      11        2.974519        2.968417        0.044139
      -2       5      11        1.873921        1.885206        0.042083
      -1       5      11        3.120045        3.115975        0.045763
       0       5      11        4.883083        4.901428        0.069969
       1       5      11        2.369796        2.344653        0.045458
       2       5      11        1.401943        1.382389        0.050098
       3       5      11        0.076523        0.310322        0.310322
       4       5      11        6.848305        6.854779        0.084181
       5       5      11        0.042119        0.598498        0.598498
      -5       6      11        2.177336        2.175500        0.046392
      -4       6      11        1.791695        1.860323        0.044586
      -3       6      11        1.568619        1.540097        0.046846
      -2       6      11        6.310821        6.379420        0.078388
      -1       6      11        0.195163        0.369324        0.369324
       0       6      11        2.975479        2.894218        0.062770
       1       6      11        1.098283        1.200042        0.064921
       2       6      11        4.613657        4.638965        0.067532
     -12       0      12        7.400889        7.469070        0.091875
     -11       0      12        4.001786        4.058818        0.063696
     -10       0      12        8.624387        8.538384        0.100256
      -9       0      12        0.119348        0.744849        0.127435
      -8       0      12        4.302949        4.371041        0.063257
      -7       0      12        5.780821        6.038046        0.072478
      -6       0      12        0.059003        2.416899        0.361054
      -5       0      12       16.632130       16.700000        0.185158
      -4       0      12       39.147948       38.712659        0.435512
      -3       0      12       30.141945       30.277549        0.334604
      -2       0      12       10.246620       10.197549        0.113403
      -1       0      12       26.602549       26.482636        0.304974
       0       0      12        9.231484        9.493208        0.104491
       1       0      12        6.288389        6.255717        0.089438
       2       0      12       21.963291       22.095701        0.241411
       3       0      12       41.789035       41.915987        0.476634
       4       0      12        4.180301        4.289406        0.065071
       5       0      12       10.490216       10.371114        0.136369
       6       0      12       24.186156       24.351797        0.335969
       7       0      12       10.557746       10.444137        0.114084
       8       0      12       12.526904       12.521981        0.149835
       9       0      12        7.396995        7.419636        0.093587
     -11       1      12        9.220902        9.296343        0.104227
     -10       1      12        4.900264        4.966890        0.060874
      -9       1      12        0.603802        0.726636        0.082664
      -8       1      12        3.470429        3.306660        0.047826
      -7       1      12        4.349401        4.245939        0.051896
      -6       1      12       16.249712       16.355122        0.181996
      -5       1      12       12.564445       12.576168        0.141539
      -4       1      12       22.739240       22.761590        0.254036
      -3       1      12       18.430092       18.368723        0.205574
      -2       1      12        7.799448        7.732205        0.087272
      -1       1      12       23.368697       23.426481        0.262716
       0       1      12        1.181679        1.085311        0.036216
       1       1      12        3.403269        3.526330        0.046674
       2       1      12       12.430232       12.429401        0.140381
       3       1      12        8.370480        8.366182        0.094241
       4       1      12        8.495347        8.557862        0.096243
       5       1      12       18.684478       18.727520        0.219954
       6       1      12        2.068304        2.068284        0.052571
       7       1      12        9.838362        9.933831        0.110542
       8       1      12        5.210492        5.312438        0.068203
     -11       2      12        4.002836        4.017088        0.055776
     -10       2      12        5.603017        5.681109        0.068356
      -9       2      12        4.475793        4.466542        0.062907
      -8       2      12        7.182632        7.129727        0.081181
      -7       2      12        7.050450        7.104576        0.080688
      -6       2      12        7.595149        7.570799        0.085614
      -5       2      12       12.291107       12.374167        0.139380
      -4       2      12        2.247323        2.329206        0.042921
      -3       2      12        3.708633        3.652396        0.045597
      -2       2      12       26.295671       26.218314        0.292266
      -1       2      12       14.638875       14.634207        0.164238
       0       2      12       10.279834       10.365809        0.116907
       1       2      12        9.697578        9.717613        0.111157
       2       2      12        1.627022        1.688994        0.048537
       3       2      12       11.606419       11.763928        0.139815
       4       2      12       25.350612       25.287942        0.336990
       5       2      12       11.747608       11.720921        0.136449
       6       2      12        4.589499        4.553460        0.062915
       7       2      12        1.482432        1.429336        0.069225
       8       2      12        0.651674        0.524404        0.188547
     -10       3      12        0.198009        0.280357        0.250357
      -9       3      12       16.181616       16.202778        0.180917
      -8       3      12       17.922786       17.788479        0.200984
      -7       3      12        2.527299        2.487649        0.042573
      -6       3      12        1.601349        2.396685        0.040714
      -5       3      12        2.137366        2.146672        0.037738
      -4       3      12        8.914391        8.830912        0.099531
      -3       3      12       16.403491       16.460863        0.183578
      -2       3      12       23.260367       23.253387        0.259257
      -1       3      12        1.141438        1.152259        0.043476
       0       3      12        6.570338        7.296712        0.086164
       1       3      12       14.781020       14.682983        0.161964
       2       3      12        4.823950        4.926561        0.059631
       3       3      12       14.378890       14.290206        0.161512
       4       3      12        0.114968        0.288271        0.261813
       5       3      12        2.027352        1.983028        0.057515
       6       3      12        2.851738        2.778237        0.056013
       7       3      12        4.699767        4.726521        0.065620
      -9       4      12        6.218259        6.243236        0.073714
      -8       4      12       10.428943       10.394710        0.117065
      -7       4      12        4.642957        4.746472        0.059362
      -6       4      12        8.560799        8.527485        0.101454
      -5       4      12        3.528975        3.501000        0.047161
      -4       4      12        1.410414        1.647240        0.039322
      -3       4      12        4.369447        4.313120        0.054833
      -2       4      12        0.897721        0.839524        0.062929
      -1       4      12       11.487249       11.384639        0.126753
       0       4      12       12.430013       12.379822        0.138499
       1       4      12        3.146614        3.069055        0.050811
       2       4      12       14.901331       14.801013        0.165440
       3       4      12        3.319146        3.328062        0.056213
       4       4      12        1.130135        1.373790        0.083752
       5       4      12        1.979591        1.911779        0.072567
       6       4      12        1.414172        1.300000        0.096505
      -7       5      12       12.587127       12.754999        0.139136
      -6       5      12        1.222399        1.210496        0.058454
      -5       5      12        8.474571        8.432971        0.095525
      -4       5      12        7.008382        6.862361        0.079073
      -3       5      12        8.974208        8.902135        0.100260
      -2       5      12        2.362068        2.360996        0.043885
      -1       5      12        9.517126        9.400798        0.107682
       0       5      12        7.234524        7.143669        0.083711
       1       5      12       11.900727       11.848207        0.143507
       2       5      12        2.207154        2.244571        0.047642
       3       5      12        3.238360        3.201562        0.056089
       4       5      12        3.517379        3.603609        0.064683
      -4       6      12        5.194467        5.263079        0.067793
      -3       6      12        4.897903        5.138482        0.063938
      -2       6      12        1.642931        1.627575        0.057193
      -1       6      12        0.910647        0.889775        0.089713
       0       6      12        5.562638        5.708502        0.068910
       1       6      12        0.884888        0.785430        0.136662
     -11       1      13        1.587651        1.732743        0.060350
     -10       1      13        8.504980        8.462446        0.102662
      -9       1      13        1.409199        1.450827        0.053866
      -8       1      13        0.415231        0.497393        0.113206
      -7       1      13        7.734820        7.647418        0.086532
      -6       1      13        5.562745        5.554188        0.064561
      -5       1      13        7.547475        7.554469        0.085399
      -4       1      13        9.893780        9.815345        0.111634
      -3       1      13        2.339420        2.286460        0.038172
      -2       1      13       14.322205       14.154858        0.159501
      -1       1      13        5.960641        5.935992        0.068880
       0       1      13       12.889444       12.780063        0.144003
       1       1      13        6.596650        6.623292        0.076232
       2       1      13       27.344942       27.515450        0.304056
       3       1      13       14.983642       15.177615        0.174282
       4       1      13        6.351650        6.202822        0.072732
       5       1      13       10.162808       10.281537        0.126243
       6       1      13        9.310641        9.294730        0.115732
       7       1      13        9.839026        9.841291        0.121877
       8       1      13        8.354260        8.435639        0.096094
     -11       2      13        1.789721        1.805298        0.053641
     -10       2      13        8.434417        8.448254        0.098284
      -9       2      13       14.091742       14.000357        0.158753
      -8       2      13        3.556863        3.595553        0.049851
      -7       2      13        5.643222        5.665686        0.066133
      -6       2      13        1.212621        1.280117        0.045735
      -5       2      13       21.615429       21.474171        0.240706
      -4       2      13        4.610480        4.560482        0.054486
      -3       2      13       18.428979       18.351567        0.206319
      -2       2      13       13.962316       13.938436        0.155838
      -1       2      13        9.107972        9.018259        0.103664
       0       2      13        8.008354        7.975839        0.090219
       1       2      13       13.120313       13.191285        0.147513
       2       2      13       14.959057       15.105297        0.165752
       3       2      13        4.196933        4.207374        0.060689
       4       2      13       13.060975       13.050670        0.156098
       5       2      13        0.191148        0.393573        0.186209
       6       2      13        6.661383        6.642289        0.078372
       7       2      13        5.092021        5.077598        0.078898
       8       2      13        4.989138        4.954291        0.073410
     -10       3      13        1.380083        1.411134        0.061653
      -9       3      13        6.495647        6.607571        0.078329
      -8       3      13        3.120911        3.124740        0.047680
      -7       3      13        6.895117        6.859665        0.078662
      -6       3      13        6.419783        6.578830        0.075446
      -5       3      13        0.501441        0.508920        0.091548
      -4       3      13        2.475032        2.522856        0.043985
      -3       3      13        7.714424        7.649706        0.087894
      -2       3      13        4.923869        4.957217        0.061300
      -1       3      13        2.722132        2.670131        0.043099
       0       3      13        0.446714        0.391152        0.189410
       1       3      13       13.498380       13.380957        0.146532
       2       3      13        0.835982        0.933970        0.061732
       3       3      13        8.840587        8.724620        0.114742
       4       3      13        9.170521        9.042787        0.125501
       5       3      13        5.275226        5.262224        0.074835
       6       3      13        2.030127        2.064171        0.055440
       7       3      13        3.220843        3.198593        0.070335
      -9       4      13        6.833838        6.800368        0.084565
      -8       4      13        8.320375        8.356913        0.095497
      -7       4      13        0.727846        0.610574        0.105005
      -6       4      13        9.273001        9.323840        0.105815
      -5       4      13        9.761944        9.627253        0.107747
      -4       4      13       13.438109       13.465512        0.149356
      -3       4      13       14.267096       14.209152        0.159241
      -2       4      13        8.291158        8.151994        0.094513
      -1       4      13        1.494742        1.476144        0.047263
       0       4      13        6.230462        6.238109        0.075561
       1       4      13        7.118325        7.089922        0.081856
       2       4      13        8.583612        8.569539        0.096700
       3       4      13        9.257986        9.053563        0.102083
       4       4      13        1.867868        1.976664        0.081116
       5       4      13        0.079916        0.451885        0.451885
       6       4      13        0.355392        0.334813        0.334813
      -7       5      13        0.877856        0.915915        0.083268
      -6       5      13        1.985887        1.889233        0.049695
      -5       5      13        5.125072        5.054206        0.064517
      -4       5      13        1.806251        1.927849        0.044952
      -3       5      13        1.501663        1.428041        0.048620
      -2       5      13        6.031712        5.879711        0.071441
      -1       5      13        0.272338        0.384578        0.384578
       0       5      13        2.503456        2.496017        0.051861
       1       5      13        1.519653        1.538766        0.058023
       2       5      13        3.161497        3.269709        0.054744
       3       5      13        1.476355        1.577371        0.071981
       4       5      13        0.629599        0.582409        0.359698
      -3       6      13        3.405782        3.471743        0.053410
      -2       6      13        1.200592        1.121294        0.078557
      -1       6      13        4.673206        4.591949        0.066466
       0       6      13        5.455621        5.452431        0.076652
     -11       0      14       14.635089       14.829026        0.226971
     -10       0      14        2.257414        2.347509        0.064726
      -9       0      14        3.477049        3.440785        0.057000
      -8       0      14       16.727117       16.606926        0.195040
      -7       0      14        8.151666        8.582540        0.095727
      -6       0      14       12.893049       12.880994        0.142470
      -5       0      14        2.077901        1.903864        0.054216
      -4       0      14        3.411541        3.433657        0.053568
      -3       0      14       10.580882       10.539450        0.117358
      -2       0      14       18.912478       18.763528        0.204703
      -1       0      14       17.574193       17.514280        0.192328
       0       0      14       18.302626       18.307376        0.199919
       1       0      14       23.298154       23.304935        0.270830
       2       0      14       24.807045       25.146769        0.270877
       3       0      14        4.825517        4.861276        0.077762
       4       0      14        0.636850        0.782113        0.142269
       5       0      14        9.903758        9.991096        0.190484
       6       0      14        5.165988        5.051039        0.078716
       7       0      14        8.696089        8.708674        0.132311
       8       0      14       22.757701       22.744230        0.236454
     -11       1      14        6.306608        6.324792        0.086203
     -10       1      14       10.588237       10.588201        0.120632
      -9       1      14        9.288496        9.319603        0.108903
      -8       1      14        1.795869        1.749829        0.049446
      -7       1      14        9.845539        9.756895        0.108475
      -6       1      14       11.935770       11.828778        0.134763
      -5       1      14       12.973708       12.824196        0.144685
      -4       1      14       10.193366       10.283968        0.115881
      -3       1      14        1.453324        1.417110        0.041464
      -2       1      14       10.856105       10.822661        0.124998
      -1       1      14       17.045754       16.880758        0.186448
       0       1      14        7.616808        7.506664        0.084467
       1       1      14       28.251722       28.405633        0.315065
       2       1      14        4.491105        4.447696        0.055885
       3       1      14        1.980730        2.022820        0.049776
       4       1      14        3.868491        3.947278        0.054207
       5       1      14        1.328561        1.450034        0.073045
       6       1      14        0.778084        0.672161        0.107803
       7       1      14       12.224387       12.341799        0.135243
       8       1      14        0.297248        0.271293        0.271293
     -11       2      14        2.963874        2.893890        0.059424
     -10       2      14        9.261445        9.328987        0.117038
      -9       2      14        5.449437        5.563991        0.066083
      -8       2      14        8.481122        8.503117        0.095680
      -7       2      14        4.692820        4.698191        0.059872
      -6       2      14        6.419120        6.312923        0.072891
      -5       2      14        2.076406        2.127134        0.039049
      -4       2      14       12.038300       11.922248        0.137088
      -3       2      14        2.265844        2.424026        0.037815
      -2       2      14        9.359853        9.277661        0.106402
      -1       2      14        2.847876        2.836530        0.039585
       0       2      14       19.218124       19.226804        0.214703
       1       2      14        6.376949        6.418723        0.073567
       2       2      14        3.229222        3.186063        0.052056
       3       2      14        7.177755        7.014556        0.080943
       4       2      14        8.179771        8.224597        0.093669
       5       2      14        6.147643        6.261070        0.085230
       6       2      14       14.571004       14.562623        0.183472
       7       2      14        6.499605        6.570464        0.079779
     -10       3      14        7.174016        7.124956        0.082797
      -9       3      14        6.201124        6.259633        0.073923
      -8       3      14        2.950445        2.872212        0.044669
      -7       3      14       12.016026       11.974974        0.136477
      -6       3      14       18.775945       18.677794        0.211609
      -5       3      14        2.266616        2.258119        0.039831
      -4       3      14       14.200867       14.137892        0.160410
      -3       3      14       21.097852       20.994285        0.232060
      -2       3      14        5.639439        5.543465        0.065783
      -1       3      14       13.045609       12.931357        0.142690
       0       3      14       13.288656       13.280060        0.152989
       1       3      14        9.663158        9.679256        0.107527
       2       3      14        7.385273        7.296437        0.095674
       3       3      14       17.581399       17.627535        0.201692
       4       3      14        0.406499        0.350714        0.226617
       5       3      14       13.630970       13.669674        0.160048
       6       3      14        0.632043        0.633956        0.261397
      -9       4      14        1.274571        1.367479        0.067980
      -8       4      14        0.059859        0.409390        0.409390
      -7       4      14        4.649473        4.627742        0.058607
      -6       4      14        9.320825        9.255647        0.103980
      -5       4      14        6.690985        6.696193        0.078943
      -4       4      14       12.026435       11.862968        0.131812
      -3       4      14        6.099313        6.090156        0.071352
      -2       4      14        7.422776        7.527948        0.087988
      -1       4      14        4.658282        4.645213        0.058275
       0       4      14        0.766667        0.850470        0.080730
       1       4      14        3.331376        3.333017        0.065602
       2       4      14        7.107095        7.067956        0.085263
       3       4      14        4.479903        4.459821        0.061639
       4       4      14       11.604766       11.492171        0.124674
       5       4      14        3.943579        3.904357        0.070951
      -7       5      14        2.690018        2.754396        0.065791
      -6       5      14        3.836269        3.770676        0.055707
      -5       5      14       17.659052       17.647946        0.222677
      -4       5      14        9.154380        9.071825        0.111356
      -3       5      14        3.213271        3.308323        0.048568
      -2       5      14        4.013091        3.993495        0.055602
      -1       5      14        3.409159        3.398382        0.076485
       0       5      14        9.442745        9.499737        0.106814
       1       5      14       11.195808       11.142262        0.123188
       2       5      14       10.869655       10.848502        0.121434
       3       5      14        3.227678        3.216364        0.072641
     -11       1      15        6.152707        6.131068        0.073676
     -10       1      15        0.465857        0.457275        0.188946
      -9       1      15        1.920116        1.843963        0.048608
      -8       1      15       10.012559       10.001500        0.111606
      -7       1      15        9.249633        9.240022        0.103118
      -6       1      15        4.671680        4.758466        0.057083
      -5       1      15       15.910499       15.844242        0.175483
      -4       1      15        0.830391        0.810247        0.058981
      -3       1      15        0.931862        0.869368        0.057703
      -2       1      15        8.509574        8.408151        0.101467
      -1       1      15        8.153217        8.110364        0.094193
       0       1      15        4.712759        4.739937        0.057736
       1       1      15        5.086518        5.132641        0.062236
       2       1      15        5.831817        5.860034        0.073844
       3       1      15        4.313601        4.407607        0.059159
       4       1      15        7.696620        7.724701        0.107221
       5       1      15       10.604483       10.669114        0.125870
       6       1      15        3.560578        3.543586        0.058762
       7       1      15       11.816532       11.885285        0.151999
     -10       2      15        0.679710        0.714703        0.139029
      -9       2      15        1.733822        1.793823        0.053018
      -8       2      15        0.921430        0.921792        0.070440
      -7       2      15       16.256013       16.031531        0.176564
      -6       2      15        4.214555        4.169652        0.052736
      -5       2      15        8.636770        8.697988        0.098279
      -4       2      15       14.859691       14.745508        0.166413
      -3       2      15       13.484988       13.381330        0.149928
      -2       2      15        3.786190        3.721290        0.046375
      -1       2      15        8.899497        8.843698        0.101673
       0       2      15       24.784634       24.826196        0.277265
       1       2      15        2.331275        2.344056        0.041493
       2       2      15        8.970437        8.967776        0.100025
       3       2      15        2.804207        2.750618        0.060562
       4       2      15       12.863975       12.985376        0.142480
       5       2      15        0.275683        0.350000        0.210358
       6       2      15        9.883421        9.873095        0.143758
       7       2      15        8.399533        8.577004        0.099092
     -10       3      15        4.045085        4.277032        0.071916
      -9       3      15        3.986011        4.240401        0.056503
      -8       3      15        1.686124        1.753482        0.046965
      -7       3      15        5.459532        5.466443        0.064684
      -6       3      15        8.921646        8.960022        0.100564
      -5       3      15        3.879385        3.806573        0.053042
      -4       3      15        6.018192        6.063167        0.070088
      -3       3      15        3.158328        3.204528        0.043990
      -2       3      15        8.442325        8.394403        0.096090
      -1       3      15        6.186456        6.254438        0.072287
       0       3      15        1.249366        1.469183        0.052003
       1       3      15        2.382370        2.448265        0.048327
       2       3      15        5.746822        5.686739        0.080760
       3       3      15        5.443836        5.579875        0.068341
       4       3      15        0.163515        0.419285        0.199968
       5       3      15        2.278279        2.282827        0.064878
       6       3      15        8.839908        8.878119        0.102414
      -8       4      15        4.325968        4.417013        0.063738
      -7       4      15        8.859485        8.790165        0.101091
      -6       4      15       11.933892       11.923087        0.131989
      -5       4      15        9.169228        9.094009        0.102235
      -4       4      15        2.333963        2.344163        0.043815
      -3       4      15        0.320436        0.284077        0.206618
      -2       4      15        8.139633        8.146042        0.093775
      -1       4      15       15.531814       15.453802        0.170805
       0       4      15       12.936797       12.855738        0.145899
       1       4      15       10.887283       10.864161        0.120791
       2       4      15        5.942736        5.921233        0.071532
       3       4      15        0.397811        0.578792        0.169646
       4       4      15        5.654292        5.765327        0.075600
      -6       5      15        2.944632        2.967827        0.052883
      -5       5      15        0.793784        0.910275        0.089482
      -4       5      15        1.212630        1.132740        0.064377
      -3       5      15        0.369631        0.467226        0.159980
      -2       5      15        0.906589        1.027035        0.077140
      -1       5      15        2.723360        2.617117        0.060909
       0       5      15        3.240379        3.171435        0.054866
       1       5      15        1.111554        1.216224        0.073770
       2       5      15        2.676025        2.771426        0.067521
     -11       0      16        3.006922        3.113985        0.081807
     -10       0      16        4.212126        4.409308        0.071106
      -9       0      16       11.496837       11.571517        0.125557
      -8       0      16        8.696144        8.611272        0.098986
      -7       0      16        6.718322        6.736097        0.078620
      -6       0      16       28.633585       28.598427        0.309206
      -5       0      16        0.855655        0.898332        0.090124
      -4       0      16       19.113936       18.893914        0.204613
      -3       0      16        9.344329        9.067469        0.100474
      -2       0      16        8.594092        8.558563        0.096176
      -1       0      16       12.100362       11.937755        0.128437
       0       0      16        8.315829        8.388444        0.093506
       1       0      16        8.871768        9.011271        0.111664
       2       0      16       14.990680       15.102318        0.163777
       3       0      16        8.387818        8.355238        0.128817
       4       0      16       17.366768       17.865889        0.178040
       5       0      16        9.808471        9.895049        0.313139
       6       0      16        3.626630        3.777036        0.088134
       7       0      16        7.277169        7.323114        0.092969
     -11       1      16        3.908684        3.868721        0.131342
     -10       1      16        2.476048        2.412882        0.066779
      -9       1      16        4.003940        3.992117        0.054986
      -8       1      16        7.376965        7.453388        0.088947
      -7       1      16        6.045566        6.101803        0.077685
      -6       1      16        1.919605        1.963186        0.040298
      -5       1      16       18.622170       18.551819        0.204885
      -4       1      16       11.867103       11.755424        0.134753
      -3       1      16       14.272567       14.058094        0.161332
      -2       1      16        2.629603        2.543502        0.046383
      -1       1      16        6.327072        6.306346        0.076900
       0       1      16        4.805509        4.829803        0.058850
       1       1      16       12.164987       12.157302        0.141063
       2       1      16        1.761247        1.720320        0.047807
       3       1      16       19.218556       19.286265        0.217180
       4       1      16        4.542047        4.556863        0.062978
       5       1      16        0.769423        0.875329        0.119286
       6       1      16       12.796415       12.849514        0.175130
       7       1      16        0.816268        0.689202        0.195239
     -10       2      16        2.104407        2.181009        0.055215
      -9       2      16        7.785934        7.722564        0.088365
      -8       2      16       15.276029       15.239751        0.167923
      -7       2      16        8.789162        8.824341        0.104594
      -6       2      16        1.503020        1.495460        0.042669
      -5       2      16        4.579583        4.642413        0.055584
      -4       2      16        8.059923        8.056240        0.091379
      -3       2      16        9.628961        9.531159        0.106299
      -2       2      16       15.430728       15.290193        0.180924
      -1       2      16        0.617357        0.580172        0.097575
       0       2      16        4.172275        4.114973        0.052707
       1       2      16        5.970587        6.035893        0.070828
       2       2      16        9.065154        9.154343        0.103763
       3       2      16        3.495660        3.443399        0.056661
       4       2      16        3.857216        3.824657        0.056235
       5       2      16        8.641576        8.649855        0.103804
       6       2      16        6.956851        7.063144        0.093352
      -9       3      16        4.386156        4.450281        0.068957
      -8       3      16       10.515068       10.447488        0.116466
      -7       3      16       11.855394       11.880657        0.132040
      -6       3      16        3.339770        3.364521        0.045786
      -5       3      16        0.150998        0.379737        0.379737
      -4       3      16        5.099966        4.969306        0.059316
      -3       3      16        0.152609        0.268142        0.185680
      -2       3      16       14.431297       14.308389        0.158477
      -1       3      16       27.101109       27.027024        0.299323
       0       3      16        2.732977        2.741770        0.056923
       1       3      16        1.418865        1.510629        0.053509
       2       3      16        4.856910        4.886410        0.063236
       3       3      16        7.135376        7.144088        0.092564
       4       3      16       12.118103       12.213517        0.137922
       5       3      16       14.410292       14.495861        0.170011
      -8       4      16        4.139471        4.225754        0.058021
      -7       4      16        7.761314        7.870832        0.090087
      -6       4      16        1.753520        1.858306        0.044828
      -5       4      16        0.090584        0.262298        0.262298
      -4       4      16        3.456724        3.347984        0.047530
      -3       4      16        5.087577        4.972223        0.061418
      -2       4      16        9.729387        9.632445        0.110523
      -1       4      16        5.163235        5.154707        0.064520
       0       4      16       10.341681       10.359537        0.116002
       1       4      16        9.031375        8.994109        0.113062
       2       4      16        0.100418        0.394208        0.394208
       3       4      16        3.877776        3.901154        0.061753
       4       4      16        1.225977        1.185749        0.105054
      -5       5      16        2.173190        2.061723        0.050852
      -4       5      16        0.661948        0.637652        0.128044
      -3       5      16       10.653357       10.608958        0.118487
      -2       5      16        9.241121        9.187709        0.103657
      -1       5      16        1.130256        1.247477        0.077221
       0       5      16       12.425892       12.269882        0.135221
       1       5      16        6.685218        6.650414        0.084364
     -10       1      17        9.684369        9.846065        0.116677
      -9       1      17       15.029109       14.900671        0.172806
      -8       1      17        6.602745        6.561478        0.078732
      -7       1      17       11.938836       11.899160        0.136932
      -6       1      17        2.572756        2.591814        0.044659
      -5       1      17       10.198256       10.079683        0.116249
      -4       1      17        5.304824        5.272950        0.063535
      -3       1      17       19.408215       19.251234        0.220206
      -2       1      17       13.998077       13.908271        0.176556
      -1       1      17        3.284748        3.334816        0.048177
       0       1      17       11.224023       11.270315        0.124912
       1       1      17        4.815198        4.824313        0.060282
       2       1      17        5.271921        5.277594        0.085292
       3       1      17        2.813797        2.939779        0.074103
       4       1      17        7.391038        7.396688        0.094429
       5       1      17        0.757985        0.780256        0.129411
       6       1      17        1.560563        1.485564        0.068595
     -10       2      17        4.859066        4.960444        0.075774
      -9       2      17        7.219922        7.240649        0.092433
      -8       2      17        3.500631        3.535817        0.057455
      -7       2      17        3.675414        3.701486        0.048953
      -6       2      17        7.707820        7.701299        0.087430
      -5       2      17        7.134946        7.029367        0.080194
      -4       2      17        6.885290        6.783067        0.077994
      -3       2      17        2.440313        2.446426        0.043636
      -2       2      17       18.762807       18.592203        0.203891
      -1       2      17        0.506405        0.511371        0.108258
       0       2      17        0.279839        0.427902        0.157717
       1       2      17        5.023220        5.121914        0.063851
       2       2      17       17.137922       17.193894        0.201249
       3       2      17        6.588498        6.639578        0.086182
       4       2      17        5.763188        5.661095        0.073341
       5       2      17       12.506565       12.472369        0.133812
      -9       3      17        0.892653        0.804487        0.098584
      -8       3      17       10.194471       10.366774        0.118847
      -7       3      17        1.030887        1.016120        0.057214
      -6       3      17        1.965240        1.937008        0.043704
      -5       3      17        0.848754        0.961977        0.054673
      -4       3      17        9.652270        9.600052        0.110848
      -3       3      17        2.699479        2.729579        0.047341
      -2       3      17        5.281313        5.318552        0.062984
      -1       3      17        8.653173        8.729605        0.098093
       0       3      17        5.685512        5.710079        0.068714
       1       3      17        3.187531        3.192178        0.058171
       2       3      17        1.192395        1.179449        0.094691
       3       3      17        6.711542        6.793968        0.083603
       4       3      17        4.312231        4.334397        0.068252
      -7       4      17        4.710997        4.824728        0.059857
      -6       4      17        0.763978        0.741013        0.086719
      -5       4      17        3.898907        3.835362        0.051845
      -4       4      17        5.466036        5.452522        0.067915
      -3       4      17        8.279126        8.186697        0.098990
      -2       4      17        8.344802        8.253848        0.093823
      -1       4      17        8.127319        8.110117        0.092699
       0       4      17        2.239073        2.165964        0.049906
       1       4      17        5.137401        5.148204        0.065389
       2       4      17        6.304825        6.315299        0.077591
       3       4      17       10.163629       10.229369        0.127389
      -4       5      17        3.258001        3.161598        0.054412
      -3       5      17        2.622778        2.560801        0.050542
      -2       5      17        1.999633        2.074560        0.053818
      -1       5      17        1.740986        1.810801        0.055267
       0       5      17        1.475372        1.547450        0.095795
     -10       0      18       19.772665       19.671807        0.178219
      -9       0      18        1.266796        1.439236        0.083397
      -8       0      18        3.945140        3.798026        0.084941
      -7       0      18        6.952264        6.808083        0.110248
      -6       0      18        9.878709        9.814479        0.108038
      -5       0      18       12.929034       12.830822        0.137123
      -4       0      18       28.916109       28.798611        0.332140
      -3       0      18       14.571532       14.431563        0.162715
      -2       0      18        5.689303        5.604106        0.072741
      -1       0      18       19.588817       19.472802        0.201061
       0       0      18        1.868585        3.149254        0.125333
       1       0      18       23.545486       23.585165        0.265860
       2       0      18        5.737863        5.861399        0.093557
       3       0      18        8.001599        7.984297        0.094557
       4       0      18        1.040185        1.083697        0.121305
       5       0      18        3.427208        3.391460        0.106342
     -10       1      18        3.916639        3.834710        0.058733
      -9       1      18        6.439947        6.509608        0.077268
      -8       1      18        8.195609        8.029944        0.091493
      -7       1      18        1.115055        1.220533        0.053228
      -6       1      18        2.069580        2.074898        0.045242
      -5       1      18        1.800841        1.904495        0.043984
      -4       1      18        2.467301        2.410394        0.047747
      -3       1      18       15.620930       15.552170        0.175890
      -2       1      18        7.385500        7.341458        0.083772
      -1       1      18        9.801735        9.731187        0.108453
       0       1      18       12.726387       12.799609        0.140620
       1       1      18        5.162707        5.121230        0.070488
       2       1      18       11.608687       11.720921        0.142061
       3       1      18        4.260475        4.299651        0.061845
       4       1      18        1.697044        1.700323        0.116973
       5       1      18        5.959013        5.988405        0.095868
      -9       2      18        9.640143        9.809179        0.109901
      -8       2      18        9.305987        9.343126        0.105648
      -7       2      18        5.477870        5.432771        0.065090
      -6       2      18       10.997636       10.949886        0.123067
      -5       2      18        5.535951        5.605355        0.067395
      -4       2      18        6.989204        6.906012        0.079519
      -3       2      18       16.619495       16.442019        0.180408
      -2       2      18       13.282089       13.302631        0.147784
      -1       2      18        5.940459        5.876649        0.072426
       0       2      18        8.624099        8.575255        0.096576
       1       2      18        1.019822        0.966902        0.089349
       2       2      18        3.801417        3.933701        0.060588
       3       2      18       11.506260       11.459494        0.155955
       4       2      18        5.927278        5.975533        0.079179
       5       2      18        4.263097        4.359817        0.067498
      -8       3      18        0.484398        0.521249        0.133821
      -7       3      18        7.880268        7.908413        0.093364
      -6       3      18        7.397861        7.295821        0.089782
      -5       3      18        8.979529        8.875134        0.100283
      -4       3      18        4.070743        4.025916        0.052630
      -3       3      18        4.736987        4.647688        0.057263
      -2       3      18        7.621737        7.699675        0.089550
      -1       3      18        2.667739        2.656859        0.050406
       0       3      18        5.495363        5.752478        0.071105
       1       3      18       15.241248       15.401948        0.185181
       2       3      18        3.080728        3.038816        0.058765
       3       3      18        3.602135        3.735639        0.082011
       4       3      18       14.336625       14.293005        0.356363
      -6       4      18        6.452052        6.462198        0.083797
      -5       4      18       10.266763       10.297087        0.117696
      -4       4      18        3.646049        3.744997        0.051353
      -3       4      18        5.168560        5.169816        0.064427
      -2       4      18        2.672844        2.718345        0.053763
      -1       4      18        0.422346        0.388072        0.202870
       0       4      18        3.929135        3.862642        0.060537
       1       4      18        2.223014        2.313374        0.059489
       2       4      18        8.350460        8.434572        0.096466
      -9       1      19        4.172635        4.175644        0.058484
      -8       1      19        0.170498        0.313050        0.228788
      -7       1      19       12.959575       12.881382        0.142858
      -6       1      19        8.594025        8.500823        0.095944
      -5       1      19       16.060576       16.004062        0.183822
      -4       1      19       18.297880       18.158194        0.205200
      -3       1      19        1.275576        1.362131        0.056949
      -2       1      19        3.312411        3.385705        0.048791
      -1       1      19        7.860421        7.808073        0.092374
       0       1      19       17.926132       17.837040        0.203266
       1       1      19        8.614320        8.565454        0.096806
       2       1      19       14.638836       14.695237        0.186964
       3       1      19        6.967814        6.989063        0.113890
       4       1      19        2.930808        3.000417        0.064688
       5       1      19        2.253697        2.368269        0.086888
      -9       2      19        5.065213        4.987986        0.074636
      -8       2      19        4.808140        4.845204        0.064200
      -7       2      19        1.317407        1.341044        0.052751
      -6       2      19        4.039076        3.971901        0.051952
      -5       2      19        8.504564        8.425319        0.095253
      -4       2      19        6.205586        6.194191        0.080599
      -3       2      19        1.451426        1.462635        0.061492
      -2       2      19        7.265256        7.256445        0.083580
      -1       2      19        5.121555        5.168269        0.063271
       0       2      19        8.852099        8.855224        0.100454
       1       2      19        6.146710        6.149959        0.073365
       2       2      19        0.739922        0.614654        0.161885
       3       2      19        9.570915        9.704174        0.118351
       4       2      19        4.227061        4.321805        0.067043
      -8       3      19        2.588151        2.653469        0.089137
      -7       3      19        0.947321        0.901610        0.070225
      -6       3      19        9.871948        9.963634        0.111477
      -5       3      19        6.096938        6.129274        0.072129
      -4       3      19        0.255148        0.388072        0.183377
      -3       3      19        8.144470        8.131666        0.095063
      -2       3      19        3.047640        3.037910        0.049148
      -1       3      19        5.014871        4.969004        0.064720
       0       3      19        1.524837        1.607203        0.071494
       1       3      19        9.782515        9.933076        0.110296
       2       3      19        1.419244        1.309198        0.109948
       3       3      19        2.226042        2.290982        0.101827
      -5       4      19        1.687055        1.749457        0.050193
      -4       4      19        0.027616        0.282666        0.221022
      -3       4      19        1.341065        1.336974        0.057678
      -2       4      19        1.251921        1.239113        0.067618
      -1       4      19        2.065130        2.050220        0.054349
       0       4      19        4.713469        4.704360        0.065718
       1       4      19        5.271887        5.155580        0.082612
      -9       0      20        2.599749        2.594032        0.071791
      -8       0      20       16.197037       16.206172        0.173393
      -7       0      20        1.778217        1.726210        0.069013
      -6       0      20        7.884930        7.817289        0.090129
      -5       0      20       25.109130       24.668604        0.261637
      -4       0      20        0.345422        0.379868        0.226245
      -3       0      20        7.900965        7.636753        0.088508
      -2       0      20       10.270315       10.295144        0.137389
      -1       0      20       16.602231       16.521804        0.175856
       0       0      20        8.146104        8.473901        0.097207
       1       0      20       23.902527       24.392827        0.219908
       2       0      20       10.924412       11.038569        0.154636
       3       0      20       15.172810       15.297385        0.170919
       4       0      20        0.172114        0.487852        0.487852
      -9       1      20        5.214113        5.401944        0.068559
      -8       1      20        2.725143        2.619714        0.060808
      -7       1      20        5.264367        5.331885        0.065482
      -6       1      20       13.328767       13.222330        0.153282
      -5       1      20        1.881465        1.872859        0.047893
      -4       1      20        8.722854        8.590634        0.097107
      -3       1      20        3.700807        3.533129        0.051319
      -2       1      20        2.502413        2.490843        0.047894
      -1       1      20        4.173931        4.221966        0.060116
       0       1      20        4.441092        4.500556        0.062538
       1       1      20        5.760318        5.755258        0.071158
       2       1      20       12.698633       12.697244        0.136989
       3       1      20        1.718285        1.659699        0.077959
       4       1      20       10.542692       10.500476        0.115872
      -8       2      20        1.718273        1.666943        0.071168
      -7       2      20       12.181127       12.199180        0.141817
      -6       2      20       11.407471       11.442465        0.134503
      -5       2      20        0.292089        0.309031        0.209532
      -4       2      20        0.843616        0.872067        0.091554
      -3       2      20        4.681168        4.628823        0.060015
      -2       2      20        6.665800        6.557820        0.077311
      -1       2      20       17.570096       17.487424        0.196097
       0       2      20       12.767000       12.917430        0.162431
       1       2      20        1.751530        1.795049        0.060604
       2       2      20        3.501331        3.532421        0.059958
       3       2      20        6.418326        6.392183        0.081161
      -7       3      20        4.075685        4.069152        0.058043
      -6       3      20        2.493645        2.425551        0.051020
      -5       3      20        1.292692        1.259365        0.062160
      -4       3      20        6.316268        6.181990        0.073799
      -3       3      20        5.244897        5.169720        0.065995
      -2       3      20        9.880464        9.836463        0.115043
      -1       3      20        1.232906        1.162239        0.083027
       0       3      20        8.857291        8.922780        0.101272
       1       3      20        1.316315        1.336675        0.075287
       2       3      20        1.458123        1.426008        0.097777
      -4       4      20        5.405092        5.422269        0.076710
      -3       4      20        7.715948        7.710642        0.096707
      -2       4      20        4.110275        4.123469        0.065268
      -1       4      20        7.982331        7.815881        0.095324
      -8       1      21        5.102466        5.036566        0.068669
      -7       1      21        4.337621        4.327124        0.057229
      -6       1      21        9.010462        8.936498        0.101964
      -5       1      21        2.541191        2.507748        0.047118
      -4       1      21        3.149459        3.076524        0.050718
      -3       1      21        7.150462        7.176698        0.082898
      -2       1      21       19.176492       19.129558        0.210520
      -1       1      21        9.326548        9.303333        0.104420
       0       1      21       10.101767       10.181356        0.125511
       1       1      21        7.856744        7.874262        0.090561
       2       1      21        7.775462        7.759575        0.091981
       3       1      21        5.238503        5.226758        0.076710
      -7       2      21        8.897241        8.815101        0.105451
      -6       2      21        3.158635        3.123844        0.052525
      -5       2      21        1.144097        1.176605        0.090327
      -4       2      21        5.391478        5.243186        0.065445
      -3       2      21        8.377486        8.271276        0.099984
      -2       2      21        1.921559        1.914628        0.050654
      -1       2      21        2.538865        2.588494        0.051941
       0       2      21        9.191359        9.274751        0.111727
       1       2      21        3.855028        3.945124        0.071366
       2       2      21        0.359863        0.304467        0.304467
      -6       3      21        1.615093        1.645114        0.255006
      -5       3      21        2.421209        2.384240        0.064391
      -4       3      21        3.173406        3.225523        0.054877
      -3       3      21        6.379516        6.548817        0.077264
      -2       3      21        0.107412        0.273496        0.273496
      -1       3      21        9.087736        9.203532        0.104631
       0       3      21        4.067937        4.130133        0.064300
      -8       0      22        1.406989        1.530849        0.255036
      -7       0      22        1.687138        1.686416        0.068826
      -6       0      22        4.200808        4.289872        0.065774
      -5       0      22        1.171196        1.128096        0.089106
      -4       0      22        2.903043        2.883557        0.066164
      -3       0      22       24.794141       24.517545        0.617126
      -2       0      22        5.225621        5.304244        0.075477
      -1       0      22        2.124647        2.001474        0.071190
       0       0      22       10.154616       10.406248        0.114504
       1       0      22        5.264154        5.212869        0.074776
       2       0      22        9.897896        9.960321        0.137084
      -7       1      22        2.916222        2.790950        0.048341
      -6       1      22        3.029561        3.030792        0.047773
      -5       1      22        3.037714        3.105543        0.047750
      -4       1      22       11.924856       11.790250        0.133493
      -3       1      22        3.673906        3.666742        0.053019
      -2       1      22        8.412033        8.375321        0.095949
      -1       1      22        8.929595        8.828647        0.100016
       0       1      22        5.151204        5.193843        0.066075
       1       1      22        4.422585        4.356948        0.064164
       2       1      22        2.078461        1.992185        0.084280
      -6       2      22        0.964088        0.943133        0.080463
      -5       2      22        7.967764        8.026519        0.091722
      -4       2      22        4.988786        5.102548        0.068564
      -3       2      22        0.186883        0.466798        0.169981
      -2       2      22        7.844972        7.922752        0.090703
      -1       2      22       11.001622       11.105854        0.128150
       0       2      22        1.670420        1.625300        0.072303
       1       2      22        8.538519        8.649624        0.101584
      -4       3      22        2.629689        2.602480        0.092440
      -3       3      22        8.116413        8.126561        0.107522
      -2       3      22        8.444334        8.381289        0.098536
      -6       1      23        3.700606        3.717392        0.053377
      -5       1      23        1.174544        1.108422        0.070636
      -4       1      23        7.726407        7.757641        0.089069
      -3       1      23        3.432292        3.479799        0.051972
      -2       1      23        0.029096        0.276586        0.276586
      -1       1      23        3.199271        3.328513        0.057428
       0       1      23        8.297696        8.284624        0.098416
      -5       2      23        6.936678        6.960819        0.090375
      -4       2      23       10.795936       10.853571        0.120910
      -3       2      23        0.993578        0.945410        0.081639
      -2       2      23        8.267919        8.260085        0.094425
      -1       2      23        0.062803        0.352704        0.352704
      -5       0      24        1.830935        1.794129        0.209453
      -4       0      24        3.396316        3.447753        0.072994
      -3       0      24        0.611073        1.589906        0.094513
      -2       0      24        0.595042        0.531131        0.256176
      -1       0      24       11.871886       11.814821        0.251085
      -4       1      24        4.125928        4.061157        0.082967
      -3       1      24        1.193625        1.224990        0.151025
      -2       1      24        3.843710        3.723976        0.084334

# start Validation Reply Form
_vrf_PLAT417_HAR_B3LYP_oxa12_12
;
PROBLEM: Short Inter D-H..H-D
RESPONSE: This is a very strong hydrogen bond and this is the reason why
the distance is so short.
;
# end Validation Reply Form
