# Supplementary material for: On the accuracy and precision of X-ray and neutron diffraction results as a function of resolution and the electron density model
Source: IUCrJ. 2020 Aug 25;7(Pt 5):920–33. doi: 10.1107/S2052252520010441 (PMC7467170; doi:10.1107/S2052252520010441)
Supplement: Supplementary file 2 [file m-07-00920-sup2.zip › cif_deposition/HAR_B3LYP_oxa13_06.cif]

# ========================
# TONTO generated CIF file
# ========================

data_HAR_B3LYP_oxa13_06

_audit_creation_date               2016-1-14
_audit_creation_method             'Tonto 3.2.0 v. 196f026'

# --------------------
# Chemical information
# --------------------

_chemical_formula_sum             'C2 H6 O6'
_chemical_formula_moiety          'C2 H2 O4, 2(H2 O)'
_chemical_formula_weight           126.07
_chemical_compound_source          'see text'
_chemical_absolute_configuration   unk

# --------------------
# Symmetry information
# --------------------

_symmetry_cell_setting             Monoclinic
_symmetry_space_group_name_H-M     'P 21/c'
_symmetry_space_group_name_Hall    '-P 2ybc'
_symmetry_Int_Tables_number        '14'

loop_
    _symmetry_equiv_pos_as_xyz
'+x, +y, +z'
'-x, -y, -z'
'-x, +y+1/2, -z+1/2'
'+x, -y+1/2, +z+1/2'

# ---------------------
# Unit cell information
# ---------------------

_cell_length_a                6.0951(4) 
_cell_length_b                3.4939(2) 
_cell_length_c                11.8530(7) 
_cell_angle_alpha             90.00 
_cell_angle_beta              103.932(3) 
_cell_angle_gamma             90.00 
_cell_volume                   244.99(3) 

_cell_formula_units_Z             2
_cell_measurement_reflns_used     6760
_cell_measurement_temperature     100(1)
_cell_measurement_theta_max       36.31
_cell_measurement_theta_min       3.44

_exptl_crystal_density_diffrn     1.710
_exptl_crystal_F_000              132 
_exptl_absorpt_coefficient_mu     0.181 
_exptl_crystal_description        unspecified
_exptl_crystal_size_max                 0.134
_exptl_crystal_size_mid                 0.131
_exptl_crystal_size_min                 0.119
_exptl_crystal_colour             colourless
_exptl_absorpt_correction_type    multi-scan
_exptl_absorpt_process_details
;
 Absorption correction done by SORTAV
 Blessing, R. H.: (1995) Acta Cryst. A51, 33-38
;
_exptl_absorpt_correction_T_min    0.964
_exptl_absorpt_correction_T_max    0.996

#=======================================================================

# EXPERIMENTAL DATA

_diffrn_reflns_av_R_equivalents   0.0000
_diffrn_reflns_av_unetI/netI      0.0282
_diffrn_reflns_limit_h_max        9
_diffrn_reflns_limit_h_min        -10
_diffrn_reflns_limit_k_max        5
_diffrn_reflns_limit_k_min        0
_diffrn_reflns_limit_l_max        19
_diffrn_reflns_limit_l_min        0
_diffrn_reflns_number             1187
_diffrn_reflns_theta_full         26.00
_diffrn_reflns_theta_max          36.42
_diffrn_reflns_theta_min          3.44
_diffrn_ambient_temperature       100(1)
_diffrn_measured_fraction_theta_full 0.990
_diffrn_measured_fraction_theta_max 0.992
_diffrn_measurement_device_type   'Bruker APEX-II CCD'
_diffrn_measurement_method        '\f and \w scans'
_diffrn_radiation_monochromator   'graphite'
_diffrn_radiation_type            MoK\a
_diffrn_radiation_wavelength      0.71073
_diffrn_source                    'fine-focus sealed tube'
_diffrn_standards_number          0
_reflns_number_gt                 1142
_reflns_number_total              1187
_reflns_threshold_expression      >0sigma(F)

#  
# Refinement details
#  
_refine_special_details          
;
  .  H thermal motions refined anisotropically.
  .  Hirshfeld atom refinement (HAR):
     .  Uses aspherical atomic scattering factors
        obtained from Hirshfeld partitioning of a
        gaussian quantum chemical wavefunction.
     .  Hirshfeld weight functions obtained from
        spherically averaged unrestricted atomic
        densities.
  .  Wavefunction type : rks b3lypgxb3lypgc using cluster
 charges, radius=8.0 angstrom
  .  Gaussian basis set: cc pVTZ
  .  Refinement based on |F| with weight=1/sigma(|F|)
  .  Negative |F|^^2 were pruned from the data
  .  Eigenvalues < 0.1E-04 removed from normal equations
  .  Reflection used in the refinement appear below
  .  Refined using the Tonto program:
     .  Version: 3.2 v. 196f026
     .  Platform: INTEL-ifort-on-LINUX
     .  Build date: Wed Feb  4 17:27:23 CET 2015
;

# Standard CIF keys and data

_refine_ls_structure_factor_coeff  F
_refine_ls_matrix_type             full
_refine_ls_R_factor_gt             0.0120
_refine_ls_wR_factor_gt            0.0197
_refine_ls_goodness_of_fit_ref     1.387425
_refine_ls_number_reflns           1187
_refine_ls_number_parameters       64
_refine_ls_number_restraints       0
_refine_ls_number_constraints      0
_refine_ls_hydrogen_treatment      refall
_refine_ls_weighting_scheme        sigma
_refine_ls_weighting_details       'w=1/\s(F)'
_refine_ls_shift/su_max            0.0100
_refine_ls_extinction_method       none

_refine_diff_density_max               0.080915
_refine_diff_density_min              -0.078234 

# ---------------------
# Coordinates and ADP's
# ---------------------

loop_
_atom_site_label
_atom_site_fract_x
_atom_site_fract_y
_atom_site_fract_z
_atom_site_adp_type
_atom_site_occupancy
O1 0.43484(2) 0.44408(4) 0.34987(1) Uani 1.000000000
O2 0.24236(2) 0.74261(4) 0.46369(1) Uani 1.000000000
C1 0.40305(3) 0.55877(4) 0.44802(1) Uani 1.000000000
H1 0.302(2) 0.522(3) 0.2792(8) Uani 1.000000000
O5 0.13011(2) 0.63115(4) 0.17855(1) Uani 1.000000000
H3 0.193(1) 0.693(3) 0.1123(7) Uani 1.000000000
H4 0.010(1) 0.451(3) 0.1502(7) Uani 1.000000000

loop_
_atom_site_aniso_label
_atom_site_aniso_U_11
_atom_site_aniso_U_22
_atom_site_aniso_U_33
_atom_site_aniso_U_12
_atom_site_aniso_U_13
_atom_site_aniso_U_23
O1 0.01220(7) 0.01817(8) 0.00760(8) 0.00456(4) 0.00150(5) -0.00064(4)
O2 0.01051(6) 0.01720(7) 0.00917(7) 0.00525(4) 0.00092(4) -0.00065(4)
C1 0.00860(7) 0.01072(7) 0.00748(8) 0.00153(4) 0.00117(5) -0.00003(4)
H1 0.033(4) 0.037(4) 0.022(5) -0.004(4) 0.010(3) -0.007(4)
O5 0.01001(6) 0.01725(7) 0.00905(7) -0.00168(4) 0.00054(4) 0.00105(4)
H3 0.032(3) 0.034(4) 0.024(4) -0.001(3) 0.010(3) 0.006(3)
H4 0.021(3) 0.039(4) 0.034(4) -0.019(3) 0.003(3) -0.002(3)

loop_
_geom_bond_atom_site_label_1
_geom_bond_atom_site_label_2
_geom_bond_distance
 O1 C1 1.2884(2)
 O2 C1 1.2220(2)
 O1 H1 1.06(1)
 O5 H3 0.976(8)
 O5 H4 0.969(7)

loop_
_geom_angle_atom_site_label_1     
_geom_angle_atom_site_label_2
_geom_angle_atom_site_label_3
_geom_angle     
 O1 C1 O2  126.93(2)
 C1 O1 H1 112.9(5)
 H3 O5 H4 105.8(7)

# Standard CIF keys and data

# ---------------
# Reflection data
# ---------------

loop_
    _diffrn_refln_index_h
    _diffrn_refln_index_k
    _diffrn_refln_index_l
    _diffrn_refln_F_calc
    _diffrn_refln_F_meas
    _diffrn_refln_F_sigma
       1       0       0       47.430337       46.154631        1.268665
       2       0       0       11.472851       11.933985        0.166233
       3       0       0       47.523689       47.812551        0.648263
       4       0       0       16.162185       16.296932        0.244518
       5       0       0       19.429671       19.660112        0.327238
       6       0       0       37.295190       37.053745        0.605700
       7       0       0       25.516298       25.643323        0.329493
       8       0       0       12.910491       12.880994        0.145610
       9       0       0       10.388136       10.535654        0.119800
       2       1       0       45.538963       46.177592        0.529481
       3       1       0       25.594566       24.977990        0.331490
       4       1       0        3.968398        3.812611        0.146959
       5       1       0        1.500836        1.687720        0.213509
       6       1       0        2.017355        1.931062        0.218783
       7       1       0       22.377766       22.346812        0.249527
       8       1       0        0.027847        0.224277        0.224277
       9       1       0       14.211914       14.162980        0.159766
       0       2       0        8.965335        9.296074        0.331087
       1       2       0       43.603237       43.557663        0.751005
       2       2       0       55.258560       54.861462        0.669304
       3       2       0        3.605546        3.616628        0.187051
       4       2       0       26.553008       26.788804        0.378957
       5       2       0       12.181573       11.887809        0.215191
       6       2       0        0.577192        0.569298        0.102822
       7       2       0       14.684684       14.564683        0.168156
       8       2       0       15.968806       15.896855        0.179031
       9       2       0        3.252601        3.293175        0.062540
       1       3       0       10.738615       10.835128        0.251178
       2       3       0        8.728079        8.989716        0.231520
       3       3       0       20.506807       20.858571        0.245711
       4       3       0        5.835417        5.982057        0.081548
       5       3       0       27.248957       27.231599        0.307261
       6       3       0        0.243074        1.617714        0.065684
       7       3       0        1.954317        1.920807        0.062771
       8       3       0       10.363117       10.256218        0.122610
       0       4       0        4.114807        4.178756        0.065241
       1       4       0       10.445523       10.450837        0.119332
       2       4       0        8.800240        8.869329        0.100065
       3       4       0        6.194351        6.161980        0.071496
       4       4       0       20.145087       20.155148        0.225020
       5       4       0        7.432420        7.496599        0.088023
       6       4       0       10.215203       10.160709        0.116307
       7       4       0        7.839958        7.814538        0.095730
       1       5       0        5.144727        5.147135        0.064616
       2       5       0        8.378141        8.373351        0.102317
       3       5       0       10.362657       10.400000        0.123327
       4       5       0        1.099767        1.032521        0.067741
       5       5       0        5.687855        5.738205        0.075520
      -9       1       1        1.749981        1.750628        0.053366
      -8       1       1       13.305418       13.284578        0.151413
      -7       1       1       10.484950       10.467091        0.122044
      -6       1       1        2.920580        2.736531        0.175984
      -5       1       1       18.304765       18.226355        0.240805
      -4       1       1       22.838434       23.441203        0.292337
      -3       1       1       43.461750       44.178162        0.538501
      -2       1       1       32.848172       33.515966        0.494004
       0       1       1       51.937029       52.497429        0.900917
       1       1       1       14.653782       14.960615        0.340423
       2       1       1       19.516421       20.251173        0.248423
       3       1       1       50.509275       50.007499        0.656309
       4       1       1       30.255984       29.975824        0.376837
       5       1       1       25.327601       25.625963        0.342372
       6       1       1       33.211377       33.039824        0.433843
       7       1       1        2.597895        2.638712        0.049465
       8       1       1        1.629845        1.571687        0.053201
       9       1       1        1.188328        1.197080        0.063898
      -9       2       1        5.400048        5.464613        0.072953
      -8       2       1       15.595137       15.488060        0.174667
      -7       2       1        0.156816        0.403856        0.145399
      -6       2       1       20.695125       20.560885        0.227415
      -5       2       1        7.493820        7.538899        0.199008
      -4       2       1       17.764563       17.488568        0.367528
      -3       2       1       22.135913       22.303587        0.306769
      -2       2       1       29.949554       29.843090        0.423198
      -1       2       1       28.690604       28.675425        0.359352
       0       2       1       20.931735       21.730624        0.304471
       1       2       1       39.613524       40.151090        0.713291
       2       2       1        2.922830        3.460780        0.171251
       3       2       1        7.212712        6.676002        0.221933
       4       2       1       21.292075       21.131020        0.298833
       5       2       1       12.489265       12.500400        0.148882
       6       2       1        7.577600        7.497066        0.087140
       7       2       1        8.067495        7.996749        0.099978
       8       2       1       11.453950       11.349009        0.129829
       9       2       1        4.720638        4.604020        0.066289
      -8       3       1        1.270121        1.160862        0.071137
      -7       3       1        3.526400        3.538785        0.051809
      -6       3       1        8.968240        9.022527        0.102382
      -5       3       1       11.010375       10.977249        0.122296
      -4       3       1        5.515336        5.614268        0.087876
      -3       3       1        4.803869        4.709565        0.304795
      -2       3       1       29.279675       28.995172        0.469044
      -1       3       1        0.618000        0.727255        0.542323
       0       3       1       17.559158       17.807863        0.267909
       1       3       1       13.745178       13.806520        0.216082
       2       3       1       13.509041       13.083960        0.155309
       3       3       1        3.610344        3.536100        0.125381
       4       3       1       14.923188       14.945233        0.162811
       5       3       1       12.707990       12.837056        0.142963
       6       3       1        0.534583        0.522015        0.111163
       7       3       1       13.081828       13.011918        0.149181
       8       3       1        1.011373        1.038653        0.081626
      -7       4       1       11.476781       11.572381        0.132101
      -6       4       1        6.920114        6.962758        0.082569
      -5       4       1        4.476434        4.465311        0.060087
      -4       4       1        1.013865        0.947840        0.056548
      -3       4       1       11.284294       11.329607        0.126929
      -2       4       1        9.964147       10.004999        0.113083
      -1       4       1        6.047759        6.054750        0.070521
       0       4       1        8.647194        8.578053        0.098667
       1       4       1        1.894826        1.937266        0.046684
       2       4       1        0.239363        0.220000        0.220000
       3       4       1        1.360321        1.393987        0.043061
       4       4       1        1.805006        1.762215        0.047688
       5       4       1        5.285233        5.230679        0.066862
       6       4       1        0.547112        0.305287        0.267870
       7       4       1        2.968818        3.001133        0.063209
      -5       5       1        4.138635        4.154034        0.061602
      -4       5       1        0.438465        0.450888        0.154240
      -3       5       1        1.037186        1.057875        0.064850
      -2       5       1        1.378908        1.292014        0.061851
      -1       5       1        7.825960        7.738928        0.091771
       0       5       1        0.558016        0.449110        0.137021
       1       5       1        0.694234        0.665883        0.103388
       2       5       1        4.868463        4.738249        0.062460
       3       5       1        7.444923        7.410263        0.087286
       4       5       1        3.523382        3.490415        0.056467
     -10       0       2        0.280076        0.408167        0.408167
      -9       0       2        4.959151        4.936193        0.070188
      -8       0       2        4.555709        4.600000        0.066127
      -7       0       2        9.334491        9.242889        0.106205
      -6       0       2       32.988887       33.439049        0.560028
      -5       0       2       22.779563       23.297210        0.312433
      -4       0       2       75.527328       75.182046        2.513001
      -3       0       2        9.206444        9.281325        0.170727
      -2       0       2       60.753598       60.140835        1.354016
       0       0       2       28.338854       29.625665        0.301954
       1       0       2        7.538828        7.602828        0.186293
       3       0       2       32.784049       33.125972        0.618434
       4       0       2        0.204118        0.714283        0.624283
       5       0       2       63.238263       62.835102        1.120841
       6       0       2       13.265213       13.254433        0.149091
       7       0       2       14.602401       14.556785        0.164079
       8       0       2        9.499665        9.320837        0.121435
       9       0       2       16.910295       16.837458        0.190537
      -9       1       2        2.935758        2.889931        0.051886
      -8       1       2        0.190278        0.227156        0.227156
      -7       1       2       22.888305       22.939050        0.255796
      -6       1       2        6.494335        6.445851        0.155064
      -5       1       2       39.018773       38.894087        0.502421
      -4       1       2       18.234050       18.439089        0.231947
      -3       1       2       13.724159       14.209152        0.224160
      -2       1       2       56.737815       57.086601        0.852625
      -1       1       2       29.481386       30.361818        0.459310
       0       1       2       22.447608       23.121202        0.273664
       1       1       2       49.631065       50.401290        1.016170
       2       1       2        3.934772        3.974796        0.139564
       3       1       2       50.843942       51.141862        0.640376
       4       1       2       33.334768       32.990453        0.435576
       5       1       2       18.573506       18.444511        0.307808
       6       1       2       19.096408       18.947295        0.211768
       7       1       2        1.101622        1.126677        0.052293
       8       1       2        3.568578        3.593327        0.053412
       9       1       2        5.436886        5.335916        0.069988
      -9       2       2        0.293769        0.354824        0.203166
      -8       2       2        9.998052        9.958916        0.112850
      -7       2       2        1.449898        1.501965        0.045188
      -6       2       2       15.495639       15.409737        0.173596
      -5       2       2        1.968393        1.349963        0.485266
      -4       2       2        9.022389        8.748257        0.225464
      -3       2       2       32.438061       32.378851        0.764772
      -2       2       2       53.340676       54.220660        0.679741
      -1       2       2        7.010352        6.516901        0.513819
       0       2       2       27.506861       28.018565        0.376749
       1       2       2        0.592886        1.021518        0.805185
       2       2       2        4.188189        4.225399        0.148391
       3       2       2       40.640476       40.216788        0.569593
       4       2       2       41.990792       42.274933        0.570737
       5       2       2        4.450103        4.495108        0.084440
       6       2       2        0.508140        0.713723        0.076620
       7       2       2        6.283955        6.245558        0.075793
       8       2       2        0.932208        0.980918        0.073724
      -8       3       2        7.207499        7.185054        0.086110
      -7       3       2        3.364107        3.372388        0.052448
      -6       3       2        8.376464        8.384390        0.096206
      -5       3       2        0.718360        0.721803        0.067204
      -4       3       2        8.939976        9.350348        0.262554
      -3       3       2       39.093172       39.144476        0.599956
      -2       3       2       19.998157       20.255617        0.324234
      -1       3       2       13.918325       13.848105        0.272759
       0       3       2       26.315498       25.820728        0.349764
       1       3       2       16.838239       16.312878        0.185882
       2       3       2       23.364766       23.084410        0.273886
       3       3       2       11.170224       11.183023        0.141284
       4       3       2        2.426293        2.520377        0.046433
       5       3       2        5.693538        5.729049        0.072283
       6       3       2        2.106653        2.120424        0.050183
       7       3       2       11.820209       11.651609        0.134231
       8       3       2        7.730804        7.598289        0.092691
      -7       4       2        6.386659        6.485985        0.078723
      -6       4       2        0.015332        0.415933        0.415933
      -5       4       2        0.109425        0.290172        0.220890
      -4       4       2        5.687564        5.612041        0.067223
      -3       4       2        8.139874        8.143832        0.092559
      -2       4       2       19.422255       19.221342        0.214764
      -1       4       2        7.786938        7.627647        0.086825
       0       4       2       18.803401       18.622835        0.209525
       1       4       2       18.528995       18.368723        0.211631
       2       4       2        3.515155        3.478218        0.048495
       3       4       2        3.748134        3.772400        0.051110
       4       4       2        1.929480        1.906436        0.056707
       5       4       2        0.741683        0.725534        0.091342
       6       4       2       12.697843       12.762053        0.147776
      -5       5       2        5.064774        5.037360        0.065942
      -4       5       2       11.749394       11.719215        0.133016
      -3       5       2        3.699823        3.789327        0.054090
      -2       5       2        9.917305        9.789586        0.111777
      -1       5       2       20.992842       20.938004        0.244285
       0       5       2        6.750286        6.721384        0.080977
       1       5       2        8.707469        8.638750        0.100073
       2       5       2        3.481186        3.395880        0.054623
       3       5       2        4.308953        4.367265        0.060177
       4       5       2        2.316051        2.287531        0.061504
      -9       1       3        0.911032        0.833547        0.082081
      -8       1       3       10.716805       10.736387        0.127900
      -7       1       3        4.716042        4.730962        0.057847
      -6       1       3        2.719494        2.683561        0.213156
      -5       1       3       17.218282       17.340704        0.224045
      -4       1       3        3.114400        3.339760        0.165804
      -3       1       3       30.527597       30.867783        0.383524
      -2       1       3       10.989219       11.058029        0.397353
      -1       1       3       43.858006       45.133469        0.644369
       0       1       3       10.225750       10.419693        0.263906
       1       1       3       67.991399       68.468314        0.871642
       2       1       3       51.784516       52.536844        0.630486
       3       1       3       16.011235       15.538983        0.240617
       4       1       3       35.194202       35.187782        0.497293
       5       1       3        3.299933        3.287856        0.081301
       6       1       3       11.627507       11.585336        0.127587
       7       1       3        6.650523        6.709396        0.077805
       8       1       3       22.617669       22.685678        0.256233
       9       1       3       12.686614       12.715738        0.144740
      -9       2       3        2.089711        1.991407        0.057318
      -8       2       3        6.475012        6.477808        0.076715
      -7       2       3       11.762091       11.602155        0.129143
      -6       2       3       19.229134       18.975511        0.209584
      -5       2       3        4.938807        5.068826        0.252085
      -4       2       3       21.908849       21.680637        0.335145
      -3       2       3       41.881105       42.097150        0.604861
      -2       2       3        7.383162        7.437002        0.148655
      -1       2       3       31.714253       31.507301        0.588860
       0       2       3        0.687919        1.206358        0.382768
       1       2       3       45.867839       46.584761        0.802123
       2       2       3        9.822558       10.039422        0.193611
       3       2       3       24.810958       24.319951        0.327035
       4       2       3       18.260668       18.320207        0.216340
       5       2       3       12.206559       12.023311        0.142654
       6       2       3        9.216390        9.098297        0.102964
       7       2       3        5.438363        5.374477        0.068819
       8       2       3        5.535778        5.480693        0.070980
      -8       3       3        6.529655        6.567800        0.095088
      -7       3       3        3.644955        3.650205        0.051456
      -6       3       3        2.852855        3.100403        0.046308
      -5       3       3        6.111310        6.102950        0.071864
      -4       3       3       11.714612       11.813552        0.176971
      -3       3       3        4.818204        6.142149        0.336721
      -2       3       3        3.000615        2.964203        0.245361
      -1       3       3        9.098342        8.938009        0.205827
       0       3       3       22.752072       22.866788        0.272541
       1       3       3        0.659400        0.738173        0.184007
       2       3       3        5.287579        5.191339        0.106459
       3       3       3       24.375505       24.391802        0.297612
       4       3       3        3.015211        2.942652        0.047881
       5       3       3        5.251638        5.219962        0.066419
       6       3       3        2.184106        2.289126        0.061998
       7       3       3        9.695392        9.576847        0.111700
      -7       4       3        1.923626        2.026006        0.050734
      -6       4       3        6.582108        6.597348        0.083900
      -5       4       3       12.047563       12.179901        0.136231
      -4       4       3       19.108962       19.326407        0.223004
      -3       4       3       18.830742       18.845954        0.209699
      -2       4       3       14.143988       14.215485        0.158814
      -1       4       3        0.394477        0.313369        0.151505
       0       4       3        4.853355        4.906526        0.059465
       1       4       3        9.300584        9.368938        0.110158
       2       4       3       18.288418       18.255684        0.210463
       3       4       3       10.528399       10.585367        0.123532
       4       4       3        4.065964        4.162932        0.056230
       5       4       3        2.775941        2.882239        0.056659
       6       4       3        1.239049        1.278397        0.080190
      -5       5       3        4.347074        4.401818        0.066613
      -4       5       3        3.858742        3.774917        0.061967
      -3       5       3        5.253738        5.141206        0.064790
      -2       5       3        4.492100        4.449831        0.058249
      -1       5       3        2.752697        2.696628        0.049308
       0       5       3        2.680005        2.576529        0.053198
       1       5       3        1.891205        1.935097        0.051032
       2       5       3        2.810861        2.884510        0.053821
       3       5       3        0.355127        0.388973        0.194294
       4       5       3        4.644271        4.611941        0.065514
     -10       0       4        7.239001        7.137366        0.101103
      -9       0       4       18.580985       18.429324        0.233171
      -8       0       4        5.115567        5.170106        0.065501
      -7       0       4       15.545193       15.319595        0.173639
      -6       0       4        4.175570        4.147770        0.206705
      -5       0       4       10.303668       10.519981        0.202035
      -4       0       4       26.522345       26.869872        0.371381
      -3       0       4       22.275657       23.327237        0.821016
      -1       0       4       70.230321       70.415126        0.528361
       0       0       4       19.581914       20.220287        0.372365
       1       0       4      102.821247       99.995000        0.639175
       2       0       4        6.943912        6.995070        0.149414
       3       0       4       11.229599       10.959471        0.311466
       4       0       4       14.587155       14.663560        0.348882
       5       0       4        8.392862        8.511933        0.203082
       6       0       4        3.049902        3.094867        0.054768
       7       0       4       40.266022       40.460845        0.463595
       8       0       4       19.730481       19.755506        0.227577
       9       0       4        5.369005        5.260228        0.093604
     -10       1       4        2.150122        2.227375        0.068324
      -9       1       4        7.933829        7.877055        0.099266
      -8       1       4       13.421548       13.336416        0.148922
      -7       1       4        1.592407        1.630399        0.040870
      -6       1       4       13.814035       14.069470        0.225699
      -5       1       4       23.566498       23.806512        0.322049
      -4       1       4       14.119338       14.242191        0.208303
      -3       1       4       36.447514       36.909484        0.492729
      -2       1       4       45.449136       45.883439        0.590062
      -1       1       4       37.618884       38.540368        0.523004
       0       1       4       94.283861       93.406584        0.613751
       1       1       4       19.911702       19.666977        0.264143
       2       1       4        7.508899        7.390940        0.187538
       3       1       4        8.687430        8.048851        0.213801
       4       1       4        4.088903        3.528172        0.649110
       5       1       4       15.323340       15.501935        0.186257
       6       1       4       18.194520       18.118223        0.200355
       7       1       4       14.511787       14.457178        0.171521
       8       1       4       14.251360       14.211967        0.159921
       9       1       4        3.960632        3.933828        0.062652
      -9       2       4        1.455382        1.536750        0.058609
      -8       2       4        9.812110        9.756536        0.113611
      -7       2       4        4.592107        4.531004        0.056186
      -6       2       4        5.684989        5.706137        0.093206
      -5       2       4       13.063221       12.511994        0.315273
      -4       2       4       19.339768       19.223423        0.279559
      -3       2       4       12.653001       12.466355        0.249972
      -2       2       4       11.715207       11.971633        0.190292
      -1       2       4       36.769354       36.753639        0.507536
       0       2       4       33.050377       32.514612        0.536026
       1       2       4       10.917878       10.454664        0.193572
       2       2       4        2.822460        2.473702        0.206655
       3       2       4       23.340923       23.354871        0.280426
       4       2       4        9.686479        9.730776        0.125205
       5       2       4       19.131712       19.076425        0.219861
       6       2       4       16.994469       17.028799        0.205898
       7       2       4        1.755040        1.897762        0.067243
       8       2       4        9.317963        9.309135        0.120392
      -8       3       4        0.034221        0.378418        0.378418
      -7       3       4       21.531935       21.516041        0.248695
      -6       3       4        5.143036        5.266213        0.064771
      -5       3       4        8.359147        8.284866        0.094689
      -4       3       4       38.073468       38.148919        0.446664
      -3       3       4       16.568249       16.363985        0.292582
      -2       3       4        7.416489        7.506597        0.279080
      -1       3       4       18.477251       18.024150        0.215725
       0       3       4       18.398039       18.345027        0.233980
       1       3       4        6.966250        6.969505        0.101026
       2       3       4       36.107505       36.232858        0.508077
       3       3       4       25.476868       25.182931        0.281726
       4       3       4       17.250206       17.158088        0.191356
       5       3       4        4.797532        4.892137        0.060988
       6       3       4        1.355332        1.369014        0.053910
       7       3       4        9.311145        9.266876        0.119910
      -7       4       4        3.601083        3.599167        0.057416
      -6       4       4       16.105467       16.197531        0.186909
      -5       4       4       12.104965       12.188109        0.141948
      -4       4       4        2.187930        2.647943        0.046193
      -3       4       4       13.267605       13.369742        0.149681
      -2       4       4        1.679417        1.771327        0.041905
      -1       4       4        1.652607        1.682617        0.045699
       0       4       4        8.693526        8.624558        0.097718
       1       4       4        4.286369        4.226346        0.055974
       2       4       4       18.215696       18.082035        0.207472
       3       4       4       15.329085       15.250574        0.173439
       4       4       4        3.108825        3.147316        0.055036
       5       4       4       12.641842       12.510795        0.145117
       6       4       4        6.226061        6.173492        0.079806
      -5       5       4       19.917576       20.141748        0.228436
      -4       5       4        1.806938        1.742096        0.065463
      -3       5       4        7.662683        7.621483        0.089219
      -2       5       4        4.593379        4.596412        0.060555
      -1       5       4        5.373690        5.458480        0.067561
       0       5       4       12.177728       12.160592        0.137697
       1       5       4       23.581211       23.433310        0.277749
       2       5       4        4.173601        4.094264        0.060408
       3       5       4        0.719997        0.767203        0.107961
       4       5       4       11.882253       11.849051        0.142215
     -10       1       5        7.650760        7.624041        0.095694
      -9       1       5        4.225721        4.277733        0.059321
      -8       1       5       11.683675       11.658473        0.130247
      -7       1       5        3.611307        3.663332        0.049746
      -6       1       5       23.902386       23.881164        0.350121
      -5       1       5       13.670194       13.863982        0.215173
      -4       1       5        0.615402        0.658863        0.326297
      -3       1       5       34.993690       35.266556        0.449176
      -2       1       5       10.998529       10.854032        0.206966
      -1       1       5        2.655867        2.533673        0.210550
       0       1       5       19.839040       20.540448        0.275947
       1       1       5       25.687028       26.118001        0.331765
       2       1       5       11.051910       10.866002        0.219876
       3       1       5        5.307662        5.467906        0.229777
       4       1       5       23.054829       23.203233        0.352631
       5       1       5        2.652112        2.804710        0.060790
       6       1       5       18.733382       18.765927        0.207909
       7       1       5       15.549817       15.563419        0.179986
       8       1       5        0.013611        0.290861        0.237946
      -9       2       5        6.153833        6.009160        0.079994
      -8       2       5       14.291204       14.340851        0.160583
      -7       2       5        7.795162        7.750161        0.088895
      -6       2       5        5.106554        5.054008        0.061314
      -5       2       5       32.535584       32.214283        0.491420
      -4       2       5        5.926433        5.925707        0.176011
      -3       2       5        3.973707        3.531572        0.268138
      -2       2       5        4.155396        4.471465        0.196187
      -1       2       5       54.010595       54.220107        0.715154
       0       2       5       17.146623       16.913013        0.324161
       1       2       5       23.035179       23.485527        0.324353
       2       2       5       30.259499       29.541158        0.426557
       3       2       5       19.353107       19.323043        0.241115
       4       2       5        1.879164        1.808978        0.112275
       5       2       5        9.446341        9.507103        0.109177
       6       2       5       24.259422       24.283122        0.272916
       7       2       5        2.238005        2.137709        0.060523
       8       2       5        6.826475        6.787267        0.084731
      -8       3       5        2.325154        2.324048        0.054158
      -7       3       5       14.450427       14.446107        0.163950
      -6       3       5        1.991298        2.079351        0.050952
      -5       3       5        4.761191        4.706697        0.061162
      -4       3       5       13.124087       13.051820        0.149494
      -3       3       5       11.440447       11.117104        0.370477
      -2       3       5        6.358114        6.207093        0.096119
      -1       3       5        2.092645        2.159236        0.094194
       0       3       5        9.764874        9.593435        0.135634
       1       3       5       11.541347       11.189281        0.159775
       2       3       5        6.917849        6.767570        0.102662
       3       3       5        0.908494        0.878578        0.077329
       4       3       5        4.692332        4.739304        0.065975
       5       3       5       15.740391       15.790820        0.175763
       6       3       5        0.915656        0.973499        0.069618
       7       3       5        2.497319        2.517499        0.062504
      -7       4       5       11.855998       11.871815        0.135973
      -6       4       5       15.368381       15.514187        0.178281
      -5       4       5        9.115969        9.157620        0.106763
      -4       4       5        8.340108        8.379200        0.100976
      -3       4       5        1.537165        1.504925        0.045096
      -2       4       5       14.490235       14.482748        0.163181
      -1       4       5       19.202526       19.264475        0.214541
       0       4       5       21.502904       21.557365        0.247508
       1       4       5       17.773381       17.758097        0.197060
       2       4       5       10.592372       10.562670        0.119012
       3       4       5        1.273753        1.276597        0.054140
       4       4       5       11.099728       11.113955        0.124415
       5       4       5       10.662517       10.791663        0.132864
       6       4       5        9.304924        9.617432        0.112118
      -5       5       5        1.101688        1.288216        0.065882
      -4       5       5        0.611631        0.497594        0.162333
      -3       5       5        2.622244        2.672377        0.054286
      -2       5       5        5.133232        5.018466        0.064377
      -1       5       5        1.104782        1.015529        0.065477
       0       5       5        4.364369        4.357637        0.062174
       1       5       5        5.069395        5.094311        0.075745
       2       5       5        2.818010        2.729780        0.061541
       3       5       5        3.426334        3.315720        0.059649
     -10       0       6        8.472517        8.659503        0.111638
      -9       0       6       12.149600       12.176617        0.141668
      -8       0       6        0.367728        0.244949        0.244949
      -7       0       6       39.135577       38.925698        0.503179
      -6       0       6       31.467013       31.273151        0.549870
      -5       0       6       26.489226       26.074125        0.417742
      -4       0       6       16.171229       16.062378        0.505708
      -3       0       6        8.723726        9.389782        0.238989
      -2       0       6       31.820833       31.976241        0.662506
      -1       0       6       34.561740       34.235654        0.490432
       0       0       6       76.469051       76.445602        0.960239
       1       0       6       36.516023       35.873528        0.615905
       2       0       6        4.735225        4.832494        0.170091
       3       0       6       58.499335       57.812369        0.867659
       4       0       6        8.942138        8.823435        0.113498
       5       0       6        6.410378        6.261469        0.174352
       6       0       6       15.983102       16.675431        0.186344
       7       0       6        2.635470        2.591660        0.064923
       8       0       6        5.322286        5.279773        0.121188
      -9       1       6       11.566954       11.544696        0.130231
      -8       1       6        3.178958        3.165754        0.050469
      -7       1       6       10.773048       10.675673        0.121527
      -6       1       6       30.333273       30.290923        0.453530
      -5       1       6        4.935541        4.820373        0.171825
      -4       1       6       32.631583       32.384255        0.426001
      -3       1       6        1.631493        1.185200        0.227443
      -2       1       6        5.571209        5.616137        0.393782
      -1       1       6        1.803158        1.306369        0.402986
       0       1       6       42.587022       42.854171        0.569422
       1       1       6       34.965701       35.081904        0.453303
       2       1       6       50.046613       49.566521        0.762218
       3       1       6        5.211275        5.422546        0.263573
       4       1       6       15.521172       15.586212        0.193681
       5       1       6       22.162467       21.946526        0.256897
       6       1       6       11.284822       11.358697        0.127491
       7       1       6        2.472329        2.508047        0.055416
       8       1       6        5.098088        5.002799        0.067113
      -9       2       6       14.373359       14.376717        0.162640
      -8       2       6       18.565123       18.555053        0.216024
      -7       2       6        3.627931        3.611925        0.051307
      -6       2       6        2.543299        2.548745        0.043949
      -5       2       6       22.061347       22.061505        0.343080
      -4       2       6        5.950194        5.919037        0.185103
      -3       2       6       28.787385       28.935100        0.419315
      -2       2       6       20.689981       20.809373        0.301813
      -1       2       6       10.452840       10.336344        0.239314
       0       2       6        5.522102        5.766888        0.321523
       1       2       6       30.873965       30.909869        0.499673
       2       2       6        7.725348        7.790058        0.113600
       3       2       6       16.446851       16.356344        0.202397
       4       2       6        6.428812        6.425807        0.076713
       5       2       6       17.045958       17.053445        0.195213
       6       2       6        3.567551        3.605413        0.054779
       7       2       6        5.984649        5.943736        0.074665
       8       2       6        0.516544        0.583695        0.168244
      -8       3       6       14.204530       14.265343        0.160733
      -7       3       6        9.844445        9.951583        0.112884
      -6       3       6        6.060818        6.403827        0.082356
      -5       3       6        5.443005        5.328884        0.065330
      -4       3       6        7.106656        7.086819        0.084105
      -3       3       6        0.575239        1.305488        0.112258
      -2       3       6       47.088263       46.402694        0.636112
      -1       3       6       25.270887       25.069703        0.378206
       0       3       6        0.979266        1.321098        0.115071
       1       3       6       16.226109       15.844873        0.232698
       2       3       6        3.823863        3.735639        0.072580
       3       3       6       10.906844       11.164229        0.124754
       4       3       6       25.333695       25.413186        0.286705
       5       3       6       23.404980       23.388459        0.263797
       6       3       6        1.176759        1.193482        0.084429
       7       3       6        6.481003        6.446549        0.080389
      -7       4       6        5.031656        5.178417        0.070775
      -6       4       6        3.445385        3.274294        0.059484
      -5       4       6        0.186308        0.376298        0.376298
      -4       4       6       13.347340       13.229135        0.148232
      -3       4       6       12.485138       12.397984        0.143189
      -2       4       6        4.838236        4.869600        0.060858
      -1       4       6       22.411626       22.353523        0.251035
       0       4       6        6.230840        6.273277        0.073357
       1       4       6        6.980234        6.919827        0.083526
       2       4       6        4.607306        4.631954        0.060740
       3       4       6        1.319174        1.400785        0.053306
       4       4       6        9.095498        9.050525        0.113411
       5       4       6        7.263545        7.312387        0.088883
      -4       5       6        5.819384        5.767235        0.073203
      -3       5       6       14.954404       14.952926        0.176594
      -2       5       6        0.348538        0.236220        0.236220
      -1       5       6       14.010117       13.982847        0.161486
       0       5       6       21.322727       21.298357        0.251979
       1       5       6        1.055388        1.007422        0.080492
       2       5       6        3.350278        3.316926        0.058552
       3       5       6        9.732450        9.924868        0.121093
      -9       1       7       10.148819       10.226925        0.117029
      -8       1       7       18.318819       18.236776        0.204583
      -7       1       7       17.768722       17.629237        0.198804
      -6       1       7        4.064686        4.020696        0.064309
      -5       1       7        2.505097        2.339444        0.227857
      -4       1       7       22.664079       22.511553        0.307499
      -3       1       7       45.602910       44.931615        0.570145
      -2       1       7       14.354936       13.856767        0.200267
      -1       1       7       49.265907       49.971292        0.775662
       0       1       7       14.166901       14.350958        0.247767
       1       1       7       10.442302       10.108412        0.188735
       2       1       7       13.112664       13.245754        0.239986
       3       1       7       13.293571       13.199242        0.162372
       4       1       7        7.202282        7.083008        0.106261
       5       1       7        5.372747        5.442242        0.066649
       6       1       7        8.531938        8.460142        0.095992
       7       1       7        2.872160        2.876456        0.076742
       8       1       7        1.396939        1.449966        0.063820
      -9       2       7        7.688465        7.740672        0.091620
      -8       2       7        6.252469        6.202741        0.076160
      -7       2       7       10.850951       10.781929        0.125476
      -6       2       7        1.229569        1.210909        0.049530
      -5       2       7       11.415235       11.413150        0.138400
      -4       2       7        6.446886        6.490069        0.174929
      -3       2       7       31.571031       31.732003        0.474364
      -2       2       7       14.415934       14.465822        0.232410
      -1       2       7        2.799517        2.754923        0.209967
       0       2       7       28.469113       28.480169        0.471063
       1       2       7       21.970428       22.015903        0.264122
       2       2       7       18.323350       18.673778        0.225743
       3       2       7        4.601071        4.715294        0.093174
       4       2       7       30.400115       30.530804        0.345212
       5       2       7        5.021095        5.075431        0.064443
       6       2       7        2.578785        2.625186        0.055458
       7       2       7        4.477015        4.507660        0.064463
      -8       3       7        7.895002        7.939207        0.092870
      -7       3       7        0.366659        0.271109        0.233692
      -6       3       7        6.809737        6.801985        0.081717
      -5       3       7        9.901001        9.844745        0.113352
      -4       3       7        5.602989        5.612041        0.067854
      -3       3       7        4.856278        4.820788        0.062742
      -2       3       7       22.210412       22.099321        0.268838
      -1       3       7        3.176444        3.262514        0.088873
       0       3       7        2.494138        2.375353        0.100600
       1       3       7       10.609295       10.666302        0.143470
       2       3       7       13.398238       13.268007        0.155417
       3       3       7        3.620958        3.644585        0.073031
       4       3       7        1.343918        1.379493        0.055824
       5       3       7        5.422384        5.429549        0.069232
       6       3       7        5.599537        5.595623        0.072762
      -7       4       7        5.187660        5.154901        0.070218
      -6       4       7        0.023469        0.282843        0.282843
      -5       4       7        2.631038        2.615932        0.054780
      -4       4       7        7.587763        7.643298        0.088829
      -3       4       7       10.026000       10.035935        0.114242
      -2       4       7       15.028693       14.974645        0.166877
      -1       4       7       13.216150       13.221951        0.147167
       0       4       7        0.993309        1.037834        0.056050
       1       4       7        2.779640        2.820585        0.051542
       2       4       7       10.499490       10.706073        0.124485
       3       4       7       18.346511       18.396739        0.207456
       4       4       7       15.628168       15.812653        0.178076
       5       4       7       10.736330       10.877500        0.128081
      -4       5       7        0.623965        0.700714        0.117362
      -3       5       7        5.022222        4.911721        0.065279
      -2       5       7        1.298165        1.271417        0.064064
      -1       5       7        2.440936        2.476651        0.060456
       0       5       7        0.326653        0.386264        0.386264
       1       5       7        2.388515        2.404101        0.075109
       2       5       7        1.216489        1.181355        0.075688
     -10       0       8       10.273701       10.299029        0.122586
      -9       0       8        5.115040        5.099412        0.071589
      -8       0       8       17.335802       17.169741        0.204482
      -7       0       8        1.257523        1.276009        0.061020
      -6       0       8        2.539766        2.694049        0.193129
      -5       0       8       40.865421       41.569701        0.620097
      -4       0       8       58.938347       57.505391        1.102820
      -3       0       8       11.289304       11.452947        0.358354
      -2       0       8       51.058501       51.947185        0.706381
      -1       0       8       53.861567       54.477610        0.819619
       0       0       8       41.549534       41.966534        1.424951
       1       0       8       20.588577       20.233388        0.351990
       2       0       8       24.777774       24.800605        0.520778
       3       0       8        8.313027        7.990807        0.107407
       4       0       8        2.653194        2.528300        0.090288
       5       0       8       29.571619       29.591891        0.334242
       6       0       8        9.726954        9.680238        0.138854
       7       0       8       16.288763       16.245307        0.191958
       8       0       8       13.224135       13.341289        0.225650
      -9       1       8        5.398993        5.374105        0.068447
      -8       1       8        5.949414        5.949286        0.072041
      -7       1       8        0.074090        0.270555        0.188701
      -6       1       8        4.181651        4.220427        0.055574
      -5       1       8       10.175197        9.922852        0.205548
      -4       1       8       32.150224       31.951526        0.437719
      -3       1       8        7.520251        7.139748        0.198062
      -2       1       8       41.375598       40.808332        0.538368
      -1       1       8       23.139112       23.188359        0.373013
       0       1       8       12.777589       12.583720        0.243947
       1       1       8       23.408140       23.411322        0.335577
       2       1       8       16.538213       16.746343        0.200951
       3       1       8       15.029552       15.482248        0.189439
       4       1       8       13.016607       12.917817        0.138537
       5       1       8        2.977087        2.944809        0.050314
       6       1       8       16.020106       15.894339        0.174924
       7       1       8       16.887441       16.737383        0.200153
      -9       2       8       18.245213       18.358649        0.208167
      -8       2       8        6.425022        6.390305        0.079521
      -7       2       8       10.018538       10.026465        0.113847
      -6       2       8        8.962761        8.910107        0.101929
      -5       2       8        3.334640        3.329414        0.050695
      -4       2       8       22.141020       22.413835        0.402247
      -3       2       8       41.486120       41.683090        0.605968
      -2       2       8       13.226323       13.203787        0.234593
      -1       2       8       16.791303       16.931332        0.255601
       0       2       8        1.393379        1.590912        0.101482
       1       2       8        5.831732        5.934813        0.095549
       2       2       8       18.281478       18.272657        0.222726
       3       2       8       24.935387       24.963774        0.294968
       4       2       8        2.160161        2.139089        0.049591
       5       2       8        9.255836        9.149536        0.114548
       6       2       8        5.751191        5.616226        0.092098
       7       2       8        6.691322        6.667683        0.083232
      -8       3       8       11.525708       11.601724        0.141794
      -7       3       8        0.660751        0.639062        0.111520
      -6       3       8       15.608373       15.594230        0.182221
      -5       3       8        3.666596        3.694861        0.050825
      -4       3       8        1.236347        1.340597        0.041790
      -3       3       8       10.296154       10.337795        0.115271
      -2       3       8       12.444232       12.406853        0.154098
      -1       3       8        6.270449        6.234180        0.073904
       0       3       8       24.491819       24.172712        0.274176
       1       3       8       12.273163       12.224565        0.136555
       2       3       8        3.293948        3.239907        0.047103
       3       3       8       26.348218       26.535636        0.298830
       4       3       8       18.191339       18.207141        0.206308
       5       3       8        4.457953        4.435651        0.062437
       6       3       8        6.184903        6.159302        0.078841
      -6       4       8        6.477199        6.376363        0.084384
      -5       4       8       12.284705       12.323149        0.144890
      -4       4       8        5.170090        5.170977        0.063825
      -3       4       8        1.853264        1.800778        0.043450
      -2       4       8        1.888084        1.865958        0.049203
      -1       4       8        7.016523        6.947446        0.080277
       0       4       8        5.822239        5.827178        0.076004
       1       4       8       19.023411       18.887562        0.209768
       2       4       8        5.641286        5.644732        0.079213
       3       4       8       11.112560       11.077906        0.131674
       4       4       8       11.334656       11.400439        0.150105
       5       4       8        0.621943        1.985195        1.985195
      -4       5       8        6.969980        7.065126        0.085799
      -3       5       8        1.942171        1.831502        0.061530
      -2       5       8        2.640003        2.692917        0.056537
      -1       5       8        2.243086        2.372973        0.073147
       0       5       8        6.314251        6.218038        0.081345
       1       5       8        6.923398        6.994069        0.086464
       2       5       8       21.005839       21.078188        0.238322
      -9       1       9       10.302450       10.160709        0.121286
      -8       1       9        8.978098        9.023802        0.103544
      -7       1       9        7.929112        7.920101        0.091308
      -6       1       9       16.164363       16.249615        0.187548
      -5       1       9       39.954707       39.815575        0.614044
      -4       1       9       16.521930       16.412495        0.248647
      -3       1       9       19.027824       19.018149        0.273817
      -2       1       9       11.507304       11.637869        0.210709
      -1       1       9       32.256819       31.985778        0.444694
       0       1       9       14.990115       15.124153        0.277941
       1       1       9       33.567060       33.362854        0.690694
       2       1       9       32.721624       32.672619        0.442819
       3       1       9        3.104837        2.890294        0.072298
       4       1       9       11.128547       11.164676        0.131091
       5       1       9        3.360747        3.351119        0.056730
       6       1       9       14.430975       14.472388        0.162950
       7       1       9        0.638531        0.728835        0.120065
      -9       2       9        2.770638        2.793152        0.057883
      -8       2       9        2.885764        2.897206        0.054302
      -7       2       9       10.133533       10.062803        0.114939
      -6       2       9       13.777723       13.680278        0.155855
      -5       2       9        0.948774        0.958123        0.060404
      -4       2       9        9.101678        9.025575        0.196135
      -3       2       9       17.704577       17.445057        0.277646
      -2       2       9       10.022180        9.935391        0.213406
      -1       2       9        6.868613        6.865858        0.098436
       0       2       9       18.200708       18.240340        0.220351
       1       2       9        6.746420        6.728298        0.102365
       2       2       9       21.484453       21.797936        0.253795
       3       2       9        3.702779        3.724782        0.054087
       4       2       9        9.267242        9.297473        0.103888
       5       2       9        8.044268        8.036604        0.107354
       6       2       9       14.521188       14.331783        0.162450
      -8       3       9        5.682680        5.698333        0.072322
      -7       3       9        7.605837        7.659504        0.090290
      -6       3       9       13.757894       13.769168        0.155940
      -5       3       9        0.498358        0.498297        0.108810
      -4       3       9       14.995000       14.992331        0.170051
      -3       3       9        5.390021        5.719441        0.069485
      -2       3       9        6.951697        6.945142        0.079503
      -1       3       9        2.662665        2.656050        0.043254
       0       3       9       15.854201       15.710506        0.174741
       1       3       9        7.796569        7.758028        0.089456
       2       3       9        2.908283        2.841654        0.046051
       3       3       9       14.597774       14.929166        0.166714
       4       3       9        6.083890        6.077499        0.075333
       5       3       9        1.286089        1.388344        0.070657
       6       3       9        4.416562        4.788006        0.071333
      -6       4       9        0.830447        0.723395        0.110859
      -5       4       9        0.226680        0.331059        0.170747
      -4       4       9        3.621778        3.592910        0.051018
      -3       4       9        1.764832        1.886187        0.043254
      -2       4       9        1.330331        1.291588        0.049775
      -1       4       9        2.892131        2.888321        0.047600
       0       4       9        6.155797        6.168873        0.075270
       1       4       9        8.582682        8.587083        0.109761
       2       4       9        6.426838        6.386783        0.089165
       3       4       9        7.740149        7.666486        0.092187
       4       4       9        2.495372        2.400729        0.082173
      -3       5       9        5.198716        5.098235        0.068324
      -2       5       9        2.374894        2.306491        0.054159
      -1       5       9        6.512479        6.450814        0.079393
       0       5       9        0.989674        0.890225        0.096184
       1       5       9        2.137787        2.205017        0.064036
      -9       0      10       17.559682       17.828909        0.200523
      -8       0      10        6.329037        6.261390        0.077540
      -7       0      10        2.896638        2.886642        0.056483
      -6       0      10       41.637180       41.790669        0.482074
      -5       0      10       24.504924       24.462625        0.535234
      -4       0      10        3.189367        2.893268        0.568037
      -3       0      10        4.812443        4.876987        0.239531
      -2       0      10       33.784209       33.449066        0.523999
      -1       0      10        4.453326        3.966106        0.324953
       0       0      10       48.686695       49.390890        0.668410
       1       0      10       63.440591       63.338298        1.333782
       2       0      10       14.140471       14.428444        0.233022
       3       0      10        2.663151        2.644920        0.061221
       4       0      10        5.121392        5.160329        0.070830
       5       0      10       20.727686       20.876542        0.245255
       6       0      10       14.318087       14.323756        0.156894
       7       0      10       19.120414       18.719776        0.282585
      -9       1      10        2.605613        2.660188        0.058823
      -8       1      10       14.684962       14.664242        0.164587
      -7       1      10       13.281712       13.283448        0.149523
      -6       1      10       17.377744       17.409767        0.195820
      -5       1      10       12.436517       12.340583        0.140993
      -4       1      10        0.569157        0.752263        0.752263
      -3       1      10        4.584735        4.651129        0.174635
      -2       1      10       13.743569       13.904675        0.219282
      -1       1      10        0.592825        0.609672        0.609672
       0       1      10       29.639548       29.525582        0.489742
       1       1      10       20.680104       20.948031        0.253104
       2       1      10       15.842922       16.095652        0.198797
       3       1      10       22.554433       22.523765        0.251361
       4       1      10        1.208102        1.314382        0.060827
       5       1      10        2.140054        2.129624        0.089110
       6       1      10        1.339592        1.343838        0.071438
       7       1      10        4.421271        4.418258        0.072340
      -9       2      10        5.677964        5.742299        0.074231
      -8       2      10        8.156921        8.226421        0.096107
      -7       2      10       21.609221       21.634001        0.243583
      -6       2      10        7.672364        7.607168        0.091052
      -5       2      10        0.184493        0.308221        0.159897
      -4       2      10       13.569782       13.483323        0.152157
      -3       2      10        8.131082        8.349012        0.224850
      -2       2      10       23.180419       23.143898        0.295047
      -1       2      10       33.374750       33.480890        0.439552
       0       2      10       12.503951       12.626559        0.157798
       1       2      10        5.293715        5.251000        0.068626
       2       2      10       21.368813       21.256058        0.241301
       3       2      10        8.228047        8.216873        0.094927
       4       2      10       15.721947       15.765786        0.175404
       5       2      10       15.475186       15.501290        0.177453
       6       2      10        3.050535        2.994545        0.063880
      -8       3      10        7.577322        7.751838        0.092530
      -7       3      10        8.335989        8.335826        0.098047
      -6       3      10        1.719128        1.790838        0.053426
      -5       3      10        6.245351        6.244037        0.075326
      -4       3      10       19.718131       19.655279        0.221031
      -3       3      10       11.015045       11.019528        0.127329
      -2       3      10       11.613305       11.648605        0.129925
      -1       3      10       13.863247       13.804347        0.157369
       0       3      10        2.782996        2.826800        0.047286
       1       3      10        2.141476        2.185681        0.046288
       2       3      10        3.913312        3.898333        0.054767
       3       3      10        1.284890        1.239113        0.083474
       4       3      10        7.715275        7.663159        0.090907
       5       3      10       15.232495       15.240079        0.173560
      -6       4      10        3.398229        3.432346        0.067677
      -5       4      10       12.071215       12.040764        0.142445
      -4       4      10        4.197382        4.178875        0.056861
      -3       4      10       15.239566       15.232859        0.173643
      -2       4      10       12.132188       12.146604        0.135360
      -1       4      10        0.013416        0.326803        0.185381
       0       4      10       10.037748       10.006498        0.116099
       1       4      10        0.499377        0.437836        0.167836
       2       4      10        3.227957        3.175217        0.053038
       3       4      10        8.239279        8.284564        0.100494
      -2       5      10        4.461772        4.532218        0.063885
      -1       5      10        9.462291        9.528746        0.110519
      -9       1      11        6.288828        6.268413        0.078179
      -8       1      11        3.105716        3.169543        0.054900
      -7       1      11       16.683273       16.523317        0.184406
      -6       1      11        5.035755        4.999600        0.062293
      -5       1      11        1.008409        1.061320        0.066132
      -4       1      11        3.296572        3.065224        0.286628
      -3       1      11       30.938842       30.636416        0.455296
      -2       1      11       22.201495       22.080987        0.346453
      -1       1      11       20.863501       20.684777        0.297036
       0       1      11       34.940235       35.441783        0.463790
       1       1      11        0.589396        0.746927        0.185589
       2       1      11        3.215577        3.227383        0.062576
       3       1      11        9.033366        8.976302        0.103309
       4       1      11       27.604547       27.712272        0.322127
       5       1      11       13.253775       13.246509        0.151090
       6       1      11       13.960289       13.903237        0.156965
      -8       2      11       11.055261       10.989540        0.126300
      -7       2      11       11.674258       11.596551        0.130950
      -6       2      11        1.136971        1.099182        0.058989
      -5       2      11       15.552504       15.423035        0.175084
      -4       2      11        6.711815        6.764392        0.079783
      -3       2      11       11.849966       11.790250        0.133064
      -2       2      11        9.033110        8.997444        0.107900
      -1       2      11       20.989875       20.834107        0.245760
       0       2      11        2.874033        2.888339        0.053078
       1       2      11        7.175246        7.129165        0.097594
       2       2      11       13.882807       13.819913        0.166708
       3       2      11        7.491972        7.497199        0.103418
       4       2      11        2.717846        2.799500        0.053594
       5       2      11        7.978412        8.011929        0.096374
       6       2      11        5.948340        5.939444        0.082995
      -7       3      11        1.236215        1.266925        0.066092
      -6       3      11        5.186318        5.084585        0.075393
      -5       3      11        1.877906        1.927719        0.046815
      -4       3      11       11.117484       11.103153        0.124537
      -3       3      11        2.934306        2.916968        0.044860
      -2       3      11       11.034875       11.007725        0.124710
      -1       3      11       15.872970       15.727683        0.175512
       0       3      11        2.915722        2.968586        0.052201
       1       3      11        9.707845        9.624916        0.115604
       2       3      11        1.081632        1.154989        0.062103
       3       3      11        9.856245        9.803673        0.115897
       4       3      11        1.437875        1.516641        0.067089
       5       3      11       11.447453       11.511299        0.133689
      -5       4      11        1.451018        1.401464        0.060792
      -4       4      11        0.834584        0.858196        0.075636
      -3       4      11        4.866596        4.834770        0.061616
      -2       4      11       10.390151       10.460880        0.120183
      -1       4      11        4.221455        4.237334        0.066003
       0       4      11        1.962946        2.042082        0.060265
       1       4      11        2.910755        2.907920        0.055150
       2       4      11        1.207094        1.228658        0.069995
       3       4      11        0.412868        0.363043        0.207158
      -9       0      12        0.085454        0.871149        0.132569
      -8       0      12        4.254699        4.393290        0.069288
      -7       0      12        5.615383        5.773993        0.093412
      -6       0      12        0.044161        3.370460        1.295611
      -5       0      12       16.200668       16.258536        0.188689
      -4       0      12       37.928459       37.447563        0.494350
      -3       0      12       29.261378       29.633596        0.546485
      -2       0      12        9.965348        9.969955        0.368028
      -1       0      12       25.825920       25.395078        0.429101
       0       0      12        8.988464        9.254674        0.125381
       1       0      12        6.096833        6.013734        0.093768
       2       0      12       21.389166       21.702995        0.235811
       3       0      12       40.675617       41.293220        0.498612
       4       0      12        4.061106        4.257229        0.168342
       5       0      12       10.231646       10.095544        0.200595
       6       0      12       23.784974       23.450373        0.286177
      -9       1      12        0.646901        0.758617        0.108540
      -8       1      12        3.353676        3.326860        0.064193
      -7       1      12        4.194835        4.123591        0.056651
      -6       1      12       15.815571       15.838245        0.176508
      -5       1      12       12.159122       12.161826        0.136020
      -4       1      12       22.072886       21.929432        0.246028
      -3       1      12       17.853378       17.664371        0.204130
      -2       1      12        7.543183        7.460764        0.112839
      -1       1      12       22.720477       22.841629        0.374319
       0       1      12        1.172224        1.136706        0.074491
       1       1      12        3.353267        3.427536        0.057817
       2       1      12       12.056141       12.066483        0.142138
       3       1      12        8.142260        8.166639        0.096076
       4       1      12        8.277529        8.270550        0.100911
       5       1      12       18.348631       18.283052        0.228967
       6       1      12        2.046817        2.002648        0.066234
      -8       2      12        6.985022        6.889267        0.085224
      -7       2      12        6.926710        6.890283        0.083228
      -6       2      12        7.312300        7.264640        0.086967
      -5       2      12       11.955603       11.934823        0.139061
      -4       2      12        2.150441        2.202294        0.042526
      -3       2      12        3.562826        3.594857        0.056920
      -2       2      12       25.541410       25.291698        0.291698
      -1       2      12       14.292499       14.145671        0.168904
       0       2      12       10.002303        9.944647        0.126195
       1       2      12        9.381295        9.261695        0.110848
       2       2      12        1.555960        1.628036        0.062756
       3       2      12       11.373558       11.372775        0.141123
       4       2      12       24.775616       24.941331        0.291585
       5       2      12       11.505610       11.414465        0.138384
      -7       3      12        2.435659        2.376489        0.058451
      -6       3      12        1.538353        2.304170        0.071212
      -5       3      12        2.053119        2.095781        0.047343
      -4       3      12        8.643127        8.628731        0.098491
      -3       3      12       15.928035       16.065802        0.180904
      -2       3      12       22.717904       22.573657        0.251471
      -1       3      12        1.137444        1.173456        0.065892
       0       3      12        6.448251        7.287867        0.086547
       1       3      12       14.430585       14.433988        0.162688
       2       3      12        4.761344        4.752578        0.062696
       3       3      12       14.091981       14.240786        0.159948
       4       3      12        0.127506        0.265707        0.265707
      -5       4      12        3.443614        3.518238        0.057458
      -4       4      12        1.370565        1.472379        0.061883
      -3       4      12        4.312618        4.238868        0.058318
      -2       4      12        0.837578        0.781345        0.092215
      -1       4      12       11.233113       11.292033        0.129596
       0       4      12       12.207396       12.176617        0.137929
       1       4      12        3.092698        3.069674        0.060289
       2       4      12       14.627438       14.640697        0.165546
      -8       1      13        0.379929        0.524023        0.146002
      -7       1      13        7.464165        7.380718        0.087845
      -6       1      13        5.419953        5.421808        0.069425
      -5       1      13        7.339566        7.282925        0.088483
      -4       1      13        9.576004        9.458012        0.106756
      -3       1      13        2.259792        2.199250        0.049017
      -2       1      13       13.939164       13.693064        0.156816
      -1       1      13        5.752415        5.646858        0.069762
       0       1      13       12.480557       12.351518        0.144553
       1       1      13        6.391873        6.364275        0.075635
       2       1      13       26.618456       26.540347        0.310783
       3       1      13       14.602751       14.670037        0.165211
       4       1      13        6.162496        6.034733        0.087380
       5       1      13        9.985432       10.056838        0.127085
      -8       2      13        3.436807        3.476636        0.059620
      -7       2      13        5.518538        5.415718        0.073340
      -6       2      13        1.199846        1.252917        0.066030
      -5       2      13       20.950689       20.828826        0.238780
      -4       2      13        4.459592        4.468333        0.057891
      -3       2      13       17.938685       17.746549        0.211726
      -2       2      13       13.567745       13.444330        0.154108
      -1       2      13        8.869972        8.717396        0.104847
       0       2      13        7.758795        7.673396        0.097249
       1       2      13       12.757124       12.688578        0.146249
       2       2      13       14.632295       14.542352        0.168069
       3       2      13        4.126803        4.244290        0.069126
       4       2      13       12.830500       12.817566        0.148312
       5       2      13        0.177807        0.609836        0.341135
      -7       3      13        6.715496        6.657777        0.085715
      -6       3      13        6.245217        6.288163        0.078333
      -5       3      13        0.496294        0.593464        0.108078
      -4       3      13        2.379710        2.462357        0.049309
      -3       3      13        7.549664        7.590916        0.088383
      -2       3      13        4.761336        4.792807        0.064911
      -1       3      13        2.687885        2.519325        0.058797
       0       3      13        0.409641        0.613107        0.113307
       1       3      13       13.171037       13.194696        0.176632
       2       3      13        0.793093        0.817190        0.088493
       3       3      13        8.638151        8.664987        0.101868
      -4       4      13       13.107005       13.201515        0.155443
      -3       4      13       13.951800       14.021769        0.159229
      -2       4      13        8.075159        8.094504        0.095379
      -1       4      13        1.425703        1.363855        0.074902
       0       4      13        6.092151        6.148008        0.080142
       1       4      13        6.993636        7.037968        0.091315
      -8       0      14       16.168015       16.004374        0.186031
      -7       0      14        7.888038        8.523673        0.099482
      -6       0      14       12.438268       12.411285        0.141403
      -5       0      14        1.938987        1.878563        0.057437
      -4       0      14        3.326460        3.310740        0.054362
      -3       0      14       10.330937       10.333441        0.116298
      -2       0      14       18.250626       18.109390        0.216374
      -1       0      14       17.040816       16.943435        0.223088
       0       0      14       17.771900       17.894133        0.274258
       1       0      14       22.613594       22.813812        0.258768
       2       0      14       24.134589       24.404098        0.278178
       3       0      14        4.738519        4.829493        0.085233
       4       0      14        0.635505        0.517494        0.263132
       5       0      14        9.677917        9.691697        0.264821
      -8       1      14        1.746715        1.834094        0.057243
      -7       1      14        9.499955        9.509259        0.114579
      -6       1      14       11.505250       11.377610        0.130388
      -5       1      14       12.530319       12.450703        0.140544
      -4       1      14        9.954602        9.946809        0.114210
      -3       1      14        1.363423        1.366163        0.056850
      -2       1      14       10.560247       10.420653        0.125022
      -1       1      14       16.486452       16.476650        0.203359
       0       1      14        7.349566        7.287455        0.102401
       1       1      14       27.481085       27.412041        0.309827
       2       1      14        4.369685        4.337972        0.066789
       3       1      14        1.930866        1.855209        0.063478
       4       1      14        3.796596        3.790514        0.086058
       5       1      14        1.289108        1.451551        0.112521
      -7       2      14        4.601428        4.644674        0.074663
      -6       2      14        6.188099        6.147926        0.078248
      -5       2      14        1.966736        2.053047        0.048626
      -4       2      14       11.612799       11.538197        0.133374
      -3       2      14        2.197913        2.341751        0.060765
      -2       2      14        9.101167        8.906514        0.102652
      -1       2      14        2.711226        2.782193        0.060154
       0       2      14       18.652866       18.463207        0.229721
       1       2      14        6.260980        6.212326        0.078649
       2       2      14        3.164013        3.089045        0.058402
       3       2      14        7.021451        6.926254        0.111785
       4       2      14        8.057713        8.112891        0.112453
      -6       3      14       18.278062       18.228549        0.218552
      -5       3      14        2.240243        2.240134        0.050248
      -4       3      14       13.819639       13.700365        0.158209
      -3       3      14       20.510147       20.475107        0.237518
      -2       3      14        5.473740        5.385165        0.067929
      -1       3      14       12.680505       12.586898        0.164338
       0       3      14       12.976490       12.827315        0.179390
       1       3      14        9.440100        9.431702        0.117358
       2       3      14        7.182924        7.145068        0.086102
       3       3      14       17.267785       17.518847        0.198628
      -3       4      14        5.919563        5.973860        0.075894
      -2       4      14        7.207571        7.391008        0.090118
      -1       4      14        4.536083        4.546427        0.069263
      -8       1      15        9.727443        9.764169        0.127676
      -7       1      15        8.983615        9.044169        0.105210
      -6       1      15        4.558346        4.690522        0.060188
      -5       1      15       15.383837       15.312087        0.172734
      -4       1      15        0.838630        0.824985        0.068414
      -3       1      15        0.920402        0.751266        0.089223
      -2       1      15        8.211027        8.169027        0.102305
      -1       1      15        7.941571        7.871722        0.113178
       0       1      15        4.595011        4.533100        0.077430
       1       1      15        4.940775        4.970111        0.064094
       2       1      15        5.669244        5.629654        0.070697
       3       1      15        4.236009        4.310104        0.072652
       4       1      15        7.513244        7.596052        0.099386
      -7       2      15       15.745888       15.759442        0.178363
      -6       2      15        4.110565        4.076641        0.058681
      -5       2      15        8.445074        8.444288        0.098391
      -4       2      15       14.405905       14.361058        0.162467
      -3       2      15       13.072466       12.999615        0.149324
      -2       2      15        3.649896        3.555137        0.057567
      -1       2      15        8.642137        8.575838        0.119184
       0       2      15       24.106400       23.908367        0.303071
       1       2      15        2.273218        2.219212        0.055603
       2       2      15        8.746878        8.696436        0.101728
       3       2      15        2.727979        2.774185        0.080451
      -5       3      15        3.772587        3.694997        0.058652
      -4       3      15        5.841990        5.971432        0.073551
      -3       3      15        3.014293        3.133959        0.054544
      -2       3      15        8.219904        8.194998        0.097159
      -1       3      15        6.043996        6.078322        0.089082
       0       3      15        1.168981        1.426464        0.069151
       1       3      15        2.315158        2.394180        0.065018
       2       3      15        5.629352        5.566058        0.073882
      -7       0      16        6.532378        6.501769        0.090451
      -6       0      16       27.692196       27.710467        0.320871
      -5       0      16        0.818283        0.806970        0.156355
      -4       0      16       18.461263       18.341756        0.218290
      -3       0      16        8.952067        8.964709        0.117958
      -2       0      16        8.376521        8.234440        0.106094
      -1       0      16       11.690845       11.649464        0.195207
       0       0      16        8.062294        8.215351        0.120044
       1       0      16        8.605316        8.667699        0.106332
       2       0      16       14.600695       14.699320        0.178300
       3       0      16        8.140867        8.369946        0.149119
      -7       1      16        5.841189        5.913206        0.075997
      -6       1      16        1.879401        1.873126        0.056480
      -5       1      16       17.996737       18.022486        0.202273
      -4       1      16       11.440384       11.399561        0.131021
      -3       1      16       13.774230       13.636715        0.161182
      -2       1      16        2.507220        2.473156        0.056278
      -1       1      16        6.143040        6.051033        0.076504
       0       1      16        4.664054        4.656393        0.065751
       1       1      16       11.802007       11.822436        0.145536
       2       1      16        1.707476        1.709093        0.058427
       3       1      16       18.761277       19.055445        0.223823
      -6       2      16        1.440459        1.405027        0.068838
      -5       2      16        4.411675        4.514532        0.062679
      -4       2      16        7.755594        7.853152        0.093126
      -3       2      16        9.330962        9.226267        0.109305
      -2       2      16       14.955622       14.705781        0.182352
      -1       2      16        0.592327        0.765637        0.118799
       0       2      16        4.055675        3.982713        0.060468
       1       2      16        5.795456        5.795602        0.073801
       2       2      16        8.783051        8.890332        0.105345
      -4       3      16        4.939558        4.912026        0.077153
      -3       3      16        0.136767        0.432435        0.432435
      -2       3      16       14.020914       13.899640        0.171203
      -1       3      16       26.364110       26.311024        0.323143
       0       3      16        2.667270        2.674416        0.068519
      -6       1      17        2.496495        2.476207        0.054038
      -5       1      17        9.866517        9.809740        0.111957
      -4       1      17        5.194255        5.153737        0.069447
      -3       1      17       18.802096       18.580635        0.232338
      -2       1      17       13.547878       13.346910        0.185223
      -1       1      17        3.201750        3.169069        0.067779
       0       1      17       10.880838       10.982714        0.151278
       1       1      17        4.725232        4.670225        0.069464
       2       1      17        5.162621        5.235552        0.071735
      -5       2      17        6.861789        6.834764        0.093325
      -4       2      17        6.640847        6.612413        0.083247
      -3       2      17        2.398248        2.478447        0.063846
      -2       2      17       18.168402       18.195879        0.220618
      -1       2      17        0.500586        0.376298        0.247845
       0       2      17        0.301803        0.442267        0.442267
       1       2      17        4.905060        4.936902        0.069254
      -6       0      18        9.518417        9.473120        0.122131
      -5       0      18       12.537505       12.654248        0.148650
      -4       0      18       27.994419       28.126144        0.332440
      -3       0      18       14.119464       14.227087        0.186075
      -2       0      18        5.452951        5.374384        0.091203
      -1       0      18       18.942359       18.701337        0.313297
       0       0      18        1.858902        3.448623        0.125823
       1       0      18       22.891410       23.105843        0.302773
      -5       1      18        1.781860        1.903970        0.061173
      -4       1      18        2.388038        2.337734        0.064322
      -3       1      18       15.090876       15.113239        0.179720
      -2       1      18        7.124199        7.126921        0.091724
      -1       1      18        9.466257        9.337612        0.124469
       0       1      18       12.335636       12.433825        0.146840
       1       1      18        5.012453        4.973228        0.069352
      -4       2      18        6.780598        6.747222        0.098011
      -3       2      18       16.111018       16.106210        0.199922
      -2       2      18       12.868550       12.994229        0.155226
      -1       2      18        5.746357        5.687618        0.081282
       0       2      18        8.407951        8.463805        0.132239
      -4       1      19       17.717333       17.799719        0.207391
      -3       1      19        1.285522        1.300077        0.089912
      -2       1      19        3.205369        3.328663        0.075511
      -1       1      19        7.644734        7.520372        0.114429

# start Validation Reply Form
_vrf_PLAT417_HAR_B3LYP_oxa13_06
;
PROBLEM: Short Inter D-H..H-D
RESPONSE: This is a very strong hydrogen bond and this is the reason why
the distance is so short.
;
# end Validation Reply Form
