# Supplementary material for: On the accuracy and precision of X-ray and neutron diffraction results as a function of resolution and the electron density model
Source: IUCrJ. 2020 Aug 25;7(Pt 5):920–33. doi: 10.1107/S2052252520010441 (PMC7467170; doi:10.1107/S2052252520010441)
Supplement: Supplementary file 2 [file m-07-00920-sup2.zip › cif_deposition/HAR_B3LYP_oxa13_07.cif]

# ========================
# TONTO generated CIF file
# ========================

data_HAR_B3LYP_oxa13_07

_audit_creation_date               2016-1-14
_audit_creation_method             'Tonto 3.2.0 v. 196f026'

# --------------------
# Chemical information
# --------------------

_chemical_formula_sum             'C2 H6 O6'
_chemical_formula_moiety          'C2 H2 O4, 2(H2 O)'
_chemical_formula_weight           126.07
_chemical_compound_source          'see text'
_chemical_absolute_configuration   unk

# --------------------
# Symmetry information
# --------------------

_symmetry_cell_setting             Monoclinic
_symmetry_space_group_name_H-M     'P 21/c'
_symmetry_space_group_name_Hall    '-P 2ybc'
_symmetry_Int_Tables_number        '14'

loop_
    _symmetry_equiv_pos_as_xyz
'+x, +y, +z'
'-x, -y, -z'
'-x, +y+1/2, -z+1/2'
'+x, -y+1/2, +z+1/2'

# ---------------------
# Unit cell information
# ---------------------

_cell_length_a                6.0957(4) 
_cell_length_b                3.4947(2) 
_cell_length_c                11.8543(8) 
_cell_angle_alpha             90.00 
_cell_angle_beta              103.920(4) 
_cell_angle_gamma             90.00 
_cell_volume                   245.11(3) 

_cell_formula_units_Z             2
_cell_measurement_reflns_used     4125
_cell_measurement_temperature     100(1)
_cell_measurement_theta_max       30.49
_cell_measurement_theta_min       3.44

_exptl_crystal_density_diffrn     1.710
_exptl_crystal_F_000              132 
_exptl_absorpt_coefficient_mu     0.181 
_exptl_crystal_description        unspecified
_exptl_crystal_size_max                 0.134
_exptl_crystal_size_mid                 0.131
_exptl_crystal_size_min                 0.119
_exptl_crystal_colour             colourless
_exptl_absorpt_correction_type    multi-scan
_exptl_absorpt_process_details
;
 Absorption correction done by SORTAV
 Blessing, R. H.: (1995) Acta Cryst. A51, 33-38
;
_exptl_absorpt_correction_T_min    0.964
_exptl_absorpt_correction_T_max    0.996

#=======================================================================

# EXPERIMENTAL DATA

_diffrn_reflns_av_R_equivalents   0.0000
_diffrn_reflns_av_unetI/netI      0.0293
_diffrn_reflns_limit_h_max        8
_diffrn_reflns_limit_h_min        -8
_diffrn_reflns_limit_k_max        4
_diffrn_reflns_limit_k_min        0
_diffrn_reflns_limit_l_max        16
_diffrn_reflns_limit_l_min        0
_diffrn_reflns_number             735
_diffrn_reflns_theta_full         26.00
_diffrn_reflns_theta_max          30.49
_diffrn_reflns_theta_min          3.44
_diffrn_ambient_temperature       100(1)
_diffrn_measured_fraction_theta_full 0.990
_diffrn_measured_fraction_theta_max 0.993
_diffrn_measurement_device_type   'Bruker APEX-II CCD'
_diffrn_measurement_method        '\f and \w scans'
_diffrn_radiation_monochromator   'graphite'
_diffrn_radiation_type            MoK\a
_diffrn_radiation_wavelength      0.71073
_diffrn_source                    'fine-focus sealed tube'
_diffrn_standards_number          0
_reflns_number_gt                 714
_reflns_number_total              735
_reflns_threshold_expression      >0sigma(F)

#  
# Refinement details
#  
_refine_special_details          
;
  .  H thermal motions refined anisotropically.
  .  Hirshfeld atom refinement (HAR):
     .  Uses aspherical atomic scattering factors
        obtained from Hirshfeld partitioning of a
        gaussian quantum chemical wavefunction.
     .  Hirshfeld weight functions obtained from
        spherically averaged unrestricted atomic
        densities.
  .  Wavefunction type : rks b3lypgxb3lypgc using cluster
 charges, radius=8.0 angstrom
  .  Gaussian basis set: cc pVTZ
  .  Refinement based on |F| with weight=1/sigma(|F|)
  .  Negative |F|^^2 were pruned from the data
  .  Eigenvalues < 0.1E-04 removed from normal equations
  .  Reflection used in the refinement appear below
  .  Refined using the Tonto program:
     .  Version: 3.2 v. 196f026
     .  Platform: INTEL-ifort-on-LINUX
     .  Build date: Wed Feb  4 17:27:23 CET 2015
;

# Standard CIF keys and data

_refine_ls_structure_factor_coeff  F
_refine_ls_matrix_type             full
_refine_ls_R_factor_gt             0.0120
_refine_ls_wR_factor_gt            0.0197
_refine_ls_goodness_of_fit_ref     1.409956
_refine_ls_number_reflns           735
_refine_ls_number_parameters       64
_refine_ls_number_restraints       0
_refine_ls_number_constraints      0
_refine_ls_hydrogen_treatment      refall
_refine_ls_weighting_scheme        sigma
_refine_ls_weighting_details       'w=1/\s(F)'
_refine_ls_shift/su_max            0.0100
_refine_ls_extinction_method       none

_refine_diff_density_max               0.076729
_refine_diff_density_min              -0.075476 

# ---------------------
# Coordinates and ADP's
# ---------------------

loop_
_atom_site_label
_atom_site_fract_x
_atom_site_fract_y
_atom_site_fract_z
_atom_site_adp_type
_atom_site_occupancy
O1 0.43481(3) 0.44408(6) 0.34987(2) Uani 1.000000000
O2 0.24232(3) 0.74254(6) 0.46370(2) Uani 1.000000000
C1 0.40304(4) 0.55880(6) 0.44799(2) Uani 1.000000000
H1 0.302(2) 0.523(3) 0.2795(9) Uani 1.000000000
O5 0.13007(3) 0.63106(6) 0.17857(2) Uani 1.000000000
H3 0.193(2) 0.693(3) 0.1120(8) Uani 1.000000000
H4 0.011(1) 0.453(3) 0.1505(8) Uani 1.000000000

loop_
_atom_site_aniso_label
_atom_site_aniso_U_11
_atom_site_aniso_U_22
_atom_site_aniso_U_33
_atom_site_aniso_U_12
_atom_site_aniso_U_13
_atom_site_aniso_U_23
O1 0.0124(1) 0.0184(1) 0.0079(1) 0.00457(6) 0.00153(8) -0.00056(6)
O2 0.0107(1) 0.0174(1) 0.0094(1) 0.00518(6) 0.00090(7) -0.00066(6)
C1 0.0089(1) 0.0108(1) 0.0078(1) 0.00151(6) 0.00119(8) -0.00002(6)
H1 0.032(5) 0.037(5) 0.026(6) -0.007(4) 0.011(4) -0.008(5)
O5 0.0102(1) 0.0174(1) 0.0095(1) -0.00159(6) 0.00051(8) 0.00100(6)
H3 0.032(4) 0.034(4) 0.025(4) -0.001(3) 0.012(4) 0.006(3)
H4 0.018(3) 0.044(5) 0.037(5) -0.023(4) 0.004(3) -0.001(4)

loop_
_geom_bond_atom_site_label_1
_geom_bond_atom_site_label_2
_geom_bond_distance
 O1 C1 1.2881(3)
 O2 C1 1.2225(3)
 O1 H1 1.05(1)
 O5 H3 0.982(9)
 O5 H4 0.960(7)

loop_
_geom_angle_atom_site_label_1     
_geom_angle_atom_site_label_2
_geom_angle_atom_site_label_3
_geom_angle     
 O1 C1 O2  126.94(2)
 C1 O1 H1 112.7(5)
 H3 O5 H4 105.9(8)

# Standard CIF keys and data

# ---------------
# Reflection data
# ---------------

loop_
    _diffrn_refln_index_h
    _diffrn_refln_index_k
    _diffrn_refln_index_l
    _diffrn_refln_F_calc
    _diffrn_refln_F_meas
    _diffrn_refln_F_sigma
       1       0       0       47.470792       46.757673        1.194969
       2       0       0       11.455409       11.924345        0.192337
       3       0       0       47.477083       47.759397        0.666404
       4       0       0       16.158470       16.238534        0.248850
       5       0       0       19.405523       19.587751        0.325612
       6       0       0       37.203950       36.964848        0.596455
       7       0       0       25.362829       25.656578        0.281985
       8       0       0       12.874323       12.781236        0.146760
       2       1       0       45.542524       46.072117        0.598169
       3       1       0       25.704969       24.914454        0.343129
       4       1       0        4.023932        3.780212        0.139470
       5       1       0        1.507082        1.667063        0.192173
       6       1       0        2.027371        1.889312        0.199401
       7       1       0       22.304762       22.273976        0.247855
       8       1       0        0.079918        0.240624        0.240624
       0       2       0        8.969892        9.328558        0.331503
       1       2       0       43.604853       43.450547        0.809604
       2       2       0       55.300252       54.779193        0.725331
       3       2       0        3.659734        3.602777        0.174949
       4       2       0       26.556232       26.740232        0.364675
       5       2       0       12.101363       11.854957        0.203347
       6       2       0        0.548726        0.585406        0.097451
       7       2       0       14.634315       14.500345        0.168213
       1       3       0       10.702323       10.816654        0.229397
       2       3       0        8.708061        8.997111        0.214742
       3       3       0       20.515972       20.837946        0.239888
       4       3       0        5.830753        5.986568        0.076915
       5       3       0       27.140468       27.151243        0.309112
       6       3       0        0.340602        1.598155        0.063587
       0       4       0        4.090918        4.140894        0.065725
       1       4       0       10.418335       10.391343        0.118076
       2       4       0        8.789623        8.814704        0.099430
       3       4       0        6.163264        6.122091        0.071223
       4       4       0       20.075897       20.038713        0.227857
       5       4       0        7.426069        7.432093        0.090090
      -8       1       1       13.225095       13.195454        0.150531
      -7       1       1       10.441512       10.427368        0.120574
      -6       1       1        2.921661        2.703128        0.165668
      -5       1       1       18.233186       18.174983        0.233690
      -4       1       1       22.715380       23.351445        0.298680
      -3       1       1       43.565942       44.073688        0.555646
      -2       1       1       32.796448       33.373343        0.452073
       0       1       1       52.047338       52.406107        0.860884
       1       1       1       14.647222       14.907045        0.393259
       2       1       1       19.508711       20.188611        0.272286
       3       1       1       50.626646       49.896793        0.651185
       4       1       1       30.128477       29.892976        0.372813
       5       1       1       25.296318       25.573619        0.331591
       6       1       1       33.078650       33.198946        0.453870
       7       1       1        2.559373        2.617881        0.048854
       8       1       1        1.626875        1.540487        0.058664
      -7       2       1        0.099355        0.397618        0.157618
      -6       2       1       20.599347       20.489265        0.225751
      -5       2       1        7.448394        7.526088        0.185175
      -4       2       1       17.653989       17.451647        0.351647
      -3       2       1       22.090360       22.322410        0.302192
      -2       2       1       29.919159       29.788924        0.445441
      -1       2       1       28.816944       28.688151        0.374550
       0       2       1       21.033842       21.697004        0.318744
       1       2       1       39.621443       40.055836        0.759780
       2       2       1        2.959718        3.424325        0.166104
       3       2       1        7.165011        6.677425        0.212442
       4       2       1       21.225188       21.053266        0.293690
       5       2       1       12.522563       12.456725        0.147379
       6       2       1        7.566341        7.481845        0.086982
       7       2       1        8.030458        7.942921        0.098815
      -6       3       1        8.914083        8.971343        0.102465
      -5       3       1       10.939085       10.916959        0.121127
      -4       3       1        5.541241        5.606336        0.086100
      -3       3       1        4.835108        4.708184        0.299330
      -2       3       1       29.245730       28.978613        0.445474
      -1       3       1        0.611219        0.704911        0.513600
       0       3       1       17.513238       17.787917        0.255946
       1       3       1       13.722868       13.843410        0.243410
       2       3       1       13.448732       13.062925        0.150915
       3       3       1        3.590471        3.530014        0.125899
       4       3       1       14.881302       14.892616        0.162714
       5       3       1       12.642636       12.778498        0.143229
       6       3       1        0.559161        0.492646        0.134316
      -5       4       1        4.473384        4.429560        0.063669
      -4       4       1        0.944562        0.934077        0.061953
      -3       4       1       11.269631       11.260107        0.125925
      -2       4       1        9.909812        9.944245        0.112256
      -1       4       1        6.040016        6.016644        0.069880
       0       4       1        8.542947        8.513519        0.096156
       1       4       1        1.917232        1.912538        0.046044
       2       4       1        0.318540        0.222261        0.222261
       3       4       1        1.396109        1.375245        0.044870
       4       4       1        1.769045        1.726586        0.049774
      -8       0       2        4.525527        4.565413        0.066302
      -7       0       2        9.320800        9.223611        0.105497
      -6       0       2       32.860481       33.322965        0.523575
      -5       0       2       22.600799       23.262201        0.308988
      -4       0       2       75.625618       74.946181        2.489849
      -3       0       2        9.171472        9.236395        0.186092
      -2       0       2       60.808534       59.969325        1.287301
       0       0       2       28.384155       29.544881        0.385320
       1       0       2        7.543079        7.599605        0.249027
       3       0       2       32.674357       33.094713        0.580869
       4       0       2        0.261838        0.697209        0.697209
       5       0       2       63.068069       62.372750        1.362997
       6       0       2       13.204406       13.086634        0.185859
       7       0       2       14.569417       14.476187        0.163256
       8       0       2        9.407479        9.226158        0.135284
      -8       1       2        0.236372        0.247184        0.247184
      -7       1       2       22.784983       22.855853        0.253862
      -6       1       2        6.513592        6.393591        0.143471
      -5       1       2       38.913741       38.798582        0.495841
      -4       1       2       18.150449       18.395923        0.230021
      -3       1       2       13.753172       14.151678        0.232267
      -2       1       2       56.773989       56.969992        0.777644
      -1       1       2       29.507331       30.403454        0.428464
       0       1       2       22.484237       23.070761        0.300385
       1       1       2       49.714271       50.134918        1.107375
       2       1       2        3.880339        3.962953        0.153360
       3       1       2       50.727705       51.031069        0.653098
       4       1       2       33.296069       32.873393        0.427438
       5       1       2       18.550545       18.411953        0.300078
       6       1       2       19.081374       18.903439        0.210125
       7       1       2        1.124368        1.115078        0.055173
      -7       2       2        1.453391        1.484823        0.048091
      -6       2       2       15.439862       15.349919        0.175598
      -5       2       2        1.944603        1.337199        0.494228
      -4       2       2        8.951200        8.729834        0.209271
      -3       2       2       32.353959       31.588131        1.215116
      -2       2       2       53.376682       54.192619        0.741707
      -1       2       2        7.058558        6.506535        0.504869
       0       2       2       27.552173       28.006428        0.389947
       1       2       2        0.632410        1.007522        0.796335
       2       2       2        4.112939        4.214855        0.143614
       3       2       2       40.549488       40.077300        0.547691
       4       2       2       41.911836       42.135733        0.591419
       5       2       2        4.397015        4.463183        0.079919
       6       2       2        0.522044        0.717287        0.077208
       7       2       2        6.273622        6.219244        0.077665
      -6       3       2        8.362508        8.333307        0.097713
      -5       3       2        0.708028        0.754188        0.075808
      -4       3       2        8.896296        9.326629        0.264068
      -3       3       2       38.979984       39.050608        0.609354
      -2       3       2       20.057852       20.299754        0.309006
      -1       3       2       14.020871       13.830401        0.286030
       0       3       2       26.304668       25.828666        0.341022
       1       3       2       16.749453       16.228370        0.180317
       2       3       2       23.337718       23.033020        0.266817
       3       3       2       11.179347       11.143608        0.137246
       4       3       2        2.432235        2.509243        0.045059
       5       3       2        5.705029        5.701053        0.071221
       6       3       2        2.075359        2.110000        0.056320
      -5       4       2        0.122503        0.291033        0.235355
      -4       4       2        5.652381        5.584980        0.068097
      -3       4       2        8.142931        8.098889        0.092267
      -2       4       2       19.364147       19.103141        0.214785
      -1       4       2        7.750442        7.579380        0.086116
       0       4       2       18.762171       18.509457        0.206179
       1       4       2       18.480746       18.261982        0.207066
       2       4       2        3.494006        3.468285        0.048636
       3       4       2        3.746012        3.746865        0.051733
       4       4       2        1.903396        1.869813        0.057163
      -8       1       3       10.669072       10.678015        0.126712
      -7       1       3        4.692115        4.704997        0.057417
      -6       1       3        2.684636        2.650226        0.207932
      -5       1       3       17.260310       17.332051        0.222697
      -4       1       3        3.054934        3.308625        0.158070
      -3       1       3       30.469679       30.812822        0.393585
      -2       1       3       11.053574       11.025425        0.391517
      -1       1       3       43.877713       44.999222        0.642487
       0       1       3       10.228203       10.421612        0.255492
       1       1       3       68.097326       68.419953        0.882778
       2       1       3       51.808010       52.429858        0.657085
       3       1       3       15.990388       15.535443        0.239365
       4       1       3       35.106494       35.082759        0.482326
       5       1       3        3.259753        3.267262        0.075084
       6       1       3       11.571649       11.527359        0.126482
       7       1       3        6.588300        6.667083        0.078153
      -7       2       3       11.763661       11.529527        0.128650
      -6       2       3       19.183013       18.918774        0.209685
      -5       2       3        4.906960        5.061620        0.231921
      -4       2       3       21.854120       21.603935        0.318964
      -3       2       3       41.838324       42.018686        0.585125
      -2       2       3        7.344594        7.438347        0.146708
      -1       2       3       31.666475       31.428331        0.584855
       0       2       3        0.722931        1.189243        0.388244
       1       2       3       45.900136       46.454063        0.873914
       2       2       3        9.752010       10.020479        0.190932
       3       2       3       24.741579       24.226638        0.317226
       4       2       3       18.215968       18.235953        0.210971
       5       2       3       12.205025       11.992081        0.142186
       6       2       3        9.214311        9.054833        0.102738
       7       2       3        5.471931        5.332542        0.071268
      -6       3       3        2.861997        3.073955        0.048381
      -5       3       3        6.100516        6.076430        0.071598
      -4       3       3       11.692239       11.760952        0.176912
      -3       3       3        4.763243        6.161656        0.293436
      -2       3       3        3.033370        2.953862        0.222727
      -1       3       3        9.052155        8.933364        0.191625
       0       3       3       22.728214       22.830681        0.270539
       1       3       3        0.658415        0.680588        0.286126
       2       3       3        5.240695        5.169333        0.104256
       3       3       3       24.295006       24.320979        0.289541
       4       3       3        2.973526        2.935371        0.047153
       5       3       3        5.238680        5.194709        0.065284
       6       3       3        2.146409        2.262830        0.063785
      -5       4       3       11.954411       12.064825        0.136707
      -4       4       3       19.001554       19.221082        0.220556
      -3       4       3       18.792418       18.736328        0.208242
      -2       4       3       14.008829       14.127279        0.158743
      -1       4       3        0.350810        0.307571        0.153299
       0       4       3        4.843005        4.879242        0.058972
       1       4       3        9.285370        9.283911        0.110743
       2       4       3       18.211692       18.121258        0.206460
       3       4       3       10.518734       10.549408        0.122040
       4       4       3        3.996778        4.139928        0.059364
      -8       0       4        5.123951        5.151893        0.065637
      -7       0       4       15.437197       15.271215        0.173864
      -6       0       4        4.151202        4.096950        0.187986
      -5       0       4       10.182298       10.475209        0.207785
      -4       0       4       26.409847       26.884010        0.373069
      -3       0       4       22.135060       23.260052        0.836849
      -1       0       4       70.159470       70.126956        0.930786
       0       0       4       19.585947       20.178702        0.363556
       1       0       4      102.981609       99.995000        0.645516
       2       0       4        6.888178        6.979900        0.159269
       3       0       4       11.183269       10.934807        0.303720
       4       0       4       14.624116       14.623953        0.307529
       5       0       4        8.310235        8.490406        0.203006
       6       0       4        3.018128        3.078165        0.053516
       7       0       4       40.068165       40.144738        0.482918
      -8       1       4       13.348998       13.241601        0.148091
      -7       1       4        1.574375        1.627298        0.040856
      -6       1       4       13.723092       14.053469        0.215478
      -5       1       4       23.570961       23.746368        0.317967
      -4       1       4       14.073844       14.215485        0.209771
      -3       1       4       36.359722       36.786411        0.509283
      -2       1       4       45.301014       45.920366        0.630301
      -1       1       4       37.669908       38.438782        0.504629
       0       1       4       94.338506       93.509358        0.621038
       1       1       4       19.988405       19.670536        0.276465
       2       1       4        7.541471        7.369735        0.191713
       3       1       4        8.655179        8.037413        0.210089
       4       1       4        4.098026        3.559354        0.641307
       5       1       4       15.260800       15.427573        0.180934
       6       1       4       18.151869       18.054362        0.199111
       7       1       4       14.412893       14.339805        0.168002
      -7       2       4        4.566133        4.508658        0.056805
      -6       2       4        5.708053        5.687882        0.095476
      -5       2       4       12.945952       12.477981        0.314922
      -4       2       4       19.339869       19.133740        0.267633
      -3       2       4       12.697685       12.424572        0.238515
      -2       2       4       11.673905       11.964113        0.187441
      -1       2       4       36.743326       36.649966        0.512036
       0       2       4       33.061767       32.446109        0.543601
       1       2       4       10.867234       10.411532        0.189008
       2       2       4        2.751362        2.457438        0.189730
       3       2       4       23.379128       23.275094        0.273790
       4       2       4        9.628872        9.684524        0.121052
       5       2       4       19.072589       19.007367        0.219339
       6       2       4       16.878746       16.939894        0.203407
      -6       3       4        5.113090        5.236220        0.065630
      -5       3       4        8.284364        8.251788        0.094276
      -4       3       4       37.947757       38.033406        0.450298
      -3       3       4       16.538336       16.324828        0.276152
      -2       3       4        7.477243        7.526885        0.255434
      -1       3       4       18.402269       17.980545        0.214003
       0       3       4       18.434781       18.629278        0.322995
       1       3       4        6.913595        6.953129        0.095797
       2       3       4       36.060688       36.135163        0.510733
       3       3       4       25.352213       25.096016        0.278884
       4       3       4       17.266849       17.098830        0.190253
       5       3       4        4.747840        4.864052        0.061865
      -5       4       4       12.049877       12.083460        0.142354
      -4       4       4        2.214779        2.627299        0.048850
      -3       4       4       13.220013       13.304511        0.148903
      -2       4       4        1.671812        1.757157        0.042806
      -1       4       4        1.657916        1.669311        0.044104
       0       4       4        8.654463        8.579336        0.097414
       1       4       4        4.283083        4.197499        0.056968
       2       4       4       18.145003       17.990553        0.202917
       3       4       4       15.272999       15.146947        0.170632
       4       4       4        3.066047        3.122915        0.061037
      -8       1       5       11.583897       11.561142        0.130481
      -7       1       5        3.564972        3.643076        0.049331
      -6       1       5       23.708616       23.831702        0.335106
      -5       1       5       13.687547       13.814847        0.205292
      -4       1       5        0.692939        0.654981        0.309872
      -3       1       5       35.019340       35.157218        0.452896
      -2       1       5       10.921324       10.818040        0.209553
      -1       1       5        2.666629        2.509721        0.232288
       0       1       5       19.926164       20.521209        0.289797
       1       1       5       25.732476       26.082561        0.339407
       2       1       5       11.085012       10.854032        0.218243
       3       1       5        5.357616        5.455639        0.214647
       4       1       5       22.986104       23.072061        0.309153
       5       1       5        2.650401        2.794548        0.057323
       6       1       5       18.635746       18.651541        0.207572
       7       1       5       15.434367       15.428221        0.176008
      -7       2       5        7.758590        7.690124        0.088808
      -6       2       5        5.092880        5.035474        0.060537
      -5       2       5       32.407607       32.126780        0.465921
      -4       2       5        5.891905        5.906691        0.173280
      -3       2       5        4.078428        3.499000        0.274872
      -2       2       5        4.228420        4.464975        0.204224
      -1       2       5       53.984014       54.027771        0.787842
       0       2       5       17.152777       16.862384        0.326968
       1       2       5       23.048168       23.436510        0.318335
       2       2       5       30.128722       29.472021        0.413115
       3       2       5       19.354329       19.230965        0.242547
       4       2       5        1.852330        1.804134        0.103223
       5       2       5        9.380806        9.466573        0.109383
       6       2       5       24.144031       24.138351        0.271010
      -6       3       5        2.002494        2.047315        0.055306
      -5       3       5        4.742401        4.692973        0.061451
      -4       3       5       13.054881       13.045689        0.145689
      -3       3       5       11.410770       11.079711        0.359637
      -2       3       5        6.338040        6.192495        0.091676
      -1       3       5        2.133830        2.154948        0.086083
       0       3       5        9.676740        9.578779        0.140082
       1       3       5       11.470592       11.165124        0.159671
       2       3       5        6.878076        6.771410        0.098255
       3       3       5        0.887718        0.880511        0.075713
       4       3       5        4.703378        4.726415        0.063905
       5       3       5       15.663173       15.702229        0.175800
      -5       4       5        9.084546        9.090490        0.106893
      -4       4       5        8.325220        8.331386        0.098343
      -3       4       5        1.492451        1.487515        0.047966
      -2       4       5       14.389508       14.417004        0.161829
      -1       4       5       19.177480       19.130865        0.212620
       0       4       5       21.356461       21.433152        0.245892
       1       4       5       17.684586       17.640011        0.195528
       2       4       5       10.532102       10.493808        0.118838
       3       4       5        1.239740        1.247437        0.060972
      -8       0       6        0.441700        0.264008        0.264008
      -7       0       6       38.831095       38.761837        0.526644
      -6       0       6       31.417350       31.175471        0.513606
      -5       0       6       26.441056       26.031519        0.397948
      -4       0       6       16.093296       16.028412        0.495544
      -3       0       6        8.850052        9.356816        0.241170
      -2       0       6       31.758731       31.875225        0.666413
      -1       0       6       34.513224       34.164455        0.540803
       0       0       6       76.459623       76.283419        1.164979
       1       0       6       36.440736       35.824293        0.649160
       2       0       6        4.751632        4.832494        0.166554
       3       0       6       58.422737       57.546242        1.005018
       4       0       6        8.903069        8.826494        0.113171
       5       0       6        6.413623        6.280844        0.172325
       6       0       6       15.910218       16.590359        0.178168
       7       0       6        2.602258        2.582499        0.074771
      -8       1       6        3.133731        3.140159        0.053624
      -7       1       6       10.754873       10.636729        0.121977
      -6       1       6       30.201209       30.208443        0.431606
      -5       1       6        4.958801        4.802499        0.157717
      -4       1       6       32.600070       32.336512        0.418492
      -3       1       6        1.692286        1.180974        0.221704
      -2       1       6        5.485665        5.818935        0.448274
      -1       1       6        1.823626        1.302114        0.398123
       0       1       6       42.563051       42.770784        0.590339
       1       1       6       34.895163       35.076203        0.459733
       2       1       6       49.999765       49.553204        0.761504
       3       1       6        5.263533        5.429365        0.242072
       4       1       6       15.530962       15.526107        0.185964
       5       1       6       22.092339       21.871214        0.255942
       6       1       6       11.231280       11.286275        0.128766
      -7       2       6        3.565193        3.583713        0.052708
      -6       2       6        2.504410        2.536710        0.043540
      -5       2       6       21.957077       22.002727        0.326703
      -4       2       6        5.977530        5.911007        0.170275
      -3       2       6       28.684549       28.884944        0.405829
      -2       2       6       20.672745       20.806009        0.294061
      -1       2       6       10.536944       10.290287        0.228478
       0       2       6        5.526552        5.758385        0.291028
       1       2       6       30.824277       30.867783        0.500201
       2       2       6        7.699543        7.756094        0.114563
       3       2       6       16.410412       16.253923        0.200574
       4       2       6        6.400006        6.386157        0.078939
       5       2       6       17.019184       16.988820        0.194773
       6       2       6        3.534113        3.576451        0.058781
      -6       3       6        6.049866        6.355627        0.081873
      -5       3       6        5.416393        5.297169        0.065248
      -4       3       6        7.031125        7.041591        0.080054
      -3       3       6        0.504675        1.314952        0.106069
      -2       3       6       46.959908       46.261647        0.655946
      -1       3       6       25.214868       25.041366        0.391619
       0       3       6        1.008680        1.330038        0.106763
       1       3       6       16.163816       15.792720        0.233800
       2       3       6        3.783407        3.736576        0.072016
       3       3       6       10.872103       11.120701        0.124338
       4       3       6       25.216744       25.333180        0.288021
       5       3       6       23.269993       23.213789        0.267330
      -4       4       6       13.267720       13.148004        0.147234
      -3       4       6       12.432305       12.324772        0.141587
      -2       4       6        4.873368        4.841900        0.061419
      -1       4       6       22.297948       22.240953        0.248454
       0       4       6        6.207252        6.246359        0.073191
       1       4       6        6.964057        6.881570        0.081496
       2       4       6        4.590492        4.601739        0.062576
       3       4       6        1.326290        1.369233        0.061984
      -8       1       7       18.127826       18.069311        0.203702
      -7       1       7       17.665397       17.532541        0.196163
      -6       1       7        4.041876        4.018333        0.059040
      -5       1       7        2.458213        2.335958        0.206756
      -4       1       7       22.479473       22.487997        0.301740
      -3       1       7       45.517903       44.844398        0.582902
      -2       1       7       14.287370       13.919411        0.217221
      -1       1       7       49.198089       49.825295        0.800301
       0       1       7       14.236330       14.320615        0.246525
       1       1       7       10.511437       10.097524        0.183897
       2       1       7       13.116029       13.232536        0.229075
       3       1       7       13.263649       13.138493        0.157738
       4       1       7        7.128934        7.053439        0.101820
       5       1       7        5.339858        5.412116        0.066183
       6       1       7        8.504341        8.403749        0.096824
      -7       2       7       10.802911       10.707941        0.127298
      -6       2       7        1.212892        1.189033        0.050745
      -5       2       7       11.394841       11.252111        0.141755
      -4       2       7        6.385460        6.477191        0.161971
      -3       2       7       31.385928       31.749646        0.456515
      -2       2       7       14.429537       14.446799        0.222875
      -1       2       7        2.847092        2.752344        0.194025
       0       2       7       28.433948       28.428859        0.453155
       1       2       7       21.943116       21.962468        0.258321
       2       2       7       18.321521       18.574176        0.219612
       3       2       7        4.583905        4.685296        0.087797
       4       2       7       30.250518       30.360830        0.341003
       5       2       7        4.952271        5.058063        0.066370
       6       2       7        2.565041        2.596151        0.062655
      -6       3       7        6.790585        6.769934        0.083679
      -5       3       7        9.815675        9.801530        0.112929
      -4       3       7        5.560462        5.595355        0.068331
      -3       3       7        4.833223        4.833839        0.060894
      -2       3       7       22.069619       22.078723        0.262674
      -1       3       7        3.186737        3.246845        0.084251
       0       3       7        2.482514        2.371771        0.093022
       1       3       7       10.578061       10.601887        0.136228
       2       3       7       13.294248       13.220061        0.154840
       3       3       7        3.584596        3.625052        0.071603
       4       3       7        1.363119        1.370547        0.062075
      -4       4       7        7.482423        7.591574        0.089175
      -3       4       7        9.965714        9.976973        0.113049
      -2       4       7       14.995310       14.885563        0.166188
      -1       4       7       13.123703       13.154467        0.146777
       0       4       7        1.011721        1.043647        0.060591
       1       4       7        2.795741        2.802249        0.053522
       2       4       7       10.401144       10.673331        0.123450
      -8       0       8       17.147474       17.114614        0.201897
      -7       0       8        1.268356        1.270945        0.062350
      -6       0       8        2.529236        2.683878        0.193737
      -5       0       8       40.591262       41.457448        0.646665
      -4       0       8       58.827794       57.403920        1.095217
      -3       0       8       11.297542       11.439843        0.350659
      -2       0       8       50.878575       51.900482        0.763900
      -1       0       8       53.905108       54.345009        0.949691
       0       0       8       41.554695       41.899284        1.342041
       1       0       8       20.578571       20.193068        0.341620
       2       0       8       24.718000       24.746515        0.492649
       3       0       8        8.228766        7.985174        0.104374
       4       0       8        2.652679        2.523609        0.094535
       5       0       8       29.428346       29.382648        0.327700
       6       0       8        9.667189        9.628240        0.130977
      -8       1       8        5.892128        5.890671        0.074056
      -7       1       8        0.118348        0.275136        0.190284
      -6       1       8        4.155078        4.205710        0.054566
      -5       1       8       10.148122        9.897525        0.192578
      -4       1       8       31.983844       31.917237        0.424380
      -3       1       8        7.586344        7.127973        0.195585
      -2       1       8       41.336505       40.802941        0.533722
      -1       1       8       23.062132       23.130716        0.382529
       0       1       8       12.778241       12.549104        0.235290
       1       1       8       23.377624       23.355513        0.326184
       2       1       8       16.522168       16.667033        0.196150
       3       1       8       14.934677       15.371727        0.183574
       4       1       8       12.970976       12.857683        0.136440
       5       1       8        2.951856        2.929283        0.051454
       6       1       8       15.922740       15.768640        0.176655
      -7       2       8        9.926837        9.958865        0.114019
      -6       2       8        8.953323        8.867525        0.102367
      -5       2       8        3.251394        3.318132        0.049493
      -4       2       8       22.018278       22.348154        0.399806
      -3       2       8       41.313691       41.563927        0.629100
      -2       2       8       13.202516       13.178771        0.235046
      -1       2       8       16.722930       16.920402        0.245271
       0       2       8        1.331750        1.578354        0.091982
       1       2       8        5.889669        5.917263        0.090257
       2       2       8       18.238820       18.171956        0.216177
       3       2       8       24.797533       24.808063        0.288071
       4       2       8        2.113401        2.122027        0.049830
       5       2       8        9.203320        9.102198        0.115318
      -6       3       8       15.512567       15.522242        0.180795
      -5       3       8        3.618094        3.684562        0.052345
      -4       3       8        1.286262        1.329361        0.042388
      -3       3       8       10.289668       10.305338        0.114656
      -2       3       8       12.367729       12.372550        0.152076
      -1       3       8        6.304871        6.218440        0.072466
       0       3       8       24.429930       24.079452        0.266010
       1       3       8       12.212283       12.163470        0.136001
       2       3       8        3.304605        3.228467        0.046958
       3       3       8       26.218569       26.360956        0.297380
       4       3       8       18.068133       18.106905        0.206346
      -4       4       8        5.148171        5.129815        0.065627
      -3       4       8        1.816059        1.785637        0.048772
      -2       4       8        1.874387        1.844044        0.053095
      -1       4       8        6.993442        6.901449        0.080819
       0       4       8        5.816658        5.794308        0.074517
       1       4       8       18.887816       18.781108        0.209624
       2       4       8        5.634202        5.634714        0.077466
      -8       1       9        8.875425        8.935547        0.104239
      -7       1       9        7.896578        7.876294        0.091436
      -6       1       9       16.019393       16.194752        0.183506
      -5       1       9       39.756742       39.738269        0.603629
      -4       1       9       16.443197       16.388411        0.237869
      -3       1       9       18.917056       18.971294        0.263809
      -2       1       9       11.537897       11.659331        0.197220
      -1       1       9       32.208099       31.959975        0.434747
       0       1       9       14.979727       15.091720        0.264043
       1       1       9       33.462911       33.388621        0.604326
       2       1       9       32.587327       32.705045        0.447953
       3       1       9        3.039201        2.873778        0.067802
       4       1       9       11.068021       11.101802        0.143243
       5       1       9        3.322452        3.331816        0.059355
      -7       2       9       10.050581        9.992547        0.114896
      -6       2       9       13.674206       13.620573        0.156175
      -5       2       9        0.922760        0.957079        0.060195
      -4       2       9        9.099546        9.021142        0.186438
      -3       2       9       17.642321       17.413213        0.274077
      -2       2       9        9.967948        9.941328        0.199819
      -1       2       9        6.816125        6.878953        0.094781
       0       2       9       18.127931       18.198626        0.214745
       1       2       9        6.720822        6.709322        0.097363
       2       2       9       21.389073       21.769474        0.249716
       3       2       9        3.695607        3.705267        0.053418
       4       2       9        9.265423        9.246567        0.104029
       5       2       9        7.983292        7.916628        0.106506
      -6       3       9       13.607825       13.707297        0.155545
      -5       3       9        0.508671        0.505470        0.127449
      -4       3       9       14.908244       14.939210        0.170324
      -3       3       9        5.376564        5.685948        0.068475
      -2       3       9        6.900093        6.916213        0.078889
      -1       3       9        2.625055        2.645203        0.042378
       0       3       9       15.730302       15.631379        0.174988
       1       3       9        7.718407        7.721917        0.090272
       2       3       9        2.865025        2.833355        0.047031
       3       3       9       14.510627       14.800676        0.165444
      -3       4       9        1.774918        1.845102        0.050025
      -2       4       9        1.385019        1.272478        0.057735
      -1       4       9        2.859493        2.863547        0.051395
       0       4       9        6.139713        6.123479        0.075339
       1       4       9        8.507770        8.537857        0.109512
      -8       0      10        6.316964        6.217154        0.082254
      -7       0      10        2.894814        2.869094        0.058774
      -6       0      10       41.310654       41.625113        0.508814
      -5       0      10       24.401632       24.472433        0.484103
      -4       0      10        3.199962        2.882638        0.564708
      -3       0      10        4.789487        4.879139        0.219204
      -2       0      10       33.718052       33.433516        0.504350
      -1       0      10        4.497942        3.958282        0.345942
       0       0      10       48.483241       49.351596        0.750567
       1       0      10       63.245462       63.124005        1.364309
       2       0      10       14.175362       14.413188        0.236800
       3       0      10        2.680406        2.625490        0.058352
       4       0      10        5.122666        5.149466        0.071474
       5       0      10       20.556382       20.808892        0.280376
      -7       1      10       13.146707       13.208331        0.149234
      -6       1      10       17.262031       17.333494        0.194357
      -5       1      10       12.332111       12.300406        0.139403
      -4       1      10        0.520704        0.720555        0.720555
      -3       1      10        4.566535        4.569683        0.178100
      -2       1      10       13.685838       13.905035        0.209050
      -1       1      10        0.611163        0.581378        0.581378
       0       1      10       29.568120       29.471512        0.464788
       1       1      10       20.594192       20.889710        0.246552
       2       1      10       15.806058       16.077002        0.193678
       3       1      10       22.480481       22.357996        0.245556
       4       1      10        1.226811        1.308090        0.063542
       5       1      10        2.152491        2.106656        0.097029
      -7       2      10       21.402559       21.432919        0.242591
      -6       2      10        7.624359        7.575421        0.090302
      -5       2      10        0.196256        0.301330        0.166423
      -4       2      10       13.440764       13.426094        0.150929
      -3       2      10        8.145083        8.337566        0.227572
      -2       2      10       23.082126       23.064475        0.296076
      -1       2      10       33.270970       33.371245        0.424166
       0       2      10       12.411698       12.597619        0.153745
       1       2      10        5.247347        5.213828        0.066790
       2       2      10       21.227751       21.154905        0.237448
       3       2      10        8.223720        8.164435        0.094429
       4       2      10       15.638845       15.624340        0.174745
      -5       3      10        6.134925        6.195644        0.076085
      -4       3      10       19.554275       19.529977        0.222207
      -3       3      10       10.929257       10.957646        0.126672
      -2       3      10       11.610456       11.593101        0.129245
      -1       3      10       13.810323       13.720058        0.155398
       0       3      10        2.774550        2.814338        0.045945
       1       3      10        2.121457        2.186207        0.047913
       2       3      10        3.889284        3.890244        0.058665
       3       3      10        1.286318        1.219754        0.086440
      -2       4      10       12.043021       12.047821        0.136902
      -1       4      10        0.052887        0.342783        0.206035
      -7       1      11       16.505585       16.418587        0.184056
      -6       1      11        5.037871        4.977449        0.062675
      -5       1      11        1.048788        1.068363        0.065168
      -4       1      11        3.270009        3.067523        0.285150
      -3       1      11       30.804875       30.590685        0.434259
      -2       1      11       22.166301       22.062638        0.334316
      -1       1      11       20.727041       20.660833        0.285357
       0       1      11       34.782369       35.387710        0.449479
       1       1      11        0.534561        0.760460        0.182533
       2       1      11        3.203230        3.211542        0.060510
       3       1      11        8.993337        8.929390        0.103065
       4       1      11       27.392669       27.494181        0.317169
      -6       2      11        1.130452        1.093984        0.066608
      -5       2      11       15.365299       15.374980        0.174651
      -4       2      11        6.644462        6.754850        0.079597
      -3       2      11       11.803367       11.735843        0.132826
      -2       2      11        9.009490        8.968612        0.108138
      -1       2      11       20.888567       20.784610        0.250492
       0       2      11        2.867308        2.883175        0.054006
       1       2      11        7.150011        7.101267        0.097126
       2       2      11       13.770682       13.761541        0.163011
       3       2      11        7.425514        7.437607        0.111421
       4       2      11        2.708988        2.773824        0.060505
      -5       3      11        1.851001        1.900842        0.053628
      -4       3      11       10.983539       11.036757        0.124837
      -3       3      11        2.902991        2.895859        0.046035
      -2       3      11       10.989011       10.945319        0.125430
      -1       3      11       15.765891       15.653754        0.174412
       0       3      11        2.883469        2.956569        0.053639
       1       3      11        9.608462        9.565302        0.111255
       2       3      11        1.029361        1.144683        0.071977
      -7       0      12        5.569289        5.739861        0.091675
      -6       0      12        0.085814        3.359464        1.291132
      -5       0      12       16.066495       16.168488        0.186310
      -4       0      12       37.705229       37.329881        0.502717
      -3       0      12       29.189591       29.590708        0.510474
      -2       0      12        9.922781        9.964989        0.365770
      -1       0      12       25.615372       25.349162        0.404022
       0       0      12        8.914771        9.235204        0.125320
       1       0      12        6.068070        6.016062        0.089765
       2       0      12       21.295542       21.510463        0.239826
       3       0      12       40.405115       40.994634        0.538361
       4       0      12        3.981104        4.180431        0.177557
      -7       1      12        4.147008        4.081789        0.060098
      -6       1      12       15.676234       15.764834        0.175736
      -5       1      12       12.062773       12.103305        0.135849
      -4       1      12       21.943840       21.809860        0.248784
      -3       1      12       17.739913       17.626401        0.203714
      -2       1      12        7.461992        7.510326        0.109853
      -1       1      12       22.598699       22.776084        0.354889
       0       1      12        1.138191        1.139781        0.069968
       1       1      12        3.378974        3.408372        0.059790
       2       1      12       11.988359       11.999167        0.137885
       3       1      12        8.105382        8.104567        0.096508
       4       1      12        8.220227        8.158493        0.108337
      -6       2      12        7.270761        7.198611        0.089251
      -5       2      12       11.883485       11.868867        0.137712
      -4       2      12        2.117184        2.188515        0.043242
      -3       2      12        3.584235        3.591518        0.059521
      -2       2      12       25.363596       25.146968        0.297018
      -1       2      12       14.234480       14.064139        0.170255
       0       2      12        9.969727        9.912669        0.125841
       1       2      12        9.337318        9.230601        0.111829
       2       2      12        1.507801        1.619228        0.055451
       3       2      12       11.278301       11.298672        0.154616
      -4       3      12        8.574051        8.571114        0.099456
      -3       3      12       15.773013       15.931416        0.180225
      -2       3      12       22.520536       22.459742        0.250059
      -1       3      12        1.149926        1.164732        0.067371
       0       3      12        6.451541        7.228485        0.087827
       1       3      12       14.308820       14.356183        0.163227
      -6       1      13        5.309838        5.399722        0.070088
      -5       1      13        7.298324        7.247965        0.088356
      -4       1      13        9.576324        9.424065        0.106233
      -3       1      13        2.232811        2.195404        0.047964
      -2       1      13       13.790674       13.671137        0.157071
      -1       1      13        5.724953        5.630186        0.068802
       0       1      13       12.425582       12.297967        0.142310
       1       1      13        6.345747        6.331272        0.075314
       2       1      13       26.441319       26.463560        0.303476
       3       1      13       14.478241       14.566056        0.165709
      -5       2      13       20.732483       20.730412        0.237731
      -4       2      13        4.429016        4.452977        0.059003
      -3       2      13       17.732795       17.691523        0.211821
      -2       2      13       13.451334       13.388054        0.153630
      -1       2      13        8.805407        8.684296        0.107117
       0       2      13        7.666107        7.638390        0.096573
       1       2      13       12.672213       12.631310        0.143316
       2       2      13       14.519936       14.448529        0.168473
      -3       3      13        7.484506        7.522965        0.090065
      -2       3      13        4.667056        4.755944        0.066594
      -1       3      13        2.673406        2.505634        0.066126
       0       3      13        0.431783        0.587367        0.161221
      -6       0      14       12.269212       12.273956        0.139295
      -5       0      14        1.931174        1.845616        0.059671
      -4       0      14        3.248648        3.293782        0.054646
      -3       0      14       10.208397       10.281537        0.119844
      -2       0      14       18.143333       18.009997        0.237265
      -1       0      14       16.955168       16.836864        0.206170
       0       0      14       17.628991       17.799438        0.296581
       1       0      14       22.444110       22.667598        0.267821
       2       0      14       23.956712       24.087756        0.279354
       3       0      14        4.697198        4.785499        0.097322
      -6       1      14       11.306878       11.284946        0.128782
      -5       1      14       12.419508       12.386686        0.140462
      -4       1      14        9.872027        9.905403        0.113773
      -3       1      14        1.392309        1.345697        0.056046
      -2       1      14       10.492596       10.387492        0.123965
      -1       1      14       16.349478       16.383528        0.199895
       0       1      14        7.293589        7.271864        0.101090
       1       1      14       27.264282       27.213967        0.308577
       2       1      14        4.318335        4.314279        0.065867
      -5       2      14        1.830475        2.007063        0.056319
      -4       2      14       11.493602       11.422784        0.133409
      -3       2      14        2.212317        2.334802        0.058533
      -2       2      14        9.050707        8.867299        0.103396
      -1       2      14        2.722433        2.767761        0.061343
       0       2      14       18.512101       18.385048        0.230435
       1       2      14        6.251168        6.184578        0.078761
      -5       1      15       15.160278       15.196710        0.172397
      -4       1      15        0.786402        0.817068        0.076865
      -3       1      15        0.898699        0.714003        0.101059
      -2       1      15        8.166132        8.127730        0.102395
      -1       1      15        7.822013        7.820230        0.110172
       0       1      15        4.568978        4.508991        0.076159
       1       1      15        4.914699        4.929402        0.066995
      -3       2      15       12.934730       12.898062        0.150121
      -2       2      15        3.651702        3.528456        0.062911
      -1       2      15        8.551958        8.492055        0.115481
       0       2      15       23.829366       23.722563        0.302059
      -4       0      16       18.229666       18.139735        0.222983
      -3       0      16        8.827749        8.920818        0.119909
      -2       0      16        8.183898        8.192741        0.110538
      -1       0      16       11.545800       11.313267        0.156206
       0       0      16        7.993029        8.120653        0.126405
      -4       1      16       11.269867       11.298230        0.130419
      -3       1      16       13.659556       13.550646        0.166700
      -2       1      16        2.449509        2.452917        0.062498
      -1       1      16        6.007215        5.985065        0.084811
       0       1      16        4.621929        4.629255        0.069101

# start Validation Reply Form
_vrf_PLAT417_HAR_B3LYP_oxa13_07
;
PROBLEM: Short Inter D-H..H-D
RESPONSE: This is a very strong hydrogen bond and this is the reason why
the distance is so short.
;
# end Validation Reply Form
