# Supplementary material for: On the accuracy and precision of X-ray and neutron diffraction results as a function of resolution and the electron density model
Source: IUCrJ. 2020 Aug 25;7(Pt 5):920–33. doi: 10.1107/S2052252520010441 (PMC7467170; doi:10.1107/S2052252520010441)
Supplement: Supplementary file 2 [file m-07-00920-sup2.zip › cif_deposition/HAR_B3LYP_oxa13_08.cif]

# ========================
# TONTO generated CIF file
# ========================

data_HAR_B3LYP_oxa13_08

_audit_creation_date               2016-1-14
_audit_creation_method             'Tonto 3.2.0 v. 196f026'

# --------------------
# Chemical information
# --------------------

_chemical_formula_sum             'C2 H6 O6'
_chemical_formula_moiety          'C2 H2 O4, 2(H2 O)'
_chemical_formula_weight           126.07
_chemical_compound_source          'see text'
_chemical_absolute_configuration   unk

# --------------------
# Symmetry information
# --------------------

_symmetry_cell_setting             Monoclinic
_symmetry_space_group_name_H-M     'P 21/c'
_symmetry_space_group_name_Hall    '-P 2ybc'
_symmetry_Int_Tables_number        '14'

loop_
    _symmetry_equiv_pos_as_xyz
'+x, +y, +z'
'-x, -y, -z'
'-x, +y+1/2, -z+1/2'
'+x, -y+1/2, +z+1/2'

# ---------------------
# Unit cell information
# ---------------------

_cell_length_a                6.0958(5) 
_cell_length_b                3.4955(3) 
_cell_length_c                11.856(1) 
_cell_angle_alpha             90.00 
_cell_angle_beta              103.895(5) 
_cell_angle_gamma             90.00 
_cell_volume                   245.23(4) 

_cell_formula_units_Z             2
_cell_measurement_temperature     100(1)
_cell_measurement_reflns_used     2428
_cell_measurement_theta_min       3.4429
_cell_measurement_theta_max       26.418
_exptl_crystal_density_diffrn     1.710
_exptl_crystal_F_000              132 
_exptl_absorpt_coefficient_mu     0.181 
_exptl_crystal_description        unspecified
_exptl_crystal_size_max                 0.134
_exptl_crystal_size_mid                 0.131
_exptl_crystal_size_min                 0.119
_exptl_crystal_colour             colourless
_exptl_absorpt_correction_type    multi-scan
_exptl_absorpt_process_details
;
 Absorption correction done by SORTAV
 Blessing, R. H.: (1995) Acta Cryst. A51, 33-38
;
_exptl_absorpt_correction_T_min    0.964
_exptl_absorpt_correction_T_max    0.996

#=======================================================================

# EXPERIMENTAL DATA

_diffrn_ambient_temperature            100(1)
_diffrn_radiation_type                 'Mo K\a'
_diffrn_radiation_source               'TXS rotating anode'
_diffrn_radiation_wavelength           0.71073
_diffrn_radiation_monochromator        'multi-layer optics'
_diffrn_measurement_device
;
Bruker AXS Kappa APEX II Ultra diffractometer
;
_diffrn_measurement_device_type        'APEX II CCD detector'
_diffrn_measurement_method             '\w-scans'

_diffrn_measured_fraction_theta_max     0.990
_diffrn_reflns_number                  21907
_diffrn_reflns_av_r_equivalents        0.0241

# ------------------
# Refinement details
# ------------------

_reflns_number_gt                  505
_reflns_threshold_expression      >0sigma(F)

#  
# Refinement details
#  
_refine_special_details          
;
  .  H thermal motions refined anisotropically.
  .  Hirshfeld atom refinement (HAR):
     .  Uses aspherical atomic scattering factors
        obtained from Hirshfeld partitioning of a
        gaussian quantum chemical wavefunction.
     .  Hirshfeld weight functions obtained from
        spherically averaged unrestricted atomic
        densities.
  .  Wavefunction type : rks b3lypgxb3lypgc using cluster
 charges, radius=8.0 angstrom
  .  Gaussian basis set: cc pVTZ
  .  Refinement based on |F| with weight=1/sigma(|F|)
  .  Negative |F|^^2 were pruned from the data
  .  Eigenvalues < 0.1E-04 removed from normal equations
  .  Reflection used in the refinement appear below
  .  Refined using the Tonto program:
     .  Version: 3.2 v. 196f026
     .  Platform: INTEL-ifort-on-LINUX
     .  Build date: Wed Feb  4 17:27:23 CET 2015
;

# Standard CIF keys and data

_refine_ls_structure_factor_coeff  F
_refine_ls_matrix_type             full
_refine_ls_R_factor_gt             0.0113
_refine_ls_wR_factor_gt            0.0145
_refine_ls_goodness_of_fit_ref     1.017081
_refine_ls_number_reflns           505
_refine_ls_number_parameters       64
_refine_ls_number_restraints       0
_refine_ls_number_constraints      0
_refine_ls_hydrogen_treatment      refall
_refine_ls_weighting_scheme        sigma
_refine_ls_weighting_details       'w=1/\s(F)'
_refine_ls_shift/su_max            0.0100
_refine_ls_extinction_method       none

_refine_diff_density_max               0.065499
_refine_diff_density_min              -0.068497 

# ---------------------
# Coordinates and ADP's
# ---------------------

loop_
_atom_site_label
_atom_site_fract_x
_atom_site_fract_y
_atom_site_fract_z
_atom_site_adp_type
_atom_site_occupancy
O1 0.43493(3) 0.44400(6) 0.34991(2) Uani 1.000000000
O2 0.24248(4) 0.74246(6) 0.46368(2) Uani 1.000000000
C1 0.40298(4) 0.55877(7) 0.44797(2) Uani 1.000000000
H1 0.303(2) 0.517(3) 0.2803(8) Uani 1.000000000
O5 0.13013(4) 0.63123(7) 0.17860(2) Uani 1.000000000
H3 0.193(1) 0.695(2) 0.1127(7) Uani 1.000000000
H4 0.009(1) 0.458(3) 0.1505(7) Uani 1.000000000

loop_
_atom_site_aniso_label
_atom_site_aniso_U_11
_atom_site_aniso_U_22
_atom_site_aniso_U_33
_atom_site_aniso_U_12
_atom_site_aniso_U_13
_atom_site_aniso_U_23
O1 0.0124(1) 0.0186(1) 0.0081(2) 0.00466(8) 0.0015(1) -0.00043(7)
O2 0.0107(1) 0.0178(1) 0.0095(1) 0.00528(7) 0.00092(9) -0.00076(7)
C1 0.0089(1) 0.0110(1) 0.0080(2) 0.00152(8) 0.0011(1) -0.00009(8)
H1 0.041(5) 0.036(4) 0.034(7) -0.001(4) 0.018(5) -0.007(5)
O5 0.0103(1) 0.0177(1) 0.0096(1) -0.00184(7) 0.0006(1) 0.00104(8)
H3 0.032(4) 0.029(4) 0.030(4) 0.005(3) 0.005(4) 0.002(3)
H4 0.028(3) 0.044(5) 0.034(4) -0.007(4) 0.008(3) 0.003(4)

loop_
_geom_bond_atom_site_label_1
_geom_bond_atom_site_label_2
_geom_bond_distance
 O1 C1 1.2881(3)
 O2 C1 1.2213(4)
 O1 H1 1.04(1)
 O5 H3 0.977(9)
 O5 H4 0.955(8)

loop_
_geom_angle_atom_site_label_1     
_geom_angle_atom_site_label_2
_geom_angle_atom_site_label_3
_geom_angle     
 O1 C1 O2  126.96(2)
 C1 O1 H1 113.0(4)
 H3 O5 H4 106.4(6)

# Standard CIF keys and data

# ---------------
# Reflection data
# ---------------

loop_
    _diffrn_refln_index_h
    _diffrn_refln_index_k
    _diffrn_refln_index_l
    _diffrn_refln_F_calc
    _diffrn_refln_F_meas
    _diffrn_refln_F_sigma
       1       0       0       47.318112       46.615770        1.153698
       2       0       0       11.385144       11.843141        0.224622
       3       0       0       47.377797       47.610083        0.684504
       4       0       0       16.136528       16.134745        0.248588
       5       0       0       19.199299       19.451735        0.329497
       6       0       0       36.980081       36.684193        0.560793
       7       0       0       25.221144       25.377746        0.323605
       2       1       0       45.544255       45.852372        0.596212
       3       1       0       25.253594       25.100996        0.454089
       4       1       0        3.714891        3.776771        0.138915
       5       1       0        1.596883        1.657619        0.170138
       6       1       0        1.937221        1.873019        0.199221
       7       1       0       22.104625       22.082119        0.248430
       0       2       0        8.916613        9.309941        0.330687
       1       2       0       43.342684       44.476286        1.421089
       2       2       0       54.922827       54.207841        0.747949
       3       2       0        3.456162        3.576311        0.157101
       4       2       0       26.434419       26.450709        0.344005
       5       2       0       12.029103       11.797881        0.196157
       6       2       0        0.556326        0.561338        0.110893
       1       3       0       10.653558       10.754999        0.225042
       2       3       0        8.765868        8.921323        0.195327
       3       3       0       20.442999       20.647034        0.234293
       4       3       0        5.830838        5.939108        0.076088
       5       3       0       26.856205       26.933065        0.303946
       0       4       0        4.053912        4.100488        0.066631
       1       4       0       10.289411       10.299029        0.116691
       2       4       0        8.665214        8.746657        0.099981
      -7       1       1       10.299545       10.342630        0.119128
      -6       1       1        2.860737        2.683300        0.157929
      -5       1       1       18.238821       18.037461        0.237180
      -4       1       1       22.873361       23.236824        0.309766
      -3       1       1       43.282030       43.648253        0.548485
      -2       1       1       32.567787       33.290990        0.448182
       0       1       1       51.867033       52.099328        0.697869
       1       1       1       14.641556       14.796283        0.486846
       2       1       1       19.438198       19.941163        0.285376
       3       1       1       50.367528       49.647155        0.670834
       4       1       1       30.052340       29.728774        0.360764
       5       1       1       25.120079       25.425971        0.318402
       6       1       1       32.875429       32.936758        0.472470
       7       1       1        2.586844        2.597999        0.052101
      -6       2       1       20.462917       20.359027        0.227460
      -5       2       1        7.450865        7.475226        0.192095
      -4       2       1       17.759060       17.298266        0.352470
      -3       2       1       22.181066       22.149944        0.293366
      -2       2       1       29.677003       29.641694        0.456252
      -1       2       1       28.740738       28.671066        0.373186
       0       2       1       20.851228       21.660102        0.365736
       1       2       1       39.584788       39.777003        0.732798
       2       2       1        3.190037        3.401176        0.184967
       3       2       1        6.964368        6.638298        0.225342
       4       2       1       21.066493       20.950656        0.288130
       5       2       1       12.267847       12.372954        0.149207
       6       2       1        7.443044        7.421253        0.088041
      -5       3       1       10.884847       10.822661        0.121260
      -4       3       1        5.525634        5.568213        0.085696
      -3       3       1        4.759169        4.701702        0.277450
      -2       3       1       29.024567       28.801042        0.416187
      -1       3       1        0.634415        0.711266        0.481702
       0       3       1       17.369671       17.726816        0.254266
       1       3       1       13.598798       13.837991        0.279599
       2       3       1       13.282154       12.952220        0.155345
       3       3       1        3.544416        3.531997        0.095429
       4       3       1       14.695111       14.755338        0.160476
       5       3       1       12.589828       12.681877        0.142738
      -3       4       1       11.199809       11.144954        0.126333
      -2       4       1        9.793318        9.864076        0.111794
      -1       4       1        5.965647        5.954914        0.070188
       0       4       1        8.531853        8.447248        0.095003
       1       4       1        1.891981        1.857902        0.052494
       2       4       1        0.324265        0.222486        0.222486
      -7       0       2        9.207254        9.158111        0.106481
      -6       0       2       32.690781       33.059946        0.490328
      -5       0       2       22.803310       23.131364        0.298055
      -4       0       2       75.105885       74.370828        1.730550
      -3       0       2        9.329552        9.194672        0.200674
      -2       0       2       60.408798       59.502185        1.100986
       0       0       2       28.206094       29.177731        0.425514
       1       0       2        7.616203        7.540225        0.331411
       3       0       2       33.001665       32.880389        0.551300
       4       0       2        0.035434        0.714563        0.628540
       5       0       2       62.745707       61.809870        1.339877
       6       0       2       13.204763       13.228379        0.145948
       7       0       2       14.372616       14.335969        0.159580
      -7       1       2       22.632748       22.671568        0.252826
      -6       1       2        6.361526        6.359796        0.138944
      -5       1       2       38.692872       38.521812        0.477233
      -4       1       2       18.153896       18.234034        0.222926
      -3       1       2       13.792210       14.008212        0.233961
      -2       1       2       56.727714       56.416398        0.761839
      -1       1       2       29.269346       30.235575        0.431884
       0       1       2       22.616642       22.869631        0.327670
       1       1       2       49.578531       49.961285        0.972409
       2       1       2        4.102124        3.941700        0.167843
       3       1       2       50.733490       50.801083        0.658985
       4       1       2       33.036113       32.770261        0.410873
       5       1       2       18.470395       18.309287        0.321514
       6       1       2       18.814767       18.744332        0.226773
      -6       2       2       15.315612       15.220710        0.170128
      -5       2       2        1.903772        1.300346        0.510979
      -4       2       2        8.877007        8.647832        0.188045
      -3       2       2       32.115598       31.899687        0.594256
      -2       2       2       53.015974       53.772949        0.714679
      -1       2       2        7.030579        6.794704        0.340635
       0       2       2       27.339875       27.892114        0.385024
       1       2       2        0.505887        1.033489        0.828306
       2       2       2        4.138101        4.179234        0.133496
       3       2       2       40.255757       39.720650        0.536724
       4       2       2       41.711183       41.968441        0.563489
       5       2       2        4.471689        4.455222        0.079607
       6       2       2        0.539983        0.698642        0.092176
      -5       3       2        0.698123        0.747195        0.081012
      -4       3       2        8.897581        9.330166        0.268654
      -3       3       2       38.530881       38.807989        0.574234
      -2       3       2       19.963963       20.186877        0.290144
      -1       3       2       13.779167       13.735356        0.285077
       0       3       2       26.095697       25.688713        0.341919
       1       3       2       16.535292       16.150232        0.159610
       2       3       2       23.040206       22.863727        0.258860
       3       3       2       11.067895       11.038116        0.134905
       4       3       2        2.396341        2.488895        0.046990
       5       3       2        5.675607        5.638440        0.070406
      -3       4       2        7.963135        8.022094        0.093160
      -2       4       2       19.049273       18.977618        0.211692
      -1       4       2        7.643736        7.510593        0.086443
       0       4       2       18.495697       18.379880        0.203247
       1       4       2       18.148824       18.088394        0.202925
       2       4       2        3.444589        3.433074        0.051802
      -7       1       3        4.625644        4.687857        0.058926
      -6       1       3        2.716463        2.633610        0.217394
      -5       1       3       17.100789       17.227304        0.221423
      -4       1       3        3.204818        3.384967        0.170468
      -3       1       3       30.364837       30.540629        0.389012
      -2       1       3       10.954545       10.945319        0.377443
      -1       1       3       43.761035       44.597646        0.607760
       0       1       3       10.223311       10.343114        0.247570
       1       1       3       67.770521       68.036020        0.898102
       2       1       3       51.797229       52.120629        0.653358
       3       1       3       15.874528       15.467385        0.229931
       4       1       3       34.988128       34.946531        0.458707
       5       1       3        3.244520        3.240833        0.070029
       6       1       3       11.429906       11.462984        0.126318
      -6       2       3       18.925699       18.824983        0.207518
      -5       2       3        5.005100        5.038849        0.218268
      -4       2       3       21.540075       21.443181        0.297259
      -3       2       3       41.762976       41.747215        0.558746
      -2       2       3        7.426887        7.393443        0.139685
      -1       2       3       31.700135       31.167451        0.659091
       0       2       3        0.789462        1.190504        0.376809
       1       2       3       45.813281       46.041612        0.808548
       2       2       3        9.940096        9.946809        0.182947
       3       2       3       24.674381       24.106016        0.303075
       4       2       3       17.968271       18.124293        0.206146
       5       2       3       11.919530       11.913857        0.141007
       6       2       3        8.990532        8.976191        0.104776
      -5       3       3        6.015935        6.020631        0.072943
      -4       3       3       11.466004       11.678185        0.179489
      -3       3       3        4.705063        6.144672        0.286857
      -2       3       3        3.033329        2.963714        0.201577
      -1       3       3        8.987795        8.882567        0.175099
       0       3       3       22.564651       22.712111        0.262612
       1       3       3        0.692084        0.669477        0.285550
       2       3       3        5.208364        5.124354        0.119256
       3       3       3       24.147389       24.168988        0.285312
       4       3       3        2.869685        2.911992        0.049616
      -2       4       3       13.905715       13.986422        0.158190
      -1       4       3        0.340335        0.308707        0.169065
       0       4       3        4.807099        4.839421        0.060196
       1       4       3        9.165418        9.224478        0.110094
       2       4       3       18.041587       17.942687        0.202619
      -7       0       4       15.423375       15.213152        0.172873
      -6       0       4        4.049111        4.092188        0.176706
      -5       0       4       10.265313       10.418253        0.223647
      -4       0       4       26.204588       26.690635        0.358715
      -3       0       4       22.118364       22.654580        0.736323
      -1       0       4       69.891415       69.533086        1.083250
       0       0       4       19.593933       20.080588        0.335462
       1       0       4      102.704580       99.995000        0.656035
       2       0       4        6.916479        6.948021        0.167092
       3       0       4       11.173208       10.460402        0.257461
       4       0       4       14.538546       14.252017        0.533052
       5       0       4        8.342576        8.397916        0.216352
       6       0       4        3.032836        3.048180        0.057595
      -7       1       4        1.581057        1.601749        0.045407
      -6       1       4       13.808369       13.969252        0.209165
      -5       1       4       23.150668       23.584529        0.313732
      -4       1       4       14.123020       14.108508        0.203833
      -3       1       4       36.154641       36.520405        0.522350
      -2       1       4       45.198707       45.540861        0.633178
      -1       1       4       37.383394       38.148788        0.511439
       0       1       4       94.059736       92.965746        0.630163
       1       1       4       19.618063       19.491024        0.284775
       2       1       4        7.343902        7.321407        0.190068
       3       1       4        8.497712        8.046179        0.176681
       4       1       4        4.110978        3.563285        0.649181
       5       1       4       15.168335       15.314046        0.177666
       6       1       4       17.916529       17.914519        0.199272
      -6       2       4        5.534561        5.647389        0.094822
      -5       2       4       13.040680       12.382649        0.301259
      -4       2       4       19.017084       19.000263        0.252997
      -3       2       4       12.544720       12.316655        0.219135
      -2       2       4       11.473662       11.882340        0.178494
      -1       2       4       36.456741       36.434050        0.494239
       0       2       4       32.816586       32.059164        0.513800
       1       2       4       10.678434       10.338762        0.177561
       2       2       4        2.818642        2.481189        0.169393
       3       2       4       23.168345       23.000217        0.295152
       4       2       4        9.598606        9.636234        0.118356
       5       2       4       18.775434       18.881737        0.217868
      -5       3       4        8.292996        8.172882        0.095197
      -4       3       4       37.672843       37.703316        0.442881
      -3       3       4       16.268116       16.187341        0.263459
      -2       3       4        7.300957        7.478569        0.257212
      -1       3       4       18.245721       17.894971        0.209667
       0       3       4       18.406611       18.520259        0.337025
       1       3       4        6.858139        6.903984        0.090982
       2       3       4       35.697089       35.833364        0.505189
       3       3       4       25.048311       24.875088        0.276104
       4       3       4       16.857630       16.931923        0.189462
      -2       4       4        1.715633        1.727426        0.049898
      -1       4       4        1.631141        1.636276        0.049771
       0       4       4        8.513598        8.509289        0.097987
       1       4       4        4.191068        4.171690        0.059513
      -7       1       5        3.592532        3.625190        0.052236
      -6       1       5       23.710443       23.685439        0.324788
      -5       1       5       13.507310       13.707662        0.193225
      -4       1       5        0.584719        0.651613        0.282154
      -3       1       5       34.865685       34.968414        0.443496
      -2       1       5       10.939941       10.746162        0.213831
      -1       1       5        2.593589        2.492027        0.254350
       0       1       5       19.941414       20.370812        0.296202
       1       1       5       25.538243       25.949374        0.338243
       2       1       5       10.935085       10.785639        0.208304
       3       1       5        5.262594        5.448761        0.192622
       4       1       5       22.884856       22.870068        0.293310
       5       1       5        2.669427        2.774725        0.057171
       6       1       5       18.593412       18.499459        0.206838
      -6       2       5        5.052084        4.995498        0.061433
      -5       2       5       32.190281       31.918647        0.445960
      -4       2       5        5.879590        5.871201        0.163662
      -3       2       5        4.004324        3.490559        0.286031
      -2       2       5        4.179556        4.396703        0.190517
      -1       2       5       53.830838       53.729880        0.758473
       0       2       5       16.919006       16.760668        0.335992
       1       2       5       22.891209       23.264135        0.315061
       2       2       5       29.897362       29.293003        0.390235
       3       2       5       19.161235       19.115177        0.237148
       4       2       5        1.828593        1.783368        0.101434
       5       2       5        9.334408        9.376513        0.107101
      -5       3       5        4.721268        4.627418        0.064415
      -4       3       5       12.946599       12.863126        0.146601
      -3       3       5       11.287323       10.901835        0.502796
      -2       3       5        6.228476        6.171143        0.089531
      -1       3       5        2.123551        2.142032        0.078128
       0       3       5        9.556072        9.534306        0.141171
       1       3       5       11.394140       11.085125        0.167250
       2       3       5        6.778353        6.734686        0.096991
       3       3       5        0.858319        0.879318        0.082073
       4       3       5        4.716743        4.680705        0.064971
      -2       4       5       14.287142       14.281457        0.159842
      -1       4       5       19.019053       18.982360        0.212437
       0       4       5       21.134169       21.237231        0.247234
       1       4       5       17.461576       17.526266        0.196811
      -7       0       6       38.722747       38.883930        0.467267
      -6       0       6       31.042312       31.027891        0.486607
      -5       0       6       26.284957       25.862908        0.369771
      -4       0       6       16.190622       15.927963        0.482251
      -3       0       6        8.760254        9.290856        0.234863
      -2       0       6       31.764812       31.675069        0.620279
      -1       0       6       34.040694       33.968073        0.554603
       0       0       6       76.131418       75.915611        1.180947
       1       0       6       36.128537       35.620219        0.614648
       2       0       6        4.833338        4.807494        0.156903
       3       0       6       58.191662       56.769182        1.042707
       4       0       6        8.764998        8.728631        0.136833
       5       0       6        6.230734        6.216108        0.169208
       6       0       6       15.866082       16.459344        0.180523
      -7       1       6       10.572431       10.574025        0.120317
      -6       1       6       30.008701       30.059940        0.418415
      -5       1       6        4.851329        4.770430        0.143120
      -4       1       6       32.520129       32.064778        0.400761
      -3       1       6        1.413540        1.173201        0.204542
      -2       1       6        5.708484        5.782646        0.444857
      -1       1       6        1.815534        1.288526        0.398470
       0       1       6       42.177472       42.548325        0.580600
       1       1       6       34.804243       34.885527        0.448773
       2       1       6       49.783030       49.304361        0.788899
       3       1       6        5.192015        5.424666        0.244511
       4       1       6       15.315644       15.309474        0.175737
       5       1       6       21.840321       21.583327        0.248848
      -6       2       6        2.563142        2.513742        0.046355
      -5       2       6       21.864553       21.820403        0.315753
      -4       2       6        5.838505        5.866345        0.155653
      -3       2       6       28.565927       28.687279        0.384099
      -2       2       6       20.343621       20.679458        0.278723
      -1       2       6       10.454134       10.220078        0.209584
       0       2       6        5.543143        5.724334        0.309632
       1       2       6       30.592566       30.698697        0.489096
       2       2       6        7.646098        7.728260        0.114654
       3       2       6       16.274499       16.192282        0.208853
       4       2       6        6.376895        6.337113        0.075883
       5       2       6       16.974387       16.804761        0.196330
      -5       3       6        5.259504        5.219674        0.066811
      -4       3       6        7.004479        6.949676        0.080251
      -3       3       6        0.636112        1.299000        0.106691
      -2       3       6       46.648416       46.025645        0.663105
      -1       3       6       24.862435       24.955961        0.285331
       0       3       6        0.994065        1.326989        0.101346
       1       3       6       16.040087       15.600962        0.255930
       2       3       6        3.745261        3.691206        0.070570
       3       3       6       10.784486       11.014082        0.124178
      -1       4       6       21.986467       22.089817        0.606102
      -7       1       7       17.512895       17.378147        0.197344
      -6       1       7        3.964962        3.988358        0.059363
      -5       1       7        2.444306        2.309047        0.195378
      -4       1       7       22.458401       22.330249        0.308214
      -3       1       7       45.101011       44.555471        0.562176
      -2       1       7       14.076257       13.752091        0.192223
      -1       1       7       49.096112       49.472821        0.807946
       0       1       7       14.146526       14.244999        0.237144
       1       1       7       10.455064       10.056341        0.183652
       2       1       7       13.030437       13.161687        0.212169
       3       1       7       13.074615       13.063690        0.156328
       4       1       7        6.966867        6.971729        0.100048
       5       1       7        5.385665        5.347710        0.067558
      -6       2       7        1.124137        1.159698        0.068186
      -5       2       7       11.292597       11.195088        0.129375
      -4       2       7        6.326042        6.427519        0.151613
      -3       2       7       31.396134       31.538706        0.430990
      -2       2       7       14.128058       14.341199        0.208259
      -1       2       7        2.929997        2.735763        0.171255
       0       2       7       28.323829       28.197163        0.421454
       1       2       7       21.828947       21.909359        0.251335
       2       2       7       18.165115       18.509187        0.214106
       3       2       7        4.732707        4.668940        0.086582
       4       2       7       29.906714       30.146476        0.343791
      -4       3       7        5.471882        5.522952        0.067038
      -3       3       7        4.808745        4.795206        0.071013
      -2       3       7       21.909275       21.907761        0.258050
      -1       3       7        3.170553        3.236047        0.082160
       0       3       7        2.412167        2.355971        0.090778
       1       3       7       10.523613       10.541821        0.136054
       2       3       7       13.114703       13.089691        0.148671
       3       3       7        3.541765        3.601527        0.072363
      -7       0       8        1.272780        1.239839        0.073005
      -6       0       8        2.588900        2.664320        0.185530
      -5       0       8       40.439434       41.103771        0.604882
      -4       0       8       58.186834       57.015524        1.119192
      -3       0       8       11.350494       11.385956        0.333807
      -2       0       8       50.857154       51.581295        0.771158
      -1       0       8       53.597913       54.053400        0.900507
       0       0       8       41.400361       41.669293        1.342379
       1       0       8       20.474082       20.061156        0.316284
       2       0       8       24.470148       24.612598        0.447955
       3       0       8        8.085931        7.917765        0.098238
       4       0       8        2.481682        2.483284        0.098457
       5       0       8       29.185355       28.675251        0.351939
      -6       1       8        4.131905        4.162331        0.055021
      -5       1       8        9.981305        9.818503        0.182788
      -4       1       8       31.900791       31.727591        0.410343
      -3       1       8        7.343013        7.082584        0.190995
      -2       1       8       41.200034       40.525547        0.530048
      -1       1       8       23.084363       22.983255        0.381706
       0       1       8       12.671341       12.465553        0.218512
       1       1       8       23.241587       23.232520        0.309388
       2       1       8       16.498529       16.593372        0.194287
       3       1       8       14.860689       15.335254        0.180056
       4       1       8       12.891513       12.705117        0.140086
       5       1       8        2.867082        2.939830        0.136742
      -6       2       8        8.755532        8.813058        0.102605
      -5       2       8        3.237503        3.282682        0.050345
      -4       2       8       21.856194       22.207881        0.391832
      -3       2       8       41.016836       41.280262        0.592057
      -2       2       8       13.092981       13.052586        0.238531
      -1       2       8       16.641785       16.784815        0.231265
       0       2       8        1.405493        1.574897        0.081947
       1       2       8        5.856012        5.900085        0.085534
       2       2       8       18.027727       18.073185        0.212334
       3       2       8       24.531653       24.566441        0.285172
       4       2       8        2.094602        2.099786        0.056284
      -4       3       8        1.209776        1.265938        0.050908
      -3       3       8       10.144078       10.186756        0.115013
      -2       3       8       12.234961       12.233560        0.150928
      -1       3       8        6.206431        6.166685        0.072753
       0       3       8       24.198591       23.932405        0.300012
       1       3       8       12.110428       12.103305        0.148390
       2       3       8        3.137694        3.201562        0.050531
      -6       1       9       15.883380       16.023420        0.180441
      -5       1       9       39.349440       39.405330        0.624535
      -4       1       9       16.369154       16.260689        0.226662
      -3       1       9       18.821543       18.831357        0.249914
      -2       1       9       11.398966       11.596120        0.185160
      -1       1       9       31.978072       31.806131        0.414254
       0       1       9       14.816200       15.009997        0.243819
       1       1       9       33.226828       33.124462        0.640620
       2       1       9       32.303745       32.541358        0.483442
       3       1       9        2.957002        2.849456        0.066957
       4       1       9       10.956997       10.829589        0.126319
      -5       2       9        0.857837        0.950789        0.064392
      -4       2       9        9.003596        8.937617        0.184218
      -3       2       9       17.500390       17.259780        0.278025
      -2       2       9        9.892034        9.872284        0.186986
      -1       2       9        6.829212        6.842003        0.091077
       0       2       9       17.954089       18.111046        0.209650
       1       2       9        6.629673        6.665358        0.094514
       2       2       9       21.269538       21.650866        0.247829
       3       2       9        3.656634        3.664833        0.056093
      -4       3       9       14.680044       14.722432        0.171487
      -3       3       9        5.412283        5.624055        0.068428
      -2       3       9        6.777706        6.871535        0.079408
      -1       3       9        2.609483        2.622632        0.044338
       0       3       9       15.537570       15.501290        0.174843
       1       3       9        7.621613        7.646829        0.089647
      -6       0      10       40.948092       41.261483        0.501944
      -5       0      10       24.205405       24.320567        0.489915
      -4       0      10        3.219162        2.854961        0.563935
      -3       0      10        4.760093        4.847474        0.195270
      -2       0      10       33.489633       33.302102        0.471781
      -1       0      10        4.357813        3.941320        0.357188
       0       0      10       48.211705       49.031520        0.710924
       1       0      10       62.754294       62.686920        1.373953
       2       0      10       14.077158       14.233763        0.224480
       3       0      10        2.707382        2.597749        0.059108
       4       0      10        5.158057        5.076909        0.079009
      -6       1      10       17.134646       17.164790        0.193048
      -5       1      10       12.310256       12.224156        0.139042
      -4       1      10        0.582914        0.693614        0.693614
      -3       1      10        4.526598        4.615842        0.150979
      -2       1      10       13.603068       13.838353        0.196872
      -1       1      10        0.578255        0.542125        0.542125
       0       1      10       29.368143       29.256623        0.434063
       1       1      10       20.498214       20.802644        0.241029
       2       1      10       15.671874       16.003437        0.191100
       3       1      10       22.254650       22.193468        0.243752
      -5       2      10        0.197495        0.298161        0.183270
      -4       2      10       13.412951       13.298496        0.150112
      -3       2      10        8.047605        8.239660        0.226733
      -2       2      10       22.881457       22.965844        0.288763
      -1       2      10       32.915306       33.250865        0.413082
       0       2      10       12.338806       12.503200        0.151277
       1       2      10        5.157723        5.178417        0.067155
       2       2      10       21.048656       21.002381        0.236062
       3       2      10        8.204575        8.087707        0.097212
      -3       3      10       10.867322       10.893117        0.125573
      -2       3      10       11.416561       11.489560        0.129543
      -1       3      10       13.638780       13.650275        0.155461
       0       3      10        2.780444        2.788763        0.050808
      -6       1      11        4.970264        4.921179        0.065872
      -5       1      11        1.014981        1.047712        0.071597
      -4       1      11        3.236861        3.030083        0.288805
      -3       1      11       30.542180       30.407236        0.415570
      -2       1      11       21.952140       21.955865        0.306384
      -1       1      11       20.597120       20.558696        0.273973
       0       1      11       34.442429       35.190482        0.433612
       1       1      11        0.585686        0.744312        0.183687
       2       1      11        3.151551        3.194370        0.062757
       3       1      11        8.846953        8.846468        0.104386
      -5       2      11       15.231772       14.447491        0.891312
      -4       2      11        6.616307        6.685806        0.079067
      -3       2      11       11.709111       11.636580        0.133972
      -2       2      11        8.917094        8.881104        0.111497
      -1       2      11       20.636867       20.569881        0.245019
       0       2      11        2.823537        2.860455        0.048907
       1       2      11        7.060818        7.041591        0.096521
       2       2      11       13.582991       13.581605        0.158863
      -5       0      12       15.813885       15.975293        0.195243
      -4       0      12       37.357539       37.052395        0.489983
      -3       0      12       28.895870       29.419891        0.484619
      -2       0      12        9.856447        9.888225        0.365516
      -1       0      12       25.410230       25.157504        0.382920
       0       0      12        8.892493        9.163460        0.123549
       1       0      12        5.969821        5.966993        0.090769
       2       0      12       21.076303       21.303756        0.231973
      -5       1      12       11.981650       11.975809        0.135201
      -4       1      12       21.695451       21.535552        0.250111
      -3       1      12       17.598169       17.410629        0.204235
      -2       1      12        7.407134        7.384985        0.106867
      -1       1      12       22.398079       22.644425        0.343529
       0       1      12        1.152832        1.127253        0.071507
       1       1      12        3.373513        3.370460        0.059569
       2       1      12       11.873784       11.927699        0.141266
      -4       2      12        2.132166        2.156664        0.049249
      -3       2      12        3.570951        3.549789        0.056223
      -2       2      12       25.168457       25.052545        0.281392
      -1       2      12       14.079709       13.961017        0.171528
       0       2      12        9.839284        9.837378        0.118016
       1       2      12        9.147126        9.144452        0.108911
      -4       1      13        9.534955        9.309350        0.106524
      -3       1      13        2.196242        2.170991        0.051793
      -2       1      13       13.668499       13.548432        0.159257
      -1       1      13        5.660508        5.585248        0.072173
       0       1      13       12.224770       12.195901        0.144760
       1       1      13        6.274749        6.262348        0.078821
      -2       2      13       13.245266       13.249151        0.155259
      -1       2      13        8.717676        8.630527        0.103805
      -4       0      14        3.161312        3.232182        0.060905
      -3       0      14       10.016769       10.068267        0.128951
      -2       0      14       17.953260       17.835078        0.226557
      -1       0      14       16.684587       16.650526        0.190574
       0       0      14       17.455411       17.659275        0.294944
      -3       1      14        1.432349        1.331653        0.067731
      -2       1      14       10.326210       10.253292        0.125114
      -1       1      14       16.177390       16.212958        0.205772
       0       1      14        7.241497        7.146118        0.150405

# start Validation Reply Form
_vrf_PLAT417_HAR_B3LYP_oxa13_08
;
PROBLEM: Short Inter D-H..H-D
RESPONSE: This is a very strong hydrogen bond and this is the reason why
the distance is so short.
;
# end Validation Reply Form
