# Supplementary material for: On the accuracy and precision of X-ray and neutron diffraction results as a function of resolution and the electron density model
Source: IUCrJ. 2020 Aug 25;7(Pt 5):920–33. doi: 10.1107/S2052252520010441 (PMC7467170; doi:10.1107/S2052252520010441)
Supplement: Supplementary file 2 [file m-07-00920-sup2.zip › cif_deposition/HAR_B3LYP_oxa15_05.cif]

# ========================
# Tonto generated CIF file
# ========================

# Note: This is an incomplete CIF file, edit it
# in order for it to be acceptable

data_HAR_B3LYP_oxa15_05

_audit_creation_date               2016-8-18
_audit_creation_method             'Tonto 3.6.1 github v. 844e42c'

# ====================
# Chemical information
# ====================

_chemical_formula_sum             'C2 H6 O6'
_chemical_formula_moiety          'C2 H2 O4, 2(H2 O)'
_chemical_formula_weight           126.07
_chemical_compound_source           'see text'
_chemical_absolute_configuration    unk

# ====================
# Symmetry information
# ====================

_symmetry_cell_setting             Monoclinic
_symmetry_space_group_name_H-M     'p 21/c'
_symmetry_space_group_name_Hall    '-P 2ybc'
_symmetry_Int_Tables_number        '14'

loop_
    _symmetry_equiv_pos_as_xyz
'+x, +y, +z'
'-x, -y, -z'
'-x, +y+1/2, -z+1/2'
'+x, -y+1/2, +z+1/2'

# =====================
# Unit cell information
# =====================

_cell_length_a                      6.0991(1)
_cell_length_b                      3.49792(8)
_cell_length_c                      11.8545(3)
_cell_angle_alpha                   90.00
_cell_angle_beta                    103.922(2)
_cell_angle_gamma                   90.00
_cell_volume                        245.4759(97)

_cell_formula_units_Z               2
_cell_measurement_temperature   100.00(10) 
_cell_measurement_reflns_used   10117
_cell_measurement_theta_min     3.4430
_cell_measurement_theta_max     45.2140

_exptl_crystal_density_diffrn     1.707
_exptl_crystal_F_000              132 
_exptl_absorpt_coefficient_mu     0.181 
_exptl_crystal_description        unspecified
_exptl_crystal_size_max              0.234
_exptl_crystal_size_mid              0.212  
_exptl_crystal_size_min              0.103
_exptl_crystal_colour             colourless
_exptl_absorpt_correction_type    multi-scan
_exptl_absorpt_process_details
;
 Absorption correction done by SORTAV
 Blessing, R. H.: (1995) Acta Cryst. A51, 33-38
;
_exptl_absorpt_correction_T_min    0.984
_exptl_absorpt_correction_T_max    0.990

#=======================================================================

# EXPERIMENTAL DATA

_diffrn_reflns_av_R_equivalents   0.0000
_diffrn_reflns_av_unetI/netI      0.0241
_diffrn_reflns_limit_h_max        11
_diffrn_reflns_limit_h_min        -12
_diffrn_reflns_limit_k_max        6
_diffrn_reflns_limit_k_min        0
_diffrn_reflns_limit_l_max        23
_diffrn_reflns_limit_l_min        0
_diffrn_reflns_number             2045
_diffrn_reflns_theta_full         26.00
_diffrn_reflns_theta_max          45.29
_diffrn_reflns_theta_min          3.44
_diffrn_ambient_temperature       100.00(10) 
_diffrn_measured_fraction_theta_full 1.000
_diffrn_measured_fraction_theta_max 1.000
_diffrn_measurement_device_type   'Bruker APEX-II CCD'
_diffrn_measurement_method        '\f and \w scans'
_diffrn_radiation_monochromator   'graphite'
_diffrn_radiation_type            MoK\a
_diffrn_radiation_wavelength      0.71073
_diffrn_source                    'fine-focus sealed tube'
_diffrn_standards_number          0
_reflns_number_gt                 1848
_reflns_number_total              2045
_reflns_threshold_expression      >0sigma(F)

# ==================
# Refinement details
# ==================

_refine_ls_kind                    'Hirshfeld atom refinement (HAR)'

_refine_QCr_Psi_constraint         'none'

_refine_ls_SVD_threshold           0.1E-02
_refine_ls_coordinate_system       cartesian
_refine_ls_structure_factor_coeff  F
_refine_ls_matrix_type             full
_refine_ls_R_factor_gt             0.0145
_refine_ls_R_factor_all            0.0145
_refine_ls_wR_factor_gt            0.0156
_refine_ls_wR_factor_all           0.0156
_refine_ls_R_Fsqd_factor           0.0268
_refine_ls_goodness_of_fit_gt      0.982184
_refine_ls_goodness_of_fit_all     0.982184
_refine_ls_number_reflns           1989
_refine_ls_number_parameters       64
_refine_ls_number_restraints       0
_refine_ls_number_constraints      0
_refine_ls_hydrogen_treatment      refall
_refine_ls_weighting_scheme        sigma
_refine_ls_weighting_details       'w=1/\s(F)'
_refine_ls_shift/su_conv_tol       0.0100
_refine_ls_shift/su_max            0.0018
_refine_ls_shift/su_max_mean       0.0003
_refine_ls_shift/su_max_par        'O5 Uxy'
_refine_ls_extinction_method       none

_refine_diff_density_max               0.117180
_refine_diff_density_min              -0.173778 

#  
# Refinement details
#  
_refine_special_details          
;
  .  H thermal motions refined anisotropically.
  .  Hirshfeld atom refinement (HAR):
     .  Uses aspherical atomic scattering factors
        obtained from Hirshfeld partitioning of a
        gaussian quantum chemical wavefunction.
     .  Hirshfeld weight functions obtained from
        spherically averaged unrestricted atomic
        densities.
  .  Wavefunction type : rks b3lypgxb3lypgc using cluster
 charges, radius=8.0 angstrom
  .  Gaussian basis set: cc pVTZ
  .  Refinement based on |F| with weight=1/sigma(|F|)
  .  Negative |F|^^2 were pruned from the data
  .  Eigenvalues < 0.1E-02 removed from normal equations
  .  Reflection used in the refinement appear below
  .  Refined using the Tonto program:
     .  Version: 3.6.1 v. 844e42c
     .  Platform: Linux-2.6.32-642.3.1.el6.x86_64
     .  Build date: 2016-07-21 17:13
;

# ======================
# Fractional coordinates
# ======================

# . These are in standard presentation

loop_
_atom_site_label
_atom_site_fract_x
_atom_site_fract_y
_atom_site_fract_z
_atom_site_U_iso_or_equiv
_atom_site_adp_type
_atom_site_occupancy
_atom_site_disorder_group
  O1  0.43484(2)  0.44407(4)  0.349889(9)  0.01315(4)  Uani  1.000000  0
  O2  0.24244(2)  0.74246(3)   0.46371(1)  0.01281(4)  Uani  1.000000  0
  C1  0.40308(2)  0.55873(4)  0.44800(1)   0.00937(4)  Uani  1.000000  0
  H1   0.301(1)   0.521(2)    0.2779(6)    0.032(3)    Uani  1.000000  0
  O5  0.13013(2)  0.63099(4)  0.178551(9)  0.01264(4)  Uani  1.000000  0
  H3   0.191(1)   0.697(2)    0.1132(5)    0.035(3)    Uani  1.000000  0
  H4   0.009(1)   0.457(2)    0.1500(5)    0.036(3)    Uani  1.000000  0


# ========================
# Crystal axis system ADPs
# ========================

# . These are in standard presentation

loop_
_atom_site_aniso_label
_atom_site_aniso_U_11
_atom_site_aniso_U_22
_atom_site_aniso_U_33
_atom_site_aniso_U_12
_atom_site_aniso_U_13
_atom_site_aniso_U_23
  O1  0.01271(4)  0.01892(5)  0.00781(4)   0.00462(3)  0.00169(3)  -0.00074(3)
  O2  0.01103(3)  0.01809(4)  0.00929(4)   0.00540(3)  0.00113(3)  -0.00066(3)
  C1  0.00913(4)  0.01133(4)  0.00766(4)   0.00166(3)  0.00134(3)  -0.00004(3)
  H1  0.024(3)    0.034(3)    0.036(4)     0.001(3)    0.014(3)    -0.008(3)
  O5  0.01058(3)  0.01816(4)  0.00918(4)  -0.00180(3)  0.00071(3)   0.00101(3)
  H3  0.037(3)    0.042(3)    0.026(3)    -0.003(3)    0.007(2)     0.006(3)
  H4  0.033(3)    0.036(3)    0.038(4)    -0.011(2)    0.006(3)     0.000(3)

loop_
_geom_bond_atom_site_label_1
_geom_bond_atom_site_label_2
_geom_bond_distance
 O1 C1 1.2881(2)
 O2 C1 1.2229(2)
 O1 H1 1.062(7)
 O5 H3 0.965(6)
 O5 H4 0.953(5)

loop_
_geom_angle_atom_site_label_1     
_geom_angle_atom_site_label_2
_geom_angle_atom_site_label_3
_geom_angle     
 O1 C1 O2  126.95(1)
 C1 O1 H1 113.2(3)
 H3 O5 H4 106.4(5)

# Standard CIF keys and data

# ===============
# Reflection data
# ===============


_reflns_d_resolution_high           5.919944
_reflns_d_resolution_low            0.500039
_reflns_limit_h_max                 11
_reflns_limit_h_min                 -12
_reflns_limit_k_max                 6
_reflns_limit_k_min                 0
_reflns_limit_l_max                 23
_reflns_limit_l_min                 0

_reflns_special_details
;
* Specify symmetry and Friedel pair averaging *

. Only reflections which satisfy the threshold expression
  are listed below, and only they are considered observed,
  thus the *_gt, *_all, & *_total data are always the same
;

loop_
    _refln_index_h
    _refln_index_k
    _refln_index_l
    _refln_F_calc
    _refln_F_meas
    _refln_F_sigma
       1       0       0       34.589497       34.180257        0.522866
       2       0       0        8.534860        8.932637        0.112886
       3       0       0       34.853334       35.033127        0.366140
       4       0       0       11.788424       11.708544        0.145240
       5       0       0       13.865737       13.901079        0.169728
       6       0       0       26.939500       26.957003        0.292232
       7       0       0       18.379874       18.387496        0.200138
       8       0       0        9.204186        9.184117        0.108270
       9       0       0        7.354594        7.304656        0.093970
      10       0       0        4.805014        4.809886        0.130035
      11       0       0       10.097743        9.999900        0.125843
       1       1       0       69.604810       69.433637        0.757659
       2       1       0       33.403159       33.686644        0.365780
       3       1       0       18.547428       18.537260        0.206411
       4       1       0        2.721449        2.662011        0.065301
       5       1       0        1.119783        1.201000        0.160087
       6       1       0        1.435846        1.288953        0.138736
       7       1       0       16.045954       16.029660        0.178162
       9       1       0       10.151263       10.157756        0.117337
      10       1       0        5.457604        5.539314        0.075524
       0       2       0        6.681509        6.603560        0.080677
       1       2       0       31.671985       31.889653        0.350630
       2       2       0       40.200101       40.257670        0.430167
       3       2       0        2.505734        2.326607        0.109492
       4       2       0       19.190390       19.374984        0.222960
       5       2       0        8.730445        8.642511        0.119132
       6       2       0        0.430412        0.312730        0.312730
       7       2       0       10.480009       10.502857        0.118253
       8       2       0       11.454020       11.378488        0.129044
       9       2       0        2.334180        2.272290        0.075269
      10       2       0        5.378045        5.231730        0.075666
      11       2       0        0.600799        0.054772        0.419569
       1       3       0        7.708017        7.794164        0.111912
       2       3       0        6.302791        6.500154        0.113605
       3       3       0       14.850812       15.055896        0.179740
       4       3       0        4.179808        4.128801        0.069737
       5       3       0       19.481875       19.500513        0.215285
       7       3       0        1.317436        1.265069        0.069076
       8       3       0        7.397744        7.344998        0.087106
       9       3       0        2.548227        2.568463        0.074430
      10       3       0        1.552301        1.241652        0.111166
       0       4       0        3.027170        3.001133        0.079695
       1       4       0        7.439490        7.517845        0.087839
       2       4       0        6.275115        6.273994        0.074800
       3       4       0        4.431077        4.346378        0.058021
       4       4       0       14.322981       14.357925        0.159685
       5       4       0        5.223315        5.205862        0.064851
       6       4       0        7.254346        7.155138        0.085131
       7       4       0        5.545306        5.430654        0.072576
       8       4       0        0.204068        0.314643        0.314643
       1       5       0        3.707107        3.727466        0.062087
       2       5       0        5.959943        6.012238        0.075656
       3       5       0        7.233568        7.321612        0.087249
       4       5       0        0.751041        0.601831        0.191465
       5       5       0        3.969486        3.982210        0.060986
       6       5       0        9.078669        9.021918        0.109959
       7       5       0        6.548453        6.445464        0.090308
       8       5       0        1.833603        1.889233        0.090177
       0       6       0        7.314912        7.371499        0.097711
       1       6       0        4.372490        4.488430        0.068475
       2       6       0        1.635172        1.516377        0.092123
       4       6       0        1.666138        1.456434        0.148153
       5       6       0        4.554905        4.629363        0.075903
       6       6       0        5.910396        5.998333        0.095791
     -11       1       1        0.831358        0.913072        0.171047
     -10       1       1        3.218013        3.337814        0.061841
      -9       1       1        1.182845        1.326876        0.073760
      -8       1       1        9.527444        9.480137        0.107998
      -7       1       1        7.534823        7.488391        0.086364
      -6       1       1        2.010410        2.181124        0.094691
      -5       1       1       13.334433       13.364131        0.158829
      -4       1       1       16.747248       16.939599        0.199826
      -3       1       1       31.759741       31.698580        0.345112
      -2       1       1       23.915700       24.203306        0.266096
      -1       1       1       95.120581       91.564076        1.031099
       0       1       1       37.911408       38.289946        0.430205
       1       1       1       10.627856       10.976794        0.122762
       2       1       1       14.309137       14.569832        0.162542
       3       1       1       36.690092       36.862176        0.400278
       4       1       1       21.841473       21.820862        0.247267
       5       1       1       18.304780       18.332758        0.210396
       6       1       1       23.961447       24.219414        0.265500
       7       1       1        1.890565        1.841874        0.057357
       8       1       1        1.152370        1.177243        0.087334
       9       1       1        0.830050        0.863423        0.140928
      10       1       1        9.989997        9.910752        0.114375
      11       1       1        3.459222        3.581759        0.081616
     -11       2       1        2.879635        2.833496        0.073043
     -10       2       1        1.291759        1.207187        0.109553
      -9       2       1        3.873624        3.854737        0.066070
      -8       2       1       11.054124       11.019528        0.123657
      -6       2       1       14.894708       14.964959        0.165297
      -5       2       1        5.430167        5.331698        0.097388
      -4       2       1       12.971185       12.959167        0.158385
      -3       2       1       16.126938       16.301840        0.181357
      -2       2       1       21.612440       21.840101        0.245425
      -1       2       1       20.996684       21.152541        0.232455
       0       2       1       15.281512       15.492256        0.172661
       1       2       1       28.886358       28.902422        0.315712
       2       2       1        2.185463        2.323231        0.069633
       3       2       1        5.078738        5.033687        0.080304
       4       2       1       15.294798       15.282343        0.176715
       5       2       1        8.939713        8.933532        0.143595
       6       2       1        5.425122        5.459396        0.067643
       7       2       1        5.800247        5.806892        0.070866
       8       2       1        8.192468        8.205730        0.095119
       9       2       1        3.374525        3.417309        0.061866
      10       2       1        2.245082        2.221756        0.075434
      11       2       1        6.090002        6.031501        0.085157
     -10       3       1        2.811572        2.813912        0.065949
      -9       3       1        2.895134        2.850421        0.064295
      -8       3       1        0.904561        0.845518        0.104572
      -7       3       1        2.544809        2.517578        0.047113
      -6       3       1        6.372205        6.266658        0.074970
      -5       3       1        7.918223        7.922941        0.090956
      -4       3       1        3.976558        3.854478        0.121383
      -3       3       1        3.415698        3.317228        0.096048
      -2       3       1       21.107992       21.390886        0.244491
      -1       3       1        0.645501        0.314802        0.314802
       0       3       1       12.601681       12.628935        0.150153
       1       3       1        9.941315       10.092076        0.133663
       2       3       1        9.614365        9.675174        0.133948
       3       3       1        2.527099        2.448551        0.202755
       4       3       1       10.695545       10.781929        0.129230
       5       3       1        9.073738        9.090160        0.103058
       6       3       1        0.375874        0.350000        0.350000
       7       3       1        9.373132        9.378006        0.106868
       8       3       1        0.763255        0.498799        0.243456
       9       3       1        4.514408        4.593582        0.069204
      10       3       1        2.032439        1.898104        0.082010
      -9       4       1        5.990854        5.985399        0.081078
      -8       4       1        8.143512        8.058164        0.096129
      -7       4       1        8.109568        8.083007        0.095767
      -6       4       1        4.901336        4.859115        0.065995
      -5       4       1        3.153405        3.118686        0.048523
      -4       4       1        0.694176        0.820183        0.099975
      -3       4       1        8.109882        8.136830        0.093696
      -2       4       1        7.233950        7.281964        0.084187
      -1       4       1        4.310793        4.340622        0.056349
       0       4       1        6.101941        6.161899        0.075603
       1       4       1        1.378326        1.357976        0.056400
       2       4       1        0.280447        0.216102        0.227858
       3       4       1        1.059454        1.061932        0.089770
       4       4       1        1.318668        1.404101        0.052879
       5       4       1        3.783669        3.708639        0.058981
       6       4       1        0.313681        0.556866        0.201479
       7       4       1        2.175399        2.122334        0.065127
       8       4       1        2.677850        2.627737        0.073661
       9       4       1        2.682379        2.663607        0.071291
      -8       5       1        3.850516        3.809724        0.075424
      -7       5       1        3.446212        3.503998        0.069322
      -6       5       1        0.223171        0.128841        0.393270
      -5       5       1        2.905851        2.713964        0.080620
      -4       5       1        0.330536        0.603075        0.162508
      -3       5       1        0.713045        0.871436        0.131165
      -2       5       1        1.026872        0.960833        0.097410
      -1       5       1        5.566888        5.660300        0.073262
       1       5       1        0.503637        0.689130        0.202612
       2       5       1        3.484231        3.432492        0.053291
       3       5       1        5.279567        5.279583        0.070649
       4       5       1        2.532123        2.570214        0.064341
       5       5       1        0.685098        0.333317        0.333317
       6       5       1        3.580644        3.617734        0.080504
       7       5       1        0.498339        0.573411        0.303226
       8       5       1        0.835981        0.778653        0.255585
      -6       6       1        2.314361        2.189109        0.080461
      -5       6       1        0.311887        0.464758        0.464758
      -4       6       1        0.549027        0.391408        0.391408
      -3       6       1        5.092933        5.101470        0.098072
      -2       6       1        1.359975        1.353736        0.090644
      -1       6       1        2.691900        2.672040        0.065031
       0       6       1        4.210042        4.121529        0.068259
       1       6       1        4.291051        4.153673        0.069068
       2       6       1        1.276244        1.365613        0.144221
       3       6       1        1.770345        1.634534        0.105253
       4       6       1        3.415634        3.421257        0.066261
       5       6       1        3.682491        3.812086        0.068024
     -12       0       2        5.239056        5.243186        0.099841
     -11       0       2        3.409543        3.439041        0.088220
     -10       0       2        0.153664        0.252389        0.456977
      -9       0       2        3.547855        3.503284        0.089196
      -8       0       2        3.295704        3.278719        0.067489
      -7       0       2        6.744894        6.701492        0.083411
      -6       0       2       23.947916       23.762155        0.255560
      -5       0       2       16.627755       16.823495        0.188893
      -4       0       2       55.115572       54.094270        0.594737
      -3       0       2        6.855705        6.761435        0.094801
      -2       0       2       44.357697       42.986742        0.441590
      -1       0       2       48.946624       48.079725        0.516189
       0       0       2       20.630799       21.518132        0.241619
       1       0       2        5.518734        5.797931        0.085663
       2       0       2      106.430609       99.995000        0.971467
       3       0       2       23.940324       24.075299        0.274248
       5       0       2       45.854751       45.431267        0.466503
       6       0       2        9.554793        9.593175        0.142196
       7       0       2       10.431963       10.502381        0.120666
       8       0       2        6.848318        6.755960        0.100662
       9       0       2       12.044808       12.042840        0.136539
      10       0       2        2.943084        2.913040        0.102666
      11       0       2        8.736342        8.749800        0.111050
     -11       1       2        4.202870        4.119709        0.094911
     -10       1       2        1.236936        1.216429        0.101261
      -9       1       2        2.072793        2.060801        0.051896
      -8       1       2        0.115999        0.463789        0.159158
      -7       1       2       16.512957       16.528763        0.183733
      -6       1       2        4.655213        4.592929        0.112304
      -5       1       2       28.305090       28.245885        0.305770
      -4       1       2       13.332130       13.334167        0.158811
      -3       1       2       10.196236       10.266450        0.118544
      -2       1       2       41.661706       41.848775        0.460492
      -1       1       2       21.508001       22.078270        0.241832
       0       1       2       16.594249       17.015875        0.190299
       1       1       2       36.365409       36.603142        0.396651
       2       1       2        2.837011        2.846067        0.074534
       3       1       2       37.135681       36.961872        0.399733
       4       1       2       24.174727       24.035599        0.262715
       5       1       2       13.404906       13.442842        0.162405
       6       1       2       13.714918       13.736812        0.154102
       7       1       2        0.755539        0.640781        0.092146
       8       1       2        2.530663        2.644844        0.054458
       9       1       2        3.866811        3.825703        0.061397
      11       1       2        5.067187        4.962358        0.090911
     -11       2       2        0.993999        1.187266        0.121902
     -10       2       2        5.831144        5.828894        0.076155
      -8       2       2        7.128954        7.080890        0.084319
      -7       2       2        1.013971        0.833727        0.116231
      -6       2       2       11.150411       11.100000        0.125028
      -5       2       2        1.369839        1.343801        0.148435
      -4       2       2        6.518536        6.392339        0.090831
      -3       2       2       23.580041       23.747842        0.263166
      -2       2       2       38.894628       39.181118        0.426376
      -1       2       2        5.049609        5.102842        0.071242
       0       2       2       20.091352       20.422047        0.227246
       1       2       2        0.555599        0.745922        0.168861
       2       2       2        3.082325        2.998366        0.058332
       3       2       2       29.400493       29.438071        0.316429
       4       2       2       30.310626       30.551268        0.332731
       5       2       2        3.266670        3.221335        0.145786
       6       2       2        0.346187        0.655362        0.127442
       7       2       2        4.469492        4.443535        0.061070
       8       2       2        0.661012        0.923309        0.202268
       9       2       2       10.564194       10.605187        0.121867
      10       2       2        9.457689        9.401542        0.110525
     -10       3       2        4.990669        5.091071        0.077689
      -9       3       2       16.108849       16.123275        0.177429
      -8       3       2        5.087050        5.094801        0.065189
      -7       3       2        2.439368        2.417540        0.048701
      -6       3       2        5.953846        5.960621        0.071563
      -5       3       2        0.504246        0.335857        0.304234
      -4       3       2        6.507626        6.374794        0.115082
      -3       3       2       28.131896       28.244291        0.306145
      -2       3       2       14.450384       14.679578        0.172338
      -1       3       2       10.111955       10.270346        0.128354
       0       3       2       19.025131       19.032341        0.210545
       1       3       2       12.102222       12.260914        0.150587
       2       3       2       16.862423       16.961722        0.193895
       3       3       2        8.057322        8.020973        0.114203
       4       3       2        1.738241        1.777611        0.055084
       5       3       2        4.059143        4.060419        0.055921
       6       3       2        1.463188        1.581234        0.056898
       7       3       2        8.379407        8.357033        0.098522
       8       3       2        5.452364        5.466352        0.075341
       9       3       2        2.841839        2.757535        0.065603
      10       3       2        7.565219        7.594142        0.094476
      -9       4       2        3.426218        3.463524        0.065142
      -8       4       2        7.774752        7.829304        0.093349
      -7       4       2        4.520678        4.556863        0.069102
      -5       4       2        0.045835        0.563560        0.120503
      -4       4       2        4.040944        3.946264        0.053964
      -3       4       2        5.753668        5.804050        0.070029
      -2       4       2       13.832304       13.882003        0.154294
      -1       4       2        5.569462        5.476860        0.065853
       0       4       2       13.433228       13.541787        0.152239
       1       4       2       13.181420       13.249151        0.147243
       2       4       2        2.551955        2.516088        0.046797
       3       4       2        2.679423        2.698129        0.048620
       4       4       2        1.386913        1.451275        0.053026
       5       4       2        0.532157        0.341906        0.341906
       6       4       2        8.983605        8.990884        0.104884
       7       4       2        2.225062        2.078124        0.120140
       8       4       2        6.630145        6.602878        0.086131
       9       4       2        6.316514        6.247880        0.085169
      -8       5       2        9.087812        9.128034        0.115764
      -7       5       2        7.699625        7.728454        0.095892
      -6       5       2        1.440918        1.448068        0.110234
      -5       5       2        3.612033        3.653218        0.062535
      -4       5       2        8.315822        8.234743        0.097914
      -3       5       2        2.709664        2.779964        0.051961
      -2       5       2        7.066647        7.005355        0.082494
      -1       5       2       14.803456       14.937871        0.165600
       0       5       2        4.775913        4.835494        0.063178
       1       5       2        6.219405        6.114573        0.076527
       2       5       2        2.353491        2.327660        0.052006
       3       5       2        3.041313        3.035490        0.061436
       4       5       2        1.621420        1.557145        0.088846
       5       5       2        3.790788        3.839922        0.063813
       6       5       2        0.802364        0.677717        0.182742
       7       5       2        6.235802        6.270407        0.084051
      -6       6       2        3.635174        3.618840        0.068065
      -5       6       2        1.008238        1.315257        0.175959
      -4       6       2        3.806068        3.868850        0.096185
      -3       6       2        2.343443        2.461280        0.105797
      -2       6       2        0.368364        0.494571        0.494571
      -1       6       2        4.534154        4.595433        0.074592
       0       6       2        5.430223        5.476860        0.076675
       1       6       2        2.870044        2.908763        0.067759
       2       6       2        4.644174        4.706166        0.072161
       3       6       2        1.983167        1.963797        0.087338
       4       6       2        1.255724        1.344805        0.094045
       5       6       2        3.576983        3.591657        0.087517
     -11       1       3        6.502373        6.504767        0.084176
     -10       1       3        2.594506        2.583660        0.061994
      -9       1       3        0.630156        0.726154        0.109794
      -8       1       3        7.672176        7.688758        0.089350
      -7       1       3        3.402945        3.429577        0.046975
      -6       1       3        1.890928        1.761533        0.175311
      -5       1       3       12.560387       12.561449        0.148552
      -4       1       3        2.265144        2.246642        0.069419
      -3       1       3       22.404014       22.460632        0.246673
      -2       1       3        7.860692        8.021908        0.096064
      -1       1       3       32.306697       32.813717        0.357438
       0       1       3        7.542360        7.564787        0.090564
       1       1       3       49.740216       49.537662        0.542152
       2       1       3       37.874608       38.034721        0.421691
       3       1       3       11.511958       11.281401        0.133307
       4       1       3       25.567052       25.454076        0.276507
       5       1       3        2.379907        2.341986        0.123158
       6       1       3        8.325847        8.384211        0.098078
       7       1       3        4.831746        4.844172        0.062331
       8       1       3       16.111974       16.187032        0.179846
       9       1       3        9.049901        9.015098        0.104823
      10       1       3        5.096122        5.123378        0.073130
      11       1       3        5.894767        5.927900        0.097806
     -11       2       3        2.010218        2.050439        0.090592
     -10       2       3       12.266980       12.284136        0.139590
      -9       2       3        1.455727        1.431293        0.074753
      -8       2       3        4.665890        4.666476        0.062348
      -7       2       3        8.390119        8.375858        0.095641
      -6       2       3       13.791661       13.810141        0.153275
      -5       2       3        3.652522        3.621740        0.122169
      -4       2       3       15.735677       15.785436        0.179027
      -3       2       3       30.463844       30.663496        0.338094
      -2       2       3        5.468497        5.609991        0.084324
      -1       2       3       23.224158       23.411536        0.260078
       0       2       3        0.416218        0.300167        0.300167
       1       2       3       33.400991       33.533118        0.374107
       2       2       3        7.225052        7.347312        0.092521
       3       2       3       17.979571       17.870367        0.198355
       4       2       3       13.145187       13.053735        0.156449
       5       2       3        8.713090        8.702471        0.108112
       6       2       3        6.500633        6.454068        0.077314
       7       2       3        3.844469        3.802105        0.060180
       8       2       3        3.971674        3.978819        0.067425
       9       2       3        3.953969        3.944110        0.097293
      10       2       3        4.956074        4.948232        0.074937
     -10       3       3        3.344576        3.263127        0.066880
      -9       3       3        6.231667        6.213775        0.081076
      -8       3       3        4.668240        4.723558        0.061799
      -7       3       3        2.569461        2.555132        0.046666
      -6       3       3        1.994683        2.000850        0.044501
      -5       3       3        4.366767        4.325390        0.055496
      -4       3       3        8.369518        8.264260        0.125403
      -3       3       3        3.413601        3.203436        0.103758
      -2       3       3        2.203830        1.982978        0.114128
      -1       3       3        6.555537        6.492380        0.097304
       0       3       3       16.281755       16.504242        0.203935
       1       3       3        0.426709        0.688404        0.253548
       2       3       3        3.781862        3.646779        0.092627
       3       3       3       17.542475       17.770763        0.200902
       4       3       3        2.093820        2.031576        0.045197
       5       3       3        3.719976        3.733765        0.055994
       6       3       3        1.565846        1.406627        0.063199
       7       3       3        6.883728        6.879898        0.083944
       8       3       3        1.376649        1.607794        0.136943
       9       3       3        6.621720        6.637394        0.088730
      10       3       3        3.443968        3.528314        0.071581
      -9       4       3        8.024977        7.989869        0.098291
      -8       4       3        7.010041        6.999643        0.096021
      -7       4       3        1.431794        1.475398        0.071725
      -6       4       3        4.734312        4.646827        0.065779
      -5       4       3        8.594072        8.609994        0.098825
      -4       4       3       13.662475       13.723702        0.152777
      -3       4       3       13.520919       13.607351        0.151497
      -2       4       3       10.081075       10.092076        0.114100
      -1       4       3        0.288639        0.257488        0.257488
       0       4       3        3.527638        3.576591        0.050261
       1       4       3        6.751646        6.744850        0.079792
       2       4       3       13.081221       13.162826        0.148603
       3       4       3        7.540221        7.555329        0.088603
       4       4       3        2.878623        2.953523        0.051369
       5       4       3        1.936646        1.903759        0.059037
       6       4       3        0.893399        0.817374        0.198342
       7       4       3        1.905897        1.743502        0.091867
       8       4       3        2.828353        2.782068        0.099737
      -8       5       3        0.338470        0.790316        0.227555
      -7       5       3        3.335386        3.247615        0.092302
      -6       5       3        1.974927        1.815654        0.082074
      -5       5       3        3.106261        3.197812        0.061413
      -4       5       3        2.712550        2.710129        0.054494
      -3       5       3        3.754134        3.674371        0.058849
      -2       5       3        3.203856        3.176476        0.050936
      -1       5       3        1.934595        1.963415        0.060838
       0       5       3        1.887558        1.870695        0.058900
       1       5       3        1.323074        1.323254        0.075335
       2       5       3        2.005308        2.064461        0.072251
       3       5       3        0.257299        0.466798        0.265551
       4       5       3        3.280927        3.226143        0.060547
       5       5       3        1.900501        1.898262        0.076917
       6       5       3        1.444719        1.423833        0.120453
       7       5       3        2.124689        2.155644        0.079325
      -6       6       3        1.052080        0.637495        0.261729
      -5       6       3        7.771888        7.618268        0.119668
      -4       6       3        6.288901        6.346259        0.085348
      -3       6       3        1.680244        1.602342        0.100809
      -2       6       3        6.971168        6.985843        0.086278
      -1       6       3        0.403541        0.803555        0.173634
       0       6       3        3.510860        3.388510        0.062852
       1       6       3        1.453492        1.377679        0.082380
       2       6       3        6.226529        6.304681        0.093803
       3       6       3        1.362375        1.264753        0.124578
       4       6       3        1.429507        1.355618        0.113764
       5       6       3        2.492932        2.416795        0.085937
     -12       0       4       11.380865       11.496521        0.136944
     -11       0       4        5.320713        5.403240        0.089014
     -10       0       4        5.121072        5.131959        0.078940
      -9       0       4       13.273906       13.215143        0.148391
      -8       0       4        3.661562        3.550070        0.066681
      -7       0       4       11.281096       11.231652        0.126248
      -6       0       4        2.958317        2.803141        0.112788
      -5       0       4        7.509124        7.522566        0.141983
      -4       0       4       19.601546       19.669520        0.214700
      -3       0       4       16.547256       16.636706        0.193775
      -2       0       4       80.205816       75.995263        0.911843
      -1       0       4       51.439658       50.947228        0.563897
       0       0       4       14.468097       14.929501        0.168403
       1       0       4       75.465860       73.629546        0.867124
       2       0       4        4.977748        5.073559        0.105763
       3       0       4        8.177955        8.108329        0.135814
       4       0       4       10.654631       10.952169        0.141063
       5       0       4        6.093825        6.070750        0.137032
       6       0       4        2.191048        2.113859        0.070895
       7       0       4       28.858764       28.947711        0.314165
       8       0       4       14.145562       14.150618        0.150261
       9       0       4        3.798011        3.812742        0.077906
      10       0       4        6.596223        6.725028        0.108533
      11       0       4        0.595987        0.342491        0.389151
     -11       1       4       10.501792       10.465180        0.120617
     -10       1       4        1.549478        1.358234        0.092059
      -9       1       4        5.638993        5.664715        0.070611
      -8       1       4        9.605132        9.543270        0.108759
      -7       1       4        1.118530        1.108513        0.054805
      -6       1       4       10.008108       10.029955        0.131976
      -5       1       4       17.050672       17.093274        0.193569
      -4       1       4       10.295708       10.360985        0.120379
      -3       1       4       26.654104       26.898141        0.295886
      -2       1       4       33.450117       33.428880        0.362885
      -1       1       4       27.699676       28.103736        0.311111
       0       1       4       69.054036       67.394362        0.735304
       1       1       4       14.419674       14.496551        0.164071
       2       1       4        5.395274        5.316672        0.086758
       3       1       4        6.223392        5.872052        0.089838
       4       1       4        2.985416        2.920257        0.087484
       5       1       4       11.045576       11.076552        0.139459
       6       1       4       13.049635       13.124024        0.146351
       7       1       4       10.444984       10.372078        0.117810
       8       1       4       10.152349       10.160217        0.115317
       9       1       4        2.797763        2.934025        0.073151
      10       1       4        5.395289        5.505543        0.077283
      11       1       4        2.282177        2.273082        0.079067
     -11       2       4        5.804931        5.761250        0.080933
     -10       2       4        9.295829        9.275613        0.108389
      -9       2       4        1.070307        1.138156        0.083168
      -8       2       4        7.042511        7.047766        0.082854
      -7       2       4        3.232907        3.235429        0.046856
      -6       2       4        4.130309        4.101829        0.055843
      -5       2       4        9.445956        9.474228        0.124148
      -4       2       4       13.914992       13.956719        0.159980
      -3       2       4        9.231180        9.255107        0.113280
      -2       2       4        8.449907        8.409578        0.123686
      -1       2       4       26.645866       26.895725        0.299672
       0       2       4       24.087922       24.221065        0.271535
       1       2       4        7.884582        7.885810        0.095496
       2       2       4        2.012788        1.893621        0.077306
       3       2       4       16.885044       16.966143        0.190267
       4       2       4        7.011240        6.996571        0.112095
       5       2       4       13.718262       13.758634        0.152018
       6       2       4       12.240990       12.187699        0.135313
       7       2       4        1.246826        1.243584        0.082808
       8       2       4        6.654261        6.745888        0.086308
       9       2       4       10.564501       10.578752        0.126001
      10       2       4        2.178303        2.227173        0.071993
     -11       3       4        3.745451        3.784970        0.091462
     -10       3       4        5.637758        5.723286        0.080414
      -9       3       4        8.141191        8.102284        0.095724
      -8       3       4        0.095183        0.336452        0.336452
      -7       3       4       15.395235       15.428221        0.171419
      -6       3       4        3.713771        3.726795        0.055964
      -5       3       4        6.003144        5.978210        0.071604
      -4       3       4       27.430570       27.665141        0.314089
      -3       3       4       11.920059       11.965785        0.150117
      -2       3       4        5.318977        5.372150        0.100149
      -1       3       4       13.315283       13.299624        0.179411
       0       3       4       13.391337       13.250283        0.191187
       1       3       4        5.013680        5.038551        0.106513
       2       3       4       26.013189       26.378779        0.291043
       3       3       4       18.309742       18.430138        0.204058
       4       3       4       12.305216       12.331667        0.139046
       5       3       4        3.536923        3.491132        0.055000
       6       3       4        0.979503        0.770844        0.110541
       7       3       4        6.657427        6.733944        0.094215
       8       3       4        5.780591        5.746042        0.076298
       9       3       4        4.544726        4.554997        0.068685
      10       3       4        3.203222        3.156248        0.084213
     -10       4       4        0.960898        0.778588        0.273118
      -9       4       4        0.947737        0.938083        0.161037
      -8       4       4        5.874388        5.774426        0.077234
      -7       4       4        2.637744        2.618931        0.055906
      -6       4       4       11.468103       11.511733        0.130608
      -5       4       4        8.590098        8.588306        0.098783
      -4       4       4        1.533108        1.774599        0.052971
      -3       4       4        9.456685        9.542746        0.108659
      -2       4       4        1.195883        1.156244        0.073747
      -1       4       4        1.115972        1.053755        0.059321
       0       4       4        6.206428        6.184416        0.076225
       1       4       4        3.030649        2.982063        0.051159
       2       4       4       13.002647       13.003461        0.144223
       3       4       4       10.852660       10.832821        0.122078
       4       4       4        2.254196        2.194903        0.056984
       5       4       4        8.944683        8.977193        0.105497
       6       4       4        4.408892        4.326430        0.066736
       7       4       4        2.853713        2.745105        0.103628
       8       4       4        2.727791        2.768826        0.068623
       9       4       4        0.416676        0.175214        0.362187
      -8       5       4        0.586934        0.367423        0.367423
      -7       5       4        2.308849        2.393491        0.076144
      -6       5       4       10.676113       10.621205        0.126445
      -5       5       4       14.078040       14.251316        0.156991
      -4       5       4        1.338920        1.283355        0.079694
      -3       5       4        5.430593        5.466077        0.071636
      -2       5       4        3.258973        3.273988        0.052188
      -1       5       4        3.854150        3.917397        0.057345
       0       5       4        8.710594        8.747571        0.101242
       1       5       4       16.708202       16.815172        0.183275
       2       5       4        3.013959        2.988879        0.065354
       4       5       4        8.288492        8.334867        0.099273
       5       5       4        3.234199        3.098742        0.068016
       6       5       4        6.828759        6.829202        0.092437
       7       5       4        2.761366        2.869442        0.079407
      -6       6       4        3.032110        2.920497        0.073867
      -5       6       4        2.887371        2.874648        0.077846
      -4       6       4        3.252026        3.264353        0.074525
      -3       6       4        1.905718        1.937885        0.077912
      -2       6       4        0.467385        0.266083        0.298009
      -1       6       4        2.351678        2.413338        0.060765
       0       6       4        1.488379        1.375027        0.107549
       1       6       4        3.995489        4.064726        0.065601
       2       6       4        4.597277        4.599565        0.075408
       3       6       4        1.794471        1.925799        0.104865
       4       6       4        0.588671        0.757298        0.220269
       5       6       4        2.234314        2.314865        0.100051
     -12       1       5        7.678818        7.664072        0.100806
     -11       1       5        2.558732        2.587354        0.083337
     -10       1       5        5.415691        5.339757        0.072879
      -9       1       5        3.068356        3.177420        0.055402
      -8       1       5        8.408624        8.356614        0.096166
      -7       1       5        2.574574        2.631140        0.044115
      -6       1       5       17.286045       17.441904        0.196614
      -5       1       5        9.761734        9.780798        0.119379
      -4       1       5        0.476124        0.474552        0.167958
      -3       1       5       25.701097       25.806395        0.284051
      -2       1       5        8.020392        8.096542        0.099856
      -1       1       5        1.863525        1.778567        0.069269
       0       1       5       14.706992       14.813507        0.172811
       1       1       5       18.806625       18.799468        0.210224
       2       1       5        7.908163        8.057357        0.109338
       3       1       5        3.890940        4.042029        0.079454
       4       1       5       16.738358       16.819631        0.189839
       5       1       5        1.909822        1.583225        0.116187
       6       1       5       13.495605       13.527010        0.150164
       7       1       5       11.160747       11.187046        0.125853
       9       1       5        4.337813        4.222203        0.069493
      10       1       5        3.351450        3.313457        0.065535
     -11       2       5        2.551606        2.517459        0.079960
     -10       2       5        0.267743        0.618789        0.196415
      -9       2       5        4.316978        4.265677        0.061275
      -8       2       5       10.277861       10.235722        0.115939
      -7       2       5        5.571468        5.557607        0.067161
      -6       2       5        3.705204        3.728673        0.051445
      -5       2       5       23.529095       23.800630        0.268100
      -4       2       5        4.278769        4.329088        0.081147
      -3       2       5        2.883731        2.859808        0.089717
      -2       2       5        3.199590        3.313608        0.071387
      -1       2       5       39.410228       39.338149        0.422985
       0       2       5       12.438684       12.458331        0.144517
       1       2       5       16.726650       16.917447        0.203680
       2       2       5       21.911745       22.056292        0.247807
       3       2       5       13.923275       14.020699        0.165375
       4       2       5        1.332931        1.176775        0.152715
       5       2       5        6.808600        6.866877        0.083368
       6       2       5       17.404582       17.462245        0.192618
       7       2       5        1.585489        1.532677        0.090769
       8       2       5        4.830295        4.771897        0.069344
       9       2       5        3.186316        2.997816        0.070018
      10       2       5        5.623665        5.620231        0.079924
     -11       3       5        4.384163        4.442747        0.077544
      -8       3       5        1.754472        1.586789        0.066592
      -7       3       5       10.364126       10.406248        0.118877
      -6       3       5        1.458513        1.451379        0.062674
      -5       3       5        3.411274        3.371646        0.051255
      -4       3       5        9.413786        9.506261        0.119142
      -3       3       5        8.256942        8.257179        0.120902
      -2       3       5        4.455290        4.436440        0.103312
      -1       3       5        1.516613        1.473872        0.146808
       0       3       5        7.041936        7.003356        0.129275
       1       3       5        8.268638        8.305902        0.205469
       2       3       5        4.888032        4.967595        0.121050
       3       3       5        0.634743        0.510490        0.132998
       4       3       5        3.340933        3.253460        0.051741
       5       3       5       11.274338       11.222745        0.125898
       6       3       5        0.642279        0.737428        0.162015
       7       3       5        1.795683        1.756787        0.089514
       8       3       5        7.492044        7.443386        0.091244
       9       3       5        2.038212        1.914497        0.095377
     -10       4       5        1.817308        1.812126        0.094366
      -8       4       5        3.072539        3.114145        0.061392
      -7       4       5        8.466403        8.451509        0.099982
      -6       4       5       10.985425       11.054863        0.124172
      -5       4       5        6.499547        6.558506        0.080929
      -4       4       5        5.968703        5.940960        0.074103
      -3       4       5        1.147672        1.145906        0.066693
      -2       4       5       10.387974       10.347947        0.116622
      -1       4       5       13.858112       13.901079        0.155534
       0       4       5       15.393672       15.452508        0.170819
       1       4       5       12.758138       12.795702        0.142244
       2       4       5        7.624913        7.623254        0.089198
       3       4       5        0.867764        0.764395        0.145525
       4       4       5        7.961711        7.925844        0.102162
       5       4       5        7.541807        7.617546        0.091192
       6       4       5        6.622012        6.715728        0.085796
       7       4       5        7.970695        7.924014        0.098607
       8       4       5        2.912852        2.923423        0.069548
      -8       5       5        2.091461        2.211764        0.077332
      -7       5       5        1.748525        1.733926        0.094719
      -5       5       5        0.831187        0.756703        0.223224
      -4       5       5        0.404627        0.462601        0.462601
      -3       5       5        1.842209        1.807346        0.094833
      -2       5       5        3.645413        3.574353        0.055831
      -1       5       5        0.822663        0.915969        0.089168
       0       5       5        3.117951        3.000250        0.062189
       1       5       5        3.599570        3.650479        0.059519
       2       5       5        1.993087        1.947691        0.061054
       3       5       5        2.472866        2.244683        0.069275
       4       5       5        2.530042        2.582208        0.078471
       5       5       5        1.029802        1.021518        0.180388
       6       5       5        0.160138        0.137113        0.427511
      -6       6       5        5.349702        5.519511        0.083888
      -5       6       5        2.136953        2.132674        0.113714
      -4       6       5        4.181451        4.080564        0.080814
      -3       6       5        1.542614        1.364221        0.108196
      -2       6       5        5.216944        5.249857        0.079847
      -1       6       5        1.589094        1.651757        0.075115
       0       6       5        9.366535        9.317993        0.111420
       1       6       5        5.990979        5.988906        0.078576
       2       6       5        0.850021        0.601498        0.365066
       3       6       5        3.173845        3.168911        0.089626
       4       6       5        2.816675        2.893199        0.080282
     -12       0       6        3.621850        3.526755        0.098198
     -11       0       6        1.369761        1.433946        0.161232
     -10       0       6        6.079640        6.235864        0.085579
      -9       0       6        8.679054        8.763219        0.103022
      -8       0       6        0.234468        0.554797        0.224797
      -7       0       6       28.211828       28.578138        0.311904
      -6       0       6       22.673075       22.783766        0.240918
      -5       0       6       19.258412       19.115177        0.210416
      -4       0       6       11.928621       12.002083        0.150079
      -3       0       6        6.283714        6.096064        0.087986
      -2       0       6       23.037098       22.906549        0.246011
      -1       0       6       25.073323       24.784269        0.279168
       0       0       6       56.127003       55.636499        0.593970
       1       0       6       26.399360       26.145172        0.288451
       2       0       6        3.380290        3.670014        0.087836
       3       0       6       42.635025       42.102375        0.408970
       4       0       6        6.457698        6.470162        0.133523
       5       0       6        4.511005        4.420181        0.093288
       6       0       6       11.462222       11.525624        0.130888
       7       0       6        1.938606        1.813450        0.093566
       8       0       6        3.815190        3.827532        0.073734
       9       0       6        9.142967        9.100055        0.115847
      10       0       6        7.352853        7.310609        0.100130
     -12       1       6        3.751752        3.707830        0.066951
     -11       1       6        0.804370        0.865217        0.143067
      -9       1       6        8.295373        8.337805        0.097053
      -8       1       6        2.315319        2.278618        0.049941
      -7       1       6        7.698885        7.701234        0.089138
      -6       1       6       21.900252       21.861153        0.238017
      -5       1       6        3.620464        3.468717        0.100335
      -4       1       6       23.696818       23.770991        0.259929
      -3       1       6        1.088917        1.315675        0.086813
      -2       1       6        4.194663        4.235800        0.064709
      -1       1       6        1.219241        1.333117        0.098329
       0       1       6       31.103482       31.035786        0.340184
       1       1       6       25.581616       25.698638        0.283288
       2       1       6       36.406498       36.229822        0.385297
       3       1       6        3.770668        3.891272        0.084568
       4       1       6       11.139453       11.267209        0.138418
       5       1       6       15.921075       15.927335        0.176462
       6       1       6        8.119612        8.052826        0.094497
       7       1       6        1.794717        1.650848        0.083111
       8       1       6        3.614288        3.535251        0.093449
       9       1       6        4.923163        4.873089        0.073506
      10       1       6        4.918019        4.939028        0.073538
     -11       2       6        4.393064        4.299302        0.070236
      -9       2       6       10.310657       10.310674        0.117049
      -8       2       6       13.304604       13.321411        0.147574
      -7       2       6        2.564117        2.596132        0.047819
      -6       2       6        1.817582        1.840000        0.059916
      -5       2       6       15.841272       15.927649        0.181856
      -4       2       6        4.341944        4.218175        0.077040
      -3       2       6       20.965341       21.010950        0.231392
      -2       2       6       15.062192       15.133407        0.171121
      -1       2       6        7.695799        7.611636        0.103640
       0       2       6        4.056587        4.244644        0.083394
       1       2       6       22.399126       22.620124        0.250949
       2       2       6        5.622136        5.621032        0.098261
       3       2       6       11.822557       11.815668        0.152049
       4       2       6        4.595193        4.664333        0.072819
       5       2       6       12.248263       12.332072        0.137811
       6       2       6        2.611521        2.599942        0.067848
       7       2       6        4.219397        4.386342        0.064769
       9       2       6        3.095262        3.119118        0.069184
      10       2       6        4.723258        4.772211        0.074872
     -11       3       6        2.977937        2.915356        0.073367
     -10       3       6        5.838337        5.895761        0.078889
      -9       3       6        1.816619        1.808038        0.079049
      -8       3       6       10.150309       10.185774        0.118004
      -7       3       6        7.096348        7.035624        0.084293
      -6       3       6        4.337216        4.380297        0.060343
      -5       3       6        3.857356        3.858886        0.052707
      -4       3       6        5.112751        4.997299        0.078153
      -3       3       6        0.372855        0.812835        0.289480
      -2       3       6       34.078702       34.041005        0.368761
      -1       3       6       18.266592       18.358104        0.226916
       0       3       6        0.670150        0.228035        0.477231
       1       3       6       11.742487       11.696581        0.160117
       2       3       6        2.731574        2.757408        0.074518
       3       3       6        7.830277        7.907149        0.092995
       4       3       6       18.155483       18.219769        0.200336
       5       3       6       16.757462       16.849332        0.186800
       6       3       6        0.764341        0.898387        0.123081
       7       3       6        4.532311        4.527803        0.072132
       8       3       6        6.655713        6.661757        0.089542
       9       3       6        7.024099        7.048972        0.090667
      -9       4       6        4.914524        4.940749        0.070636
      -8       4       6        3.834483        3.870013        0.062389
      -7       4       6        3.602799        3.670422        0.060713
      -6       4       6        2.472750        2.372046        0.054072
      -5       4       6        0.175734        0.618951        0.193510
      -4       4       6        9.520011        9.400638        0.107630
      -3       4       6        8.870582        8.733670        0.102332
      -2       4       6        3.399438        3.434822        0.058877
      -1       4       6       16.022216       16.091613        0.177468
       0       4       6        4.427730        4.484640        0.059824
       1       4       6        5.018046        5.019263        0.063357
       2       4       6        3.275987        3.273836        0.056694
       3       4       6        0.919926        0.912907        0.155610
       4       4       6        6.475795        6.450271        0.085996
       5       4       6        5.096216        5.161201        0.079174
       6       4       6        1.580757        1.525189        0.116253
       7       4       6        9.662699        9.757356        0.115054
       8       4       6        3.362822        3.458034        0.074249
      -8       5       6        1.180504        1.554735        0.168445
      -7       5       6        4.878099        4.916910        0.097470
      -6       5       6        4.576197        4.589009        0.068721
      -5       5       6        5.263624        5.097254        0.077394
      -4       5       6        4.099445        4.034229        0.069635
      -3       5       6       10.556189       10.573552        0.124629
      -2       5       6        0.151686        0.320312        0.320312
      -1       5       6        9.977711        9.992347        0.115252
       0       5       6       15.117456       15.189799        0.166484
       1       5       6        0.809451        0.257294        0.257294
       2       5       6        2.379169        2.306079        0.062733
       3       5       6        6.909111        6.956436        0.099760
       4       5       6        5.437907        5.389156        0.081991
       5       5       6        4.420203        4.409762        0.079519
       6       5       6       11.787052       12.022063        0.136357
      -6       6       6        1.766990        1.553158        0.157343
      -5       6       6        1.678360        1.506851        0.107351
      -4       6       6        2.239541        2.150953        0.082790
      -3       6       6        1.622951        1.444438        0.123150
      -2       6       6        0.221243        0.357631        0.357631
      -1       6       6        5.208539        5.292920        0.083505
       0       6       6        0.352129        0.576541        0.328549
       1       6       6        3.482290        3.419503        0.065252
       2       6       6        1.009767        1.349704        0.120436
       3       6       6        1.503015        1.681041        0.112061
       4       6       6        0.391639        0.542586        0.453144
     -12       1       7        2.241545        2.193376        0.079612
     -11       1       7        2.085380        2.224005        0.067086
     -10       1       7       12.034647       12.140428        0.135846
      -9       1       7        7.300657        7.231044        0.086396
      -8       1       7       13.106233       13.160927        0.147472
      -7       1       7       12.782986       12.677145        0.146782
      -6       1       7        2.977278        2.909914        0.082619
      -5       1       7        1.877420        1.973373        0.102143
      -4       1       7       16.628764       16.625282        0.186608
      -3       1       7       33.129621       32.965740        0.360986
      -2       1       7       10.272877       10.260604        0.126010
      -1       1       7       36.112773       36.189639        0.392293
       0       1       7       10.538293       10.513800        0.126789
       1       1       7        7.535299        7.524228        0.103783
       2       1       7        9.642485        9.730159        0.134640
       3       1       7        9.612944        9.393721        0.122637
       4       1       7        5.153109        5.127670        0.092494
       5       1       7        3.895326        3.945757        0.057184
       6       1       7        6.048496        6.111628        0.078304
       7       1       7        2.040890        2.082162        0.068112
       8       1       7        0.976120        0.725948        0.163987
       9       1       7        6.308420        6.387253        0.090031
      10       1       7        0.276770        0.302655        0.302655
     -11       2       7        5.018218        4.944492        0.077563
     -10       2       7        2.017728        1.878457        0.075903
      -9       2       7        5.536228        5.560486        0.072590
      -8       2       7        4.395306        4.462286        0.061150
      -7       2       7        7.735727        7.780424        0.090561
      -6       2       7        0.844134        0.742092        0.102248
      -5       2       7        8.189235        8.116342        0.117654
      -4       2       7        4.680653        4.662403        0.094690
      -3       2       7       23.068034       22.959094        0.247203
      -2       2       7       10.437536       10.366292        0.134478
      -1       2       7        2.089280        1.975955        0.096833
       0       2       7       20.797679       20.859530        0.232364
       1       2       7       15.962940       16.039638        0.182779
       2       2       7       13.260462       13.412681        0.159756
       3       2       7        3.380955        3.124948        0.131438
       4       2       7       21.851878       22.022943        0.240610
       5       2       7        3.702840        3.653902        0.064612
       6       2       7        1.831620        1.679286        0.068199
       7       2       7        3.198987        3.131661        0.059707
       8       2       7       10.452609       10.548934        0.120607
       9       2       7        2.249038        2.245507        0.122584
     -10       3       7        1.301951        1.353292        0.105895
      -9       3       7        7.830357        7.866829        0.093542
      -8       3       7        5.682265        5.664627        0.074815
      -6       3       7        4.760214        4.825039        0.063106
      -5       3       7        7.105079        7.078630        0.082917
      -4       3       7        4.039129        4.044502        0.057147
      -3       3       7        3.600058        3.597360        0.068621
      -2       3       7       16.004116       15.932357        0.189422
      -1       3       7        2.298687        2.228587        0.135503
       0       3       7        1.741519        1.476618        0.240293
       1       3       7        7.644463        7.641139        0.109339
       2       3       7        9.658783        9.667730        0.110900
       3       3       7        2.540668        2.498500        0.052564
       4       3       7        1.015114        0.880000        0.178074
       5       3       7        3.828232        3.782460        0.065875
       6       3       7        3.986038        4.028151        0.065450
       7       3       7        3.238359        3.202811        0.066731
       8       3       7        0.682748        0.785302        0.199384
       9       3       7        0.996443        0.640469        0.474637
      -9       4       7        1.666062        1.800833        0.093291
      -8       4       7        2.985153        3.100290        0.071957
      -7       4       7        3.783408        3.775977        0.066260
      -6       4       7        0.026006        0.357631        0.357631
      -5       4       7        1.915711        1.871256        0.052493
      -4       4       7        5.381969        5.447385        0.069746
      -3       4       7        7.220867        7.197083        0.087652
      -2       4       7       10.831237       10.790737        0.121622
      -1       4       7        9.501894        9.513779        0.108356
       0       4       7        0.759265        0.797433        0.165215
       1       4       7        1.987278        1.990854        0.053691
       2       4       7        7.485875        7.511857        0.089257
       3       4       7       13.113149       13.094274        0.143598
       4       4       7       11.166893       11.247666        0.134161
       5       4       7        7.633631        7.572648        0.092541
       6       4       7        2.472476        2.394828        0.089638
       7       4       7        0.479179        0.726567        0.292286
       8       4       7        3.651587        3.759787        0.087867
      -8       5       7        3.859504        3.851104        0.070495
      -7       5       7        1.370073        1.521282        0.109369
      -6       5       7        2.886858        2.882707        0.074701
      -5       5       7        2.860271        2.783936        0.079163
      -4       5       7        0.411112        0.379210        0.379210
      -3       5       7        3.543492        3.532987        0.062253
      -2       5       7        0.919369        0.922930        0.136673
      -1       5       7        1.701172        1.649303        0.094086
       0       5       7        0.221884        0.441135        0.441135
       1       5       7        1.676148        1.531666        0.204790
       2       5       7        0.853823        0.893868        0.118368
       3       5       7        3.787687        3.767493        0.081980
       4       5       7        0.620967        0.475605        0.475605
       5       5       7        2.007887        2.056332        0.101926
       6       5       7        3.025609        2.998066        0.129268
      -5       6       7        2.293538        2.418491        0.081827
      -4       6       7        5.374439        5.385815        0.084683
      -3       6       7        1.549819        1.549290        0.111062
      -2       6       7        3.335804        3.343501        0.104365
      -1       6       7        5.290966        5.377360        0.076983
       0       6       7        0.696187        0.739053        0.199609
       1       6       7        0.965752        0.760986        0.267428
       2       6       7        4.142273        4.088521        0.076663
       3       6       7        6.651660        6.561326        0.093483
       4       6       7        1.597900        1.688135        0.116384
     -12       0       8        0.747482        0.840952        0.261038
     -11       0       8       16.314779       16.586742        0.181255
     -10       0       8        7.362535        7.253758        0.094987
      -9       0       8        3.613772        3.607492        0.116934
      -8       0       8       12.464643       12.366083        0.136201
      -7       0       8        0.941390        1.059670        0.122173
      -6       0       8        1.833844        1.720378        0.196337
      -5       0       8       29.828093       30.006666        0.393831
      -4       0       8       42.772952       42.366496        0.444068
      -3       0       8        8.336079        8.350389        0.111214
      -2       0       8       37.423115       37.768770        0.420544
      -1       0       8       39.526629       39.386165        0.463164
       0       0       8       30.123327       30.170515        0.332285
       1       0       8       14.885074       14.835431        0.187222
       2       0       8       18.048995       18.064606        0.201236
       3       0       8        5.991950        5.778408        0.239004
       4       0       8        1.789578        1.980934        0.164894
       5       0       8       21.266701       21.293661        0.228049
       6       0       8        6.950338        6.871681        0.092964
       7       0       8       11.642641       11.721775        0.128673
       8       0       8        9.375792        9.451825        0.112982
      10       0       8        1.779976        1.799917        0.122240
     -12       1       8        6.066193        6.133025        0.083811
     -11       1       8        1.991483        2.043600        0.072306
     -10       1       8        7.808565        7.849204        0.093754
      -9       1       8        3.833876        3.749933        0.063200
      -8       1       8        4.330983        4.252764        0.066357
      -7       1       8        0.034075        0.288964        0.288964
      -6       1       8        3.099405        3.230015        0.065841
      -5       1       8        7.309400        7.253137        0.137802
      -4       1       8       23.420731       23.426908        0.256668
      -3       1       8        5.440076        5.158779        0.084333
      -2       1       8       30.163845       30.109301        0.329442
      -1       1       8       16.915067       17.181967        0.195502
       0       1       8        9.228942        9.231414        0.116426
       1       1       8       16.956938       16.987643        0.193298
       2       1       8       12.049814       12.087597        0.148585
       3       1       8       10.944998       10.992725        0.135469
       4       1       8        9.355922        9.369792        0.109554
       5       1       8        2.112314        2.175477        0.087871
       6       1       8       11.495308       11.448144        0.129575
       7       1       8       12.018697       12.056948        0.133442
       8       1       8        7.753662        7.712328        0.100955
       9       1       8        2.301830        2.261902        0.111646
      10       1       8        2.013687        1.918176        0.139525
     -10       2       8        5.270637        5.206822        0.074961
      -9       2       8       13.067239       13.148384        0.148769
      -8       2       8        4.590342        4.544117        0.066729
      -7       2       8        7.292568        7.196805        0.085757
      -6       2       8        6.436059        6.452209        0.078591
      -5       2       8        2.443505        2.442314        0.066099
      -4       2       8       16.112471       16.261919        0.202965
      -3       2       8       29.959670       30.140173        0.319877
      -2       2       8        9.615202        9.529848        0.145020
      -1       2       8       12.121793       11.927699        0.147207
       0       2       8        0.966012        0.806474        0.259025
       1       2       8        4.204368        4.336358        0.095839
       2       2       8       13.200106       13.045306        0.166253
       3       2       8       17.950364       17.994166        0.196694
       4       2       8        1.539831        1.475703        0.086099
       5       2       8        6.679714        6.509916        0.082241
       6       2       8        4.084721        3.999500        0.111441
       7       2       8        4.743162        4.710308        0.079541
       8       2       8        3.659066        3.701081        0.079065
       9       2       8        2.624798        2.416713        0.111913
     -10       3       8        4.261476        4.218886        0.089358
      -9       3       8        4.527340        4.411689        0.093588
      -8       3       8        8.285515        8.210116        0.096793
      -7       3       8        0.456993        0.519134        0.195560
      -6       3       8       11.197993       11.189281        0.125827
      -5       3       8        2.637066        2.620210        0.049257
      -4       3       8        0.809822        0.868792        0.070732
      -3       3       8        7.490002        7.576609        0.088284
      -2       3       8        8.944071        8.961640        0.104609
      -1       3       8        4.608510        4.695317        0.102279
       0       3       8       17.634879       17.648796        0.199441
       1       3       8        8.865957        8.931461        0.103098
       2       3       8        2.300426        2.303975        0.052531
       3       3       8       18.900395       18.998947        0.210387
       4       3       8       13.082003       12.969580        0.145774
       5       3       8        3.154795        3.127491        0.063262
       6       3       8        4.363353        4.318217        0.070747
       7       3       8        6.152912        6.238349        0.090097
       8       3       8        3.357066        3.434676        0.087140
      -9       4       8        3.675920        3.579246        0.065701
      -8       4       8        3.620895        3.659918        0.063114
      -7       4       8        8.962057        9.040243        0.104752
      -6       4       8        4.638759        4.597826        0.065497
      -5       4       8        8.766692        8.911902        0.102475
      -4       4       8        3.649717        3.690122        0.058318
      -3       4       8        1.321044        1.290271        0.067161
      -2       4       8        1.348254        1.220205        0.056246
      -1       4       8        4.973831        4.830114        0.061991
       0       4       8        4.132993        4.158125        0.058368
       1       4       8       13.581379       13.529228        0.150887
       2       4       8        3.966885        3.988107        0.065481
       3       4       8        7.918327        7.974083        0.104903
       4       4       8        7.993831        8.019539        0.099438
       5       4       8        0.416804        0.493964        0.493964
       6       4       8        0.547306        0.042426        0.612478
       7       4       8        0.399331        0.498096        0.498096
      -8       5       8        4.896654        4.973731        0.080777
      -7       5       8        0.181886        0.386652        0.386652
      -6       5       8        6.985336        7.204512        0.095223
      -5       5       8        4.293046        4.330012        0.071608
      -4       5       8        4.959176        4.895508        0.073164
      -3       5       8        1.412930        1.167433        0.105689
      -2       5       8        1.904127        1.786701        0.073137
      -1       5       8        1.520035        1.427866        0.079978
       0       5       8        4.459309        4.521283        0.068980
       1       5       8        4.904906        4.859938        0.071932
       2       5       8       14.827157       14.877500        0.160843
       3       5       8        2.277389        2.153486        0.085201
       4       5       8        2.578550        2.586001        0.125716
       5       5       8        4.761499        4.786648        0.081863
       6       5       8        1.318032        1.507315        0.165079
      -5       6       8        5.886919        5.932622        0.082750
      -4       6       8        2.106030        2.122875        0.083464
      -3       6       8        0.612964        0.408779        0.408779
      -2       6       8        2.441312        2.424768        0.072280
      -1       6       8        2.822893        2.733185        0.069109
       0       6       8        1.604780        1.543567        0.103915
       1       6       8        6.147010        6.223022        0.084129
       2       6       8        1.495676        1.441076        0.120432
       3       6       8        0.856355        0.970258        0.226349
     -11       1       9        4.356020        4.249824        0.074539
     -10       1       9        5.542227        5.466535        0.084527
      -9       1       9        7.363151        7.231252        0.091364
      -8       1       9        6.477813        6.434905        0.083133
      -7       1       9        5.732539        5.739599        0.074707
      -6       1       9       11.735314       11.792370        0.132611
      -5       1       9       28.998037       29.173447        0.315519
      -4       1       9       11.922498       11.994582        0.162423
      -3       1       9       13.884950       13.815209        0.167132
      -2       1       9        8.453522        8.370902        0.114874
      -1       1       9       23.444701       23.332595        0.263785
       0       1       9       10.896088       10.795369        0.133287
       1       1       9       24.420888       24.457310        0.282323
       2       1       9       23.703783       23.682061        0.261557
       3       1       9        2.139908        1.855829        0.113503
       4       1       9        8.026921        8.035359        0.094264
       5       1       9        2.419415        2.541260        0.098433
       6       1       9       10.329535       10.382678        0.118663
       7       1       9        0.459128        0.698713        0.698713
       8       1       9        5.458224        5.197211        0.086047
       9       1       9        2.539803        2.600269        0.110249
     -11       2       9        0.188582        0.649923        0.263141
     -10       2       9        6.413250        6.358773        0.082071
      -9       2       9        2.032173        2.058179        0.068405
      -8       2       9        2.041336        1.885126        0.066665
      -7       2       9        7.282168        7.244998        0.088603
      -6       2       9        9.867815        9.925623        0.112673
      -5       2       9        0.697257        0.915423        0.086508
      -4       2       9        6.635994        6.586577        0.114561
      -3       2       9       12.851486       12.740879        0.173461
      -2       2       9        7.299505        7.208398        0.136694
      -1       2       9        5.030573        4.819232        0.094722
       0       2       9       13.179212       13.083195        0.173896
       1       2       9        4.827722        4.754997        0.101504
       2       2       9       15.600819       15.702866        0.197383
       3       2       9        2.680850        2.694717        0.060652
       4       2       9        6.638092        6.594998        0.080246
       5       2       9        5.784649        5.758298        0.077365
       6       2       9       10.342986       10.223991        0.117558
       7       2       9        7.990410        7.995874        0.104676
       9       2       9        6.845051        6.929719        0.103446
     -10       3       9        1.654290        1.510132        0.145105
      -9       3       9        2.043600        2.091172        0.083362
      -8       3       9        4.070273        4.133642        0.069777
      -7       3       9        5.457494        5.456647        0.071390
      -6       3       9        9.897348       10.033942        0.113761
      -5       3       9        0.297459        0.501398        0.145308
      -4       3       9       10.703359       10.724738        0.120493
      -3       3       9        3.882423        3.853570        0.054096
      -2       3       9        4.993977        5.011786        0.063857
      -1       3       9        1.826908        1.751628        0.058524
       0       3       9       11.439292       11.383321        0.136988
       1       3       9        5.626116        5.611061        0.071566
       2       3       9        2.095959        2.067946        0.053225
       3       3       9       10.425456       10.328601        0.118802
       4       3       9        4.407272        4.380867        0.066473
       5       3       9        0.932854        1.115885        0.098094
       6       3       9        3.146751        3.131852        0.081230
       7       3       9        5.593444        5.468181        0.081438
      -9       4       9        2.274474        2.223466        0.074140
      -8       4       9        0.611699        0.995841        0.157987
      -7       4       9        4.098347        4.203689        0.067386
      -6       4       9        0.588224        0.650922        0.191902
      -5       4       9        0.237691        0.248193        0.262394
      -4       4       9        2.545913        2.597441        0.105153
      -3       4       9        1.235362        1.346514        0.083858
      -2       4       9        1.043580        0.981224        0.083504
      -1       4       9        2.037422        1.944557        0.049880
       0       4       9        4.442466        4.439707        0.060095
       1       4       9        6.133883        6.133270        0.076703
       2       4       9        4.629530        4.602825        0.069173
       3       4       9        5.590255        5.565609        0.081906
       4       4       9        1.784532        1.667573        0.130075
       5       4       9        4.856691        4.871550        0.078847
       6       4       9        4.811455        4.786753        0.085157
       7       4       9        5.586021        5.704209        0.107782
      -7       5       9        0.378153        0.311288        0.314732
      -6       5       9        2.073885        2.026524        0.094504
      -5       5       9        2.960812        2.924414        0.069191
      -4       5       9        0.822763        0.798436        0.203793
      -3       5       9        3.716931        3.646642        0.061395
      -2       5       9        1.706996        1.714118        0.078697
      -1       5       9        4.622075        4.589335        0.069601
       0       5       9        0.706582        0.979592        0.121046
       1       5       9        1.485717        1.532188        0.082188
       2       5       9        4.182513        4.187123        0.081274
       3       5       9        1.102515        1.031988        0.322622
       5       5       9        1.043983        0.761709        0.265120
      -5       6       9        2.727274        2.692322        0.122750
      -3       6       9        3.533049        3.508988        0.074167
      -2       6       9        3.028411        2.933019        0.083528
      -1       6       9        0.372625        0.805295        0.188448
       0       6       9        1.259277        1.224500        0.135831
       1       6       9        5.987865        5.880816        0.082541
       2       6       9        1.333114        0.947787        0.274957
     -11       0      10        4.944290        4.955300        0.176074
     -10       0      10        6.046312        5.985650        0.216247
      -9       0      10       12.603681       12.734599        0.133805
      -8       0      10        4.597878        4.644890        0.102754
      -7       0      10        2.075394        2.135041        0.099335
      -6       0      10       30.173071       30.179795        0.322467
      -5       0      10       17.784066       17.884351        0.205267
      -4       0      10        2.273507        2.190571        0.377093
      -3       0      10        3.513152        3.265272        0.148382
      -2       0      10       24.553410       24.135451        0.260150
      -1       0      10        3.309909        3.290137        0.177421
       0       0      10       35.464483       35.519572        0.364629
       1       0      10       46.057133       46.155715        0.523818
       2       0      10       10.309633       10.368221        0.153525
       3       0      10        1.907679        2.088540        0.107959
       4       0      10        3.647185        3.594162        0.093876
       5       0      10       14.850918       14.951923        0.158343
       6       0      10       10.230294       10.065784        0.116412
       7       0      10       13.639234       13.511847        0.140235
       8       0      10        1.649119        1.369964        0.215321
       9       0      10        6.565976        6.534141        0.123915
     -11       1      10        3.379158        3.381272        0.076276
     -10       1      10        4.347677        4.356030        0.074091
      -9       1      10        1.842093        1.958673        0.102144
      -8       1      10       10.559327       10.596226        0.124836
      -7       1      10        9.519292        9.616912        0.112071
      -6       1      10       12.603279       12.631706        0.140509
      -5       1      10        9.009886        8.971009        0.113470
      -4       1      10        0.387930        0.664154        0.664154
      -3       1      10        3.360315        3.404849        0.159699
      -2       1      10       10.032393       10.168087        0.130159
       0       1      10       21.491575       21.550638        0.240077
       1       1      10       15.027112       15.149917        0.177276
       2       1      10       11.438832       11.612924        0.144707
       3       1      10       16.218046       16.372538        0.182726
       4       1      10        0.894096        0.988433        0.115908
       5       1      10        1.504362        1.460377        0.136896
       6       1      10        0.955652        0.957183        0.280870
       7       1      10        3.129179        3.168596        0.088499
       8       1      10        7.603177        7.602302        0.115514
       9       1      10        5.319123        5.384515        0.118112
     -11       2      10        1.796777        1.688372        0.111952
     -10       2      10        1.618732        1.471258        0.105425
      -9       2      10        4.061781        4.084605        0.067268
      -8       2      10        5.868303        5.923344        0.084508
      -7       2      10       15.569165       15.529005        0.171596
      -6       2      10        5.605466        5.508448        0.070526
      -4       2      10        9.816214        9.931264        0.112455
      -3       2      10        5.931218        5.857388        0.114045
      -2       2      10       16.877379       16.791069        0.195889
      -1       2      10       24.189300       24.435425        0.267471
       0       2      10        9.099621        8.999722        0.130055
       1       2      10        3.840106        3.777962        0.081613
       2       2      10       15.309930       15.419792        0.171186
       3       2      10        5.899680        5.902542        0.072791
       4       2      10       11.256470       11.337989        0.128172
       5       2      10       11.088376       11.145403        0.127690
       6       2      10        2.216029        2.072221        0.122272
       7       2      10        1.690234        1.562978        0.155995
       8       2      10        6.879958        6.852445        0.112267
     -10       3      10        4.872088        4.926358        0.080638
      -9       3      10        3.924880        3.871563        0.078675
      -8       3      10        5.428805        5.500000        0.080129
      -7       3      10        5.931434        5.885491        0.079287
      -6       3      10        1.283698        1.481249        0.086760
      -5       3      10        4.446358        4.417579        0.060401
      -4       3      10       14.226411       14.146731        0.156377
      -3       3      10        7.978776        7.926222        0.091237
      -2       3      10        8.372362        8.363851        0.095598
      -1       3      10       10.007258       10.046392        0.116136
       0       3      10        2.008401        1.898947        0.054794
       1       3      10        1.444868        1.483779        0.062582
       2       3      10        2.767437        2.698388        0.062198
       3       3      10        0.917760        0.849117        0.116451
       4       3      10        5.515923        5.518152        0.075175
       5       3      10       10.784899       10.824509        0.125911
       6       3      10       10.054651       10.005998        0.127739
       7       3      10        2.389586        2.651943        0.103826
       8       3      10        2.869005        2.862464        0.125349
      -9       4      10        1.338172        1.263171        0.114911
      -8       4      10        0.998824        0.900278        0.304963
      -7       4      10        0.890211        0.955249        0.146052
      -6       4      10        2.396992        2.344099        0.076655
      -5       4      10        8.580045        8.489641        0.099647
      -4       4      10        3.029225        2.963495        0.053357
      -3       4      10       10.885621       10.917417        0.124364
      -2       4      10        8.632676        8.590751        0.099285
       0       4      10        7.164087        7.146538        0.085376
       1       4      10        0.339554        0.519230        0.235153
       2       4      10        2.283579        2.091244        0.081368
       3       4      10        5.882410        5.811368        0.081359
       4       4      10        2.032512        1.970051        0.127634
       5       4      10        7.011933        6.970294        0.090832
       6       4      10        7.536940        7.560093        0.098926
       7       4      10        1.023678        0.848116        0.294130
      -7       5      10        4.061545        4.131949        0.082010
      -6       5      10        6.811120        6.703581        0.088825
      -5       5      10        3.215133        3.191708        0.081242
      -4       5      10        6.140173        6.184254        0.090323
      -3       5      10        3.648483        3.696350        0.075438
      -2       5      10        3.101573        3.060801        0.066957
      -1       5      10        6.675200        6.705147        0.086159
       0       5      10        0.768368        0.581378        0.380132
       1       5      10        2.671951        2.629392        0.068552
       2       5      10        3.399158        3.266190        0.097752
       3       5      10        0.484652        0.897775        0.216967
       4       5      10        6.742492        6.757366        0.093734
       5       5      10        0.753094        0.855336        0.197385
      -4       6      10        0.826879        0.480521        0.480521
      -3       6      10        2.991321        3.070619        0.084551
      -2       6      10        0.504334        0.098489        0.461958
      -1       6      10        1.236271        1.258610        0.112748
       0       6      10        5.976513        6.023371        0.081570
       1       6      10        4.454731        4.456905        0.077179
     -11       1      11        3.610310        3.505852        0.076275
     -10       1      11        2.378038        2.476530        0.089817
      -9       1      11        4.552371        4.599783        0.078721
      -8       1      11        2.272991        2.251044        0.097512
      -7       1      11       12.074095       12.023311        0.135081
      -6       1      11        3.613802        3.586084        0.053946
      -5       1      11        0.706334        0.714423        0.113340
      -4       1      11        2.390516        2.100095        0.133830
      -3       1      11       22.516800       22.591149        0.247246
      -2       1      11       16.186302       16.118313        0.191292
      -1       1      11       15.198942       15.158166        0.180516
       0       1      11       25.351292       25.797287        0.280625
       1       1      11        0.339481        0.692748        0.316982
       2       1      11        2.341948        2.322283        0.060536
       3       1      11        6.501773        6.444377        0.078688
       4       1      11       19.851995       19.967223        0.220325
       5       1      11        9.524366        9.586292        0.115495
       6       1      11        9.983118       10.019980        0.119475
       7       1      11        7.144015        7.127903        0.105653
       8       1      11        4.342449        4.379041        0.147729
     -11       2      11        2.623321        2.632717        0.084502
     -10       2      11        5.993355        6.122499        0.083460
      -9       2      11        0.273233        0.332114        0.332114
      -8       2      11        7.869201        7.862124        0.099264
      -7       2      11        8.368237        8.400476        0.099091
      -6       2      11        0.791825        0.601082        0.152195
      -5       2      11       11.242441       11.208925        0.126958
      -4       2      11        4.852919        4.914061        0.061227
      -3       2      11        8.572228        8.577470        0.103805
      -2       2      11        6.561646        6.565973        0.098361
      -1       2      11       15.199278       15.212824        0.171879
       0       2      11        2.025165        2.033568        0.059638
       1       2      11        5.173172        5.203845        0.070230
       2       2      11        9.993829        9.885697        0.113031
       3       2      11        5.356570        5.395368        0.068925
       4       2      11        1.944518        1.973829        0.059462
       5       2      11        5.723792        5.660477        0.083381
       6       2      11        4.216306        4.134973        0.095666
       7       2      11        5.628343        5.500091        0.093058
       8       2      11        0.644613        1.124544        0.176810
      -9       3      11        1.868012        1.949051        0.081673
      -8       3      11        4.231820        4.224808        0.097823
      -7       3      11        0.819304        0.850764        0.135992
      -6       3      11        3.686534        3.701621        0.064040
      -5       3      11        1.296558        1.403959        0.064481
      -4       3      11        7.965642        7.952547        0.092712
      -3       3      11        2.074443        2.035633        0.065430
      -2       3      11        7.949794        7.898038        0.091246
      -1       3      11       11.431027       11.349009        0.127155
       0       3      11        2.102833        2.106941        0.070989
       1       3      11        6.916214        6.795219        0.083885
       2       3      11        0.793379        1.037160        0.090640
       3       3      11        7.064422        6.998214        0.085834
       4       3      11        1.059703        1.157584        0.102074
       5       3      11        8.145429        8.145612        0.098874
       6       3      11        2.350461        2.322585        0.094604
       7       3      11        0.058182        0.331210        0.379916
      -9       4      11        4.133292        4.143308        0.074524
      -8       4      11        8.360030        8.345897        0.105509
      -7       4      11        6.647541        6.568333        0.086281
      -6       4      11        4.473562        4.373557        0.070186
      -5       4      11        1.053924        1.010346        0.107296
      -4       4      11        0.614883        0.589915        0.183713
      -3       4      11        3.523389        3.410132        0.060654
      -2       4      11        7.422063        7.440900        0.089982
      -1       4      11        3.025615        2.953371        0.055096
       0       4      11        1.352417        1.286701        0.068793
       1       4      11        2.030919        2.019109        0.077048
       2       4      11        0.872435        0.616279        0.228078
       3       4      11        0.327947        0.680515        0.219104
       4       4      11        1.186441        1.392264        0.160152
       5       4      11        2.877778        2.839630        0.073803
       6       4      11        2.356003        2.063565        0.096842
      -7       5      11        5.377070        5.331135        0.088521
      -6       5      11        1.239086        1.366419        0.118060
      -5       5      11        0.389617        0.477389        0.477389
      -4       5      11        2.075773        2.021781        0.073526
      -3       5      11        2.059218        1.901421        0.092222
      -2       5      11        1.307196        1.237538        0.125018
      -1       5      11        2.193298        2.132440        0.070038
       0       5      11        3.417398        3.402205        0.077600
       1       5      11        1.670358        1.514100        0.115816
       2       5      11        1.026497        0.832646        0.188441
       4       5      11        4.792829        4.831356        0.084252
      -3       6      11        1.127016        1.160646        0.339854
      -2       6      11        4.355656        4.356145        0.073155
       0       6      11        2.026973        1.949667        0.085424
       1       6      11        0.682722        0.887243        0.223240
     -11       0      12        2.802149        2.868780        0.112623
     -10       0      12        6.048829        6.050537        0.112861
      -8       0      12        3.068082        3.149460        0.070922
      -7       0      12        4.034142        4.144032        0.071932
      -6       0      12        0.026812        0.637652        0.389257
      -5       0      12       11.734032       11.839764        0.132928
      -4       0      12       27.536991       27.616118        0.286281
      -3       0      12       21.361897       21.236761        0.236284
      -2       0      12        7.168800        7.182339        0.189271
      -1       0      12       18.688855       18.966022        0.241707
       0       0      12        6.425121        6.373931        0.157260
       1       0      12        4.420771        4.438919        0.114685
       2       0      12       15.419041       15.478695        0.217306
       3       0      12       29.404976       29.416662        0.311336
       4       0      12        2.961560        3.042992        0.078485
       5       0      12        7.357795        7.310540        0.098814
       6       0      12       16.995799       17.099708        0.174874
       7       0      12        7.411903        7.402905        0.116410
       8       0      12        8.751017        8.842454        0.127582
     -11       1      12        6.424379        6.337744        0.088504
     -10       1      12        3.443156        3.355443        0.107521
      -9       1      12        0.419236        0.628092        0.333304
      -8       1      12        2.411408        2.213120        0.090763
      -7       1      12        3.073805        2.905392        0.106338
      -6       1      12       11.414669       11.447707        0.128255
      -5       1      12        8.761207        8.802102        0.099918
      -4       1      12       16.024565       16.014681        0.177699
      -3       1      12       12.916638       13.104579        0.160469
      -2       1      12        5.453974        5.321372        0.127818
      -1       1      12       16.463346       16.631296        0.195055
       0       1      12        0.791661        0.968917        0.328995
       1       1      12        2.398661        2.478972        0.087027
       2       1      12        8.722161        8.717683        0.109141
       3       1      12        5.868910        5.814035        0.075655
       4       1      12        5.984293        5.994331        0.081632
       5       1      12       13.122314       13.100382        0.143144
       6       1      12        1.443536        1.391294        0.138777
       7       1      12        6.901171        6.851642        0.099531
       8       1      12        3.640693        3.806442        0.151309
     -11       2      12        2.791258        2.896636        0.075413
     -10       2      12        3.914439        3.907685        0.080675
      -9       2      12        3.143352        3.259601        0.077149
      -8       2      12        5.077154        4.985780        0.082006
      -7       2      12        4.957481        5.030109        0.076121
      -6       2      12        5.300034        5.338071        0.071478
      -5       2      12        8.587783        8.607206        0.098211
      -4       2      12        1.486220        1.533069        0.046227
      -3       2      12        2.579685        2.547940        0.050101
      -2       2      12       18.459973       18.616659        0.204435
      -1       2      12       10.358341       10.334892        0.118239
       0       2      12        7.280376        7.193052        0.086295
       1       2      12        6.809115        6.677350        0.083337
       2       2      12        1.122024        1.084666        0.074616
       3       2      12        8.173848        8.185292        0.097400
       4       2      12       17.764877       17.754999        0.191116
       5       2      12        8.240944        8.203962        0.101185
       6       2      12        3.197810        3.210452        0.090195
       7       2      12        1.068716        0.994384        0.188531
       8       2      12        0.464533        0.585406        0.585406
     -10       3      12        0.129583        0.590678        0.417184
      -9       3      12       11.308755       11.296902        0.130882
      -8       3      12       12.516047       12.555477        0.139761
      -7       3      12        1.770605        1.722963        0.078791
      -6       3      12        1.126671        0.857613        0.161481
      -5       3      12        1.473963        1.551515        0.078763
      -4       3      12        6.260718        6.191284        0.075158
      -3       3      12       11.440400       11.460366        0.128994
      -2       3      12       16.381590       16.353593        0.181395
      -1       3      12        0.827862        0.758683        0.108068
       0       3      12        4.660192        4.672794        0.065191
       1       3      12       10.346460       10.317946        0.117946
       2       3      12        3.401747        3.434676        0.089829
       3       3      12       10.064641       10.112369        0.115369
       5       3      12        1.387766        1.597028        0.086201
       6       3      12        2.035043        2.086432        0.139409
       7       3      12        3.244367        3.083764        0.090271
      -9       4      12        4.271436        4.263567        0.097153
      -8       4      12        7.275670        7.328984        0.099737
      -7       4      12        3.240838        3.410572        0.090632
      -6       4      12        5.950534        5.988155        0.080956
      -5       4      12        2.435786        2.437273        0.064553
      -4       4      12        0.967723        1.147998        0.111610
      -3       4      12        3.039513        2.935711        0.060472
      -2       4      12        0.624767        0.765049        0.130778
      -1       4      12        8.034929        8.067837        0.095071
       0       4      12        8.657199        8.674099        0.103218
       1       4      12        2.191198        2.100429        0.060257
       2       4      12       10.393715       10.420653        0.119196
       3       4      12        2.296960        2.265546        0.082200
       4       4      12        0.771099        0.838570        0.208808
       5       4      12        1.362931        1.335552        0.110685
       6       4      12        0.950258        0.934987        0.198984
      -7       5      12        8.696716        8.727027        0.112098
      -6       5      12        0.847250        0.920054        0.150964
      -5       5      12        5.910000        5.986318        0.095053
      -4       5      12        4.923525        4.764662        0.086093
      -3       5      12        6.229826        6.327954        0.084958
      -2       5      12        1.680023        1.730289        0.092883
      -1       5      12        6.552082        6.564754        0.086406
       0       5      12        4.947669        4.932950        0.071778
       1       5      12        8.276617        8.354819        0.099820
       2       5      12        1.591941        1.486472        0.125003
       3       5      12        2.217242        2.234883        0.095677
       4       5      12        2.392954        2.495636        0.087317
      -2       6      12        1.152237        1.448378        0.120034
      -1       6      12        0.700489        0.472229        0.472229
     -11       1      13        1.113301        1.059528        0.195121
     -10       1      13        5.918041        5.959111        0.087058
      -9       1      13        1.036893        1.182793        0.157805
      -8       1      13        0.254041        0.164012        0.352611
      -7       1      13        5.425932        5.402037        0.075875
      -6       1      13        3.941345        3.902179        0.054972
      -5       1      13        5.327742        5.302075        0.069294
      -4       1      13        6.991599        6.962758        0.081334
      -3       1      13        1.610763        1.561025        0.049503
      -2       1      13       10.063777       10.071743        0.114333
      -1       1      13        4.242427        4.254645        0.070747
       0       1      13        9.052862        9.066091        0.107575
       1       1      13        4.591887        4.638965        0.112709
       2       1      13       19.273550       19.248896        0.212615
       3       1      13       10.553900       10.531856        0.120324
       4       1      13        4.467231        4.384746        0.074294
       5       1      13        7.172224        7.133723        0.093410
       6       1      13        6.531804        6.706266        0.096954
       7       1      13        6.889225        6.975457        0.107342
       8       1      13        5.808425        5.772434        0.105425
     -10       2      13        5.935589        5.984563        0.088039
      -9       2      13        9.858676        9.755665        0.115126
      -8       2      13        2.482552        2.466597        0.092929
      -7       2      13        3.955616        3.996999        0.065078
      -6       2      13        0.805851        0.810185        0.138694
      -5       2      13       15.173234       15.128781        0.167497
      -4       2      13        3.278620        3.272461        0.050660
      -3       2      13       12.974371       12.925169        0.144324
      -2       2      13        9.809091        9.755768        0.111287
      -1       2      13        6.365539        6.195482        0.077231
       0       2      13        5.632777        5.602142        0.072766
       1       2      13        9.227181        9.192878        0.106789
       2       2      13       10.513327       10.579698        0.120730
       3       2      13        2.982708        2.987942        0.062827
       4       2      13        9.184724        9.172731        0.106916
       5       2      13        0.141698        0.185203        0.554257
       6       2      13        4.700631        4.701489        0.091934
       7       2      13        3.557673        3.614416        0.128731
     -10       3      13        0.926167        0.844512        0.257656
      -9       3      13        4.553404        4.659614        0.078238
      -8       3      13        2.169465        2.093227        0.104886
      -7       3      13        4.844888        4.863846        0.078138
      -6       3      13        4.421311        4.486201        0.067265
      -5       3      13        0.307419        0.280535        0.280535
      -4       3      13        1.757971        1.682528        0.059722
      -3       3      13        5.359465        5.376988        0.066809
      -2       3      13        3.393063        3.347536        0.054513
      -1       3      13        1.909781        1.953023        0.097734
       0       3      13        0.326884        0.385487        0.385487
       1       3      13        9.423450        9.410367        0.108324
       2       3      13        0.575837        0.567803        0.271155
       3       3      13        6.200005        6.092126        0.081802
       4       3      13        6.442753        6.318623        0.084443
       5       3      13        3.694233        3.579665        0.106194
       6       3      13        1.382774        1.359596        0.249821
      -8       4      13        5.809825        5.847393        0.091960
      -7       4      13        0.527565        0.703918        0.197953
      -6       4      13        6.501111        6.576093        0.086640
      -5       4      13        6.854415        6.733201        0.091515
      -4       4      13        9.323243        9.387438        0.111610
      -3       4      13       10.027409       10.052363        0.120596
      -2       4      13        5.794573        5.766021        0.077172
      -1       4      13        0.955121        0.966126        0.141445
       0       4      13        4.349048        4.313235        0.068827
       1       4      13        4.985570        5.036864        0.073398
       2       4      13        6.012228        6.051529        0.085542
       3       4      13        6.430812        6.377696        0.089055
       4       4      13        1.292308        1.011286        0.196363
       5       4      13        0.120952        0.480833        0.480833
      -6       5      13        1.367646        1.113373        0.123727
      -5       5      13        3.619891        3.660738        0.070891
      -4       5      13        1.273262        1.302920        0.124192
      -3       5      13        1.049964        0.723533        0.236912
      -2       5      13        4.254668        4.102073        0.071440
      -1       5      13        0.200302        0.304302        0.304302
       0       5      13        1.755489        1.594459        0.093426
       1       5      13        1.083269        1.309962        0.122149
       2       5      13        2.187282        2.226814        0.100056
       3       5      13        1.024357        0.553353        0.378425
     -11       0      14       10.192184       10.454186        0.127521
     -10       0      14        1.605066        1.910157        0.197411
      -9       0      14        2.474079        2.511016        0.108059
      -8       0      14       11.712547       11.569356        0.189549
      -7       0      14        5.711372        5.811884        0.085018
      -6       0      14        9.037183        8.930174        0.105039
      -5       0      14        1.470005        1.386001        0.128067
      -4       0      14        2.377004        2.271739        0.055775
      -3       0      14        7.416603        7.289170        0.091254
      -2       0      14       13.273275       13.401866        0.144792
      -1       0      14       12.391145       12.391529        0.139999
       0       0      14       12.890877       12.870509        0.144158
       1       0      14       16.391400       16.357873        0.177638
       2       0      14       17.483671       17.640862        0.191506
       3       0      14        3.324448        3.424471        0.094005
       4       0      14        0.487301        0.332866        0.332866
       5       0      14        6.971628        7.119059        0.110564
       6       0      14        3.620765        3.721693        0.101196
       7       0      14        6.036965        6.053181        0.123088
     -11       1      14        4.424774        4.268138        0.075883
     -10       1      14        7.414860        7.426776        0.123215
      -9       1      14        6.474503        6.469544        0.086676
      -8       1      14        1.272902        1.283472        0.142946
      -7       1      14        6.909993        6.945142        0.086717
      -6       1      14        8.353684        8.217664        0.095349
      -5       1      14        9.150564        8.962533        0.102736
      -4       1      14        7.193816        7.153670        0.083310
      -3       1      14        0.961817        0.809630        0.076827
      -2       1      14        7.622184        7.601381        0.088592
      -1       1      14       11.940256       11.949059        0.133391
       0       1      14        5.315988        5.286303        0.072763
       1       1      14       19.850550       19.942166        0.219590
       2       1      14        3.114592        3.179151        0.067881
       3       1      14        1.376398        1.298037        0.125774
       4       1      14        2.701366        2.742973        0.136001
       5       1      14        0.923594        0.865390        0.234122
       6       1      14        0.567045        0.811727        0.245864
       7       1      14        8.564109        8.440853        0.223615
     -10       2      14        6.450501        6.511144        0.086115
      -9       2      14        3.792644        3.878788        0.071690
      -8       2      14        5.936947        5.897203        0.081792
      -7       2      14        3.358252        3.212476        0.065890
      -6       2      14        4.510972        4.467550        0.061304
      -5       2      14        1.440434        1.423798        0.093422
      -4       2      14        8.437273        8.346916        0.097007
      -3       2      14        1.563703        1.690769        0.052233
      -2       2      14        6.538583        6.570540        0.081318
      -1       2      14        1.956949        1.929456        0.089239
       0       2      14       13.404514       13.424232        0.149444
       1       2      14        4.555982        4.561688        0.071811
       2       2      14        2.222868        2.236001        0.089376
       3       2      14        5.034357        4.893056        0.072268
       4       2      14        5.768821        5.796896        0.093476
       5       2      14        4.298427        4.191778        0.090071
       6       2      14       10.195704       10.302912        0.125978
       7       2      14        4.534619        4.485978        0.136495
      -9       3      14        4.345260        4.292668        0.077339
      -8       3      14        2.083385        2.081009        0.104447
      -7       3      14        8.395725        8.387908        0.101956
      -6       3      14       13.163559       13.077462        0.155000
      -5       3      14        1.613893        1.681993        0.086092
      -4       3      14        9.990788        9.980230        0.119754
      -3       3      14       14.783883       14.879180        0.167280
      -2       3      14        3.953713        4.001875        0.062839
      -1       3      14        9.089038        9.106207        0.105151
       0       3      14        9.354458        9.376620        0.108934
       1       3      14        6.809238        6.864255        0.086793
       2       3      14        5.122771        5.059051        0.076983
       3       3      14       12.305432       12.319903        0.137538
       5       3      14        9.552954        9.500421        0.115060
       6       3      14        0.444346        0.484562        0.484562
      -7       4      14        3.181936        3.121009        0.069502
      -6       4      14        6.523623        6.426119        0.086008
      -5       4      14        4.685781        4.731385        0.071342
      -4       4      14        8.341931        8.317091        0.098879
      -3       4      14        4.243862        4.247117        0.065371
      -2       4      14        5.144275        5.306882        0.083473
      -1       4      14        3.251522        3.215276        0.065990
       0       4      14        0.538295        0.383406        0.383406
       1       4      14        2.336428        2.363874        0.073787
       2       4      14        4.951634        4.899898        0.081496
       3       4      14        3.145966        3.037087        0.095438
       4       4      14        8.079470        7.989618        0.107994
       5       4      14        2.717374        2.676191        0.085516
      -6       5      14        2.722912        2.650566        0.077921
      -5       5      14       12.239200       12.356780        0.139169
      -4       5      14        6.382699        6.422850        0.089367
      -3       5      14        2.188048        2.334266        0.083422
      -2       5      14        2.731409        2.738065        0.077727
      -1       5      14        2.383988        2.422230        0.070954
       0       5      14        6.578823        6.702537        0.092847
       1       5      14        7.782082        7.810058        0.098119
       2       5      14        7.517129        7.604670        0.098006
     -10       1      15        0.334671        0.216102        0.356349
      -9       1      15        1.319786        0.757760        0.232403
      -8       1      15        7.027345        7.052021        0.087827
      -7       1      15        6.468866        6.528936        0.081300
      -6       1      15        3.274383        3.349030        0.056918
      -5       1      15       11.165742       11.095495        0.124168
      -4       1      15        0.595601        0.539351        0.158038
      -3       1      15        0.664613        0.790253        0.110400
      -2       1      15        5.962659        5.930683        0.073721
      -1       1      15        5.788288        5.689728        0.071365
       0       1      15        3.345232        3.421403        0.069091
       1       1      15        3.637962        3.586084        0.066425
       2       1      15        4.046764        4.086074        0.070853
       3       1      15        3.061711        3.023673        0.089223
       4       1      15        5.411523        5.445824        0.083082
       5       1      15        7.437915        7.468132        0.106067
       6       1      15        2.465731        2.493872        0.112759
       7       1      15        8.290195        8.357272        0.128664
      -9       2      15        1.204615        1.058584        0.159362
      -8       2      15        0.690473        0.298329        0.298329
      -7       2      15       11.379865       11.263658        0.126783
      -6       2      15        2.993919        3.004147        0.053164
      -5       2      15        6.121294        6.113346        0.074803
      -4       2      15       10.475074       10.368221        0.117367
      -3       2      15        9.455450        9.373153        0.107788
      -2       2      15        2.652873        2.463899        0.056577
      -1       2      15        6.256102        6.159302        0.087811
       0       2      15       17.425554       17.511710        0.189470
       1       2      15        1.676408        1.727136        0.099285
       2       2      15        6.298353        6.307456        0.080659
       3       2      15        1.964539        1.997999        0.083972
       4       2      15        9.012149        9.039635        0.122573
       6       2      15        6.925932        6.907460        0.110034
      -9       3      15        2.743720        2.737864        0.079933
      -8       3      15        1.247999        1.098180        0.144870
      -7       3      15        3.871651        3.908197        0.114649
      -6       3      15        6.210355        6.302936        0.080637
      -5       3      15        2.697127        2.653187        0.063978
      -4       3      15        4.187518        4.229421        0.062047
      -3       3      15        2.186593        2.256391        0.050308
      -2       3      15        5.953381        6.033490        0.076981
      -1       3      15        4.273251        4.309060        0.067009
       0       3      15        0.827062        0.908515        0.218443
       1       3      15        1.644226        1.692602        0.089480
       2       3      15        4.014897        3.920842        0.079748
       3       3      15        3.752150        3.628085        0.073370
       4       3      15        0.124309        0.622415        0.325430
       5       3      15        1.618066        1.632973        0.148520
      -8       4      15        2.969469        2.962111        0.092895
      -7       4      15        6.240809        6.136693        0.083512
      -6       4      15        8.356381        8.322620        0.102583
      -5       4      15        6.411700        6.379263        0.082915
      -4       4      15        1.677261        1.553577        0.081843
      -3       4      15        0.215517        0.038730        0.517777
      -2       4      15        5.646319        5.714980        0.077516
      -1       4      15       10.882485       10.917417        0.128534
       0       4      15        9.066262        8.981425        0.106686
       1       4      15        7.545335        7.540756        0.105771
       2       4      15        4.170226        4.194997        0.079538
       3       4      15        0.263283        0.664455        0.332340
       4       4      15        3.995846        4.057955        0.102579
      -5       5      15        0.519524        0.760855        0.353547
      -4       5      15        0.839969        0.509804        0.509804
      -3       5      15        0.267124        0.217945        0.351792
      -1       5      15        1.896961        1.840516        0.086207
       0       5      15        2.294450        2.150884        0.085526
       1       5      15        0.772822        0.615630        0.308384
     -10       0      16        2.958449        2.994829        0.138748
      -9       0      16        8.064627        8.255604        0.104715
      -8       0      16        6.087556        6.070832        0.093123
      -7       0      16        4.694868        4.714128        0.094496
      -6       0      16       20.091148       20.068881        0.221967
      -5       0      16        0.572348        0.740270        0.324819
      -4       0      16       13.434036       13.340165        0.146606
      -3       0      16        6.494592        6.522040        0.084804
      -2       0      16        6.088544        6.144021        0.099354
      -1       0      16        8.466077        8.355298        0.104055
       0       0      16        5.767359        5.856620        0.087131
       1       0      16        6.220068        6.299921        0.249879
       2       0      16       10.551412       10.662551        0.120730
       3       0      16        5.873653        5.849957        0.168232
       4       0      16       12.214116       12.365274        0.144799
       5       0      16        6.871982        6.905143        0.105511
       6       0      16        2.554712        2.463453        0.118650
     -10       1      16        1.711311        1.783087        0.100649
      -9       1      16        2.833288        2.811957        0.077747
      -8       1      16        5.186494        5.157713        0.075587
      -7       1      16        4.199412        4.219716        0.066524
      -6       1      16        1.361999        1.421232        0.078846
      -5       1      16       13.088476       13.124405        0.145961
      -4       1      16        8.288069        8.218698        0.098969
      -3       1      16       10.031839       10.004999        0.113588
      -2       1      16        1.801768        1.722788        0.098042
      -1       1      16        4.475326        4.478281        0.066025
       0       1      16        3.390295        3.264812        0.075142
       1       1      16        8.544986        8.506115        0.101652
       2       1      16        1.199765        1.358345        0.140724
       3       1      16       13.488106       13.415290        0.143515
       4       1      16        3.170796        3.153141        0.090136
       5       1      16        0.549750        0.755513        0.600271
       6       1      16        8.951955        8.849237        0.118201
     -10       2      16        1.471573        1.430979        0.118957
      -9       2      16        5.460467        5.429180        0.088488
      -8       2      16       10.709104       10.802315        0.123832
      -7       2      16        6.147012        6.245318        0.080174
      -6       2      16        1.033206        1.091238        0.090838
      -5       2      16        3.160098        3.199375        0.056765
      -4       2      16        5.616421        5.602142        0.079734
      -3       2      16        6.769493        6.742774        0.082969
      -2       2      16       10.876999       10.784248        0.121228
      -1       2      16        0.423489        0.676979        0.676979
       0       2      16        2.970130        2.788960        0.078388
       1       2      16        4.143233        4.084972        0.071620
       2       2      16        6.298612        6.325267        0.109722
       3       2      16        2.427449        2.651320        0.094565
       4       2      16        2.687126        2.815404        0.087786
       5       2      16        6.024194        6.102295        0.097880
       6       2      16        4.896060        4.663368        0.118591
      -9       3      16        3.038908        2.969966        0.086670
      -8       3      16        7.377182        7.446341        0.107745
      -7       3      16        8.331141        8.310475        0.104014
      -6       3      16        2.395175        2.244014        0.069365
      -5       3      16        0.040605        0.557674        0.306875
      -4       3      16        3.571529        3.443399        0.073830
      -3       3      16        0.103166        0.423320        0.319397
      -2       3      16       10.121503       10.129659        0.116668
      -1       3      16       19.009030       19.002895        0.204224
       0       3      16        1.951109        1.799361        0.080611
       1       3      16        0.949888        0.989848        0.169605
       2       3      16        3.399407        3.383194        0.076231
       3       3      16        5.011899        5.086453        0.106292
       4       3      16        8.418922        8.477795        0.118010
       5       3      16       10.051187       10.133607        0.123113
      -7       4      16        5.408452        5.510263        0.086796
      -6       4      16        1.241263        1.354216        0.135200
      -4       4      16        2.435674        2.312618        0.070119
      -3       4      16        3.577173        3.537937        0.065330
      -2       4      16        6.733140        6.720565        0.088974
      -1       4      16        3.595955        3.535675        0.073884
       0       4      16        7.179010        7.267049        0.092720
       1       4      16        6.288868        6.264024        0.085028
       2       4      16        0.060508        0.571927        0.571927
       3       4      16        2.675945        2.736768        0.089978
      -4       5      16        0.471537        0.992472        0.210103
      -3       5      16        7.361297        7.449698        0.103134
      -2       5      16        6.423410        6.497461        0.090512
      -1       5      16        0.855862        0.953677        0.152553
       0       5      16        8.603031        8.569656        0.105023
     -10       1      17        6.783589        7.010635        0.094277
      -9       1      17       10.529953       10.530432        0.123703
      -8       1      17        4.622897        4.665940        0.075080
      -7       1      17        8.369943        8.364927        0.099880
      -6       1      17        1.807993        1.776654        0.060408
      -5       1      17        7.161952        7.103872        0.084755
      -4       1      17        3.789351        3.835101        0.059124
      -3       1      17       13.667936       13.695255        0.151252
      -2       1      17        9.811825        9.803010        0.111828
      -1       1      17        2.262873        2.257609        0.062478
       0       1      17        7.868609        7.933221        0.099640
       1       1      17        3.418118        3.470303        0.074275
       2       1      17        3.699582        3.717795        0.087230
       3       1      17        2.007517        2.016928        0.121223
       4       1      17        5.177564        5.278163        0.086727
      -9       2      17        5.087292        4.995098        0.078086
      -8       2      17        2.513266        2.283747        0.103885
      -7       2      17        2.530343        2.481471        0.073381
      -6       2      17        5.405157        5.381821        0.075127
      -5       2      17        4.955088        4.860864        0.079233
      -4       2      17        4.834566        4.831252        0.068375
      -3       2      17        1.787135        1.677170        0.094009
      -2       2      17       13.194510       13.226867        0.147111
      -1       2      17        0.386775        0.297321        0.304177
       0       2      17        0.243863        0.390640        0.390640
       1       2      17        3.552275        3.674099        0.078268
       2       2      17       12.029371       12.066068        0.135016
       3       2      17        4.615930        4.888763        0.099817
       4       2      17        4.013709        4.029020        0.130302
       5       2      17        8.760525        8.997111        0.115163
      -8       3      17        7.111641        7.196110        0.101041
      -7       3      17        0.762478        0.546077        0.546077
      -6       3      17        1.423567        1.525680        0.105223
      -5       3      17        0.527691        0.587537        0.360822
      -4       3      17        6.732405        6.701642        0.083636
      -3       3      17        1.943114        1.915855        0.063991
      -2       3      17        3.719699        3.615660        0.061930
      -1       3      17        5.991493        6.012487        0.082984
       0       3      17        4.004586        3.944363        0.085736
       1       3      17        2.198939        2.335359        0.112658
       2       3      17        0.828894        1.007174        0.278614
       3       3      17        4.694640        4.826800        0.116174
       4       3      17        3.009115        3.070342        0.090258
      -5       4      17        2.743731        2.748472        0.072823
      -4       4      17        3.809614        3.882139        0.072677
      -3       4      17        5.750125        5.751000        0.081873
      -2       4      17        5.905111        5.819021        0.078899
      -1       4      17        5.710094        5.542653        0.092240
       0       4      17        1.585565        1.615952        0.094242
       1       4      17        3.548843        3.588454        0.072490
       2       4      17        4.396862        4.415088        0.095713
      -9       0      18        0.935159        0.654752        0.389799
      -8       0      18        2.777668        3.018692        0.138553
      -7       0      18        4.857771        4.751631        0.103191
      -6       0      18        6.912677        6.906446        0.096454
      -5       0      18        9.115721        9.069289        0.107314
      -4       0      18       20.346978       20.432572        0.219952
      -3       0      18       10.259103       10.279105        0.140072
      -2       0      18        4.019980        3.962827        0.078886
      -1       0      18       13.725075       13.739723        0.146711
       0       0      18        1.315764        1.218319        0.153894
       1       0      18       16.506944       16.468151        0.180119
       2       0      18        4.018659        4.116552        0.193288
       3       0      18        5.620148        5.729136        0.183237
       4       0      18        0.693761        0.692315        0.692315
       5       0      18        2.353700        2.005044        0.285800
      -9       1      18        4.523067        4.661545        0.077115
      -8       1      18        5.682749        5.720752        0.079387
      -7       1      18        0.795834        0.440681        0.440681
      -6       1      18        1.443471        1.188529        0.090804
      -5       1      18        1.259734        1.088347        0.139980
      -4       1      18        1.758471        1.720203        0.064547
      -3       1      18       10.988639       11.007270        0.127013
      -2       1      18        5.134080        5.126305        0.069132
      -1       1      18        6.862851        6.932099        0.086955
       0       1      18        8.913222        8.973628        0.112590
       1       1      18        3.615134        3.626844        0.077619
       2       1      18        8.137044        8.187368        0.148525
       3       1      18        3.001267        2.913984        0.108418
       4       1      18        1.212680        1.171153        0.238844
       5       1      18        4.175399        4.135577        0.095775
      -9       2      18        6.719634        6.765722        0.092417
      -8       2      18        6.527744        6.547137        0.095625
      -7       2      18        3.822983        3.865618        0.068382
      -6       2      18        7.741482        7.688433        0.093698
      -5       2      18        3.908895        3.852791        0.062672
      -4       2      18        4.937856        4.838492        0.074670
      -3       2      18       11.640074       11.657616        0.133293
      -2       2      18        9.266691        9.306557        0.111721
      -1       2      18        4.151723        4.017462        0.073986
       0       2      18        6.082960        6.100738        0.087835
       1       2      18        0.682472        0.939840        0.157920
       2       2      18        2.635130        2.406325        0.129749
       3       2      18        8.039440        8.001312        0.104604
       4       2      18        4.120255        4.166653        0.093816
      -7       3      18        5.534954        5.547702        0.098849
      -6       3      18        5.150357        5.144123        0.074014
      -5       3      18        6.292705        6.231854        0.081976
      -4       3      18        2.796447        2.684958        0.063871
      -3       3      18        3.386579        3.328814        0.062929
      -2       3      18        5.362999        5.407310        0.076175
      -1       3      18        1.913274        1.912250        0.093377
       0       3      18        3.787089        3.754597        0.091948
       1       3      18       10.667669       10.736387        0.127428
       2       3      18        2.170908        2.087439        0.112268
       3       3      18        2.514130        2.599923        0.137485
      -5       4      18        7.146712        7.174050        0.091960
      -4       4      18        2.561307        2.458821        0.158799
      -3       4      18        3.579012        3.676003        0.074059
      -2       4      18        1.837794        1.854562        0.090703
       0       4      18        2.707276        2.662330        0.087704
       1       4      18        1.552804        1.705198        0.162570
      -9       1      19        2.947730        3.014415        0.071916
      -7       1      19        9.081088        9.038252        0.108694
      -6       1      19        6.049997        6.042020        0.078296
      -5       1      19       11.306617       11.303982        0.127667
      -4       1      19       12.860167       12.944883        0.147618
      -3       1      19        0.891935        0.544151        0.420054
      -2       1      19        2.314976        2.323984        0.066175
      -1       1      19        5.517534        5.469918        0.074086
       0       1      19       12.579904       12.641994        0.139994
       1       1      19        6.045746        6.049876        0.088668
       2       1      19       10.268529       10.327633        0.122732
       3       1      19        4.853874        4.871139        0.105429
       4       1      19        2.085156        1.878909        0.138651
      -8       2      19        3.358106        3.226763        0.083039
      -7       2      19        0.944955        0.863887        0.152339
      -6       2      19        2.843923        2.853822        0.080431
      -5       2      19        5.912312        5.850983        0.077336
      -4       2      19        4.387527        4.474371        0.068353
      -3       2      19        1.071623        1.150043        0.181488
      -2       2      19        5.056350        4.947525        0.083987
      -1       2      19        3.576112        3.603748        0.072035
       0       2      19        6.194488        6.055081        0.086831
       1       2      19        4.319593        4.320185        0.079195
       3       2      19        6.728119        6.832057        0.098261
      -7       3      19        0.619164        0.728217        0.335789
      -6       3      19        6.904306        7.048972        0.090595
      -5       3      19        4.281270        4.327008        0.070366
      -3       3      19        5.650812        5.658533        0.088704
      -2       3      19        2.113288        1.920703        0.083477
      -1       3      19        3.541903        3.614277        0.097603
       0       3      19        1.111282        1.021812        0.153826
       1       3      19        6.798294        6.793894        0.098149
       2       3      19        0.989089        1.450069        0.173119
      -3       4      19        0.898951        0.886172        0.199222
      -2       4      19        0.917444        1.017005        0.167535
      -1       4      19        1.363419        1.327705        0.133552
      -8       0      20       11.329737       11.511299        0.134568
      -7       0      20        1.300817        1.165976        0.171541
      -6       0      20        5.576742        5.601607        0.101061
      -5       0      20       17.609230       17.742604        0.195240
      -3       0      20        5.519266        5.485709        0.091823
      -2       0      20        7.224764        7.258650        0.102045
      -1       0      20       11.672275       11.670476        0.130978
       0       0      20        5.722561        5.723373        0.094608
       1       0      20       16.775002       16.802678        0.190033
       2       0      20        7.672232        7.783059        0.120879
       3       0      20       10.643759       10.780074        0.187152
      -8       1      20        1.910809        1.651363        0.103978
      -7       1      20        3.690606        3.799210        0.075771
      -6       1      20        9.280150        9.291286        0.108476
      -5       1      20        1.320591        1.006678        0.124465
      -4       1      20        6.106952        6.024699        0.082141
      -3       1      20        2.555028        2.540807        0.064580
      -2       1      20        1.758041        1.805547        0.097039
      -1       1      20        2.948962        2.840299        0.071148
       0       1      20        3.088619        3.056648        0.075961
       1       1      20        4.030170        3.984972        0.086126
       2       1      20        8.903087        8.957511        0.117884
       3       1      20        1.175158        0.902497        0.510068
      -7       2      20        8.508944        8.603546        0.107606
      -6       2      20        8.013507        8.019289        0.098873
      -5       2      20        0.155794        0.479583        0.479583
      -4       2      20        0.566504        0.695270        0.179906
      -3       2      20        3.273307        3.276278        0.065671
      -2       2      20        4.656722        4.669904        0.096393
      -1       2      20       12.323017       12.495599        0.139629
       0       2      20        8.946197        9.085758        0.112353
       1       2      20        1.250322        1.410284        0.146955
       2       2      20        2.425024        2.321853        0.115634
      -6       3      20        1.721657        1.805436        0.103232
      -5       3      20        0.955616        0.884816        0.212358
      -4       3      20        4.354001        4.275746        0.067777
      -3       3      20        3.641387        3.577010        0.095344
      -2       3      20        6.909001        6.898623        0.090687
      -1       3      20        0.869271        0.901554        0.211192
       0       3      20        6.203866        6.137833        0.101610
       1       3      20        0.877963        0.957653        0.237376
      -7       1      21        3.087685        3.086406        0.086639
      -6       1      21        6.333276        6.289038        0.082993
      -5       1      21        1.738205        1.541720        0.103561
      -4       1      21        2.180143        2.135345        0.077701
      -3       1      21        5.017828        4.991793        0.075799
      -2       1      21       13.468927       13.551015        0.160346
      -1       1      21        6.564310        6.609992        0.091941
       0       1      21        7.114455        7.261405        0.094118
       1       1      21        5.523503        5.510535        0.094541
       2       1      21        5.456363        5.310744        0.105842
      -6       2      21        2.199048        2.212419        0.079347
      -5       2      21        0.789742        0.292746        0.292746
      -4       2      21        3.737400        3.719946        0.066318
      -3       2      21        5.855122        5.821082        0.081483
      -2       2      21        1.316205        1.290426        0.118889
      -1       2      21        1.799970        1.763066        0.108073
       0       2      21        6.404150        6.470858        0.088538
       1       2      21        2.726432        2.773265        0.079996
      -4       3      21        2.216332        2.255394        0.073537
      -3       3      21        4.424574        4.518960        0.077451
      -2       3      21        0.044097        0.112694        0.428138
      -1       3      21        6.346501        6.437391        0.088690
      -7       0      22        1.216262        0.756902        0.379145
      -6       0      22        2.900737        3.247153        0.284890
      -5       0      22        0.844571        0.765114        0.363119
      -4       0      22        2.035819        2.094708        0.104858
      -3       0      22       17.388451       17.502571        0.212401
      -2       0      22        3.743400        3.757260        0.085612
      -1       0      22        1.422538        1.032812        0.281812
       0       0      22        7.121503        7.125798        0.206911
       1       0      22        3.677655        3.561180        0.110817
      -6       1      22        2.133395        2.008532        0.147000
      -5       1      22        2.122311        2.037008        0.080838
      -4       1      22        8.325274        8.406010        0.103179
      -3       1      22        2.576085        2.492007        0.074467
      -2       1      22        5.879971        5.918023        0.089216
      -1       1      22        6.211490        6.221736        0.098338
       0       1      22        3.599116        3.574773        0.123686
       1       1      22        3.079613        2.920497        0.091999
      -5       2      22        5.538309        5.500455        0.080122
      -4       2      22        3.480346        3.586502        0.082790
      -3       2      22        0.178485        0.508232        0.375567
      -2       2      22        5.491643        5.469826        0.084476
      -1       2      22        7.714090        7.716281        0.099524
       0       2      22        1.121037        0.945304        0.259228
      -5       1      23        0.817589        0.359026        0.359026
      -4       1      23        5.434377        5.455823        0.099145
      -3       1      23        2.465875        2.477801        0.074096
      -2       1      23        0.080125        0.581206        0.581206
      -1       1      23        2.270639        2.428003        0.103525

# start Validation Reply Form
_vrf_PLAT417_HAR_B3LYP_oxa15_05
;
PROBLEM: Short Inter D-H..H-D
RESPONSE: This is a very strong hydrogen bond and this is the reason why
the distance is so short.
;
# end Validation Reply Form
