# Supplementary material for: On the accuracy and precision of X-ray and neutron diffraction results as a function of resolution and the electron density model
Source: IUCrJ. 2020 Aug 25;7(Pt 5):920–33. doi: 10.1107/S2052252520010441 (PMC7467170; doi:10.1107/S2052252520010441)
Supplement: Supplementary file 2 [file m-07-00920-sup2.zip › cif_deposition/HAR_B3LYP_oxa15_06.cif]

# ========================
# Tonto generated CIF file
# ========================

# Note: This is an incomplete CIF file, edit it
# in order for it to be acceptable

data_HAR_B3LYP_oxa15_06

_audit_creation_date               2016-8-17
_audit_creation_method             'Tonto 3.6.1 github v. 844e42c'

# ====================
# Chemical information
# ====================

_chemical_formula_sum             'C2 H6 O6'
_chemical_formula_moiety          'C2 H2 O4, 2(H2 O)'
_chemical_formula_weight           126.07
_chemical_compound_source           'see text'
_chemical_absolute_configuration    unk

# ====================
# Symmetry information
# ====================

_symmetry_cell_setting             Monoclinic
_symmetry_space_group_name_H-M     'P 21/c'
_symmetry_space_group_name_Hall    '-P 2ybc'
_symmetry_Int_Tables_number        '14'

loop_
    _symmetry_equiv_pos_as_xyz
'+x, +y, +z'
'-x, -y, -z'
'-x, +y+1/2, -z+1/2'
'+x, -y+1/2, +z+1/2'

# =====================
# Unit cell information
# =====================

_cell_length_a                6.0997(1) 
_cell_length_b                3.4980(1) 
_cell_length_c                11.8525(3) 
_cell_angle_alpha             90.00 
_cell_angle_beta              103.917(2) 
_cell_angle_gamma             90.00 
_cell_volume                   245.47(1) 

_cell_formula_units_Z               2
_cell_measurement_temperature   100.00(10) 
_cell_measurement_reflns_used   7398
_cell_measurement_theta_min     3.4440
_cell_measurement_theta_max     36.2350

_exptl_crystal_density_diffrn     1.707
_exptl_crystal_F_000              132 
_exptl_absorpt_coefficient_mu     0.181 
_exptl_crystal_description        unspecified
_exptl_crystal_size_max              0.234
_exptl_crystal_size_mid              0.212  
_exptl_crystal_size_min              0.103
_exptl_crystal_colour             colourless
_exptl_absorpt_correction_type    multi-scan
_exptl_absorpt_process_details
;
 Absorption correction done by SORTAV
 Blessing, R. H.: (1995) Acta Cryst. A51, 33-38
;
_exptl_absorpt_correction_T_min    0.984
_exptl_absorpt_correction_T_max    0.990

#=======================================================================

# EXPERIMENTAL DATA

_diffrn_reflns_av_R_equivalents   0.0000
_diffrn_reflns_av_unetI/netI      0.0230
_diffrn_reflns_limit_h_max        9
_diffrn_reflns_limit_h_min        -10
_diffrn_reflns_limit_k_max        5
_diffrn_reflns_limit_k_min        0
_diffrn_reflns_limit_l_max        19
_diffrn_reflns_limit_l_min        0
_diffrn_reflns_number             1191
_diffrn_reflns_theta_full         26.00
_diffrn_reflns_theta_max          36.31
_diffrn_reflns_theta_min          3.44
_diffrn_ambient_temperature       100.00(10)
_diffrn_measured_fraction_theta_full 1.000
_diffrn_measured_fraction_theta_max 1.000
_diffrn_measurement_device_type   'Bruker APEX-II CCD'
_diffrn_measurement_method        '\f and \w scans'
_diffrn_radiation_monochromator   'graphite'
_diffrn_radiation_type            MoK\a
_diffrn_radiation_wavelength      0.71073
_diffrn_source                    'fine-focus sealed tube'
_diffrn_standards_number          0
_reflns_number_gt                 1119
_reflns_number_total              1191
_reflns_threshold_expression      >0sigma(F)

# ==================
# Refinement details
# ==================

_refine_ls_SVD_threshold           0.1E-02
_refine_ls_coordinate_system       cartesian
_refine_ls_structure_factor_coeff  F
_refine_ls_matrix_type             full
_refine_ls_R_factor_gt             0.0116
_refine_ls_R_factor_all            0.0116
_refine_ls_wR_factor_gt            0.0140
_refine_ls_wR_factor_all           0.0140
_refine_ls_R_Fsqd_factor           0.0275
_refine_ls_goodness_of_fit_gt      0.983839
_refine_ls_goodness_of_fit_all     0.983839
_refine_ls_number_reflns           1176
_refine_ls_number_parameters       64
_refine_ls_number_restraints       0
_refine_ls_number_constraints      0
_refine_ls_hydrogen_treatment      refall
_refine_ls_weighting_scheme        sigma
_refine_ls_weighting_details       'w=1/\s(F)'
_refine_ls_shift/su_conv_tol       0.0100
_refine_ls_shift/su_max            0.0020
_refine_ls_shift/su_max_mean       0.0004
_refine_ls_shift/su_max_par        'O5 Uxy'
_refine_ls_extinction_method       none

_refine_diff_density_max           0.091038
_refine_diff_density_min          -0.139956

#  
# Refinement details
#  
_refine_special_details          
;
  .  H thermal motions refined anisotropically.
  .  Hirshfeld atom refinement (HAR):
     .  Uses aspherical atomic scattering factors
        obtained from Hirshfeld partitioning of a
        gaussian quantum chemical wavefunction.
     .  Hirshfeld weight functions obtained from
        spherically averaged unrestricted atomic
        densities.
  .  Wavefunction type : rks b3lypgxb3lypgc using cluster
 charges, radius=8.0 angstrom
  .  Gaussian basis set: cc pVTZ
  .  Refinement based on |F| with weight=1/sigma(|F|)
  .  Negative |F|^^2 were pruned from the data
  .  Eigenvalues < 0.1E-04 removed from normal equations
  .  Reflection used in the refinement appear below
  .  Refined using the Tonto program:
     .  Version: 3.6.1 v. 844e42c
     .  Platform: Linux-2.6.32-642.3.1.el6.x86_64
     .  Build date: 2016-07-21 17:13
;

# ======================
# Fractional coordinates
# ======================

# . These are in standard presentation

loop_
_atom_site_label
_atom_site_fract_x
_atom_site_fract_y
_atom_site_fract_z
_atom_site_U_iso_or_equiv
_atom_site_adp_type
_atom_site_occupancy
_atom_site_disorder_group
  O1  0.43481(2)  0.44406(4)  0.34989(1)  0.01323(6)  Uani  1.000000  0
  O2  0.24245(2)  0.74244(4)  0.46371(1)  0.01288(6)  Uani  1.000000  0
  C1  0.40308(2)  0.55871(4)  0.44800(1)  0.00946(6)  Uani  1.000000  0
  H1  0.302(1)    0.521(2)    0.2779(6)   0.032(4)    Uani  1.000000  0
  O5  0.13013(2)  0.63093(4)  0.17854(1)  0.01271(6)  Uani  1.000000  0
  H3  0.191(1)    0.697(2)    0.1130(5)   0.035(3)    Uani  1.000000  0
  H4   0.009(1)   0.457(2)    0.1499(5)   0.036(3)    Uani  1.000000  0

# ========================
# Crystal axis system ADPs
# ========================

# . These are in standard presentation

loop_
_atom_site_aniso_label
_atom_site_aniso_U_11
_atom_site_aniso_U_22
_atom_site_aniso_U_33
_atom_site_aniso_U_12
_atom_site_aniso_U_13
_atom_site_aniso_U_23
  O1  0.01281(5)  0.01899(6)  0.00790(6)   0.00462(4)  0.00169(4)  -0.00076(4)
  O2  0.01110(5)  0.01816(6)  0.00939(6)   0.00537(3)  0.00115(4)  -0.00069(4)
  C1  0.00917(5)  0.01139(6)  0.00782(6)   0.00164(4)  0.00136(4)  -0.00002(4)
  H1  0.024(3)    0.035(3)    0.035(4)     0.002(3)    0.011(3)    -0.007(3)
  O5  0.01067(5)  0.01823(6)  0.00922(6)  -0.00176(4)  0.00069(4)   0.00101(4)
  H3  0.037(3)    0.042(3)    0.026(3)    -0.004(3)    0.007(2)     0.007(3)
  H4  0.033(3)    0.037(3)    0.038(4)    -0.012(3)    0.005(3)    -0.001(3)

loop_
_geom_bond_atom_site_label_1
_geom_bond_atom_site_label_2
_geom_bond_distance
 O1 C1 1.2880(2)
 O2 C1 1.2229(2)
 O1 H1 1.061(7)
 O5 H3 0.966(6)
 O5 H4 0.955(5)

loop_
_geom_angle_atom_site_label_1     
_geom_angle_atom_site_label_2
_geom_angle_atom_site_label_3
_geom_angle     
 O1 C1 O2  126.94(1)
 C1 O1 H1 113.2(3)
 H3 O5 H4 106.3(5)

# Standard CIF keys and data

_reflns_special_details
;
* Specify symmetry and Friedel pair averaging *

. Only reflections which satisfy the threshold expression
  are listed below, and only they are considered observed,
  thus the *_gt, *_all, & *_total data are always the same
;

loop_
    _refln_index_h
    _refln_index_k
    _refln_index_l
    _refln_F_calc
    _refln_F_meas
    _refln_F_sigma
       1       0       0       34.634271       34.137370        0.529781
       2       0       0        8.552463        8.933197        0.117529
       3       0       0       34.850883       35.008142        0.369868
       4       0       0       11.805316       11.699573        0.147949
       5       0       0       13.891181       13.884164        0.169208
       6       0       0       26.940184       26.951252        0.293983
       7       0       0       18.370200       18.408422        0.200457
       8       0       0        9.203120        9.126993        0.108678
       9       0       0        7.319390        7.293970        0.095220
       1       1       0       69.656072       69.353443        0.760659
       2       1       0       33.409768       33.685160        0.367597
       3       1       0       18.576820       18.520259        0.207695
       4       1       0        2.731517        2.670431        0.066088
       5       1       0        1.116001        1.188739        0.164483
       6       1       0        1.435694        1.275304        0.134164
       7       1       0       16.029578       16.015617        0.178004
       9       1       0       10.131608       10.142978        0.115516
       0       2       0        6.687504        6.594240        0.081867
       1       2       0       31.696380       31.876324        0.349985
       2       2       0       40.221848       40.239533        0.429861
       3       2       0        2.504161        2.323661        0.110586
       4       2       0       19.213834       19.358461        0.222108
       5       2       0        8.735382        8.647890        0.118705
       6       2       0        0.440622        0.325883        0.325883
       7       2       0       10.471455       10.500476        0.118280
       8       2       0       11.422976       11.380246        0.129913
       9       2       0        2.327644        2.266738        0.074205
       1       3       0        7.710601        7.786527        0.111763
       2       3       0        6.309491        6.494613        0.113156
       3       3       0       14.855571       15.050914        0.179128
       4       3       0        4.175396        4.124076        0.068955
       5       3       0       19.470786       19.479990        0.215255
       7       3       0        1.322332        1.268464        0.066673
       8       3       0        7.369783        7.344522        0.087456
       0       4       0        3.019346        2.999433        0.077875
       1       4       0        7.441823        7.508462        0.087950
       2       4       0        6.269616        6.277579        0.074838
       3       4       0        4.423177        4.337511        0.057791
       4       4       0       14.301869       14.343988        0.159490
       5       4       0        5.219640        5.200192        0.065019
       6       4       0        7.242778        7.155767        0.085618
       7       4       0        5.521942        5.422822        0.073804
       1       5       0        3.703615        3.707830        0.060228
       2       5       0        5.945142        6.010824        0.076348
       3       5       0        7.208440        7.301438        0.087424
       4       5       0        0.749130        0.599667        0.191500
       5       5       0        3.958661        3.983340        0.062371
      -9       1       1        1.188319        1.310839        0.080189
      -8       1       1        9.513844        9.464249        0.107860
      -7       1       1        7.546388        7.480575        0.086253
      -6       1       1        2.030171        2.176212        0.092586
      -5       1       1       13.353409       13.358144        0.160038
      -4       1       1       16.751365       16.942845        0.197995
      -3       1       1       31.767431       31.685801        0.345093
      -2       1       1       23.953373       24.187600        0.266271
      -1       1       1       95.222805       91.480216        1.030672
       0       1       1       37.949246       38.250882        0.429989
       1       1       1       10.639296       10.978160        0.123668
       2       1       1       14.300074       14.567773        0.163259
       3       1       1       36.726179       36.804076        0.399681
       4       1       1       21.863194       21.800688        0.245410
       5       1       1       18.298108       18.306283        0.207941
       6       1       1       23.959698       24.241287        0.262129
       7       1       1        1.879789        1.828961        0.057832
       8       1       1        1.137306        1.170171        0.087258
       9       1       1        0.848982        0.786956        0.165024
      -9       2       1        3.858581        3.845257        0.067030
      -8       2       1       11.034978       11.011358        0.123750
      -6       2       1       14.884276       14.951923        0.165104
      -5       2       1        5.420127        5.329447        0.096856
      -4       2       1       12.955280       12.941020        0.156264
      -3       2       1       16.132394       16.282199        0.181267
      -2       2       1       21.624687       21.846281        0.244892
      -1       2       1       21.004631       21.107345        0.238948
       0       2       1       15.277479       15.482248        0.173100
       1       2       1       28.893627       28.895155        0.315092
       2       2       1        2.188990        2.317952        0.069441
       3       2       1        5.084136        5.029811        0.080569
       4       2       1       15.308675       15.267285        0.178548
       5       2       1        8.944538        8.934372        0.142671
       6       2       1        5.413261        5.444630        0.066713
       7       2       1        5.796584        5.801982        0.070839
       8       2       1        8.167825        8.194205        0.095316
       9       2       1        3.363013        3.402205        0.063193
      -8       3       1        0.894263        0.842259        0.102056
      -7       3       1        2.551977        2.511294        0.046746
      -6       3       1        6.357436        6.265620        0.074982
      -5       3       1        7.887159        7.912711        0.090819
      -4       3       1        3.975110        3.870530        0.111673
      -3       3       1        3.428466        3.338263        0.095425
      -2       3       1       21.111242       21.375687        0.243248
      -1       3       1        0.640660        0.282489        0.290137
       0       3       1       12.604109       12.611899        0.149957
       1       3       1        9.942005       10.073232        0.133413
       2       3       1        9.604012        9.664109        0.133474
       3       3       1        2.522380        2.449714        0.197338
       4       3       1       10.700694       10.768008        0.130809
       5       3       1        9.074701        9.070447        0.102782
       6       3       1        0.371662        0.350856        0.350856
       7       3       1        9.339002        9.371873        0.107047
       8       3       1        0.750113        0.454973        0.293727
      -7       4       1        8.079152        8.078304        0.096700
      -6       4       1        4.896820        4.859321        0.066618
      -5       4       1        3.163322        3.112909        0.048435
      -4       4       1        0.672983        0.773240        0.096114
      -3       4       1        8.098049        8.121268        0.093379
      -2       4       1        7.220707        7.276263        0.084045
      -1       4       1        4.311993        4.332551        0.057507
       0       4       1        6.091300        6.139381        0.077533
       1       4       1        1.393934        1.346031        0.058398
       2       4       1        0.290558        0.219089        0.220911
       3       4       1        1.067836        1.103766        0.063911
       4       4       1        1.317041        1.393270        0.051405
       5       4       1        3.769101        3.711065        0.058942
       6       4       1        0.329314        0.543599        0.214054
       7       4       1        2.158359        2.114734        0.063686
      -5       5       1        2.907963        2.712748        0.082710
      -4       5       1        0.319822        0.573236        0.161411
      -3       5       1        0.720506        0.819695        0.113225
      -2       5       1        1.017878        0.961197        0.098353
      -1       5       1        5.562688        5.619964        0.078214
       1       5       1        0.499275        0.675648        0.208315
       2       5       1        3.487366        3.423449        0.053434
       3       5       1        5.274705        5.262984        0.071260
       4       5       1        2.521690        2.586851        0.062431
     -10       0       2        0.149821        0.184932        0.472715
      -9       0       2        3.545916        3.498571        0.086827
      -8       0       2        3.287160        3.276889        0.066126
      -7       0       2        6.713356        6.684684        0.083093
      -6       0       2       23.973453       23.732889        0.255027
      -5       0       2       16.638275       16.828844        0.189133
      -4       0       2       55.145614       54.064314        0.594041
      -3       0       2        6.840350        6.755664        0.096460
      -2       0       2       44.385465       42.949040        0.442452
      -1       0       2       48.995702       48.013123        0.513650
       0       0       2       20.673405       21.505813        0.241759
       1       0       2        5.499778        5.789905        0.090782
       2       0       2      106.536601       99.995000        0.980708
       3       0       2       23.951302       24.069275        0.275158
       5       0       2       45.859769       45.439960        0.465412
       6       0       2        9.547733        9.579353        0.144842
       7       0       2       10.435817       10.510947        0.120567
       8       0       2        6.852703        6.809846        0.095160
       9       0       2       12.028554       12.021647        0.142253
      -9       1       2        2.055516        2.052291        0.049943
      -8       1       2        0.110424        0.495681        0.136376
      -7       1       2       16.514106       16.510603        0.183631
      -6       1       2        4.646022        4.590425        0.111921
      -5       1       2       28.306053       28.231188        0.305394
      -4       1       2       13.347549       13.322913        0.158187
      -3       1       2       10.207550       10.260117        0.119111
      -2       1       2       41.681035       41.781216        0.460156
      -1       1       2       21.562613       22.044500        0.242207
       0       1       2       16.597935       16.997353        0.189021
       1       1       2       36.414120       36.574035        0.398076
       2       1       2        2.824132        2.839278        0.074897
       3       1       2       37.160646       36.964578        0.399704
       4       1       2       24.178515       24.023322        0.262430
       5       1       2       13.414800       13.421997        0.162661
       6       1       2       13.710054       13.726981        0.154951
       7       1       2        0.749396        0.622816        0.090463
       8       1       2        2.525332        2.645506        0.054213
       9       1       2        3.853710        3.825964        0.062588
      -9       2       2        0.249389        0.330908        0.330908
      -8       2       2        7.144420        7.067956        0.084404
      -7       2       2        1.015602        0.823529        0.120322
      -6       2       2       11.129922       11.095044        0.124629
      -5       2       2        1.361697        1.320871        0.150956
      -4       2       2        6.513733        6.387175        0.090827
      -3       2       2       23.592845       23.728253        0.262107
      -2       2       2       38.917139       39.144093        0.426397
      -1       2       2        5.053660        5.095488        0.072143
       0       2       2       20.103334       20.419109        0.227031
       1       2       2        0.562289        0.734166        0.168127
       2       2       2        3.082060        3.002882        0.059262
       3       2       2       29.418856       29.418871        0.315951
       4       2       2       30.301753       30.505082        0.332743
       5       2       2        3.274885        3.228002        0.148879
       6       2       2        0.360031        0.665132        0.124391
       7       2       2        4.462557        4.441959        0.061092
       8       2       2        0.669540        0.907028        0.210322
      -8       3       2        5.080600        5.087534        0.065781
      -7       3       2        2.432585        2.416154        0.047990
      -6       3       2        5.962257        5.961879        0.071548
      -5       3       2        0.503744        0.351852        0.236094
      -4       3       2        6.501998        6.375029        0.114279
      -3       3       2       28.118697       28.231897        0.305923
      -2       3       2       14.454112       14.657080        0.171915
      -1       3       2       10.112356       10.260117        0.129964
       0       3       2       19.039929       19.010786        0.209723
       1       3       2       12.094045       12.242957        0.149984
       2       3       2       16.867855       16.946681        0.193472
       3       3       2        8.045436        8.022967        0.113732
       4       3       2        1.745825        1.769407        0.053598
       5       3       2        4.055050        4.053394        0.055769
       6       3       2        1.458597        1.569140        0.055502
       7       3       2        8.362543        8.314926        0.098175
       8       3       2        5.455701        5.419041        0.074136
      -7       4       2        4.511234        4.543567        0.068860
      -5       4       2        0.052555        0.583438        0.115143
      -4       4       2        4.039107        3.942461        0.053760
      -3       4       2        5.748247        5.794221        0.069887
      -2       4       2       13.821060       13.866506        0.154103
      -1       4       2        5.569843        5.476039        0.065678
       0       4       2       13.429365       13.518876        0.151752
       1       4       2       13.176746       13.233291        0.147039
       2       4       2        2.544069        2.510757        0.046878
       3       4       2        2.669182        2.690409        0.048781
       4       4       2        1.386595        1.452549        0.051443
       5       4       2        0.528340        0.328024        0.328024
       6       4       2        8.963956        9.001889        0.105373
      -5       5       2        3.611295        3.643762        0.064097
      -4       5       2        8.294214        8.229763        0.098281
      -3       5       2        2.701105        2.778831        0.052239
      -2       5       2        7.064367        6.995427        0.082685
      -1       5       2       14.773059       14.928496        0.165366
       0       5       2        4.765297        4.820062        0.063383
       1       5       2        6.214569        6.105571        0.076724
       2       5       2        2.343388        2.324027        0.051825
       3       5       2        3.035491        3.031072        0.062689
       4       5       2        1.626101        1.556278        0.086788
      -9       1       3        0.637630        0.732189        0.109132
      -8       1       3        7.644573        7.675936        0.089238
      -7       1       3        3.417118        3.419357        0.046524
      -6       1       3        1.888770        1.763916        0.171340
      -5       1       3       12.571055       12.537942        0.147624
      -4       1       3        2.254026        2.222566        0.071566
      -3       1       3       22.405374       22.449276        0.246799
      -2       1       3        7.860288        8.017917        0.097248
      -1       1       3       32.296923       32.777126        0.358613
       0       1       3        7.552622        7.559894        0.092030
       1       1       3       49.789321       49.531000        0.538042
       2       1       3       37.890841       37.995921        0.419865
       3       1       3       11.504735       11.276081        0.133370
       4       1       3       25.569298       25.526653        0.295125
       5       1       3        2.377878        2.339658        0.116575
       6       1       3        8.326254        8.374306        0.097894
       7       1       3        4.828631        4.833942        0.062779
       8       1       3       16.097802       16.187958        0.178586
       9       1       3        9.024931        9.015320        0.105775
      -9       2       3        1.460390        1.430629        0.074053
      -8       2       3        4.674421        4.656716        0.062480
      -7       2       3        8.386951        8.364568        0.095590
      -6       2       3       13.778537       13.801449        0.153372
      -5       2       3        3.645898        3.614969        0.126130
      -4       2       3       15.729167       15.761345        0.178662
      -3       2       3       30.456000       30.591829        0.331955
      -2       2       3        5.434727        5.601518        0.084997
      -1       2       3       23.252197       23.371992        0.259441
       0       2       3        0.441202        0.315436        0.315436
       1       2       3       33.408092       33.618893        0.364420
       2       2       3        7.234275        7.351326        0.092883
       3       2       3       17.970486       17.891059        0.198405
       4       2       3       13.158508       13.045689        0.156158
       5       2       3        8.707869        8.688613        0.108170
       6       2       3        6.496220        6.445696        0.077180
       7       2       3        3.858294        3.802236        0.060712
       8       2       3        3.968837        3.976179        0.068494
      -8       3       3        4.658033        4.700426        0.062322
      -7       3       3        2.564628        2.546802        0.046422
      -6       3       3        1.987154        1.997448        0.043580
      -5       3       3        4.354769        4.323772        0.055399
      -4       3       3        8.351712        8.263534        0.124861
      -3       3       3        3.400444        3.199844        0.104848
      -2       3       3        2.216951        1.977448        0.111141
      -1       3       3        6.551785        6.486602        0.097079
       0       3       3       16.286331       16.491210        0.198267
       1       3       3        0.436164        0.706470        0.229186
       2       3       3        3.782110        3.649246        0.091719
       3       3       3       17.529646       17.750775        0.200561
       4       3       3        2.078070        2.026845        0.044422
       5       3       3        3.712436        3.730818        0.056583
       6       3       3        1.552963        1.424500        0.061672
       7       3       3        6.872068        6.872918        0.084545
      -7       4       3        1.408233        1.451310        0.070440
      -6       4       3        4.722019        4.645320        0.065910
      -5       4       3        8.575836        8.602500        0.098912
      -4       4       3       13.639943       13.714226        0.152884
      -3       4       3       13.529144       13.601103        0.151568
      -2       4       3       10.063148       10.084642        0.113684
      -1       4       3        0.289039        0.239583        0.239583
       0       4       3        3.521645        3.564688        0.049862
       1       4       3        6.749111        6.740326        0.080296
       2       4       3       13.060396       13.159787        0.147485
       3       4       3        7.549400        7.530671        0.088494
       4       4       3        2.877612        2.937839        0.050488
       5       4       3        1.915967        1.920156        0.057282
       6       4       3        0.889624        0.807837        0.209756
      -5       5       3        3.098233        3.198750        0.062829
      -4       5       3        2.715176        2.715879        0.055334
      -3       5       3        3.748380        3.663605        0.056667
      -2       5       3        3.205651        3.177106        0.051086
      -1       5       3        1.944480        1.949461        0.060996
       0       5       3        1.887400        1.868529        0.058391
       1       5       3        1.326567        1.370839        0.088654
       2       5       3        1.991286        2.058640        0.070324
       3       5       3        0.249858        0.485798        0.235000
       4       5       3        3.287669        3.225058        0.062306
     -10       0       4        5.108972        5.089990        0.080998
      -9       0       4       13.233286       13.215900        0.144939
      -8       0       4        3.649881        3.549648        0.064106
      -7       0       4       11.263410       11.229871        0.125818
      -6       0       4        2.958752        2.786611        0.110251
      -5       0       4        7.507925        7.517180        0.136801
      -4       0       4       19.622401       19.639501        0.217091
      -3       0       4       16.570714       16.615655        0.193719
      -2       0       4       80.228027       76.048866        0.914786
      -1       0       4       51.480041       50.909822        0.556372
       0       0       4       14.485575       14.923806        0.170502
       1       0       4       75.476901       73.489047        0.875825
       2       0       4        4.985242        5.068234        0.107287
       3       0       4        8.178383        8.102345        0.136606
       4       0       4       10.651539       10.953995        0.141040
       5       0       4        6.103459        6.078569        0.135842
       6       0       4        2.194776        2.107107        0.069265
       7       0       4       28.830280       28.942875        0.315266
       8       0       4       14.116290       14.136831        0.150767
       9       0       4        3.795986        3.811037        0.080353
     -10       1       4        1.545425        1.310038        0.092746
      -9       1       4        5.614170        5.636754        0.070786
      -8       1       4        9.591736        9.528379        0.108612
      -7       1       4        1.106051        1.130310        0.059609
      -6       1       4        9.993025       10.026465        0.131011
      -5       1       4       17.066923       17.091518        0.194773
      -4       1       4       10.285595       10.351811        0.120487
      -3       1       4       26.655908       26.863358        0.295708
      -2       1       4       33.491752       33.404940        0.363451
      -1       1       4       27.702481       28.051025        0.309720
       0       1       4       69.070956       67.323250        0.736765
       1       1       4       14.435246       14.494137        0.165145
       2       1       4        5.402618        5.317988        0.085207
       3       1       4        6.233425        5.865663        0.090284
       4       1       4        2.986735        2.928276        0.088804
       5       1       4       11.044597       11.069779        0.139088
       6       1       4       13.045797       13.116021        0.146055
       7       1       4       10.436668       10.357606        0.117977
       8       1       4       10.133650       10.148892        0.115447
       9       1       4        2.784124        2.932149        0.071013
      -9       2       4        1.076971        1.111396        0.087335
      -8       2       4        7.031785        7.039957        0.082947
      -7       2       4        3.219785        3.228002        0.046493
      -6       2       4        4.148122        4.102438        0.056082
      -5       2       4        9.451634        9.464618        0.123633
      -4       2       4       13.922243       13.945609        0.160109
      -3       2       4        9.249910        9.241428        0.113285
      -2       2       4        8.470022        8.399167        0.123419
      -1       2       4       26.658689       26.849022        0.296245
       0       2       4       24.093727       24.196694        0.271394
       1       2       4        7.886795        7.881053        0.095811
       2       2       4        1.998607        1.845318        0.074669
       3       2       4       16.889701       16.954350        0.190103
       4       2       4        7.013574        7.058895        0.120524
       5       2       4       13.718926       13.786950        0.155369
       6       2       4       12.221236       12.180312        0.135396
       7       2       4        1.255301        1.255946        0.080403
       8       2       4        6.627716        6.697612        0.086182
      -8       3       4        0.079773        0.328938        0.328938
      -7       3       4       15.360061       15.407466        0.170996
      -6       3       4        3.705071        3.719409        0.055804
      -5       3       4        5.985964        5.987403        0.074790
      -4       3       4       27.430632       27.666225        0.312432
      -3       3       4       11.931866       11.956170        0.148122
      -2       3       4        5.317915        5.368240        0.099464
      -1       3       4       13.311460       13.293231        0.177973
       0       3       4       13.387857       13.233669        0.189130
       1       3       4        4.999457        5.035276        0.105874
       2       3       4       26.011017       26.356783        0.288603
       3       3       4       18.315604       18.411953        0.203713
       4       3       4       12.306957       12.319903        0.138359
       5       3       4        3.526414        3.477643        0.054779
       6       3       4        0.959127        0.766681        0.109110
       7       3       4        6.646681        6.733424        0.093770
      -7       4       4        2.634126        2.599942        0.057031
      -6       4       4       11.439558       11.500870        0.130733
      -5       4       4        8.574368        8.585220        0.099349
      -4       4       4        1.538905        1.766522        0.051967
      -3       4       4        9.446347        9.545103        0.108632
      -2       4       4        1.201495        1.152259        0.073370
      -1       4       4        1.112200        1.055699        0.058804
       0       4       4        6.206743        6.174302        0.076187
       1       4       4        3.032615        2.976827        0.049986
       2       4       4       12.993883       12.989996        0.143985
       3       4       4       10.844930       10.824047        0.122178
       4       4       4        2.245658        2.189201        0.056386
       5       4       4        8.924333        8.967776        0.104875
       6       4       4        4.399822        4.325390        0.068278
      -5       5       4       14.035496       14.255525        0.158008
      -4       5       4        1.347801        1.278788        0.079205
      -3       5       4        5.418930        5.448945        0.072143
      -2       5       4        3.252936        3.276889        0.052606
      -1       5       4        3.843012        3.911266        0.057696
       0       5       4        8.704351        8.736761        0.101485
       1       5       4       16.674375       16.800298        0.183138
       2       5       4        3.010730        2.978909        0.066711
       4       5       4        8.260900        8.318353        0.099716
     -10       1       5        5.392852        5.314979        0.074177
      -9       1       5        3.058588        3.166228        0.055601
      -8       1       5        8.389101        8.344100        0.096191
      -7       1       5        2.567773        2.618950        0.043470
      -6       1       5       17.282560       17.413213        0.196071
      -5       1       5        9.757649        9.780337        0.119282
      -4       1       5        0.481615        0.447996        0.198396
      -3       1       5       25.687011       25.762182        0.284544
      -2       1       5        8.010358        8.092404        0.100408
      -1       1       5        1.862635        1.769717        0.071954
       0       1       5       14.684890       14.795270        0.172342
       1       1       5       18.816128       18.801862        0.209390
       2       1       5        7.923341        8.054626        0.110257
       3       1       5        3.885163        4.050802        0.079908
       4       1       5       16.754486       16.818442        0.189552
       5       1       5        1.899181        1.586758        0.116656
       6       1       5       13.480303       13.526640        0.150168
       7       1       5       11.136274       11.176762        0.125970
      -9       2       5        4.310295        4.258403        0.061738
      -8       2       5       10.241761       10.223013        0.116085
      -7       2       5        5.553423        5.553557        0.067120
      -6       2       5        3.713152        3.724782        0.051092
      -5       2       5       23.524704       23.794747        0.268379
      -4       2       5        4.263610        4.327701        0.080703
      -3       2       5        2.878640        2.875969        0.083211
      -2       2       5        3.198506        3.314363        0.071833
      -1       2       5       39.388040       39.310050        0.422648
       0       2       5       12.436513       12.441865        0.144711
       1       2       5       16.752219       16.984699        0.189462
       2       2       5       21.923774       22.031114        0.246946
       3       2       5       13.932161       14.019986        0.165023
       4       2       5        1.336166        1.180085        0.157930
       5       2       5        6.800251        6.849891        0.083503
       6       2       5       17.392288       17.458236        0.193242
       7       2       5        1.582472        1.523155        0.093539
       8       2       5        4.815574        4.778598        0.070732
      -8       3       5        1.764451        1.601593        0.064973
      -7       3       5       10.326024       10.385567        0.117656
      -6       3       5        1.453539        1.450517        0.061309
      -5       3       5        3.416037        3.371498        0.052161
      -4       3       5        9.393799        9.503420        0.118859
      -3       3       5        8.260360        8.251788        0.120244
      -2       3       5        4.438928        4.425607        0.102414
      -1       3       5        1.514753        1.468128        0.142119
       0       3       5        7.022528        7.005212        0.128440
       1       3       5        8.261283        8.297469        0.207043
       2       3       5        4.901791        5.015576        0.108438
       3       3       5        0.624431        0.517687        0.121707
       4       3       5        3.343484        3.243763        0.051272
       5       3       5       11.253966       11.226754        0.126303
       6       3       5        0.653055        0.719931        0.163244
       7       3       5        1.781526        1.801971        0.090831
      -7       4       5        8.452005        8.406486        0.100343
      -6       4       5       10.945424       11.048077        0.124707
      -5       4       5        6.505646        6.549656        0.079726
      -4       4       5        5.974249        5.931357        0.073627
      -3       4       5        1.145295        1.145557        0.063522
      -2       4       5       10.365305       10.331989        0.116315
      -1       4       5       13.860549       13.882723        0.155742
       0       4       5       15.366696       15.437940        0.170655
       1       4       5       12.737549       12.787103        0.142341
       2       4       5        7.629569        7.615904        0.089219
       3       4       5        0.866913        0.775758        0.137479
       4       4       5        7.945413        7.922563        0.102141
       5       4       5        7.546879        7.601973        0.091780
       6       4       5        6.609678        6.719152        0.089748
      -5       5       5        0.813767        0.735391        0.215680
      -4       5       5        0.406096        0.577408        0.232589
      -3       5       5        1.846719        1.815985        0.090731
      -2       5       5        3.638858        3.568473        0.057490
      -1       5       5        0.821846        0.907138        0.087809
       0       5       5        3.122355        2.993443        0.062180
       1       5       5        3.606322        3.646231        0.060704
       2       5       5        1.988638        1.949667        0.061387
       3       5       5        2.463566        2.232689        0.071254
     -10       0       6        6.065208        6.205320        0.087478
      -9       0       6        8.632706        8.733155        0.103381
      -8       0       6        0.234883        0.532353        0.224945
      -7       0       6       28.201409       28.501930        0.312215
      -6       0       6       22.654029       22.765325        0.240449
      -5       0       6       19.255685       19.093716        0.209596
      -4       0       6       11.921601       11.982904        0.154549
      -3       0       6        6.289967        6.098360        0.089201
      -2       0       6       23.019037       22.894541        0.246583
      -1       0       6       25.106245       24.764087        0.272864
       0       0       6       56.154356       55.582641        0.596279
       1       0       6       26.423348       26.102107        0.287964
       2       0       6        3.383009        3.675187        0.088963
       3       0       6       42.646992       42.120066        0.409157
       4       0       6        6.455366        6.463281        0.132641
       5       0       6        4.515159        4.419955        0.092369
       6       0       6       11.441302       11.521285        0.130938
       7       0       6        1.919876        1.810829        0.091265
       8       0       6        3.817262        3.820079        0.074948
      -9       1       6        8.275313        8.320457        0.097319
      -8       1       6        2.331703        2.279210        0.049166
      -7       1       6        7.677948        7.693049        0.088971
      -6       1       6       21.896270       21.840101        0.237786
      -5       1       6        3.619653        3.470591        0.106070
      -4       1       6       23.682773       23.736470        0.259460
      -3       1       6        1.099085        1.319583        0.085322
      -2       1       6        4.177035        4.229894        0.065641
      -1       1       6        1.204151        1.329022        0.097681
       0       1       6       31.138360       31.003548        0.339726
       1       1       6       25.591731       25.673332        0.283177
       2       1       6       36.401769       36.214638        0.385181
       3       1       6        3.776491        3.896922        0.084180
       4       1       6       11.137342       11.257886        0.138084
       5       1       6       15.915122       15.909745        0.176024
       6       1       6        8.103765        8.051646        0.094636
       7       1       6        1.791401        1.656925        0.080759
       8       1       6        3.605653        3.535817        0.093143
      -9       2       6       10.294929       10.291744        0.117758
      -8       2       6       13.273120       13.317282        0.147620
      -7       2       6        2.554000        2.594899        0.047292
      -6       2       6        1.828603        1.840190        0.058197
      -5       2       6       15.818277       15.910060        0.181423
      -4       2       6        4.336773        4.223387        0.076581
      -3       2       6       20.967144       21.001429        0.231258
      -2       2       6       15.065538       15.103973        0.170788
      -1       2       6        7.706008        7.601513        0.104447
       0       2       6        4.056088        4.237924        0.084612
       1       2       6       22.406387       22.598230        0.249628
       2       2       6        5.611618        5.628943        0.097940
       3       2       6       11.808728       11.819898        0.152422
       4       2       6        4.581118        4.656716        0.073158
       5       2       6       12.232212       12.315031        0.137593
       6       2       6        2.601515        2.597229        0.067328
       7       2       6        4.219572        4.339585        0.074260
      -8       3       6       10.131061       10.166612        0.117731
      -7       3       6        7.082315        7.024956        0.084494
      -6       3       6        4.340614        4.376871        0.060275
      -5       3       6        3.836923        3.844997        0.052636
      -4       3       6        5.110003        4.988387        0.077480
      -3       3       6        0.357670        0.834686        0.279708
      -2       3       6       34.064082       34.061562        0.369723
      -1       3       6       18.252313       18.353474        0.230836
       0       3       6        0.669258        0.221359        0.472398
       1       3       6       11.752332       11.691450        0.159321
       2       3       6        2.726702        2.752145        0.069403
       3       3       6        7.821906        7.890691        0.092486
       4       3       6       18.132504       18.190382        0.200107
       5       3       6       16.743958       16.836864        0.185438
       6       3       6        0.777276        0.889607        0.122599
       7       3       6        4.525405        4.527251        0.074050
      -7       4       6        3.596067        3.657868        0.062037
      -6       4       6        2.465381        2.369114        0.054162
      -5       4       6        0.187231        0.595483        0.201783
      -4       4       6        9.513537        9.385095        0.107595
      -3       4       6        8.850996        8.740481        0.103293
      -2       4       6        3.397502        3.427098        0.057825
      -1       4       6       16.006107       16.073892        0.177351
       0       4       6        4.432218        4.474707        0.059619
       1       4       6        5.007852        5.015177        0.063309
       2       4       6        3.265592        3.269862        0.055675
       3       4       6        0.911083        0.922822        0.151071
       4       4       6        6.464977        6.447945        0.086735
       5       4       6        5.089754        5.119082        0.078050
      -4       5       6        4.095319        4.042524        0.068986
      -3       5       6       10.523622       10.552725        0.124877
      -2       5       6        0.147200        0.337194        0.337194
      -1       5       6        9.956573        9.937555        0.113706
       0       5       6       15.083548       15.172014        0.166681
       1       5       6        0.811941        0.217715        0.252922
       2       5       6        2.375484        2.334288        0.070486
       3       5       6        6.892542        6.925099        0.104322
      -9       1       7        7.284263        7.218933        0.086753
      -8       1       7       13.091631       13.162447        0.146687
      -7       1       7       12.774768       12.642389        0.141189
      -6       1       7        2.975987        2.978960        0.071349
      -5       1       7        1.879221        1.960230        0.101332
      -4       1       7       16.625417       16.613248        0.186136
      -3       1       7       33.107981       32.923548        0.362528
      -2       1       7       10.269055       10.249878        0.126144
      -1       1       7       36.118755       36.228994        0.396327
       0       1       7       10.550346       10.506189        0.127364
       1       1       7        7.538347        7.513455        0.104204
       2       1       7        9.646368        9.721265        0.133252
       3       1       7        9.607440        9.382057        0.123926
       4       1       7        5.156772        5.131277        0.091832
       5       1       7        3.884565        3.938020        0.056783
       6       1       7        6.063640        6.112446        0.076885
       7       1       7        2.052757        2.088444        0.067925
       8       1       7        0.963274        0.709789        0.171830
      -9       2       7        5.508186        5.560036        0.073507
      -8       2       7        4.375549        4.452078        0.061406
      -7       2       7        7.734326        7.785114        0.090635
      -6       2       7        0.836598        0.746257        0.097875
      -5       2       7        8.172297        8.116280        0.117030
      -4       2       7        4.677006        4.665726        0.093965
      -3       2       7       23.057222       22.954085        0.247037
      -2       2       7       10.425257       10.348913        0.134218
      -1       2       7        2.083842        1.975804        0.095564
       0       2       7       20.806677       20.859051        0.232369
       1       2       7       15.942966       16.048676        0.182675
       2       2       7       13.266262       13.402239        0.159505
       3       2       7        3.380631        3.224283        0.098263
       4       2       7       21.840508       22.013405        0.240716
       5       2       7        3.674522        3.648972        0.064562
       6       2       7        1.833217        1.671347        0.067414
       7       2       7        3.201269        3.130032        0.060569
      -8       3       7        5.658236        5.648982        0.074487
      -6       3       7        4.737204        4.822759        0.063032
      -5       3       7        7.098347        7.066329        0.082275
      -4       3       7        4.038091        4.041039        0.056821
      -3       3       7        3.601590        3.592631        0.063184
      -2       3       7       15.988735       15.928277        0.188836
      -1       3       7        2.305363        2.234122        0.132932
       0       3       7        1.738401        1.469183        0.246154
       1       3       7        7.633402        7.643756        0.108837
       2       3       7        9.644246        9.654118        0.110639
       3       3       7        2.529551        2.492910        0.051742
       4       3       7        0.995983        0.888538        0.171879
       5       3       7        3.819413        3.780344        0.066182
       6       3       7        3.982778        4.004373        0.066480
      -7       4       7        3.778514        3.771339        0.064049
      -6       4       7        0.040247        0.347131        0.347131
      -5       4       7        1.918561        1.877578        0.051517
      -4       4       7        5.356598        5.441783        0.069819
      -3       4       7        7.210395        7.174538        0.086661
      -2       4       7       10.821218       10.779147        0.121755
      -1       4       7        9.484697        9.495999        0.108188
       0       4       7        0.768278        0.784793        0.155587
       1       4       7        1.994633        1.998374        0.052815
       2       4       7        7.470386        7.505998        0.089395
       3       4       7       13.075112       13.078608        0.143772
       4       4       7       11.155952       11.242331        0.132875
       5       4       7        7.609539        7.561349        0.093685
      -4       5       7        0.397893        0.384708        0.384708
      -3       5       7        3.544470        3.531147        0.063295
      -2       5       7        0.920300        0.906477        0.126861
      -1       5       7        1.705167        1.626346        0.094941
       0       5       7        0.220109        0.442493        0.375411
       1       5       7        1.666919        1.510033        0.207459
       2       5       7        0.872274        0.886115        0.118066
     -10       0       8        7.345138        7.263814        0.097225
      -9       0       8        3.617519        3.614969        0.106550
      -8       0       8       12.442670       12.369317        0.136165
      -7       0       8        0.963486        1.068457        0.115357
      -6       0       8        1.816932        1.731416        0.196587
      -5       0       8       29.828980       29.970986        0.405635
      -4       0       8       42.722034       42.337218        0.455838
      -3       0       8        8.354061        8.345118        0.111529
      -2       0       8       37.443989       37.813886        0.426322
      -1       0       8       39.542600       39.319842        0.458293
       0       0       8       30.118218       30.131213        0.330877
       1       0       8       14.869539       14.808444        0.188252
       2       0       8       18.036051       18.051039        0.200549
       3       0       8        6.004542        5.777283        0.251706
       4       0       8        1.792261        1.984137        0.175270
       5       0       8       21.267149       21.279803        0.227012
       6       0       8        6.948371        6.863235        0.093154
       7       0       8       11.633116       11.692733        0.130726
       8       0       8        9.347640        9.416528        0.115345
      -9       1       8        3.812235        3.746865        0.064068
      -8       1       8        4.323501        4.302325        0.066053
      -7       1       8        0.042829        0.244745        0.305255
      -6       1       8        3.119664        3.232182        0.065007
      -5       1       8        7.298319        7.315805        0.115319
      -4       1       8       23.426550       23.405555        0.256041
      -3       1       8        5.419531        5.160814        0.084496
      -2       1       8       30.155988       30.116773        0.328856
      -1       1       8       16.923263       17.165372        0.196577
       0       1       8        9.233333        9.223665        0.116690
       1       1       8       16.960229       16.972330        0.193177
       2       1       8       12.045657       12.063167        0.148470
       3       1       8       10.943855       10.980892        0.135156
       4       1       8        9.355646        9.366696        0.109321
       5       1       8        2.103538        2.162845        0.089225
       6       1       8       11.482030       11.446834        0.129590
       7       1       8       11.993264       12.066483        0.134592
      -9       2       8       13.032703       13.179909        0.146874
      -8       2       8        4.598444        4.537400        0.065488
      -7       2       8        7.290435        7.189924        0.085207
      -6       2       8        6.428539        6.453216        0.077010
      -5       2       8        2.425757        2.446262        0.064309
      -4       2       8       16.101696       16.248077        0.204386
      -3       2       8       29.938293       30.119097        0.321446
      -2       2       8        9.607932        9.516670        0.144103
      -1       2       8       12.107749       11.908820        0.147018
       0       2       8        0.960112        0.814187        0.255349
       1       2       8        4.207312        4.328857        0.095064
       2       2       8       13.191535       13.031884        0.166038
       3       2       8       17.948546       17.998055        0.196370
       4       2       8        1.539618        1.482768        0.083089
       5       2       8        6.655806        6.503845        0.082319
       6       2       8        4.062074        3.991491        0.113089
       7       2       8        4.723675        4.707335        0.081321
      -8       3       8        8.269189        8.196829        0.097446
      -7       3       8        0.465860        0.488262        0.203833
      -6       3       8       11.182437       11.187940        0.125842
      -5       3       8        2.639230        2.601346        0.046664
      -4       3       8        0.813741        0.867410        0.067097
      -3       3       8        7.486492        7.578324        0.088064
      -2       3       8        8.928152        8.958292        0.104423
      -1       3       8        4.619102        4.693187        0.100584
       0       3       8       17.621566       17.632640        0.197331
       1       3       8        8.863634        8.925973        0.102935
       2       3       8        2.308969        2.292073        0.052944
       3       3       8       18.882916       18.984994        0.209478
       4       3       8       13.042186       12.946814        0.146033
       5       3       8        3.149300        3.122931        0.063274
       6       3       8        4.341748        4.298953        0.072253
      -6       4       8        4.638045        4.596520        0.069932
      -5       4       8        8.754532        8.898652        0.103369
      -4       4       8        3.644123        3.683341        0.059945
      -3       4       8        1.315623        1.282965        0.065098
      -2       4       8        1.354568        1.242014        0.058461
      -1       4       8        4.958717        4.826593        0.061931
       0       4       8        4.121960        4.151024        0.058103
       1       4       8       13.574074       13.508516        0.150747
       2       4       8        3.962209        3.978065        0.063604
       3       4       8        7.895401        7.954370        0.109563
       4       4       8        7.977584        8.006372        0.099540
      -4       5       8        4.943564        4.893976        0.075055
      -3       5       8        1.414209        1.151738        0.098220
      -2       5       8        1.892469        1.778454        0.073110
      -1       5       8        1.511118        1.418238        0.079844
       0       5       8        4.448271        4.519403        0.070245
       1       5       8        4.895218        4.849330        0.073558
       2       5       8       14.781830       14.870777        0.163296
      -9       1       9        7.351058        7.227586        0.098000
      -8       1       9        6.448043        6.425730        0.083411
      -7       1       9        5.710205        5.736462        0.074484
      -6       1       9       11.719507       11.794490        0.132586
      -5       1       9       28.959098       29.143610        0.313244
      -4       1       9       11.900759       11.988328        0.164623
      -3       1       9       13.896868       13.799638        0.165856
      -2       1       9        8.468061        8.367138        0.115653
      -1       1       9       23.432357       23.300429        0.261549
       0       1       9       10.876189       10.779147        0.133020
       1       1       9       24.403399       24.427239        0.283503
       2       1       9       23.709357       23.649947        0.261061
       3       1       9        2.137302        1.867833        0.117290
       4       1       9        8.033460        8.029072        0.094086
       5       1       9        2.419056        2.536967        0.099714
       6       1       9       10.323703       10.388455        0.119570
       7       1       9        0.458268        0.705904        0.705904
      -9       2       9        2.028631        2.101904        0.063964
      -8       2       9        2.023269        1.890079        0.066128
      -7       2       9        7.256782        7.243894        0.089105
      -6       2       9        9.853715        9.923810        0.112643
      -5       2       9        0.707823        0.921846        0.082084
      -4       2       9        6.624051        6.576929        0.113648
      -3       2       9       12.849542       12.722028        0.171729
      -2       2       9        7.303905        7.197083        0.139179
      -1       2       9        5.034773        4.819025        0.093985
       0       2       9       13.176845       13.061011        0.174196
       1       2       9        4.834391        4.750263        0.100424
       2       2       9       15.592612       15.690443        0.198832
       3       2       9        2.672304        2.678974        0.059489
       4       2       9        6.648205        6.593102        0.080115
       5       2       9        5.785365        5.749348        0.077487
       6       2       9       10.320136       10.196568        0.118374
      -8       3       9        4.048943        4.142946        0.069618
      -7       3       9        5.461600        5.444539        0.070899
      -6       3       9        9.862398       10.022974        0.113887
      -5       3       9        0.296361        0.493559        0.149465
      -4       3       9       10.686340       10.709342        0.120196
      -3       3       9        3.875075        3.842785        0.053722
      -2       3       9        4.989115        5.003998        0.063452
      -1       3       9        1.815750        1.750286        0.059457
       0       3       9       11.439398       11.375412        0.135750
       1       3       9        5.610258        5.593836        0.071155
       2       3       9        2.093842        2.069034        0.052403
       3       3       9       10.415991       10.314068        0.118481
       4       3       9        4.397409        4.375614        0.066902
       5       3       9        0.947317        1.142935        0.096178
       6       3       9        3.127827        3.142881        0.083502
      -6       4       9        0.580035        0.643273        0.257268
      -5       4       9        0.226308        0.291719        0.291719
      -4       4       9        2.535409        2.597730        0.103617
      -3       4       9        1.222500        1.337199        0.082049
      -2       4       9        1.052727        0.989899        0.083312
      -1       4       9        2.032839        1.938608        0.048978
       0       4       9        4.447744        4.422443        0.060104
       1       4       9        6.115753        6.114900        0.076854
       2       4       9        4.611678        4.600109        0.069656
       3       4       9        5.561967        5.557517        0.084493
       4       4       9        1.782426        1.650576        0.138954
      -3       5       9        3.716558        3.646779        0.062787
      -2       5       9        1.719559        1.703438        0.078692
      -1       5       9        4.612787        4.591623        0.070340
       0       5       9        0.718476        1.009158        0.117699
       1       5       9        1.475070        1.532580        0.083787
      -9       0      10       12.555904       12.724779        0.136689
      -8       0      10        4.564813        4.624284        0.110084
      -7       0      10        2.073910        2.138925        0.096843
      -6       0      10       30.118929       30.135195        0.318757
      -5       0      10       17.761267       17.864770        0.204645
      -4       0      10        2.232837        2.177981        0.376287
      -3       0      10        3.507182        3.260675        0.147798
      -2       0      10       24.533373       24.152019        0.260179
      -1       0      10        3.277333        2.988260        0.265413
       0       0      10       35.435013       35.493661        0.364329
       1       0      10       46.050701       46.107158        0.527009
       2       0      10       10.299896       10.374970        0.152935
       3       0      10        1.891924        2.091770        0.104460
       4       0      10        3.643683        3.599028        0.092462
       5       0      10       14.847901       14.973644        0.158786
       6       0      10       10.193632       10.059821        0.117487
       7       0      10       13.611702       13.518876        0.144273
      -9       1      10        1.817683        1.938943        0.095170
      -8       1      10       10.534716       10.578752        0.123610
      -7       1      10        9.503591        9.602812        0.111974
      -6       1      10       12.577829       12.623391        0.140202
      -5       1      10        8.987134        8.951536        0.112984
      -4       1      10        0.383023        0.669403        0.669403
      -3       1      10        3.351386        3.388215        0.160677
      -2       1      10       10.047944       10.156279        0.129814
       0       1      10       21.484770       21.516041        0.239763
       1       1      10       15.013484       15.114893        0.176687
       2       1      10       11.426732       11.592239        0.146279
       3       1      10       16.214812       16.337993        0.182808
       4       1      10        0.882498        0.984378        0.112885
       5       1      10        1.497263        1.456262        0.136224
       6       1      10        0.952432        0.941010        0.281010
       7       1      10        3.109142        3.167491        0.090480
      -9       2      10        4.064418        4.091332        0.069020
      -8       2      10        5.862874        5.915995        0.082386
      -7       2      10       15.526995       15.515154        0.174685
      -6       2      10        5.592676        5.499000        0.070464
      -4       2      10        9.813097        9.920131        0.112175
      -3       2      10        5.941126        5.858925        0.114188
      -2       2      10       16.866313       16.854376        0.202950
      -1       2      10       24.171157       24.377038        0.266667
       0       2      10        9.079748        9.000278        0.129539
       1       2      10        3.843986        3.815888        0.081052
       2       2      10       15.289895       15.401299        0.171066
       3       2      10        5.893360        5.897542        0.072596
       4       2      10       11.241032       11.328725        0.128725
       5       2      10       11.076140       11.141364        0.125921
       6       2      10        2.208918        2.069275        0.121918
      -8       3      10        5.412651        5.498182        0.080710
      -7       3      10        5.903391        5.875968        0.080194
      -6       3      10        1.282648        1.466901        0.088823
      -5       3      10        4.442247        4.414521        0.060328
      -4       3      10       14.216891       14.123739        0.156277
      -3       3      10        7.974216        7.918270        0.091138
      -2       3      10        8.355630        8.357930        0.095485
      -1       3      10       10.012117       10.036932        0.116750
       0       3      10        1.993358        1.894439        0.053244
       1       3      10        1.448781        1.501266        0.061857
       2       3      10        2.771160        2.696145        0.064093
       3       3      10        0.897565        0.851939        0.118113
       4       3      10        5.518851        5.506088        0.075802
       5       3      10       10.762264       10.781929        0.127822
      -6       4      10        2.380768        2.356480        0.077511
      -5       4      10        8.557099        8.487815        0.100324
      -4       4      10        3.034911        2.946727        0.055049
      -3       4      10       10.872592       10.907337        0.123089
      -2       4      10        8.615309        8.611562        0.099394
       0       4      10        7.150939        7.139888        0.085598
       1       4      10        0.330125        0.527731        0.240503
       2       4      10        2.279650        2.104923        0.080497
       3       4      10        5.881762        5.796206        0.082888
      -2       5      10        3.089082        3.052949        0.068875
      -1       5      10        6.652399        6.693355        0.087676
      -9       1      11        4.529526        4.552911        0.075859
      -8       1      11        2.267730        2.247087        0.094763
      -7       1      11       12.042096       12.021231        0.135526
      -6       1      11        3.606787        3.580503        0.053464
      -5       1      11        0.674997        0.702424        0.108876
      -4       1      11        2.397663        2.129131        0.121297
      -3       1      11       22.499738       22.580744        0.247137
      -2       1      11       16.155300       16.100311        0.190879
      -1       1      11       15.168431       15.131094        0.180174
       0       1      11       25.342371       25.679759        0.289012
       1       1      11        0.338247        0.705479        0.322073
       2       1      11        2.335183        2.308809        0.059231
       3       1      11        6.491323        6.443291        0.078544
       4       1      11       19.836604       19.971229        0.220280
       5       1      11        9.483188        9.584675        0.115620
       6       1      11        9.958171       10.016986        0.123048
      -8       2      11        7.840409        7.844297        0.101688
      -7       2      11        8.337222        8.401190        0.099504
      -6       2      11        0.770806        0.601498        0.144114
      -5       2      11       11.232344       11.210709        0.126937
      -4       2      11        4.856069        4.907545        0.061103
      -3       2      11        8.539062        8.572514        0.104220
      -2       2      11        6.580072        6.561478        0.099513
      -1       2      11       15.196402       15.205591        0.171297
       0       2      11        2.037199        2.031576        0.057392
       1       2      11        5.159228        5.200096        0.069989
       2       2      11        9.997789        9.883168        0.112958
       3       2      11        5.362012        5.384143        0.068788
       4       2      11        1.952177        1.971700        0.058561
       5       2      11        5.711761        5.635779        0.080151
       6       2      11        4.230511        4.119951        0.099131
      -7       3      11        0.808419        0.857671        0.138366
      -6       3      11        3.683601        3.695267        0.064840
      -5       3      11        1.277805        1.401749        0.062682
      -4       3      11        7.944586        7.950220        0.092740
      -3       3      11        2.078833        2.033814        0.064271
      -2       3      11        7.950217        7.894302        0.090905
      -1       3      11       11.415128       11.329607        0.126929
       0       3      11        2.107981        2.115136        0.071659
       1       3      11        6.893594        6.781888        0.083828
       2       3      11        0.805238        1.019363        0.088503
       3       3      11        7.045981        6.990565        0.086219
       4       3      11        1.056699        1.156806        0.102482
       5       3      11        8.133455        8.135416        0.100368
      -5       4      11        1.058317        1.015529        0.107565
      -4       4      11        0.595882        0.693325        0.151938
      -3       4      11        3.517072        3.413796        0.059992
      -2       4      11        7.397545        7.440632        0.088965
      -1       4      11        3.023783        2.959696        0.055423
       0       4      11        1.350013        1.286895        0.066568
       1       4      11        2.031825        2.019406        0.075287
       2       4      11        0.847207        0.635216        0.195103
       3       4      11        0.331658        0.683520        0.241253
      -8       0      12        3.052750        3.115975        0.071488
      -7       0      12        4.031090        4.133401        0.072120
      -6       0      12        0.012798        0.606795        0.472259
      -5       0      12       11.723403       11.780917        0.132741
      -4       0      12       27.513634       27.629694        0.286322
      -3       0      12       21.315960       21.236761        0.236046
      -2       0      12        7.170286        7.201111        0.171104
      -1       0      12       18.679182       18.909257        0.244049
       0       0      12        6.404903        6.346810        0.155445
       1       0      12        4.414088        4.418144        0.111289
       2       0      12       15.383207       15.515154        0.182835
       3       0      12       29.375780       29.405272        0.311458
       4       0      12        2.933797        3.042762        0.078390
       5       0      12        7.327216        7.316830        0.100113
       6       0      12       16.954151       17.098830        0.178133
      -9       1      12        0.415914        0.739730        0.220018
      -8       1      12        2.386992        2.201681        0.099825
      -7       1      12        3.086774        2.932900        0.096740
      -6       1      12       11.404661       11.433285        0.127976
      -5       1      12        8.757107        8.791985        0.099575
      -4       1      12       15.982409       15.986557        0.177382
      -3       1      12       12.916208       13.080138        0.159998
      -2       1      12        5.457416        5.307165        0.127686
      -1       1      12       16.447547       16.599699        0.194517
       0       1      12        0.782516        0.955772        0.338034
       1       1      12        2.375747        2.477014        0.086868
       2       1      12        8.714497        8.699253        0.110889
       3       1      12        5.856370        5.814207        0.075653
       4       1      12        5.979394        5.973943        0.081151
       5       1      12       13.102827       13.095037        0.143975
       6       1      12        1.440722        1.381014        0.142709
      -8       2      12        5.066080        4.974234        0.083733
      -7       2      12        4.961167        5.019263        0.078615
      -6       2      12        5.292070        5.337602        0.071579
      -5       2      12        8.564811        8.601337        0.098161
      -4       2      12        1.488938        1.529150        0.044866
      -3       2      12        2.577087        2.538149        0.050319
      -2       2      12       18.426872       18.580097        0.203753
      -1       2      12       10.340286       10.331989        0.118273
       0       2      12        7.276893        7.192566        0.086230
       1       2      12        6.807174        6.685582        0.083536
       2       2      12        1.118026        1.087382        0.071361
       3       2      12        8.161575        8.187674        0.097618
       4       2      12       17.708362       17.751056        0.191444
       5       2      12        8.212513        8.159228        0.108514
      -7       3      12        1.759386        1.722353        0.079246
      -6       3      12        1.128876        0.882270        0.126889
      -5       3      12        1.487711        1.526630        0.077976
      -4       3      12        6.232132        6.179968        0.075215
      -3       3      12       11.401371       11.458621        0.129014
      -2       3      12       16.359659       16.349618        0.181439
      -1       3      12        0.819182        0.745520        0.103414
       0       3      12        4.641857        4.664118        0.065205
       1       3      12       10.351756       10.304368        0.118103
       2       3      12        3.399519        3.434239        0.088346
       3       3      12       10.036498       10.097029        0.115546
      -5       4      12        2.426391        2.437150        0.063377
      -4       4      12        0.970456        1.121116        0.121816
      -3       4      12        3.042891        2.920753        0.060194
      -2       4      12        0.624759        0.756108        0.129850
      -1       4      12        8.027985        8.051708        0.096081
       0       4      12        8.636726        8.665160        0.102450
       1       4      12        2.170585        2.100881        0.060636
       2       4      12       10.373466       10.454664        0.119772
      -8       1      13        0.250027        0.173205        0.347179
      -7       1      13        5.395856        5.394071        0.073826
      -6       1      13        3.935424        3.891915        0.054989
      -5       1      13        5.326740        5.295375        0.069478
      -4       1      13        6.970698        6.945934        0.081096
      -3       1      13        1.609473        1.557016        0.047613
      -2       1      13       10.049385       10.078690        0.114254
      -1       1      13        4.256280        4.247117        0.068840
       0       1      13        9.046193        9.047873        0.107235
       1       1      13        4.566818        4.638426        0.110182
       2       1      13       19.247732       19.232525        0.210695
       3       1      13       10.513181       10.532806        0.120313
       4       1      13        4.433389        4.369439        0.078402
       5       1      13        7.153939        7.133022        0.095124
      -8       2      13        2.457042        2.479395        0.095218
      -7       2      13        3.960832        3.988859        0.063684
      -6       2      13        0.799442        0.827043        0.135884
      -5       2      13       15.114528       15.123161        0.167560
      -4       2      13        3.256833        3.239136        0.058098
      -3       2      13       12.964204       12.917817        0.144407
      -2       2      13        9.789886        9.773945        0.111802
      -1       2      13        6.342256        6.192253        0.077026
       0       2      13        5.661834        5.603303        0.072480
       1       2      13        9.210981        9.196684        0.106855
       2       2      13       10.500823       10.567876        0.120388
       3       2      13        2.992226        2.984275        0.062632
       4       2      13        9.177730        9.173113        0.107794
       5       2      13        0.143902        0.237276        0.504141
      -7       3      13        4.818524        4.850773        0.082021
      -6       3      13        4.404603        4.469452        0.073431
      -5       3      13        0.308641        0.264575        0.264575
      -4       3      13        1.739557        1.668442        0.058691
      -3       3      13        5.336956        5.371313        0.066975
      -2       3      13        3.398213        3.338712        0.054355
      -1       3      13        1.915426        1.933468        0.099920
       0       3      13        0.339015        0.390000        0.390000
       1       3      13        9.415111        9.412067        0.108788
       2       3      13        0.586357        0.528488        0.301112
       3       3      13        6.168482        6.073138        0.083062
      -4       4      13        9.277756        9.361517        0.109382
      -3       4      13        9.992155       10.089599        0.117137
      -2       4      13        5.796561        5.773993        0.078381
      -1       4      13        0.956822        0.995540        0.134204
       0       4      13        4.329411        4.298488        0.070959
       1       4      13        4.961415        5.050545        0.075105
      -8       0      14       11.665802       11.685889        0.130803
      -7       0      14        5.689862        5.813003        0.086049
      -6       0      14        8.999385        8.905335        0.110735
      -5       0      14        1.457495        1.475195        0.078127
      -4       0      14        2.365971        2.269714        0.053410
      -3       0      14        7.403176        7.267393        0.090904
      -2       0      14       13.279023       13.359266        0.146394
      -1       0      14       12.380618       12.443472        0.135345
       0       0      14       12.884489       12.866623        0.145381
       1       0      14       16.368849       16.346559        0.177453
       2       0      14       17.420094       17.636326        0.190983
       3       0      14        3.351739        3.421549        0.094839
       4       0      14        0.498159        0.393954        0.393954
       5       0      14        6.969397        7.055636        0.119138
      -8       1      14        1.254250        1.384919        0.111852
      -7       1      14        6.892895        6.931378        0.086380
      -6       1      14        8.314088        8.202317        0.095406
      -5       1      14        9.124186        8.951927        0.102690
      -4       1      14        7.191225        7.125518        0.082933
      -3       1      14        0.964887        0.814002        0.074205
      -2       1      14        7.600442        7.597894        0.088434
      -1       1      14       11.943254       11.948640        0.133396
       0       1      14        5.304787        5.285452        0.072487
       1       1      14       19.812866       19.904773        0.219754
       2       1      14        3.120653        3.187475        0.065617
       3       1      14        1.355085        1.210661        0.111616
       4       1      14        2.697237        2.724849        0.145605
       5       1      14        0.915961        0.907524        0.182748
      -7       2      14        3.344670        3.220093        0.063671
      -6       2      14        4.503688        4.477053        0.060946
      -5       2      14        1.425579        1.424605        0.098106
      -4       2      14        8.424732        8.337925        0.096991
      -3       2      14        1.570209        1.683983        0.050796
      -2       2      14        6.522954        6.559878        0.080603
      -1       2      14        1.964009        1.937989        0.083076
       0       2      14       13.373300       13.392535        0.148669
       1       2      14        4.539166        4.546867        0.072049
       2       2      14        2.231194        2.237811        0.087532
       3       2      14        5.000874        4.891625        0.073223
       4       2      14        5.743652        5.797154        0.094524
      -6       3      14       13.101823       13.062542        0.157892
      -5       3      14        1.593829        1.673230        0.084804
      -4       3      14        9.962572        9.974568        0.118148
      -3       3      14       14.757556       14.851599        0.166573
      -2       3      14        3.934019        3.989361        0.061130
      -1       3      14        9.040705        9.105218        0.105552
       0       3      14        9.319459        9.370486        0.108844
       1       3      14        6.790302        6.850839        0.087630
       2       3      14        5.093200        5.048168        0.078560
       3       3      14       12.284155       12.295934        0.138632
      -3       4      14        4.236027        4.249353        0.065455
      -2       4      14        5.123287        5.312815        0.084909
      -1       4      14        3.239737        3.250385        0.077846
      -8       1      15        6.989354        7.046063        0.089196
      -7       1      15        6.428644        6.511605        0.081986
      -6       1      15        3.262881        3.341407        0.055224
      -5       1      15       11.136560       11.114855        0.124405
      -4       1      15        0.591051        0.518941        0.149212
      -3       1      15        0.643430        0.778845        0.110788
      -2       1      15        5.965225        5.927225        0.073679
      -1       1      15        5.780222        5.686739        0.071314
       0       1      15        3.338918        3.419357        0.068834
       1       1      15        3.606312        3.594162        0.066840
       2       1      15        4.070088        4.096340        0.071542
       3       1      15        3.059448        3.013470        0.097428
       4       1      15        5.409977        5.439853        0.085229
      -7       2      15       11.316418       11.274307        0.128007
      -6       2      15        2.970999        2.995580        0.053846
      -5       2      15        6.117141        6.101147        0.075121
      -4       2      15       10.450995       10.352294        0.117550
      -3       2      15        9.425649        9.354357        0.107412
      -2       2      15        2.619178        2.469008        0.056043
      -1       2      15        6.231265        6.149878        0.085061
       0       2      15       17.376306       17.513138        0.190032
       1       2      15        1.654559        1.730722        0.097352
       2       2      15        6.305958        6.308090        0.081454
       3       2      15        1.967358        1.999000        0.084320
      -5       3      15        2.689916        2.662405        0.062059
      -4       3      15        4.186861        4.227765        0.062912
      -3       3      15        2.173655        2.255549        0.050668
      -2       3      15        5.934423        5.992495        0.082419
      -1       3      15        4.262298        4.301628        0.067835
       0       3      15        0.834791        1.000200        0.169297
       1       3      15        1.636631        1.661265        0.091169
       2       3      15        3.992062        3.906277        0.082274
      -7       0      16        4.677684        4.707547        0.096799
      -6       0      16       20.035341       20.049439        0.216386
      -5       0      16        0.571061        0.743774        0.308803
      -4       0      16       13.371869       13.311649        0.146544
      -3       0      16        6.499906        6.511068        0.084949
      -2       0      16        6.072854        6.127234        0.090596
      -1       0      16        8.435897        8.335646        0.104365
       0       0      16        5.770047        5.857303        0.087641
       1       0      16        6.247954        6.306346        0.244416
       2       0      16       10.523128       10.661144        0.122644
       3       0      16        5.867987        5.862764        0.183063
      -7       1      16        4.201451        4.202142        0.067895
      -6       1      16        1.371415        1.403638        0.078421
      -5       1      16       13.053834       13.105342        0.145790
      -4       1      16        8.266138        8.217116        0.097880
      -3       1      16        9.989378        9.954044        0.113262
      -2       1      16        1.800211        1.715721        0.098718
      -1       1      16        4.462521        4.472471        0.065999
       0       1      16        3.366052        3.250692        0.075318
       1       1      16        8.531301        8.514987        0.102377
       2       1      16        1.183342        1.373317        0.139299
       3       1      16       13.448785       13.419389        0.145731
      -6       2      16        1.038460        1.079027        0.090746
      -5       2      16        3.163197        3.192491        0.056570
      -4       2      16        5.605458        5.595355        0.075573
      -3       2      16        6.741065        6.733053        0.083316
      -2       2      16       10.840634       10.777755        0.121771
      -1       2      16        0.427377        0.673350        0.673350
       0       2      16        2.954294        2.788799        0.078725
       1       2      16        4.147771        4.092799        0.072724
       2       2      16        6.284554        6.317515        0.109134
      -4       3      16        3.548500        3.445577        0.072151
      -3       3      16        0.086334        0.430116        0.287638
      -2       3      16       10.074718       10.116818        0.115818
      -1       3      16       18.940384       18.995789        0.204568
       0       3      16        1.926544        1.774937        0.082306
      -6       1      17        1.809544        1.784741        0.060299
      -5       1      17        7.114829        7.085478        0.085121
      -4       1      17        3.759005        3.790778        0.068816
      -3       1      17       13.618282       13.673697        0.151493
      -2       1      17        9.771569        9.798520        0.112086
      -1       1      17        2.261370        2.289389        0.062395
       0       1      17        7.879735        7.937317        0.100864
       1       1      17        3.400472        3.470447        0.075745
       2       1      17        3.678357        3.715104        0.087984
      -5       2      17        4.933865        4.843346        0.082044
      -4       2      17        4.799688        4.824624        0.073624
      -3       2      17        1.779815        1.674694        0.095580
      -2       2      17       13.150685       13.206438        0.147724
      -1       2      17        0.359036        0.221811        0.349854
       0       2      17        0.246290        0.362629        0.395131
       1       2      17        3.561982        3.670967        0.080703
      -6       0      18        6.851686        6.885202        0.099186
      -5       0      18        9.056995        9.040796        0.108384
      -4       0      18       20.267833       20.380383        0.221266
      -3       0      18       10.205163       10.242558        0.145529
      -2       0      18        4.007457        3.963710        0.080155
      -1       0      18       13.715537       13.743362        0.152556
       0       0      18        1.302378        1.227233        0.149782
       1       0      18       16.431474       16.451748        0.185832
      -5       1      18        1.268529        1.071121        0.137258
      -4       1      18        1.754725        1.707396        0.067823
      -3       1      18       10.954154       11.016805        0.126902
      -2       1      18        5.134201        5.118398        0.069834
      -1       1      18        6.839177        6.934984        0.087941
       0       1      18        8.891162        8.961194        0.111222
       1       1      18        3.611496        3.633180        0.085646
      -4       2      18        4.898375        4.831045        0.087313
      -3       2      18       11.595802       11.672618        0.135287
      -2       2      18        9.229008        9.310209        0.111188
      -1       2      18        4.130955        4.005371        0.073959
       0       2      18        6.048240        6.019468        0.119638
      -4       1      19       12.795404       12.900388        0.146565
      -3       1      19        0.882933        0.542310        0.542310
      -2       1      19        2.323365        2.328369        0.066688
      -1       1      19        5.482414        5.467083        0.075516

# start Validation Reply Form
_vrf_PLAT417_HAR_B3LYP_oxa15_06
;
PROBLEM: Short Inter D-H..H-D
RESPONSE: This is a very strong hydrogen bond and this is the reason why
the distance is so short.
;
# end Validation Reply Form
