# Supplementary material for: On the accuracy and precision of X-ray and neutron diffraction results as a function of resolution and the electron density model
Source: IUCrJ. 2020 Aug 25;7(Pt 5):920–33. doi: 10.1107/S2052252520010441 (PMC7467170; doi:10.1107/S2052252520010441)
Supplement: Supplementary file 2 [file m-07-00920-sup2.zip › cif_deposition/HAR_B3LYP_oxa15_07.cif]

# ========================
# Tonto generated CIF file
# ========================

# Note: This is an incomplete CIF file, edit it
# in order for it to be acceptable

data_HAR_B3LYP_oxa15_07

_audit_creation_date               2016-9-7
_audit_creation_method             'Tonto 3.6.1 github v. 844e42c'

# ====================
# Chemical information
# ====================

_chemical_formula_sum             'C2 H6 O6'
_chemical_formula_moiety          'C2 H2 O4, 2(H2 O)'
_chemical_formula_weight           126.07
_chemical_compound_source           'see text'
_chemical_absolute_configuration    unk

# ====================
# Symmetry information
# ====================

_symmetry_cell_setting             Monoclinic
_symmetry_space_group_name_H-M     'P 21/c'
_symmetry_space_group_name_Hall    '-P 2ybc'
_symmetry_Int_Tables_number        '14'

loop_
    _symmetry_equiv_pos_as_xyz
'+x, +y, +z'
'-x, -y, -z'
'-x, +y+1/2, -z+1/2'
'+x, -y+1/2, +z+1/2'

# =====================
# Unit cell information
# =====================

_cell_length_a                6.1002(2) 
_cell_length_b                3.4982(1) 
_cell_length_c                11.8520(3) 
_cell_angle_alpha             90.00 
_cell_angle_beta              103.916(3) 
_cell_angle_gamma             90.00 
_cell_volume                   245.50(1) 

_cell_formula_units_Z               2
_cell_measurement_temperature   100.00(10) 
_cell_measurement_reflns_used   5216
_cell_measurement_theta_min     3.4420
_cell_measurement_theta_max     30.4570

_exptl_crystal_density_diffrn     1.707
_exptl_crystal_F_000              132 
_exptl_absorpt_coefficient_mu     0.181 
_exptl_crystal_description        unspecified
_exptl_crystal_size_max              0.234
_exptl_crystal_size_mid              0.212  
_exptl_crystal_size_min              0.103
_exptl_crystal_colour             colourless
_exptl_absorpt_correction_type    multi-scan
_exptl_absorpt_process_details
;
 Absorption correction done by SORTAV
 Blessing, R. H.: (1995) Acta Cryst. A51, 33-38
;
_exptl_absorpt_correction_T_min    0.984
_exptl_absorpt_correction_T_max    0.990

#=======================================================================

# EXPERIMENTAL DATA

_diffrn_reflns_av_R_equivalents   0.0000
_diffrn_reflns_av_unetI/netI      0.0227
_diffrn_reflns_limit_h_max        8
_diffrn_reflns_limit_h_min        -8
_diffrn_reflns_limit_k_max        4
_diffrn_reflns_limit_k_min        0
_diffrn_reflns_limit_l_max        16
_diffrn_reflns_limit_l_min        0
_diffrn_reflns_number             740
_diffrn_reflns_theta_full         26.00
_diffrn_reflns_theta_max          30.47
_diffrn_reflns_theta_min          3.44
_diffrn_ambient_temperature       100.00(10)
_diffrn_measured_fraction_theta_full 1.000
_diffrn_measured_fraction_theta_max 1.000
_diffrn_measurement_device_type   'Bruker APEX-II CCD'
_diffrn_measurement_method        '\f and \w scans'
_diffrn_radiation_monochromator   'graphite'
_diffrn_radiation_type            MoK\a
_diffrn_radiation_wavelength      0.71073
_diffrn_source                    'fine-focus sealed tube'
_diffrn_standards_number          0
_reflns_number_gt                 713
_reflns_number_total              740
_reflns_threshold_expression      >0sigma(F)

_refine_ls_SVD_threshold           0.1E-02
_refine_ls_coordinate_system       cartesian
_refine_ls_structure_factor_coeff  F
_refine_ls_matrix_type             full
_refine_ls_R_factor_gt             0.0109
_refine_ls_R_factor_all            0.0109
_refine_ls_wR_factor_gt            0.0139
_refine_ls_wR_factor_all           0.0139
_refine_ls_R_Fsqd_factor           0.0294
_refine_ls_goodness_of_fit_gt      1.050358
_refine_ls_goodness_of_fit_all     1.050358
_refine_ls_number_reflns           734
_refine_ls_number_parameters       64
_refine_ls_number_restraints       0
_refine_ls_number_constraints      0
_refine_ls_hydrogen_treatment      refall
_refine_ls_weighting_scheme        sigma
_refine_ls_weighting_details       'w=1/\s(F)'
_refine_ls_shift/su_conv_tol       0.0100
_refine_ls_shift/su_max            0.0019
_refine_ls_shift/su_max_mean       0.0004
_refine_ls_shift/su_max_par        'O5 px'
_refine_ls_extinction_method       none

_refine_diff_density_max           0.083285
_refine_diff_density_min          -0.112341

#  
# Refinement details
#  
_refine_special_details          
;
  .  H thermal motions refined anisotropically.
  .  Hirshfeld atom refinement (HAR):
     .  Uses aspherical atomic scattering factors
        obtained from Hirshfeld partitioning of a
        gaussian quantum chemical wavefunction.
     .  Hirshfeld weight functions obtained from
        spherically averaged unrestricted atomic
        densities.
  .  Wavefunction type : rks b3lypgxb3lypgc using cluster
 charges, radius=8.0 angstrom
  .  Gaussian basis set: cc pVTZ
  .  Refinement based on |F| with weight=1/sigma(|F|)
  .  Negative |F|^^2 were pruned from the data
  .  Eigenvalues < 0.1E-02 removed from normal equations
  .  Reflection used in the refinement appear below
  .  Refined using the Tonto program:
     .  Version: 3.6.1 v. 844e42c
     .  Platform: Linux-2.6.32-642.3.1.el6.x86_64
     .  Build date: 2016-07-21 17:13
;

# ======================
# Fractional coordinates
# ======================

# . These are in standard presentation

loop_
_atom_site_label
_atom_site_fract_x
_atom_site_fract_y
_atom_site_fract_z
_atom_site_U_iso_or_equiv
_atom_site_adp_type
_atom_site_occupancy
_atom_site_disorder_group
  O1  0.43481(3)  0.44410(5)  0.34990(1)  0.01328(9)  Uani  1.000000  0
  O2  0.24246(3)  0.74242(5)  0.46372(1)  0.01297(9)  Uani  1.000000  0
  C1  0.40305(3)  0.55877(6)  0.44800(2)  0.0095(1)   Uani  1.000000  0
  H1  0.302(1)    0.521(2)    0.2780(6)   0.033(4)    Uani  1.000000  0
  O5  0.13014(3)  0.63087(6)  0.17853(1)  0.01277(9)  Uani  1.000000  0
  H3  0.191(1)    0.697(2)    0.1130(6)   0.035(4)    Uani  1.000000  0
  H4  0.008(1)    0.458(2)    0.1501(6)   0.038(4)    Uani  1.000000  0


loop_
_atom_site_aniso_label
_atom_site_aniso_U_11
_atom_site_aniso_U_22
_atom_site_aniso_U_33
_atom_site_aniso_U_12
_atom_site_aniso_U_13
_atom_site_aniso_U_23
  O1  0.01282(9)   0.0190(1)   0.0080(1)   0.00462(5)  0.00165(7)  -0.00077(6)
  O2  0.01123(8)  0.01818(9)   0.0095(1)   0.00534(5)  0.00113(6)  -0.00068(5)
  C1  0.00929(9)  0.0113(1)   0.0079(1)    0.00162(6)  0.00132(7)   0.00004(6)
  H1  0.026(3)    0.034(4)    0.039(6)     0.001(3)    0.013(4)    -0.008(4)
  O5  0.01074(9)   0.0182(1)  0.00932(9)  -0.00181(5)  0.00061(6)   0.00093(6)
  H3  0.039(3)    0.041(4)    0.025(4)    -0.004(3)    0.006(3)     0.006(3)
  H4  0.035(3)    0.040(4)    0.038(4)    -0.012(3)    0.005(3)     0.000(3)

loop_
_geom_bond_atom_site_label_1
_geom_bond_atom_site_label_2
_geom_bond_distance
 O1 C1 1.2878(2)
 O2 C1 1.2226(3)
 O1 H1 1.061(8)
 O5 H3 0.968(6)
 O5 H4 0.956(6)

loop_
_geom_angle_atom_site_label_1     
_geom_angle_atom_site_label_2
_geom_angle_atom_site_label_3
_geom_angle     
 O1 C1 O2  126.96(2)
 C1 O1 H1 113.2(3)
 H3 O5 H4 106.6(5)

# Standard CIF keys and data

loop_
    _refln_index_h
    _refln_index_k
    _refln_index_l
    _refln_F_calc
    _refln_F_meas
    _refln_F_sigma
       1       0       0       34.623359       34.097801        0.521321
       2       0       0        8.547174        8.911846        0.115881
       3       0       0       34.811578       34.927496        0.369863
       4       0       0       11.814590       11.662333        0.143218
       5       0       0       13.847693       13.843410        0.168616
       6       0       0       26.888021       26.881034        0.295136
       7       0       0       18.332869       18.364368        0.200117
       8       0       0        9.160154        9.080969        0.111967
       1       1       0       69.616128       69.239006        0.766019
       2       1       0       33.365285       33.614283        0.367478
       3       1       0       18.543970       18.494323        0.207716
       4       1       0        2.690648        2.669326        0.066308
       5       1       0        1.121190        1.191134        0.152914
       6       1       0        1.436801        1.276519        0.122786
       7       1       0       15.982323       15.993124        0.177941
       0       2       0        6.704138        6.587564        0.080568
       1       2       0       31.693682       31.832688        0.350470
       2       2       0       40.156266       40.192785        0.429737
       3       2       0        2.453830        2.314347        0.110123
       4       2       0       19.208981       19.312690        0.223164
       5       2       0        8.726089        8.625138        0.120433
       6       2       0        0.445006        0.357211        0.357211
       7       2       0       10.439553       10.458967        0.118271
       1       3       0        7.672371        7.773288        0.113392
       2       3       0        6.317678        6.485137        0.115600
       3       3       0       14.846687       15.023648        0.180805
       4       3       0        4.170435        4.116066        0.070080
       5       3       0       19.440311       19.465868        0.214114
       0       4       0        3.010697        2.998783        0.079023
       1       4       0        7.443858        7.521237        0.087261
       2       4       0        6.263120        6.275030        0.074869
       3       4       0        4.408151        4.343156        0.057832
       4       4       0       14.278577       14.323756        0.159365
       5       4       0        5.191310        5.161686        0.065118
      -8       1       1        9.479706        9.451561        0.107846
      -7       1       1        7.528569        7.478235        0.086483
      -6       1       1        2.004700        2.168041        0.091336
      -5       1       1       13.341962       13.325164        0.159679
      -4       1       1       16.773844       16.905620        0.199035
      -3       1       1       31.709137       31.621195        0.344687
      -2       1       1       23.951383       24.143736        0.265713
      -1       1       1       95.154459       91.255794        1.013509
       0       1       1       37.948818       38.139743        0.432052
       1       1       1       10.617969       10.956733        0.122990
       2       1       1       14.286088       14.530313        0.162641
       3       1       1       36.708361       36.714847        0.399010
       4       1       1       21.859289       21.749943        0.242967
       5       1       1       18.265285       18.248562        0.208883
       6       1       1       23.923361       24.171264        0.267708
       7       1       1        1.872327        1.815103        0.058345
       8       1       1        1.132214        1.120134        0.089649
      -6       2       1       14.849830       14.920791        0.164775
      -5       2       1        5.426912        5.319304        0.098864
      -4       2       1       12.926019       12.919365        0.155353
      -3       2       1       16.116236       16.250846        0.181621
      -2       2       1       21.620057       21.838269        0.239658
      -1       2       1       21.009560       21.053978        0.238599
       0       2       1       15.294025       15.455420        0.173077
       1       2       1       28.868449       28.853943        0.314146
       2       2       1        2.211431        2.313893        0.071372
       3       2       1        5.062874        5.022051        0.081606
       4       2       1       15.280707       15.227607        0.177025
       5       2       1        8.924382        8.914202        0.143455
       6       2       1        5.400636        5.440680        0.067041
       7       2       1        5.794182        5.774859        0.070826
      -6       3       1        6.326036        6.232175        0.074902
      -5       3       1        7.859108        7.891134        0.090814
      -4       3       1        3.938366        3.861994        0.112861
      -3       3       1        3.430794        3.330165        0.096746
      -2       3       1       21.107071       21.333307        0.245633
      -1       3       1        0.653232        0.308383        0.308383
       0       3       1       12.595690       12.671227        0.151643
       1       3       1        9.905553       10.051865        0.135213
       2       3       1        9.575936        9.637168        0.135589
       3       3       1        2.508316        2.419669        0.202464
       4       3       1       10.696245       10.748023        0.130114
       5       3       1        9.061134        9.047596        0.102821
       6       3       1        0.372582        0.359444        0.233349
      -5       4       1        3.163148        3.106702        0.048075
      -4       4       1        0.661063        0.790000        0.104435
      -3       4       1        8.084034        8.114185        0.093649
      -2       4       1        7.226115        7.267668        0.084285
      -1       4       1        4.321843        4.321689        0.057185
       0       4       1        6.058478        6.133025        0.076624
       1       4       1        1.410581        1.355950        0.058105
       2       4       1        0.299099        0.177482        0.237005
       3       4       1        1.079679        1.116378        0.068046
       4       4       1        1.318453        1.388524        0.047928
      -8       0       2        3.276099        3.245304        0.069458
      -7       0       2        6.722423        6.696641        0.083850
      -6       0       2       23.902015       23.687972        0.255516
      -5       0       2       16.647592       16.794344        0.190128
      -4       0       2       55.058763       53.912985        0.595165
      -3       0       2        6.823567        6.743664        0.099493
      -2       0       2       44.304813       42.882281        0.445269
      -1       0       2       48.976043       47.943404        0.517989
       0       0       2       20.676351       21.459031        0.239700
       1       0       2        5.517213        5.783684        0.088686
       2       0       2      106.462340       99.995000        1.027581
       3       0       2       24.003139       24.013538        0.270749
       4       0       2        0.050869        0.164924        0.343603
       5       0       2       45.780872       45.311919        0.466406
       6       0       2        9.495266        9.553062        0.144343
       7       0       2       10.392896       10.495237        0.121231
       8       0       2        6.827385        6.696716        0.103234
      -8       1       2        0.104505        0.491935        0.121260
      -7       1       2       16.459915       16.486358        0.183291
      -6       1       2        4.646086        4.574167        0.113561
      -5       1       2       28.234226       28.161143        0.305085
      -4       1       2       13.322570       13.298872        0.158096
      -3       1       2       10.203905       10.242558        0.119318
      -2       1       2       41.652215       41.710670        0.456822
      -1       1       2       21.551258       22.022943        0.241758
       0       1       2       16.594695       16.971447        0.189909
       1       1       2       36.408875       36.471907        0.398648
       2       1       2        2.836256        2.838503        0.072857
       3       1       2       37.107043       36.869364        0.398965
       4       1       2       24.133515       23.952870        0.262155
       5       1       2       13.370136       13.395895        0.164115
       6       1       2       13.662464       13.726616        0.154218
       7       1       2        0.759037        0.594811        0.085105
      -7       2       2        0.991574        0.817680        0.118895
      -6       2       2       11.097698       11.086478        0.124727
      -5       2       2        1.396246        1.325670        0.144950
      -4       2       2        6.492651        6.372205        0.091919
      -3       2       2       23.563061       23.694936        0.260560
      -2       2       2       38.901263       39.085547        0.426784
      -1       2       2        5.056798        5.088811        0.072338
       0       2       2       20.125699       20.370076        0.226343
       1       2       2        0.550452        0.749733        0.168098
       2       2       2        3.069680        2.999733        0.057863
       3       2       2       29.420251       29.355919        0.315947
       4       2       2       30.237570       30.453243        0.335972
       5       2       2        3.298995        3.230944        0.148413
       6       2       2        0.360430        0.591270        0.115455
       7       2       2        4.425110        4.417239        0.060979
      -6       3       2        5.954358        5.937592        0.071588
      -5       3       2        0.505479        0.342637        0.223893
      -4       3       2        6.488250        6.358616        0.116581
      -3       3       2       28.085593       28.176409        0.305815
      -2       3       2       14.474223       14.636940        0.172846
      -1       3       2       10.132299       10.258167        0.129989
       0       3       2       19.034384       18.955474        0.210608
       1       3       2       12.073258       12.203278        0.151307
       2       3       2       16.866079       16.901775        0.193992
       3       3       2        8.034571        8.003812        0.115466
       4       3       2        1.745024        1.766550        0.052432
       5       3       2        4.042163        4.039431        0.055839
       6       3       2        1.427457        1.566493        0.057520
      -5       4       2        0.065432        0.614980        0.094211
      -4       4       2        4.043538        3.928740        0.053305
      -3       4       2        5.750872        5.784808        0.070090
      -2       4       2       13.799080       13.852798        0.154257
      -1       4       2        5.547549        5.469278        0.065946
       0       4       2       13.397872       13.514807        0.151424
       1       4       2       13.178094       13.231024        0.147065
       2       4       2        2.544670        2.500440        0.047503
       3       4       2        2.663792        2.697907        0.045851
       4       4       2        1.386423        1.444126        0.049171
      -8       1       3        7.640340        7.650948        0.089136
      -7       1       3        3.389519        3.400735        0.046633
      -6       1       3        1.917014        1.749114        0.165637
      -5       1       3       12.570067       12.519185        0.147443
      -4       1       3        2.277959        2.210633        0.074726
      -3       1       3       22.374368       22.465529        0.250894
      -2       1       3        7.851428        8.005561        0.097021
      -1       1       3       32.264862       32.720483        0.359241
       0       1       3        7.553473        7.542480        0.091440
       1       1       3       49.760412       49.429141        0.541106
       2       1       3       37.929430       37.915828        0.419295
       3       1       3       11.480658       11.245444        0.133738
       4       1       3       25.539331       25.362965        0.276315
       5       1       3        2.346719        2.332917        0.116478
       6       1       3        8.320140        8.357392        0.098215
       7       1       3        4.823456        4.834770        0.062768
      -7       2       3        8.362540        8.336906        0.095486
      -6       2       3       13.733947       13.766263        0.153034
      -5       2       3        3.632544        3.600694        0.126360
      -4       2       3       15.687682       15.774029        0.183968
      -3       2       3       30.449757       30.594281        0.336885
      -2       2       3        5.426252        5.591422        0.085244
      -1       2       3       23.243185       23.327666        0.261240
       0       2       3        0.444910        0.309516        0.309516
       1       2       3       33.413465       33.542361        0.364055
       2       2       3        7.222815        7.338597        0.093391
       3       2       3       17.947461       17.850770        0.198575
       4       2       3       13.116226       12.995769        0.157155
       5       2       3        8.688262        8.686887        0.108658
       6       2       3        6.487923        6.406013        0.078928
       7       2       3        3.843205        3.803025        0.062972
      -6       3       3        1.993532        1.984565        0.042350
      -5       3       3        4.333838        4.308828        0.055594
      -4       3       3        8.334352        8.252454        0.111201
      -3       3       3        3.366623        3.193431        0.104580
      -2       3       3        2.192481        1.973955        0.108614
      -1       3       3        6.513311        6.480818        0.098655
       0       3       3       16.299822       16.439282        0.201364
       1       3       3        0.433519        0.663626        0.222718
       2       3       3        3.799226        3.650753        0.093367
       3       3       3       17.484279       17.705084        0.200799
       4       3       3        2.058949        2.022523        0.044999
       5       3       3        3.702571        3.714835        0.054234
       6       3       3        1.528579        1.403674        0.056343
      -5       4       3        8.559202        8.575197        0.098700
      -4       4       3       13.635335       13.705473        0.152614
      -3       4       3       13.535563       13.586022        0.151366
      -2       4       3       10.031193       10.089103        0.114134
      -1       4       3        0.298878        0.294279        0.294279
       0       4       3        3.512793        3.558370        0.050094
       1       4       3        6.768553        6.732533        0.079639
       2       4       3       13.045205       13.154467        0.146393
       3       4       3        7.546553        7.526686        0.088743
       4       4       3        2.884519        2.932303        0.053779
      -8       0       4        3.649832        3.544996        0.062038
      -7       0       4       11.188868       11.202232        0.126132
      -6       0       4        2.913292        2.787615        0.111574
      -5       0       4        7.546555        7.498333        0.134299
      -4       0       4       19.584547       19.602551        0.216473
      -3       0       4       16.559894       16.611141        0.191640
      -2       0       4       80.085020       75.805541        0.918292
      -1       0       4       51.412579       50.809054        0.562462
       0       0       4       14.502667       14.892280        0.169169
       1       0       4       75.449636       73.471627        0.878032
       2       0       4        4.994898        5.071588        0.111144
       3       0       4        8.171922        8.081584        0.129603
       4       0       4       10.667253       10.930691        0.142734
       5       0       4        6.129480        6.049132        0.139310
       6       0       4        2.181719        2.108151        0.068200
       7       0       4       28.765556       28.964461        0.311887
      -8       1       4        9.546936        9.488677        0.108379
      -7       1       4        1.106843        1.098408        0.049313
      -6       1       4        9.950217       10.005998        0.132802
      -5       1       4       17.014472       17.054911        0.193120
      -4       1       4       10.294003       10.333441        0.120704
      -3       1       4       26.598188       26.821074        0.294106
      -2       1       4       33.451598       33.361954        0.363167
      -1       1       4       27.670381       28.037118        0.312761
       0       1       4       68.997265       67.177377        0.733566
       1       1       4       14.428017       14.475151        0.165015
       2       1       4        5.370817        5.301792        0.084609
       3       1       4        6.192536        5.851068        0.091207
       4       1       4        2.973106        2.919914        0.087654
       5       1       4       11.029260       11.042192        0.140357
       6       1       4       13.005315       13.104961        0.146180
       7       1       4       10.409796       10.348430        0.117594
      -7       2       4        3.218883        3.211230        0.046424
      -6       2       4        4.145318        4.087297        0.056169
      -5       2       4        9.445084        9.450608        0.125213
      -4       2       4       13.870365       13.931260        0.160639
      -3       2       4        9.200623        9.220304        0.113932
      -2       2       4        8.440237        8.391186        0.121845
      -1       2       4       26.642569       26.831884        0.298886
       0       2       4       24.065895       24.143529        0.278282
       1       2       4        7.813537        7.864350        0.096081
       2       2       4        1.963006        1.834094        0.075430
       3       2       4       16.860525       16.917742        0.190220
       4       2       4        7.000291        7.033918        0.120814
       5       2       4       13.714939       13.729894        0.154181
       6       2       4       12.207838       12.139193        0.135443
      -6       3       4        3.693574        3.681576        0.056938
      -5       3       4        5.989300        5.966825        0.074202
      -4       3       4       27.395749       27.658995        0.308858
      -3       3       4       11.909849       11.930214        0.148873
      -2       3       4        5.291861        5.364606        0.101717
      -1       3       4       13.275694       13.254810        0.175055
       0       3       4       13.420219       13.189390        0.195930
       1       3       4        4.991060        5.024639        0.108238
       2       3       4       25.980433       26.300000        0.290579
       3       3       4       18.294647       18.397011        0.203880
       4       3       4       12.293640       12.308127        0.138082
       5       3       4        3.532322        3.452970        0.059005
      -5       4       4        8.552380        8.520153        0.101067
      -4       4       4        1.531036        1.735367        0.049870
      -3       4       4        9.441019        9.529271        0.108708
      -2       4       4        1.182937        1.139079        0.073574
      -1       4       4        1.146830        1.064143        0.057217
       0       4       4        6.190456        6.170413        0.076400
       1       4       4        3.027994        2.968636        0.049030
       2       4       4       12.969863       12.983451        0.144058
       3       4       4       10.832659       10.816192        0.122268
       4       4       4        2.261762        2.220968        0.054589
      -8       1       5        8.331077        8.311498        0.096025
      -7       1       5        2.552708        2.595458        0.050777
      -6       1       5       17.257531       17.390515        0.196620
      -5       1       5        9.719796        9.766934        0.120121
      -4       1       5        0.442336        0.470956        0.161602
      -3       1       5       25.639216       25.767615        0.286053
      -2       1       5        7.985793        8.076262        0.100423
      -1       1       5        1.850903        1.768813        0.068578
       0       1       5       14.728061       14.759404        0.173109
       1       1       5       18.809316       18.734193        0.208535
       2       1       5        7.905879        8.033741        0.110989
       3       1       5        3.882514        4.035344        0.080726
       4       1       5       16.772546       16.752015        0.190916
       5       1       5        1.899487        1.559487        0.117579
       6       1       5       13.465653       13.501111        0.150081
       7       1       5       11.124801       11.175867        0.126432
      -7       2       5        5.523726        5.533986        0.067086
      -6       2       5        3.724098        3.716719        0.051340
      -5       2       5       23.466537       23.746368        0.264034
      -4       2       5        4.251026        4.325275        0.082162
      -3       2       5        2.847808        2.867752        0.078917
      -2       2       5        3.221926        3.302878        0.072398
      -1       2       5       39.360918       39.251497        0.420839
       0       2       5       12.421678       12.428194        0.145279
       1       2       5       16.749972       16.901183        0.195795
       2       2       5       21.891079       21.996136        0.246423
       3       2       5       13.933099       13.973546        0.165940
       4       2       5        1.332460        1.183596        0.159878
       5       2       5        6.775059        6.862944        0.083711
       6       2       5       17.364937       17.453080        0.191852
      -6       3       5        1.436679        1.429056        0.061138
      -5       3       5        3.421119        3.364967        0.051660
      -4       3       5        9.372156        9.503631        0.118163
      -3       3       5        8.231939        8.236686        0.122255
      -2       3       5        4.458449        4.420973        0.104377
      -1       3       5        1.517545        1.456056        0.130538
       0       3       5        6.991280        6.992353        0.131449
       1       3       5        8.236219        8.263958        0.206229
       2       3       5        4.916677        4.933660        0.121280
       3       3       5        0.627091        0.533010        0.105108
       4       3       5        3.322372        3.247461        0.051369
       5       3       5       11.247272       11.210263        0.126040
      -5       4       5        6.513466        6.520506        0.079466
      -4       4       5        5.978139        5.906776        0.073595
      -3       4       5        1.137826        1.152345        0.059276
      -2       4       5       10.333996       10.334409        0.116777
      -1       4       5       13.871057       13.869391        0.154435
       0       4       5       15.354372       15.418820        0.170541
       1       4       5       12.722224       12.771844        0.142117
       2       4       5        7.633987        7.604670        0.089418
       3       4       5        0.862000        0.866025        0.088851
      -8       0       6        0.221888        0.546260        0.195689
      -7       0       6       28.106165       28.394190        0.318399
      -6       0       6       22.569918       22.740712        0.240935
      -5       0       6       19.168919       19.050984        0.210602
      -4       0       6       11.905141       11.946129        0.155879
      -3       0       6        6.287789        6.080461        0.089885
      -2       0       6       22.936665       22.878593        0.246536
      -1       0       6       25.035181       24.741463        0.280678
       0       0       6       56.097486       55.500721        0.597989
       1       0       6       26.388866       26.058396        0.286706
       2       0       6        3.377964        3.665106        0.089913
       3       0       6       42.610111       41.999762        0.408898
       4       0       6        6.441681        6.446162        0.135932
       5       0       6        4.476597        4.416220        0.094184
       6       0       6       11.420329       11.514339        0.131457
       7       0       6        1.891734        1.798527        0.086044
      -8       1       6        2.326247        2.260221        0.048028
      -7       1       6        7.625850        7.685376        0.089192
      -6       1       6       21.814975       21.803211        0.237961
      -5       1       6        3.605278        3.462658        0.101408
      -4       1       6       23.608054       23.705274        0.259592
      -3       1       6        1.084554        1.309351        0.088532
      -2       1       6        4.163752        4.226464        0.065935
      -1       1       6        1.195070        1.323027        0.095061
       0       1       6       31.123224       30.902265        0.338889
       1       1       6       25.560019       25.611326        0.283081
       2       1       6       36.361315       36.121323        0.384787
       3       1       6        3.765816        3.881623        0.085573
       4       1       6       11.106478       11.224081        0.139407
       5       1       6       15.876664       15.877342        0.175750
       6       1       6        8.075989        8.060459        0.094908
      -7       2       6        2.559728        2.581395        0.046933
      -6       2       6        1.843802        1.830027        0.060084
      -5       2       6       15.771514       15.879547        0.182095
      -4       2       6        4.338980        4.217227        0.077782
      -3       2       6       20.915781       20.945644        0.231156
      -2       2       6       15.033804       15.095695        0.171553
      -1       2       6        7.725086        7.596052        0.105057
       0       2       6        4.056350        4.233675        0.082771
       1       2       6       22.403232       22.551053        0.250605
       2       2       6        5.591397        5.615247        0.099996
       3       2       6       11.749998       11.800424        0.151389
       4       2       6        4.570277        4.644674        0.072913
       5       2       6       12.204862       12.306502        0.137690
       6       2       6        2.622316        2.604189        0.059430
      -6       3       6        4.336762        4.355686        0.060223
      -5       3       6        3.807368        3.833014        0.052803
      -4       3       6        5.099899        4.992394        0.072232
      -3       3       6        0.333213        0.812219        0.291835
      -2       3       6       34.022487       33.997647        0.367452
      -1       3       6       18.235413       18.302186        0.226235
       0       3       6        0.662709        0.138564        0.512512
       1       3       6       11.755137       11.660189        0.161493
       2       3       6        2.708936        2.724830        0.068555
       3       3       6        7.815534        7.871785        0.091811
       4       3       6       18.087676       18.163425        0.201242
       5       3       6       16.739996       16.813090        0.185402
      -4       4       6        9.475765        9.371339        0.107593
      -3       4       6        8.838917        8.725021        0.102899
      -2       4       6        3.402978        3.408079        0.058004
      -1       4       6       15.974966       16.045560        0.177038
       0       4       6        4.424826        4.464751        0.059867
       1       4       6        4.982470        5.007395        0.063509
       2       4       6        3.273966        3.260215        0.055531
       3       4       6        0.916441        0.901332        0.123901
      -8       1       7       13.038760       13.127452        0.146312
      -7       1       7       12.731122       12.637247        0.142047
      -6       1       7        2.959661        2.966007        0.071616
      -5       1       7        1.891435        1.953330        0.103060
      -4       1       7       16.583408       16.605120        0.187142
      -3       1       7       32.985548       32.874610        0.366611
      -2       1       7       10.242524       10.234745        0.126827
      -1       1       7       36.066641       36.142357        0.394211
       0       1       7       10.554555       10.476163        0.127734
       1       1       7        7.538991        7.495465        0.105134
       2       1       7        9.651056        9.705308        0.133161
       3       1       7        9.599478        9.371606        0.124390
       4       1       7        5.137456        5.116249        0.093500
       5       1       7        3.898729        3.931921        0.057130
       6       1       7        6.064792        6.110646        0.076494
      -7       2       7        7.700406        7.753644        0.090551
      -6       2       7        0.828947        0.744513        0.091214
      -5       2       7        8.136290        8.104875        0.118950
      -4       2       7        4.669888        4.650914        0.096026
      -3       2       7       23.000559       22.930329        0.247737
      -2       2       7       10.398724       10.332473        0.135905
      -1       2       7        2.056981        1.961148        0.094332
       0       2       7       20.799014       20.818501        0.232584
       1       2       7       15.924582       16.014369        0.183386
       2       2       7       13.229506       13.370864        0.160641
       3       2       7        3.381055        3.219317        0.099701
       4       2       7       21.815397       21.976351        0.240436
       5       2       7        3.670946        3.641977        0.065667
       6       2       7        1.827038        1.695435        0.071151
      -6       3       7        4.712440        4.803749        0.063073
      -5       3       7        7.061060        7.065479        0.082572
      -4       3       7        4.032234        4.055860        0.056360
      -3       3       7        3.597705        3.591518        0.061645
      -2       3       7       15.941247       15.889619        0.190256
      -1       3       7        2.314030        2.230269        0.129983
       0       3       7        1.763570        1.443364        0.245157
       1       3       7        7.608545        7.648660        0.110623
       2       3       7        9.607088        9.641214        0.110841
       3       3       7        2.535290        2.489538        0.051342
       4       3       7        0.987213        0.875271        0.161339
      -4       4       7        5.322919        5.417841        0.069757
      -3       4       7        7.212277        7.161145        0.087108
      -2       4       7       10.824205       10.766615        0.121898
      -1       4       7        9.460057        9.479979        0.108373
       0       4       7        0.789678        0.749733        0.155175
       1       4       7        1.990295        1.986907        0.051345
       2       4       7        7.476467        7.496132        0.089446
      -8       0       8       12.371882       12.351923        0.136359
      -7       0       8        0.961540        1.044222        0.108006
      -6       0       8        1.783234        1.724123        0.186300
      -5       0       8       29.736689       29.905685        0.407719
      -4       0       8       42.543089       42.293617        0.479504
      -3       0       8        8.328392        8.340623        0.112805
      -2       0       8       37.354857       37.760032        0.421312
      -1       0       8       39.511202       39.265379        0.448115
       0       0       8       30.040439       30.096678        0.335629
       1       0       8       14.859474       14.799324        0.185290
       2       0       8       18.038999       18.018047        0.201762
       3       0       8        5.975801        5.775465        0.251880
       4       0       8        1.745306        1.982625        0.177022
       5       0       8       21.232835       21.265230        0.221704
       6       0       8        6.902910        6.851569        0.093537
      -8       1       8        4.296972        4.294299        0.066415
      -7       1       8        0.055370        0.242074        0.300604
      -6       1       8        3.116093        3.229396        0.065538
      -5       1       8        7.276194        7.304861        0.117651
      -4       1       8       23.358159       23.402778        0.255424
      -3       1       8        5.406279        5.150728        0.085750
      -2       1       8       30.076211       30.051123        0.328068
      -1       1       8       16.883042       17.124252        0.195578
       0       1       8        9.235672        9.192932        0.117360
       1       1       8       16.888587       16.918924        0.194092
       2       1       8       12.041800       12.039934        0.149601
       3       1       8       10.948476       10.961296        0.135863
       4       1       8        9.338565        9.346711        0.109666
       5       1       8        2.093728        2.153857        0.090486
       6       1       8       11.453074       11.414903        0.129514
      -7       2       8        7.257106        7.176071        0.084950
      -6       2       8        6.398724        6.441817        0.077306
      -5       2       8        2.419735        2.434810        0.068399
      -4       2       8       16.037473       16.218508        0.206637
      -3       2       8       29.860374       30.083883        0.325355
      -2       2       8        9.588440        9.509890        0.143247
      -1       2       8       12.060075       11.884864        0.148170
       0       2       8        0.918836        0.786575        0.252159
       1       2       8        4.218891        4.323772        0.096716
       2       2       8       13.150623       13.093510        0.169114
       3       2       8       17.928810       17.931815        0.198231
       4       2       8        1.524798        1.479257        0.078614
       5       2       8        6.638067        6.497153        0.083652
      -6       3       8       11.124272       11.148094        0.125844
      -5       3       8        2.632177        2.589903        0.046382
      -4       3       8        0.811024        0.873098        0.059280
      -3       3       8        7.474779        7.550099        0.088196
      -2       3       8        8.911467        8.942203        0.104783
      -1       3       8        4.647342        4.684122        0.101001
       0       3       8       17.581453       17.619591        0.197766
       1       3       8        8.856842        8.884987        0.102960
       2       3       8        2.310360        2.277060        0.051144
       3       3       8       18.862455       18.951781        0.210116
       4       3       8       13.043184       12.935610        0.145770
      -4       4       8        3.628476        3.625052        0.058961
      -3       4       8        1.305400        1.271377        0.060221
      -2       4       8        1.369286        1.222906        0.050473
      -1       4       8        4.946739        4.818091        0.062147
       0       4       8        4.118381        4.129528        0.058164
       1       4       8       13.542278       13.453252        0.150245
       2       4       8        3.958630        3.957524        0.064068
      -8       1       9        6.404701        6.416151        0.083538
      -7       1       9        5.675501        5.725382        0.074895
      -6       1       9       11.675507       11.764353        0.132930
      -5       1       9       28.817343       29.128337        0.312022
      -4       1       9       11.861338       11.979149        0.161788
      -3       1       9       13.871681       13.787676        0.167837
      -2       1       9        8.479163        8.356913        0.114705
      -1       1       9       23.381473       23.261771        0.259380
       0       1       9       10.861013       10.754069        0.134276
       1       1       9       24.365910       24.303703        0.280173
       2       1       9       23.660406       23.620119        0.261394
       3       1       9        2.097773        1.853213        0.116377
       4       1       9        8.018725        8.023777        0.094401
       5       1       9        2.395258        2.497999        0.098083
      -7       2       9        7.197825        7.188254        0.088818
      -6       2       9        9.801155        9.901919        0.112639
      -5       2       9        0.710942        0.926553        0.081213
      -4       2       9        6.591130        6.575029        0.116236
      -3       2       9       12.805334       12.699213        0.174437
      -2       2       9        7.304659        7.190063        0.139105
      -1       2       9        5.006825        4.812588        0.095809
       0       2       9       13.125142       13.038021        0.175284
       1       2       9        4.821105        4.736032        0.102459
       2       2       9       15.594022       15.655670        0.196692
       3       2       9        2.681685        2.666702        0.058983
       4       2       9        6.634520        6.573355        0.080359
       5       2       9        5.776058        5.736288        0.077578
      -6       3       9        9.799614        9.984939        0.113414
      -5       3       9        0.279969        0.492646        0.136275
      -4       3       9       10.648695       10.700935        0.120292
      -3       3       9        3.845102        3.834449        0.053973
      -2       3       9        4.975815        4.986783        0.063877
      -1       3       9        1.789214        1.734733        0.059293
       0       3       9       11.417097       11.352533        0.133798
       1       3       9        5.576423        5.587844        0.071686
       2       3       9        2.098225        2.054288        0.054788
       3       3       9       10.389577       10.300485        0.118639
      -3       4       9        1.220109        1.296919        0.080367
      -2       4       9        1.065490        0.970618        0.080562
      -1       4       9        2.014889        1.927174        0.047041
       0       4       9        4.455984        4.414068        0.059990
       1       4       9        6.101356        6.078158        0.076741
      -8       0      10        4.536749        4.601195        0.099973
      -7       0      10        2.047072        2.126758        0.095256
      -6       0      10       29.938072       30.109633        0.318863
      -5       0      10       17.676965       17.835638        0.206118
      -4       0      10        2.176353        2.155899        0.376376
      -3       0      10        3.477025        3.253613        0.151678
      -2       0      10       24.458871       24.089624        0.261909
      -1       0      10        3.282934        3.276278        0.178053
       0       0      10       35.345943       35.418639        0.364538
       1       0      10       45.941707       45.987172        0.546662
       2       0      10       10.290262       10.349879        0.155763
       3       0      10        1.891968        2.076584        0.104783
       4       0      10        3.629718        3.587757        0.090186
       5       0      10       14.804905       14.945902        0.158746
      -7       1      10        9.439098        9.590255        0.112175
      -6       1      10       12.504110       12.599206        0.140474
      -5       1      10        8.922686        8.939911        0.114096
      -4       1      10        0.377758        0.677643        0.677643
      -3       1      10        3.321061        3.382898        0.158150
      -2       1      10       10.018335       10.135581        0.131082
       0       1      10       21.432199       21.472308        0.240021
       1       1      10       14.985562       15.088075        0.177676
       2       1      10       11.411761       11.564601        0.144006
       3       1      10       16.152427       16.323296        0.182355
       4       1      10        0.880170        0.956713        0.107007
       5       1      10        1.466586        1.439722        0.135307
      -7       2      10       15.421118       15.464799        0.171009
      -6       2      10        5.576289        5.480237        0.070524
      -4       2      10        9.763994        9.858245        0.112580
      -3       2      10        5.930085        5.847393        0.112761
      -2       2      10       16.816837       16.817848        0.206105
      -1       2      10       24.130359       24.335571        0.267127
       0       2      10        9.052760        8.981926        0.131616
       1       2      10        3.840821        3.807493        0.082174
       2       2      10       15.222557       15.391556        0.170518
       3       2      10        5.872640        5.895931        0.073045
       4       2      10       11.185382       11.305751        0.128542
      -5       3      10        4.416634        4.392494        0.060289
      -4       3      10       14.160992       14.093970        0.155893
      -3       3      10        7.946618        7.906959        0.091270
      -2       3      10        8.349978        8.336906        0.095486
      -1       3      10        9.979269       10.022974        0.115401
       0       3      10        1.991263        1.886531        0.051920
       1       3      10        1.418072        1.480473        0.063363
       2       3      10        2.735790        2.678488        0.064488
       3       3      10        0.884565        0.807775        0.119952
      -2       4      10        8.564383        8.534752        0.099055
      -7       1      11       11.959868       11.992081        0.135015
      -6       1      11        3.585401        3.562162        0.053459
      -5       1      11        0.652616        0.699357        0.103790
      -4       1      11        2.384993        2.129084        0.118637
      -3       1      11       22.404280       22.542848        0.247557
      -2       1      11       16.123304       16.079801        0.192385
      -1       1      11       15.121297       15.104304        0.181503
       0       1      11       25.275475       25.713615        0.280369
       1       1      11        0.321890        0.744715        0.313902
       2       1      11        2.331415        2.294668        0.059293
       3       1      11        6.464858        6.440730        0.078969
       4       1      11       19.793167       19.947431        0.219785
      -6       2      11        0.748545        0.618708        0.122019
      -5       2      11       11.171219       11.197768        0.126634
      -4       2      11        4.830921        4.881598        0.061121
      -3       2      11        8.498721        8.546929        0.103648
      -2       2      11        6.547339        6.542935        0.097704
      -1       2      11       15.150023       15.171355        0.171688
       0       2      11        2.010003        2.040147        0.057245
       1       2      11        5.161510        5.187196        0.070556
       2       2      11        9.958816        9.880435        0.113194
       3       2      11        5.357132        5.384793        0.068968
       4       2      11        1.960553        1.963670        0.063354
      -5       3      11        1.254692        1.391115        0.058111
      -4       3      11        7.907923        7.929943        0.092724
      -3       3      11        2.046639        2.023660        0.064349
      -2       3      11        7.954711        7.880102        0.090814
      -1       3      11       11.360604       11.311057        0.127140
       0       3      11        2.100795        2.110498        0.077028
       1       3      11        6.860379        6.772075        0.085222
       2       3      11        0.826269        1.015677        0.079301
      -7       0      12        4.014958        4.122257        0.072318
      -6       0      12        0.032698        0.618061        0.402191
      -5       0      12       11.654760       11.714521        0.131343
      -4       0      12       27.381091       27.560842        0.285762
      -3       0      12       21.248024       21.169317        0.237762
      -2       0      12        7.139312        7.172587        0.198563
      -1       0      12       18.615143       18.909521        0.247796
       0       0      12        6.381213        6.342634        0.159673
       1       0      12        4.381304        4.388622        0.105048
       2       0      12       15.321935       15.515154        0.189032
       3       0      12       29.311533       29.382478        0.305167
       4       0      12        2.932782        3.022433        0.077064
      -7       1      12        3.081728        2.904806        0.097299
      -6       1      12       11.339993       11.388591        0.128040
      -5       1      12        8.708694        8.764531        0.100063
      -4       1      12       15.894624       15.913830        0.176296
      -3       1      12       12.859617       12.900775        0.171675
      -2       1      12        5.432353        5.297830        0.129658
      -1       1      12       16.380369       16.587345        0.195883
       0       1      12        0.775068        0.926121        0.339009
       1       1      12        2.371112        2.476126        0.087696
       2       1      12        8.706162        8.705515        0.110691
       3       1      12        5.845822        5.808270        0.075906
       4       1      12        5.975463        5.977458        0.082036
      -6       2      12        5.268060        5.280057        0.074291
      -5       2      12        8.521254        8.575780        0.098044
      -4       2      12        1.471766        1.517300        0.042749
      -3       2      12        2.594025        2.530040        0.050927
      -2       2      12       18.347031       18.509187        0.203177
      -1       2      12       10.314681       10.315522        0.118464
       0       2      12        7.254819        7.182061        0.086569
       1       2      12        6.812605        6.655073        0.081566
       2       2      12        1.107799        1.087842        0.063928
       3       2      12        8.139943        8.168537        0.097602
      -4       3      12        6.206570        6.158328        0.075154
      -3       3      12       11.346664       11.426285        0.128498
      -2       3      12       16.296887       16.309813        0.180957
      -1       3      12        0.812738        0.746860        0.092796
       0       3      12        4.654111        4.637348        0.065259
       1       3      12       10.312325       10.273753        0.118459
      -6       1      13        3.903144        3.871176        0.054633
      -5       1      13        5.309259        5.270579        0.072406
      -4       1      13        6.951989        6.922066        0.081087
      -3       1      13        1.595834        1.554735        0.045795
      -2       1      13       10.010233       10.055844        0.114516
      -1       1      13        4.229666        4.230957        0.070188
       0       1      13        9.008142        9.050580        0.107929
       1       1      13        4.536736        4.624824        0.106528
       2       1      13       19.198570       19.230965        0.211501
       3       1      13       10.497915       10.537552        0.120739
      -5       2      13       15.012289       15.080782        0.167366
      -4       2      13        3.234512        3.254843        0.050158
      -3       2      13       12.904365       12.891858        0.144309
      -2       2      13        9.751257        9.741252        0.110832
      -1       2      13        6.313581        6.183688        0.077544
       0       2      13        5.644287        5.597321        0.072920
       1       2      13        9.185560        9.183191        0.106958
       2       2      13       10.465256       10.546089        0.120160
      -3       3      13        5.311662        5.343220        0.066763
      -2       3      13        3.384724        3.318735        0.054075
      -1       3      13        1.902754        1.906174        0.105674
       0       3      13        0.370715        0.364143        0.364143
      -6       0      14        8.910862        8.862167        0.114996
      -5       0      14        1.441599        1.475195        0.066756
      -4       0      14        2.333623        2.269824        0.052506
      -3       0      14        7.382237        7.258512        0.091574
      -2       0      14       13.214027       13.185598        0.158703
      -1       0      14       12.325298       12.450301        0.135676
       0       0      14       12.858451       12.850292        0.144388
       1       0      14       16.316734       16.334932        0.177581
       2       0      14       17.383599       17.657859        0.191034
       3       0      14        3.314919        3.404703        0.088681
      -6       1      14        8.232164        8.166027        0.095154
      -5       1      14        9.062154        8.911117        0.102428
      -4       1      14        7.170761        7.097253        0.082911
      -3       1      14        0.964664        0.814432        0.072610
      -2       1      14        7.565721        7.586238        0.088638
      -1       1      14       11.913050       11.936499        0.133533
       0       1      14        5.277129        5.276741        0.073089
       1       1      14       19.738477       19.893215        0.219120
       2       1      14        3.104283        3.192178        0.061842
      -5       2      14        1.387455        1.411878        0.100047
      -4       2      14        8.371989        8.308129        0.096856
      -3       2      14        1.575162        1.692306        0.048652
      -2       2      14        6.511047        6.526714        0.080941
      -1       2      14        1.962901        1.939278        0.077478
       0       2      14       13.322081       13.377219        0.149219
       1       2      14        4.538284        4.535747        0.071892
      -5       1      15       11.044551       11.046266        0.124270
      -4       1      15        0.586198        0.475710        0.150287
      -3       1      15        0.644081        0.752130        0.110882
      -2       1      15        5.932909        5.918277        0.073963
      -1       1      15        5.759874        5.693944        0.071667
       0       1      15        3.343006        3.427244        0.068822
       1       1      15        3.625234        3.582876        0.066344
      -3       2      15        9.349723        9.274966        0.106815
      -2       2      15        2.579006        2.452285        0.054953
      -1       2      15        6.196947        6.115799        0.085542
       0       2      15       17.304698       17.444483        0.192817
      -4       0      16       13.268971       13.211359        0.145755
      -3       0      16        6.447526        6.470085        0.088627
      -2       0      16        6.035862        6.090484        0.089401
      -1       0      16        8.348836        8.329526        0.104929
       0       0      16        5.716235        5.809561        0.088023
      -4       1      16        8.188068        8.169823        0.096100
      -3       1      16        9.904904        9.892472        0.112748
      -2       1      16        1.777201        1.696644        0.105135
      -1       1      16        4.435592        4.465311        0.065993
       0       1      16        3.336806        3.237283        0.074215

# start Validation Reply Form
_vrf_PLAT417_HAR_B3LYP_oxa15_07
;
PROBLEM: Short Inter D-H..H-D
RESPONSE: This is a very strong hydrogen bond and this is the reason why
the distance is so short.
;
# end Validation Reply Form
