# Supplementary material for: On the accuracy and precision of X-ray and neutron diffraction results as a function of resolution and the electron density model
Source: IUCrJ. 2020 Aug 25;7(Pt 5):920–33. doi: 10.1107/S2052252520010441 (PMC7467170; doi:10.1107/S2052252520010441)
Supplement: Supplementary file 2 [file m-07-00920-sup2.zip › cif_deposition/HAR_B3LYP_oxa15_08.cif]

# ========================
# Tonto generated CIF file
# ========================

# Note: This is an incomplete CIF file, edit it
# in order for it to be acceptable

data_HAR_B3LYP_oxa15_08

_audit_creation_date               2016-8-17
_audit_creation_method             'Tonto 3.6.1 github v. 844e42c'

# ====================
# Chemical information
# ====================

_chemical_formula_sum             'C2 H6 O6'
_chemical_formula_moiety          'C2 H2 O4, 2(H2 O)'
_chemical_formula_weight           126.07
_chemical_compound_source           'see text'
_chemical_absolute_configuration    unk

# ====================
# Symmetry information
# ====================

_symmetry_cell_setting             Monoclinic
_symmetry_space_group_name_H-M     'P 21/c'
_symmetry_space_group_name_Hall    '-P 2ybc'
_symmetry_Int_Tables_number        '14'

loop_
    _symmetry_equiv_pos_as_xyz
'+x, +y, +z'
'-x, -y, -z'
'-x, +y+1/2, -z+1/2'
'+x, -y+1/2, +z+1/2'

# =====================
# Unit cell information
# =====================

_cell_length_a                6.1029(2) 
_cell_length_b                3.4992(1) 
_cell_length_c                11.8556(4) 
_cell_angle_alpha             90.00 
_cell_angle_beta              103.916(4) 
_cell_angle_gamma             90.00 
_cell_volume                   245.75(1) 

_cell_formula_units_Z               2
_cell_measurement_temperature   100.00(10) 
_cell_measurement_reflns_used   3343
_cell_measurement_theta_min     3.4340
_cell_measurement_theta_max     26.3780

_exptl_crystal_density_diffrn     1.707
_exptl_crystal_F_000              132 
_exptl_absorpt_coefficient_mu     0.181 
_exptl_crystal_description        unspecified
_exptl_crystal_size_max              0.234
_exptl_crystal_size_mid              0.212  
_exptl_crystal_size_min              0.103
_exptl_crystal_colour             colourless
_exptl_absorpt_correction_type    multi-scan
_exptl_absorpt_process_details
;
 Absorption correction done by SORTAV
 Blessing, R. H.: (1995) Acta Cryst. A51, 33-38
;
_exptl_absorpt_correction_T_min    0.984
_exptl_absorpt_correction_T_max    0.990

#=======================================================================

# EXPERIMENTAL DATA

_diffrn_reflns_av_R_equivalents   0.0000
_diffrn_reflns_av_unetI/netI      0.0226
_diffrn_reflns_limit_h_max        7
_diffrn_reflns_limit_h_min        -7
_diffrn_reflns_limit_k_max        4
_diffrn_reflns_limit_k_min        0
_diffrn_reflns_limit_l_max        14
_diffrn_reflns_limit_l_min        0
_diffrn_reflns_number             508
_diffrn_reflns_theta_full         26.00
_diffrn_reflns_theta_max          26.37
_diffrn_reflns_theta_min          3.44
_diffrn_ambient_temperature       100.00(10)
_diffrn_measured_fraction_theta_full 1.000
_diffrn_measured_fraction_theta_max 1.000
_diffrn_measurement_device_type   'Bruker APEX-II CCD'
_diffrn_measurement_method        '\f and \w scans'
_diffrn_radiation_monochromator   'graphite'
_diffrn_radiation_type            MoK\a
_diffrn_radiation_wavelength      0.71073
_diffrn_source                    'fine-focus sealed tube'
_diffrn_standards_number          0
_reflns_number_gt                 493
_reflns_number_total              508
_reflns_threshold_expression      >0sigma(F)

_refine_ls_SVD_threshold           0.1E-02
_refine_ls_coordinate_system       cartesian
_refine_ls_structure_factor_coeff  F
_refine_ls_matrix_type             full
_refine_ls_R_factor_gt             0.0106
_refine_ls_R_factor_all            0.0106
_refine_ls_wR_factor_gt            0.0131
_refine_ls_wR_factor_all           0.0131
_refine_ls_R_Fsqd_factor           0.0294
_refine_ls_goodness_of_fit_gt      1.051262
_refine_ls_goodness_of_fit_all     1.051262
_refine_ls_number_reflns           503
_refine_ls_number_parameters       64
_refine_ls_number_restraints       0
_refine_ls_number_constraints      0
_refine_ls_hydrogen_treatment      refall
_refine_ls_weighting_scheme        sigma
_refine_ls_weighting_details       'w=1/\s(F)'
_refine_ls_shift/su_conv_tol       0.0100
_refine_ls_shift/su_max            0.0022
_refine_ls_shift/su_max_mean       0.0005
_refine_ls_shift/su_max_par        'H4 Uzz'
_refine_ls_extinction_method       none

_refine_diff_density_max           0.084360
_refine_diff_density_min          -0.093562

#  
# Refinement details
#  
_refine_special_details          
;
  .  H thermal motions refined anisotropically.
  .  Hirshfeld atom refinement (HAR):
     .  Uses aspherical atomic scattering factors
        obtained from Hirshfeld partitioning of a
        gaussian quantum chemical wavefunction.
     .  Hirshfeld weight functions obtained from
        spherically averaged unrestricted atomic
        densities.
  .  Wavefunction type : rks b3lypgxb3lypgc using cluster
 charges, radius=8.0 angstrom
  .  Gaussian basis set: cc pVTZ
  .  Refinement based on |F| with weight=1/sigma(|F|)
  .  Negative |F|^^2 were pruned from the data
  .  Eigenvalues < 0.1E-02 removed from normal equations
  .  Reflection used in the refinement appear below
  .  Refined using the Tonto program:
     .  Version: 3.6.1 v. 844e42c
     .  Platform: Linux-2.6.32-642.3.1.el6.x86_64
     .  Build date: 2016-07-21 17:13
;

# ======================
# Fractional coordinates
# ======================

# . These are in standard presentation

loop_
_atom_site_label
_atom_site_fract_x
_atom_site_fract_y
_atom_site_fract_z
_atom_site_U_iso_or_equiv
_atom_site_adp_type
_atom_site_occupancy
_atom_site_disorder_group
  O1  0.43486(4)  0.44405(7)  0.34992(2)  0.0132(1)  Uani  1.000000  0
  O2  0.24253(4)  0.74233(7)  0.46373(2)  0.0128(1)  Uani  1.000000  0
  C1  0.40303(5)  0.55880(8)  0.44799(2)  0.0093(2)  Uani  1.000000  0
  H1  0.302(1)    0.520(2)    0.2779(7)   0.034(5)   Uani  1.000000  0
  O5  0.13023(4)  0.63089(8)  0.17853(2)  0.0127(1)  Uani  1.000000  0
  H3  0.192(1)    0.698(2)    0.1132(6)   0.035(4)   Uani  1.000000  0
  H4  0.009(1)    0.460(2)    0.1505(6)   0.041(4)   Uani  1.000000  0

# ========================
# Crystal axis system ADPs
# ========================

# . These are in standard presentation

loop_
_atom_site_aniso_label
_atom_site_aniso_U_11
_atom_site_aniso_U_22
_atom_site_aniso_U_33
_atom_site_aniso_U_12
_atom_site_aniso_U_13
_atom_site_aniso_U_23
  O1  0.0128(1)  0.0188(1)  0.0080(2)   0.00466(8)  0.0017(1)   -0.00076(8)
  O2  0.0110(1)  0.0180(1)  0.0093(1)   0.00550(7)  0.00100(9)  -0.00063(8)
  C1  0.0091(1)  0.0112(1)  0.0078(2)   0.00165(9)  0.0013(1)     0.0000(1)
  H1  0.028(4)   0.034(4)   0.041(6)    0.000(4)    0.017(4)    -0.011(4)
  O5  0.0107(1)  0.0179(1)  0.0094(1)  -0.00188(8)   0.0006(1)   0.00096(9)
  H3  0.039(4)   0.039(4)   0.025(4)    0.000(3)    0.007(3)     0.009(3)
  H4  0.043(4)   0.041(4)   0.038(5)   -0.008(4)    0.010(4)     0.003(4)

loop_
_geom_bond_atom_site_label_1
_geom_bond_atom_site_label_2
_geom_bond_distance
 O1 C1 1.2882(4)
 O2 C1 1.2225(4)
 O1 H1 1.061(9)
 O5 H3 0.969(7)
 O5 H4 0.946(7)

loop_
_geom_angle_atom_site_label_1     
_geom_angle_atom_site_label_2
_geom_angle_atom_site_label_3
_geom_angle     
 O1 C1 O2  127.00(3)
 C1 O1 H1 113.3(3)
 H3 O5 H4 107.1(6)

# Standard CIF keys and data

loop_
    _refln_index_h
    _refln_index_k
    _refln_index_l
    _refln_F_calc
    _refln_F_meas
    _refln_F_sigma
       1       0       0       34.585925       34.062296        0.536485
       2       0       0        8.628336        8.909994        0.112949
       3       0       0       34.817551       34.892693        0.371540
       4       0       0       11.794336       11.648605        0.143823
       5       0       0       13.785184       13.815209        0.167132
       6       0       0       26.927632       26.893865        0.294805
       7       0       0       18.307608       18.398369        0.202216
       1       1       0       69.462034       69.120836        0.762589
       2       1       0       33.300896       33.613390        0.369895
       3       1       0       18.521379       18.477283        0.208184
       4       1       0        2.649893        2.675313        0.063187
       5       1       0        1.189302        1.216922        0.160324
       6       1       0        1.415990        1.272242        0.170789
       7       1       0       16.016750       15.984680        0.178352
       0       2       0        6.662823        6.557057        0.078786
       1       2       0       31.595152       31.790722        0.350938
       2       2       0       40.104527       40.093890        0.430431
       3       2       0        2.377454        2.344270        0.111558
       4       2       0       19.267354       19.282635        0.222467
       5       2       0        8.700741        8.621891        0.114071
       6       2       0        0.419693        0.400125        0.400125
       1       3       0        7.648507        7.763633        0.108439
       2       3       0        6.381698        6.460418        0.102667
       3       3       0       14.902414       15.004999        0.173951
       4       3       0        4.156592        4.116430        0.065381
       5       3       0       19.489227       19.457646        0.214985
       0       4       0        2.958063        3.015195        0.078445
       1       4       0        7.468852        7.517047        0.086166
       2       4       0        6.272468        6.292138        0.075065
      -7       1       1        7.494964        7.462573        0.087006
      -6       1       1        2.002679        2.179656        0.098550
      -5       1       1       13.399808       13.324789        0.157025
      -4       1       1       16.830824       16.903550        0.196665
      -3       1       1       31.630008       31.620721        0.346450
      -2       1       1       23.836043       24.133587        0.267711
      -1       1       1       94.856671       91.328856        1.035778
       0       1       1       37.854676       38.108267        0.429228
       1       1       1       10.569827       10.957189        0.124369
       2       1       1       14.316746       14.522741        0.163075
       3       1       1       36.644798       36.698093        0.400159
       4       1       1       21.798728       21.753850        0.242690
       5       1       1       18.278374       18.220593        0.212817
       6       1       1       23.893656       24.197107        0.264494
       7       1       1        1.861698        1.829699        0.056905
      -6       2       1       14.913307       14.915763        0.165848
      -5       2       1        5.384875        5.310744        0.090878
      -4       2       1       12.976240       12.912397        0.156222
      -3       2       1       16.164029       16.244384        0.181071
      -2       2       1       21.576396       21.775904        0.246854
      -1       2       1       21.043801       21.049703        0.236726
       0       2       1       15.320201       15.415901        0.172870
       1       2       1       28.890180       28.758999        0.314667
       2       2       1        2.235613        2.326757        0.067178
       3       2       1        5.022677        5.017071        0.074804
       4       2       1       15.210143       15.196710        0.177056
       5       2       1        8.887292        8.975355        0.124310
       6       2       1        5.424687        5.426601        0.068430
      -5       3       1        7.926582        7.916439        0.090520
      -4       3       1        3.989964        3.934336        0.103931
      -3       3       1        3.400979        3.327912        0.090321
      -2       3       1       21.121378       21.292017        0.243977
      -1       3       1        0.618473        0.379210        0.379210
       0       3       1       12.565897       12.583322        0.146683
       1       3       1        9.925707       10.030952        0.126408
       2       3       1        9.560633        9.565772        0.127393
       3       3       1        2.475993        2.158865        0.182100
       4       3       1       10.674556       10.767079        0.129411
       5       3       1        9.052982        9.065649        0.102503
      -3       4       1        8.139570        8.073599        0.092434
      -2       4       1        7.250534        7.294039        0.083699
      -1       4       1        4.318232        4.346953        0.058014
       0       4       1        6.076215        6.153617        0.075130
       1       4       1        1.432422        1.366419        0.052798
      -7       0       2        6.664959        6.672855        0.083318
      -6       0       2       23.927894       23.666009        0.254901
      -5       0       2       16.671192       16.786900        0.186900
      -4       0       2       54.916179       53.873463        0.605461
      -3       0       2        6.858349        6.702537        0.090124
      -2       0       2       44.210257       42.884379        0.464455
      -1       0       2       48.784928       47.891022        0.521201
       0       0       2       20.591944       21.467417        0.246673
       1       0       2        5.566553        5.781436        0.084682
       2       0       2      106.120267       99.995000        1.068259
       3       0       2       24.089965       23.980826        0.267117
       5       0       2       45.730891       45.313133        0.468735
       6       0       2        9.554383        9.551335        0.134966
       7       0       2       10.406854       10.479027        0.119490
      -7       1       2       16.511530       16.492423        0.184142
      -6       1       2        4.585263        4.574604        0.112317
      -5       1       2       28.198976       28.167357        0.305914
      -4       1       2       13.309231       13.285707        0.157112
      -3       1       2       10.177093       10.237676        0.118387
      -2       1       2       41.587055       41.714985        0.460046
      -1       1       2       21.441262       21.994545        0.243913
       0       1       2       16.639614       16.952876        0.191014
       1       1       2       36.295072       36.477939        0.402324
       2       1       2        2.904306        2.840581        0.071177
       3       1       2       37.055487       36.860412        0.399886
       4       1       2       24.042745       23.948904        0.262410
       5       1       2       13.417592       13.400373        0.167837
       6       1       2       13.674681       13.739360        0.154441
      -6       2       2       11.109104       11.110806        0.124905
      -5       2       2        1.356307        1.352036        0.150620
      -4       2       2        6.484677        6.370165        0.085421
      -3       2       2       23.489634       23.666221        0.260239
      -2       2       2       38.823219       39.091303        0.430341
      -1       2       2        5.047777        5.081535        0.068752
       0       2       2       20.069357       20.344287        0.225142
       1       2       2        0.536853        0.735595        0.187781
       2       2       2        3.061810        2.995029        0.059574
       3       2       2       29.336944       29.303242        0.317384
       4       2       2       30.257555       30.408387        0.332483
       5       2       2        3.321514        3.223663        0.149577
       6       2       2        0.425741        0.615467        0.116669
      -5       3       2        0.501923        0.276405        0.276405
      -4       3       2        6.509295        6.362311        0.103237
      -3       3       2       28.084116       28.140718        0.305488
      -2       3       2       14.515488       14.611297        0.167959
      -1       3       2       10.147625       10.206860        0.122714
       0       3       2       19.059173       18.939113        0.215598
       1       3       2       12.041675       12.184006        0.144903
       2       3       2       16.833604       16.885201        0.190591
       3       3       2        8.052640        7.975149        0.106540
       4       3       2        1.755152        1.798583        0.057462
       5       3       2        4.095343        4.000625        0.053601
      -3       4       2        5.760710        5.765934        0.068479
      -2       4       2       13.856010       13.881282        0.155030
      -1       4       2        5.552353        5.479690        0.064895
       0       4       2       13.424062       13.565029        0.151602
       1       4       2       13.201908       13.272905        0.148119
       2       4       2        2.532569        2.504596        0.048033
      -7       1       3        3.398205        3.390428        0.045431
      -6       1       3        1.879479        1.829863        0.168749
      -5       1       3       12.526751       12.485191        0.143392
      -4       1       3        2.322494        2.298565        0.060954
      -3       1       3       22.382287       22.457738        0.250532
      -2       1       3        7.776984        7.991746        0.094848
      -1       1       3       32.191413       32.696942        0.361512
       0       1       3        7.548843        7.531268        0.090166
       1       1       3       49.618170       49.393826        0.547331
       2       1       3       37.912349       37.884034        0.418316
       3       1       3       11.402491       11.237882        0.130677
       4       1       3       25.572689       25.455648        0.292182
       5       1       3        2.335805        2.343118        0.118168
       6       1       3        8.281914        8.338405        0.096682
      -6       2       3       13.712598       13.774977        0.153670
      -5       2       3        3.665542        3.605274        0.123320
      -4       2       3       15.705174       15.720687        0.176878
      -3       2       3       30.434148       30.483274        0.332321
      -2       2       3        5.461337        5.587218        0.083764
      -1       2       3       23.276495       23.257257        0.260083
       0       2       3        0.457777        0.279106        0.301325
       1       2       3       33.405749       33.511341        0.364094
       2       2       3        7.273043        7.327278        0.090082
       3       2       3       17.965336       17.837881        0.198153
       4       2       3       13.102174       12.986531        0.151813
       5       2       3        8.700165        8.726912        0.105892
       6       2       3        6.414037        6.419268        0.075767
      -5       3       3        4.327011        4.308132        0.053957
      -4       3       3        8.296491        8.257118        0.105677
      -3       3       3        3.406631        3.195153        0.101288
      -2       3       3        2.219154        1.975601        0.117107
      -1       3       3        6.510544        6.472480        0.090474
       0       3       3       16.310100       16.414628        0.208147
       1       3       3        0.471985        0.681102        0.312049
       2       3       3        3.799384        3.643350        0.085542
       3       3       3       17.533645       17.691241        0.198385
       4       3       3        2.069048        2.015986        0.047510
      -2       4       3       10.053104       10.085633        0.113673
      -1       4       3        0.286368        0.245357        0.245357
       0       4       3        3.505031        3.559213        0.048515
       1       4       3        6.775498        6.749741        0.078834
       2       4       3       13.103558       13.151426        0.147196
      -7       0       4       11.254425       11.219626        0.125934
      -6       0       4        2.934588        2.807793        0.108015
      -5       0       4        7.551136        7.500933        0.130791
      -4       0       4       19.564931       19.593111        0.214773
      -3       0       4       16.589170       16.596686        0.191504
      -2       0       4       79.874091       75.685930        0.874567
      -1       0       4       51.284219       50.808956        0.554006
       0       0       4       14.436594       14.877500        0.169339
       1       0       4       75.356959       73.436095        0.868884
       2       0       4        4.990909        5.061225        0.106732
       3       0       4        8.166957        8.082079        0.138025
       4       0       4       10.679978       10.927031        0.134441
       5       0       4        6.038499        6.057640        0.131596
       6       0       4        2.201555        2.099500        0.071299
      -7       1       4        1.109288        1.156201        0.060436
      -6       1       4        9.986380        9.907270        0.134655
      -5       1       4       16.991666       17.056670        0.192507
      -4       1       4       10.265117       10.323275        0.118864
      -3       1       4       26.510482       26.816226        0.296045
      -2       1       4       33.397275       33.345464        0.365622
      -1       1       4       27.593286       27.989462        0.311854
       0       1       4       68.891724       67.114380        0.734714
       1       1       4       14.369377       14.468932        0.164038
       2       1       4        5.355781        5.236697        0.080439
       3       1       4        6.129915        5.851068        0.084007
       4       1       4        3.017718        2.981007        0.086425
       5       1       4       11.009610       11.029053        0.133641
       6       1       4       12.999786       13.087016        0.146383
      -6       2       4        4.114187        4.054627        0.053002
      -5       2       4        9.505222        9.483143        0.118742
      -4       2       4       13.824154       13.912944        0.157945
      -3       2       4        9.197976        9.217863        0.110009
      -2       2       4        8.370009        8.369409        0.121318
      -1       2       4       26.575611       26.748084        0.295863
       0       2       4       24.004970       24.088794        0.272203
       1       2       4        7.777699        7.866321        0.093998
       2       2       4        1.949258        1.859704        0.078609
       3       2       4       16.897895       16.883424        0.188814
       4       2       4        6.987766        6.979112        0.102848
       5       2       4       13.674298       13.699270        0.154529
      -5       3       4        6.042443        5.959866        0.073696
      -4       3       4       27.454725       27.628246        0.303166
      -3       3       4       11.866049       11.907141        0.149590
      -2       3       4        5.276715        5.340412        0.091984
      -1       3       4       13.238470       13.261599        0.177257
       0       3       4       13.471283       13.179530        0.194923
       1       3       4        4.970302        5.015576        0.096836
       2       3       4       26.003360       26.278508        0.291011
       3       3       4       18.275079       18.418198        0.204192
       4       3       4       12.289030       12.313001        0.138027
      -2       4       4        1.231398        1.173712        0.075623
      -1       4       4        1.173629        1.111530        0.060436
       0       4       4        6.203725        6.181990        0.075272
       1       4       4        3.009640        2.970892        0.049711
      -7       1       5        2.589330        2.622537        0.043177
      -6       1       5       17.303988       17.379586        0.194418
      -5       1       5        9.684132        9.755768        0.115954
      -4       1       5        0.440814        0.510294        0.187184
      -3       1       5       25.635887       25.695525        0.285684
      -2       1       5        7.988362        8.069387        0.099443
      -1       1       5        1.882315        1.776823        0.090881
       0       1       5       14.723996       14.800000        0.169894
       1       1       5       18.703250       18.734727        0.209069
       2       1       5        7.871952        8.034177        0.104045
       3       1       5        3.883575        4.034105        0.074180
       4       1       5       16.695552       16.777664        0.189716
       5       1       5        1.877343        1.579525        0.131768
       6       1       5       13.494893       13.471822        0.150411
      -6       2       5        3.757270        3.673146        0.050164
      -5       2       5       23.506359       23.735417        0.261388
      -4       2       5        4.261859        4.316596        0.074780
      -3       2       5        2.861735        2.884909        0.072259
      -2       2       5        3.247490        3.293327        0.066873
      -1       2       5       39.356608       39.245637        0.421031
       0       2       5       12.424819       12.395967        0.143212
       1       2       5       16.729924       16.947271        0.188990
       2       2       5       21.794144       21.955637        0.248495
       3       2       5       13.862257       13.962092        0.161367
       4       2       5        1.337051        1.193021        0.181043
       5       2       5        6.792881        6.799853        0.088892
      -5       3       5        3.440369        3.329565        0.057256
      -4       3       5        9.411197        9.522342        0.118035
      -3       3       5        8.250440        8.224597        0.111768
      -2       3       5        4.437901        4.421764        0.094410
      -1       3       5        1.527681        1.486573        0.180855
       0       3       5        6.984241        6.981905        0.119398
       1       3       5        8.207605        8.261961        0.200758
       2       3       5        4.873169        4.957822        0.117471
       3       3       5        0.609195        0.551090        0.146244
       4       3       5        3.322389        3.234192        0.049542
      -2       4       5       10.370530       10.327633        0.116365
      -1       4       5       13.924323       13.874437        0.154379
       0       4       5       15.360430       15.447330        0.171532
       1       4       5       12.764527       12.756175        0.142690
      -7       0       6       28.176393       28.310775        0.317205
      -6       0       6       22.515888       22.798246        0.241872
      -5       0       6       19.150920       19.055183        0.208963
      -4       0       6       11.933125       11.956588        0.156588
      -3       0       6        6.243091        6.071244        0.083423
      -2       0       6       22.935931       22.830681        0.248609
      -1       0       6       24.947637       24.732367        0.274853
       0       0       6       55.941597       55.447453        0.597931
       1       0       6       26.313397       26.029214        0.286060
       2       0       6        3.463892        3.669877        0.080448
       3       0       6       42.592267       42.043668        0.410628
       4       0       6        6.424873        6.443989        0.118881
       5       0       6        4.495580        4.403975        0.090740
       6       0       6       11.437522       11.487384        0.131329
      -7       1       6        7.593292        7.683749        0.088290
      -6       1       6       21.838190       21.780496        0.237283
      -5       1       6        3.580351        3.454852        0.102837
      -4       1       6       23.586241       23.713077        0.260145
      -3       1       6        1.066038        1.331165        0.084770
      -2       1       6        4.190279        4.219479        0.062316
      -1       1       6        1.204836        1.357092        0.096775
       0       1       6       31.050201       30.856604        0.339232
       1       1       6       25.540430       25.602148        0.283578
       2       1       6       36.329742       36.075199        0.384864
       3       1       6        3.790032        3.880335        0.078099
       4       1       6       11.145088       11.228090        0.133496
       5       1       6       15.823969       15.875138        0.176412
      -6       2       6        1.857943        1.833003        0.065293
      -5       2       6       15.791054       15.861904        0.179111
      -4       2       6        4.327095        4.210463        0.073435
      -3       2       6       20.924365       20.934421        0.230799
      -2       2       6       15.032183       15.102318        0.169803
      -1       2       6        7.743103        7.592430        0.103505
       0       2       6        4.037386        4.139444        0.104348
       1       2       6       22.381073       22.513551        0.249679
       2       2       6        5.601894        5.607584        0.089795
       3       2       6       11.782820       11.855379        0.142992
       4       2       6        4.521848        4.635191        0.071969
       5       2       6       12.310113       12.265398        0.137744
      -5       3       6        3.807782        3.775182        0.054564
      -4       3       6        5.124722        4.987685        0.071385
      -3       3       6        0.342625        0.819451        0.350729
      -2       3       6       34.078405       33.945987        0.366677
      -1       3       6       18.235511       18.266636        0.226958
       1       3       6       11.746611       11.656329        0.148940
       2       3       6        2.729170        2.731483        0.061221
       3       3       6        7.788023        7.859771        0.090730
      -7       1       7       12.723506       12.666491        0.142514
      -6       1       7        2.931008        2.956349        0.077235
      -5       1       7        1.893816        1.960485        0.106138
      -4       1       7       16.622599       16.584631        0.185241
      -3       1       7       32.964135       32.817069        0.359558
      -2       1       7       10.192022       10.234256        0.122382
      -1       1       7       36.009372       36.103324        0.393521
       0       1       7       10.528093       10.479981        0.123823
       1       1       7        7.551904        7.497933        0.098136
       2       1       7        9.650306        9.640176        0.126187
       3       1       7        9.586549        9.354892        0.125699
       4       1       7        5.090040        5.115564        0.089731
       5       1       7        3.911719        3.931030        0.056111
      -6       2       7        0.837620        0.777303        0.098333
      -5       2       7        8.088536        8.081770        0.110321
      -4       2       7        4.651858        4.649409        0.085638
      -3       2       7       23.046232       22.867444        0.247099
      -2       2       7       10.384533       10.331505        0.128074
      -1       2       7        2.079103        1.973069        0.103924
       0       2       7       20.804050       20.806489        0.230776
       1       2       7       15.927078       15.989371        0.180829
       2       2       7       13.205818       13.361886        0.155827
       3       2       7        3.386606        3.229551        0.092355
       4       2       7       21.762325       21.954043        0.241374
      -4       3       7        4.006129        4.044626        0.053887
      -3       3       7        3.625154        3.587199        0.058035
      -2       3       7       15.956721       15.883639        0.183321
      -1       3       7        2.333446        2.280066        0.143456
       0       3       7        1.755280        1.537498        0.233964
       1       3       7        7.625907        7.673656        0.106755
       2       3       7        9.622494        9.635767        0.110222
       3       3       7        2.506338        2.475379        0.051539
      -7       0       8        0.983963        1.066536        0.138528
      -6       0       8        1.793470        1.830328        0.182117
      -5       0       8       29.773775       29.888125        0.397618
      -4       0       8       42.498193       42.330131        0.472276
      -3       0       8        8.296705        8.321779        0.106427
      -2       0       8       37.296157       37.637083        0.411957
      -1       0       8       39.384306       39.172822        0.438212
       0       0       8       29.942473       30.049792        0.335486
       1       0       8       14.856207       14.804053        0.188993
       2       0       8       18.009117       18.005555        0.199657
       3       0       8        5.873589        5.775465        0.262481
       4       0       8        1.709432        1.954303        0.197829
       5       0       8       21.190210       21.197641        0.228140
      -6       1       8        3.142368        3.206088        0.057755
      -5       1       8        7.246121        7.298013        0.106143
      -4       1       8       23.349524       23.342879        0.253054
      -3       1       8        5.384973        5.170687        0.079911
      -2       1       8       30.011354       30.005333        0.329080
      -1       1       8       16.841143       17.100585        0.193486
       0       1       8        9.211573        9.184062        0.111962
       1       1       8       16.812303       16.928674        0.190992
       2       1       8       12.083422       12.047821        0.144461
       3       1       8       10.925321       10.952169        0.131355
       4       1       8        9.343384        9.318959        0.108042
       5       1       8        2.094769        2.178623        0.082126
      -6       2       8        6.384815        6.390696        0.076031
      -5       2       8        2.441888        2.442396        0.066917
      -4       2       8       16.072864       16.211416        0.209228
      -3       2       8       29.822010       30.025822        0.320267
      -2       2       8        9.582355        9.490522        0.141992
      -1       2       8       12.047703       11.876447        0.141883
       0       2       8        0.889039        0.875671        0.237862
       1       2       8        4.251892        4.321921        0.088246
       2       2       8       13.126606       12.994614        0.158338
       3       2       8       17.913058       17.925959        0.198579
       4       2       8        1.509271        1.505623        0.070910
      -4       3       8        0.772580        0.866372        0.082535
      -3       3       8        7.485786        7.556587        0.087852
      -2       3       8        8.892724        8.966884        0.103983
      -1       3       8        4.676915        4.670439        0.105354
       0       3       8       17.598604       17.621294        0.201191
       1       3       8        8.860834        8.900730        0.102378
       2       3       8        2.309177        2.284229        0.048720
      -6       1       9       11.714084       11.767328        0.132466
      -5       1       9       28.833118       29.049957        0.311481
      -4       1       9       11.871366       11.953661        0.160866
      -3       1       9       13.839626       13.757180        0.170054
      -2       1       9        8.450443        8.347934        0.112887
      -1       1       9       23.337912       23.213143        0.255791
       0       1       9       10.837603       10.753139        0.128639
       1       1       9       24.316121       24.345020        0.280731
       2       1       9       23.587572       23.607626        0.260035
       3       1       9        2.072456        1.845725        0.112981
       4       1       9        7.992302        8.036230        0.093372
      -5       2       9        0.719784        0.945304        0.091841
      -4       2       9        6.594771        6.568561        0.103424
      -3       2       9       12.795086       12.683454        0.175856
      -2       2       9        7.285798        7.078489        0.112715
      -1       2       9        4.995350        4.817987        0.085863
       0       2       9       13.096709       13.013070        0.172510
       1       2       9        4.775772        4.730539        0.091466
       2       2       9       15.584592       15.647044        0.197449
       3       2       9        2.690722        2.668239        0.060041
      -4       3       9       10.657635       10.661144        0.119797
      -3       3       9        3.854568        3.827924        0.051947
      -2       3       9        4.984966        4.958024        0.061801
      -1       3       9        1.776946        1.739281        0.059877
       0       3       9       11.377099       11.360458        0.132368
       1       3       9        5.581859        5.582383        0.069398
      -6       0      10       29.970415       30.126234        0.322711
      -5       0      10       17.674120       17.808425        0.200188
      -4       0      10        2.188479        2.250600        0.211164
      -3       0      10        3.497826        3.252999        0.139159
      -2       0      10       24.398487       24.068444        0.256262
      -1       0      10        3.240964        3.280549        0.166066
       0       0      10       35.330404       35.422309        0.364357
       1       0      10       45.855393       45.948232        0.535458
       2       0      10       10.295400       10.371114        0.140767
       3       0      10        1.939532        2.079471        0.105490
       4       0      10        3.644402        3.581480        0.092354
      -6       1      10       12.485726       12.577361        0.140319
      -5       1      10        8.916793        8.920818        0.109576
      -4       1      10        0.377245        0.635295        0.635295
      -3       1      10        3.336791        3.407052        0.156667
      -2       1      10       10.010263       10.128672        0.124673
       0       1      10       21.394715       21.441315        0.238014
       1       1      10       14.994969       15.084098        0.173363
       2       1      10       11.427579       11.620671        0.140253
       3       1      10       16.114393       16.329421        0.183834
      -4       2      10        9.768438        9.877449        0.115584
      -3       2      10        5.922260        5.854656        0.108179
      -2       2      10       16.834857       16.719450        0.190384
      -1       2      10       24.076531       24.332489        0.265083
       0       2      10        9.041136        8.961250        0.123829
       1       2      10        3.825515        3.809199        0.075836
       2       2      10       15.200816       15.430165        0.171725
       3       2      10        5.919411        5.862423        0.070791
      -3       3      10        7.983043        7.888219        0.090399
      -2       3      10        8.341552        8.314986        0.095376
      -1       3      10        9.987462        9.994248        0.114269
       0       3      10        1.989022        1.890820        0.056099
      -6       1      11        3.582387        3.550915        0.052916
      -5       1      11        0.631222        0.749933        0.132357
      -4       1      11        2.364728        2.114167        0.124342
      -3       1      11       22.392599       22.486663        0.245709
      -2       1      11       16.064531       16.081977        0.185752
      -1       1      11       15.135272       15.085092        0.175028
       0       1      11       25.250018       25.666320        0.279119
       1       1      11        0.328184        0.680147        0.418804
       2       1      11        2.326020        2.291157        0.059521
       3       1      11        6.452395        6.404139        0.076897
      -4       2      11        4.866849        4.901632        0.062418
      -3       2      11        8.483935        8.508760        0.099420
      -2       2      11        6.530432        6.516364        0.095772
      -1       2      11       15.156009       15.161464        0.171468
       0       2      11        1.977738        2.036001        0.059919
       1       2      11        5.181908        5.157131        0.067632
       2       2      11        9.918358        9.864482        0.112866
      -5       0      12       11.609035       11.749043        0.133536
      -4       0      12       27.350660       27.475626        0.289784
      -3       0      12       21.194706       21.175930        0.230763
      -2       0      12        7.074332        7.172099        0.171313
      -1       0      12       18.564872       18.912165        0.222596
       0       0      12        6.427072        6.348858        0.136129
       1       0      12        4.307070        4.381096        0.105818
       2       0      12       15.367283       15.458655        0.189404
      -5       1      12        8.737751        8.766641        0.099750
      -4       1      12       15.864485       15.900943        0.177712
      -3       1      12       12.815967       13.051820        0.154921
      -2       1      12        5.413173        5.228862        0.112418
      -1       1      12       16.355704       16.573473        0.189944
       0       1      12        0.731755        1.049095        0.254236
       1       1      12        2.440834        2.485317        0.082568
       2       1      12        8.706382        8.682626        0.106846
      -4       2      12        1.484912        1.510828        0.049937
      -3       2      12        2.579767        2.519047        0.053789
      -2       2      12       18.356141       18.487834        0.204782
      -1       2      12       10.354050       10.351328        0.120004
       0       2      12        7.276176        7.170774        0.084802
       1       2      12        6.802983        6.631440        0.081631
      -4       1      13        6.927958        6.895433        0.079863
      -3       1      13        1.553678        1.561089        0.051818
      -2       1      13       10.020743       10.048383        0.114099
      -1       1      13        4.220096        4.223506        0.067666
       0       1      13        8.943085        9.044501        0.106269
       1       1      13        4.556627        4.624284        0.104549
      -2       2      13        9.719246        9.683801        0.112228
      -1       2      13        6.282993        6.147194        0.075045
      -4       0      14        2.276526        2.257942        0.055806
      -3       0      14        7.386595        7.330075        0.097579
      -2       0      14       13.218315       13.162447        0.162831
      -1       0      14       12.243553       12.350708        0.147840
       0       0      14       12.816538       12.819126        0.145137
      -3       1      14        0.998251        0.798686        0.089532
      -2       1      14        7.528508        7.523696        0.087770
      -1       1      14       11.899021       11.900840        0.133513
       0       1      14        5.277911        5.250809        0.069690

# start Validation Reply Form
_vrf_PLAT088_HAR_B3LYP_oxa15_08
;
PROBLEM: Poor Data / Parameter Ratio ....................       7.94 Note 
RESPONSE: The goal of the study was to check how cutting diffraction data
to different resolutions influences refinement results, thus a decreased
data / parameter ratio is a natural consequence of the data cutting procedure.
;
_vrf_PLAT417_HAR_B3LYP_oxa15_08
;
PROBLEM: Short Inter D-H..H-D
RESPONSE: This is a very strong hydrogen bond and this is the reason why
the distance is so short.
;
# end Validation Reply Form
