# Supplementary material for: On the accuracy and precision of X-ray and neutron diffraction results as a function of resolution and the electron density model
Source: IUCrJ. 2020 Aug 25;7(Pt 5):920–33. doi: 10.1107/S2052252520010441 (PMC7467170; doi:10.1107/S2052252520010441)
Supplement: Supplementary file 2 [file m-07-00920-sup2.zip › cif_deposition/HAR_B3LYP_oxa15_12.cif]

# ========================
# Tonto generated CIF file
# ========================

# Note: This is an incomplete CIF file, edit it
# in order for it to be acceptable

data_HAR_B3LYP_oxa15_12

_audit_creation_date               2016-8-18
_audit_creation_method             'Tonto 3.6.1 github v. 844e42c'

# ====================
# Chemical information
# ====================

_chemical_formula_sum             'C2 H6 O6'
_chemical_formula_moiety          'C2 H2 O4, 2(H2 O)'
_chemical_formula_weight           126.07
_chemical_compound_source           'see text'
_chemical_absolute_configuration    unk

# ====================
# Symmetry information
# ====================

_symmetry_cell_setting             Monoclinic
_symmetry_space_group_name_H-M     'P 21/c'
_symmetry_space_group_name_Hall    '-P 2ybc'
_symmetry_Int_Tables_number        '14'

loop_
    _symmetry_equiv_pos_as_xyz
'+x, +y, +z'
'-x, -y, -z'
'-x, +y+1/2, -z+1/2'
'+x, -y+1/2, +z+1/2'

# =====================
# Unit cell information
# =====================

_cell_length_a                6.0988(1) 
_cell_length_b                3.4974(1) 
_cell_length_c                11.8505(2) 
_cell_angle_alpha             90.00 
_cell_angle_beta              103.921(2) 
_cell_angle_gamma             90.00 
_cell_volume                   245.346(9) 

_cell_formula_units_Z               2
_cell_measurement_temperature   100.00(10) 
_cell_measurement_reflns_used   11133
_cell_measurement_theta_min     3.4430
_cell_measurement_theta_max     53.2320
_exptl_crystal_density_diffrn     1.707
_exptl_crystal_F_000              132 
_exptl_absorpt_coefficient_mu     0.181 
_exptl_crystal_description        unspecified
_exptl_crystal_size_max              0.234
_exptl_crystal_size_mid              0.212  
_exptl_crystal_size_min              0.103
_exptl_crystal_colour             colourless
_exptl_absorpt_correction_type    multi-scan
_exptl_absorpt_process_details
;
 Absorption correction done by SORTAV
 Blessing, R. H.: (1995) Acta Cryst. A51, 33-38
;
_exptl_absorpt_correction_T_min    0.984
_exptl_absorpt_correction_T_max    0.990

#=======================================================================

# EXPERIMENTAL DATA

_diffrn_reflns_av_R_equivalents   0.0000
_diffrn_reflns_av_unetI/netI      0.0259
_diffrn_reflns_limit_h_max        13
_diffrn_reflns_limit_h_min        -13
_diffrn_reflns_limit_k_max        7
_diffrn_reflns_limit_k_min        0
_diffrn_reflns_limit_l_max        26
_diffrn_reflns_limit_l_min        0
_diffrn_reflns_number             2930
_diffrn_reflns_theta_full         26.00
_diffrn_reflns_theta_max          53.26
_diffrn_reflns_theta_min          3.44
_diffrn_ambient_temperature       100.00(10) 
_diffrn_measured_fraction_theta_full 1.000
_diffrn_measured_fraction_theta_max 0.997
_diffrn_measurement_device_type   'Bruker APEX-II CCD'
_diffrn_measurement_method        '\f and \w scans'
_diffrn_radiation_monochromator   'graphite'
_diffrn_radiation_type            MoK\a
_diffrn_radiation_wavelength      0.71073
_diffrn_source                    'fine-focus sealed tube'
_diffrn_standards_number          0
_reflns_number_gt                 2510
_reflns_number_total              2930
_reflns_threshold_expression      >0sigma(F)

# ==================
# Refinement details
# ==================

_refine_ls_SVD_threshold           0.1E-02
_refine_ls_coordinate_system       cartesian
_refine_ls_structure_factor_coeff  F
_refine_ls_matrix_type             full
_refine_ls_R_factor_gt             0.0192
_refine_ls_R_factor_all            0.0192
_refine_ls_wR_factor_gt            0.0177
_refine_ls_wR_factor_all           0.0177
_refine_ls_R_Fsqd_factor           0.0277
_refine_ls_goodness_of_fit_gt      0.980994
_refine_ls_goodness_of_fit_all     0.980994
_refine_ls_number_reflns           2803
_refine_ls_number_parameters       64
_refine_ls_number_restraints       0
_refine_ls_number_constraints      0
_refine_ls_hydrogen_treatment      refall
_refine_ls_weighting_scheme        sigma
_refine_ls_weighting_details       'w=1/\s(F)'
_refine_ls_shift/su_conv_tol       0.0100
_refine_ls_shift/su_max            0.0017
_refine_ls_shift/su_max_mean       0.0003
_refine_ls_shift/su_max_par        'O5 Uxy'
_refine_ls_extinction_method       none

_refine_diff_density_max           0.136850
_refine_diff_density_min          -0.218870

#  
# Refinement details
#  
_refine_special_details          
;
  .  H thermal motions refined anisotropically.
  .  Hirshfeld atom refinement (HAR):
     .  Uses aspherical atomic scattering factors
        obtained from Hirshfeld partitioning of a
        gaussian quantum chemical wavefunction.
     .  Hirshfeld weight functions obtained from
        spherically averaged unrestricted atomic
        densities.
  .  Wavefunction type : rks b3lypgxb3lypgc using cluster
 charges, radius=8.0 angstrom
  .  Gaussian basis set: cc pVTZ
  .  Refinement based on |F| with weight=1/sigma(|F|)
  .  Negative |F|^^2 were pruned from the data
  .  Eigenvalues < 0.1E-02 removed from normal equations
  .  Reflection used in the refinement appear below
  .  Refined using the Tonto program:
     .  Version: 3.6.1 v. 844e42c
     .  Platform: Linux-2.6.32-642.3.1.el6.x86_64
     .  Build date: 2016-07-21 17:13
;

# ======================
# Fractional coordinates
# ======================

# . These are in standard presentation

loop_
_atom_site_label
_atom_site_fract_x
_atom_site_fract_y
_atom_site_fract_z
_atom_site_U_iso_or_equiv
_atom_site_adp_type
_atom_site_occupancy
_atom_site_disorder_group
  O1  0.43485(2)  0.44406(3)  0.349895(8)  0.01313(3)  Uani  1.000000  0
  O2  0.24244(2)  0.74248(3)  0.463712(9)  0.01281(3)  Uani  1.000000  0
  C1  0.40308(2)  0.55874(3)   0.44799(1)  0.00937(3)  Uani  1.000000  0
  H1   0.302(1)   0.521(2)    0.2780(6)    0.032(3)    Uani  1.000000  0
  O5  0.13011(2)  0.63102(3)  0.178559(9)  0.01263(3)  Uani  1.000000  0
  H3   0.191(1)   0.697(2)    0.1131(5)    0.035(3)    Uani  1.000000  0
  H4   0.009(1)   0.457(2)    0.1501(5)    0.036(3)    Uani  1.000000  0

# ========================
# Crystal axis system ADPs
# ========================

# . These are in standard presentation

loop_
_atom_site_aniso_label
_atom_site_aniso_U_11
_atom_site_aniso_U_22
_atom_site_aniso_U_33
_atom_site_aniso_U_12
_atom_site_aniso_U_13
_atom_site_aniso_U_23
  O1  0.01273(3)  0.01894(4)  0.00774(3)   0.00462(3)  0.00167(2)  -0.00072(3)
  O2  0.01106(3)  0.01810(4)  0.00926(4)   0.00541(3)  0.00113(2)  -0.00068(3)
  C1  0.00911(3)  0.01133(4)  0.00767(4)   0.00167(3)  0.00136(3)  -0.00004(3)
  H1  0.025(3)    0.033(3)    0.037(5)     0.002(3)    0.013(3)    -0.008(3)
  O5  0.01059(3)  0.01819(4)  0.00912(3)  -0.00182(3)  0.00070(2)   0.00102(3)
  H3  0.036(3)    0.042(3)    0.027(3)    -0.003(3)    0.007(2)     0.005(3)
  H4  0.033(3)    0.037(3)    0.039(4)    -0.011(3)    0.006(3)     0.001(3)

loop_
_geom_bond_atom_site_label_1
_geom_bond_atom_site_label_2
_geom_bond_distance
 O1 C1 1.2877(1)
 O2 C1 1.2228(1)
 O1 H1 1.061(7)
 O5 H3 0.965(6)
 O5 H4 0.953(5)

loop_
_geom_angle_atom_site_label_1     
_geom_angle_atom_site_label_2
_geom_angle_atom_site_label_3
_geom_angle     
 O1 C1 O2  126.96(1)
 C1 O1 H1 113.2(3)
 H3 O5 H4 106.4(5)

# Standard CIF keys and data

# ===============
# Reflection data
# ===============

loop_
    _refln_index_h
    _refln_index_k
    _refln_index_l
    _refln_F_calc
    _refln_F_meas
    _refln_F_sigma
       1       0       0       34.534052       34.093108        0.531523
       2       0       0        8.504813        8.910051        0.113915
       3       0       0       34.805646       34.950536        0.368749
       4       0       0       11.782243       11.677328        0.142165
       5       0       0       13.838060       13.854963        0.169569
       6       0       0       26.892656       26.902974        0.291134
       7       0       0       18.331627       18.371445        0.200314
       8       0       0        9.186285        9.127760        0.109223
       9       0       0        7.336765        7.290473        0.093599
      10       0       0        4.782554        4.805830        0.140640
      11       0       0       10.073340        9.969152        0.127862
      12       0       0        2.111329        1.878643        0.123308
       1       1       0       69.484914       69.318829        0.760751
       2       1       0       33.351402       33.666601        0.367502
       3       1       0       18.500378       18.500541        0.207372
       4       1       0        2.712179        2.669944        0.066062
       5       1       0        1.117063        1.194529        0.155058
       6       1       0        1.429160        1.280976        0.141503
       7       1       0       16.016129       15.999375        0.177871
       9       1       0       10.120225       10.135581        0.118595
      10       1       0        5.449106        5.530099        0.075102
      12       1       0        5.099689        5.163042        0.085247
      13       1       0        1.999788        1.893621        0.109609
       0       2       0        6.664278        6.591737        0.081438
       1       2       0       31.628511       31.864400        0.351228
       2       2       0       40.112591       40.234687        0.430541
       3       2       0        2.503602        2.326951        0.108235
       4       2       0       19.155243       19.351486        0.222973
       5       2       0        8.713129        8.622181        0.118887
       6       2       0        0.430807        0.323110        0.323110
       7       2       0       10.449169       10.487612        0.118427
       8       2       0       11.423386       11.352533        0.128897
       9       2       0        2.338934        2.272972        0.074495
      10       2       0        5.362810        5.261274        0.080733
      11       2       0        0.597944        0.060828        0.417503
      12       2       0        1.437204        1.425412        0.143656
       1       3       0        7.695919        7.789288        0.112048
       2       3       0        6.278114        6.490223        0.113782
       3       3       0       14.823259       15.048256        0.180169
       4       3       0        4.171792        4.117888        0.069555
       5       3       0       19.434104       19.467922        0.215130
       6       3       0        0.086536        0.120000        0.266394
       7       3       0        1.319023        1.260079        0.070289
       8       3       0        7.390293        7.335803        0.088182
       9       3       0        2.548130        2.586329        0.074876
      10       3       0        1.545891        1.255070        0.111916
      11       3       0        7.688070        7.782673        0.096712
      12       3       0        3.698998        3.741390        0.080243
       0       4       0        3.026618        3.007141        0.078831
       1       4       0        7.419764        7.504465        0.086986
       2       4       0        6.271074        6.266099        0.074977
       3       4       0        4.420439        4.337050        0.057797
       4       4       0       14.283229       14.330038        0.159294
       5       4       0        5.208259        5.192495        0.064630
       6       4       0        7.232405        7.141428        0.084871
       7       4       0        5.537844        5.420332        0.072155
       8       4       0        0.197131        0.384838        0.384838
      10       4       0        2.758413        2.821560        0.075326
      11       4       0        2.178466        2.241093        0.150448
       1       5       0        3.703433        3.718064        0.062110
       2       5       0        5.949700        6.006746        0.075642
       3       5       0        7.212962        7.306572        0.087639
       4       5       0        0.744870        0.613677        0.187063
       5       5       0        3.959175        3.979196        0.061033
       6       5       0        9.060825        8.994887        0.109731
       7       5       0        6.533720        6.433739        0.093392
       8       5       0        1.835749        1.894967        0.090583
      10       5       0        2.393410        2.336793        0.154638
       0       6       0        7.293726        7.351394        0.097223
       1       6       0        4.364374        4.481183        0.068021
       2       6       0        1.629853        1.521644        0.092308
       4       6       0        1.666864        1.467379        0.142992
       5       6       0        4.547073        4.600435        0.075504
       6       6       0        5.894993        5.963724        0.097805
       7       6       0        1.589348        1.513902        0.123866
       8       6       0        0.698145        0.943769        0.200331
       1       7       0        2.497700        2.452978        0.078362
       2       7       0        1.932361        1.971548        0.103982
       3       7       0        1.928043        1.961938        0.102422
       4       7       0        0.929234        1.001449        0.269056
       5       7       0        2.314796        2.203724        0.094198
       6       7       0        2.376603        2.359280        0.231182
     -13       1       1        2.885479        2.747435        0.085744
     -12       1       1        2.457559        2.277894        0.118820
     -11       1       1        0.837581        0.908075        0.169157
     -10       1       1        3.200356        3.286944        0.063902
      -9       1       1        1.187361        1.322120        0.073600
      -8       1       1        9.496627        9.457378        0.107726
      -7       1       1        7.522417        7.477299        0.086223
      -6       1       1        2.006314        2.170553        0.094884
      -5       1       1       13.318489       13.338291        0.158382
      -4       1       1       16.716916       16.925129        0.199401
      -3       1       1       31.709221       31.662596        0.344870
      -2       1       1       23.887542       24.187187        0.265857
      -1       1       1       94.945414       91.468683        1.027929
       0       1       1       37.850511       38.236370        0.428567
       1       1       1       10.611671       10.969959        0.122840
       2       1       1       14.287844       14.549914        0.162420
       3       1       1       36.630598       36.786003        0.399742
       4       1       1       21.804901       21.789218        0.245077
       5       1       1       18.274452       18.273478        0.208595
       6       1       1       23.907964       24.200207        0.265295
       7       1       1        1.885427        1.838614        0.057322
       8       1       1        1.152681        1.174819        0.087575
       9       1       1        0.830780        0.864812        0.144882
      10       1       1        9.968658        9.883926        0.114126
      11       1       1        3.449454        3.572114        0.079837
      12       1       1        3.176032        3.240833        0.078714
      13       1       1        2.554814        2.555504        0.087509
     -13       2       1        3.557397        3.541892        0.117859
     -12       2       1        6.366199        6.333325        0.088006
     -11       2       1        2.874156        2.851999        0.082776
     -10       2       1        1.279088        1.186507        0.106276
      -9       2       1        3.871313        3.858238        0.065086
      -8       2       1       11.035073       10.993635        0.123492
      -6       2       1       14.860114       14.944230        0.165190
      -5       2       1        5.423831        5.322593        0.097270
      -4       2       1       12.960299       12.937929        0.156301
      -3       2       1       16.085186       16.279742        0.181295
      -2       2       1       21.565596       21.830483        0.243682
      -1       2       1       20.952909       21.115634        0.232387
       0       2       1       15.243046       15.481602        0.172781
       1       2       1       28.833574       28.890310        0.315146
       2       2       1        2.185802        2.319849        0.069405
       3       2       1        5.069069        5.029811        0.080468
       4       2       1       15.264905       15.257129        0.175684
       5       2       1        8.912956        8.917062        0.142497
       6       2       1        5.420144        5.452431        0.067452
       7       2       1        5.787364        5.804653        0.070719
       8       2       1        8.169404        8.192802        0.094901
       9       2       1        3.374361        3.409985        0.061404
      10       2       1        2.243517        2.206354        0.075674
      11       2       1        6.078386        6.012321        0.084927
     -12       3       1        2.183279        2.214136        0.097181
     -11       3       1        1.762296        1.731069        0.124427
     -10       3       1        2.812311        2.767598        0.067728
      -9       3       1        2.879652        2.846050        0.065780
      -8       3       1        0.911647        0.835045        0.106553
      -7       3       1        2.535269        2.517280        0.046977
      -6       3       1        6.365282        6.257156        0.074842
      -5       3       1        7.899068        7.910247        0.090784
      -4       3       1        3.966445        3.859015        0.117625
      -3       3       1        3.391152        3.323853        0.096625
      -2       3       1       21.064943       21.360009        0.245559
      -1       3       1        0.649373        0.382492        0.382492
       0       3       1       12.584643       12.614278        0.150330
       1       3       1        9.910416       10.080179        0.133822
       2       3       1        9.602736        9.659296        0.134014
       3       3       1        2.521693        2.466982        0.191834
       4       3       1       10.667006       10.760576        0.129019
       5       3       1        9.051154        9.074855        0.102843
       6       3       1        0.377479        0.343948        0.343948
       7       3       1        9.351233        9.361090        0.106631
       8       3       1        0.773556        0.495984        0.245784
       9       3       1        4.503254        4.587701        0.070844
      10       3       1        2.031516        1.898157        0.082062
      11       3       1        2.491547        2.409772        0.075141
      12       3       1        0.923981        1.103902        0.202015
     -11       4       1        2.000866        1.933003        0.097737
     -10       4       1        0.034185        0.688767        0.290144
      -9       4       1        5.981742        5.963221        0.080619
      -8       4       1        8.126175        8.040211        0.095842
      -7       4       1        8.100296        8.060025        0.095416
      -6       4       1        4.885512        4.852010        0.065780
      -5       4       1        3.134318        3.113374        0.048362
      -4       4       1        0.695565        0.817741        0.099061
      -3       4       1        8.098103        8.115541        0.093322
      -2       4       1        7.223198        7.270007        0.084048
      -1       4       1        4.302295        4.336819        0.056632
       0       4       1        6.088210        6.159221        0.077116
       1       4       1        1.361434        1.353255        0.056953
       2       4       1        0.280454        0.205913        0.236919
       3       4       1        1.051609        1.058584        0.087811
       4       4       1        1.311817        1.402426        0.053464
       5       4       1        3.781283        3.706751        0.059012
       6       4       1        0.314235        0.521440        0.208710
       7       4       1        2.182265        2.081658        0.064928
       8       4       1        2.679217        2.619618        0.074034
       9       4       1        2.679604        2.671778        0.070337
      10       4       1        3.981550        3.841484        0.076647
      11       4       1        3.222818        3.263893        0.114290
     -10       5       1        0.374152        0.917388        0.218317
      -9       5       1        2.207075        2.094302        0.112939
      -8       5       1        3.839895        3.802105        0.075041
      -7       5       1        3.441058        3.491418        0.068992
      -6       5       1        0.213282        0.143527        0.381354
      -5       5       1        2.888490        2.714388        0.081367
      -4       5       1        0.335164        0.585833        0.173037
      -3       5       1        0.710905        0.897051        0.127830
      -2       5       1        1.029230        0.953834        0.098089
      -1       5       1        5.549667        5.618541        0.078505
       1       5       1        0.507265        0.684398        0.203253
       2       5       1        3.467977        3.421257        0.053023
       3       5       1        5.259073        5.266498        0.070249
       4       5       1        2.527220        2.576800        0.064192
       5       5       1        0.679523        0.314802        0.314802
       6       5       1        3.576648        3.610125        0.080677
       7       5       1        0.506517        0.609016        0.274202
       8       5       1        0.834329        0.665132        0.297708
       9       5       1        1.643487        1.590535        0.170711
      10       5       1        2.811008        2.660545        0.095725
      -8       6       1        1.014852        1.032860        0.194409
      -7       6       1        7.024301        7.052234        0.093498
      -6       6       1        2.313105        2.187464        0.079883
      -5       6       1        0.308842        0.548544        0.548544
      -4       6       1        0.539915        0.411825        0.411825
      -3       6       1        5.080322        5.089794        0.102209
      -2       6       1        1.358287        1.361029        0.090596
      -1       6       1        2.682763        2.666102        0.064718
       0       6       1        4.192454        4.111569        0.067808
       1       6       1        4.275943        4.139807        0.068566
       2       6       1        1.267481        1.355286        0.143717
       3       6       1        1.760044        1.624715        0.102842
       4       6       1        3.401744        3.407198        0.065941
       5       6       1        3.676105        3.804734        0.067757
       6       6       1        2.621874        2.578507        0.074331
       8       6       1        1.257614        1.439653        0.214296
      -6       7       1        4.182499        4.240047        0.123374
      -5       7       1        0.713682        0.508232        0.508232
      -4       7       1        0.293506        0.367967        0.376546
      -3       7       1        1.583806        1.460514        0.129762
      -2       7       1        4.241319        4.426398        0.092231
      -1       7       1        2.155963        2.152464        0.081329
       0       7       1        5.120833        5.059941        0.087014
       1       7       1        2.229827        2.145903        0.091956
       2       7       1        2.669290        2.444668        0.089503
       4       7       1        3.744726        3.872209        0.084993
       5       7       1        5.080221        5.167785        0.098367
     -13       0       2        0.246555        0.655820        0.655820
     -12       0       2        5.233948        5.235265        0.099411
     -11       0       2        3.390265        3.425931        0.087218
     -10       0       2        0.168243        0.261725        0.446230
      -9       0       2        3.527509        3.497714        0.091396
      -8       0       2        3.278060        3.265272        0.066678
      -7       0       2        6.728244        6.685133        0.083163
      -6       0       2       23.903133       23.717926        0.256255
      -5       0       2       16.586858       16.818145        0.189555
      -4       0       2       55.029004       53.978422        0.595372
      -3       0       2        6.843879        6.749074        0.097157
      -2       0       2       44.258028       42.934485        0.443074
      -1       0       2       48.868364       47.981455        0.515678
       0       0       2       20.597570       21.495581        0.244228
       1       0       2        5.511484        5.788610        0.086855
       2       0       2      106.260102       99.995000        1.021013
       3       0       2       23.906957       24.035599        0.279547
       5       0       2       45.777106       45.356808        0.467277
       6       0       2        9.530302        9.555051        0.140860
       7       0       2       10.400223       10.480935        0.120433
       8       0       2        6.832500        6.732533        0.099133
       9       0       2       12.024365       12.020399        0.141426
      10       0       2        2.940304        2.937141        0.097124
      11       0       2        8.716668        8.720206        0.110677
      12       0       2        7.863078        7.803973        0.109560
      13       0       2        6.069309        6.152479        0.116669
     -13       1       2        6.674253        6.715356        0.091007
     -12       1       2        1.792443        1.527449        0.165061
     -11       1       2        4.194563        4.115945        0.092762
     -10       1       2        1.234553        1.224745        0.099800
      -9       1       2        2.077684        2.055894        0.053495
      -8       1       2        0.114859        0.487032        0.152966
      -7       1       2       16.469474       16.495151        0.183499
      -6       1       2        4.651248        4.580939        0.112494
      -5       1       2       28.258231       28.206382        0.305845
      -4       1       2       13.297189       13.313527        0.158300
      -3       1       2       10.185788       10.258655        0.119128
      -2       1       2       41.593966       41.780977        0.459070
      -1       1       2       21.479111       22.043820        0.241527
       0       1       2       16.562463       16.991763        0.188787
       1       1       2       36.300018       36.534504        0.397958
       2       1       2        2.835151        2.839472        0.072849
       3       1       2       37.078783       36.933860        0.399629
       4       1       2       24.135272       23.989789        0.262379
       5       1       2       13.372389       13.407834        0.163212
       6       1       2       13.685784       13.696350        0.154563
       7       1       2        0.757736        0.624179        0.095880
       8       1       2        2.519847        2.637082        0.054176
       9       1       2        3.857973        3.817329        0.061134
      11       1       2        5.051412        4.958427        0.088314
      12       1       2        5.021669        5.025734        0.078613
     -13       2       2        0.354305        0.050000        0.656753
     -12       2       2        4.006197        3.969887        0.079000
     -11       2       2        1.001985        1.125389        0.122144
     -10       2       2        5.823240        5.817989        0.075864
      -9       2       2        0.243330        0.046904        0.519664
      -8       2       2        7.105752        7.065621        0.084074
      -7       2       2        1.022823        0.833547        0.116051
      -6       2       2       11.120185       11.081516        0.124783
      -5       2       2        1.367768        1.328608        0.149414
      -4       2       2        6.516250        6.386079        0.090922
      -3       2       2       23.538561       23.739419        0.261983
      -2       2       2       38.824055       39.153927        0.426417
      -1       2       2        5.039894        5.095488        0.071645
       0       2       2       20.056577       20.376948        0.227010
       1       2       2        0.543149        0.731027        0.176229
       2       2       2        3.083624        3.000250        0.058873
       3       2       2       29.347676       29.385030        0.315974
       4       2       2       30.251077       30.496721        0.334162
       5       2       2        3.258745        3.216520        0.155474
       6       2       2        0.340798        0.658255        0.125620
       7       2       2        4.459449        4.442522        0.060855
       8       2       2        0.664752        0.909945        0.197274
       9       2       2       10.536148       10.586784        0.121604
      10       2       2        9.436004        9.387066        0.110374
     -12       3       2        1.144148        1.121695        0.180685
     -11       3       2        3.177738        3.214343        0.075235
     -10       3       2        4.983025        5.086453        0.076662
      -9       3       2       16.070752       16.088505        0.177503
      -8       3       2        5.082050        5.081732        0.064860
      -7       3       2        2.432615        2.409772        0.048099
      -6       3       2        5.929275        5.954158        0.071387
      -5       3       2        0.501852        0.336155        0.336155
      -4       3       2        6.503475        6.366789        0.114909
      -3       3       2       28.077641       28.229949        0.306840
      -2       3       2       14.416857       14.653327        0.172305
      -1       3       2       10.086565       10.260604        0.129464
       0       3       2       18.977230       18.992367        0.210461
       1       3       2       12.079690       12.242549        0.150403
       2       3       2       16.824030       16.934580        0.193911
       3       3       2        8.043754        8.013613        0.114120
       4       3       2        1.727819        1.771017        0.055412
       5       3       2        4.052739        4.054750        0.055875
       6       3       2        1.460519        1.584897        0.060299
       7       3       2        8.351827        8.311498        0.098581
       8       3       2        5.437984        5.459121        0.075442
       9       3       2        2.831832        2.751309        0.065457
      10       3       2        7.548754        7.560423        0.094099
      11       3       2        1.906732        1.873339        0.081887
      12       3       2        0.735509        0.805729        0.316036
     -11       4       2        2.917627        3.054030        0.084198
     -10       4       2        5.635637        5.528381        0.085312
      -9       4       2        3.418136        3.459913        0.064770
      -8       4       2        7.759254        7.816073        0.093120
      -7       4       2        4.506544        4.549396        0.069217
      -5       4       2        0.040138        0.561605        0.123655
      -4       4       2        4.028582        3.935353        0.053729
      -3       4       2        5.735226        5.795084        0.069877
      -2       4       2       13.797517       13.847382        0.153953
      -1       4       2        5.556066        5.467358        0.065691
       0       4       2       13.400331       13.515917        0.152160
       1       4       2       13.149453       13.229512        0.147081
       2       4       2        2.549084        2.509123        0.046178
       3       4       2        2.676956        2.693195        0.049259
       4       4       2        1.378769        1.446928        0.053407
       5       4       2        0.530196        0.296985        0.296985
       6       4       2        8.956582        8.933980        0.104484
       7       4       2        2.224569        2.076728        0.119383
       8       4       2        6.612603        6.593557        0.085870
       9       4       2        6.300517        6.219244        0.084589
      11       4       2        3.230496        3.170331        0.119266
     -10       5       2        4.545063        4.492661        0.122764
      -9       5       2        0.319743        0.652763        0.351599
      -8       5       2        9.062289        9.110653        0.112598
      -7       5       2        7.683346        7.717513        0.095571
      -6       5       2        1.440450        1.436802        0.108796
      -5       5       2        3.605501        3.640467        0.062060
      -4       5       2        8.298111        8.217177        0.096648
      -3       5       2        2.704261        2.777913        0.051835
      -2       5       2        7.047406        6.995856        0.082318
      -1       5       2       14.765846       14.909393        0.165242
       0       5       2        4.767420        4.824417        0.062905
       1       5       2        6.208204        6.099426        0.076138
       2       5       2        2.348749        2.318340        0.051955
       3       5       2        3.031891        3.025839        0.061079
       4       5       2        1.613055        1.613134        0.074498
       5       5       2        3.777359        3.836926        0.063466
       6       5       2        0.807245        0.662495        0.191751
       7       5       2        6.223174        6.247800        0.083629
       8       5       2        4.440754        4.505885        0.106226
       9       5       2        3.656762        3.475342        0.087274
      10       5       2        1.390890        1.216553        0.358881
      -8       6       2        1.354880        1.398463        0.147504
      -7       6       2        3.031440        3.198437        0.080585
      -6       6       2        3.626251        3.599861        0.070130
      -5       6       2        1.006693        1.304262        0.183682
      -4       6       2        3.794864        3.857979        0.095533
      -3       6       2        2.341858        2.460691        0.103150
      -2       6       2        0.370393        0.478226        0.478226
      -1       6       2        4.522682        4.581157        0.074495
       0       6       2        5.420681        5.466443        0.076267
       1       6       2        2.865479        2.907714        0.065109
       2       6       2        4.629254        4.696701        0.071769
       3       6       2        1.978730        1.957243        0.087724
       4       6       2        1.255287        1.334991        0.095717
       5       6       2        3.568336        3.531572        0.075707
       6       6       2        3.765551        3.843956        0.074739
       7       6       2        2.641521        2.595958        0.087054
       8       6       2        3.890412        3.829621        0.079955
      -6       7       2        0.660465        0.685347        0.383188
      -5       7       2        1.664870        1.507515        0.118918
      -4       7       2        3.758736        3.684291        0.101555
      -3       7       2        4.092815        4.008865        0.090320
      -2       7       2        0.833255        0.879716        0.260523
      -1       7       2        0.425893        0.634429        0.634429
       0       7       2        0.339603        0.613270        0.613270
       1       7       2        1.455426        1.297151        0.151289
       2       7       2        1.047966        1.057544        0.162335
       3       7       2        3.348304        3.315117        0.094247
       4       7       2        1.594944        1.394991        0.306965
       5       7       2        2.201682        2.162961        0.106459
     -13       1       3        0.939441        0.837496        0.193602
     -12       1       3        0.443573        0.612617        0.466330
     -11       1       3        6.497467        6.497538        0.083959
     -10       1       3        2.598833        2.584608        0.062843
      -9       1       3        0.632079        0.733553        0.106496
      -8       1       3        7.643816        7.672874        0.089142
      -7       1       3        3.398048        3.422134        0.046782
      -6       1       3        1.878616        1.779129        0.168570
      -5       1       3       12.535107       12.538740        0.148421
      -4       1       3        2.270331        2.246998        0.069568
      -3       1       3       22.358475       22.441479        0.246886
      -2       1       3        7.848318        8.013738        0.096352
      -1       1       3       32.254092       32.784448        0.358840
       0       1       3        7.514114        7.557844        0.090917
       1       1       3       49.645662       49.488382        0.541575
       2       1       3       37.817638       37.972490        0.419860
       3       1       3       11.493645       11.257442        0.133144
       4       1       3       25.532520       25.397638        0.277725
       5       1       3        2.372619        2.331973        0.123014
       6       1       3        8.303109        8.362296        0.097854
       7       1       3        4.825056        4.840248        0.062173
       8       1       3       16.080804       16.158280        0.179231
       9       1       3        9.036869        8.998889        0.104621
      10       1       3        5.090243        5.113023        0.072784
      11       1       3        5.882325        5.904574        0.096907
      12       1       3        3.259978        3.280701        0.071340
     -13       2       3        1.766417        1.858844        0.093539
     -11       2       3        2.003565        2.052852        0.091449
     -10       2       3       12.243901       12.275993        0.140096
      -9       2       3        1.458844        1.433841        0.076012
      -8       2       3        4.646776        4.650269        0.062023
      -7       2       3        8.366573        8.357392        0.095431
      -6       2       3       13.762371       13.786950        0.153169
      -5       2       3        3.653815        3.609432        0.126043
      -4       2       3       15.706332       15.749603        0.178155
      -3       2       3       30.412697       30.642617        0.338162
      -2       2       3        5.461238        5.600536        0.086009
      -1       2       3       23.164934       23.360651        0.260001
       0       2       3        0.401668        0.325115        0.325115
       1       2       3       33.337925       33.469837        0.374067
       2       2       3        7.212126        7.348061        0.092718
       3       2       3       17.954379       17.859451        0.198477
       4       2       3       13.113848       13.025360        0.156794
       5       2       3        8.692012        8.679170        0.108465
       6       2       3        6.489090        6.438323        0.077112
       7       2       3        3.834312        3.794074        0.059908
       8       2       3        3.963304        3.969761        0.066941
       9       2       3        3.946152        3.938274        0.096269
      10       2       3        4.942808        4.939129        0.074872
      11       2       3        1.707444        1.650394        0.128323
      12       2       3        2.557509        2.496618        0.077630
     -12       3       3        3.125070        3.195466        0.086768
     -11       3       3        1.058582        0.810247        0.203040
     -10       3       3        3.334122        3.243147        0.066513
      -9       3       3        6.227008        6.227680        0.078940
      -8       3       3        4.659802        4.713916        0.061604
      -7       3       3        2.552672        2.548568        0.046549
      -6       3       3        1.985532        1.996347        0.044553
      -5       3       3        4.359727        4.329088        0.055565
      -4       3       3        8.352851        8.254877        0.125302
      -3       3       3        3.406141        3.202031        0.103483
      -2       3       3        2.189145        1.923486        0.102937
      -1       3       3        6.553930        6.488374        0.097521
       0       3       3       16.250012       16.478471        0.204258
       1       3       3        0.426338        0.659773        0.264425
       2       3       3        3.778004        3.644859        0.092677
       3       3       3       17.501981       17.743168        0.200933
       4       3       3        2.089747        2.032265        0.045257
       5       3       3        3.715158        3.727197        0.055958
       6       3       3        1.565937        1.402248        0.063630
       7       3       3        6.875126        6.855873        0.083577
       8       3       3        1.372984        1.615890        0.134303
       9       3       3        6.608520        6.623896        0.088531
      10       3       3        3.430060        3.502428        0.071393
      11       3       3        2.111224        2.074464        0.094009
     -11       4       3        4.056328        4.118373        0.081295
     -10       4       3        4.411915        4.353504        0.073668
      -9       4       3        8.003508        7.974522        0.098038
      -8       4       3        7.001875        6.986487        0.095623
      -7       4       3        1.434159        1.420704        0.086463
      -6       4       3        4.726297        4.643813        0.065822
      -5       4       3        8.580791        8.591333        0.098571
      -4       4       3       13.630679       13.701095        0.152663
      -3       4       3       13.481202       13.581605        0.151415
      -2       4       3       10.067438       10.080179        0.114237
      -1       4       3        0.286973        0.230434        0.230434
       0       4       3        3.528037        3.569314        0.050081
       1       4       3        6.734505        6.737433        0.080256
       2       4       3       13.051714       13.138874        0.148493
       3       4       3        7.516874        7.540889        0.088439
       4       4       3        2.871020        2.946693        0.053339
       5       4       3        1.938638        1.905308        0.057282
       6       4       3        0.900312        0.809135        0.210637
       7       4       3        1.899592        1.733465        0.094105
       8       4       3        2.818405        2.772598        0.102954
      10       4       3        2.155708        2.229282        0.086480
     -10       5       3        0.540125        0.774726        0.264726
      -9       5       3        0.631252        0.691665        0.329449
      -8       5       3        0.342274        0.811049        0.221218
      -7       5       3        3.331111        3.246075        0.093139
      -6       5       3        1.971098        1.808093        0.083535
      -5       5       3        3.099455        3.196561        0.060959
      -4       5       3        2.696549        2.703405        0.054236
      -3       5       3        3.737180        3.666606        0.058005
      -2       5       3        3.192756        3.168911        0.050579
      -1       5       3        1.919633        1.959668        0.061143
       0       5       3        1.879100        1.870962        0.059030
       1       5       3        1.321634        1.321590        0.075797
       2       5       3        2.002291        2.059806        0.072496
       3       5       3        0.260834        0.460869        0.277566
       4       5       3        3.265387        3.232955        0.060574
       5       5       3        1.887892        1.896945        0.076011
       6       5       3        1.435032        1.427690        0.120862
       7       5       3        2.116410        2.150186        0.079389
       8       5       3        3.416127        3.453983        0.078483
       9       5       3        2.175906        1.931528        0.150012
      -8       6       3        1.020143        0.652610        0.652610
      -7       6       3        0.326434        0.777046        0.303442
      -6       6       3        1.052514        0.654752        0.249412
      -5       6       3        7.745077        7.601645        0.120936
      -4       6       3        6.274277        6.337507        0.085068
      -3       6       3        1.679204        1.657528        0.103212
      -2       6       3        6.943433        6.970940        0.085956
      -1       6       3        0.401919        0.721041        0.230022
       0       6       3        3.498153        3.380533        0.062702
       1       6       3        1.450505        1.380543        0.082969
       2       6       3        6.205549        6.288482        0.093887
       3       6       3        1.359201        1.268069        0.127719
       4       6       3        1.420755        1.360551        0.116928
       5       6       3        2.476963        2.402082        0.082621
       6       6       3        4.077344        4.055737        0.079432
       7       6       3        0.648795        0.797684        0.302003
       8       6       3        2.116064        2.108530        0.210637
      -6       7       3        1.051804        1.193105        0.197615
      -5       7       3        1.320107        1.526565        0.117097
      -4       7       3        3.848870        3.839661        0.100143
      -3       7       3        0.929759        0.831324        0.257478
      -2       7       3        0.821140        0.704982        0.420905
      -1       7       3        3.209818        3.191395        0.080125
       0       7       3        1.368813        1.226784        0.194409
       1       7       3        1.237756        1.155206        0.137807
       2       7       3        2.566554        2.594147        0.123641
       3       7       3        3.789989        3.702972        0.124005
       4       7       3        0.658114        1.060330        0.224866
       5       7       3        2.493437        2.465056        0.175099
     -13       0       4        0.589184        0.700500        0.700500
     -12       0       4       11.355618       11.482596        0.148576
     -11       0       4        5.321510        5.392402        0.091930
     -10       0       4        5.111209        5.123280        0.078580
      -9       0       4       13.228920       13.197348        0.147444
      -8       0       4        3.649765        3.547112        0.065876
      -7       0       4       11.271854       11.207587        0.127876
      -6       0       4        2.948797        2.788691        0.112986
      -5       0       4        7.511659        7.512789        0.136001
      -4       0       4       19.545796       19.641283        0.218616
      -3       0       4       16.501415       16.631897        0.191094
      -2       0       4       80.058430       75.472909        0.744400
      -1       0       4       51.331000       50.863445        0.566725
       0       0       4       14.434980       14.910399        0.169978
       1       0       4       75.353040       73.474281        0.879378
       2       0       4        4.969393        5.069221        0.108979
       3       0       4        8.179102        8.098271        0.137995
       4       0       4       10.639935       10.942577        0.141189
       5       0       4        6.083077        6.064322        0.136844
       6       0       4        2.182226        2.098690        0.072832
       7       0       4       28.810949       28.855502        0.313253
       8       0       4       14.123431       14.116657        0.149911
       9       0       4        3.778187        3.800263        0.077227
      10       0       4        6.589614        6.711036        0.111339
      11       0       4        0.602153        0.312890        0.385895
      12       0       4        4.822707        4.795519        0.099350
     -13       1       4        1.916683        1.915516        0.101322
     -11       1       4       10.474930       10.456577        0.120717
     -10       1       4        1.537886        1.356871        0.093938
      -9       1       4        5.629879        5.658798        0.070328
      -8       1       4        9.582917        9.527382        0.108571
      -7       1       4        1.117884        1.110630        0.055548
      -6       1       4        9.993996        9.915241        0.131785
      -5       1       4       17.008161       17.086252        0.193946
      -4       1       4       10.290180       10.348913        0.120521
      -3       1       4       26.604122       26.849953        0.294540
      -2       1       4       33.365992       33.402545        0.363326
      -1       1       4       27.663559       28.078996        0.312469
       0       1       4       68.935531       67.278749        0.737633
       1       1       4       14.394854       14.493447        0.164455
       2       1       4        5.377357        5.312815        0.083857
       3       1       4        6.214862        5.860802        0.090100
       4       1       4        2.980101        2.919658        0.087450
       5       1       4       11.028992       11.057124        0.139249
       6       1       4       13.023196       13.081284        0.145675
       7       1       4       10.424395       10.341180        0.117677
       8       1       4       10.130489       10.108412        0.114914
       9       1       4        2.797514        2.920000        0.072826
      10       1       4        5.377026        5.488351        0.077252
      11       1       4        2.278352        2.254972        0.082439
      12       1       4        1.234707        1.307823        0.165413
     -13       2       4        1.557564        1.421443        0.121404
     -11       2       4        5.789161        5.749435        0.080572
     -10       2       4        9.275641        9.255755        0.108187
      -9       2       4        1.072697        1.150609        0.083275
      -8       2       4        7.033627        7.033705        0.082590
      -7       2       4        3.220396        3.231408        0.046758
      -6       2       4        4.114188        4.091943        0.056228
      -5       2       4        9.428800        9.458858        0.124085
      -4       2       4       13.882901       13.942023        0.160151
      -3       2       4        9.196258        9.239913        0.113304
      -2       2       4        8.450645        8.402143        0.122771
      -1       2       4       26.600414       26.852560        0.299030
       0       2       4       24.041919       24.178503        0.273901
       1       2       4        7.865218        7.878198        0.095589
       2       2       4        2.011000        1.845860        0.075691
       3       2       4       16.858126       16.942550        0.190237
       4       2       4        6.998299        6.984125        0.112080
       5       2       4       13.685628       13.737904        0.152250
       6       2       4       12.225059       12.170456        0.135091
       7       2       4        1.248051        1.233532        0.083488
       8       2       4        6.650121        6.728150        0.085861
       9       2       4       10.542493       10.565037        0.125209
      10       2       4        2.171404        2.228924        0.072607
      11       2       4        4.620126        4.518185        0.080619
      12       2       4        3.475993        3.487693        0.076974
     -12       3       4        0.638561        0.417133        0.417133
     -11       3       4        3.737012        3.719274        0.075512
     -10       3       4        5.625188        5.711830        0.080134
      -9       3       4        8.124777        8.091971        0.095535
      -8       3       4        0.097586        0.330757        0.330757
      -7       3       4       15.358677       15.399351        0.171744
      -6       3       4        3.711734        3.718602        0.055680
      -5       3       4        5.993343        5.966909        0.071826
      -4       3       4       27.365296       27.626618        0.316912
      -3       3       4       11.901006       11.951151        0.149879
      -2       3       4        5.309796        5.358451        0.100029
      -1       3       4       13.296557       13.268383        0.177547
       0       3       4       13.361126       13.218169        0.189739
       1       3       4        5.005650        5.034282        0.106808
       2       3       4       25.963857       26.355834        0.290532
       3       3       4       18.270653       18.413039        0.203975
       4       3       4       12.269167       12.310971        0.138461
       5       3       4        3.532569        3.486115        0.054935
       6       3       4        0.979446        0.766355        0.115509
       7       3       4        6.643070        6.720565        0.091388
       8       3       4        5.766539        5.729747        0.075899
       9       3       4        4.530440        4.541365        0.068335
      10       3       4        3.194153        3.176161        0.081004
      11       3       4        3.098885        3.060980        0.086774
     -10       4       4        0.960910        0.963224        0.125369
      -9       4       4        0.941983        0.942497        0.159170
      -8       4       4        5.859509        5.755345        0.076877
      -7       4       4        2.630616        2.612202        0.055662
      -6       4       4       11.441272       11.491301        0.130843
      -5       4       4        8.564001        8.576596        0.098448
      -4       4       4        1.534859        1.770056        0.052908
      -3       4       4        9.436016        9.528326        0.108454
      -2       4       4        1.189097        1.159569        0.074304
      -1       4       4        1.110805        1.062168        0.058126
       0       4       4        6.196832        6.176164        0.076000
       1       4       4        3.027175        2.979463        0.050914
       2       4       4       12.971273       12.981910        0.144076
       3       4       4       10.821197       10.809718        0.121874
       4       4       4        2.250469        2.187761        0.056987
       5       4       4        8.923045        8.958906        0.105489
       6       4       4        4.401518        4.323078        0.066436
       7       4       4        2.847492        2.740036        0.103618
       8       4       4        2.721275        2.763168        0.068266
      10       4       4        3.176057        3.116296        0.096114
     -10       5       4        2.605682        2.457417        0.085836
      -9       5       4        0.686644        0.977497        0.175562
      -8       5       4        0.582731        0.439431        0.439431
      -7       5       4        2.306977        2.382667        0.075439
      -6       5       4       10.644175       10.606602        0.126144
      -5       5       4       14.046032       14.219705        0.156988
      -4       5       4        1.333865        1.277263        0.080058
      -3       5       4        5.415159        5.450596        0.071284
      -2       5       4        3.253917        3.273836        0.052035
      -1       5       4        3.844103        3.912416        0.057160
       0       5       4        8.688979        8.732067        0.101019
       1       5       4       16.666890       16.780346        0.183057
       2       5       4        3.005461        2.987407        0.066311
       4       5       4        8.268969        8.315888        0.099016
       5       5       4        3.228695        3.084218        0.067697
       6       5       4        6.808467        6.809699        0.092036
       7       5       4        2.751171        2.850544        0.079299
       8       5       4        1.618562        1.493318        0.112232
       9       5       4        1.817206        1.741321        0.276125
      -8       6       4        1.423537        1.488959        0.132788
      -7       6       4        1.481495        1.190714        0.211275
      -6       6       4        3.030332        2.905701        0.074218
      -5       6       4        2.881731        2.881788        0.078022
      -4       6       4        3.246799        3.265119        0.074194
      -3       6       4        1.902230        1.936414        0.077517
      -2       6       4        0.461526        0.268328        0.301760
      -1       6       4        2.345307        2.414229        0.060699
       0       6       4        1.484922        1.368028        0.108187
       1       6       4        3.983391        4.054504        0.065143
       2       6       4        4.589256        4.589880        0.075902
       3       6       4        1.792927        1.920286        0.106175
       4       6       4        0.584118        0.761577        0.222597
       5       6       4        2.231523        2.304018        0.095761
       6       6       4        0.848219        0.790000        0.277750
       7       6       4        3.492618        3.402352        0.170170
      -6       7       4        1.189854        1.404778        0.170800
      -5       7       4        1.134291        0.809815        0.514518
      -4       7       4        2.854615        2.993409        0.107946
      -3       7       4        3.752020        3.727466        0.103380
      -2       7       4        2.094628        2.145880        0.119652
      -1       7       4        3.231356        3.259601        0.129905
       0       7       4        0.383812        0.490510        0.490510
       1       7       4        2.234494        2.061359        0.137431
       2       7       4        3.634840        3.643076        0.079650
       3       7       4        1.492631        1.502831        0.138316
       4       7       4        0.534979        0.986205        0.270104
       5       7       4        1.954826        1.717818        0.352022
     -13       1       5        5.504017        5.587576        0.088848
     -12       1       5        7.664511        7.647091        0.099310
     -11       1       5        2.553401        2.592778        0.082022
     -10       1       5        5.394310        5.335729        0.072555
      -9       1       5        3.067776        3.172696        0.055005
      -8       1       5        8.400027        8.331987        0.095968
      -7       1       5        2.572523        2.628422        0.044103
      -6       1       5       17.258972       17.411490        0.196671
      -5       1       5        9.754519        9.777628        0.119470
      -4       1       5        0.478184        0.484252        0.159752
      -3       1       5       25.632580       25.785849        0.286437
      -2       1       5        8.001552        8.085543        0.099618
      -1       1       5        1.856445        1.767739        0.070712
       0       1       5       14.694057       14.825316        0.170965
       1       1       5       18.776115       18.769656        0.208137
       2       1       5        7.893071        8.053198        0.109647
       3       1       5        3.883378        4.040173        0.079996
       4       1       5       16.713886       16.777366        0.189720
       5       1       5        1.915914        1.574643        0.117934
       6       1       5       13.483986       13.494073        0.150160
       7       1       5       11.146147       11.132834        0.125564
       9       1       5        4.332365        4.209751        0.069098
      10       1       5        3.346519        3.306055        0.065376
      11       1       5        6.208211        6.238590        0.088712
      12       1       5        3.307513        3.314061        0.074308
     -13       2       5        1.971796        2.023759        0.097182
     -12       2       5        4.930980        4.862921        0.076900
     -11       2       5        2.552581        2.525332        0.080296
     -10       2       5        0.263759        0.622816        0.196553
      -9       2       5        4.309043        4.256172        0.061771
      -8       2       5       10.255129       10.214206        0.115691
      -7       2       5        5.565102        5.547161        0.067015
      -6       2       5        3.689917        3.718467        0.051316
      -5       2       5       23.483651       23.772463        0.268421
      -4       2       5        4.261039        4.326893        0.081189
      -3       2       5        2.888937        2.869843        0.081116
      -2       2       5        3.184125        3.311948        0.071886
      -1       2       5       39.338869       39.283839        0.423062
       0       2       5       12.416414       12.437443        0.144763
       1       2       5       16.692701       16.992645        0.189670
       2       2       5       21.883682       22.038602        0.250073
       3       2       5       13.892458       13.993927        0.165334
       4       2       5        1.330119        1.173329        0.159376
       5       2       5        6.798828        6.853539        0.083163
       6       2       5       17.370341       17.425843        0.193606
       7       2       5        1.581527        1.537661        0.090145
       8       2       5        4.827273        4.764137        0.068927
       9       2       5        3.181542        3.027210        0.075278
      10       2       5        5.612848        5.610437        0.079614
      11       2       5        0.425548        0.545802        0.338438
      12       2       5        2.823461        2.948779        0.279098
     -12       3       5        0.319364        0.603821        0.362574
     -11       3       5        4.373099        4.432945        0.077374
      -8       3       5        1.747142        1.584645        0.067971
      -7       3       5       10.349827       10.378343        0.119688
      -6       3       5        1.451866        1.452825        0.063868
      -5       3       5        3.392885        3.363926        0.051073
      -4       3       5        9.403113        9.492576        0.118356
      -3       3       5        8.238996        8.248394        0.120848
      -2       3       5        4.445719        4.426963        0.103423
      -1       3       5        1.508858        1.471598        0.148609
       0       3       5        7.030622        6.994712        0.129365
       1       3       5        8.262508        8.292044        0.209594
       2       3       5        4.870000        4.957318        0.119550
       3       3       5        0.638189        0.520481        0.133182
       4       3       5        3.333138        3.242221        0.051924
       5       3       5       11.256741       11.206694        0.126081
       6       3       5        0.643451        0.723809        0.170366
       7       3       5        1.800311        1.802914        0.097775
       8       3       5        7.480937        7.414513        0.090784
       9       3       5        2.039189        1.923252        0.095221
      10       3       5        0.886883        0.482183        0.482183
      11       3       5        1.494353        1.418873        0.138638
     -11       4       5        0.769027        0.966282        0.190459
     -10       4       5        1.818837        1.852647        0.080755
      -8       4       5        3.055070        3.107298        0.061071
      -7       4       5        8.441469        8.439313        0.099768
      -6       4       5       10.971673       11.031319        0.123982
      -5       4       5        6.478602        6.555456        0.081199
      -4       4       5        5.952522        5.934307        0.073761
      -3       4       5        1.150991        1.162196        0.066386
      -2       4       5       10.366519       10.328601        0.116354
      -1       4       5       13.823132       13.883083        0.155374
       0       4       5       15.367799       15.420117        0.170527
       1       4       5       12.735331       12.770670        0.142130
       2       4       5        7.600295        7.607365        0.089054
       3       4       5        0.872284        0.762889        0.139431
       4       4       5        7.943214        7.909551        0.101158
       5       4       5        7.523074        7.602237        0.090912
       6       4       5        6.606952        6.711259        0.085476
       7       4       5        7.957262        7.899810        0.099297
       8       4       5        2.900275        2.910739        0.069207
       9       4       5        1.020878        1.142191        0.119743
      10       4       5        1.785360        1.805215        0.108689
     -10       5       5        3.040966        2.993643        0.085964
      -8       5       5        2.089004        2.197339        0.077056
      -7       5       5        1.732372        1.724616        0.095076
      -5       5       5        0.837773        0.759144        0.214443
      -4       5       5        0.400243        0.430349        0.430349
      -3       5       5        1.833536        1.801250        0.097489
      -2       5       5        3.636480        3.559494        0.055354
      -1       5       5        0.818388        0.917224        0.091391
       0       5       5        3.104729        2.996748        0.062604
       1       5       5        3.582345        3.643762        0.059212
       2       5       5        1.982370        1.948564        0.061158
       3       5       5        2.462941        2.241272        0.068440
       4       5       5        2.520048        2.578352        0.077912
       5       5       5        1.028166        1.020882        0.181239
       6       5       5        0.164851        0.243311        0.354519
       8       5       5        0.527755        0.857788        0.330436
       9       5       5        1.695888        1.774908        0.157070
      -8       6       5        0.010773        0.576455        0.576455
      -7       6       5        1.915805        1.398964        0.166000
      -6       6       5        5.327447        5.507813        0.083515
      -5       6       5        2.137011        2.135275        0.113172
      -4       6       5        4.174348        4.081666        0.080292
      -3       6       5        1.535608        1.366126        0.108708
      -2       6       5        5.200249        5.243377        0.079367
      -1       6       5        1.585980        1.644019        0.074880
       0       6       5        9.334238        9.289080        0.111607
       1       6       5        5.974526        5.965484        0.078125
       2       6       5        0.843216        0.599917        0.346539
       3       6       5        3.162172        3.156881        0.092424
       4       6       5        2.809589        2.880972        0.080222
       5       6       5        4.853686        4.867237        0.081425
       6       6       5        1.946243        1.669341        0.236721
       7       6       5        3.509965        3.416138        0.090180
      -6       7       5        1.186277        1.478749        0.166423
      -5       7       5        0.423195        0.648845        0.333250
      -3       7       5        2.334407        2.300478        0.122222
      -2       7       5        0.839619        0.881476        0.198395
      -1       7       5        0.891220        0.961093        0.329666
       0       7       5        1.648193        1.761590        0.114229
       1       7       5        3.407197        3.267568        0.075547
       3       7       5        0.273840        0.401248        0.401248
       4       7       5        1.716515        1.588993        0.176513
       5       7       5        1.569659        1.387552        0.396744
     -13       0       6       10.338617       10.334409        0.143236
     -12       0       6        3.612231        3.525904        0.097931
     -11       0       6        1.362706        1.434573        0.163117
     -10       0       6        6.065126        6.228804        0.085189
      -9       0       6        8.673331        8.756598        0.102812
      -8       0       6        0.227254        0.576281        0.219770
      -7       0       6       28.154433       28.554334        0.311813
      -6       0       6       22.647306       22.792762        0.241931
      -5       0       6       19.237920       19.086383        0.210207
      -4       0       6       11.886390       11.972051        0.151306
      -3       0       6        6.274564        6.093193        0.088528
      -2       0       6       23.003231       22.894104        0.246146
      -1       0       6       25.005621       24.748535        0.275080
       0       0       6       56.028948       55.519546        0.596145
       1       0       6       26.325789       26.084478        0.287385
       2       0       6        3.372758        3.670559        0.088380
       3       0       6       42.577877       42.026658        0.411276
       4       0       6        6.439382        6.449264        0.133490
       5       0       6        4.480693        4.399773        0.092918
       6       0       6       11.446957       11.500870        0.130733
       7       0       6        1.932145        1.805879        0.094359
       8       0       6        3.808550        3.828054        0.073457
       9       0       6        9.127468        9.076784        0.117822
      10       0       6        7.346740        7.296712        0.099837
      11       0       6        2.824366        2.834167        0.109226
      12       0       6        7.742945        7.919154        0.127492
     -13       1       6        0.348510        0.395980        0.395980
     -12       1       6        3.745691        3.702837        0.066630
     -11       1       6        0.801820        0.883119        0.148477
      -9       1       6        8.271840        8.327124        0.096875
      -8       1       6        2.302089        2.275676        0.049828
      -7       1       6        7.689388        7.690449        0.089001
      -6       1       6       21.857703       21.836666        0.238750
      -5       1       6        3.622173        3.465689        0.106522
      -4       1       6       23.666952       23.748263        0.259968
      -3       1       6        1.082935        1.314610        0.088519
      -2       1       6        4.190346        4.231784        0.065011
      -1       1       6        1.232206        1.334766        0.097915
       0       1       6       31.026793       30.951414        0.339161
       1       1       6       25.550201       25.649756        0.283046
       2       1       6       36.342010       36.164485        0.385581
       3       1       6        3.762223        3.885100        0.084968
       4       1       6       11.112066       11.245444        0.138689
       5       1       6       15.896626       15.897484        0.175843
       6       1       6        8.101705        8.010556        0.094117
       7       1       6        1.796014        1.648393        0.083114
       8       1       6        3.599789        3.526188        0.093405
       9       1       6        4.916201        4.852628        0.073088
      10       1       6        4.906198        4.932241        0.073126
      11       1       6        3.269868        3.308776        0.075976
      12       1       6        6.097967        6.010158        0.090868
     -13       2       6        1.242023        1.276440        0.193574
     -12       2       6        0.898283        0.704486        0.240697
     -11       2       6        4.381161        4.295579        0.069825
      -9       2       6       10.282288       10.292230        0.116769
      -8       2       6       13.282618       13.304135        0.147387
      -7       2       6        2.565263        2.595592        0.047691
      -6       2       6        1.810494        1.838206        0.060539
      -5       2       6       15.814724       15.903459        0.182136
      -4       2       6        4.324516        4.212956        0.077137
      -3       2       6       20.931132       20.985709        0.231433
      -2       2       6       15.020869       15.098675        0.171184
      -1       2       6        7.671807        7.604472        0.105406
       0       2       6        4.041476        4.235918        0.085255
       1       2       6       22.354750       22.586943        0.251098
       2       2       6        5.615887        5.622010        0.098425
       3       2       6       11.790808       11.810588        0.154689
       4       2       6        4.597386        4.657574        0.072381
       5       2       6       12.234242       12.312189        0.137625
       6       2       6        2.610165        2.592296        0.066984
       7       2       6        4.200520        4.351322        0.069850
       9       2       6        3.083219        3.109196        0.069064
      10       2       6        4.718534        4.760462        0.075593
      11       2       6        7.655489        7.696363        0.096889
     -12       3       6        1.626284        1.643898        0.098421
     -11       3       6        2.960842        2.895341        0.073090
     -10       3       6        5.828700        5.880901        0.078574
      -9       3       6        1.803902        1.802748        0.078219
      -8       3       6       10.122346       10.161201        0.117795
      -7       3       6        7.087810        7.019117        0.083989
      -6       3       6        4.325370        4.371270        0.060121
      -5       3       6        3.845540        3.820079        0.057765
      -4       3       6        5.106762        4.992094        0.078745
      -3       3       6        0.381346        0.806102        0.291709
      -2       3       6       34.006566       34.055543        0.362814
      -1       3       6       18.234500       18.333848        0.226115
       0       3       6        0.665105        0.215639        0.498364
       1       3       6       11.718515       11.693588        0.160158
       2       3       6        2.728363        2.751672        0.076378
       3       3       6        7.815019        7.890501        0.092937
       4       3       6       18.124879       18.197802        0.200302
       5       3       6       16.722344       16.802976        0.186418
       6       3       6        0.752810        0.818963        0.167273
       7       3       6        4.525251        4.522278        0.071773
       8       3       6        6.642264        6.650639        0.090151
       9       3       6        7.006409        7.032496        0.089658
      10       3       6        6.512580        6.493304        0.086901
      11       3       6        2.580255        2.475500        0.093295
     -11       4       6        4.577620        4.624284        0.085121
     -10       4       6        3.223091        3.208115        0.065982
      -9       4       6        4.907383        4.933761        0.070223
      -8       4       6        3.818854        3.862512        0.062117
      -7       4       6        3.598824        3.665106        0.060387
      -6       4       6        2.471199        2.368945        0.054123
      -5       4       6        0.174428        0.620484        0.192816
      -4       4       6        9.491840        9.377046        0.107419
      -3       4       6        8.852393        8.718716        0.102104
      -2       4       6        3.393421        3.428265        0.059437
      -1       4       6       15.985946       16.058954        0.177518
       0       4       6        4.418302        4.507993        0.062433
       1       4       6        5.013217        5.011587        0.063254
       2       4       6        3.267488        3.271238        0.056895
       3       4       6        0.924060        0.906422        0.153627
       4       4       6        6.463971        6.438167        0.085530
       5       4       6        5.077632        5.151602        0.078338
       6       4       6        1.572640        1.538473        0.115835
       7       4       6        9.641760        9.720185        0.114770
       8       4       6        3.356223        3.452535        0.074074
       9       4       6        3.953588        3.953479        0.072114
      10       4       6        1.578669        1.466492        0.137395
     -10       5       6        4.253848        4.315206        0.088860
      -9       5       6        1.543891        1.448758        0.144458
      -8       5       6        1.186417        1.545865        0.169639
      -7       5       6        4.865605        4.903978        0.094716
      -6       5       6        4.569617        4.588246        0.068401
      -5       5       6        5.254854        5.095586        0.078117
      -4       5       6        4.083282        4.025543        0.068398
      -3       5       6       10.529560       10.576389        0.120290
      -2       5       6        0.154198        0.328024        0.328024
      -1       5       6        9.952320        9.968350        0.114823
       0       5       6       15.086770       15.155527        0.166198
       1       5       6        0.807552        0.227376        0.253976
       2       5       6        2.373510        2.302651        0.062405
       3       5       6        6.891589        6.945502        0.101308
       4       5       6        5.425250        5.388506        0.083603
       5       5       6        4.408647        4.387596        0.078768
       6       5       6       11.759375       11.945711        0.146134
       7       5       6        1.857434        1.696349        0.110947
       8       5       6        4.611953        4.618008        0.085349
       9       5       6        0.313221        0.494469        0.494469
      -8       6       6        1.128650        0.918586        0.241386
      -7       6       6        4.322713        4.371956        0.090251
      -6       6       6        1.756367        1.542109        0.155494
      -5       6       6        1.677357        1.505324        0.107647
      -4       6       6        2.242243        2.128802        0.083124
      -3       6       6        1.616022        1.431538        0.123830
      -1       6       6        5.200319        5.276647        0.084345
       0       6       6        0.348801        0.587452        0.314872
       1       6       6        3.473898        3.404115        0.064804
       2       6       6        1.005143        1.351629        0.120775
       3       6       6        1.495532        1.692395        0.112806
       4       6       6        0.391368        0.544243        0.461176
       5       6       6        2.973862        2.949322        0.094414
       7       6       6        3.181475        3.091973        0.087377
      -6       7       6        1.925910        1.921614        0.276226
      -4       7       6        1.615978        1.597467        0.134935
      -3       7       6        1.610065        1.466799        0.138191
      -2       7       6        3.153816        3.116857        0.104334
      -1       7       6        3.492170        3.351268        0.136459
       0       7       6        0.522772        0.670224        0.552750
       1       7       6        0.228952        0.439431        0.439431
       2       7       6        2.560297        2.512608        0.095689
       3       7       6        1.369294        1.583603        0.121242
       4       7       6        4.459137        4.386456        0.089132
     -13       1       7        0.699165        0.817007        0.817007
     -12       1       7        2.236637        2.192168        0.079894
     -11       1       7        2.076285        2.212939        0.067083
     -10       1       7       12.008973       12.119406        0.135667
      -9       1       7        7.293908        7.216578        0.086150
      -8       1       7       13.078854       13.148764        0.146841
      -7       1       7       12.763316       12.626559        0.141769
      -6       1       7        2.976227        2.904755        0.082628
      -5       1       7        1.862433        1.967918        0.103032
      -4       1       7       16.606563       16.617160        0.186700
      -3       1       7       33.062713       32.918688        0.363197
      -2       1       7       10.250499       10.240117        0.125771
      -1       1       7       36.044520       36.117724        0.391963
       0       1       7       10.542142       10.496190        0.127005
       1       1       7        7.516498        7.508062        0.103942
       2       1       7        9.644244        9.718590        0.134124
       3       1       7        9.589111        9.375233        0.125531
       4       1       7        5.130831        5.125817        0.092428
       5       1       7        3.890256        3.935988        0.056942
       6       1       7        6.041093        6.095162        0.078851
       7       1       7        2.028220        2.075548        0.067863
       8       1       7        0.982854        0.719027        0.166850
       9       1       7        6.305666        6.378401        0.090556
      10       1       7        0.269810        0.348425        0.348425
      11       1       7        3.789703        3.787215        0.070900
     -12       2       7        3.233098        3.175531        0.072468
     -11       2       7        5.013759        4.967293        0.075156
     -10       2       7        1.998992        1.868609        0.076208
      -9       2       7        5.527653        5.555268        0.072294
      -8       2       7        4.380470        4.455558        0.060902
      -7       2       7        7.716542        7.777146        0.090469
      -6       2       7        0.835703        0.734370        0.103260
      -5       2       7        8.171967        8.108884        0.117576
      -4       2       7        4.672694        4.658111        0.094779
      -3       2       7       23.027344       22.955827        0.247899
      -2       2       7       10.428541       10.343114        0.134294
      -1       2       7        2.100570        1.965477        0.097591
       0       2       7       20.761827       20.841545        0.232566
       1       2       7       15.935639       16.032467        0.183177
       2       2       7       13.238083       13.383946        0.159725
       3       2       7        3.383933        3.220093        0.099196
       4       2       7       21.818977       22.002727        0.240834
       5       2       7        3.699978        3.657595        0.065799
       6       2       7        1.828408        1.690532        0.068651
       7       2       7        3.198456        3.122099        0.059518
       8       2       7       10.433576       10.529957        0.120346
       9       2       7        2.244961        2.246597        0.121956
      10       2       7        3.407744        3.412184        0.071825
      11       2       7        7.038686        7.059816        0.090167
     -12       3       7        2.003185        1.829098        0.160985
     -11       3       7        3.304629        3.328663        0.078433
     -10       3       7        1.308398        1.353773        0.105253
      -9       3       7        7.805182        7.855571        0.093291
      -8       3       7        5.680477        5.647477        0.074597
      -6       3       7        4.750996        4.817676        0.062889
      -5       3       7        7.089835        7.067885        0.082830
      -4       3       7        4.029263        4.038564        0.056982
      -3       3       7        3.578281        3.559213        0.064503
      -2       3       7       15.984838       15.914459        0.189956
      -1       3       7        2.294857        2.227151        0.135429
       0       3       7        1.731592        1.476076        0.237286
       1       3       7        7.631634        7.636098        0.109147
       2       3       7        9.629825        9.641888        0.110623
       3       3       7        2.545416        2.495416        0.052610
       4       3       7        1.022779        0.879204        0.175642
       5       3       7        3.823563        3.776242        0.065716
       6       3       7        3.985494        4.014598        0.065041
       7       3       7        3.235607        3.195935        0.066398
       8       3       7        0.685953        0.771492        0.204306
       9       3       7        0.987113        0.708943        0.369384
      10       3       7        5.972764        5.997916        0.085049
     -11       4       7        1.103351        1.003344        0.155288
     -10       4       7        0.312596        0.637103        0.238857
      -9       4       7        1.674041        1.710029        0.115413
      -8       4       7        2.978902        3.099210        0.072627
      -7       4       7        3.783932        3.774122        0.066967
      -6       4       7        0.035341        0.368646        0.368646
      -5       4       7        1.905048        1.865208        0.052447
      -4       4       7        5.377982        5.439853        0.069471
      -3       4       7        7.196970        7.179624        0.087375
      -2       4       7       10.802935       10.774971        0.121802
      -1       4       7        9.494373        9.499316        0.108150
       0       4       7        0.756603        0.794418        0.163704
       1       4       7        1.986255        1.992662        0.053822
       2       4       7        7.472611        7.506530        0.089051
       3       4       7       13.092446       13.072108        0.143457
       4       4       7       11.137536       11.240996        0.134242
       5       4       7        7.625934        7.569412        0.092314
       6       4       7        2.471330        2.379622        0.088901
       7       4       7        0.478859        0.721595        0.289739
       8       4       7        3.642539        3.743127        0.082253
       9       4       7        7.424173        7.455669        0.097680
      10       4       7        4.565588        4.692547        0.193547
      -8       5       7        3.852371        3.831188        0.070071
      -7       5       7        1.362042        1.515916        0.103577
      -6       5       7        2.887064        2.888339        0.074249
      -5       5       7        2.838021        2.784080        0.082599
      -4       5       7        0.410970        0.408534        0.408534
      -3       5       7        3.529068        3.523493        0.061990
      -2       5       7        0.907218        0.927416        0.134194
      -1       5       7        1.697416        1.647968        0.091402
       0       5       7        0.226117        0.433474        0.433474
       1       5       7        1.671285        1.528856        0.203148
       2       5       7        0.845221        0.899555        0.118723
       3       5       7        3.775987        3.758723        0.079593
       4       5       7        0.625604        0.457602        0.457602
       5       5       7        1.994714        2.051195        0.102349
       6       5       7        3.016882        2.998983        0.126058
       7       5       7        0.820881        0.631506        0.439412
       8       5       7        2.596117        2.503138        0.109083
      -8       6       7        1.886457        1.688461        0.226578
      -7       6       7        2.690296        2.737700        0.089701
      -6       6       7        1.613658        1.446686        0.102997
      -5       6       7        2.296550        2.403539        0.081083
      -4       6       7        5.348603        5.377267        0.086237
      -3       6       7        1.550279        1.621512        0.136082
      -2       6       7        3.329493        3.328964        0.105612
      -1       6       7        5.274209        5.376337        0.076714
       0       6       7        0.691116        0.729863        0.203175
       1       6       7        0.963897        0.771298        0.260025
       2       6       7        4.128325        4.067923        0.076307
       3       6       7        6.633981        6.525182        0.092920
       4       6       7        1.598630        1.703907        0.116740
       5       6       7        5.963431        6.025944        0.089194
       6       6       7        2.490478        2.358601        0.089240
       7       6       7        3.267828        3.162594        0.213865
      -5       7       7        2.683710        2.799339        0.084399
      -4       7       7        2.895866        3.001183        0.089946
      -3       7       7        0.948172        0.636396        0.378908
      -2       7       7        3.713180        3.782988        0.083664
      -1       7       7        0.654099        0.768245        0.227967
       0       7       7        0.130874        0.631981        0.326694
       1       7       7        0.566046        0.560892        0.560892
       2       7       7        3.076525        3.067589        0.097791
       4       7       7        1.180254        1.443918        0.163450
     -13       0       8        3.282591        3.173799        0.122734
     -12       0       8        0.754604        0.855628        0.259055
     -11       0       8       16.271454       16.563212        0.178463
     -10       0       8        7.356234        7.244791        0.094686
      -9       0       8        3.608186        3.617734        0.118020
      -8       0       8       12.447671       12.340989        0.136072
      -7       0       8        0.931987        1.057071        0.122941
      -6       0       8        1.841200        1.726441        0.202729
      -5       0       8       29.772310       29.944282        0.405324
      -4       0       8       42.699388       42.347727        0.476138
      -3       0       8        8.330659        8.351826        0.111559
      -2       0       8       37.354145       37.729431        0.434526
      -1       0       8       39.497473       39.284857        0.452139
       0       0       8       30.076647       30.112290        0.333270
       1       0       8       14.844921       14.814857        0.185093
       2       0       8       18.007626       18.039956        0.202355
       3       0       8        5.983849        5.770182        0.244877
       4       0       8        1.787891        1.951666        0.207762
       5       0       8       21.244507       21.261232        0.227212
       6       0       8        6.925134        6.854998        0.092602
       7       0       8       11.607200       11.678613        0.128721
       8       0       8        9.369894        9.421093        0.112656
      10       0       8        1.769896        1.837063        0.113462
      11       0       8        0.329700        0.760263        0.760263
     -13       1       8        3.392074        3.315117        0.085256
     -12       1       8        6.050502        6.137833        0.083661
     -11       1       8        1.996949        2.045678        0.072407
     -10       1       8        7.790848        7.842066        0.093582
      -9       1       8        3.822067        3.742726        0.062781
      -8       1       8        4.320379        4.292086        0.069409
      -7       1       8        0.026690        0.252982        0.299286
      -6       1       8        3.089155        3.225368        0.065780
      -5       1       8        7.302818        7.247965        0.136636
      -4       1       8       23.377159       23.409827        0.254698
      -3       1       8        5.442709        5.152281        0.084639
      -2       1       8       30.132268       30.081390        0.327902
      -1       1       8       16.889010       17.155757        0.197278
       0       1       8        9.217719        9.217700        0.116547
       1       1       8       16.943798       16.970857        0.193492
       2       1       8       12.028652       12.059022        0.148522
       3       1       8       10.931634       10.967680        0.135321
       4       1       8        9.338325        9.352807        0.109323
       5       1       8        2.105999        2.176166        0.086549
       6       1       8       11.475961       11.426723        0.129378
       7       1       8       12.001323       12.034534        0.136214
       8       1       8        7.736909        7.699026        0.103369
       9       1       8        2.293030        2.249222        0.112472
      10       1       8        2.018799        1.912538        0.136615
      11       1       8        0.839192        0.784028        0.237768
     -13       2       8        2.622628        2.639451        0.088882
     -12       2       8        3.637046        3.624500        0.075556
     -10       2       8        5.256555        5.191820        0.076647
      -9       2       8       13.044732       13.140015        0.150404
      -8       2       8        4.586046        4.541916        0.065645
      -7       2       8        7.273685        7.185750        0.085116
      -6       2       8        6.427131        6.454378        0.077075
      -5       2       8        2.442500        2.443788        0.066479
      -4       2       8       16.064051       16.238534        0.207003
      -3       2       8       29.918393       30.109301        0.325077
      -2       2       8        9.599223        9.520924        0.144091
      -1       2       8       12.102867       11.905881        0.147054
       0       2       8        0.977236        0.820244        0.251913
       1       2       8        4.208020        4.328510        0.095781
       2       2       8       13.172093       13.023056        0.166541
       3       2       8       17.909413       17.970253        0.196396
       4       2       8        1.543157        1.464309        0.086085
       5       2       8        6.664085        6.505690        0.082062
       6       2       8        4.087009        3.991366        0.113093
       7       2       8        4.742429        4.694465        0.078948
       8       2       8        3.644045        3.695808        0.078489
       9       2       8        2.607519        2.403622        0.110938
      10       2       8        3.101734        3.259141        0.085184
      11       2       8        2.912301        2.910326        0.135890
     -10       3       8        4.254883        4.211294        0.090615
      -9       3       8        4.513176        4.404657        0.093740
      -8       3       8        8.273451        8.198049        0.096505
      -7       3       8        0.468242        0.535537        0.190573
      -6       3       8       11.166226       11.170497        0.125589
      -5       3       8        2.625468        2.595920        0.047097
      -4       3       8        0.815666        0.865794        0.072006
      -3       3       8        7.471619        7.563200        0.088108
      -2       3       8        8.936916        8.948911        0.104421
      -1       3       8        4.593453        4.683375        0.100799
       0       3       8       17.608248       17.619875        0.199485
       1       3       8        8.852018        8.916894        0.102928
       2       3       8        2.286576        2.297825        0.052719
       3       3       8       18.865257       18.965495        0.209163
       4       3       8       13.060775       12.940247        0.145326
       5       3       8        3.148120        3.116954        0.063546
       6       3       8        4.355668        4.311844        0.070146
       7       3       8        6.142894        6.187487        0.096675
       8       3       8        3.357813        3.433511        0.086274
       9       3       8        7.006919        7.059249        0.107559
      10       3       8        8.669843        8.829666        0.133517
     -11       4       8        0.575469        0.719653        0.266883
     -10       4       8        3.096863        3.056501        0.074707
      -9       4       8        3.662240        3.573654        0.065378
      -8       4       8        3.607859        3.659918        0.062836
      -7       4       8        8.948904        9.023469        0.104501
      -6       4       8        4.613672        4.594127        0.064888
      -5       4       8        8.747118        8.895673        0.103404
      -4       4       8        3.641848        3.688631        0.057653
      -3       4       8        1.313161        1.286351        0.067787
      -2       4       8        1.342521        1.219590        0.057050
      -1       4       8        4.969898        4.828147        0.061911
       0       4       8        4.125818        4.145721        0.057934
       1       4       8       13.545447       13.473307        0.150019
       2       4       8        3.961964        3.975047        0.065699
       3       4       8        7.909357        7.955313        0.105217
       4       4       8        7.974697        8.001312        0.100426
       5       4       8        0.413911        0.493559        0.493559
       6       4       8        0.544403        0.292746        0.422936
       7       4       8        0.392696        0.194679        0.454782
       8       4       8        0.464597        0.625859        0.358091
       9       4       8        6.205966        6.198064        0.091510
     -10       5       8        0.825648        0.891740        0.419935
      -9       5       8        1.264304        1.239113        0.138068
      -8       5       8        4.876298        4.916198        0.089294
      -7       5       8        0.178274        0.390128        0.390128
      -6       5       8        6.980847        7.189784        0.094786
      -5       5       8        4.276353        4.318333        0.071099
      -4       5       8        4.951370        4.890910        0.072819
      -3       5       8        1.408762        1.170684        0.104804
      -2       5       8        1.901801        1.777217        0.073398
      -1       5       8        1.514700        1.429685        0.079982
       0       5       8        4.449134        4.513092        0.068657
       1       5       8        4.893311        4.852731        0.071623
       2       5       8       14.799381       14.847895        0.162188
       3       5       8        2.272768        2.148115        0.085108
       4       5       8        2.574931        2.583757        0.125139
       5       5       8        4.752133        4.770010        0.081407
       6       5       8        1.317264        1.498499        0.161413
       7       5       8        3.341308        3.214343        0.085445
       8       5       8        7.888416        8.000312        0.103858
      -8       6       8        1.266159        0.787147        0.260744
      -7       6       8        3.585158        3.642115        0.081216
      -6       6       8        1.192464        1.104491        0.119098
      -5       6       8        5.881137        5.918953        0.082344
      -4       6       8        2.098601        2.110758        0.084061
      -3       6       8        0.610246        0.375766        0.375766
      -2       6       8        2.433201        2.422664        0.072089
      -1       6       8        2.811811        2.735690        0.068800
       0       6       8        1.599573        1.503895        0.115299
       1       6       8        6.137772        6.220772        0.083834
       2       6       8        1.492638        1.451930        0.121178
       3       6       8        0.853837        0.732325        0.288478
       4       6       8        2.446952        2.450694        0.092538
       5       6       8        1.482270        1.472413        0.118419
       6       6       8        1.648545        1.618054        0.112598
      -4       7       8        2.462613        2.374489        0.193549
      -3       7       8        0.908697        1.048713        0.224032
      -2       7       8        3.365994        3.373129        0.099904
      -1       7       8        1.133899        1.137102        0.139504
       0       7       8        1.786002        1.732743        0.104339
       2       7       8        1.133408        1.087474        0.185698
       3       7       8        1.888028        1.716304        0.118994
     -12       1       9        5.896090        5.828722        0.096271
     -11       1       9        4.349470        4.240755        0.074461
     -10       1       9        5.536285        5.507268        0.077075
      -9       1       9        7.357517        7.226272        0.091848
      -8       1       9        6.462954        6.419502        0.082783
      -7       1       9        5.729816        5.734283        0.074424
      -6       1       9       11.706747       11.792794        0.132606
      -5       1       9       28.937402       29.145326        0.314960
      -4       1       9       11.909732       11.978314        0.161377
      -3       1       9       13.865652       13.855324        0.162990
      -2       1       9        8.445483        8.371858        0.114255
      -1       1       9       23.402093       23.285833        0.262583
       0       1       9       10.871625       10.774971        0.133073
       1       1       9       24.373612       24.358571        0.280158
       2       1       9       23.675030       23.645296        0.261754
       3       1       9        2.142797        1.866173        0.116944
       4       1       9        8.028527        8.027764        0.094102
       5       1       9        2.403312        2.538878        0.097526
       6       1       9       10.299868       10.360502        0.118432
       7       1       9        0.450092        0.706965        0.706965
       8       1       9        5.448443        5.186907        0.085632
       9       1       9        2.538398        2.593145        0.109176
      10       1       9        1.889656        1.897156        0.116931
      11       1       9        2.038040        2.133729        0.124376
     -13       2       9        2.015065        1.841277        0.271946
     -12       2       9        3.548482        3.556684        0.075736
     -11       2       9        0.190822        0.636710        0.276571
     -10       2       9        6.394959        6.347125        0.081744
      -9       2       9        2.034669        2.055529        0.067917
      -8       2       9        2.054156        1.884622        0.066436
      -7       2       9        7.267216        7.222188        0.087905
      -6       2       9        9.845191        9.917762        0.112559
      -5       2       9        0.681310        0.919511        0.088848
      -4       2       9        6.623965        6.577918        0.114405
      -3       2       9       12.821383       12.719277        0.172165
      -2       2       9        7.283915        7.193261        0.137554
      -1       2       9        5.027602        4.819544        0.094716
       0       2       9       13.172924       13.060628        0.175365
       1       2       9        4.825087        4.744787        0.101512
       2       2       9       15.575756       15.680242        0.199609
       3       2       9        2.676954        2.673649        0.062864
       4       2       9        6.632378        6.596590        0.080073
       5       2       9        5.768869        5.748565        0.076969
       6       2       9       10.332747       10.195097        0.116903
       7       2       9        7.980476        7.986176        0.107407
       9       2       9        6.839952        6.913320        0.103254
      10       2       9        1.165005        0.843445        0.239790
     -12       3       9        0.130662        0.469148        0.469148
     -11       3       9        1.967737        1.735771        0.108810
     -10       3       9        1.656281        1.514001        0.144731
      -9       3       9        2.036660        2.092534        0.083953
      -8       3       9        4.073448        4.128922        0.070474
      -7       3       9        5.431044        5.444998        0.070149
      -6       3       9        9.885528       10.017485        0.113445
      -5       3       9        0.299792        0.501298        0.149162
      -4       3       9       10.676551       10.714010        0.120615
      -3       3       9        3.880844        3.845777        0.053680
      -2       3       9        4.976228        5.000800        0.063594
      -1       3       9        1.836748        1.749886        0.058732
       0       3       9       11.418799       11.360018        0.135936
       1       3       9        5.616212        5.612041        0.071553
       2       3       9        2.080979        2.064389        0.053319
       3       3       9       10.410557       10.315522        0.118464
       4       3       9        4.392858        4.378127        0.066167
       5       3       9        0.924919        1.115751        0.099090
       6       3       9        3.149596        3.134422        0.082603
       7       3       9        5.581207        5.467449        0.081077
      10       3       9        1.275434        1.208884        0.169894
     -11       4       9        2.680162        2.850912        0.083079
     -10       4       9        3.145717        3.073304        0.075072
      -9       4       9        2.262190        2.216303        0.074085
      -8       4       9        0.613191        1.060707        0.119485
      -7       4       9        4.108376        4.194163        0.067057
      -6       4       9        0.592745        0.647225        0.194566
      -5       4       9        0.245937        0.222261        0.278039
      -4       4       9        2.542068        2.595689        0.104645
      -3       4       9        1.233979        1.347628        0.083982
      -2       4       9        1.037188        1.000200        0.086964
      -1       4       9        2.031268        1.940567        0.049932
       0       4       9        4.430851        4.437003        0.059904
       1       4       9        6.136384        6.113182        0.076379
       2       4       9        4.621113        4.595433        0.068844
       3       4       9        5.573468        5.556618        0.082405
       4       4       9        1.780473        1.668772        0.128512
       5       4       9        4.853184        4.865285        0.078324
       6       4       9        4.802290        4.786230        0.084528
       7       4       9        5.582768        5.681373        0.105981
       8       4       9        6.269989        6.228322        0.100843
       9       4       9        4.006770        4.089988        0.098121
     -10       5       9        0.499366        0.297825        0.343579
      -9       5       9        3.362870        3.280244        0.078994
      -7       5       9        0.382773        0.318748        0.318748
      -6       5       9        2.083111        2.024648        0.094907
      -5       5       9        2.952599        2.910722        0.068662
      -4       5       9        0.825977        0.703704        0.268733
      -3       5       9        3.702807        3.643487        0.061030
      -2       5       9        1.699657        1.712659        0.081432
      -1       5       9        4.610281        4.580939        0.068733
       0       5       9        0.691778        0.982344        0.120544
       1       5       9        1.486646        1.526270        0.082559
       2       5       9        4.168826        4.180670        0.080548
       3       5       9        1.095574        1.037690        0.315263
       5       5       9        1.040751        0.770390        0.280594
       6       5       9        2.009142        2.038382        0.109729
       7       5       9        0.206153        0.466476        0.466476
       8       5       9        2.939140        3.011013        0.150821
      -8       6       9        0.959427        1.153343        0.187786
      -7       6       9        2.519071        2.375605        0.092121
      -6       6       9        0.421962        0.947418        0.172756
      -5       6       9        2.724186        2.688736        0.117763
      -3       6       9        3.528720        3.489269        0.073863
      -2       6       9        3.014568        2.929403        0.081632
      -1       6       9        0.366983        0.792717        0.196059
       0       6       9        1.253327        1.228210        0.132172
       1       6       9        5.969139        5.864128        0.082952
       2       6       9        1.333388        0.940585        0.248631
       3       6       9        1.457059        1.607203        0.198444
       4       6       9        2.309358        2.176028        0.128029
       5       6       9        2.546603        2.433968        0.096255
       6       6       9        1.235653        1.213384        0.226064
      -5       7       9        2.626924        2.520635        0.136730
      -4       7       9        4.750343        4.794059        0.092038
      -3       7       9        0.933362        0.829277        0.289555
      -2       7       9        1.073163        1.206607        0.146890
      -1       7       9        0.566421        0.378021        0.378021
       0       7       9        4.570535        4.619740        0.077934
       1       7       9        3.712803        3.647739        0.079266
       2       7       9        0.961319        0.907855        0.234356
       3       7       9        2.397216        2.495336        0.199731
     -13       0      10        1.276633        0.676092        0.636092
     -12       0      10        2.825149        2.689070        0.123003
     -11       0      10        4.935776        4.941558        0.182042
     -10       0      10        6.047444        5.975282        0.215335
      -9       0      10       12.565905       12.724386        0.134311
      -8       0      10        4.599487        4.639181        0.099798
      -7       0      10        2.081539        2.137077        0.099383
      -6       0      10       30.111757       30.129554        0.320830
      -5       0      10       17.759539       17.856371        0.205876
      -4       0      10        2.260484        2.219640        0.222867
      -3       0      10        3.498529        3.252999        0.150097
      -2       0      10       24.525762       24.144979        0.261721
      -1       0      10        3.310949        3.000817        0.259758
       0       0      10       35.394170       35.478303        0.366339
       1       0      10       46.010743       46.047367        0.523747
       2       0      10       10.288336       10.359537        0.153656
       3       0      10        1.891202        2.083555        0.113301
       4       0      10        3.652888        3.597221        0.091797
       5       0      10       14.824691       14.923806        0.158306
       6       0      10       10.207414       10.037928        0.116235
       7       0      10       13.622107       13.458455        0.140797
       8       0      10        1.660250        1.361507        0.217785
       9       0      10        6.548319        6.506228        0.123595
      10       0      10        6.031721        6.133025        0.125780
      11       0      10        1.596120        1.221106        0.530454
     -13       1      10        3.248019        3.243609        0.143932
     -12       1      10        2.921319        2.861573        0.089065
     -11       1      10        3.368929        3.380089        0.075849
     -10       1      10        4.336487        4.355916        0.073626
      -9       1      10        1.852019        1.956732        0.101092
      -8       1      10       10.534976       10.586784        0.126861
      -7       1      10        9.496213        9.601406        0.111991
      -6       1      10       12.589658       12.602381        0.140037
      -5       1      10        8.994149        8.951983        0.113318
      -4       1      10        0.386063        0.668506        0.668506
      -3       1      10        3.349546        3.403968        0.156816
      -2       1      10       10.012553       10.141992        0.129999
       0       1      10       21.469397       21.496046        0.239988
       1       1      10       14.998561       15.117209        0.177329
       2       1      10       11.422859       11.593101        0.146268
       3       1      10       16.202209       16.333707        0.182237
       4       1      10        0.896519        0.995741        0.113358
       5       1      10        1.495574        1.466527        0.135512
       6       1      10        0.960123        0.966437        0.262164
       7       1      10        3.117666        3.155075        0.088090
       8       1      10        7.592858        7.572714        0.113827
       9       1      10        5.309930        5.385072        0.121993
      10       1      10        4.043903        4.119587        0.091064
     -13       2      10        3.505318        3.476205        0.100853
     -11       2      10        1.781455        1.689793        0.112517
     -10       2      10        1.620807        1.477769        0.098421
      -9       2      10        4.060565        4.085217        0.067009
      -8       2      10        5.845841        5.909399        0.086857
      -7       2      10       15.539174       15.493870        0.171990
      -6       2      10        5.593960        5.500364        0.070354
      -4       2      10        9.805428        9.912820        0.115831
      -3       2      10        5.922941        5.852094        0.110839
      -2       2      10       16.831901       16.778558        0.195434
      -1       2      10       24.156302       24.309463        0.271576
       0       2      10        9.090125        8.992830        0.130043
       1       2      10        3.830491        3.798684        0.081965
       2       2      10       15.292097       15.385708        0.170255
       3       2      10        5.902922        5.893386        0.072561
       4       2      10       11.232766       11.325635        0.128314
       5       2      10       11.058751       11.110356        0.124000
       6       2      10        2.214988        2.067438        0.124734
       7       2      10        1.686461        1.611893        0.119144
       8       2      10        6.868951        6.837251        0.108358
       9       2      10        2.536515        2.404704        0.201002
      10       2      10        4.424294        4.399886        0.090710
     -12       3      10        0.493324        0.083666        0.497023
     -11       3      10        6.145766        6.102213        0.091306
     -10       3      10        4.852202        4.915587        0.080300
      -9       3      10        3.923876        3.857590        0.079628
      -8       3      10        5.429419        5.490082        0.079629
      -7       3      10        5.923411        5.882771        0.078893
      -6       3      10        1.280826        1.467890        0.088433
      -5       3      10        4.436146        4.414295        0.060216
      -4       3      10       14.193705       14.116657        0.155998
      -3       3      10        7.958118        7.912143        0.091081
      -2       3      10        8.359400        8.347455        0.095425
      -1       3      10        9.989481       10.025468        0.116381
       0       3      10        2.013545        1.888094        0.055228
       1       3      10        1.443797        1.488288        0.062455
       2       3      10        2.773673        2.694105        0.067872
       3       3      10        0.910168        0.848764        0.115688
       4       3      10        5.493595        5.506360        0.074786
       5       3      10       10.770976       10.800000        0.126200
       6       3      10       10.042743        9.996149        0.127613
       7       3      10        2.381077        2.671610        0.103303
       8       3      10        2.864504        2.848701        0.121487
       9       3      10        3.041629        3.056272        0.102850
      10       3      10        1.785223        1.798305        0.256942
     -11       4      10        3.326752        3.283139        0.123708
     -10       4      10        4.706481        4.709246        0.077724
      -9       4      10        1.331502        1.252118        0.116469
      -8       4      10        1.005972        0.904820        0.299511
      -7       4      10        0.893944        0.948420        0.145239
      -6       4      10        2.391517        2.346210        0.076408
      -5       4      10        8.563562        8.484987        0.099702
      -4       4      10        3.012252        2.961942        0.053128
      -3       4      10       10.859476       10.906879        0.123558
      -2       4      10        8.620003        8.575372        0.099052
       0       4      10        7.149401        7.135965        0.085150
       1       4      10        0.342340        0.519423        0.241934
       2       4      10        2.279109        2.088851        0.082163
       3       4      10        5.866394        5.792668        0.080838
       4       4      10        2.030307        1.973879        0.119291
       5       4      10        7.004360        6.954135        0.090463
       6       4      10        7.517094        7.533525        0.098540
       7       4      10        1.015614        0.846936        0.302050
       8       4      10        4.238337        4.323540        0.096839
       9       4      10        1.754125        1.812705        0.759757
     -10       5      10        1.449129        1.492749        0.121217
      -9       5      10        1.617546        1.776992        0.100179
      -8       5      10        2.648260        2.762010        0.074818
      -7       5      10        4.057194        4.157042        0.077704
      -6       5      10        6.793241        6.693803        0.088502
      -5       5      10        3.208362        3.182452        0.082129
      -4       5      10        6.131977        6.172925        0.090820
      -3       5      10        3.636601        3.691883        0.074978
      -2       5      10        3.100978        3.057008        0.066540
      -1       5      10        6.661618        6.697313        0.085808
       0       5      10        0.768405        0.583009        0.372534
       1       5      10        2.669602        2.631292        0.068033
       2       5      10        3.388960        3.265119        0.101734
       3       5      10        0.482028        0.886228        0.314739
       4       5      10        6.735247        6.720937        0.093193
       5       5      10        0.745990        0.847113        0.201435
       6       5      10        1.132913        1.185875        0.257220
       7       5      10        7.993449        7.906516        0.153001
      -7       6      10        1.060485        1.246555        0.179175
      -6       6      10        3.969165        3.881108        0.090066
      -5       6      10        5.354616        5.302264        0.083547
      -4       6      10        0.823368        0.476445        0.476445
      -3       6      10        2.993931        3.049836        0.084301
      -2       6      10        0.502571        0.131909        0.423519
      -1       6      10        1.234245        1.260079        0.113258
       0       6      10        5.966362        6.000333        0.081212
       1       6      10        4.440927        4.441734        0.076874
       3       6      10        2.508795        2.505853        0.085647
       5       6      10        0.633954        0.421070        0.421070
      -4       7      10        0.827544        0.937337        0.236837
      -3       7      10        0.712548        0.923255        0.357658
      -2       7      10        2.070194        2.279890        0.085169
       0       7      10        2.382832        2.344995        0.138980
       1       7      10        1.245263        1.332666        0.253964
       2       7      10        0.913075        0.233666        0.427771
     -13       1      11        0.053214        0.729726        0.280393
     -12       1      11        1.762091        1.520132        0.111231
     -11       1      11        3.613152        3.496856        0.076037
     -10       1      11        2.357648        2.466009        0.090235
      -9       1      11        4.541018        4.594453        0.078260
      -8       1      11        2.264428        2.251355        0.097637
      -7       1      11       12.049121       12.003333        0.134887
      -6       1      11        3.612224        3.585526        0.053671
      -5       1      11        0.698933        0.719722        0.115074
      -4       1      11        2.392941        2.118584        0.121086
      -3       1      11       22.478633       22.557260        0.247845
      -2       1      11       16.179640       16.094409        0.191579
      -1       1      11       15.174584       15.125475        0.180911
       0       1      11       25.318680       25.676254        0.288264
       1       1      11        0.342132        0.595903        0.595903
       2       1      11        2.330763        2.321099        0.060701
       3       1      11        6.488056        6.441040        0.078572
       4       1      11       19.826696       19.933891        0.219683
       5       1      11        9.513350        9.565302        0.114270
       6       1      11        9.973314        9.982134        0.116335
       7       1      11        7.144310        7.112735        0.104954
       8       1      11        4.328456        4.366807        0.148750
       9       1      11        0.748219        0.911153        0.430945
      10       1      11        3.419593        3.493136        0.093724
     -13       2      11        0.065860        0.732939        0.732939
     -12       2      11        5.180766        5.264219        0.087734
     -11       2      11        2.618937        2.621927        0.084999
     -10       2      11        5.990929        6.124541        0.083183
      -9       2      11        0.260127        0.329242        0.329242
      -8       2      11        7.851496        7.844552        0.099489
      -7       2      11        8.355682        8.394343        0.098863
      -6       2      11        0.794406        0.611555        0.149711
      -5       2      11       11.219213       11.199107        0.127522
      -4       2      11        4.842232        4.908870        0.061087
      -3       2      11        8.571273        8.563235        0.103094
      -2       2      11        6.557111        6.558048        0.098405
      -1       2      11       15.169572       15.183873        0.171545
       0       2      11        2.030660        2.036615        0.059774
       1       2      11        5.155089        5.200673        0.070079
       2       2      11        9.992591        9.864786        0.113222
       3       2      11        5.341904        5.380613        0.068646
       4       2      11        1.946493        1.967486        0.059136
       5       2      11        5.723989        5.642163        0.082037
       6       2      11        4.216842        4.130133        0.094789
       7       2      11        5.614802        5.498091        0.092353
       8       2      11        0.649927        1.114809        0.178060
       9       2      11        5.173202        5.240134        0.099122
      10       2      11        1.995980        2.056064        0.131954
     -12       3      11        2.240818        2.116176        0.117801
     -11       3      11        3.514279        3.642801        0.084009
      -9       3      11        1.876783        1.941803        0.082126
      -8       3      11        4.217168        4.217345        0.097636
      -7       3      11        0.815422        0.854225        0.136729
      -6       3      11        3.683263        3.697161        0.065908
      -5       3      11        1.308017        1.405169        0.064609
      -4       3      11        7.955457        7.942607        0.092511
      -3       3      11        2.077745        2.038406        0.065059
      -2       3      11        7.926362        7.892465        0.090798
      -1       3      11       11.418882       11.330931        0.126914
       0       3      11        2.093098        2.104258        0.073937
       1       3      11        6.908455        6.781445        0.083610
       2       3      11        0.787436        1.032473        0.091675
       3       3      11        7.054642        6.986201        0.085549
       4       3      11        1.046029        1.164002        0.102682
       5       3      11        8.134405        8.121699        0.098545
       6       3      11        2.349329        2.317865        0.092781
       7       3      11        0.058628        0.287750        0.406080
       8       3      11        4.233364        4.001625        0.110224
       9       3      11        3.461642        3.146268        0.111931
     -11       4      11        0.519822        0.721041        0.721041
     -10       4      11        0.031406        0.583781        0.410865
      -9       4      11        4.123693        4.130617        0.074264
      -8       4      11        8.348311        8.337446        0.105739
      -7       4      11        6.634231        6.562393        0.085974
      -6       4      11        4.464238        4.365203        0.069741
      -5       4      11        1.039823        1.012275        0.106074
      -4       4      11        0.616900        0.592368        0.184324
      -3       4      11        3.505355        3.409399        0.060220
      -2       4      11        7.412801        7.441640        0.089565
      -1       4      11        3.021949        2.946371        0.054900
       0       4      11        1.348217        1.286934        0.068739
       1       4      11        2.033836        2.023611        0.080443
       2       4      11        0.866564        0.609590        0.239455
       3       4      11        0.310157        0.670895        0.226485
       4       4      11        1.191559        1.391330        0.159827
       5       4      11        2.871572        2.837887        0.073596
       6       4      11        2.355194        2.071473        0.093216
       7       4      11        0.082089        0.728354        0.728354
       8       4      11        0.938560        0.539351        0.539351
     -10       5      11        1.923534        1.714410        0.190500
      -7       5      11        5.363975        5.323439        0.088651
      -6       5      11        1.239976        1.375936        0.112686
      -5       5      11        0.393131        0.485901        0.485901
      -4       5      11        2.056006        2.020742        0.073462
      -3       5      11        2.055143        1.849622        0.101766
      -2       5      11        1.301906        1.245632        0.123447
      -1       5      11        2.193463        2.142102        0.070074
       0       5      11        3.407483        3.360060        0.068252
       1       5      11        1.667928        1.565407        0.120347
       2       5      11        1.016448        0.865101        0.186573
       4       5      11        4.780126        4.813834        0.086784
       5       5      11        0.017400        0.423910        0.423910
       7       5      11        2.032413        1.976790        0.132827
      -8       6      11        1.414040        0.753790        0.779017
      -7       6      11        2.370367        2.074729        0.111568
      -6       6      11        5.506841        5.634270        0.089543
      -5       6      11        1.511313        1.645843        0.132139
      -4       6      11        1.307922        1.340075        0.181627
      -3       6      11        1.127830        1.159310        0.338640
      -2       6      11        4.339692        4.334282        0.072827
       0       6      11        2.020819        1.943605        0.081939
       1       6      11        0.684717        0.865159        0.217085
       2       6      11        3.229663        3.070570        0.076075
       3       6      11        2.800372        2.663588        0.091196
       5       6      11        0.905379        0.484458        0.484458
      -4       7      11        1.530833        1.761562        0.297219
      -3       7      11        1.162466        0.973807        0.446171
      -2       7      11        3.064007        3.074101        0.081694
      -1       7      11        3.678752        3.914077        0.083803
       0       7      11        1.611805        1.395027        0.139280
       1       7      11        2.840435        2.635621        0.186519
     -13       0      12        5.983179        6.048306        0.110713
     -12       0      12        5.160284        5.090678        0.116846
     -11       0      12        2.813565        2.849965        0.114110
     -10       0      12        6.031786        6.042764        0.110311
      -8       0      12        3.060704        3.143708        0.070599
      -7       0      12        4.014365        4.134973        0.071600
      -6       0      12        0.025933        0.645988        0.390449
      -5       0      12       11.722138       11.777521        0.133209
      -4       0      12       27.492636       27.549955        0.286976
      -3       0      12       21.351375       21.211553        0.237999
      -2       0      12        7.158803        7.179276        0.183706
      -1       0      12       18.664243       18.916924        0.244216
       0       0      12        6.409339        6.360739        0.156950
       1       0      12        4.424964        4.419502        0.110094
       2       0      12       15.392793       15.511609        0.179942
       3       0      12       29.382928       29.332576        0.313961
       4       0      12        2.966925        3.036346        0.078205
       5       0      12        7.351902        7.300205        0.098261
       6       0      12       16.981873       17.070149        0.177843
       7       0      12        7.400929        7.378957        0.115486
       8       0      12        8.729967        8.814136        0.127422
       9       0      12        5.128639        5.122304        0.144353
      10       0      12        5.980245        6.020797        0.127072
     -13       1      12        3.233026        3.141672        0.086430
     -12       1      12        4.583233        4.522499        0.074803
     -11       1      12        6.412780        6.309041        0.088109
     -10       1      12        3.442222        3.341257        0.105210
      -9       1      12        0.416618        0.626578        0.342853
      -8       1      12        2.412212        2.207012        0.092561
      -7       1      12        3.063171        2.933513        0.096314
      -6       1      12       11.389371       11.434597        0.128404
      -5       1      12        8.742873        8.791018        0.099586
      -4       1      12       16.009772       15.991873        0.178271
      -3       1      12       12.897502       13.090455        0.160644
      -2       1      12        5.443382        5.314226        0.126645
      -1       1      12       16.445981       16.593975        0.195194
       0       1      12        0.791637        0.971494        0.331337
       1       1      12        2.379688        2.476671        0.087592
       2       1      12        8.708118        8.708846        0.110590
       3       1      12        5.856923        5.809217        0.075457
       4       1      12        5.982302        5.980803        0.081226
       5       1      12       13.110776       13.077844        0.143007
       6       1      12        1.436050        1.396531        0.138279
       7       1      12        6.883927        6.837178        0.099003
       8       1      12        3.643957        3.794338        0.153596
       9       1      12        1.719138        1.400750        0.158454
      10       1      12        1.473243        1.295724        0.347831
     -12       2      12        1.837157        1.651151        0.152552
     -11       2      12        2.779438        2.895462        0.075444
     -10       2      12        3.914224        3.918290        0.081625
      -9       2      12        3.140517        3.257299        0.076891
      -8       2      12        5.068002        4.982871        0.079301
      -7       2      12        4.952049        5.021753        0.076856
      -6       2      12        5.278080        5.335635        0.071226
      -5       2      12        8.572843        8.591275        0.097983
      -4       2      12        1.484039        1.532482        0.046615
      -3       2      12        2.578265        2.548902        0.048602
      -2       2      12       18.437709       18.583057        0.203993
      -1       2      12       10.342330       10.316007        0.118458
       0       2      12        7.266111        7.176559        0.086143
       1       2      12        6.798837        6.683263        0.083793
       2       2      12        1.129756        1.083790        0.076268
       3       2      12        8.161909        8.173371        0.097172
       4       2      12       17.743346       17.729636        0.191107
       5       2      12        8.236494        8.188773        0.100881
       6       2      12        3.188722        3.180252        0.098207
       7       2      12        1.060210        0.923742        0.204854
       8       2      12        0.462160        0.576888        0.576888
       9       2      12        4.413540        4.321805        0.098181
     -12       3      12        1.117805        1.032521        0.202160
     -11       3      12        1.802980        1.853240        0.117210
     -10       3      12        0.132631        0.583695        0.448049
      -9       3      12       11.286904       11.283616        0.131038
      -8       3      12       12.492644       12.542328        0.139909
      -7       3      12        1.769124        1.720494        0.079062
      -6       3      12        1.114491        0.860639        0.158642
      -5       3      12        1.468300        1.547773        0.079032
      -4       3      12        6.250112        6.184173        0.075000
      -3       3      12       11.424619       11.441154        0.128771
      -2       3      12       16.352576       16.330952        0.181339
      -1       3      12        0.821276        0.749933        0.110480
       0       3      12        4.644530        4.666048        0.064961
       1       3      12       10.337699       10.298544        0.118170
       2       3      12        3.384160        3.429577        0.087273
       3       3      12       10.042429       10.098515        0.115028
       5       3      12        1.379022        1.587136        0.086403
       6       3      12        2.020535        2.082402        0.139209
       7       3      12        3.247283        3.053457        0.090232
       8       3      12        3.179470        3.264047        0.134829
       9       3      12        3.838894        3.714027        0.109724
     -11       4      12        3.148249        3.104561        0.104428
      -9       4      12        4.262346        4.253469        0.099916
      -8       4      12        7.258239        7.319836        0.098617
      -7       4      12        3.237939        3.408665        0.090383
      -6       4      12        5.947403        5.981806        0.080619
      -5       4      12        2.423234        2.425469        0.065469
      -4       4      12        0.966909        1.112565        0.109569
      -3       4      12        3.031342        2.935575        0.059258
      -2       4      12        0.621451        0.773111        0.128828
      -1       4      12        8.015628        8.047608        0.094181
       0       4      12        8.644563        8.664006        0.103574
       1       4      12        2.195022        2.097904        0.059865
       2       4      12       10.375627       10.411532        0.118816
       3       4      12        2.293891        2.263824        0.081669
       4       4      12        0.769594        0.858196        0.199561
       5       4      12        1.363096        1.339963        0.110207
       6       4      12        0.947353        0.942868        0.209860
       7       4      12        3.919625        3.958030        0.112513
       8       4      12        4.193452        4.127953        0.097817
      -9       5      12        3.068531        3.042302        0.079718
      -8       5      12        1.726394        1.564161        0.096408
      -7       5      12        8.679102        8.708100        0.111705
      -6       5      12        0.849261        0.941754        0.152197
      -5       5      12        5.903804        5.941801        0.090562
      -4       5      12        4.910094        4.761092        0.084662
      -3       5      12        6.214401        6.319494        0.084512
      -2       5      12        1.676216        1.721511        0.088385
      -1       5      12        6.537451        6.570008        0.086182
       0       5      12        4.945740        4.925647        0.071474
       1       5      12        8.256568        8.339604        0.099580
       2       5      12        1.582019        1.468571        0.125775
       3       5      12        2.221462        2.236470        0.095723
       4       5      12        2.387801        2.496017        0.087719
       6       5      12        1.289451        1.321666        0.285953
      -6       6      12        3.598415        3.693237        0.084221
      -5       6      12        0.572176        0.480000        0.480000
      -4       6      12        3.604169        3.649246        0.104955
      -3       6      12        3.379015        3.296513        0.096045
      -2       6      12        1.150716        1.448655        0.120611
      -1       6      12        0.692668        0.456070        0.456070
       0       6      12        3.812142        3.917014        0.070067
       1       6      12        0.628486        0.282666        0.316751
       2       6      12        4.814444        4.917621        0.082541
       3       6      12        2.864772        2.893458        0.081644
       4       6      12        0.745117        0.892973        0.347720
      -2       7      12        1.661663        2.017796        0.261151
     -13       1      13        1.327226        1.311373        0.166996
     -12       1      13        1.524722        1.446720        0.197321
     -11       1      13        1.117220        1.089266        0.174225
     -10       1      13        5.911602        5.961208        0.086772
      -9       1      13        1.034868        1.181059        0.158024
      -8       1      13        0.239766        0.200998        0.335193
      -7       1      13        5.412610        5.393051        0.076473
      -6       1      13        3.937458        3.898846        0.055670
      -5       1      13        5.316158        5.300660        0.071033
      -4       1      13        6.991804        6.956580        0.081189
      -3       1      13        1.605694        1.563394        0.049921
      -2       1      13       10.043509       10.057336        0.113996
      -1       1      13        4.242799        4.246410        0.070048
       0       1      13        9.060027        9.053011        0.107397
       1       1      13        4.592096        4.627850        0.110772
       2       1      13       19.262053       19.222383        0.211596
       3       1      13       10.548944       10.523307        0.119943
       4       1      13        4.463203        4.378356        0.074520
       5       1      13        7.163671        7.120323        0.093019
       6       1      13        6.528917        6.711483        0.096500
       7       1      13        6.884462        6.952553        0.106679
       8       1      13        5.801991        5.731317        0.105040
       9       1      13        9.102624        9.214391        0.114721
     -12       2      13        3.895151        3.910115        0.083498
     -11       2      13        1.252347        1.469320        0.138493
     -10       2      13        5.922143        5.977625        0.087633
      -9       2      13        9.848296        9.733242        0.114926
      -8       2      13        2.483089        2.472489        0.092762
      -7       2      13        3.933330        3.992618        0.062733
      -6       2      13        0.798501        0.812219        0.138869
      -5       2      13       15.154139       15.098675        0.167500
      -4       2      13        3.281377        3.270627        0.050534
      -3       2      13       12.950626       12.906975        0.144530
      -2       2      13        9.801421        9.769698        0.113612
      -1       2      13        6.360784        6.189588        0.077060
       0       2      13        5.635619        5.594819        0.072501
       1       2      13        9.206112        9.177472        0.106530
       2       2      13       10.505526       10.567403        0.120394
       3       2      13        2.977286        2.973130        0.062408
       4       2      13        9.181890        9.164715        0.106735
       5       2      13        0.153734        0.141774        0.589526
       6       2      13        4.685641        4.696807        0.092136
       7       2      13        3.567408        3.610263        0.118702
       8       2      13        3.483882        3.371053        0.097523
     -12       3      13        1.226899        0.914932        0.478583
     -11       3      13        2.765138        2.848895        0.086559
     -10       3      13        0.927525        0.834805        0.260088
      -9       3      13        4.542799        4.643490        0.077858
      -8       3      13        2.174583        2.133495        0.112258
      -7       3      13        4.850603        4.856954        0.078042
      -6       3      13        4.404496        4.477611        0.067849
      -5       3      13        0.295960        0.276043        0.276043
      -4       3      13        1.756337        1.701587        0.064150
      -3       3      13        5.353782        5.369730        0.066618
      -2       3      13        3.390167        3.347387        0.054668
      -1       3      13        1.908768        1.951282        0.096234
       0       3      13        0.319013        0.396863        0.396863
       1       3      13        9.422175        9.395105        0.108071
       2       3      13        0.569475        0.586003        0.259507
       3       3      13        6.190119        6.081365        0.081448
       4       3      13        6.439703        6.305791        0.083975
       5       3      13        3.690661        3.568893        0.107246
       6       3      13        1.387121        1.363121        0.250197
       7       3      13        2.225578        2.327638        0.111651
       8       3      13        4.486304        4.627094        0.120321
     -11       4      13        4.182882        4.172170        0.320417
     -10       4      13        4.836008        4.834253        0.079150
      -9       4      13        4.765114        4.682841        0.077192
      -8       4      13        5.802753        5.832495        0.095597
      -7       4      13        0.533362        0.703847        0.199664
      -6       4      13        6.501129        6.567496        0.086292
      -5       4      13        6.842723        6.720937        0.090779
      -4       4      13        9.301737        9.367390        0.110285
      -3       4      13       10.007184       10.047388        0.120656
      -2       4      13        5.786611        5.769749        0.076946
      -1       4      13        0.966058        0.986458        0.137812
       0       4      13        4.342204        4.306971        0.069637
       1       4      13        4.975446        5.026629        0.073045
       2       4      13        5.990997        6.050785        0.085133
       3       4      13        6.423778        6.364825        0.088521
       4       4      13        1.296214        1.003245        0.191826
       5       4      13        0.107467        0.431625        0.431625
      -9       5      13        0.844674        1.012670        0.167625
      -8       5      13        0.604558        0.670671        0.670671
      -7       5      13        0.643128        0.482286        0.482286
      -6       5      13        1.367471        1.121517        0.124471
      -5       5      13        3.617974        3.649932        0.070406
      -4       5      13        1.272779        1.310420        0.123280
      -3       5      13        1.051565        0.740810        0.231105
      -2       5      13        4.236485        4.104875        0.071018
      -1       5      13        0.200410        0.342637        0.342637
       0       5      13        1.750652        1.589654        0.095432
       1       5      13        1.072927        1.255747        0.110408
       2       5      13        2.182765        2.221283        0.098502
       3       5      13        1.018673        0.543047        0.408140
       5       5      13        1.107737        0.986205        0.205692
       6       5      13        2.207856        2.302455        0.117049
      -7       6      13        1.188578        0.854634        0.854634
      -6       6      13        1.482931        1.596058        0.127010
      -5       6      13        2.204962        2.121580        0.111405
      -4       6      13        7.778082        7.811210        0.109911
      -3       6      13        2.352660        2.370105        0.088680
      -2       6      13        0.800096        0.242487        0.395165
      -1       6      13        3.191281        3.157230        0.074747
       0       6      13        3.778141        3.768023        0.080748
       1       6      13        2.647707        2.730733        0.085038
       2       6      13        1.393408        1.212023        0.161737
       3       6      13        3.416979        3.467708        0.076691
       4       6      13        0.574150        0.444747        0.446544
     -13       0      14        2.196000        2.127463        0.138921
     -12       0      14        4.065274        4.150663        0.115071
     -11       0      14       10.174278       10.394710        0.127773
     -10       0      14        1.596176        1.913505        0.193301
      -9       0      14        2.488055        2.505414        0.107040
      -8       0      14       11.686618       11.531695        0.192824
      -7       0      14        5.702312        5.800603        0.084661
      -6       0      14        9.031082        8.910443        0.104707
      -5       0      14        1.478170        1.487481        0.073409
      -4       0      14        2.375392        2.268612        0.055740
      -3       0      14        7.394111        7.278255        0.090975
      -2       0      14       13.263093       13.384693        0.144602
      -1       0      14       12.405896       12.419742        0.135199
       0       0      14       12.867807       12.849124        0.144007
       1       0      14       16.384963       16.319314        0.177752
       2       0      14       17.470483       17.622996        0.191129
       3       0      14        3.334098        3.420672        0.095315
       4       0      14        0.481206        0.390640        0.390640
       5       0      14        6.982612        7.107531        0.109817
       6       0      14        3.635422        3.704862        0.100559
       7       0      14        6.031116        6.046156        0.123403
       8       0      14       15.913966       15.874193        0.238017
       9       0      14        0.391354        1.569172        0.413490
     -12       1      14        0.690978        0.755712        0.266733
     -11       1      14        4.409859        4.262159        0.075275
     -10       1      14        7.406591        7.402567        0.122045
      -9       1      14        6.460570        6.459334        0.086344
      -8       1      14        1.282959        1.286701        0.140054
      -7       1      14        6.903720        6.933470        0.085477
      -6       1      14        8.343239        8.206461        0.095172
      -5       1      14        9.143443        8.946116        0.102531
      -4       1      14        7.178009        7.138137        0.083068
      -3       1      14        0.955540        0.805543        0.079183
      -2       1      14        7.619426        7.588742        0.088408
      -1       1      14       11.926670       11.938593        0.133086
       0       1      14        5.304531        5.271907        0.072484
       1       1      14       19.836342       19.865800        0.218917
       2       1      14        3.112148        3.177578        0.068559
       3       1      14        1.367640        1.286934        0.134849
       4       1      14        2.707135        2.739544        0.138390
       5       1      14        0.920280        0.859709        0.243430
       6       1      14        0.576865        0.812896        0.244038
       7       1      14        8.553719        8.395118        0.210192
       9       1      14        5.310601        5.471197        0.126387
     -12       2      14        1.006739        1.028688        0.162836
     -11       2      14        2.066433        1.968096        0.085146
     -10       2      14        6.433483        6.494690        0.085790
      -9       2      14        3.787650        3.868074        0.071365
      -8       2      14        5.934773        5.889992        0.081635
      -7       2      14        3.361136        3.216209        0.066606
      -6       2      14        4.511413        4.463407        0.061021
      -5       2      14        1.436219        1.428811        0.092734
      -4       2      14        8.424673        8.337086        0.096819
      -3       2      14        1.568893        1.689497        0.052396
      -2       2      14        6.524031        6.554235        0.081755
      -1       2      14        1.961254        1.921406        0.086821
       0       2      14       13.402198       13.384319        0.148761
       1       2      14        4.559991        4.554778        0.071475
       2       2      14        2.219918        2.235665        0.088225
       3       2      14        5.029278        4.890194        0.071896
       4       2      14        5.750158        5.783684        0.093341
       5       2      14        4.298958        4.185212        0.089483
       6       2      14       10.189086       10.291258        0.126122
       7       2      14        4.538742        4.477946        0.151169
       8       2      14        0.987836        0.853756        0.409122
       9       2      14        4.716292        4.710202        0.128281
     -11       3      14        1.166673        0.657039        0.432762
     -10       3      14        5.017658        5.075431        0.086844
      -9       3      14        4.338907        4.286607        0.076975
      -8       3      14        2.080706        2.082042        0.106137
      -7       3      14        8.385804        8.374425        0.101699
      -6       3      14       13.146115       13.040322        0.157776
      -5       3      14        1.609868        1.640396        0.082064
      -4       3      14        9.970243        9.977725        0.119328
      -3       3      14       14.765457       14.853619        0.167571
      -2       3      14        3.945871        3.994621        0.063464
      -1       3      14        9.079000        9.089224        0.104905
       0       3      14        9.340462        9.355266        0.108645
       1       3      14        6.798755        6.852956        0.086494
       2       3      14        5.121346        5.046583        0.076472
       3       3      14       12.296343       12.305690        0.137288
       5       3      14        9.528322        9.488045        0.114945
       6       3      14        0.450873        0.493862        0.493862
       7       3      14        0.915318        0.788670        0.348783
       8       3      14        4.142726        4.226109        0.111744
     -10       4      14        0.701357        0.454533        0.454533
      -9       4      14        0.890433        0.694334        0.358031
      -7       4      14        3.177637        3.113663        0.069144
      -6       4      14        6.509391        6.426819        0.085683
      -5       4      14        4.682063        4.719110        0.070885
      -4       4      14        8.333503        8.305601        0.098713
      -3       4      14        4.232066        4.217819        0.064748
      -2       4      14        5.141314        5.295470        0.081163
      -1       4      14        3.247788        3.208582        0.066767
       0       4      14        0.538034        0.355106        0.355106
       1       4      14        2.327302        2.368734        0.073826
       2       4      14        4.945940        4.892545        0.081724
       3       4      14        3.148132        3.031254        0.097178
       4       4      14        8.066431        7.957261        0.114047
       5       4      14        2.713854        2.634881        0.084725
       6       4      14        3.044076        2.965367        0.107028
       7       4      14        4.637412        4.870010        0.193259
      -9       5      14        0.749342        0.778909        0.778909
      -8       5      14        1.323685        1.236649        0.141249
      -7       5      14        1.853090        1.799194        0.110260
      -6       5      14        2.711244        2.626081        0.078611
      -5       5      14       12.214941       12.343014        0.139326
      -4       5      14        6.375917        6.385296        0.091966
      -3       5      14        2.189960        2.338675        0.083703
      -2       5      14        2.730582        2.729469        0.077922
      -1       5      14        2.372453        2.413338        0.070946
       0       5      14        6.566798        6.691562        0.092547
       1       5      14        7.763249        7.777789        0.097750
       2       5      14        7.507002        7.570865        0.097780
       3       5      14        2.228480        2.251133        0.202377
       4       5      14        0.401240        0.174356        0.445725
       5       5      14        2.942671        3.132252        0.112566
      -6       6      14        1.638230        1.777301        0.118115
      -5       6      14        0.254024        0.547996        0.547996
      -4       6      14        3.826081        3.790778        0.085242
      -2       6      14        2.155855        2.217093        0.089747
      -1       6      14        0.565414        0.440681        0.440681
       0       6      14        0.971971        0.847644        0.194804
       1       6      14        1.375123        1.434713        0.128994
       2       6      14        3.625825        3.762313        0.090393
       3       6      14        1.177210        1.009257        0.271016
     -12       1      15        6.462056        6.450349        0.088902
     -11       1      15        4.283857        4.359243        0.076020
      -9       1      15        1.309182        0.769480        0.229110
      -8       1      15        7.020431        7.045282        0.087553
      -7       1      15        6.460069        6.511221        0.080980
      -6       1      15        3.262167        3.346640        0.056047
      -5       1      15       11.157033       11.106305        0.124957
      -4       1      15        0.580794        0.557584        0.166176
      -3       1      15        0.662267        0.789937        0.110010
      -2       1      15        5.974464        5.920980        0.073502
      -1       1      15        5.767432        5.679172        0.071143
       0       1      15        3.346671        3.412331        0.068829
       1       1      15        3.632216        3.568753        0.065612
       2       1      15        4.061975        4.083381        0.070277
       3       1      15        3.041590        3.024417        0.091194
       4       1      15        5.427227        5.434979        0.082690
       5       1      15        7.451806        7.460027        0.109177
       6       1      15        2.469139        2.478528        0.116664
       7       1      15        8.285452        8.365465        0.157481
       8       1      15        2.186207        2.264663        0.239324
       9       1      15        1.804188        1.594741        0.332561
     -12       2      15        0.441894        0.365103        0.370016
     -11       2      15        5.597776        5.601964        0.092881
      -9       2      15        1.205520        1.049333        0.164291
      -8       2      15        0.689700        0.294788        0.294788
      -7       2      15       11.367987       11.240996        0.127041
      -6       2      15        2.988941        3.001050        0.052949
      -5       2      15        6.099638        6.101967        0.074613
      -4       2      15       10.471800       10.358089        0.116995
      -3       2      15        9.447184        9.351952        0.107548
      -2       2      15        2.665119        2.459817        0.056652
      -1       2      15        6.245306        6.143452        0.089362
       0       2      15       17.410176       17.470833        0.189340
       1       2      15        1.674139        1.718459        0.099725
       2       2      15        6.297668        6.306584        0.080349
       3       2      15        1.974414        2.004121        0.084069
       4       2      15        9.006547        9.037478        0.124622
       6       2      15        6.918300        6.902246        0.109677
       7       2      15        5.881373        5.825290        0.123097
       8       2      15        2.888057        2.914550        0.123493
     -11       3      15        0.365037        0.564801        0.564801
     -10       3      15        2.800649        2.916710        0.088230
      -9       3      15        2.734058        2.740839        0.079956
      -8       3      15        1.245419        1.120803        0.142795
      -7       3      15        3.861501        3.901026        0.110907
      -6       3      15        6.209346        6.288004        0.080348
      -5       3      15        2.701300        2.649906        0.062938
      -4       3      15        4.177811        4.227647        0.061354
      -3       3      15        2.203594        2.256613        0.050349
      -2       3      15        5.943556        5.994748        0.080274
      -1       3      15        4.269573        4.297441        0.066602
       0       3      15        0.817995        0.907249        0.219789
       1       3      15        1.641985        1.682290        0.090216
       2       3      15        4.015034        3.918673        0.079272
       3       3      15        3.761439        3.620635        0.073665
       4       3      15        0.114906        0.562406        0.562406
       5       3      15        1.617173        1.611986        0.138793
       6       3      15        6.179323        6.137996        0.115788
       7       3      15        0.956594        1.110180        0.249657
     -10       4      15        0.197163        0.181384        0.537991
      -8       4      15        2.960056        2.942601        0.092882
      -7       4      15        6.223666        6.126745        0.083153
      -6       4      15        8.345403        8.321238        0.101871
      -5       4      15        6.408790        6.365611        0.082618
      -4       4      15        1.661716        1.558172        0.081283
      -2       4      15        5.629408        5.714980        0.077162
      -1       4      15       10.870364       10.887608        0.128890
       0       4      15        9.054514        8.983095        0.106328
       1       4      15        7.540323        7.525822        0.105445
       2       4      15        4.165023        4.195116        0.079050
       3       4      15        0.259956        0.482597        0.482597
       4       4      15        3.976316        4.029640        0.096448
       5       4      15        6.086777        6.074702        0.090472
       6       4      15        3.805424        3.879562        0.100408
      -8       5      15        1.451100        1.411489        0.121411
      -7       5      15        0.521284        0.853815        0.241279
      -6       5      15        2.093350        1.865235        0.137172
      -5       5      15        0.509421        0.757958        0.351633
      -4       5      15        0.841944        0.527162        0.527162
      -3       5      15        0.273918        0.233452        0.344042
      -1       5      15        1.898557        1.827457        0.085964
       0       5      15        2.286359        2.090000        0.082165
       1       5      15        0.770959        0.646452        0.286591
       2       5      15        1.881308        1.699794        0.123438
       3       5      15        2.449984        2.353869        0.100938
       4       5      15        0.040931        0.973447        0.232975
       5       5      15        1.608594        1.579810        0.736661
      -6       6      15        3.344086        3.159098        0.238858
      -5       6      15        3.526815        3.662240        0.093486
      -4       6      15        0.121990        0.260768        0.405265
      -3       6      15        0.758528        1.014199        0.195603
      -2       6      15        4.236133        4.141014        0.078011
      -1       6      15        4.015169        4.215092        0.074923
       0       6      15        2.309358        2.154878        0.086110
       1       6      15        6.076481        5.970762        0.107316
     -12       0      16        7.427257        7.432160        0.183022
     -11       0      16        2.073156        2.144831        0.185826
     -10       0      16        2.958965        2.994745        0.137771
      -9       0      16        8.053367        8.250697        0.104471
      -8       0      16        6.087241        6.060116        0.092536
      -7       0      16        4.678025        4.695956        0.105531
      -6       0      16       20.069536       20.044700        0.224004
      -5       0      16        0.551872        0.739189        0.323858
      -4       0      16       13.424411       13.307517        0.146590
      -3       0      16        6.500554        6.507841        0.084369
      -2       0      16        6.068892        6.130416        0.099827
      -1       0      16        8.462353        8.331266        0.103630
       0       0      16        5.765321        5.836780        0.086476
       1       0      16        6.248453        6.301587        0.263707
       2       0      16       10.517258       10.630616        0.120621
       3       0      16        5.891559        5.832324        0.170522
       4       0      16       12.230958       12.338152        0.151684
       5       0      16        6.864937        6.894708        0.104789
       6       0      16        2.551336        2.458312        0.118612
       7       0      16        5.079769        5.114685        0.120588
       8       0      16        1.587830        2.046705        0.308315
     -12       1      16        2.353690        2.335466        0.104995
     -11       1      16        2.739369        2.821755        0.074047
     -10       1      16        1.710022        1.779916        0.101494
      -9       1      16        2.824454        2.807953        0.077916
      -8       1      16        5.181628        5.152378        0.075273
      -7       1      16        4.188774        4.206543        0.066132
      -6       1      16        1.346600        1.416545        0.087485
      -5       1      16       13.078532       13.095801        0.145511
      -4       1      16        8.277020        8.215717        0.097281
      -3       1      16       10.036784        9.981783        0.113552
      -2       1      16        1.802879        1.729104        0.096529
      -1       1      16        4.474524        4.467662        0.066298
       0       1      16        3.383407        3.253152        0.074316
       1       1      16        8.534301        8.487049        0.101287
       2       1      16        1.191026        1.362828        0.141026
       3       1      16       13.484738       13.392909        0.143758
       4       1      16        3.167054        3.150254        0.089421
       5       1      16        0.548912        0.805792        0.462571
       6       1      16        8.950889        8.832270        0.118029
       7       1      16        0.568592        0.816701        0.816701
       8       1      16        1.397656        1.204201        0.271409
     -12       2      16        0.803061        1.024500        0.317817
     -11       2      16        0.856258        1.016612        0.142770
     -10       2      16        1.468860        1.441111        0.118613
      -9       2      16        5.452101        5.409621        0.089565
      -8       2      16       10.688450       10.763364        0.123345
      -7       2      16        6.143432        6.237948        0.079864
      -6       2      16        1.030626        1.090275        0.091676
      -5       2      16        3.154993        3.195935        0.056349
      -4       2      16        5.625203        5.598214        0.079428
      -3       2      16        6.753012        6.732459        0.082722
      -2       2      16       10.861932       10.756858        0.121070
      -1       2      16        0.420148        0.669328        0.669328
       0       2      16        2.961334        2.785678        0.078151
       1       2      16        4.149281        4.077622        0.071127
       2       2      16        6.313892        6.309437        0.107986
       3       2      16        2.402945        2.643123        0.099818
       4       2      16        2.673457        2.807080        0.087742
       5       2      16        6.026523        6.094096        0.097430
       6       2      16        4.887900        4.652849        0.111703
       7       2      16        1.859880        1.756104        0.194822
       8       2      16        2.483303        2.578119        0.131305
     -11       3      16        3.352093        3.216831        0.084260
     -10       3      16        0.711593        0.246982        0.392706
      -9       3      16        3.037175        2.968417        0.086230
      -8       3      16        7.362092        7.434312        0.105602
      -7       3      16        8.320256        8.294034        0.103735
      -6       3      16        2.393053        2.236985        0.069198
      -5       3      16        0.045695        0.478121        0.478121
      -4       3      16        3.573211        3.441657        0.074759
      -3       3      16        0.105936        0.437721        0.287056
      -2       3      16       10.110465       10.119783        0.117283
      -1       3      16       18.991562       18.977091        0.204505
       0       3      16        1.949001        1.808093        0.080349
       1       3      16        0.952692        0.854634        0.180320
       2       3      16        3.395123        3.379941        0.075398
       3       3      16        5.006494        5.082814        0.105968
       4       3      16        8.410590        8.457364        0.118539
       5       3      16       10.042219       10.118300        0.124802
       6       3      16        4.149343        4.113150        0.150575
       7       3      16        2.483135        2.871237        0.129978
     -10       4      16        5.697646        5.710954        0.104975
      -9       4      16        0.288368        0.713512        0.271585
      -8       4      16        2.837436        3.003465        0.096112
      -7       4      16        5.400190        5.510354        0.085780
      -6       4      16        1.246003        1.355249        0.133775
      -4       4      16        2.425966        2.305775        0.069819
      -3       4      16        3.570243        3.541610        0.065117
      -2       4      16        6.729709        6.710440        0.087449
      -1       4      16        3.584504        3.520937        0.076957
       0       4      16        7.173721        7.255412        0.090846
       1       4      16        6.282738        6.251000        0.084640
       2       4      16        0.061871        0.574195        0.574195
       3       4      16        2.678965        2.734227        0.087324
       4       4      16        0.856760        0.673276        0.396509
       5       4      16        2.034588        1.887485        0.188103
       6       4      16        3.470056        3.332867        0.130680
      -8       5      16        0.158706        0.426028        0.426028
      -7       5      16        0.832772        0.947576        0.192328
      -6       5      16        4.861718        4.975942        0.082477
      -5       5      16        1.565573        1.649970        0.124552
      -4       5      16        0.470043        1.007472        0.208035
      -3       5      16        7.347181        7.417614        0.102903
      -2       5      16        6.417538        6.464054        0.093183
      -1       5      16        0.849549        0.967884        0.152225
       0       5      16        8.590189        8.543594        0.104815
       1       5      16        4.637332        4.578428        0.080762
       2       5      16        4.564850        4.606517        0.076837
       3       5      16        3.602077        3.624224        0.095910
       4       5      16        4.920843        4.962963        0.143938
      -5       6      16        0.808907        0.984175        0.217689
      -4       6      16        1.799056        1.690148        0.136153
      -3       6      16        0.425904        0.675870        0.599058
      -2       6      16        1.377267        1.378477        0.134693
      -1       6      16        1.358936        1.196328        0.135998
       0       6      16        2.387869        2.593376        0.094276
       1       6      16        1.913674        2.095447        0.125092
     -12       1      17        1.564885        1.670090        0.108968
     -10       1      17        6.770591        6.981117        0.093955
      -9       1      17       10.519993       10.515703        0.122917
      -8       1      17        4.615472        4.665405        0.074000
      -7       1      17        8.358657        8.347874        0.099601
      -6       1      17        1.814322        1.778764        0.061120
      -5       1      17        7.151624        7.090980        0.084483
      -4       1      17        3.779117        3.831840        0.058778
      -3       1      17       13.652609       13.666016        0.151210
      -2       1      17        9.811264        9.786010        0.111715
      -1       1      17        2.263174        2.245930        0.062355
       0       1      17        7.887859        7.916502        0.099213
       1       1      17        3.387056        3.467420        0.073749
       2       1      17        3.677481        3.714027        0.088286
       3       1      17        2.022839        2.020767        0.121978
       4       1      17        5.175816        5.270674        0.086177
       6       1      17        1.106190        0.354260        0.538041
       7       1      17        3.234731        3.117563        0.146334
       8       1      17        0.704191        1.149348        0.502200
     -11       2      17        1.498322        1.554992        0.095746
     -10       2      17        3.363107        3.480517        0.075815
      -9       2      17        5.076277        4.982269        0.077679
      -8       2      17        2.520177        2.284404        0.102799
      -7       2      17        2.533686        2.478568        0.074218
      -6       2      17        5.395292        5.367961        0.073907
      -5       2      17        4.950689        4.852422        0.078849
      -4       2      17        4.838733        4.826282        0.068552
      -3       2      17        1.780529        1.674903        0.095061
      -2       2      17       13.190265       13.198106        0.147052
      -1       2      17        0.382242        0.267395        0.323113
       0       2      17        0.224440        0.371618        0.385151
       1       2      17        3.549760        3.608324        0.090086
       2       2      17       12.027365       12.038688        0.134907
       3       2      17        4.618689        4.892443        0.099219
       4       2      17        4.010804        4.021194        0.130307
       5       2      17        8.761956        8.977249        0.115026
       6       2      17        2.075885        2.137826        0.182858
       7       2      17        0.083557        0.605475        0.605475
     -11       3      17        3.735062        3.786819        0.171574
     -10       3      17        2.118389        2.047853        0.104042
      -9       3      17        0.629325        0.475079        0.475079
      -8       3      17        7.104628        7.162402        0.100886
      -7       3      17        0.774715        0.533667        0.533667
      -6       3      17        1.422969        1.534568        0.105268
      -5       3      17        0.535887        0.605310        0.328182
      -4       3      17        6.721474        6.697014        0.083392
      -3       3      17        1.934182        1.917316        0.063833
      -2       3      17        3.709011        3.609155        0.061621
      -1       3      17        6.002388        5.996582        0.082447
       0       3      17        3.996495        3.941700        0.086833
       1       3      17        2.201972        2.337092        0.102568
       2       3      17        0.847487        0.845163        0.301196
       3       3      17        4.684295        4.726944        0.132056
       4       3      17        3.014337        3.054898        0.090020
       6       3      17        1.317528        1.488657        0.242664
      -7       4      17        3.338381        3.345295        0.074057
      -5       4      17        2.744054        2.750273        0.072288
      -4       4      17        3.808286        3.881623        0.072424
      -3       4      17        5.748691        5.741515        0.081480
      -2       4      17        5.888826        5.807065        0.078540
      -1       4      17        5.699340        5.522862        0.093681
       0       4      17        1.587890        1.617220        0.096299
       1       4      17        3.556524        3.579804        0.072241
       2       4      17        4.397803        4.389875        0.094412
       3       4      17        7.040220        7.109641        0.097438
       4       4      17        7.512056        7.558836        0.182455
       5       4      17        3.874504        3.921862        0.090152
      -7       5      17        2.754890        2.603325        0.091015
      -6       5      17        0.885570        0.989141        0.180748
      -5       5      17        1.292832        1.322687        0.164283
      -4       5      17        2.307070        2.305493        0.108313
      -3       5      17        1.803548        1.603216        0.124669
      -2       5      17        1.392111        1.217580        0.124785
      -1       5      17        1.220305        1.021029        0.140631
       0       5      17        1.023122        0.836062        0.248015
       1       5      17        0.938125        0.528110        0.528110
       2       5      17        0.617888        0.690869        0.269799
      -3       6      17        4.691952        4.731385        0.100834
      -1       6      17        2.618371        2.366115        0.152972
     -12       0      18        1.288912        1.041489        0.280569
     -11       0      18        6.138022        6.192576        0.355539
     -10       0      18       13.803572       13.999286        0.185162
      -9       0      18        0.936828        0.672012        0.367709
      -8       0      18        2.770612        3.014946        0.136509
      -7       0      18        4.861009        4.737721        0.099726
      -6       0      18        6.910769        6.886146        0.095932
      -5       0      18        9.104745        9.041184        0.106980
      -4       0      18       20.326705       20.388968        0.222411
      -3       0      18       10.269007       10.257193        0.140375
      -2       0      18        4.020031        3.957524        0.078349
      -1       0      18       13.734265       13.724066        0.146880
       0       0      18        1.286035        1.217580        0.152263
       1       0      18       16.488312       16.433807        0.179269
       2       0      18        4.002676        4.112177        0.193121
       3       0      18        5.629868        5.725557        0.182633
       4       0      18        0.714358        0.694118        0.694118
       5       0      18        2.369135        1.981414        0.291029
       6       0      18        6.045842        6.243877        0.176505
       7       0      18        7.142025        7.192288        0.179799
     -11       1      18        5.320076        5.395183        0.088018
     -10       1      18        2.733167        2.589961        0.085925
      -9       1      18        4.525120        4.648118        0.076794
      -8       1      18        5.678276        5.715768        0.079013
      -7       1      18        0.796000        0.426497        0.426497
      -6       1      18        1.443971        1.185875        0.093492
      -5       1      18        1.249412        1.084343        0.136398
      -4       1      18        1.749017        1.712075        0.070277
      -3       1      18       10.982053       10.989085        0.128607
      -2       1      18        5.128445        5.117714        0.068754
      -1       1      18        6.877656        6.924955        0.086680
       0       1      18        8.905462        8.962589        0.113126
       1       1      18        3.618848        3.626982        0.077053
       2       1      18        8.137205        8.171903        0.147254
       3       1      18        2.994084        2.916642        0.108084
       4       1      18        1.218650        1.169231        0.238156
       5       1      18        4.180419        4.110839        0.095494
       6       1      18        3.113141        3.070472        0.096351
       7       1      18        1.168601        0.837675        0.837675
     -11       2      18        2.671338        2.669888        0.094349
     -10       2      18        1.391529        1.269685        0.136857
      -9       2      18        6.711196        6.752703        0.092148
      -8       2      18        6.528463        6.539037        0.093108
      -7       2      18        3.816974        3.855775        0.068164
      -6       2      18        7.727767        7.675415        0.094057
      -5       2      18        3.903824        3.850195        0.062451
      -4       2      18        4.933341        4.825557        0.074136
      -3       2      18       11.627340       11.638728        0.132643
      -2       2      18        9.272224        9.287626        0.109609
      -1       2      18        4.134175        4.006120        0.070260
       0       2      18        6.067924        6.087035        0.087452
       1       2      18        0.698363        0.951367        0.159218
       2       2      18        2.627779        2.394849        0.124210
       3       2      18        8.033983        7.990369        0.104306
       4       2      18        4.128938        4.159808        0.093483
       5       2      18        2.982812        2.790645        0.273563
       6       2      18        1.528198        1.398642        0.191373
     -10       3      18        1.049573        1.310916        0.168287
      -9       3      18        2.913404        2.932644        0.123979
      -7       3      18        5.531975        5.523948        0.092189
      -6       3      18        5.145819        5.135173        0.073948
      -5       3      18        6.291704        6.225432        0.081899
      -4       3      18        2.792199        2.680093        0.063645
      -3       3      18        3.378843        3.323101        0.062426
      -2       3      18        5.349317        5.396295        0.075863
      -1       3      18        1.900399        1.909241        0.086934
       0       3      18        3.795638        3.762845        0.091333
       1       3      18       10.671198       10.719142        0.125276
       2       3      18        2.175770        2.099309        0.112780
       3       3      18        2.510089        2.577227        0.151387
       4       3      18       10.013693       10.112863        0.121367
       6       3      18        5.005998        4.786230        0.126295
      -9       4      18        0.936953        0.761906        0.682533
      -8       4      18        3.911755        3.767625        0.086729
      -6       4      18        4.450988        4.409195        0.091557
      -5       4      18        7.133892        7.150874        0.091696
      -4       4      18        2.561260        2.459837        0.155993
      -3       4      18        3.578050        3.665106        0.073727
      -2       4      18        1.840754        1.839293        0.090294
       0       4      18        2.709620        2.644768        0.087016
       1       4      18        1.541098        1.700118        0.164344
       2       4      18        5.807072        5.905252        0.100426
       3       4      18        5.436553        5.573688        0.172114
       4       4      18        0.811320        1.063250        0.245387
      -7       5      18        3.353725        3.444416        0.221839
      -6       5      18        2.134187        2.295953        0.101916
      -5       5      18        2.028866        2.144598        0.117630
      -4       5      18        6.047802        5.988906        0.091873
      -3       5      18        2.027882        2.056380        0.120483
       0       5      18        1.697724        1.739914        0.099060
       1       5      18        0.166952        0.292062        0.523414
       2       5      18        6.958914        6.887089        0.101369
     -11       1      19        5.869715        5.950546        0.100760
     -10       1      19        2.412317        2.561445        0.097870
      -9       1      19        2.947430        3.003931        0.071969
      -7       1      19        9.076882        9.025852        0.108565
      -6       1      19        6.045237        6.064569        0.079170
      -5       1      19       11.294052       11.289376        0.127386
      -4       1      19       12.860478       12.930584        0.145827
      -3       1      19        0.893625        0.552540        0.400882
      -2       1      19        2.319942        2.318577        0.066733
      -1       1      19        5.502334        5.456831        0.073709
       0       1      19       12.571557       12.610313        0.139547
       1       1      19        6.037053        6.045494        0.088146
       2       1      19       10.275374       10.305338        0.121037
       3       1      19        4.874015        4.862921        0.104770
       4       1      19        2.067515        1.870294        0.138186
       5       1      19        1.614932        1.739425        0.212697
       6       1      19        4.238779        4.128317        0.129692
     -11       2      19        1.720766        1.777639        0.280341
     -10       2      19        0.155998        0.709084        0.311466
      -9       2      19        3.464568        3.325056        0.106516
      -8       2      19        3.359966        3.208738        0.082878
      -7       2      19        0.940784        0.872181        0.146509
      -6       2      19        2.853819        2.848579        0.082155
      -5       2      19        5.914652        5.847564        0.077035
      -4       2      19        4.376191        4.467773        0.068001
      -3       2      19        1.071694        1.140439        0.178357
      -2       2      19        5.072143        4.979859        0.093654
      -1       2      19        3.563749        3.600972        0.071666
       0       2      19        6.203235        6.048306        0.086427
       1       2      19        4.323724        4.311032        0.078657
       3       2      19        6.722814        6.822829        0.097801
       4       2      19        2.961911        2.963899        0.114478
       5       2      19        2.900849        2.975500        0.120697
       6       2      19        0.461823        0.393446        0.402355
     -10       3      19        1.637186        1.660361        0.141151
      -8       3      19        1.760342        1.817636        0.141808
      -7       3      19        0.632479        0.737767        0.334406
      -6       3      19        6.896585        7.027660        0.090297
      -5       3      19        4.288572        4.318333        0.070039
      -4       3      19        0.187180        0.115758        0.365490
      -3       3      19        5.652167        5.681813        0.082795
      -2       3      19        2.098653        1.925279        0.084138
      -1       3      19        3.534354        3.603748        0.099180
       0       3      19        1.099714        1.042401        0.152907
       1       3      19        6.799142        6.779307        0.100010
       2       3      19        0.987921        1.432760        0.176137
       3       3      19        1.543147        1.388236        0.179518
       4       3      19        2.784607        2.715879        0.110807
       5       3      19        3.628940        3.515537        0.173232
      -8       4      19        0.096872        0.816517        0.264158
      -7       4      19        1.497826        1.559327        0.199621
      -6       4      19        1.687907        1.670060        0.130222
      -5       4      19        1.202779        1.314040        0.125595
      -3       4      19        0.913877        0.859186        0.196992
      -2       4      19        0.906935        1.028105        0.163871
      -1       4      19        1.372927        1.327893        0.136172
       0       4      19        3.318740        3.292264        0.092107
       1       4      19        3.692642        3.812873        0.117470
       2       4      19        3.402312        3.307718        0.093064
       3       4      19        1.782355        1.634717        0.175368
       4       4      19        0.899604        0.935094        0.935094
      -6       5      19        0.767179        0.683593        0.683593
      -5       5      19        1.786543        1.643928        0.170531
      -4       5      19        1.170949        1.310572        0.159356
      -2       5      19        2.158789        2.219797        0.112524
      -1       5      19        1.075429        1.256543        0.172892
       0       5      19        2.406621        2.311688        0.116056
       1       5      19        0.969877        0.832226        0.292411
     -11       0      20        2.550938        2.100714        0.270823
     -10       0      20        2.372009        2.034281        0.185714
      -9       0      20        1.797732        1.540195        0.179313
      -8       0      20       11.325339       11.476062        0.134545
      -7       0      20        1.306479        1.114136        0.186020
      -6       0      20        5.563470        5.598482        0.104303
      -5       0      20       17.607097       17.704802        0.191949
      -3       0      20        5.523359        5.456739        0.091294
      -2       0      20        7.215022        7.245136        0.100908
      -1       0      20       11.680853       11.651180        0.131198
       0       0      20        5.717863        5.710166        0.090202
       1       0      20       16.776717       16.774087        0.189154
       2       0      20        7.694869        7.764406        0.120192
       3       0      20       10.633732       10.752209        0.186699
       4       0      20        0.133960        1.309466        0.553159
       5       0      20        2.451519        2.215491        0.280782
       6       0      20        8.381888        8.410470        0.179066
     -11       1      20        1.202779        1.380109        0.176323
     -10       1      20        0.245833        0.583267        0.583267
      -9       1      20        3.632311        3.687411        0.082831
      -8       1      20        1.901136        1.657920        0.101225
      -7       1      20        3.696506        3.787479        0.075876
      -6       1      20        9.276213        9.267524        0.108212
      -5       1      20        1.328242        1.004191        0.124532
      -4       1      20        6.108265        6.012903        0.081798
      -3       1      20        2.565950        2.532390        0.064334
      -2       1      20        1.761197        1.801416        0.096922
      -1       1      20        2.951129        2.828021        0.071029
       0       1      20        3.080000        3.052278        0.075669
       1       1      20        4.044406        3.980703        0.083268
       2       1      20        8.894820        8.952877        0.121965
       3       1      20        1.181678        0.928278        0.506496
       4       1      20        7.378484        7.504998        0.114802
       5       1      20        2.026000        1.861988        0.163342
     -10       2      20        1.040046        1.116557        0.150638
      -9       2      20        1.162695        1.112834        0.196810
      -8       2      20        1.212849        1.453272        0.130850
      -7       2      20        8.500146        8.586152        0.106824
      -6       2      20        8.015709        7.999125        0.098555
      -5       2      20        0.159276        0.469681        0.469681
      -4       2      20        0.565948        0.695342        0.182409
      -3       2      20        3.277349        3.277804        0.066107
      -2       2      20        4.654259        4.662832        0.096761
      -1       2      20       12.314582       12.477580        0.139833
       0       2      20        8.947258        9.063333        0.112299
       1       2      20        1.258008        1.418274        0.142068
       2       2      20        2.429744        2.302672        0.111554
       3       2      20        4.458775        4.504331        0.097745
       4       2      20        3.053231        3.023839        0.292465
       5       2      20        7.327745        7.404796        0.115214
      -8       3      20        4.908948        4.956309        0.094828
      -7       3      20        2.818700        2.757444        0.098723
      -6       3      20        1.718292        1.789581        0.108094
      -5       3      20        0.955311        0.883742        0.210021
      -4       3      20        4.359717        4.258521        0.068771
      -3       3      20        3.653351        3.556121        0.094619
      -2       3      20        6.895117        6.893185        0.094362
      -1       3      20        0.876238        0.822861        0.214420
       0       3      20        6.202783        6.130008        0.098590
       1       3      20        0.886784        0.975192        0.224926
       2       3      20        0.961666        1.325745        0.196365
       3       3      20        1.214909        1.014002        0.295949
      -7       4      20        0.861881        0.751665        0.417150
      -5       4      20        0.205264        0.441588        0.441588
      -4       4      20        3.735450        3.772532        0.077265
      -3       4      20        5.351827        5.302735        0.084594
      -2       4      20        2.872647        2.802267        0.094759
      -1       4      20        5.517871        5.609100        0.086781
       0       4      20        3.530184        3.491848        0.099798
       1       4      20        2.820227        2.812614        0.090703
       3       4      20        0.094928        0.741013        0.408597
      -4       5      20        0.992362        0.856621        0.357722
      -3       5      20        2.778230        2.703849        0.104580
      -2       5      20        3.930849        3.983717        0.088848
      -1       5      20        0.159680        0.487955        0.487955
     -10       1      21        1.219183        1.593895        0.132354
      -9       1      21        4.651862        4.718474        0.081881
      -8       1      21        3.606121        3.632217        0.079472
      -7       1      21        3.084450        3.141051        0.086399
      -6       1      21        6.328460        6.281640        0.082769
      -5       1      21        1.744271        1.524697        0.112889
      -4       1      21        2.186496        2.143642        0.074898
      -3       1      21        5.016670        5.011686        0.078432
      -2       1      21       13.478645       13.522574        0.159565
      -1       1      21        6.566032        6.601894        0.093054
       0       1      21        7.111297        7.251621        0.093828
       1       1      21        5.530808        5.502363        0.094036
       2       1      21        5.455944        5.286398        0.105375
       3       1      21        3.656723        3.655270        0.099711
       4       1      21        6.574535        6.810653        0.122081
       5       1      21        8.560196        8.659042        0.182427
     -10       2      21        1.789310        1.691686        0.980208
      -9       2      21        4.659554        4.719958        0.100109
      -7       2      21        6.154447        6.169684        0.086593
      -6       2      21        2.200660        2.197590        0.079336
      -5       2      21        0.788638        0.350714        0.350714
      -4       2      21        3.750038        3.713624        0.066159
      -3       2      21        5.851367        5.786536        0.078559
      -2       2      21        1.318233        1.279687        0.119903
      -1       2      21        1.809491        1.625146        0.128884
       0       2      21        6.419355        6.460882        0.087029
       1       2      21        2.707282        2.790018        0.086280
       3       2      21        4.056630        4.123954        0.100150
       4       2      21        2.670821        2.826853        0.110551
      -9       3      21        1.128553        1.208429        0.690355
      -8       3      21        0.304559        0.665056        0.665056
      -7       3      21        2.881729        2.918578        0.092061
      -6       3      21        1.069331        0.840655        0.352392
      -5       3      21        1.659176        1.360698        0.128424
      -4       3      21        2.213470        2.250800        0.074174
      -3       3      21        4.431485        4.501777        0.077300
      -2       3      21        0.053914        0.038730        0.492872
      -1       3      21        6.344953        6.423473        0.088411
       0       3      21        2.857510        2.916179        0.083424
       1       3      21        1.924700        1.787037        0.208778
       2       3      21        2.315115        2.274511        0.150246
       3       3      21        3.398558        3.133385        0.123983
      -7       4      21        4.868126        4.860144        0.135739
      -6       4      21        2.071559        2.181811        0.114881
      -5       4      21        0.758530        0.574369        0.574369
      -4       4      21        0.899493        1.055983        0.226947
      -3       4      21        1.431847        1.465844        0.126516
      -2       4      21        2.648338        2.632033        0.107335
      -1       4      21        2.703544        2.795800        0.086096
       1       4      21        0.505107        0.654064        0.654064
     -10       0      22        2.061544        1.881994        0.148269
      -9       0      22        4.618619        4.651021        0.109766
      -8       0      22        0.902766        0.308707        0.439825
      -7       0      22        1.214595        0.748999        0.409294
      -6       0      22        2.908639        3.262055        0.256227
      -5       0      22        0.827389        0.795236        0.336978
      -4       0      22        2.033984        2.070507        0.105564
      -3       0      22       17.401440       17.527122        0.185265
      -2       0      22        3.748000        3.811693        0.090940
      -1       0      22        1.439253        1.021763        0.279133
       0       0      22        7.120037        7.122570        0.196965
       1       0      22        3.694852        3.552745        0.110508
       2       0      22        6.913553        7.026521        0.188100
       3       0      22       10.338227       10.541821        0.185181
       4       0      22        9.548146        9.924767        0.181770
     -10       1      22        5.901224        5.958188        0.154396
      -9       1      22        0.293912        0.549545        0.549545
      -7       1      22        2.027032        2.040539        0.129806
      -6       1      22        2.127350        2.036394        0.136552
      -5       1      22        2.129025        2.027979        0.080391
      -4       1      22        8.322104        8.386537        0.102999
      -3       1      22        2.584936        2.486121        0.075105
      -2       1      22        5.887760        5.914136        0.086357
      -1       1      22        6.219819        6.214499        0.097555
       0       1      22        3.611074        3.558089        0.123559
       1       1      22        3.075332        2.925013        0.091252
       2       1      22        1.441306        1.453719        0.190628
       3       1      22        1.696412        1.555924        0.207889
       4       1      22        3.866216        3.851753        0.129254
      -9       2      22        2.901095        2.817676        0.116806
      -8       2      22        0.815549        1.011682        0.261015
      -7       2      22        3.772898        3.728941        0.080105
      -6       2      22        0.653685        0.783964        0.248801
      -5       2      22        5.539966        5.493178        0.079861
      -4       2      22        3.490967        3.627534        0.069023
      -3       2      22        0.179608        0.480208        0.480208
      -2       2      22        5.488517        5.444447        0.084036
      -1       2      22        7.716736        7.665572        0.098473
       0       2      22        1.127160        0.930323        0.260323
       1       2      22        5.982568        5.981137        0.095646
       2       2      22        3.072117        3.095658        0.123151
       3       2      22        2.361820        2.603402        0.133523
      -8       3      22        8.560778        8.641586        0.141586
      -7       3      22        2.959398        2.959476        0.157263
      -6       3      22        3.853046        3.786159        0.102547
      -5       3      22        0.649372        0.629365        0.288630
      -4       3      22        1.845650        1.648059        0.103100
      -3       3      22        5.633238        5.497909        0.083299
      -2       3      22        5.853111        5.927225        0.085479
      -1       3      22        4.051750        4.044750        0.077257
       0       3      22        3.730330        3.666333        0.081504
       1       3      22        0.044605        0.399500        0.399500
       2       3      22        3.861529        3.837968        0.091503
      -5       4      22        2.792502        2.683822        0.115671
      -4       4      22        2.936158        2.954150        0.083226
      -3       4      22        0.156339        0.816149        0.236667
      -2       4      22        0.920919        0.898387        0.233406
      -1       4      22        1.936207        1.744076        0.116869
       0       4      22        1.903455        1.843692        0.175549
      -9       1      23        2.569593        2.566145        0.092989
      -8       1      23        1.780432        1.819478        0.268639
      -7       1      23        1.785188        1.961199        0.120465
      -6       1      23        2.575719        2.442826        0.106975
      -5       1      23        0.812495        0.303150        0.303892
      -4       1      23        5.437827        5.429549        0.096632
      -3       1      23        2.464623        2.461240        0.074045
      -2       1      23        0.065062        0.582065        0.582065
      -1       1      23        2.257900        2.405598        0.103077
       0       1      23        5.817012        5.832581        0.088453
       1       1      23        5.113083        5.000800        0.096720
       2       1      23        4.689626        4.708291        0.115470
       3       1      23        8.397333        8.633423        0.120668
      -8       2      23        2.965820        2.917259        0.097419
      -7       2      23        3.397698        3.635382        0.097020
      -6       2      23        1.355132        1.254592        0.123530
      -5       2      23        4.824209        4.778180        0.079350
      -4       2      23        7.549040        7.566571        0.114189
      -3       2      23        0.707793        0.977650        0.152241
      -2       2      23        5.756769        5.722325        0.083708
       0       2      23        3.558596        3.522215        0.075913
       1       2      23        1.185256        1.723862        0.120615
       2       2      23        5.888832        5.846024        0.095546
       3       2      23        1.841341        2.109052        0.265441
      -7       3      23        0.707631        0.365650        0.558850
      -6       3      23        1.638777        1.598343        0.112779
      -5       3      23        3.418246        3.531006        0.076443
      -4       3      23        1.119136        1.148695        0.188174
      -3       3      23        0.379482        0.271846        0.331230
      -2       3      23        1.948513        1.895284        0.092286
      -1       3      23        2.572738        2.593280        0.083359
       0       3      23        0.543237        0.359305        0.359305
       1       3      23        2.694674        2.611628        0.082181
      -3       4      23        4.788117        4.813315        0.185032
      -8       0      24        1.414562        1.280117        0.278768
      -7       0      24        4.948434        4.748473        0.235381
      -6       0      24        6.189243        6.115717        0.158369
      -5       0      24        1.254821        0.938669        0.423985
      -4       0      24        2.418257        2.510339        0.220579
      -2       0      24        0.445521        0.543507        0.543507
      -1       0      24        8.322145        8.316189        0.184891
       0       0      24        2.013047        2.186207        0.152934
       1       0      24        1.978279        2.077162        0.141393
       2       0      24       10.445412       10.752209        0.268412
      -8       1      24        5.245962        5.177934        0.099351
      -7       1      24        1.586222        1.650879        0.142734
      -6       1      24        0.907844        0.819024        0.251045
      -5       1      24        6.988379        6.997785        0.092932
      -4       1      24        2.911804        2.867159        0.097069
      -3       1      24        0.847731        1.230163        0.136545
      -2       1      24        2.681148        2.679739        0.079181
      -1       1      24        1.359015        1.246716        0.147898
       0       1      24        3.607361        3.714162        0.076580
       1       1      24        6.686693        6.731865        0.095601
       2       1      24        5.158532        5.192591        0.110859
      -7       2      24        3.799232        3.793284        0.085049
      -6       2      24        0.852488        0.617009        0.353950
      -5       2      24        2.296001        2.294275        0.118201
      -4       2      24        2.693866        2.704774        0.076771
      -3       2      24        2.959448        3.020414        0.078578
      -2       2      24        1.235162        1.342386        0.143678
      -1       2      24        1.080309        1.081619        0.173159
       0       2      24        4.768592        4.783095        0.079373
       1       2      24        5.588079        5.572522        0.100319
      -5       3      24        5.213655        5.087337        0.117730
      -4       3      24        0.382147        0.560357        0.560357
      -3       3      24        5.887687        5.705436        0.082447
      -2       3      24        2.265147        2.123605        0.135918
      -1       3      24        6.439377        6.544540        0.090316
      -7       1      25        4.796582        4.869394        0.109457
      -6       1      25        1.940384        1.687276        0.118455
      -5       1      25        1.785638        1.807069        0.145895
      -4       1      25        3.689152        3.760718        0.081588
      -3       1      25        1.980871        1.843502        0.121672
      -2       1      25        1.325775        1.336974        0.117671
      -1       1      25        2.074679        2.247599        0.091816
       0       1      25        1.734601        1.732224        0.099925
       1       1      25        2.796575        2.845119        0.113690
      -6       2      25        6.098894        5.990159        0.160150
      -4       2      25        3.162435        3.287704        0.082864
      -3       2      25        0.632442        0.567010        0.379927
      -2       2      25        6.781304        6.770672        0.089804
      -1       2      25        1.265503        0.929139        0.192865
       0       2      25        5.062347        5.242137        0.183185
      -6       0      26        3.828075        3.831840        0.231007
      -5       0      26        6.552341        6.815790        0.191517
      -4       0      26        5.974826        5.935234        0.129116
      -3       0      26        3.635007        4.004497        0.137069
      -2       0      26        3.483658        3.441802        0.118550
      -1       0      26        4.413726        4.399318        0.108747
      -5       1      26        3.019779        3.037367        0.092626
      -4       1      26        2.727363        2.611590        0.087407
      -3       1      26        7.322664        7.320997        0.098463
      -2       1      26        2.233415        2.316528        0.087559
      -1       1      26        0.989141        0.752197        0.328051

# start Validation Reply Form
_vrf_PLAT417_HAR_B3LYP_oxa15_12
;
PROBLEM: Short Inter D-H..H-D
RESPONSE: This is a very strong hydrogen bond and this is the reason why
the distance is so short.
;
# end Validation Reply Form
