# Supplementary material for: On the accuracy and precision of X-ray and neutron diffraction results as a function of resolution and the electron density model
Source: IUCrJ. 2020 Aug 25;7(Pt 5):920–33. doi: 10.1107/S2052252520010441 (PMC7467170; doi:10.1107/S2052252520010441)
Supplement: Supplementary file 2 [file m-07-00920-sup2.zip › cif_deposition/HAR_BLYP_oxa01_07.cif]

# ========================
# TONTO generated CIF file
# ========================

data_HAR_BLYP_oxa01_07

_audit_creation_date               2016-1-14
_audit_creation_method             'Tonto 3.2.0 v. 196f026'

# --------------------
# Chemical information
# --------------------

_chemical_formula_sum             'C2 H6 O6'
_chemical_formula_moiety          'C2 H2 O4, 2(H2 O)'
_chemical_formula_weight           126.07
_chemical_compound_source          'see text'
_chemical_absolute_configuration   unk

# --------------------
# Symmetry information
# --------------------

_symmetry_cell_setting             Monoclinic
_symmetry_space_group_name_H-M     'P 21/c'
_symmetry_space_group_name_Hall    '-P 2ybc'
_symmetry_Int_Tables_number        '14'

loop_
    _symmetry_equiv_pos_as_xyz
'+x, +y, +z'
'-x, -y, -z'
'-x, +y+1/2, -z+1/2'
'+x, -y+1/2, +z+1/2'

# ---------------------
# Unit cell information
# ---------------------

_cell_length_a                      6.0913(4)
_cell_length_b                      3.4919(2)
_cell_length_c                      11.8405(7)
_cell_angle_alpha                   90.00
_cell_angle_beta                    103.839(3)
_cell_angle_gamma                   90.00
_cell_volume  244.54(3) 

_cell_formula_units_Z             2
_cell_measurement_reflns_used     8051
_cell_measurement_temperature     100(1)
_cell_measurement_theta_max       30.52
_cell_measurement_theta_min       3.44
_exptl_crystal_density_diffrn     1.712 
_exptl_crystal_F_000              132 
_exptl_absorpt_coefficient_mu     0.181 
_exptl_crystal_description        unspecified
_exptl_crystal_size_max              0.243
_exptl_crystal_size_mid              0.201  
_exptl_crystal_size_min              0.193
_exptl_crystal_colour             colourless
_exptl_absorpt_correction_type    multi-scan
_exptl_absorpt_process_details
;
 Absorption correction done by SORTAV
 Blessing, R. H.: (1995) Acta Cryst. A51, 33-38
;
_exptl_absorpt_correction_T_min    0.957
_exptl_absorpt_correction_T_max    0.997

#=======================================================================

# EXPERIMENTAL DATA

_diffrn_reflns_av_R_equivalents   0.0000
_diffrn_reflns_av_unetI/netI      0.0232
_diffrn_reflns_limit_h_max        8
_diffrn_reflns_limit_h_min        -8
_diffrn_reflns_limit_k_max        4
_diffrn_reflns_limit_k_min        0
_diffrn_reflns_limit_l_max        16
_diffrn_reflns_limit_l_min        0
_diffrn_reflns_number             734
_diffrn_reflns_theta_full         26.00
_diffrn_reflns_theta_max          30.52
_diffrn_reflns_theta_min          3.44
_diffrn_ambient_temperature       100(1)
_diffrn_detector_area_resol_mean  ?
_diffrn_measured_fraction_theta_full 0.990
_diffrn_measured_fraction_theta_max 0.992
_diffrn_measurement_device_type   'Bruker APEX-II CCD'
_diffrn_measurement_method        '\f and \w scans'
_diffrn_radiation_monochromator   'graphite'
_diffrn_radiation_type            MoK\a
_diffrn_radiation_wavelength      0.71073
_diffrn_source                    'fine-focus sealed tube'
_diffrn_standards_number          0
_reflns_number_gt                 721
_reflns_number_total              734
_reflns_threshold_expression      >0sigma(F)

#  
# Refinement details
#  
_refine_special_details          
;
  .  H thermal motions refined anisotropically.
  .  Hirshfeld atom refinement (HAR):
     .  Uses aspherical atomic scattering factors
        obtained from Hirshfeld partitioning of a
        gaussian quantum chemical wavefunction.
     .  Hirshfeld weight functions obtained from
        spherically averaged unrestricted atomic
        densities.
  .  Wavefunction type : rks becke88lyp using cluster
 charges, radius=8.0 angstrom
  .  Gaussian basis set: cc pVTZ
  .  Refinement based on |F| with weight=1/sigma(|F|)
  .  Negative |F|^^2 were pruned from the data
  .  Eigenvalues < 0.1E-04 removed from normal equations
  .  Reflection used in the refinement appear below
  .  Refined using the Tonto program:
     .  Version: 3.2 v. 196f026
     .  Platform: INTEL-ifort-on-LINUX
     .  Build date: Wed Feb  4 17:27:23 CET 2015
;

# Standard CIF keys and data

_refine_ls_structure_factor_coeff  F
_refine_ls_matrix_type             full
_refine_ls_R_factor_gt             0.0090
_refine_ls_wR_factor_gt            0.0192
_refine_ls_goodness_of_fit_ref     1.546324
_refine_ls_number_reflns           734
_refine_ls_number_parameters       64
_refine_ls_number_restraints       0
_refine_ls_number_constraints      0
_refine_ls_hydrogen_treatment      refall
_refine_ls_weighting_scheme        sigma
_refine_ls_weighting_details       'w=1/\s(F)'
_refine_ls_shift/su_max            0.0100
_refine_ls_extinction_method       none

_refine_diff_density_max               0.089706
_refine_diff_density_min              -0.081301 

# ---------------------
# Coordinates and ADP's
# ---------------------

loop_
_atom_site_label
_atom_site_fract_x
_atom_site_fract_y
_atom_site_fract_z
_atom_site_adp_type
_atom_site_occupancy
O1 0.43489(3) 0.44414(6) 0.34988(2) Uani 1.000000000
O2 0.24244(3) 0.74253(6) 0.46369(2) Uani 1.000000000
C1 0.40304(4) 0.55887(7) 0.44798(2) Uani 1.000000000
H1 0.301(1) 0.520(2) 0.2792(7) Uani 1.000000000
O5 0.13010(3) 0.63122(6) 0.17854(2) Uani 1.000000000
H3 0.192(1) 0.694(2) 0.1127(6) Uani 1.000000000
H4 0.009(1) 0.457(2) 0.1496(5) Uani 1.000000000

loop_
_atom_site_aniso_label
_atom_site_aniso_U_11
_atom_site_aniso_U_22
_atom_site_aniso_U_33
_atom_site_aniso_U_12
_atom_site_aniso_U_13
_atom_site_aniso_U_23
O1 0.0121(1) 0.0176(1) 0.0073(1) 0.00456(6) 0.00159(8) -0.00058(6)
O2 0.0106(1) 0.0166(1) 0.0086(1) 0.00521(6) 0.00099(8) -0.00066(6)
C1 0.0086(1) 0.0102(1) 0.0073(1) 0.00144(7) 0.00121(9) -0.00009(7)
H1 0.030(3) 0.040(4) 0.034(6) -0.001(3) 0.017(4) -0.008(4)
O5 0.0101(1) 0.0166(1) 0.0087(1) -0.00180(6) 0.00073(8) 0.00092(7)
H3 0.030(3) 0.041(4) 0.026(4) 0.001(3) 0.007(3) 0.002(3)
H4 0.029(3) 0.030(3) 0.035(4) -0.010(3) 0.008(3) 0.002(3)

loop_
_geom_bond_atom_site_label_1
_geom_bond_atom_site_label_2
_geom_bond_distance
 O1 C1 1.2865(3)
 O2 C1 1.2207(3)
 O1 H1 1.051(8)
 O5 H3 0.968(6)
 O5 H4 0.953(6)

loop_
_geom_angle_atom_site_label_1     
_geom_angle_atom_site_label_2
_geom_angle_atom_site_label_3
_geom_angle     
 O1 C1 O2  126.92(2)
 C1 O1 H1 112.7(4)
 H3 O5 H4 105.7(5)

# Standard CIF keys and data

# ---------------
# Reflection data
# ---------------

loop_
    _diffrn_refln_index_h
    _diffrn_refln_index_k
    _diffrn_refln_index_l
    _diffrn_refln_F_calc
    _diffrn_refln_F_meas
    _diffrn_refln_F_sigma
       1       0       0       51.011028       50.390971        0.765071
       2       0       0       12.391527       12.999615        0.150491
       3       0       0       51.203388       51.501748        0.601355
       4       0       0       17.428692       17.310113        0.194038
       5       0       0       20.742598       20.642190        0.227734
       6       0       0       40.141083       39.865524        0.452201
       7       0       0       27.472497       27.467435        0.306434
       8       0       0       13.713583       13.838353        0.201271
       2       1       0       49.091002       49.800502        0.583635
       3       1       0       27.288839       27.321054        0.309575
       4       1       0        4.078727        4.090721        0.055501
       5       1       0        1.673880        1.724268        0.049425
       6       1       0        2.096593        2.065502        0.052346
       7       1       0       24.032396       23.983536        0.279106
       8       1       0        0.054821        0.325576        0.325576
       0       2       0        9.848733        9.720288        0.113832
       1       2       0       46.823666       47.371722        0.542244
       2       2       0       59.692380       59.523525        0.698615
       3       2       0        3.781922        3.777301        0.052116
       4       2       0       28.610827       28.694425        0.324722
       5       2       0       13.143378       13.064838        0.150505
       6       2       0        0.678012        0.717774        0.113043
       7       2       0       15.798680       15.864110        0.188014
       1       3       0       11.615980       11.571085        0.130805
       2       3       0        9.532023        9.465728        0.112653
       3       3       0       22.308631       22.692069        0.260172
       4       3       0        6.343484        6.462198        0.078233
       5       3       0       29.505814       29.447071        0.332127
       6       3       0        0.079144        1.970787        0.172065
       0       4       0        4.517692        4.536959        0.071537
       1       4       0       11.333795       11.327842        0.130521
       2       4       0        9.535758        9.605936        0.114413
       3       4       0        6.758649        6.755960        0.085353
       4       4       0       22.025166       21.864583        0.249311
       5       4       0        8.036210        8.008995        0.107666
      -8       1       1       14.293190       14.342245        0.172206
      -7       1       1       11.305468       11.248111        0.134156
      -6       1       1        3.070836        3.103724        0.052216
      -5       1       1       19.683778       19.600255        0.222949
      -4       1       1       24.694639       24.965977        0.278328
      -3       1       1       46.771715       46.635930        0.531484
      -2       1       1       35.223934       35.816197        0.407865
       0       1       1       55.874820       55.794265        0.659249
       1       1       1       15.852707       16.208948        0.183656
       2       1       1       21.013794       21.539499        0.246072
       3       1       1       54.354341       54.260206        0.624770
       4       1       1       32.526323       32.182449        0.362643
       5       1       1       27.297983       27.299634        0.304449
       6       1       1       35.784719       35.733877        0.407117
       7       1       1        2.910286        2.891038        0.066839
       8       1       1        1.766098        1.747884        0.117516
      -7       2       1        0.322136        0.294788        0.294788
      -6       2       1       22.306464       22.312777        0.250818
      -5       2       1        8.126199        8.105862        0.094495
      -4       2       1       19.287194       19.155156        0.213667
      -3       2       1       23.943124       24.016245        0.272614
      -2       2       1       32.231890       32.445955        0.365276
      -1       2       1       31.114455       31.174669        0.353248
       0       2       1       22.621710       22.791446        0.254587
       1       2       1       42.750930       42.796495        0.489285
       2       2       1        3.405783        3.492707        0.058904
       3       2       1        7.593356        7.404120        0.086539
       4       2       1       22.920201       22.681270        0.253608
       5       2       1       13.373496       13.256319        0.151358
       6       2       1        8.148074        8.175390        0.097457
       7       2       1        8.748115        8.714815        0.109468
      -6       3       1        9.679614        9.663902        0.120108
      -5       3       1       12.009405       11.861703        0.139928
      -4       3       1        5.975115        5.944325        0.078321
      -3       3       1        5.274340        5.371127        0.067920
      -2       3       1       31.695843       31.824990        0.365492
      -1       3       1        0.770379        0.982700        0.057768
       0       3       1       18.843246       18.893650        0.211573
       1       3       1       14.914790       14.742456        0.165076
       2       3       1       14.507587       14.410413        0.164010
       3       3       1        3.925766        3.919439        0.061978
       4       3       1       16.194158       16.054906        0.181343
       5       3       1       13.811676       13.803985        0.157007
       6       3       1        0.607532        0.566480        0.221952
      -5       4       1        4.887802        4.957822        0.090790
      -4       4       1        1.121815        1.167005        0.087746
      -3       4       1       12.328265       12.229881        0.141044
      -2       4       1       10.882921       10.829127        0.126324
      -1       4       1        6.528188        6.572138        0.082146
       0       4       1        9.445961        9.415307        0.111060
       1       4       1        2.120355        2.040221        0.054824
       2       4       1        0.242545        0.347707        0.216558
       3       4       1        1.532694        1.485295        0.067479
       4       4       1        1.979927        1.854508        0.067136
      -8       0       2        4.927888        4.956914        0.099652
      -7       0       2       10.036623        9.997250        0.119041
      -6       0       2       35.382227       35.078769        0.429815
      -5       0       2       24.625374       24.957564        0.278626
      -4       0       2       81.109704       80.815221        0.974004
      -3       0       2        9.979250        9.902070        0.115805
      -2       0       2       65.456813       64.994461        0.779588
       0       0       2       30.537988       31.347408        0.364348
       1       0       2        8.181129        8.563819        0.109294
       3       0       2       35.497069       35.435716        0.411011
       4       0       2        0.129997        0.270370        0.229139
       5       0       2       68.067253       67.250428        0.789537
       6       0       2       14.313078       14.243244        0.166668
       7       0       2       15.583302       15.737217        0.199521
       8       0       2       10.318993       10.145935        0.187522
      -8       1       2        0.092459        0.508527        0.508527
      -7       1       2       24.632269       24.501633        0.278090
      -6       1       2        6.908854        6.831837        0.081874
      -5       1       2       41.956353       41.727329        0.472632
      -4       1       2       19.621785       19.756771        0.220651
      -3       1       2       14.846010       15.198684        0.171043
      -2       1       2       61.267119       61.765282        0.714237
      -1       1       2       31.580844       32.442411        0.399002
       0       1       2       24.256997       24.743888        0.289236
       1       1       2       53.613107       53.653518        0.639463
       2       1       2        4.289025        4.277616        0.058019
       3       1       2       54.842116       55.048342        0.635936
       4       1       2       35.821390       35.546448        0.402601
       5       1       2       19.958353       19.956703        0.223736
       6       1       2       20.452151       20.576929        0.237312
       7       1       2        1.112811        1.110901        0.094239
      -7       2       2        1.495813        1.592765        0.063451
      -6       2       2       16.785660       16.639411        0.192223
      -5       2       2        2.102991        2.104899        0.041722
      -4       2       2        9.658974        9.411057        0.107940
      -3       2       2       35.005119       35.144132        0.393880
      -2       2       2       57.594610       57.445104        0.662096
      -1       2       2        7.501217        7.578588        0.089596
       0       2       2       29.722730       30.084215        0.338459
       1       2       2        0.754529        0.743640        0.065112
       2       2       2        4.465932        4.600109        0.059844
       3       2       2       43.827208       43.455149        0.491560
       4       2       2       45.373299       45.267759        0.515329
       5       2       2        4.874624        4.883134        0.063383
       6       2       2        0.521565        0.701855        0.118845
       7       2       2        6.767373        6.699254        0.093801
      -6       3       2        9.067912        9.051685        0.110376
      -5       3       2        0.778214        0.776144        0.092697
      -4       3       2        9.762198        9.863924        0.120824
      -3       3       2       42.337658       42.246538        0.481002
      -2       3       2       21.689029       21.811006        0.248075
      -1       3       2       15.105697       15.015658        0.172141
       0       3       2       28.540413       28.440640        0.316629
       1       3       2       18.196378       18.037184        0.207433
       2       3       2       25.319652       25.146769        0.280728
       3       3       2       12.084299       12.064410        0.137131
       4       3       2        2.604173        2.687099        0.056167
       5       3       2        6.200726        6.240994        0.079906
       6       3       2        2.272514        2.279408        0.071853
      -5       4       2        0.159015        0.327567        0.327567
      -4       4       2        6.260592        6.109910        0.079653
      -3       4       2        8.873667        8.913249        0.106263
      -2       4       2       21.202056       20.877021        0.240403
      -1       4       2        8.478353        8.344999        0.100182
       0       4       2       20.481421       20.356326        0.232211
       1       4       2       20.162329       20.067386        0.233325
       2       4       2        3.862946        3.779021        0.062975
       3       4       2        4.115470        4.144032        0.068495
       4       4       2        2.114315        2.019901        0.069311
      -8       1       3       11.568384       11.493911        0.140938
      -7       1       3        5.001097        5.139650        0.065598
      -6       1       3        2.917449        2.930921        0.049220
      -5       1       3       18.575373       18.694652        0.208711
      -4       1       3        3.386938        3.344249        0.048646
      -3       1       3       32.956527       33.328816        0.374302
      -2       1       3       11.862538       11.879394        0.135885
      -1       1       3       47.338694       48.325873        0.598313
       0       1       3       11.146464       11.112605        0.138545
       1       1       3       73.285696       73.345620        0.841069
       2       1       3       55.923957       56.200089        0.645791
       3       1       3       17.254512       16.951696        0.190133
       4       1       3       37.941807       37.799339        0.424615
       5       1       3        3.508870        3.526046        0.053727
       6       1       3       12.432790       12.470766        0.145588
       7       1       3        7.260205        7.221634        0.094784
      -7       2       3       12.625034       12.588090        0.144617
      -6       2       3       20.739729       20.757167        0.233279
      -5       2       3        5.437767        5.480420        0.067749
      -4       2       3       23.518058       23.284115        0.262603
      -3       2       3       45.361101       45.464272        0.515078
      -2       2       3        8.085973        8.143218        0.096293
      -1       2       3       34.258072       34.285711        0.386596
       0       2       3        0.762916        0.508724        0.111609
       1       2       3       49.651752       49.506464        0.574982
       2       2       3       10.739563       10.908254        0.126324
       3       2       3       26.805118       26.627617        0.296647
       4       2       3       19.540283       19.588262        0.220247
       5       2       3       13.014933       12.963024        0.148970
       6       2       3        9.838202        9.853680        0.119410
       7       2       3        5.787406        5.744302        0.098418
      -6       3       3        3.120174        3.492564        0.064153
      -5       3       3        6.616549        6.573888        0.079814
      -4       3       3       12.756618       12.801953        0.148890
      -3       3       3        5.243381        7.343569        0.128723
      -2       3       3        3.265418        3.247615        0.067835
      -1       3       3        9.774816        9.683801        0.111340
       0       3       3       24.579510       24.664347        0.277465
       1       3       3        0.574656        0.695054        0.070154
       2       3       3        5.677224        5.654644        0.070381
       3       3       3       26.434987       26.418176        0.305726
       4       3       3        3.239925        3.138790        0.055836
       5       3       3        5.698621        5.616405        0.074473
       6       3       3        2.365717        2.383799        0.081779
      -5       4       3       13.177091       13.158647        0.155186
      -4       4       3       20.894036       20.816580        0.235521
      -3       4       3       20.520528       20.460450        0.234723
      -2       4       3       15.444756       15.346987        0.176621
      -1       4       3        0.417314        0.540185        0.146866
       0       4       3        5.301180        5.340599        0.069831
       1       4       3       10.141029       10.231813        0.121917
       2       4       3       19.915679       20.023986        0.226258
       3       4       3       11.475282       11.616798        0.137251
       4       4       3        4.441647        4.527140        0.072929
      -8       0       4        5.543397        5.475217        0.080868
      -7       0       4       16.823172       16.613850        0.184912
      -6       0       4        4.444577        4.493662        0.074386
      -5       0       4       11.070216       11.071585        0.139522
      -4       0       4       28.627269       29.108418        0.336731
      -3       0       4       24.044368       24.683598        0.276427
      -1       0       4       75.679221       75.397745        0.961867
       0       0       4       21.256328       21.788988        0.248329
       1       0       4      110.809527       99.816832        0.703412
       2       0       4        7.566625        7.509261        0.092995
       3       0       4       12.158617       12.078079        0.139068
       4       0       4       15.814498       16.081045        0.183561
       5       0       4        9.060950        8.974742        0.109529
       6       0       4        3.232724        3.218074        0.071489
       7       0       4       43.267464       43.112527        0.582538
      -8       1       4       14.453501       14.417004        0.164285
      -7       1       4        1.729041        1.722208        0.055625
      -6       1       4       14.991155       14.810132        0.165679
      -5       1       4       25.270155       25.358825        0.282741
      -4       1       4       15.243889       15.300654        0.170882
      -3       1       4       39.275246       39.958228        0.450507
      -2       1       4       48.967149       49.517270        0.574037
      -1       1       4       40.546414       41.240999        0.470299
       0       1       4      101.718634       99.995000        1.374363
       1       1       4       21.246713       21.304929        0.242640
       2       1       4        7.934226        7.961847        0.093047
       3       1       4        9.152363        8.948631        0.104707
       4       1       4        4.441402        4.552142        0.060706
       5       1       4       16.489830       16.418892        0.186208
       6       1       4       19.515055       19.451478        0.227535
       7       1       4       15.644576       15.463505        0.208342
      -7       2       4        4.999769        4.949444        0.067539
      -6       2       4        6.104646        6.198548        0.074252
      -5       2       4       14.100325       14.020699        0.163932
      -4       2       4       20.841904       20.757408        0.231084
      -3       2       4       13.706762       13.804347        0.172399
      -2       2       4       12.494272       12.535151        0.145235
      -1       2       4       39.578731       39.801131        0.447986
       0       2       4       35.902052       35.731639        0.401340
       1       2       4       11.723609       11.606033        0.133893
       2       2       4        3.049361        2.865414        0.048448
       3       2       4       25.131757       25.243613        0.281241
       4       2       4       10.456651       10.406729        0.118386
       5       2       4       20.593714       20.693960        0.245978
       6       2       4       18.438183       18.341210        0.212228
      -6       3       4        5.606823        5.740645        0.077430
      -5       3       4        9.107571        9.041847        0.104454
      -4       3       4       41.327634       41.371609        0.471731
      -3       3       4       17.925766       17.932931        0.200756
      -2       3       4        8.033365        8.024151        0.107712
      -1       3       4       20.065877       19.865296        0.235217
       0       3       4       20.034982       20.033971        0.226902
       1       3       4        7.451088        7.538700        0.096792
       2       3       4       39.131049       39.298855        0.444512
       3       3       4       27.567695       27.571906        0.318282
       4       3       4       18.596484       18.553706        0.218494
       5       3       4        5.318175        5.228862        0.076581
      -5       4       4       13.292808       13.203409        0.155420
      -4       4       4        2.321897        2.825491        0.071766
      -3       4       4       14.474698       14.463748        0.165846
      -2       4       4        1.776893        1.849919        0.062491
      -1       4       4        1.818095        1.753112        0.067704
       0       4       4        9.428256        9.457008        0.117254
       1       4       4        4.650909        4.624392        0.066103
       2       4       4       19.874764       19.813127        0.224355
       3       4       4       16.731115       16.672432        0.191231
       4       4       4        3.446681        3.359167        0.077246
      -8       1       5       12.626739       12.625767        0.144982
      -7       1       5        3.954184        3.952721        0.055414
      -6       1       5       25.755796       25.722947        0.287145
      -5       1       5       14.646591       14.520675        0.163099
      -4       1       5        0.628699        0.643040        0.062264
      -3       1       5       37.881383       38.322709        0.431153
      -2       1       5       11.957458       11.966202        0.135311
      -1       1       5        2.688835        2.609617        0.050515
       0       1       5       21.559463       21.950854        0.246016
       1       1       5       27.618423       27.866647        0.312518
       2       1       5       11.804208       11.738399        0.133227
       3       1       5        5.765607        5.968668        0.072398
       4       1       5       24.882726       24.952755        0.279693
       5       1       5        2.885659        2.981845        0.054474
       6       1       5       20.208079       20.364921        0.233105
       7       1       5       16.775806       16.708980        0.228385
      -7       2       5        8.443325        8.426387        0.099143
      -6       2       5        5.578724        5.540036        0.069936
      -5       2       5       35.137820       35.088745        0.400995
      -4       2       5        6.470843        6.476882        0.078132
      -3       2       5        4.278392        4.203808        0.056399
      -2       2       5        4.598260        4.809782        0.063520
      -1       2       5       58.557153       57.859744        0.678191
       0       2       5       18.394281       18.411953        0.205635
       1       2       5       24.859736       24.950551        0.280529
       2       2       5       32.589615       32.510460        0.363454
       3       2       5       20.880828       20.794230        0.231643
       4       2       5        2.020993        2.087199        0.054270
       5       2       5       10.212150       10.219100        0.124547
       6       2       5       26.143963       26.131781        0.311828
      -6       3       5        2.228668        2.146579        0.064032
      -5       3       5        5.256706        5.159845        0.066810
      -4       3       5       14.230002       14.160155        0.159084
      -3       3       5       12.428350       12.414105        0.144223
      -2       3       5        6.980872        6.961753        0.092109
      -1       3       5        2.399325        2.393094        0.054933
       0       3       5       10.570174       10.547512        0.123021
       1       3       5       12.467125       12.423768        0.146553
       2       3       5        7.550515        7.511258        0.091150
       3       3       5        1.035649        1.121963        0.067875
       4       3       5        5.105840        5.013881        0.068176
       5       3       5       17.090834       17.026744        0.196414
      -5       4       5        9.913752        9.848553        0.137580
      -4       4       5        9.161253        9.065649        0.110428
      -3       4       5        1.664956        1.623392        0.072392
      -2       4       5       15.925210       15.841401        0.181261
      -1       4       5       20.935748       20.947076        0.237899
       0       4       5       23.454025       23.565016        0.282405
       1       4       5       19.346769       19.413655        0.219385
       2       4       5       11.575136       11.483031        0.134463
       3       4       5        1.432989        1.404457        0.085859
      -8       0       6        0.267942        0.502593        0.262802
      -7       0       6       42.202352       42.323988        0.504615
      -6       0       6       33.825105       33.758999        0.376069
      -5       0       6       28.529157       28.285332        0.327864
      -4       0       6       17.609488       17.720327        0.195773
      -3       0       6        9.334120        9.875981        0.130418
      -2       0       6       34.155110       34.358260        0.392689
      -1       0       6       37.001553       36.895257        0.433771
       0       0       6       82.384288       82.067716        0.968949
       1       0       6       39.231332       38.956258        0.440546
       2       0       6        5.079383        5.141887        0.071581
       3       0       6       63.081183       62.875273        0.789687
       4       0       6        9.626044        9.447645        0.111211
       5       0       6        6.755907        6.650338        0.091832
       6       0       6       17.124045       18.019156        0.318874
       7       0       6        2.948032        2.769838        0.103867
      -8       1       6        3.462102        3.462514        0.062219
      -7       1       6       11.550035       11.630993        0.131863
      -6       1       6       32.696113       32.720636        0.368047
      -5       1       6        5.284962        5.216896        0.065585
      -4       1       6       35.223559       35.114669        0.393782
      -3       1       6        1.611896        1.530327        0.039488
      -2       1       6        6.167952        6.201693        0.075194
      -1       1       6        1.851367        1.829672        0.044595
       0       1       6       45.850812       45.844411        0.521789
       1       1       6       37.756448       38.068360        0.431011
       2       1       6       54.037462       53.402903        0.614836
       3       1       6        5.557524        5.715593        0.070152
       4       1       6       16.607846       16.676031        0.189066
       5       1       6       23.757550       23.848899        0.269671
       6       1       6       12.188808       12.233152        0.144727
      -7       2       6        3.869237        3.877757        0.060166
      -6       2       6        2.810543        2.839894        0.051418
      -5       2       6       23.890598       23.792226        0.265645
      -4       2       6        6.403954        6.396718        0.079282
      -3       2       6       31.051189       31.125070        0.347481
      -2       2       6       22.253274       22.243426        0.247063
      -1       2       6       11.432918       11.316360        0.128867
       0       2       6        6.036631        6.031749        0.072974
       1       2       6       33.423382       33.464011        0.374284
       2       2       6        8.464367        8.455412        0.097961
       3       2       6       17.755797       17.672012        0.197459
       4       2       6        6.928473        6.972589        0.088985
       5       2       6       18.417691       18.452913        0.218056
       6       2       6        3.903789        3.960303        0.073016
      -6       3       6        6.500609        6.973521        0.106353
      -5       3       6        5.859422        5.720577        0.073100
      -4       3       6        7.716966        7.612621        0.089723
      -3       3       6        0.697914        1.419049        0.070383
      -2       3       6       51.176635       51.114577        0.595274
      -1       3       6       27.381270       27.424259        0.309872
       0       3       6        1.130829        1.442394        0.054482
       1       3       6       17.607504       17.578965        0.197078
       2       3       6        4.131843        4.116552        0.058474
       3       3       6       11.812282       12.147428        0.140763
       4       3       6       27.537623       27.474716        0.322184
       5       3       6       25.359907       25.289919        0.306124
      -4       4       6       14.542574       14.439183        0.169985
      -3       4       6       13.748893       13.471822        0.157920
      -2       4       6        5.278051        5.297830        0.075953
      -1       4       6       24.456356       24.349949        0.276727
       0       4       6        6.756288        6.821657        0.091129
       1       4       6        7.589383        7.654149        0.095446
       2       4       6        5.106336        4.995698        0.076145
       3       4       6        1.446438        1.384558        0.099918
      -8       1       7       19.779099       19.797727        0.223509
      -7       1       7       19.194644       18.991051        0.227522
      -6       1       7        4.379825        4.403408        0.058756
      -5       1       7        2.718894        2.712619        0.049444
      -4       1       7       24.463404       24.716796        0.275438
      -3       1       7       49.094488       48.786883        0.557536
      -2       1       7       15.288742       15.263355        0.170973
      -1       1       7       53.313239       53.186934        0.610514
       0       1       7       15.291028       15.662375        0.177544
       1       1       7       11.190049       11.150336        0.127179
       2       1       7       14.139343       14.337015        0.160274
       3       1       7       14.325303       14.200352        0.161121
       4       1       7        7.673682        7.537440        0.087943
       5       1       7        5.767617        5.894489        0.074867
       6       1       7        9.117804        9.205976        0.124457
      -7       2       7       11.681532       11.656329        0.137214
      -6       2       7        1.290755        1.344024        0.059929
      -5       2       7       12.360543       12.352732        0.140034
      -4       2       7        6.945609        6.972948        0.085205
      -3       2       7       34.268014       34.211840        0.382711
      -2       2       7       15.446025       15.338188        0.171118
      -1       2       7        3.114789        3.083359        0.052088
       0       2       7       30.949007       31.086171        0.351662
       1       2       7       23.872631       23.754999        0.264576
       2       2       7       19.750732       19.900754        0.221831
       3       2       7        5.120218        5.129717        0.067998
       4       2       7       32.738054       32.957548        0.372276
       5       2       7        5.486102        5.460861        0.073746
       6       2       7        2.755706        2.795371        0.096279
      -6       3       7        7.406503        7.450906        0.097199
      -5       3       7       10.749454       10.684568        0.122372
      -4       3       7        5.968267        6.142556        0.076009
      -3       3       7        5.341506        5.383679        0.070770
      -2       3       7       24.081550       24.103112        0.269312
      -1       3       7        3.473022        3.546830        0.060571
       0       3       7        2.770970        2.728791        0.054805
       1       3       7       11.679818       11.629273        0.132317
       2       3       7       14.551685       14.513442        0.168757
       3       3       7        3.911422        3.922372        0.057401
       4       3       7        1.432765        1.571623        0.075696
      -4       4       7        8.327317        8.285228        0.105130
      -3       4       7       10.942945       10.964944        0.140897
      -2       4       7       16.495287       16.434719        0.187566
      -1       4       7       14.419977       14.487581        0.169760
       0       4       7        1.003551        0.986306        0.148273
       1       4       7        3.016673        3.069772        0.076730
       2       4       7       11.472940       11.565898        0.137862
      -8       0       8       18.755515       18.778445        0.212616
      -7       0       8        1.342157        1.363745        0.088323
      -6       0       8        2.794566        2.751709        0.079126
      -5       0       8       44.169281       44.436472        0.516544
      -4       0       8       63.498641       62.641360        0.749438
      -3       0       8       12.352932       12.505199        0.139925
      -2       0       8       55.259953       56.035881        0.666305
      -1       0       8       58.072182       57.575342        0.690458
       0       0       8       44.734943       44.405630        0.512465
       1       0       8       22.307868       21.888581        0.244876
       2       0       8       26.743119       26.706366        0.293869
       3       0       8        8.815676        8.557219        0.104823
       4       0       8        2.791252        2.762173        0.069943
       5       0       8       31.853060       32.066649        0.362864
       6       0       8       10.396846       10.490948        0.141552
      -8       1       8        6.473961        6.418411        0.086824
      -7       1       8        0.032909        0.286356        0.261862
      -6       1       8        4.540481        4.562346        0.063124
      -5       1       8       10.943499       10.959015        0.129887
      -4       1       8       34.801634       34.885384        0.393646
      -3       1       8        8.019462        7.670593        0.091807
      -2       1       8       44.769190       44.556593        0.504465
      -1       1       8       25.145260       25.346203        0.282684
       0       1       8       13.734453       13.600368        0.153063
       1       1       8       25.181390       25.183129        0.280720
       2       1       8       17.977159       18.050762        0.201392
       3       1       8       16.218026       16.308893        0.182517
       4       1       8       14.092573       14.075155        0.159696
       5       1       8        3.206111        3.279939        0.059535
       6       1       8       17.229160       17.226433        0.220258
      -7       2       8       10.884276       10.784248        0.128733
      -6       2       8        9.710463        9.791476        0.115061
      -5       2       8        3.541640        3.699595        0.060913
      -4       2       8       24.033170       24.175401        0.272054
      -3       2       8       44.900685       44.714204        0.510697
      -2       2       8       14.295792       14.108508        0.157881
      -1       2       8       18.164349       17.913403        0.200978
       0       2       8        1.620835        1.848729        0.047452
       1       2       8        6.307579        6.277738        0.077577
       2       2       8       19.749296       19.738288        0.221372
       3       2       8       26.986524       26.938263        0.304825
       4       2       8        2.344754        2.270198        0.057395
       5       2       8       10.052700        9.865546        0.119470
      -6       3       8       17.020635       16.858826        0.198393
      -5       3       8        3.977582        3.978819        0.060784
      -4       3       8        1.364054        1.399321        0.075652
      -3       3       8       11.223311       11.299558        0.136225
      -2       3       8       13.542450       13.546955        0.157781
      -1       3       8        6.791240        6.838713        0.084455
       0       3       8       26.660794       26.523386        0.300114
       1       3       8       13.337944       13.465140        0.152364
       2       3       8        3.532476        3.496284        0.058261
       3       3       8       28.578934       28.776205        0.335214
       4       3       8       19.830027       19.661638        0.257772
      -4       4       8        5.683807        5.723460        0.089368
      -3       4       8        1.990602        1.986353        0.087275
      -2       4       8        2.028344        2.115372        0.075666
      -1       4       8        7.769789        7.589993        0.096463
       0       4       8        6.425965        6.460031        0.093556
       1       4       8       20.793693       20.685744        0.238495
       2       4       8        6.152289        6.163927        0.092025
      -8       1       9        9.762550        9.822372        0.121135
      -7       1       9        8.634017        8.594824        0.101120
      -6       1       9       17.523239       17.671446        0.198038
      -5       1       9       43.219749       42.904196        0.517641
      -4       1       9       17.821710       17.834517        0.205564
      -3       1       9       20.580694       20.668091        0.237477
      -2       1       9       12.404799       12.435031        0.139910
      -1       1       9       34.810743       34.486229        0.387989
       0       1       9       16.220382       16.022172        0.179824
       1       1       9       36.301422       36.244586        0.407036
       2       1       9       35.248413       35.109400        0.394562
       3       1       9        3.255473        3.192178        0.059607
       4       1       9       12.004631       12.061094        0.138846
       5       1       9        3.573338        3.660191        0.068813
      -7       2       9       10.970584       10.829127        0.130062
      -6       2       9       14.922927       14.999000        0.173684
      -5       2       9        1.037965        1.085818        0.062245
      -4       2       9        9.859633        9.870461        0.112849
      -3       2       9       19.201760       19.187757        0.219362
      -2       2       9       10.918558       10.848963        0.125624
      -1       2       9        7.502542        7.426170        0.089004
       0       2       9       19.660464       19.610456        0.219479
       1       2       9        7.271724        7.152971        0.085369
       2       2       9       23.356224       23.371778        0.265934
       3       2       9        3.955041        4.030136        0.063148
       4       2       9       10.004499       10.047885        0.119139
       5       2       9        8.591522        8.616438        0.118085
      -6       3       9       14.970121       15.021651        0.179145
      -5       3       9        0.541228        0.602910        0.160756
      -4       3       9       16.343009       16.302761        0.187240
      -3       3       9        5.831524        6.252040        0.077576
      -2       3       9        7.466404        7.623844        0.090651
      -1       3       9        2.906508        2.940425        0.057787
       0       3       9       17.265354       17.090056        0.193902
       1       3       9        8.426925        8.376992        0.101668
       2       3       9        3.159593        3.151603        0.057560
       3       3       9       15.927137       16.017178        0.183354
      -3       4       9        1.937351        2.042988        0.084009
      -2       4       9        1.402385        1.485126        0.100569
      -1       4       9        3.127969        3.093768        0.078457
       0       4       9        6.825997        6.783141        0.097933
       1       4       9        9.442724        9.407284        0.124774
      -8       0      10        6.889858        6.876627        0.114231
      -7       0      10        3.085004        3.086211        0.078455
      -6       0      10       45.129555       44.965320        0.554398
      -5       0      10       26.476572       26.569155        0.296165
      -4       0      10        3.504621        3.457600        0.099029
      -3       0      10        5.274599        5.424021        0.090260
      -2       0      10       36.532540       35.789384        0.427540
      -1       0      10        4.747865        4.738565        0.084105
       0       0      10       52.709247       52.650071        0.621906
       1       0      10       68.416743       68.154677        0.799573
       2       0      10       15.403214       15.371402        0.170415
       3       0      10        2.923707        2.892387        0.061397
       4       0      10        5.519218        5.547973        0.079426
       5       0      10       22.140246       22.427439        0.295335
      -7       1      10       14.426006       14.411454        0.164349
      -6       1      10       18.826777       18.855768        0.211734
      -5       1      10       13.503870       13.368246        0.172792
      -4       1      10        0.616403        0.475920        0.131682
      -3       1      10        4.920541        5.087042        0.072464
      -2       1      10       14.941786       15.034959        0.168554
      -1       1      10        0.607508        0.424617        0.152404
       0       1      10       32.118426       31.987341        0.357766
       1       1      10       22.491994       22.547727        0.253109
       2       1      10       17.093101       17.196802        0.192391
       3       1      10       24.295873       24.363497        0.273043
       4       1      10        1.424067        1.346328        0.079837
       5       1      10        2.289324        2.274599        0.086655
      -7       2      10       23.506166       23.563531        0.269326
      -6       2      10        8.315923        8.290416        0.103414
      -5       2      10        0.208671        0.351426        0.188024
      -4       2      10       14.668581       14.806418        0.170503
      -3       2      10        8.893244        8.879077        0.108615
      -2       2      10       25.185035       25.120709        0.281828
      -1       2      10       36.270899       36.163656        0.407118
       0       2      10       13.535996       13.459569        0.152804
       1       2      10        5.611854        5.666745        0.071926
       2       2      10       23.148383       23.053633        0.258678
       3       2      10        8.942571        8.807951        0.107319
       4       2      10       16.933921       17.010879        0.196302
      -5       3      10        6.817956        6.830886        0.086925
      -4       3      10       21.506516       21.405840        0.241483
      -3       3      10       11.996838       12.047406        0.139426
      -2       3      10       12.705380       12.721242        0.157803
      -1       3      10       15.158760       15.093045        0.177952
       0       3      10        3.126642        3.059526        0.062478
       1       3      10        2.303988        2.335423        0.061286
       2       3      10        4.306035        4.203570        0.070290
       3       3      10        1.422904        1.288681        0.100027
      -2       4      10       13.324408       13.297744        0.170673
      -1       4      10        0.062999        0.452327        0.331084
      -7       1      11       18.121319       18.010552        0.204935
      -6       1      11        5.458935        5.366656        0.071848
      -5       1      11        1.182240        1.157065        0.069040
      -4       1      11        3.521032        3.493995        0.057718
      -3       1      11       33.573531       33.538784        0.376305
      -2       1      11       24.046474       23.959549        0.272422
      -1       1      11       22.653115       22.583401        0.251809
       0       1      11       37.662414       37.529988        0.423250
       1       1      11        0.558946        0.723948        0.105724
       2       1      11        3.492945        3.525762        0.057333
       3       1      11        9.735624        9.779622        0.115254
       4       1      11       29.720671       30.035479        0.344235
      -6       2      11        1.252392        1.293832        0.083129
      -5       2      11       16.868373       16.852596        0.190664
      -4       2      11        7.304121        7.403580        0.090852
      -3       2      11       12.847302       12.826925        0.153330
      -2       2      11        9.818990        9.738634        0.112057
      -1       2      11       22.770482       22.685237        0.253563
       0       2      11        2.989749        3.062385        0.054545
       1       2      11        7.740828        7.760799        0.098684
       2       2      11       14.985379       14.977316        0.170223
       3       2      11        8.047896        8.079728        0.103576
       4       2      11        2.995343        2.999250        0.105481
      -5       3      11        1.987847        2.069855        0.074611
      -4       3      11       12.096320       12.281694        0.142501
      -3       3      11        3.173544        3.187319        0.060659
      -2       3      11       12.103682       11.992081        0.140499
      -1       3      11       17.283174       17.351945        0.204351
       0       3      11        3.221308        3.240833        0.065459
       1       3      11       10.595834       10.557935        0.125774
       2       3      11        1.169393        1.393664        0.105254
      -7       0      12        6.119836        6.360503        0.089937
      -5       0      12       17.487117       17.595170        0.198331
      -4       0      12       41.245749       41.226812        0.493042
      -3       0      12       31.731050       31.861262        0.402559
      -2       0      12       10.779967       10.678015        0.142361
      -1       0      12       27.801698       27.644710        0.330062
       0       0      12        9.659967        9.782433        0.128936
       1       0      12        6.545491        6.556142        0.098666
       2       0      12       23.157760       23.357868        0.260033
       3       0      12       43.941115       44.701007        0.532805
       4       0      12        4.358550        4.578974        0.111984
      -7       1      12        4.589665        4.464751        0.076357
      -6       1      12       17.146566       17.300289        0.196196
      -5       1      12       13.260350       13.357021        0.157021
      -4       1      12       23.939833       24.034766        0.291346
      -3       1      12       19.423290       19.453020        0.217376
      -2       1      12        8.167305        8.064180        0.093860
      -1       1      12       24.561086       24.577632        0.274546
       0       1      12        1.220810        1.197163        0.083655
       1       1      12        3.696081        3.717661        0.060749
       2       1      12       13.105437       13.091600        0.151353
       3       1      12        8.922060        8.820941        0.107388
       4       1      12        8.973444        9.013712        0.117645
      -6       2      12        8.097309        7.918901        0.111917
      -5       2      12       13.040363       13.157887        0.162888
      -4       2      12        2.332547        2.409336        0.054660
      -3       2      12        3.965917        3.882654        0.059828
      -2       2      12       27.784778       27.888528        0.312814
      -1       2      12       15.471272       15.429517        0.175665
       0       2      12       10.925039       10.943948        0.132380
       1       2      12       10.246421       10.174478        0.124105
       2       2      12        1.588213        1.617313        0.096984
       3       2      12       12.245372       12.284950        0.147817
      -4       3      12        9.484765        9.454576        0.115518
      -3       3      12       17.401071       17.585221        0.199595
      -2       3      12       24.716505       24.652383        0.281294
      -1       3      12        1.306877        1.248879        0.088405
       0       3      12        7.082072        7.962412        0.103659
       1       3      12       15.755789       15.707323        0.182182
      -6       1      13        5.846590        5.925960        0.081390
      -5       1      13        8.036023        7.965802        0.101643
      -4       1      13       10.512297       10.506189        0.131219
      -3       1      13        2.455055        2.522915        0.056683
      -2       1      13       15.037847       15.014660        0.168785
      -1       1      13        6.328491        6.297619        0.076927
       0       1      13       13.509632       13.446189        0.152205
       1       1      13        6.916802        6.934335        0.085904
       2       1      13       28.821034       29.006551        0.350487
       3       1      13       15.848848       16.046807        0.184272
      -5       2      13       22.909952       22.866351        0.266572
      -4       2      13        4.835667        4.813107        0.071377
      -3       2      13       19.435019       19.561186        0.228054
      -2       2      13       14.692588       14.758387        0.172778
      -1       2      13        9.649008        9.506787        0.110352
       0       2      13        8.437001        8.385046        0.104467
       1       2      13       13.914137       13.839798        0.169392
       2       2      13       15.806992       15.811705        0.203053
      -3       3      13        8.233581        8.232861        0.102978
      -2       3      13        5.199934        5.269630        0.076750
      -1       3      13        2.926154        2.778759        0.085211
       0       3      13        0.505821        0.497996        0.321644
      -6       0      14       13.544797       13.598897        0.170941
      -5       0      14        2.229439        2.057596        0.075097
      -4       0      14        3.555969        3.544573        0.066787
      -3       0      14       11.164209       11.214722        0.136365
      -2       0      14       19.999498       19.945175        0.222345
      -1       0      14       18.455576       18.535372        0.213527
       0       0      14       19.344705       19.253831        0.233578
       1       0      14       24.545499       24.748333        0.280599
       2       0      14       26.265096       26.276606        0.493665
       3       0      14        5.039343        5.220249        0.139993
      -6       1      14       12.595158       12.390319        0.162482
      -5       1      14       13.688972       13.689047        0.169062
      -4       1      14       10.771141       10.937550        0.144960
      -3       1      14        1.603975        1.560256        0.063360
      -2       1      14       11.485710       11.439406        0.132770
      -1       1      14       18.007402       17.933767        0.201875
       0       1      14        8.038308        7.946697        0.094500
       1       1      14       29.828681       30.002000        0.349175
       2       1      14        4.748574        4.740781        0.118335
      -5       2      14        2.098284        2.130446        0.087899
      -4       2      14       12.758819       12.683060        0.153095
      -3       2      14        2.416133        2.580872        0.076915
      -2       2      14        9.948360        9.786726        0.115842
      -1       2      14        3.009531        2.946744        0.067109
       0       2      14       20.393603       20.418374        0.231249
       1       2      14        6.780114        6.731122        0.126881
      -5       1      15       16.802033       16.822009        0.203345
      -4       1      15        0.899249        0.861916        0.135074
      -3       1      15        0.958532        0.985140        0.107757
      -2       1      15        8.988717        8.881554        0.105051
      -1       1      15        8.599723        8.580501        0.102176
       0       1      15        5.024020        4.979558        0.072522
       1       1      15        5.443083        5.465894        0.086210
      -3       2      15       14.360034       14.244297        0.164524
      -2       2      15        3.997569        3.988107        0.078248
      -1       2      15        9.408694        9.430111        0.121835
       0       2      15       26.229702       25.907528        0.365797
      -4       0      16       20.195262       20.176719        0.231544
      -3       0      16        9.870582        9.835649        0.123338
      -2       0      16        9.000884        9.202282        0.113278
      -1       0      16       12.669894       12.581733        0.145897
       0       0      16        8.774005        8.914146        0.140891
      -4       1      16       12.574564       12.469964        0.150061
      -3       1      16       15.107095       14.930506        0.179912
      -2       1      16        2.773147        2.644976        0.075404
      -1       1      16        6.595569        6.653871        0.092621
       0       1      16        5.068413        5.011886        0.082789

# start Validation Reply Form
_vrf_PLAT417_HAR_BLYP_oxa01_07
;
PROBLEM: Short Inter D-H..H-D
RESPONSE: This is a very strong hydrogen bond and this is the reason why
the distance is so short.
;
# end Validation Reply Form
