# Supplementary material for: On the accuracy and precision of X-ray and neutron diffraction results as a function of resolution and the electron density model
Source: IUCrJ. 2020 Aug 25;7(Pt 5):920–33. doi: 10.1107/S2052252520010441 (PMC7467170; doi:10.1107/S2052252520010441)
Supplement: Supplementary file 2 [file m-07-00920-sup2.zip › cif_deposition/HAR_BLYP_oxa02_07.cif]

# ========================
# TONTO generated CIF file
# ========================

data_HAR_BLYP_oxa02_07

_audit_creation_date               2016-1-14
_audit_creation_method             'Tonto 3.2.0 v. 196f026'

# --------------------
# Chemical information
# --------------------

_chemical_formula_sum             'C2 H6 O6'
_chemical_formula_moiety          'C2 H2 O4, 2(H2 O)'
_chemical_formula_weight           126.07
_chemical_compound_source          'see text'
_chemical_absolute_configuration   unk

# --------------------
# Symmetry information
# --------------------

_symmetry_cell_setting             Monoclinic
_symmetry_space_group_name_H-M     'P 21/c'
_symmetry_space_group_name_Hall    '-P 2ybc'
_symmetry_Int_Tables_number        '14'

loop_
    _symmetry_equiv_pos_as_xyz
'+x, +y, +z'
'-x, -y, -z'
'-x, +y+1/2, -z+1/2'
'+x, -y+1/2, +z+1/2'

# ---------------------
# Unit cell information
# ---------------------

_cell_length_a                6.0882(2) 
_cell_length_b                3.4964(1) 
_cell_length_c                11.8304(4) 
_cell_angle_alpha             90.00 
_cell_angle_beta              103.881(2) 
_cell_angle_gamma             90.00 
_cell_volume                   244.48(1) 

_cell_formula_units_Z             2
_cell_measurement_reflns_used     4497
_cell_measurement_temperature     100(1)
_cell_measurement_theta_max       30.50
_cell_measurement_theta_min       3.45

_exptl_crystal_density_diffrn     1.712 
_exptl_crystal_F_000              132 
_exptl_absorpt_coefficient_mu     0.181 
_exptl_crystal_description        unspecified
_exptl_crystal_size_max              0.199                
_exptl_crystal_size_mid              0.174  
_exptl_crystal_size_min              0.093
_exptl_crystal_colour             colourless
_exptl_absorpt_correction_type    multi-scan
_exptl_absorpt_process_details
;
 Absorption correction done by SORTAV
 Blessing, R. H.: (1995) Acta Cryst. A51, 33-38
;
_exptl_absorpt_correction_T_min    0.967
_exptl_absorpt_correction_T_max    0.979

#=======================================================================

# EXPERIMENTAL DATA

_diffrn_reflns_av_R_equivalents   0.0000
_diffrn_reflns_av_unetI/netI      0.0246
_diffrn_reflns_limit_h_max        8
_diffrn_reflns_limit_h_min        -8
_diffrn_reflns_limit_k_max        4
_diffrn_reflns_limit_k_min        0
_diffrn_reflns_limit_l_max        16
_diffrn_reflns_limit_l_min        0
_diffrn_reflns_number             740
_diffrn_reflns_theta_full         26.00
_diffrn_reflns_theta_max          30.51
_diffrn_reflns_theta_min          3.45
_diffrn_ambient_temperature       100(1)
_diffrn_detector_area_resol_mean  ?
_diffrn_measured_fraction_theta_full 1.000
_diffrn_measured_fraction_theta_max 1.000
_diffrn_measurement_device_type   'Bruker APEX-II CCD'
_diffrn_measurement_method        '\f and \w scans'
_diffrn_radiation_monochromator   graphite
_diffrn_radiation_type            MoK\a
_diffrn_radiation_wavelength      0.71073
_diffrn_source                    'fine-focus sealed tube'
_diffrn_standards_number          0
_reflns_number_gt                 684
_reflns_number_total              740
_reflns_threshold_expression      >0sigma(F)

#  
# Refinement details
#  
_refine_special_details          
;
  .  H thermal motions refined anisotropically.
  .  Hirshfeld atom refinement (HAR):
     .  Uses aspherical atomic scattering factors
        obtained from Hirshfeld partitioning of a
        gaussian quantum chemical wavefunction.
     .  Hirshfeld weight functions obtained from
        spherically averaged unrestricted atomic
        densities.
  .  Wavefunction type : rks becke88lyp using cluster
 charges, radius=8.0 angstrom
  .  Gaussian basis set: cc pVTZ
  .  Refinement based on |F| with weight=1/sigma(|F|)
  .  Negative |F|^^2 were pruned from the data
  .  Eigenvalues < 0.1E-04 removed from normal equations
  .  Reflection used in the refinement appear below
  .  Refined using the Tonto program:
     .  Version: 3.2 v. 196f026
     .  Platform: INTEL-ifort-on-LINUX
     .  Build date: Wed Feb  4 17:27:23 CET 2015
;

# Standard CIF keys and data

_refine_ls_structure_factor_coeff  F
_refine_ls_matrix_type             full
_refine_ls_R_factor_gt             0.0163
_refine_ls_wR_factor_gt            0.0286
_refine_ls_goodness_of_fit_ref     1.836525
_refine_ls_number_reflns           740
_refine_ls_number_parameters       64
_refine_ls_number_restraints       0
_refine_ls_number_constraints      0
_refine_ls_hydrogen_treatment      refall
_refine_ls_weighting_scheme        sigma
_refine_ls_weighting_details       'w=1/\s(F)'
_refine_ls_shift/su_max            0.0100
_refine_ls_extinction_method       none

_refine_diff_density_max              0.152941 
_refine_diff_density_min             -0.166308  

# ---------------------
# Coordinates and ADP's
# ---------------------

loop_
_atom_site_label
_atom_site_fract_x
_atom_site_fract_y
_atom_site_fract_z
_atom_site_adp_type
_atom_site_occupancy
O1 0.43492(8) 0.4438(1) 0.34985(4) Uani 1.000000000
O2 0.24236(8) 0.7421(1) 0.46368(4) Uani 1.000000000
C1 0.4031(1) 0.5588(2) 0.44795(5) Uani 1.000000000
H1 0.304(3) 0.519(5) 0.280(1) Uani 1.000000000
O5 0.13004(8) 0.6306(1) 0.17865(4) Uani 1.000000000
H3 0.192(3) 0.697(4) 0.117(1) Uani 1.000000000
H4 0.009(3) 0.460(5) 0.152(1) Uani 1.000000000

loop_
_atom_site_aniso_label
_atom_site_aniso_U_11
_atom_site_aniso_U_22
_atom_site_aniso_U_33
_atom_site_aniso_U_12
_atom_site_aniso_U_13
_atom_site_aniso_U_23
O1 0.0123(2) 0.0191(2) 0.0076(2) 0.0047(2) 0.0015(2) -0.0006(2)
O2 0.0108(2) 0.0181(2) 0.0090(2) 0.0054(2) 0.0010(2) -0.0006(2)
C1 0.0089(2) 0.0108(3) 0.0078(3) 0.0014(2) 0.0010(2) 0.0000(2)
H1 0.027(8) 0.04(1) 0.03(1) 0.007(8) 0.020(8) -0.003(9)
O5 0.0103(2) 0.0182(2) 0.0088(2) -0.0020(2) 0.0009(2) 0.0011(2)
H3 0.033(7) 0.037(9) 0.029(8) 0.003(7) 0.012(7) 0.005(7)
H4 0.026(7) 0.05(1) 0.027(9) -0.014(7) 0.006(6) -0.004(8)

loop_
_geom_bond_atom_site_label_1
_geom_bond_atom_site_label_2
_geom_bond_distance
 O1 C1 1.2860(7)
 O2 C1 1.2208(7)
 O1 H1 1.04(2)
 O5 H3 0.93(1)
 O5 H4 0.94(1)

loop_
_geom_angle_atom_site_label_1     
_geom_angle_atom_site_label_2
_geom_angle_atom_site_label_3
_geom_angle     
 O1 C1 O2  126.98(5)
 C1 O1 H1 112.8(7)
 H3 O5 H4 109.(1)

# Standard CIF keys and data

# ---------------
# Reflection data
# ---------------

loop_
    _diffrn_refln_index_h
    _diffrn_refln_index_k
    _diffrn_refln_index_l
    _diffrn_refln_F_calc
    _diffrn_refln_F_meas
    _diffrn_refln_F_sigma
       1       0       0       32.399792       32.878869        0.332747
       2       0       0        7.791901        8.138980        0.165838
       3       0       0       32.533302       33.154788        0.414294
       4       0       0       11.138991       10.996363        0.172316
       5       0       0       13.114202       12.914720        0.163642
       6       0       0       25.275917       25.108963        0.297473
       7       0       0       17.327575       17.467112        0.256941
       8       0       0        8.644843        8.651821        0.126916
       1       1       0       64.896502       66.286726        0.760242
       2       1       0       31.150597       31.530303        0.352586
       3       1       0       17.281963       17.336955        0.198985
       4       1       0        2.601277        2.540590        0.098112
       5       1       0        0.985124        1.202248        0.275264
       6       1       0        1.292828        1.147955        0.274170
       7       1       0       15.118641       15.166081        0.177418
       8       1       0        0.048244        0.892749        0.892749
       0       2       0        6.215828        6.246999        0.124418
       1       2       0       29.583165       29.816774        0.335085
       2       2       0       37.564739       37.700928        0.433382
       3       2       0        2.300449        2.414001        0.121012
       4       2       0       18.111311       18.104143        0.223427
       5       2       0        8.157677        8.069201        0.115459
       6       2       0        0.362859        0.914330        0.914330
       7       2       0        9.959276        9.890955        0.130833
       1       3       0        7.134834        7.151294        0.134314
       2       3       0        5.980168        5.919713        0.104216
       3       3       0       14.059808       14.437105        0.170360
       4       3       0        3.929458        3.898205        0.097547
       5       3       0       18.411445       18.437733        0.222080
       6       3       0        0.094830        1.214372        0.258967
       0       4       0        2.684591        2.662705        0.163586
       1       4       0        6.983257        6.969577        0.108965
       2       4       0        5.884142        5.916840        0.115030
       3       4       0        4.124890        4.136907        0.102679
       4       4       0       13.477590       13.527380        0.164745
       5       4       0        4.891992        4.868470        0.097831
      -8       1       1        8.994497        9.073147        0.127142
      -7       1       1        7.022463        7.034131        0.120883
      -6       1       1        1.891214        2.029113        0.150470
      -5       1       1       12.560062       12.414508        0.161753
      -4       1       1       15.692604       15.641611        0.184250
      -3       1       1       29.707718       29.703030        0.334339
      -2       1       1       22.166083       22.460855        0.255675
      -1       1       1       89.028987       89.455352        1.003331
       0       1       1       35.640177       35.533787        0.396769
       1       1       1        9.930189       10.112369        0.131888
       2       1       1       13.373141       13.517026        0.159257
       3       1       1       34.534097       34.565590        0.388404
       4       1       1       20.470875       20.173002        0.247892
       5       1       1       17.210140       17.049340        0.218713
       6       1       1       22.625200       22.313001        0.254216
       7       1       1        1.788913        1.566748        0.162790
       8       1       1        1.130640        1.050381        0.372295
      -7       2       1        0.216070        0.932255        0.932255
      -6       2       1       14.113300       14.050267        0.167184
      -5       2       1        5.059009        4.806142        0.144597
      -4       2       1       12.243780       12.020399        0.150690
      -3       2       1       15.194543       15.240079        0.180198
      -2       2       1       20.266235       20.399020        0.232215
      -1       2       1       19.868157       19.867562        0.227551
       0       2       1       14.391446       14.383671        0.167483
       1       2       1       26.978138       27.141113        0.305316
       2       2       1        2.198285        2.246531        0.124692
       3       2       1        4.688070        4.446797        0.190860
       4       2       1       14.418816       14.196831        0.172209
       5       2       1        8.442941        8.382064        0.128459
       6       2       1        5.142141        5.335916        0.094256
       7       2       1        5.455446        5.353317        0.109463
      -6       3       1        5.923217        5.980217        0.127611
      -5       3       1        7.414382        7.296095        0.107701
      -4       3       1        3.775065        3.831449        0.116210
      -3       3       1        3.189938        3.248846        0.107031
      -2       3       1       19.849215       19.978989        0.228799
      -1       3       1        0.467703        0.836600        0.836600
       0       3       1       11.707822       11.730729        0.151437
       1       3       1        9.338768        9.272109        0.123174
       2       3       1        8.859603        8.578520        0.117137
       3       3       1        2.337016        2.260995        0.123333
       4       3       1       10.087852       10.184793        0.129446
       5       3       1        8.461539        8.554882        0.127664
       6       3       1        0.343467        0.676314        0.431161
      -5       4       1        2.974421        2.878941        0.127105
      -4       4       1        0.529793        0.858429        0.858429
      -3       4       1        7.686999        7.605261        0.109596
      -2       4       1        6.809851        6.718259        0.099497
      -1       4       1        4.027360        4.145479        0.111623
       0       4       1        5.639547        5.610882        0.128638
       1       4       1        1.382888        1.413860        0.190095
       2       4       1        0.434974        0.919783        0.919783
       3       4       1        1.119605        1.044605        0.254985
       4       4       1        1.317441        1.423447        0.201890
      -8       0       2        3.125408        3.327912        0.161684
      -7       0       2        6.441075        6.391322        0.146805
      -6       0       2       22.415628       22.342560        0.268141
      -5       0       2       15.563699       15.781001        0.197035
      -4       0       2       51.462215       51.854604        0.569616
      -3       0       2        6.362828        6.114982        0.198479
      -2       0       2       41.682044       41.215531        0.457710
      -1       0       2       46.031006       46.750080        0.488865
       0       0       2       18.989266        0.494975        0.494975
       1       0       2        5.285147        5.346775        0.145429
       2       0       2       99.459402       99.995000        1.017629
       3       0       2       22.473128       22.554379        0.283770
       4       0       2        0.065562        0.798248        0.405820
       5       0       2       43.089071       42.786914        0.481241
       6       0       2        9.061430        9.036371        0.135416
       7       0       2        9.849808        9.948970        0.134236
       8       0       2        6.434620        6.570997        0.148692
      -8       1       2        0.069919        0.953834        0.953834
      -7       1       2       15.519845       15.533512        0.187829
      -6       1       2        4.401573        4.251823        0.104173
      -5       1       2       26.517155       25.973255        0.309078
      -4       1       2       12.385863       12.302032        0.163663
      -3       1       2        9.428059        9.548822        0.128365
      -2       1       2       38.911983       39.250732        0.440038
      -1       1       2       19.965011       20.653329        0.234465
       0       1       2       15.471834       15.585570        0.177456
       1       1       2       33.950067       33.965865        0.442739
       2       1       2        2.670858        2.486363        0.116194
       3       1       2       34.672139       34.814939        0.390965
       4       1       2       22.623562       22.440811        0.255005
       5       1       2       12.659270       12.632498        0.154116
       6       1       2       12.879084       12.848346        0.156223
       7       1       2        0.738238        0.905097        0.905097
      -7       2       2        0.890102        0.765768        0.364644
      -6       2       2       10.392189       10.355675        0.132662
      -5       2       2        1.322723        1.307976        0.242612
      -4       2       2        6.047808        5.978963        0.127724
      -3       2       2       21.909321       21.882413        0.248874
      -2       2       2       36.351742       36.567062        0.412394
      -1       2       2        4.795429        4.688923        0.086641
       0       2       2       18.691245       18.981833        0.216173
       1       2       2        0.585803        0.731779        0.266591
       2       2       2        2.720871        3.194996        0.123026
       3       2       2       27.555489       27.567735        0.322552
       4       2       2       28.435004       28.205319        0.329523
       5       2       2        3.153370        3.211386        0.138114
       6       2       2        0.304482        0.911702        0.911702
       7       2       2        4.238484        4.204046        0.100267
      -6       3       2        5.624297        5.540939        0.111206
      -5       3       2        0.333915        0.578446        0.463121
      -4       3       2        6.072615        6.117679        0.121097
      -3       3       2       26.337212       26.400000        0.300766
      -2       3       2       13.727575       13.795289        0.165175
      -1       3       2        9.551815        9.552330        0.122695
       0       3       2       17.889195       17.999167        0.209001
       1       3       2       11.143653       11.304866        0.148254
       2       3       2       15.831635       15.722595        0.208086
       3       3       2        7.475566        7.476965        0.107976
       4       3       2        1.668113        1.877046        0.142197
       5       3       2        3.810122        3.722633        0.107526
       6       3       2        1.324246        1.310382        0.234231
      -5       4       2        0.049619        1.023670        0.390345
      -4       4       2        3.729960        3.380680        0.118626
      -3       4       2        5.423503        5.356025        0.105691
      -2       4       2       12.971309       12.769495        0.150858
      -1       4       2        5.185851        5.247761        0.107528
       0       4       2       12.613675       12.551494        0.151494
       1       4       2       12.315919       12.223747        0.153950
       2       4       2        2.291620        2.263625        0.115719
       3       4       2        2.511287        2.348851        0.110503
       4       4       2        1.292931        0.900500        0.338361
      -8       1       3        7.364661        7.192427        0.119238
      -7       1       3        3.196895        3.302121        0.104309
      -6       1       3        1.797050        1.792652        0.163388
      -5       1       3       11.752085       11.929376        0.158649
      -4       1       3        2.123085        2.129037        0.120605
      -3       1       3       20.955238       20.878697        0.238688
      -2       1       3        7.467282        7.524626        0.102026
      -1       1       3       30.219615       30.815743        0.346250
       0       1       3        7.267181        7.087806        0.106761
       1       1       3       46.567238       46.800214        0.519116
       2       1       3       35.518144       35.639725        0.419560
       3       1       3       10.765563       10.546563        0.131670
       4       1       3       24.032790       23.852463        0.296148
       5       1       3        2.303476        2.275873        0.136458
       6       1       3        7.857024        7.902278        0.112156
       7       1       3        4.547115        4.498666        0.104580
      -7       2       3        7.983588        7.934482        0.114955
      -6       2       3       13.035535       12.922461        0.153749
      -5       2       3        3.488663        3.599722        0.113320
      -4       2       3       14.752348       14.670037        0.176591
      -3       2       3       28.560114       28.496842        0.325225
      -2       2       3        5.148272        5.177741        0.085983
      -1       2       3       21.842818       21.867099        0.247894
       0       2       3        0.619753        0.476970        0.352873
       1       2       3       31.419084       31.457432        0.356306
       2       2       3        6.853558        7.062931        0.140865
       3       2       3       16.841962       16.778558        0.213836
       4       2       3       12.470680       12.450703        0.162904
       5       2       3        8.179014        8.030442        0.113877
       6       2       3        6.124691        6.105653        0.099656
       7       2       3        3.640443        3.585387        0.099128
      -6       3       3        1.953215        2.278399        0.128515
      -5       3       3        4.122758        4.025171        0.108540
      -4       3       3        7.739436        7.790122        0.111385
      -3       3       3        3.139022        4.701064        0.257079
      -2       3       3        2.157612        2.215085        0.128173
      -1       3       3        6.152248        6.094752        0.097502
       0       3       3       15.329510       15.547990        0.182770
       1       3       3        0.519752        0.559821        0.521092
       2       3       3        3.548199        3.513972        0.100909
       3       3       3       16.501481       16.470276        0.199751
       4       3       3        1.877023        1.968477        0.134846
       5       3       3        3.507795        3.404409        0.092159
       6       3       3        1.495492        1.315257        0.212397
      -5       4       3        7.995161        8.047360        0.127827
      -4       4       3       12.867980       12.956466        0.159591
      -3       4       3       12.834126       12.782019        0.150708
      -2       4       3        9.315152        9.366536        0.125865
      -1       4       3        0.207583        0.559464        0.460469
       0       4       3        3.323282        3.215432        0.094214
       1       4       3        6.391488        6.411942        0.101316
       2       4       3       12.294073       12.327611        0.151816
       3       4       3        7.117074        7.090769        0.099274
       4       4       3        2.658853        2.607969        0.117667
      -8       0       4        3.503284        3.518380        0.149107
      -7       0       4       10.592706       10.485705        0.148393
      -6       0       4        2.795587        2.620553        0.186421
      -5       0       4        6.946934        7.007211        0.135457
      -4       0       4       18.238926       18.464831        0.222299
      -3       0       4       15.320724       15.719097        0.201043
      -2       0       4       75.050286       76.068587        0.912217
      -1       0       4       48.219187       48.588579        0.533818
       0       0       4       13.378322       13.805796        0.167981
       1       0       4       70.647464       70.919391        0.980417
       2       0       4        4.475550        4.482856        0.265274
       3       0       4        7.690974        7.553145        0.136744
       4       0       4        9.888121        9.940523        0.139809
       5       0       4        5.719872        5.767842        0.163469
       6       0       4        1.995406        2.144948        0.198464
       7       0       4       27.292918       27.323067        0.324734
      -8       1       4        9.067039        9.038750        0.116923
      -7       1       4        1.077815        1.458767        0.212051
      -6       1       4        9.457021        9.501947        0.126607
      -5       1       4       15.966038       15.871673        0.189836
      -4       1       4        9.607053        9.564152        0.125720
      -3       1       4       24.888495       25.077081        0.284340
      -2       1       4       31.153299       31.361601        0.352892
      -1       1       4       25.708584       26.052639        0.306183
       0       1       4       64.622981       65.214339        0.752800
       1       1       4       13.424547       13.449164        0.183795
       2       1       4        5.106547        5.087829        0.097738
       3       1       4        5.985678        5.612575        0.111030
       4       1       4        2.854308        2.966665        0.108833
       5       1       4       10.336372       10.375934        0.142166
       6       1       4       12.332262       12.373763        0.165978
       7       1       4        9.814274        9.794795        0.125048
      -7       2       4        3.076097        2.946455        0.105998
      -6       2       4        3.875852        3.888316        0.106517
      -5       2       4        8.934706        8.847768        0.133297
      -4       2       4       12.981571       13.043772        0.162391
      -3       2       4        8.691639        8.682223        0.120564
      -2       2       4        7.828298        7.894998        0.109114
      -1       2       4       24.867246       24.834251        0.281450
       0       2       4       22.454546       22.359562        0.254811
       1       2       4        7.285396        7.316215        0.111355
       2       2       4        1.879449        1.816838        0.183773
       3       2       4       15.964881       15.886472        0.209100
       4       2       4        6.583509        6.569170        0.114327
       5       2       4       12.912157       12.935223        0.159465
       6       2       4       11.449808       11.433285        0.143466
      -6       3       4        3.464837        3.459335        0.096004
      -5       3       4        5.641027        5.723897        0.096909
      -4       3       4       25.827660       25.887642        0.293502
      -3       3       4       11.065684       11.064809        0.142813
      -2       3       4        4.984056        4.958730        0.127167
      -1       3       4       12.446933       12.420145        0.149041
       0       3       4       12.716524       12.737739        0.156404
       1       3       4        4.658514        4.635515        0.091948
       2       3       4       24.434264       24.407581        0.286221
       3       3       4       17.199967       17.209881        0.211646
       4       3       4       11.617503       11.731581        0.150131
       5       3       4        3.314062        3.285270        0.091683
      -5       4       4        8.112328        8.080347        0.133397
      -4       4       4        1.466025        1.626407        0.176338
      -3       4       4        8.845356        8.897022        0.120975
      -2       4       4        1.243597        1.405596        0.171497
      -1       4       4        1.077263        0.980867        0.322992
       0       4       4        5.801191        5.798621        0.097305
       1       4       4        2.840633        2.741368        0.104931
       2       4       4       12.192964       12.222929        0.144436
       3       4       4       10.145909       10.175461        0.127575
       4       4       4        2.041384        1.893726        0.152434
      -8       1       5        7.932420        7.952421        0.110291
      -7       1       5        2.392795        2.515154        0.140981
      -6       1       5       16.230516       16.251461        0.193753
      -5       1       5        9.155779        9.243646        0.128549
      -4       1       5        0.406799        0.502693        0.441865
      -3       1       5       24.160239       24.123640        0.272434
      -2       1       5        7.575704        7.676458        0.106385
      -1       1       5        1.984412        1.612514        0.130016
       0       1       5       13.852435       13.766626        0.168832
       1       1       5       17.696136       17.562175        0.205044
       2       1       5        7.591444        7.464717        0.116656
       3       1       5        3.644099        3.840963        0.117927
       4       1       5       15.688702       15.509352        0.182904
       5       1       5        1.794609        1.843746        0.184499
       6       1       5       12.757810       12.830822        0.152494
       7       1       5       10.618714       10.546089        0.132636
      -7       2       5        5.264489        5.207014        0.098101
      -6       2       5        3.432523        3.533412        0.099027
      -5       2       5       22.099959       22.096832        0.253527
      -4       2       5        4.081994        4.236862        0.103462
      -3       2       5        2.742566        2.660695        0.123197
      -2       2       5        3.012662        2.970354        0.113695
      -1       2       5       37.025523       36.926413        0.419428
       0       2       5       11.610712       11.703418        0.146169
       1       2       5       15.727123       15.782902        0.189634
       2       2       5       20.510627       20.331749        0.253900
       3       2       5       13.090170       13.058714        0.173839
       4       2       5        1.244164        1.315523        0.232287
       5       2       5        6.471440        6.638147        0.104695
       6       2       5       16.474610       16.550529        0.190822
      -6       3       5        1.382365        1.467276        0.196686
      -5       3       5        3.151211        3.065926        0.102364
      -4       3       5        8.812650        8.816122        0.114110
      -3       3       5        7.799384        7.837729        0.108305
      -2       3       5        4.147059        4.134126        0.129754
      -1       3       5        1.497807        1.630276        0.153489
       0       3       5        6.489197        6.619214        0.132998
       1       3       5        7.698017        7.733499        0.108605
       2       3       5        4.554465        4.530784        0.134763
       3       3       5        0.457774        0.489183        0.489183
       4       3       5        3.158353        3.107716        0.102005
       5       3       5       10.595247       10.652230        0.129873
      -5       4       5        6.135501        6.025861        0.112064
      -4       4       5        5.590896        5.427983        0.115639
      -3       4       5        1.085871        1.158577        0.236460
      -2       4       5        9.747958        9.734526        0.121878
      -1       4       5       13.144170       13.185977        0.165225
       0       4       5       14.314426       14.362103        0.168442
       1       4       5       11.952839       11.935242        0.142024
       2       4       5        7.259678        7.268150        0.105259
       3       4       5        0.754865        0.986408        0.986408
      -8       0       6        0.318961        0.757826        0.642935
      -7       0       6       26.433356       26.690073        0.307503
      -6       0       6       21.333188       21.446678        0.253047
      -5       0       6       17.885286       18.055747        0.222912
      -4       0       6       11.140604       11.082419        0.148069
      -3       0       6        5.916523        6.320759        0.111251
      -2       0       6       21.823503       21.553422        0.282785
      -1       0       6       23.242432       23.237900        0.320439
       0       0       6       52.683942       53.069389        0.583771
       1       0       6       25.024063       24.330023        0.274878
       2       0       6        3.308225        3.392786        0.140710
       3       0       6       39.992321       39.802512        0.452798
       4       0       6        6.063445        5.889737        0.170121
       5       0       6        4.329505        4.327124        0.199655
       6       0       6       10.892443       11.659760        0.154109
       7       0       6        1.852463        1.802970        0.227978
      -8       1       6        2.081757        2.196702        0.145678
      -7       1       6        7.338123        7.281689        0.115798
      -6       1       6       20.491185       20.478281        0.236987
      -5       1       6        3.422832        3.473183        0.119677
      -4       1       6       22.192085       22.145880        0.254557
      -3       1       6        1.135557        0.865794        0.347818
      -2       1       6        4.026028        3.949557        0.093523
      -1       1       6        1.021898        1.265109        0.191703
       0       1       6       29.093388       29.034462        0.328888
       1       1       6       23.948509       23.606355        0.270974
       2       1       6       34.168438       33.621124        0.385150
       3       1       6        3.620810        3.486832        0.125880
       4       1       6       10.516421       10.359537        0.142884
       5       1       6       15.052712       15.112908        0.176376
       6       1       6        7.702700        7.716281        0.106945
      -7       2       6        2.460923        2.458312        0.123039
      -6       2       6        1.634335        1.570700        0.175781
      -5       2       6       14.841741       14.725828        0.174883
      -4       2       6        4.163740        3.925557        0.131615
      -3       2       6       19.599110       19.634918        0.227703
      -2       2       6       14.188018       14.077642        0.173326
      -1       2       6        7.312178        7.300411        0.103189
       0       2       6        3.813132        4.013851        0.147199
       1       2       6       20.929847       20.630075        0.265645
       2       2       6        5.178796        5.240706        0.106410
       3       2       6       11.156337       10.962208        0.143243
       4       2       6        4.321837        4.469899        0.127204
       5       2       6       11.590727       11.643883        0.141274
       6       2       6        2.521094        2.507728        0.124978
      -6       3       6        4.122043        4.089621        0.099132
      -5       3       6        3.657974        3.511837        0.097749
      -4       3       6        4.725892        4.804581        0.096397
      -3       3       6        0.279761        1.161335        0.255686
      -2       3       6       32.046935       31.956377        0.362231
      -1       3       6       17.034856       17.233978        0.199601
       0       3       6        0.651907        1.166490        0.236652
       1       3       6       11.067222       11.192408        0.149764
       2       3       6        2.528044        2.529229        0.125524
       3       3       6        7.449911        7.644606        0.108493
       4       3       6       17.127165       17.138845        0.198656
       5       3       6       15.849589       15.922625        0.184455
      -4       4       6        8.955853        8.751286        0.140072
      -3       4       6        8.300418        8.122500        0.139330
      -2       4       6        3.263593        3.210763        0.110441
      -1       4       6       14.974038       15.028307        0.174351
       0       4       6        4.233772        4.186645        0.100572
       1       4       6        4.720474        4.804893        0.110322
       2       4       6        3.059531        2.784834        0.103174
       3       4       6        0.842706        0.981886        0.312259
      -8       1       7       12.265644       12.421755        0.153096
      -7       1       7       12.026951       12.027053        0.151869
      -6       1       7        2.755442        2.833955        0.115352
      -5       1       7        1.752445        1.723688        0.168728
      -4       1       7       15.437960       15.432433        0.182187
      -3       1       7       31.138241       31.018543        0.351460
      -2       1       7        9.579100        9.551335        0.125095
      -1       1       7       33.848582       33.942893        0.385629
       0       1       7        9.583529        9.777270        0.131960
       1       1       7        7.309483        7.207010        0.151091
       2       1       7        9.040673        9.015930        0.169688
       3       1       7        9.026952        8.942483        0.134702
       4       1       7        4.872761        4.856439        0.104387
       5       1       7        3.679840        3.673146        0.129419
       6       1       7        5.710526        5.866259        0.103881
      -7       2       7        7.211529        7.203055        0.130290
      -6       2       7        0.733080        0.863944        0.362945
      -5       2       7        7.774122        7.873944        0.126493
      -4       2       7        4.324424        4.460269        0.100682
      -3       2       7       21.614540       21.553422        0.247554
      -2       2       7        9.607362        9.743511        0.129823
      -1       2       7        1.936248        1.819643        0.142532
       0       2       7       19.566569       19.467665        0.231502
       1       2       7       15.053908       14.895637        0.188496
       2       2       7       12.597302       12.607141        0.155635
       3       2       7        3.174509        3.099597        0.135664
       4       2       7       20.558710       20.604611        0.236008
       5       2       7        3.499660        3.324605        0.099392
       6       2       7        1.725798        1.697969        0.194174
      -6       3       7        4.438175        4.353964        0.115096
      -5       3       7        6.553679        6.568790        0.105586
      -4       3       7        3.814464        3.786027        0.100379
      -3       3       7        3.409261        3.396910        0.098729
      -2       3       7       14.894066       14.901342        0.189782
      -1       3       7        2.280291        2.150093        0.158511
       0       3       7        1.653396        1.530588        0.174970
       1       3       7        7.176529        7.133022        0.118822
       2       3       7        9.064951        9.064215        0.129340
       3       3       7        2.329793        2.355334        0.114643
       4       3       7        1.008094        0.663702        0.382099
      -4       4       7        4.894841        4.889888        0.116838
      -3       4       7        6.844026        6.877936        0.104237
      -2       4       7       10.191316       10.072735        0.129899
      -1       4       7        8.853608        8.888644        0.115276
       0       4       7        0.753102        0.490102        0.490102
       1       4       7        1.872023        1.705520        0.157425
       2       4       7        7.019194        7.130568        0.107036
      -8       0       8       11.757759       11.886126        0.168618
      -7       0       8        0.799288        0.657875        0.657875
      -6       0       8        1.751976        1.874727        0.211597
      -5       0       8       27.750268       27.844030        0.322039
      -4       0       8       40.177563       39.593181        0.461864
      -3       0       8        7.663755        7.951226        0.132467
      -2       0       8       34.824062       35.074777        0.416012
      -1       0       8       36.594281       36.782333        0.433192
       0       0       8       28.531470       28.136453        0.300146
       1       0       8       13.844116       13.607718        0.208465
       2       0       8       17.011920       16.511208        0.241297
       3       0       8        5.590781        5.414979        0.135869
       4       0       8        1.755050        1.613598        0.254739
       5       0       8       20.066710       20.037465        0.230648
       6       0       8        6.526899        6.642740        0.128448
      -8       1       8        4.119967        3.837056        0.114826
      -7       1       8        0.029397        0.569825        0.569825
      -6       1       8        2.773610        3.043961        0.111914
      -5       1       8        6.819670        6.857696        0.115293
      -4       1       8       21.845108       21.839872        0.251217
      -3       1       8        5.052142        4.884568        0.093952
      -2       1       8       28.144171       28.238803        0.320530
      -1       1       8       15.797911       15.891507        0.187049
       0       1       8        8.533533        8.556167        0.121121
       1       1       8       15.925078       16.010621        0.197336
       2       1       8       11.321911       11.451201        0.152528
       3       1       8       10.242737       10.168087        0.141622
       4       1       8        8.861471        8.869667        0.123182
       5       1       8        1.991033        1.947177        0.140911
       6       1       8       10.797998       10.801389        0.136962
      -7       2       8        6.881348        6.866513        0.107075
      -6       2       8        5.951374        6.101967        0.107970
      -5       2       8        2.306773        2.498099        0.120516
      -4       2       8       15.154809       15.137371        0.179096
      -3       2       8       27.960067       27.945662        0.320311
      -2       2       8        8.943185        8.822925        0.119247
      -1       2       8       11.355620       11.281844        0.144070
       0       2       8        0.758313        1.439826        0.217124
       1       2       8        4.003674        4.228830        0.140798
       2       2       8       12.407881       12.420547        0.158818
       3       2       8       16.875280       17.087422        0.198373
       4       2       8        1.370160        0.713372        0.385195
       5       2       8        6.286384        6.170170        0.104612
      -6       3       8       10.561504       10.505237        0.137981
      -5       3       8        2.581326        2.505015        0.130715
      -4       3       8        0.727170        0.522015        0.522015
      -3       3       8        7.023216        7.025098        0.105127
      -2       3       8        8.258922        8.301506        0.114321
      -1       3       8        4.396838        4.402726        0.098775
       0       3       8       16.563742       16.528158        0.212828
       1       3       8        8.376115        8.391722        0.120809
       2       3       8        2.171446        2.165156        0.176186
       3       3       8       17.816692       17.967192        0.206562
       4       3       8       12.319983       12.264583        0.145177
      -4       4       8        3.539471        3.505282        0.113232
      -3       4       8        1.230733        1.451930        0.216818
      -2       4       8        1.291721        0.908185        0.360828
      -1       4       8        4.608760        4.372299        0.092229
       0       4       8        3.918911        3.916121        0.112832
       1       4       8       12.695022       12.633685        0.150496
       2       4       8        3.755256        3.794601        0.100011
      -8       1       9        6.218914        6.110074        0.112074
      -7       1       9        5.355135        5.264599        0.100492
      -6       1       9       10.924019       11.049434        0.138431
      -5       1       9       27.269714       27.154742        0.321367
      -4       1       9       11.201115       11.219180        0.156179
      -3       1       9       12.702952       12.856127        0.158883
      -2       1       9        7.840110        7.899367        0.124021
      -1       1       9       22.152893       21.657100        0.249625
       0       1       9       10.090918       10.158740        0.131776
       1       1       9       22.981978       22.704405        0.278081
       2       1       9       22.180141       22.061052        0.263575
       3       1       9        2.009122        2.053680        0.161115
       4       1       9        7.571144        7.619908        0.117642
       5       1       9        2.217203        2.086408        0.120702
      -7       2       9        6.987900        6.950540        0.110583
      -6       2       9        9.348282        9.382271        0.142303
      -5       2       9        0.573545        0.965816        0.317587
      -4       2       9        6.320573        6.177702        0.111319
      -3       2       9       12.127797       12.129303        0.156835
      -2       2       9        6.756360        6.824441        0.110426
      -1       2       9        4.724696        4.737088        0.104270
       0       2       9       12.299704       12.284950        0.151937
       1       2       9        4.489993        4.507993        0.140614
       2       2       9       14.642061       14.759404        0.182024
       3       2       9        2.445131        2.551549        0.131011
       4       2       9        6.342948        6.463977        0.098366
       5       2       9        5.424192        5.441415        0.097540
      -6       3       9        9.355999        9.355587        0.130187
      -5       3       9        0.395023        0.848351        0.420099
      -4       3       9        9.971130       10.052363        0.136214
      -3       3       9        3.714727        3.769748        0.106143
      -2       3       9        4.728741        4.716779        0.106789
      -1       3       9        1.614965        1.513671        0.215557
       0       3       9       10.609763       10.651291        0.144626
       1       3       9        5.189150        5.217950        0.103656
       2       3       9        2.007330        2.015118        0.134028
       3       3       9        9.781154       10.017485        0.127085
      -3       4       9        1.138187        1.269685        0.312554
      -2       4       9        1.168048        0.846345        0.438056
      -1       4       9        1.939875        2.153462        0.136559
       0       4       9        4.237734        4.138961        0.093470
       1       4       9        5.671823        5.606692        0.127185
      -8       0      10        4.386697        4.024798        0.155560
      -7       0      10        2.084757        1.940464        0.190550
      -6       0      10       28.368905       28.349250        0.324975
      -5       0      10       16.717337       16.897337        0.209018
      -4       0      10        2.606203        2.156455        0.205404
      -3       0      10        3.375930        3.657732        0.152878
      -2       0      10       23.077229       22.789032        0.273260
      -1       0      10        2.911567        2.832102        0.180178
       0       0      10       33.351473       32.946320        0.379926
       1       0      10       43.124485       42.952416        0.486547
       2       0      10        9.782647        9.606352        0.188656
       3       0      10        1.810381        1.838070        0.243830
       4       0      10        3.527574        3.423010        0.126042
       5       0      10       14.030104       14.191194        0.172635
      -7       1      10        8.949468        8.923452        0.120214
      -6       1      10       11.920404       11.811435        0.149103
      -5       1      10        8.556715        8.660889        0.123676
      -4       1      10        0.378631        0.828613        0.828613
      -3       1      10        3.275805        3.422718        0.113187
      -2       1      10        9.431868        9.344196        0.129859
      -1       1      10        0.267894        0.820670        0.820670
       0       1      10       20.136126       20.094775        0.253153
       1       1      10       14.139003       14.043860        0.177714
       2       1      10       10.701345       10.732195        0.179944
       3       1      10       15.374722       15.355129        0.183445
       4       1      10        0.867625        0.542218        0.456194
       5       1      10        1.468070        1.370474        0.192340
      -7       2      10       14.630609       14.460982        0.185478
      -6       2      10        5.231947        5.158488        0.118647
      -5       2      10        0.044328        0.948156        0.948156
      -4       2      10        9.129670        9.318691        0.124671
      -3       2      10        5.560845        5.699912        0.100805
      -2       2      10       15.975242       15.953370        0.195832
      -1       2      10       22.572405       22.638021        0.259683
       0       2      10        8.409297        8.530533        0.137322
       1       2      10        3.617508        3.596526        0.141240
       2       2      10       14.409523       14.380195        0.171395
       3       2      10        5.564379        5.681813        0.107138
       4       2      10       10.591569       10.797222        0.131389
      -5       3      10        4.123340        4.021443        0.122340
      -4       3      10       13.431561       13.435401        0.171917
      -3       3      10        7.547436        7.544601        0.121933
      -2       3      10        7.872168        7.852070        0.115856
      -1       3      10        9.459519        9.569221        0.134392
       0       3      10        1.824626        2.067148        0.166201
       1       3      10        1.407085        1.178134        0.248134
       2       3      10        2.565736        2.597345        0.113074
       3       3      10        0.829833        0.702851        0.429721
      -2       4      10        8.154085        8.357571        0.142707
      -1       4      10        0.031820        0.941010        0.941010
      -7       1      11       11.343834       11.319011        0.141354
      -6       1      11        3.331422        3.426660        0.102356
      -5       1      11        0.964064        0.702567        0.441990
      -4       1      11        2.195539        2.024179        0.164609
      -3       1      11       21.167242       21.162231        0.243818
      -2       1      11       15.073519       15.164102        0.180445
      -1       1      11       14.100519       14.043860        0.169063
       0       1      11       23.798961       24.071352        0.282910
       1       1      11        0.276764        0.623217        0.623217
       2       1      11        2.220563        2.201613        0.169028
       3       1      11        6.124086        6.167090        0.106150
       4       1      11       18.705333       18.816482        0.215138
      -6       2      11        0.860174        0.621691        0.621691
      -5       2      11       10.601365       10.621205        0.134070
      -4       2      11        4.497429        4.580175        0.113744
      -3       2      11        8.078434        8.170435        0.119969
      -2       2      11        6.199726        6.228724        0.108021
      -1       2      11       14.283967       14.263590        0.170684
       0       2      11        1.984924        1.841521        0.192006
       1       2      11        4.893182        4.843243        0.120638
       2       2      11        9.411498        9.454364        0.121947
       3       2      11        4.995184        5.115271        0.094614
       4       2      11        1.813903        1.840842        0.178194
      -5       3      11        1.248038        1.175202        0.340337
      -4       3      11        7.492112        7.595920        0.111870
      -3       3      11        1.938069        1.934658        0.187803
      -2       3      11        7.408026        7.395404        0.114195
      -1       3      11       10.737280       10.808330        0.134999
       0       3      11        1.986749        2.082787        0.139002
       1       3      11        6.458721        6.476110        0.107044
       2       3      11        0.632336        0.940000        0.940000
      -7       0      12        3.883137        3.938020        0.118596
      -6       0      12        0.405280        2.474571        0.153946
      -5       0      12       10.972014       11.087380        0.180043
      -4       0      12       25.794705       25.965747        0.308974
      -3       0      12       20.103527       20.155396        0.247107
      -2       0      12        7.024584        6.954495        0.170764
      -1       0      12       17.500278       17.277442        0.349063
       0       0      12        6.045528        6.263465        0.142354
       1       0      12        4.112841        4.198690        0.179611
       2       0      12       14.677249       14.472388        0.175535
       3       0      12       27.654758       27.934387        0.326961
       4       0      12        2.771043        2.766153        0.148520
      -7       1      12        2.761623        2.699981        0.114928
      -6       1      12       10.747979       10.818040        0.135812
      -5       1      12        8.134045        8.312821        0.124049
      -4       1      12       15.127532       15.230561        0.182306
      -3       1      12       12.163245       12.242549        0.161158
      -2       1      12        5.017443        5.120644        0.124746
      -1       1      12       15.543161       15.572412        0.184429
       0       1      12        0.696176        0.976115        0.412023
       1       1      12        2.379378        2.199636        0.168282
       2       1      12        8.201326        8.183764        0.112024
       3       1      12        5.584968        5.457380        0.095384
       4       1      12        5.592458        5.437555        0.093492
      -6       2      12        5.056361        4.953282        0.122857
      -5       2      12        8.117455        8.134187        0.132000
      -4       2      12        1.364166        1.265464        0.280528
      -3       2      12        2.349634        2.496417        0.127494
      -2       2      12       17.243046       17.334647        0.202222
      -1       2      12        9.818547        9.681064        0.126903
       0       2      12        6.942934        6.898551        0.120350
       1       2      12        6.385164        6.347362        0.116551
       2       2      12        0.950142        1.000400        0.258780
       3       2      12        7.738858        7.899367        0.107448
      -4       3      12        5.946065        5.882091        0.116244
      -3       3      12       10.636587       10.761505        0.143125
      -2       3      12       15.385827       15.292482        0.179243
      -1       3      12        0.791125        0.584722        0.584722
       0       3      12        4.456512        4.950960        0.099465
       1       3      12        9.762013        9.725071        0.125279
      -6       1      13        3.658910        3.833145        0.097506
      -5       1      13        4.966600        4.939231        0.093821
      -4       1      13        6.652173        6.544769        0.130644
      -3       1      13        1.734463        1.511357        0.205524
      -2       1      13        9.477576        9.457854        0.166030
      -1       1      13        4.018680        3.992242        0.120421
       0       1      13        8.507297        8.323401        0.120048
       1       1      13        4.360736        4.216041        0.101554
       2       1      13       18.141043       18.185709        0.209335
       3       1      13        9.959391        9.960221        0.126097
      -5       2      13       14.393911       14.328992        0.168130
      -4       2      13        2.969533        3.144694        0.118211
      -3       2      13       12.035657       12.150720        0.147387
      -2       2      13        9.254217        9.328022        0.121177
      -1       2      13        6.004249        5.915488        0.102830
       0       2      13        5.219133        5.178706        0.106232
       1       2      13        8.696799        8.773768        0.113283
       2       2      13        9.937186       10.051865        0.128157
      -3       3      13        5.095429        5.128255        0.108992
      -2       3      13        3.054679        3.175374        0.122343
      -1       3      13        1.750992        1.878244        0.172899
       0       3      13        0.300023        0.937870        0.937870
      -6       0      14        8.534565        8.685102        0.158321
      -5       0      14        1.533870        1.205985        0.439500
      -4       0      14        2.435233        2.114639        0.179982
      -3       0      14        6.971253        7.044927        0.158273
      -2       0      14       12.465161       12.603571        0.218096
      -1       0      14       11.749322       11.629703        0.195544
       0       0      14       12.113239       12.221702        0.169731
       1       0      14       15.397256       15.279725        0.186018
       2       0      14       16.510730       16.396646        0.195720
       3       0      14        3.234708        3.032062        0.191041
      -6       1      14        7.932381        7.777082        0.114054
      -5       1      14        8.525736        8.539438        0.117740
      -4       1      14        6.624795        6.881279        0.103447
      -3       1      14        0.892490        0.555158        0.555158
      -2       1      14        7.199138        7.209716        0.110490
      -1       1      14       11.176366       11.100450        0.140067
       0       1      14        4.966376        4.864257        0.099806
       1       1      14       18.735959       18.681274        0.215901
       2       1      14        2.948369        2.951085        0.128533
      -5       2      14        1.350736        1.507415        0.214241
      -4       2      14        7.964051        7.920669        0.121951
      -3       2      14        1.374725        1.584961        0.189934
      -2       2      14        6.119533        6.128295        0.113231
      -1       2      14        1.895081        1.644992        0.195889
       0       2      14       12.613799       12.604364        0.152457
       1       2      14        4.320207        4.338087        0.089676
      -5       1      15       10.569012       10.531856        0.137146
      -4       1      15        0.590367        0.625060        0.447015
      -3       1      15        0.671816        0.692387        0.450519
      -2       1      15        5.813490        5.712530        0.101202
      -1       1      15        5.431540        5.478138        0.098919
       0       1      15        3.139837        3.089061        0.108575
       1       1      15        3.433562        3.245612        0.113680
      -3       2      15        9.046818        8.883580        0.121218
      -2       2      15        2.541482        2.314131        0.145052
      -1       2      15        5.733007        5.558147        0.133573
       0       2      15       16.418598       16.454179        0.207948
      -4       0      16       12.769960       12.731457        0.164039
      -3       0      16        6.422817        6.282993        0.143856
      -2       0      16        5.619036        5.669656        0.140913
      -1       0      16        8.014175        7.909994        0.131241
       0       0      16        5.446315        5.595445        0.140814
      -4       1      16        7.880293        7.761508        0.110691
      -3       1      16        9.521243        9.475653        0.130868
      -2       1      16        1.849553        1.474313        0.209205
      -1       1      16        4.143756        4.065464        0.105540
       0       1      16        3.221757        3.173326        0.118494

# start Validation Reply Form
_vrf_PLAT417_HAR_BLYP_oxa02_07
;
PROBLEM: Short Inter D-H..H-D
RESPONSE: This is a very strong hydrogen bond and this is the reason why
the distance is so short.
;
# end Validation Reply Form
