# Supplementary material for: On the accuracy and precision of X-ray and neutron diffraction results as a function of resolution and the electron density model
Source: IUCrJ. 2020 Aug 25;7(Pt 5):920–33. doi: 10.1107/S2052252520010441 (PMC7467170; doi:10.1107/S2052252520010441)
Supplement: Supplementary file 2 [file m-07-00920-sup2.zip › cif_deposition/HAR_BLYP_oxa02_08.cif]

# ========================
# TONTO generated CIF file
# ========================

data_HAR_BLYP_oxa02_08

_audit_creation_date               2016-1-14
_audit_creation_method             'Tonto 3.2.0 v. 196f026'

# --------------------
# Chemical information
# --------------------

_chemical_formula_sum             'C2 H6 O6'
_chemical_formula_moiety          'C2 H2 O4, 2(H2 O)'
_chemical_formula_weight           126.07
_chemical_compound_source          'see text'
_chemical_absolute_configuration   unk

# --------------------
# Symmetry information
# --------------------

_symmetry_cell_setting             Monoclinic
_symmetry_space_group_name_H-M     'P 21/c'
_symmetry_space_group_name_Hall    '-P 2ybc'
_symmetry_Int_Tables_number        '14'

loop_
    _symmetry_equiv_pos_as_xyz
'+x, +y, +z'
'-x, -y, -z'
'-x, +y+1/2, -z+1/2'
'+x, -y+1/2, +z+1/2'

# ---------------------
# Unit cell information
# ---------------------

_cell_length_a                6.0868(2) 
_cell_length_b                3.4961(1) 
_cell_length_c                11.8283(5) 
_cell_angle_alpha             90.00 
_cell_angle_beta              103.880(3) 
_cell_angle_gamma             90.00 
_cell_volume                   244.36(2) 

_cell_formula_units_Z             2
_cell_measurement_reflns_used     3281
_cell_measurement_temperature     100(1)
_cell_measurement_theta_max       26.37
_cell_measurement_theta_min       3.45

_exptl_crystal_density_diffrn     1.712 
_exptl_crystal_F_000              132 
_exptl_absorpt_coefficient_mu     0.181 
_exptl_crystal_description        unspecified
_exptl_crystal_size_max              0.199                
_exptl_crystal_size_mid              0.174  
_exptl_crystal_size_min              0.093
_exptl_crystal_colour             colourless
_exptl_absorpt_correction_type    multi-scan
_exptl_absorpt_process_details
;
 Absorption correction done by SORTAV
 Blessing, R. H.: (1995) Acta Cryst. A51, 33-38
;
_exptl_absorpt_correction_T_min    0.967
_exptl_absorpt_correction_T_max    0.979

#=======================================================================

# EXPERIMENTAL DATA

_diffrn_reflns_av_R_equivalents   0.0000
_diffrn_reflns_av_unetI/netI      0.0242
_diffrn_reflns_limit_h_max        7
_diffrn_reflns_limit_h_min        -7
_diffrn_reflns_limit_k_max        4
_diffrn_reflns_limit_k_min        0
_diffrn_reflns_limit_l_max        14
_diffrn_reflns_limit_l_min        0
_diffrn_reflns_number             507
_diffrn_reflns_theta_full         26.00
_diffrn_reflns_theta_max          26.40
_diffrn_reflns_theta_min          3.45
_diffrn_ambient_temperature       100(1)
_diffrn_detector_area_resol_mean  ?
_diffrn_measured_fraction_theta_full 1.000
_diffrn_measured_fraction_theta_max 1.000
_diffrn_measurement_device_type   'Bruker APEX-II CCD'
_diffrn_measurement_method        '\f and \w scans'
_diffrn_radiation_monochromator   'graphite'
_diffrn_radiation_type            MoK\a
_diffrn_radiation_wavelength      0.71073
_diffrn_source                    'fine-focus sealed tube'
_diffrn_standards_number          0
_reflns_number_gt                 480
_reflns_number_total              507
_reflns_threshold_expression      >0sigma(F)

#  
# Refinement details
#  
_refine_special_details          
;
  .  H thermal motions refined anisotropically.
  .  Hirshfeld atom refinement (HAR):
     .  Uses aspherical atomic scattering factors
        obtained from Hirshfeld partitioning of a
        gaussian quantum chemical wavefunction.
     .  Hirshfeld weight functions obtained from
        spherically averaged unrestricted atomic
        densities.
  .  Wavefunction type : rks becke88lyp using cluster
 charges, radius=8.0 angstrom
  .  Gaussian basis set: cc pVTZ
  .  Refinement based on |F| with weight=1/sigma(|F|)
  .  Negative |F|^^2 were pruned from the data
  .  Eigenvalues < 0.1E-04 removed from normal equations
  .  Reflection used in the refinement appear below
  .  Refined using the Tonto program:
     .  Version: 3.2 v. 196f026
     .  Platform: INTEL-ifort-on-LINUX
     .  Build date: Wed Feb  4 17:27:23 CET 2015
;

# Standard CIF keys and data

_refine_ls_structure_factor_coeff  F
_refine_ls_matrix_type             full
_refine_ls_R_factor_gt             0.0141
_refine_ls_wR_factor_gt            0.0292
_refine_ls_goodness_of_fit_ref     2.027009
_refine_ls_number_reflns           507
_refine_ls_number_parameters       64
_refine_ls_number_restraints       0
_refine_ls_number_constraints      0
_refine_ls_hydrogen_treatment      refall
_refine_ls_weighting_scheme        sigma
_refine_ls_weighting_details       'w=1/\s(F)'
_refine_ls_shift/su_max            0.0100
_refine_ls_extinction_method       none

_refine_diff_density_max               0.139247
_refine_diff_density_min              -0.142659 

# ---------------------
# Coordinates and ADP's
# ---------------------

loop_
_atom_site_label
_atom_site_fract_x
_atom_site_fract_y
_atom_site_fract_z
_atom_site_adp_type
_atom_site_occupancy
O1 0.4349(1) 0.4438(2) 0.34990(6) Uani 1.000000000
O2 0.2424(1) 0.7422(2) 0.46361(5) Uani 1.000000000
C1 0.4031(1) 0.5588(2) 0.44790(7) Uani 1.000000000
H1 0.304(3) 0.518(6) 0.280(2) Uani 1.000000000
O5 0.1301(1) 0.6307(2) 0.17867(6) Uani 1.000000000
H3 0.192(3) 0.696(5) 0.117(2) Uani 1.000000000
H4 0.008(3) 0.463(6) 0.153(2) Uani 1.000000000

loop_
_atom_site_aniso_label
_atom_site_aniso_U_11
_atom_site_aniso_U_22
_atom_site_aniso_U_33
_atom_site_aniso_U_12
_atom_site_aniso_U_13
_atom_site_aniso_U_23
O1 0.0124(3) 0.0190(4) 0.0078(4) 0.0046(2) 0.0016(3) -0.0005(2)
O2 0.0106(3) 0.0183(4) 0.0089(4) 0.0055(2) 0.0012(2) -0.0005(2)
C1 0.0089(4) 0.0111(4) 0.0081(5) 0.0013(3) 0.0013(3) -0.0001(3)
H1 0.03(1) 0.04(1) 0.03(1) 0.01(1) 0.02(1) -0.00(1)
O5 0.0105(4) 0.0184(4) 0.0090(4) -0.0021(2) 0.0010(3) 0.0010(3)
H3 0.03(1) 0.04(1) 0.03(1) 0.004(9) 0.007(9) 0.000(9)
H4 0.03(1) 0.05(1) 0.03(1) -0.008(9) 0.007(9) -0.00(1)

loop_
_geom_bond_atom_site_label_1
_geom_bond_atom_site_label_2
_geom_bond_distance
 O1 C1 1.285(1)
 O2 C1 1.220(1)
 O1 H1 1.04(2)
 O5 H3 0.93(2)
 O5 H4 0.94(2)

loop_
_geom_angle_atom_site_label_1     
_geom_angle_atom_site_label_2
_geom_angle_atom_site_label_3
_geom_angle     
 O1 C1 O2  127.00(8)
 C1 O1 H1 112.8(9)
 H3 O5 H4 109.(2)

# Standard CIF keys and data

# ---------------
# Reflection data
# ---------------

loop_
    _diffrn_refln_index_h
    _diffrn_refln_index_k
    _diffrn_refln_index_l
    _diffrn_refln_F_calc
    _diffrn_refln_F_meas
    _diffrn_refln_F_sigma
       1       0       0       32.441204       32.906838        0.341980
       2       0       0        7.862320        8.209263        0.181686
       3       0       0       32.586504       33.159463        0.399427
       4       0       0       11.096759       10.999545        0.175036
       5       0       0       13.162009       12.939861        0.163320
       6       0       0       25.289164       25.104382        0.293497
       7       0       0       17.247665       17.410916        0.270321
       1       1       0       64.938106       66.292534        0.763227
       2       1       0       31.186596       31.536487        0.352837
       3       1       0       17.260991       17.327146        0.198515
       4       1       0        2.542469        2.556678        0.098955
       5       1       0        1.062344        1.212023        0.269208
       6       1       0        1.224108        1.160345        0.277905
       7       1       0       15.125183       15.146287        0.177319
       0       2       0        6.261583        6.260192        0.123988
       1       2       0       29.555195       29.822642        0.334848
       2       2       0       37.527480       37.683683        0.431033
       3       2       0        2.248494        2.428827        0.120971
       4       2       0       18.123050       18.093093        0.223845
       5       2       0        8.174708        8.060025        0.116096
       6       2       0        0.339844        0.911921        0.911921
       1       3       0        7.126907        7.140448        0.135878
       2       3       0        6.015481        5.926635        0.104608
       3       3       0       13.996574       14.393749        0.169474
       4       3       0        3.948289        3.845127        0.099329
       5       3       0       18.379647       18.360556        0.218615
       0       4       0        2.699691        2.624214        0.163401
       1       4       0        6.932034        6.935056        0.108856
       2       4       0        5.846491        5.852863        0.121109
      -7       1       1        7.014791        7.008566        0.116977
      -6       1       1        1.953237        2.011094        0.155077
      -5       1       1       12.594383       12.401613        0.159881
      -4       1       1       15.775874       15.632658        0.184681
      -3       1       1       29.654803       29.697980        0.334056
      -2       1       1       22.211280       22.467977        0.256043
      -1       1       1       88.985078       89.366493        1.016167
       0       1       1       35.652961       35.526188        0.397567
       1       1       1        9.886236       10.115335        0.132850
       2       1       1       13.393728       13.523313        0.161427
       3       1       1       34.467350       34.567760        0.387795
       4       1       1       20.526688       20.164077        0.248756
       5       1       1       17.164368       17.046701        0.215480
       6       1       1       22.541632       22.285646        0.253170
       7       1       1        1.792430        1.549452        0.178941
      -6       2       1       14.095591       14.027117        0.167102
      -5       2       1        5.053532        4.782886        0.151256
      -4       2       1       12.223728       12.008330        0.150000
      -3       2       1       15.183605       15.227278        0.180352
      -2       2       1       20.262141       20.391910        0.231801
      -1       2       1       19.882013       19.864541        0.227077
       0       2       1       14.388648       14.393054        0.167724
       1       2       1       27.034596       27.130426        0.304878
       2       2       1        2.185293        2.242276        0.129174
       3       2       1        4.643198        4.450393        0.189525
       4       2       1       14.361734       14.190842        0.171926
       5       2       1        8.306369        8.367676        0.130929
       6       2       1        5.128771        5.293770        0.096078
      -5       3       1        7.399223        7.253482        0.108834
      -4       3       1        3.731068        3.762313        0.117865
      -3       3       1        3.207702        3.247461        0.108512
      -2       3       1       19.802672       19.952694        0.228090
      -1       3       1        0.505525        0.843327        0.843327
       0       3       1       11.681132       11.716228        0.151627
       1       3       1        9.304297        9.260454        0.122948
       2       3       1        8.834444        8.574206        0.117137
       3       3       1        2.307386        2.255150        0.124492
       4       3       1       10.013927       10.141006        0.129512
       5       3       1        8.431517        8.526957        0.126243
      -3       4       1        7.628553        7.540027        0.111837
      -2       4       1        6.783950        6.681617        0.099748
      -1       4       1        4.033884        4.082156        0.109122
       0       4       1        5.661125        5.549234        0.129548
       1       4       1        1.427855        1.402819        0.193811
       2       4       1        0.371590        0.937550        0.937550
      -7       0       2        6.311724        6.392574        0.145414
      -6       0       2       22.504890       22.398661        0.269720
      -5       0       2       15.692815       15.791770        0.196258
      -4       0       2       51.442234       51.842454        0.583503
      -3       0       2        6.408326        6.107536        0.201099
      -2       0       2       41.549243       41.199879        0.465372
      -1       0       2       46.179275       46.779910        0.507240
       0       0       2       18.958886        0.494672        0.494672
       1       0       2        5.285951        5.337415        0.149930
       2       0       2       99.365543       99.995000        1.023539
       3       0       2       22.581227       22.549945        0.282030
       4       0       2        0.049870        0.798248        0.404802
       5       0       2       43.018381       42.805023        0.481389
       6       0       2        9.091641        9.015764        0.136350
       7       0       2        9.866817        9.908178        0.137866
      -7       1       2       15.565883       15.486123        0.188411
      -6       1       2        4.340578        4.218649        0.103312
      -5       1       2       26.522367       26.000192        0.312841
      -4       1       2       12.405392       12.300813        0.162856
      -3       1       2        9.469188        9.556621        0.127941
      -2       1       2       39.046727       39.245382        0.441516
      -1       1       2       19.939076       20.661801        0.236081
       0       1       2       15.480797       15.594871        0.177673
       1       1       2       33.926660       33.968073        0.439131
       2       1       2        2.687784        2.495616        0.113831
       3       1       2       34.698341       34.810487        0.389854
       4       1       2       22.558327       22.427884        0.254251
       5       1       2       12.644496       12.622995        0.153833
       6       1       2       12.874368       12.829653        0.158821
      -6       2       2       10.404931       10.337795        0.132894
      -5       2       2        1.342622        1.297498        0.245975
      -4       2       2        6.061947        5.982140        0.126544
      -3       2       2       21.960985       21.864126        0.248160
      -2       2       2       36.338946       36.573898        0.411486
      -1       2       2        4.770107        4.702446        0.088337
       0       2       2       18.718637       18.985784        0.216128
       1       2       2        0.583607        0.749466        0.261819
       2       2       2        2.728351        3.198593        0.127763
       3       2       2       27.517483       27.511270        0.325980
       4       2       2       28.375916       28.161321        0.325014
       5       2       2        3.126245        3.199375        0.131803
       6       2       2        0.326402        0.469574        0.469574
      -5       3       2        0.418132        0.573585        0.473585
      -4       3       2        6.105919        6.082187        0.120308
      -3       3       2       26.311410       26.348624        0.298672
      -2       3       2       13.713206       13.773525        0.165072
      -1       3       2        9.494904        9.555260        0.125096
       0       3       2       17.909720       17.998333        0.208448
       1       3       2       11.162737       11.304866        0.145565
       2       3       2       15.752571       15.700318        0.209353
       3       3       2        7.455080        7.458351        0.108113
       4       3       2        1.597529        1.854616        0.145142
       5       3       2        3.812063        3.678315        0.105221
      -3       4       2        5.381661        5.290463        0.114268
      -2       4       2       12.900165       12.667281        0.150492
      -1       4       2        5.169782        5.194516        0.106295
       0       4       2       12.530676       12.479984        0.151967
       1       4       2       12.236134       12.151543        0.155294
       2       4       2        2.292576        2.230829        0.119195
      -7       1       3        3.214967        3.250692        0.106968
      -6       1       3        1.841720        1.777723        0.166916
      -5       1       3       11.732401       11.860438        0.154030
      -4       1       3        2.150972        2.126452        0.120412
      -3       1       3       20.943383       20.883726        0.238629
      -2       1       3        7.506481        7.501933        0.103893
      -1       1       3       30.188294       30.810550        0.346965
       0       1       3        7.238186        7.091121        0.106137
       1       1       3       46.519442       46.811217        0.525258
       2       1       3       35.558703       35.623868        0.422022
       3       1       3       10.691744       10.550829        0.131616
       4       1       3       23.999606       23.859589        0.299666
       5       1       3        2.316856        2.285148        0.140550
       6       1       3        7.838372        7.883591        0.113069
      -6       2       3       12.939318       12.893797        0.153703
      -5       2       3        3.519173        3.576591        0.114221
      -4       2       3       14.748867       14.661855        0.176000
      -3       2       3       28.617393       28.493859        0.324017
      -2       2       3        5.155941        5.180444        0.086035
      -1       2       3       21.837681       21.884012        0.247469
       0       2       3        0.592285        0.478644        0.351758
       1       2       3       31.399179       31.425149        0.354906
       2       2       3        6.904341        7.024742        0.121554
       3       2       3       16.813805       16.768125        0.214273
       4       2       3       12.395593       12.442267        0.161387
       5       2       3        8.136350        8.021658        0.114699
       6       2       3        6.035244        6.070997        0.101658
      -5       3       3        4.036429        3.966232        0.108124
      -4       3       3        7.749144        7.756223        0.111356
      -3       3       3        3.117950        4.726627        0.257175
      -2       3       3        2.145241        2.217386        0.129468
      -1       3       3        6.096625        6.086132        0.097559
       0       3       3       15.287349       15.530293        0.182329
       1       3       3        0.511336        0.565685        0.517727
       2       3       3        3.525868        3.504426        0.102221
       3       3       3       16.419818       16.428634        0.198107
       4       3       3        1.880078        1.947845        0.136630
      -2       4       3        9.319331        9.291771        0.125855
      -1       4       3        0.252835        0.556776        0.477404
       0       4       3        3.272798        3.171750        0.096202
       1       4       3        6.353045        6.380125        0.101511
       2       4       3       12.237940       12.246632        0.152005
      -7       0       4       10.627515       10.474732        0.147583
      -6       0       4        2.818395        2.612815        0.188418
      -5       0       4        6.977773        7.008638        0.135647
      -4       0       4       18.272087       18.482965        0.224542
      -3       0       4       15.351884       15.619859        0.240002
      -2       0       4       74.824962       76.103351        0.903750
      -1       0       4       48.213332       48.583125        0.538666
       0       0       4       13.405245       13.843049        0.170083
       1       0       4       70.779476       71.010211        0.972221
       2       0       4        4.413983        4.468109        0.283375
       3       0       4        7.682991        7.559960        0.136956
       4       0       4        9.832785        9.952939        0.142078
       5       0       4        5.704510        5.752130        0.156060
       6       0       4        1.993882        2.107676        0.199248
      -7       1       4        1.002473        1.393162        0.226843
      -6       1       4        9.518588        9.494683        0.126865
      -5       1       4       15.964444       15.874193        0.189806
      -4       1       4        9.613189        9.575803        0.126411
      -3       1       4       24.887348       25.070501        0.283811
      -2       1       4       31.168840       31.346770        0.353706
      -1       1       4       25.699228       26.058780        0.306110
       0       1       4       64.694673       65.224305        0.745472
       1       1       4       13.313566       13.433540        0.185899
       2       1       4        5.084487        5.083699        0.097920
       3       1       4        5.934615        5.615247        0.111249
       4       1       4        2.877584        2.973348        0.110832
       5       1       4       10.287255       10.369667        0.143231
       6       1       4       12.255673       12.354351        0.164602
      -6       2       4        3.915093        3.824918        0.106720
      -5       2       4        8.974983        8.838212        0.132525
      -4       2       4       12.933588       13.056799        0.159512
      -3       2       4        8.698006        8.673004        0.120578
      -2       2       4        7.843528        7.890881        0.108979
      -1       2       4       24.905708       24.843711        0.281953
       0       2       4       22.426554       22.366493        0.254505
       1       2       4        7.254801        7.328438        0.111790
       2       2       4        1.854446        1.817416        0.180926
       3       2       4       15.926682       15.871988        0.204506
       4       2       4        6.562898        6.569551        0.116180
       5       2       4       12.863155       12.920913        0.156901
      -5       3       4        5.670259        5.689728        0.098753
      -4       3       4       25.815058       25.794573        0.291632
      -3       3       4       11.061339       11.041286        0.144498
      -2       3       4        4.977571        4.946615        0.128005
      -1       3       4       12.419817       12.408062        0.148780
       0       3       4       12.693513       12.714165        0.154309
       1       3       4        4.649484        4.630767        0.092816
       2       3       4       24.371022       24.344815        0.284474
       3       3       4       17.116785       17.138845        0.211352
       4       3       4       11.521333       11.694443        0.148448
      -2       4       4        1.201966        1.377861        0.176611
      -1       4       4        1.060896        0.927631        0.322569
       0       4       4        5.774904        5.763246        0.099501
       1       4       4        2.812372        2.707139        0.107985
      -7       1       5        2.403974        2.491164        0.146404
      -6       1       5       16.288658       16.276978        0.193757
      -5       1       5        9.097285        9.254620        0.128668
      -4       1       5        0.405312        0.485695        0.485695
      -3       1       5       23.986927       24.141458        0.272231
      -2       1       5        7.546131        7.673330        0.106627
      -1       1       5        1.918648        1.598374        0.132427
       0       1       5       13.991609       13.762631        0.168882
       1       1       5       17.683522       17.578396        0.204853
       2       1       5        7.557956        7.461769        0.116635
       3       1       5        3.603973        3.812611        0.106130
       4       1       5       15.673361       15.504838        0.182306
       5       1       5        1.802678        1.830710        0.190588
       6       1       5       12.688021       12.777715        0.154324
      -6       2       5        3.484978        3.484824        0.101039
      -5       2       5       22.089692       22.100226        0.252801
      -4       2       5        4.063749        4.225873        0.103737
      -3       2       5        2.743278        2.646035        0.123496
      -2       2       5        2.998335        2.971633        0.116392
      -1       2       5       37.071578       36.920997        0.418120
       0       2       5       11.563624       11.708117        0.146975
       1       2       5       15.689287       15.774346        0.187814
       2       2       5       20.448449       20.323632        0.252010
       3       2       5       13.024137       13.065604        0.172970
       4       2       5        1.223121        1.319697        0.236692
       5       2       5        6.412986        6.639126        0.106057
      -5       3       5        3.136841        3.015477        0.105597
      -4       3       5        8.780444        8.800341        0.116102
      -3       3       5        7.777649        7.818568        0.108704
      -2       3       5        4.198142        4.118738        0.130004
      -1       3       5        1.503540        1.622436        0.156080
       0       3       5        6.477631        6.603711        0.134244
       1       3       5        7.635821        7.720557        0.108790
       2       3       5        4.525250        4.495665        0.130118
       3       3       5        0.481986        0.480937        0.480937
       4       3       5        3.135712        3.041299        0.096422
      -2       4       5        9.741883        9.683646        0.122422
      -1       4       5       13.091628       13.108394        0.170466
       0       4       5       14.277291       14.272701        0.169510
       1       4       5       11.925802       11.870973        0.151758
      -7       0       6       26.599703       26.663833        0.304584
      -6       0       6       21.276575       21.427086        0.251392
      -5       0       6       18.054689       18.073461        0.221851
      -4       0       6       11.062547       11.099550        0.148294
      -3       0       6        5.994967        6.317594        0.116869
      -2       0       6       21.761034       21.571741        0.290998
      -1       0       6       23.120040       23.263921        0.327923
       0       0       6       52.499484       53.004245        0.596612
       1       0       6       24.979101       24.345636        0.274492
       2       0       6        3.293042        3.403821        0.141460
       3       0       6       40.016357       39.787435        0.449540
       4       0       6        6.048130        5.892029        0.164464
       5       0       6        4.312609        4.315553        0.176592
       6       0       6       10.878772       11.661904        0.155818
      -7       1       6        7.296898        7.249759        0.117157
      -6       1       6       20.592573       20.461183        0.235951
      -5       1       6        3.403519        3.456733        0.120267
      -4       1       6       22.311991       22.160551        0.253931
      -3       1       6        1.022886        0.842793        0.359471
      -2       1       6        4.021545        3.942081        0.093445
      -1       1       6        1.102429        1.255548        0.194982
       0       1       6       29.069172       29.032740        0.328211
       1       1       6       23.881144       23.631124        0.270473
       2       1       6       34.165048       33.635993        0.382722
       3       1       6        3.548095        3.487406        0.131367
       4       1       6       10.492752       10.357123        0.141449
       5       1       6       14.973079       15.088406        0.176331
      -6       2       6        1.632961        1.520724        0.186445
      -5       2       6       14.899573       14.740421        0.175051
      -4       2       6        4.050221        3.920969        0.130059
      -3       2       6       19.608211       19.628041        0.227783
      -2       2       6       14.020268       14.088648        0.169955
      -1       2       6        7.368732        7.301438        0.103105
       0       2       6        3.860190        4.009239        0.155670
       1       2       6       20.927438       20.614315        0.266834
       2       2       6        5.143271        5.227619        0.106974
       3       2       6       11.093784       10.940293        0.144460
       4       2       6        4.330383        4.443985        0.122411
       5       2       6       11.540980       11.592670        0.141469
      -5       3       6        3.609250        3.456733        0.100544
      -4       3       6        4.765193        4.702127        0.098650
      -3       3       6        0.370417        1.165333        0.260567
      -2       3       6       32.026414       31.962009        0.361534
      -1       3       6       16.968337       17.192440        0.198912
       0       3       6        0.648425        1.154036        0.248553
       1       3       6       11.041026       11.166915        0.148749
       2       3       6        2.517886        2.508645        0.128183
       3       3       6        7.445840        7.606905        0.108105
      -7       1       7       12.015738       11.994582        0.152707
      -6       1       7        2.786409        2.806457        0.116884
      -5       1       7        1.681305        1.737728        0.168111
      -4       1       7       15.481644       15.445711        0.182029
      -3       1       7       30.905481       31.041746        0.350705
      -2       1       7        9.535345        9.544789        0.122581
      -1       1       7       33.781783       33.952172        0.381947
       0       1       7        9.623050        9.782944        0.131882
       1       1       7        7.297206        7.203957        0.148321
       2       1       7        9.132025        9.023691        0.168410
       3       1       7        8.962642        8.942707        0.136005
       4       1       7        4.832483        4.836838        0.105876
       5       1       7        3.675029        3.608601        0.131965
      -6       2       7        0.708377        0.828613        0.382183
      -5       2       7        7.733664        7.862188        0.126168
      -4       2       7        4.288358        4.436102        0.101243
      -3       2       7       21.618231       21.540427        0.247236
      -2       2       7        9.572312        9.704380        0.129988
      -1       2       7        1.910425        1.817251        0.143124
       0       2       7       19.543998       19.468950        0.234865
       1       2       7       15.107636       14.891608        0.189228
       2       2       7       12.531975       12.595634        0.155779
       3       2       7        3.188590        3.070244        0.136271
       4       2       7       20.431532       20.522670        0.234496
      -4       3       7        3.767681        3.692425        0.102021
      -3       3       7        3.375681        3.353655        0.100502
      -2       3       7       14.826173       14.856648        0.187293
      -1       3       7        2.270608        2.136750        0.159024
       0       3       7        1.720114        1.583540        0.181756
       1       3       7        7.156731        7.117303        0.119375
       2       3       7        9.010773        9.020698        0.127330
       3       3       7        2.310111        2.298217        0.118951
      -7       0       8        0.881427        0.693830        0.693830
      -6       0       8        1.821975        1.837308        0.217802
      -5       0       8       27.927144       27.884404        0.319753
      -4       0       8       39.867544       39.617925        0.455826
      -3       0       8        7.796833        7.937317        0.136291
      -2       0       8       34.913569       35.067364        0.411773
      -1       0       8       36.736626       36.810189        0.417882
       0       0       8       28.574951       28.119033        0.297099
       1       0       8       13.756143       13.611025        0.206921
       2       0       8       16.837295       16.503333        0.240799
       3       0       8        5.499510        5.408789        0.137262
       4       0       8        1.753410        1.609254        0.260477
       5       0       8       19.977706       19.967974        0.234247
      -6       1       8        2.911221        3.012906        0.113957
      -5       1       8        6.768364        6.868770        0.116585
      -4       1       8       21.950025       21.844221        0.250472
      -3       1       8        4.956070        4.881291        0.094016
      -2       1       8       28.213012       28.250133        0.319504
      -1       1       8       15.918419       15.911002        0.186817
       0       1       8        8.512523        8.539087        0.120951
       1       1       8       15.948305       16.012495        0.196364
       2       1       8       11.346710       11.451201        0.152528
       3       1       8       10.166964       10.170546        0.142585
       4       1       8        8.829551        8.857257        0.122957
       5       1       8        1.994102        1.719593        0.423753
      -6       2       8        5.943811        6.074537        0.110059
      -5       2       8        2.227369        2.468542        0.122332
      -4       2       8       15.082819       15.111254        0.178404
      -3       2       8       28.010213       27.962296        0.318852
      -2       2       8        8.850218        8.830515        0.119373
      -1       2       8       11.307429       11.279184        0.146350
       0       2       8        0.842439        1.431887        0.221639
       1       2       8        4.068051        4.217701        0.142041
       2       2       8       12.367433       12.384264        0.158063
       3       2       8       16.809647       17.039366        0.197157
       4       2       8        1.359811        0.716031        0.389534
      -4       3       8        0.779420        0.549272        0.549272
      -3       3       8        7.042222        6.994283        0.105597
      -2       3       8        8.293689        8.267285        0.114617
      -1       3       8        4.303204        4.376186        0.100440
       0       3       8       16.573774       16.509088        0.209702
       1       3       8        8.345044        8.355058        0.121954
       2       3       8        2.109065        2.128004        0.182342
      -6       1       9       10.947151       11.029959        0.138678
      -5       1       9       27.130857       27.175724        0.322605
      -4       1       9       11.208401       11.212047        0.155827
      -3       1       9       12.773440       12.872063        0.160651
      -2       1       9        7.895934        7.902341        0.127124
      -1       1       9       22.070976       21.654330        0.248723
       0       1       9       10.060485       10.141006        0.131510
       1       1       9       22.845745       22.721576        0.276086
       2       1       9       22.068390       22.058558        0.261770
       3       1       9        1.991263        2.040000        0.163274
       4       1       9        7.561879        7.616758        0.118425
      -5       2       9        0.559461        0.953730        0.325001
      -4       2       9        6.286248        6.169117        0.117092
      -3       2       9       12.076867       12.128067        0.156433
      -2       2       9        6.765374        6.823489        0.111336
      -1       2       9        4.749966        4.717944        0.105245
       0       2       9       12.301130       12.279658        0.152004
       1       2       9        4.399415        4.502444        0.128087
       2       2       9       14.596225       14.723790        0.183501
       3       2       9        2.412536        2.504676        0.133516
      -4       3       9        9.945205       10.009495        0.134274
      -3       3       9        3.704685        3.725721        0.109508
      -2       3       9        4.663554        4.654890        0.108573
      -1       3       9        1.632386        1.470442        0.228025
       0       3       9       10.517918       10.630146        0.146826
       1       3       9        5.160427        5.181313        0.105980
      -6       0      10       28.372358       28.296643        0.322012
      -5       0      10       16.778670       16.907395        0.208293
      -4       0      10        2.500539        2.116365        0.212185
      -3       0      10        3.375076        3.643076        0.153233
      -2       0      10       22.908738       22.786838        0.270622
      -1       0      10        2.958215        2.829010        0.184393
       0       0      10       33.275227       32.871872        0.372334
       1       0      10       42.982492       42.778616        0.484763
       2       0      10        9.820576        9.589578        0.196761
       3       0      10        1.767863        1.825404        0.253272
       4       0      10        3.590972        3.397499        0.131156
      -6       1      10       11.976771       11.789826        0.149379
      -5       1      10        8.607108        8.649220        0.124315
      -4       1      10        0.313360        0.828915        0.828915
      -3       1      10        3.301736        3.406611        0.115867
      -2       1      10        9.452731        9.339914        0.131874
      -1       1      10        0.230534        0.831625        0.831625
       0       1      10       20.067031       20.083077        0.252545
       1       1      10       14.191167       14.022482        0.180156
       2       1      10       10.638390       10.700467        0.174784
       3       1      10       15.325044       15.323838        0.183824
      -5       2      10        0.055536        0.930967        0.930967
      -4       2      10        9.242823        9.279655        0.124711
      -3       2      10        5.604979        5.694295        0.100102
      -2       2      10       15.947759       15.933926        0.192262
      -1       2      10       22.553302       22.591591        0.258208
       0       2      10        8.295338        8.515985        0.136964
       1       2      10        3.610607        3.565389        0.138145
       2       2      10       14.382591       14.324106        0.174901
       3       2      10        5.568608        5.558147        0.111405
      -3       3      10        7.547165        7.526022        0.124062
      -2       3      10        7.820139        7.803653        0.116911
      -1       3      10        9.496705        9.519034        0.135164
       0       3      10        1.885836        2.040294        0.173800
      -6       1      11        3.385400        3.385853        0.184291
      -5       1      11        0.797805        0.703989        0.436968
      -4       1      11        2.193282        2.016804        0.166210
      -3       1      11       21.085525       21.152305        0.242977
      -2       1      11       15.137373       15.144966        0.180007
      -1       1      11       14.071790       13.995356        0.168571
       0       1      11       23.724666       24.048701        0.281917
       1       1      11        0.260718        0.617171        0.617171
       2       1      11        2.194026        2.158032        0.175483
       3       1      11        6.039189        6.142801        0.105500
      -4       2      11        4.508966        4.512316        0.116409
      -3       2      11        8.028197        8.151442        0.118696
      -2       2      11        6.181478        6.216993        0.109211
      -1       2      11       14.196018       14.223220        0.170107
       0       2      11        1.911893        1.846970        0.193671
       1       2      11        4.852419        4.807182        0.116340
       2       2      11        9.382747        9.459493        0.122951
      -5       0      12       10.974270       11.108105        0.166899
      -4       0      12       25.888735       25.948603        0.309180
      -3       0      12       20.145841       20.111688        0.246895
      -2       0      12        7.037342        7.098732        0.216436
      -1       0      12       17.474511       17.262966        0.342860
       0       0      12        6.109648        6.217556        0.144089
       1       0      12        4.145028        4.169293        0.171043
       2       0      12       14.622783       14.430523        0.176050
      -5       1      12        8.268966        8.289632        0.125871
      -4       1      12       15.075808       15.174979        0.181648
      -3       1      12       12.245521       12.233969        0.160030
      -2       1      12        5.021389        5.110479        0.127809
      -1       1      12       15.536840       15.543809        0.185098
       0       1      12        0.728816        0.983412        0.418081
       1       1      12        2.417718        2.201999        0.172714
       2       1      12        8.080925        8.176735        0.113175
      -4       2      12        1.440503        1.233977        0.299044
      -3       2      12        2.450559        2.463920        0.134242
      -2       2      12       17.282153       17.297110        0.201789
      -1       2      12        9.744428        9.652720        0.127438
       0       2      12        6.948930        6.865712        0.125608
       1       2      12        6.320204        6.344762        0.110501
      -4       1      13        6.737264        6.520046        0.129897
      -3       1      13        1.636262        1.492783        0.211728
      -2       1      13        9.405192        9.440869        0.159597
      -1       1      13        3.958879        3.938908        0.120401
       0       1      13        8.496440        8.291140        0.121195
       1       1      13        4.350625        4.145721        0.104186
      -2       2      13        9.208835        9.266067        0.122600
      -1       2      13        5.954363        5.853546        0.104285
      -4       0      14        2.181156        2.041348        0.184172
      -3       0      14        6.853635        7.024884        0.162523
      -2       0      14       12.484825       12.604761        0.203551
      -1       0      14       11.669846       11.609479        0.188883
       0       0      14       12.086684       12.158947        0.173122
      -3       1      14        1.008786        0.560446        0.560446
      -2       1      14        7.106845        7.173353        0.111696
      -1       1      14       11.203758       11.078357        0.139436

# start Validation Reply Form
_vrf_PLAT088_HAR_BLYP_oxa02_08
;
PROBLEM: Poor Data / Parameter Ratio ....................       7.91 Note 
RESPONSE: The goal of the study was to check how cutting diffraction data
to different resolutions influences refinement results, thus a decreased
data / parameter ratio is a natural consequence of the data cutting procedure.
;
_vrf_PLAT417_HAR_BLYP_oxa02_08
;
PROBLEM: Short Inter D-H..H-D
RESPONSE: This is a very strong hydrogen bond and this is the reason why
the distance is so short.
;
# end Validation Reply Form
