# Supplementary material for: On the accuracy and precision of X-ray and neutron diffraction results as a function of resolution and the electron density model
Source: IUCrJ. 2020 Aug 25;7(Pt 5):920–33. doi: 10.1107/S2052252520010441 (PMC7467170; doi:10.1107/S2052252520010441)
Supplement: Supplementary file 2 [file m-07-00920-sup2.zip › cif_deposition/HAR_BLYP_oxa02_12.cif]

# ========================
# TONTO generated CIF file
# ========================

data_HAR_BLYP_oxa02_12

_audit_creation_date               2016-1-14
_audit_creation_method             'Tonto 3.2.0 v. 196f026'

# --------------------
# Chemical information
# --------------------

_chemical_formula_sum             'C2 H6 O6'
_chemical_formula_moiety          'C2 H2 O4, 2(H2 O)'
_chemical_formula_weight           126.07
_chemical_compound_source          'see text'
_chemical_absolute_configuration   unk

# --------------------
# Symmetry information
# --------------------

_symmetry_cell_setting             Monoclinic
_symmetry_space_group_name_H-M     'P 21/c'
_symmetry_space_group_name_Hall    '-P 2ybc'
_symmetry_Int_Tables_number        '14'

loop_
    _symmetry_equiv_pos_as_xyz
'+x, +y, +z'
'-x, -y, -z'
'-x, +y+1/2, -z+1/2'
'+x, -y+1/2, +z+1/2'

# ---------------------
# Unit cell information
# ---------------------

_cell_length_a                6.0893(4) 
_cell_length_b                3.4965(2) 
_cell_length_c                11.8311(7) 
_cell_angle_alpha             90.00 
_cell_angle_beta              103.884(2) 
_cell_angle_gamma             90.00 
_cell_volume                   244.54(3) 

_cell_formula_units_Z             2
_cell_measurement_temperature     100(1)
_cell_measurement_reflns_used        5838
_cell_measurement_theta_min          3.4464
_cell_measurement_theta_max          52.5642

_exptl_crystal_density_diffrn     1.712 
_exptl_crystal_F_000              132 
_exptl_absorpt_coefficient_mu     0.181 
_exptl_crystal_description        unspecified
_exptl_crystal_size_max              0.199                
_exptl_crystal_size_mid              0.174  
_exptl_crystal_size_min              0.093
_exptl_crystal_colour             colourless
_exptl_absorpt_correction_type    multi-scan
_exptl_absorpt_process_details
;
 Absorption correction done by SORTAV
 Blessing, R. H.: (1995) Acta Cryst. A51, 33-38
;
_exptl_absorpt_correction_T_min    0.967
_exptl_absorpt_correction_T_max    0.979

#=======================================================================

# EXPERIMENTAL DATA

_diffrn_reflns_av_R_equivalents   0.0000
_diffrn_reflns_av_unetI/netI      0.0394
_diffrn_reflns_limit_h_max        13
_diffrn_reflns_limit_h_min        -14
_diffrn_reflns_limit_k_max        7
_diffrn_reflns_limit_k_min        0
_diffrn_reflns_limit_l_max        27
_diffrn_reflns_limit_l_min        0
_diffrn_reflns_number             3167
_diffrn_reflns_theta_full         26.00
_diffrn_reflns_theta_max          55.96
_diffrn_reflns_theta_min          3.45
_diffrn_ambient_temperature       100(1)
_diffrn_detector_area_resol_mean  ?
_diffrn_measured_fraction_theta_full 0.998
_diffrn_measured_fraction_theta_max 0.975
_diffrn_measurement_device_type   'Bruker APEX-II CCD'
_diffrn_measurement_method        '\f and \w scans'
_diffrn_radiation_monochromator   'graphite'
_diffrn_radiation_type            MoK\a
_diffrn_radiation_wavelength      0.71073
_diffrn_source                    'fine-focus sealed tube'
_diffrn_standards_number          0
_reflns_number_gt                 2141
_reflns_number_total              3167
_reflns_threshold_expression      >0sigma(F)

#  
# Refinement details
#  
_refine_special_details          
;
  .  H thermal motions refined anisotropically.
  .  Hirshfeld atom refinement (HAR):
     .  Uses aspherical atomic scattering factors
        obtained from Hirshfeld partitioning of a
        gaussian quantum chemical wavefunction.
     .  Hirshfeld weight functions obtained from
        spherically averaged unrestricted atomic
        densities.
  .  Wavefunction type : rks becke88lyp using cluster
 charges, radius=8.0 angstrom
  .  Gaussian basis set: cc pVTZ
  .  Refinement based on |F| with weight=1/sigma(|F|)
  .  Negative |F|^^2 were pruned from the data
  .  Eigenvalues < 0.1E-04 removed from normal equations
  .  Reflection used in the refinement appear below
  .  Refined using the Tonto program:
     .  Version: 3.2 v. 196f026
     .  Platform: INTEL-ifort-on-LINUX
     .  Build date: Wed Feb  4 17:27:23 CET 2015
;

# Standard CIF keys and data

_refine_ls_structure_factor_coeff  F
_refine_ls_matrix_type             full
_refine_ls_R_factor_gt             0.0530
_refine_ls_wR_factor_gt            0.0260
_refine_ls_goodness_of_fit_ref     0.969045
_refine_ls_number_reflns           3167
_refine_ls_number_parameters       64
_refine_ls_number_restraints       0
_refine_ls_number_constraints      0
_refine_ls_hydrogen_treatment      refall
_refine_ls_weighting_scheme        sigma
_refine_ls_weighting_details       'w=1/\s(F)'
_refine_ls_shift/su_max            0.0100
_refine_ls_extinction_method       none

_refine_diff_density_max              0.397352 
_refine_diff_density_min             -0.356662

# ---------------------
# Coordinates and ADP's
# ---------------------

loop_
_atom_site_label
_atom_site_fract_x
_atom_site_fract_y
_atom_site_fract_z
_atom_site_adp_type
_atom_site_occupancy
O1 0.43496(3) 0.44386(6) 0.34987(1) Uani 1.000000000
O2 0.24237(3) 0.74222(6) 0.46366(2) Uani 1.000000000
C1 0.40307(4) 0.55867(7) 0.44800(2) Uani 1.000000000
H1 0.304(1) 0.520(3) 0.2804(8) Uani 1.000000000
O5 0.13008(3) 0.63065(6) 0.17861(2) Uani 1.000000000
H3 0.191(1) 0.696(2) 0.1144(7) Uani 1.000000000
H4 0.010(1) 0.463(2) 0.1506(6) Uani 1.000000000

loop_
_atom_site_aniso_label
_atom_site_aniso_U_11
_atom_site_aniso_U_22
_atom_site_aniso_U_33
_atom_site_aniso_U_12
_atom_site_aniso_U_13
_atom_site_aniso_U_23
O1 0.01305(6) 0.01953(8) 0.00786(6) 0.00467(5) 0.00168(5) -0.00059(5)
O2 0.01137(6) 0.01869(8) 0.00953(6) 0.00539(5) 0.00110(5) -0.00064(5)
C1 0.00950(6) 0.01176(7) 0.00774(6) 0.00161(5) 0.00121(5) 0.00005(6)
H1 0.028(4) 0.041(5) 0.031(6) 0.004(4) 0.020(4) -0.003(5)
O5 0.01083(6) 0.01875(8) 0.00923(6) -0.00193(5) 0.00072(4) 0.00098(5)
H3 0.032(4) 0.039(5) 0.031(4) 0.000(3) 0.013(3) 0.004(4)
H4 0.026(3) 0.049(5) 0.022(4) -0.011(3) 0.004(3) -0.002(4)

loop_
_geom_bond_atom_site_label_1
_geom_bond_atom_site_label_2
_geom_bond_distance
 O1 C1 1.2871(3)
 O2 C1 1.2210(3)
 O1 H1 1.036(9)
 O5 H3 0.950(7)
 O5 H4 0.932(7)

loop_
_geom_angle_atom_site_label_1     
_geom_angle_atom_site_label_2
_geom_angle_atom_site_label_3
_geom_angle     
 O1 C1 O2  126.90(2)
 C1 O1 H1 112.5(4)
 H3 O5 H4 106.8(7)

# Standard CIF keys and data

# ---------------
# Reflection data
# ---------------

loop_
    _diffrn_refln_index_h
    _diffrn_refln_index_k
    _diffrn_refln_index_l
    _diffrn_refln_F_calc
    _diffrn_refln_F_meas
    _diffrn_refln_F_sigma
       1       0       0       31.957875       32.847983        0.327067
       2       0       0        7.661836        8.240995        0.165105
       3       0       0       32.064915       33.005909        0.371111
       4       0       0       10.935093       10.787493        0.154995
       5       0       0       12.817670       12.590473        0.159463
       6       0       0       24.643646       24.425601        0.298645
       7       0       0       16.826431       16.792856        0.204607
       8       0       0        8.411709        8.398809        0.127473
       9       0       0        6.772661        6.932099        0.132982
      10       0       0        4.381956        4.528466        0.137338
      11       0       0        9.077086        9.130498        0.231959
      12       0       0        1.825859        1.854508        0.460485
      13       0       0        0.608397        0.971905        0.971905
       1       1       0       63.983538       66.207326        0.756046
       2       1       0       30.741662       31.418784        0.348541
       3       1       0       16.977435       17.102631        0.200560
       4       1       0        2.534352        2.481048        0.097291
       5       1       0        1.000437        1.207767        0.277390
       6       1       0        1.284003        1.152259        0.279046
       7       1       0       14.672379       14.569145        0.175397
       8       1       0        0.010461        0.894148        0.894148
       9       1       0        9.204526        9.336755        0.144313
      10       1       0        4.954505        5.011287        0.124264
      11       1       0        0.419423        0.726154        0.726154
      12       1       0        4.589331        4.376757        0.255107
      13       1       0        1.771316        1.767795        0.456727
       0       2       0        6.173258        6.159302        0.116951
       1       2       0       29.037881       29.293173        0.327849
       2       2       0       36.848994       37.026882        0.421008
       3       2       0        2.278303        2.301630        0.121584
       4       2       0       17.708405       17.595170        0.228535
       5       2       0        7.939214        7.832560        0.117769
       6       2       0        0.343366        0.960625        0.960625
       7       2       0        9.578875        9.482194        0.122974
       8       2       0       10.346083       10.306794        0.133790
       9       2       0        2.108606        2.240179        0.212421
      10       2       0        4.775389        4.908666        0.154930
      11       2       0        0.563312        1.171921        0.464744
      12       2       0        1.311143        0.793851        0.793851
      13       2       0        1.535839        1.356392        0.555393
       1       3       0        6.983725        6.860321        0.129793
       2       3       0        5.895242        5.775985        0.102890
       3       3       0       13.657216       13.983562        0.166543
       4       3       0        3.867441        3.913055        0.100576
       5       3       0       17.817526       17.769074        0.206614
       6       3       0        0.107580        1.272556        0.241683
       7       3       0        1.249647        1.544992        0.266712
       8       3       0        6.719345        6.630234        0.119857
       9       3       0        2.243158        2.382751        0.162548
      10       3       0        1.376879        0.990909        0.479147
      11       3       0        6.877800        6.918743        0.164485
      12       3       0        3.314069        3.144440        0.206481
       0       4       0        2.649869        2.630399        0.194173
       1       4       0        6.771421        6.709620        0.103259
       2       4       0        5.716225        5.686036        0.102667
       3       4       0        4.022645        3.990238        0.101279
       4       4       0       12.977271       13.017680        0.157665
       5       4       0        4.725025        4.773364        0.103246
       6       4       0        6.504042        6.524032        0.116225
       7       4       0        5.032099        5.017968        0.158750
       8       4       0        0.197076        1.014002        1.014002
       9       4       0        0.131124        0.915533        0.915533
      10       4       0        2.451922        2.221486        0.206567
      11       4       0        1.953572        2.196611        0.267907
      12       4       0        3.047557        2.135837        1.353086
       1       5       0        3.354932        3.194370        0.111676
       2       5       0        5.354958        5.515977        0.096844
       3       5       0        6.437132        6.418723        0.114518
       4       5       0        0.649554        0.673053        0.618280
       5       5       0        3.513338        3.396763        0.130726
       6       5       0        8.122424        8.236929        0.145081
       7       5       0        5.839644        5.847906        0.137039
       8       5       0        1.687222        1.876912        0.267192
       9       5       0        0.017001        0.905815        0.905815
      10       5       0        2.105486        2.059636        0.464236
       0       6       0        6.556789        6.512603        0.161776
       1       6       0        3.886661        3.993244        0.140323
       2       6       0        1.433883        1.613072        0.310881
       3       6       0        0.350736        0.640937        0.640937
       4       6       0        1.424974        1.205695        0.432261
       5       6       0        4.031925        3.966232        0.151131
       6       6       0        5.193125        5.335635        0.145645
       7       6       0        1.454236        1.422779        0.527458
       8       6       0        0.615799        1.125744        1.125744
       9       6       0        0.240868        0.667982        0.667982
       1       7       0        2.186990        1.528169        0.798100
       2       7       0        1.752705        1.528856        0.473820
       3       7       0        1.701075        1.639787        0.428094
       4       7       0        0.793409        0.677422        0.677422
       5       7       0        1.977564        1.981893        0.318583
       6       7       0        2.106138        1.682141        0.765735
     -13       1       1        2.625854        2.621946        0.311794
     -12       1       1        2.186168        1.673649        0.306535
     -11       1       1        0.723073        0.728972        0.568348
     -10       1       1        2.963667        2.970404        0.136926
      -9       1       1        1.127223        1.191176        0.316991
      -8       1       1        8.667446        8.709765        0.126409
      -7       1       1        6.800389        6.804925        0.113064
      -6       1       1        1.841316        1.836028        0.178289
      -5       1       1       12.257915       12.130952        0.168093
      -4       1       1       15.342901       15.305555        0.180410
      -3       1       1       29.225889       29.438071        0.329309
      -2       1       1       21.843101       22.406026        0.250891
      -1       1       1       87.757161       88.750437        0.990081
       0       1       1       35.085210       35.365803        0.398961
       1       1       1        9.830396       10.024969        0.125474
       2       1       1       13.197879       13.607718        0.154466
       3       1       1       33.965520       34.086508        0.382502
       4       1       1       20.056600       19.623710        0.224226
       5       1       1       16.821157       16.730212        0.198425
       6       1       1       22.019071       21.580083        0.254512
       7       1       1        1.723001        1.582972        0.171448
       8       1       1        1.081087        1.234666        0.297383
       9       1       1        0.668746        1.025329        1.025329
      10       1       1        9.011345        9.059194        0.134397
      11       1       1        3.062929        3.244688        0.148077
      12       1       1        2.839917        2.684530        0.228985
      13       1       1        2.298729        2.223938        0.339794
     -13       2       1        3.160132        3.554153        0.197666
     -12       2       1        5.718470        5.680405        0.189230
     -11       2       1        2.617664        2.373984        0.293359
     -10       2       1        1.162391        1.251319        0.612805
      -9       2       1        3.476359        3.664424        0.156718
      -8       2       1       10.082403       10.035437        0.131902
      -7       2       1        0.167518        0.532165        0.532165
      -6       2       1       13.655892       13.485548        0.169768
      -5       2       1        4.938509        4.733815        0.122416
      -4       2       1       11.935699       11.708544        0.146970
      -3       2       1       14.854026       14.756355        0.175202
      -2       2       1       19.858438       20.093034        0.226982
      -1       2       1       19.495244       19.537144        0.220571
       0       2       1       14.131862       14.170039        0.163612
       1       2       1       26.584652       26.699625        0.302467
       2       2       1        2.151023        2.235822        0.122957
       3       2       1        4.545580        4.132070        0.133070
       4       2       1       14.063291       13.760087        0.173329
       5       2       1        8.238234        8.079418        0.154521
       6       2       1        4.971468        5.094605        0.097706
       7       2       1        5.301286        5.347616        0.092714
       8       2       1        7.497622        7.558439        0.121437
       9       2       1        3.045476        3.105479        0.148792
      10       2       1        2.048782        1.401820        0.440051
      11       2       1        5.483865        5.403610        0.259779
      12       2       1        0.233252        0.947365        0.947365
      13       2       1        2.674640        2.811210        0.394621
     -12       3       1        1.945745        1.134196        0.774474
     -11       3       1        1.602848        0.891291        0.631291
     -10       3       1        2.561278        2.567431        0.177368
      -9       3       1        2.565336        2.483828        0.162255
      -8       3       1        0.795725        0.961509        0.495677
      -7       3       1        2.249980        2.370274        0.138638
      -6       3       1        5.732785        5.902542        0.118080
      -5       3       1        7.175634        7.015055        0.115780
      -4       3       1        3.692553        3.756727        0.112417
      -3       3       1        3.115154        3.131310        0.112651
      -2       3       1       19.309135       19.305440        0.227704
      -1       3       1        0.524465        0.818474        0.818474
       0       3       1       11.448701       11.294689        0.140766
       1       3       1        9.084021        8.936946        0.119463
       2       3       1        8.674179        8.262445        0.117569
       3       3       1        2.243248        2.184697        0.140339
       4       3       1        9.790921        9.828123        0.128484
       5       3       1        8.224532        8.272243        0.125771
       6       3       1        0.382187        0.601082        0.512765
       7       3       1        8.506210        8.501882        0.124711
       8       3       1        0.676876        0.898721        0.408109
       9       3       1        4.019504        3.853700        0.122480
      10       3       1        1.837240        1.703555        0.347126
      11       3       1        2.215471        1.983129        0.296505
      12       3       1        0.785907        0.912524        0.912524
     -12       4       1        1.142773        1.792958        1.601909
     -11       4       1        1.752728        1.144596        0.630592
     -10       4       1        0.005241        1.045036        1.045036
      -9       4       1        5.416588        5.265833        0.154669
      -8       4       1        7.333856        7.449765        0.147231
      -7       4       1        7.240377        7.032923        0.164080
      -6       4       1        4.479534        4.625905        0.114475
      -5       4       1        2.886483        2.911271        0.123817
      -4       4       1        0.558113        0.855570        0.855570
      -3       4       1        7.370749        7.328984        0.110604
      -2       4       1        6.563425        6.436536        0.101317
      -1       4       1        3.936336        3.997499        0.111885
       0       4       1        5.486036        5.451605        0.107450
       1       4       1        1.415709        1.465503        0.179424
       2       4       1        0.336252        0.928386        0.928386
       3       4       1        0.993360        0.959323        0.282566
       4       4       1        1.270232        1.442359        0.203569
       5       4       1        3.459311        3.342454        0.109190
       6       4       1        0.286011        1.058820        0.425890
       7       4       1        1.996026        1.729104        0.224112
       8       4       1        2.375813        2.093657        0.215041
       9       4       1        2.382580        2.550980        0.182816
      10       4       1        3.549606        3.309381        0.164385
      11       4       1        2.920590        2.890865        0.256515
     -11       5       1        0.918429        1.269803        1.269803
     -10       5       1        0.345244        0.803243        0.803243
      -9       5       1        1.978503        2.137920        0.266797
      -8       5       1        3.481659        3.429869        0.149625
      -7       5       1        3.064810        2.919058        0.179259
      -6       5       1        0.259363        0.864639        0.864639
      -5       5       1        2.637639        2.762825        0.150508
      -4       5       1        0.303470        0.669552        0.669552
      -3       5       1        0.682074        1.100000        1.100000
      -2       5       1        0.944790        0.798624        0.449053
      -1       5       1        5.064729        5.037063        0.106038
       0       5       1        0.410685        0.539537        0.539537
       1       5       1        0.449026        0.953100        0.953100
       2       5       1        3.192121        3.137356        0.109287
       3       5       1        4.803460        4.916706        0.100068
       4       5       1        2.316251        2.257897        0.160399
       5       5       1        0.630654        0.581464        0.581464
       6       5       1        3.238729        3.389985        0.141601
       7       5       1        0.439382        1.155422        1.155422
       8       5       1        0.735390        0.919511        0.755804
       9       5       1        1.441912        0.960885        0.578655
      10       5       1        2.535188        2.560156        0.277767
      -9       6       1        1.951214        2.139556        0.530333
      -8       6       1        0.894596        0.865852        0.711904
      -7       6       1        6.236791        5.954494        0.189080
      -6       6       1        2.023999        1.209421        0.511066
      -5       6       1        0.337489        1.314002        0.391993
      -4       6       1        0.467364        0.774597        0.644597
      -3       6       1        4.539250        4.583448        0.137102
      -2       6       1        1.230573        0.837795        0.603487
      -1       6       1        2.420856        2.530217        0.197965
       0       6       1        3.717156        3.686462        0.155173
       1       6       1        3.876506        3.784706        0.154417
       2       6       1        1.101718        1.085127        0.579756
       3       6       1        1.575920        1.268109        0.361191
       4       6       1        3.049014        2.822286        0.171758
       5       6       1        3.273458        3.144996        0.182936
       6       6       1        2.348568        1.724993        0.360258
       7       6       1        0.238803        0.736546        0.736546
       8       6       1        1.141371        0.880852        0.880852
       9       6       1        1.926898        1.794074        1.055088
      -7       7       1        0.881401        1.158749        0.849719
      -6       7       1        3.669437        3.474766        0.260268
      -5       7       1        0.635536        0.831023        0.831023
      -4       7       1        0.224219        0.993781        0.643638
      -3       7       1        1.386045        1.217867        0.561209
      -2       7       1        3.714151        3.905509        0.172949
      -1       7       1        1.939117        1.991482        0.384124
       0       7       1        4.537042        4.153432        0.231188
       1       7       1        1.958587        1.551709        0.746538
       2       7       1        2.350488        1.601281        0.453718
       3       7       1        0.004887        0.949210        0.750716
       4       7       1        3.290400        2.951915        0.198971
       5       7       1        4.455267        4.467885        0.182445
       6       7       1        1.206588        0.916461        0.916461
     -13       0       2        0.181831        1.085403        1.085403
     -12       0       2        4.697530        4.862612        0.193565
     -11       0       2        3.103659        3.071986        0.191639
     -10       0       2        0.187483        0.720278        0.720278
      -9       0       2        3.186995        3.226143        0.158734
      -8       0       2        3.054330        3.235738        0.153693
      -7       0       2        6.219499        6.066712        0.136704
      -6       0       2       21.890944       21.773608        0.265702
      -5       0       2       15.207792       15.360990        0.190294
      -4       0       2       50.577527       50.115068        0.561763
      -3       0       2        6.313017        6.024533        0.172183
      -2       0       2       41.129583       41.054841        0.465311
      -1       0       2       45.339121       46.415407        0.544283
       1       0       2        5.205341        5.378847        0.152185
       2       0       2       98.131350       99.995000        1.019599
       3       0       2       22.017151       22.367163        0.269879
       4       0       2        0.072961        0.842674        0.430364
       5       0       2       42.213012       41.421371        0.448942
       6       0       2        8.839451        8.879302        0.135218
       7       0       2        9.560717        9.487044        0.146112
       8       0       2        6.137051        6.340584        0.123028
       9       0       2       10.938947       10.988175        0.161819
      10       0       2        2.639319        2.878524        0.365259
      11       0       2        7.889797        7.654606        0.204573
      12       0       2        7.078839        6.577385        0.654548
      13       0       2        5.434882        5.433599        0.488096
     -13       1       2        5.970488        5.871286        0.180592
     -12       1       2        1.609068        1.399428        0.408823
     -11       1       2        3.796109        3.820864        0.144588
     -10       1       2        1.106614        1.176350        0.485192
      -9       1       2        1.907536        1.882631        0.171345
      -8       1       2        0.092857        0.978775        0.978775
      -7       1       2       15.065337       14.860350        0.179750
      -6       1       2        4.245397        4.211294        0.096686
      -5       1       2       25.939017       25.503921        0.299160
      -4       1       2       12.142121       12.087183        0.154036
      -3       1       2        9.285934        9.456796        0.128828
      -2       1       2       38.339294       39.007435        0.431406
      -1       1       2       19.668516       20.500732        0.232037
       0       1       2       15.285621       15.612495        0.175850
       1       1       2       33.501975       33.996323        0.409123
       2       1       2        2.537268        2.403393        0.113110
       3       1       2       34.089812       34.501884        0.378139
       4       1       2       22.259458       21.811006        0.248307
       5       1       2       12.367622       12.301626        0.150906
       6       1       2       12.576099       12.465553        0.153363
       7       1       2        0.735509        0.972522        0.972522
       8       1       2        2.326674        2.359004        0.142972
       9       1       2        3.517501        3.475629        0.123019
      10       1       2        0.173380        1.053898        1.053898
      11       1       2        4.552543        4.768648        0.127527
      12       1       2        4.529799        4.650806        0.188968
      13       1       2        1.767512        1.629079        0.771000
     -13       2       2        0.290822        1.070701        1.070701
     -12       2       2        3.603237        3.630840        0.166883
     -11       2       2        0.879992        1.326348        1.326348
     -10       2       2        5.303778        5.292636        0.192048
      -9       2       2        0.219524        0.910934        0.910934
      -8       2       2        6.405507        6.486370        0.120995
      -7       2       2        0.866105        0.823772        0.353346
      -6       2       2       10.128494        9.989895        0.142357
      -5       2       2        1.217817        1.078564        0.326766
      -4       2       2        5.903727        5.746216        0.117184
      -3       2       2       21.430763       21.395327        0.243022
      -2       2       2       35.711111       35.965539        0.399966
      -1       2       2        4.677849        4.632278        0.087501
       0       2       2       18.403004       18.687964        0.212846
       1       2       2        0.599737        0.687895        0.291663
       2       2       2        2.639521        3.118573        0.133645
       3       2       2       27.003205       26.907434        0.306118
       4       2       2       27.799967       27.376998        0.320206
       5       2       2        3.021189        3.068941        0.163343
       6       2       2        0.294912        0.964469        0.964469
       7       2       2        4.093304        4.199286        0.094289
       8       2       2        0.525644        0.934612        0.934612
       9       2       2        9.568204        9.607965        0.145672
      10       2       2        8.490426        8.578287        0.153917
      11       2       2        0.263801        1.071448        1.071448
      12       2       2        0.148177        0.854634        0.642738
      13       2       2        2.375912        2.165525        0.409991
     -12       3       2        1.076632        1.042449        1.042449
     -11       3       2        2.853081        2.562089        0.210770
     -10       3       2        4.469401        4.604346        0.121490
      -9       3       2       14.524566       15.025312        0.192915
      -8       3       2        4.560043        4.737193        0.122976
      -7       3       2        2.253195        2.235263        0.141582
      -6       3       2        5.422939        5.452339        0.096688
      -5       3       2        0.364769        0.566304        0.456304
      -4       3       2        5.928316        5.902034        0.108848
      -3       3       2       25.639038       25.487448        0.292409
      -2       3       2       13.409053       13.383198        0.160113
      -1       3       2        9.339512        9.311552        0.119545
       0       3       2       17.554221       17.500857        0.203458
       1       3       2       10.952334       10.989085        0.143810
       2       3       2       15.398147       15.346987        0.190800
       3       3       2        7.275114        7.228347        0.114979
       4       3       2        1.626088        1.794492        0.168853
       5       3       2        3.671691        3.707425        0.105342
       6       3       2        1.306283        1.325179        0.234812
       7       3       2        7.655636        7.553344        0.114527
       8       3       2        4.921933        5.003099        0.126215
       9       3       2        2.536363        2.592701        0.154546
      10       3       2        6.845553        6.948453        0.190051
      11       3       2        1.679820        1.637132        0.361397
      12       3       2        0.662565        0.858604        0.738188
     -12       4       2        1.588642        1.345511        1.345511
     -11       4       2        2.639409        2.425737        0.229354
     -10       4       2        5.021656        4.952878        0.141641
      -9       4       2        3.062832        3.189514        0.182356
      -8       4       2        6.976574        6.989421        0.130849
      -7       4       2        4.105423        4.172769        0.125424
      -6       4       2        0.007451        0.889157        0.889157
      -5       4       2        0.011398        0.917660        0.473138
      -4       4       2        3.594577        3.348432        0.116096
      -3       4       2        5.210712        5.258802        0.095083
      -2       4       2       12.556591       12.317467        0.147011
      -1       4       2        5.044859        5.008692        0.092800
       0       4       2       12.232201       12.085942        0.145255
       1       4       2       11.963040       11.851160        0.159710
       2       4       2        2.264109        2.190297        0.115929
       3       4       2        2.420520        2.299652        0.130021
       4       4       2        1.270391        0.902884        0.336227
       5       4       2        0.515957        0.998449        0.998449
       6       4       2        8.120768        8.158860        0.119768
       7       4       2        1.981359        2.075620        0.186044
       8       4       2        5.916471        5.992746        0.114991
       9       4       2        5.688183        5.842602        0.124473
      10       4       2        0.204544        0.897608        0.664799
      11       4       2        2.868918        1.855963        0.957242
     -11       5       2        3.870802        3.503427        0.304208
     -10       5       2        4.048124        3.720887        0.260974
      -9       5       2        0.291950        0.747797        0.747797
      -8       5       2        8.040195        8.178142        0.216107
      -7       5       2        6.857518        7.166101        0.142569
      -6       5       2        1.327892        1.459692        0.363334
      -5       5       2        3.253607        3.245150        0.140960
      -4       5       2        7.468467        7.487657        0.129328
      -3       5       2        2.472206        2.401021        0.153644
      -2       5       2        6.387101        6.410772        0.112042
      -1       5       2       13.250289       13.086634        0.181597
       0       5       2        4.265793        4.232257        0.099098
       1       5       2        5.618077        5.599464        0.103557
       2       5       2        2.084529        1.762640        0.166551
       3       5       2        2.722439        2.655410        0.129088
       4       5       2        1.422092        1.191805        0.338752
       5       5       2        3.373462        3.223818        0.158528
       6       5       2        0.760740        0.786321        0.786321
       7       5       2        5.549236        5.588470        0.167769
       8       5       2        3.960402        3.886001        0.167130
       9       5       2        3.230166        2.789193        0.200738
      10       5       2        1.194175        1.005684        0.790277
      -9       6       2        0.802648        1.319697        1.319697
      -8       6       2        1.205982        0.933702        0.933702
      -7       6       2        2.636150        2.461869        0.217343
      -6       6       2        3.219455        3.032491        0.186775
      -5       6       2        0.928352        0.772399        0.643947
      -4       6       2        3.370529        3.436132        0.154821
      -3       6       2        2.056745        2.042498        0.244945
      -2       6       2        0.268458        1.012028        1.012028
      -1       6       2        4.024127        4.099024        0.138974
       0       6       2        4.783263        4.709777        0.249060
       1       6       2        2.516899        2.491686        0.202647
       2       6       2        4.151843        4.001000        0.130212
       3       6       2        1.801917        1.562626        0.278726
       4       6       2        1.109643        1.015825        1.015825
       5       6       2        3.205508        2.811370        0.167736
       6       6       2        3.321562        3.461503        0.182173
       7       6       2        2.355929        2.124547        0.408214
       8       6       2        3.400227        3.276889        0.276222
       9       6       2        0.509706        0.968556        0.968556
      -7       7       2        0.780728        1.499433        1.499433
      -6       7       2        0.547645        0.963846        0.963846
      -5       7       2        1.443694        1.021812        1.021812
      -4       7       2        3.340202        3.015692        0.364749
      -3       7       2        3.577002        3.322198        0.204346
      -2       7       2        0.716406        1.071494        1.071494
      -1       7       2        0.395426        1.124055        0.915969
       0       7       2        0.248236        0.792149        0.792149
       1       7       2        1.236544        0.762234        0.762234
       2       7       2        0.909016        0.821888        0.821888
       3       7       2        2.960019        2.817392        0.359182
       4       7       2        1.416559        0.691014        0.691014
       5       7       2        1.952330        2.241651        0.390922
       6       7       2        1.170879        1.123566        1.123566
     -13       1       3        0.846010        0.972882        0.972882
     -12       1       3        0.425890        1.011286        1.011286
     -11       1       3        5.883162        5.888039        0.160299
     -10       1       3        2.379058        2.346210        0.188897
      -9       1       3        0.555449        1.018430        1.018430
      -8       1       3        7.076835        6.992925        0.105182
      -7       1       3        3.115935        3.207959        0.100709
      -6       1       3        1.698313        1.774542        0.160913
      -5       1       3       11.481774       11.537331        0.149618
      -4       1       3        2.113501        2.086792        0.121747
      -3       1       3       20.585880       20.710142        0.235036
      -2       1       3        7.354270        7.466592        0.102490
      -1       1       3       29.710925       30.508360        0.343645
       0       1       3        7.130876        7.117303        0.100395
       1       1       3       45.929889       46.659833        0.518636
       2       1       3       34.903018       35.356753        0.400638
       3       1       3       10.625528       10.341180        0.131381
       4       1       3       23.567016       23.209696        0.267813
       5       1       3        2.269956        2.264994        0.139906
       6       1       3        7.636419        7.689993        0.112461
       7       1       3        4.337886        4.468781        0.094538
       8       1       3       14.718875       14.838800        0.183767
       9       1       3        8.208051        8.081708        0.134255
      10       1       3        4.609602        4.653493        0.120172
      11       1       3        5.350740        5.597678        0.123283
      12       1       3        2.912928        2.635545        0.229054
      13       1       3        2.460878        2.302672        0.361255
     -13       2       3        1.603636        1.126188        0.721096
     -12       2       3        0.130615        1.063062        1.063062
     -11       2       3        1.776989        1.748485        0.456936
     -10       2       3       11.064632       11.122949        0.155269
      -9       2       3        1.290300        1.314838        0.307515
      -8       2       3        4.198527        4.184973        0.139111
      -7       2       3        7.671767        7.720233        0.109517
      -6       2       3       12.646794       12.471167        0.155323
      -5       2       3        3.436923        3.454996        0.110000
      -4       2       3       14.409837       14.225330        0.171504
      -3       2       3       28.003370       28.026773        0.323344
      -2       2       3        5.043222        5.127475        0.097564
      -1       2       3       21.401602       21.514181        0.243074
       0       2       3        0.552113        0.615549        0.308140
       1       2       3       30.763409       30.968855        0.348437
       2       2       3        6.719754        6.888251        0.140955
       3       2       3       16.558168       16.349006        0.221700
       4       2       3       12.163526       12.055704        0.168736
       5       2       3        7.951300        7.706621        0.121438
       6       2       3        5.990623        5.977625        0.097574
       7       2       3        3.509544        3.529023        0.097113
       8       2       3        3.584908        3.530864        0.135573
       9       2       3        3.610942        3.595692        0.152873
      10       2       3        4.493730        4.335781        0.175613
      11       2       3        1.528001        1.108422        0.503030
      12       2       3        2.288290        2.301760        0.303711
     -13       3       3        0.079165        0.887299        0.887299
     -12       3       3        2.798797        2.649245        0.274840
     -11       3       3        0.918316        1.063720        1.063720
     -10       3       3        2.984220        3.124244        0.151922
      -9       3       3        5.622387        5.838065        0.117051
      -8       3       3        4.233722        4.313467        0.149815
      -7       3       3        2.281468        2.235598        0.143685
      -6       3       3        1.834433        2.271717        0.126467
      -5       3       3        4.001770        4.104266        0.092159
      -4       3       3        7.492850        7.504465        0.110617
      -3       3       3        3.065533        4.727473        0.304804
      -2       3       3        2.078883        2.137756        0.130743
      -1       3       3        5.963305        5.853802        0.099760
       0       3       3       14.933532       15.114232        0.178034
       1       3       3        0.438678        0.567627        0.543132
       2       3       3        3.480537        3.438750        0.100037
       3       3       3       16.060798       16.020924        0.195944
       4       3       3        1.851893        1.833194        0.156978
       5       3       3        3.394862        3.373574        0.089978
       6       3       3        1.428383        1.380398        0.197690
       7       3       3        6.166898        6.266738        0.105569
       8       3       3        1.219046        0.570877        0.570877
       9       3       3        5.986085        6.116698        0.139910
      10       3       3        3.080422        2.979094        0.177541
      11       3       3        1.878122        2.027092        0.272355
      12       3       3        2.504846        2.455708        0.260554
     -12       4       3        2.134441        1.943888        0.419880
     -11       4       3        3.596959        3.362886        0.175567
     -10       4       3        3.949626        3.855516        0.210107
      -9       4       3        7.113678        7.271657        0.166518
      -8       4       3        6.280362        6.220370        0.166528
      -7       4       3        1.327090        1.177964        0.391580
      -6       4       3        4.321906        4.209394        0.142086
      -5       4       3        7.712985        7.870197        0.120358
      -4       4       3       12.387116       12.451907        0.150688
      -3       4       3       12.407715       12.267844        0.145551
      -2       4       3        9.038305        9.042068        0.115479
      -1       4       3        0.262169        0.563915        0.489753
       0       4       3        3.166439        3.115317        0.091743
       1       4       3        6.154971        6.212005        0.098331
       2       4       3       11.850489       11.878973        0.143130
       3       4       3        6.886680        6.790214        0.099100
       4       4       3        2.604128        2.531146        0.117249
       5       4       3        1.696516        1.756360        0.185946
       6       4       3        0.745161        0.692315        0.534201
       7       4       3        1.677539        1.954559        0.194076
       8       4       3        2.567603        2.621183        0.160858
       9       4       3        0.181597        1.121205        1.121205
      10       4       3        1.942530        2.018341        0.377183
      11       4       3        0.775561        1.084988        0.946424
     -11       5       3        0.416031        0.924229        0.924229
     -10       5       3        0.467455        1.029806        1.029806
      -9       5       3        0.554911        0.681909        0.681909
      -8       5       3        0.246731        0.811049        0.640755
      -7       5       3        2.963668        2.778273        0.198157
      -6       5       3        1.816032        1.316359        0.486419
      -5       5       3        2.799558        2.715032        0.160566
      -4       5       3        2.504124        2.236493        0.194680
      -3       5       3        3.404339        3.293478        0.124251
      -2       5       3        2.909290        2.660113        0.150870
      -1       5       3        1.848718        1.933727        0.229409
       0       5       3        1.687402        1.548386        0.241367
       1       5       3        1.195051        1.317422        0.284949
       2       5       3        1.799974        1.897841        0.157554
       3       5       3        0.221132        0.581292        0.581292
       4       5       3        2.987062        2.938894        0.135218
       5       5       3        1.741092        1.629417        0.250106
       6       5       3        1.355245        1.082913        0.450062
       7       5       3        1.918190        1.923174        0.257581
       8       5       3        3.075966        3.069462        0.210634
       9       5       3        1.963456        1.938376        0.323972
      10       5       3        1.110094        1.228536        0.782666
      -9       6       3        3.029701        1.886849        1.562196
      -8       6       3        0.892701        1.004789        1.004789
      -7       6       3        0.314996        0.990858        0.990858
      -6       6       3        0.912043        0.947681        0.947681
      -5       6       3        6.909689        7.117724        0.185986
      -4       6       3        5.569189        5.464613        0.176986
      -3       6       3        1.458016        1.048857        0.643147
      -2       6       3        6.203295        5.918446        0.125778
      -1       6       3        0.356446        0.679706        0.679706
       0       6       3        3.177131        3.056616        0.168779
       1       6       3        1.319361        1.012917        0.485091
       2       6       3        5.517701        5.567675        0.114694
       3       6       3        1.175258        1.443399        0.375363
       4       6       3        1.256677        1.350444        0.383077
       5       6       3        2.201685        2.156641        0.217156
       6       6       3        3.651871        3.493136        0.190561
       7       6       3        0.564851        1.000950        0.576450
       8       6       3        1.888890        1.059009        1.059009
      -7       7       3        0.634767        1.214702        0.761712
      -6       7       3        0.920593        1.001299        1.001299
      -5       7       3        1.152357        1.056504        1.056504
      -4       7       3        3.366790        3.234038        0.209306
      -3       7       3        0.816281        1.037497        1.037497
      -2       7       3        0.707959        0.851645        0.757306
      -1       7       3        2.834291        2.502559        0.248296
       0       7       3        1.170797        1.221515        0.663394
       1       7       3        1.114757        1.195324        0.676190
       2       7       3        2.290590        2.103830        0.299391
       3       7       3        3.317522        3.225368        0.229371
       4       7       3        0.592286        1.004490        0.661124
       5       7       3        2.206554        1.963415        0.428586
       6       7       3        0.340257        1.022448        1.022448
     -14       0       4        0.195169        0.959375        0.959375
     -13       0       4        0.482930        0.864060        0.864060
     -12       0       4       10.201517       10.625441        0.201430
     -11       0       4        4.857240        4.812588        0.159417
     -10       0       4        4.667053        4.725886        0.139820
      -9       0       4       12.108092       12.177028        0.163702
      -8       0       4        3.351009        3.503855        0.144688
      -7       0       4       10.344529        9.994599        0.144472
      -6       0       4        2.803973        2.635545        0.185484
      -5       0       4        6.777964        6.806321        0.131742
      -4       0       4       17.850027       18.110218        0.216085
      -3       0       4       15.051608       15.309474        0.184991
      -2       0       4       73.841759       75.719812        0.805662
      -1       0       4       47.541492       48.080661        0.508085
       0       0       4       13.360720       13.539941        0.155622
       1       0       4       69.506011       68.547283        3.030644
       2       0       4        4.530579        4.488541        0.281048
       3       0       4        7.584543        7.368311        0.132220
       4       0       4        9.686027        9.730622        0.142556
       5       0       4        5.561508        5.602946        0.136960
       6       0       4        2.034275        2.083363        0.222073
       7       0       4       26.467921       26.371007        0.301293
       8       0       4       12.918127       12.888367        0.171056
       9       0       4        3.450033        3.460202        0.179654
      10       0       4        6.046598        6.221897        0.158482
      11       0       4        0.529300        1.018332        0.706402
      12       0       4        4.334012        4.402613        0.291165
      13       0       4        4.646057        4.005871        0.463837
     -14       1       4        0.406403        1.139825        1.139825
     -13       1       4        1.692717        1.319356        0.597968
     -12       1       4        0.465573        0.654675        0.654675
     -11       1       4        9.442496        9.710716        0.142121
     -10       1       4        1.383583        1.015086        0.478803
      -9       1       4        5.177614        5.242900        0.122255
      -8       1       4        8.744160        8.673177        0.114088
      -7       1       4        1.030004        1.475974        0.203143
      -6       1       4        9.249558        9.143741        0.123486
      -5       1       4       15.647772       15.439883        0.195868
      -4       1       4        9.391714        9.312196        0.120352
      -3       1       4       24.427937       24.745505        0.279814
      -2       1       4       30.598595       30.962235        0.347043
      -1       1       4       25.301500       25.860201        0.290884
       0       1       4       63.577626       64.500388        0.719905
       1       1       4       13.223194       13.405223        0.159846
       2       1       4        4.929575        4.994997        0.113912
       3       1       4        5.832970        5.504725        0.112416
       4       1       4        2.822155        2.877204        0.108088
       5       1       4       10.143561       10.044899        0.132785
       6       1       4       11.988066       11.926860        0.149764
       7       1       4        9.531754        9.387438        0.126607
       8       1       4        9.261081        9.267038        0.128165
       9       1       4        2.583114        2.367889        0.213011
      10       1       4        4.884861        5.124939        0.127540
      11       1       4        2.066687        2.013827        0.254083
      12       1       4        1.092151        0.839940        0.799940
      13       1       4        1.489216        1.731878        0.664732
     -13       2       4        1.388648        1.287595        0.496267
     -12       2       4        0.560554        1.094075        0.486704
     -11       2       4        5.176288        5.258612        0.132697
     -10       2       4        8.359693        8.320397        0.146719
      -9       2       4        0.918877        0.656430        0.570990
      -8       2       4        6.448796        6.454766        0.109058
      -7       2       4        2.947535        2.955131        0.106728
      -6       2       4        3.747827        3.811299        0.093907
      -5       2       4        8.743022        8.521561        0.136336
      -4       2       4       12.749505       12.587295        0.154275
      -3       2       4        8.542348        8.488345        0.122342
      -2       2       4        7.605824        7.754676        0.106081
      -1       2       4       24.357591       24.293003        0.274469
       0       2       4       22.109260       21.962468        0.252562
       1       2       4        7.148580        7.245688        0.103420
       2       2       4        1.821810        1.672782        0.193864
       3       2       4       15.627255       15.393180        0.225451
       4       2       4        6.446080        6.278216        0.124843
       5       2       4       12.569680       12.388705        0.153509
       6       2       4       11.113831       10.998182        0.140005
       7       2       4        1.156822        1.593236        0.205396
       8       2       4        6.113124        6.199758        0.119051
       9       2       4        9.561967        9.646554        0.159563
      10       2       4        1.987925        2.209004        0.228903
      11       2       4        4.126933        4.260399        0.161619
      12       2       4        3.091164        2.975618        0.205527
     -13       3       4        3.248395        3.192804        0.346052
     -12       3       4        0.545268        0.897385        0.620799
     -11       3       4        3.346135        3.494996        0.148506
     -10       3       4        4.975763        4.889990        0.116207
      -9       3       4        7.269523        7.388302        0.124212
      -8       3       4        0.073833        0.874986        0.874986
      -7       3       4       13.999525       14.045640        0.171203
      -6       3       4        3.366327        3.445287        0.095511
      -5       3       4        5.457687        5.546891        0.092443
      -4       3       4       25.107907       25.014596        0.287081
      -3       3       4       10.791330       10.721474        0.146503
      -2       3       4        4.887556        4.892341        0.099847
      -1       3       4       12.107048       12.037442        0.145007
       0       3       4       12.397494       12.330045        0.150143
       1       3       4        4.502894        4.531004        0.087582
       2       3       4       23.866366       23.724460        0.277712
       3       3       4       16.774713       16.705987        0.194173
       4       3       4       11.238360       11.307077        0.145984
       5       3       4        3.155593        3.280244        0.095436
       6       3       4        0.904550        0.788416        0.358184
       7       3       4        6.084336        6.051281        0.117816
       8       3       4        5.178770        5.346588        0.112564
       9       3       4        4.083841        4.007618        0.189503
      10       3       4        2.838756        3.002066        0.188154
      11       3       4        2.773745        2.696906        0.203875
      12       3       4        3.378788        3.308172        0.265804
     -12       4       4        1.929029        1.576801        0.544812
     -11       4       4        0.399036        0.996895        0.996895
     -10       4       4        0.857087        1.180381        0.462398
      -9       4       4        0.908566        0.959323        0.513116
      -8       4       4        5.209806        5.175809        0.139739
      -7       4       4        2.364505        2.197658        0.228775
      -6       4       4       10.352931       10.540398        0.137995
      -5       4       4        7.770316        7.776439        0.123008
      -4       4       4        1.393943        1.620586        0.176980
      -3       4       4        8.559460        8.584929        0.115808
      -2       4       4        1.180055        1.423833        0.181899
      -1       4       4        1.021186        0.902330        0.381178
       0       4       4        5.619508        5.651195        0.094037
       1       4       4        2.765806        2.674491        0.103576
       2       4       4       11.828255       11.798729        0.145832
       3       4       4        9.809991        9.762940        0.121571
       4       4       4        1.988129        1.914941        0.151195
       5       4       4        8.130066        8.055681        0.117419
       6       4       4        3.984206        4.094509        0.115061
       7       4       4        2.538044        2.486302        0.158321
       8       4       4        2.442782        2.591390        0.165817
       9       4       4        0.406830        0.916406        0.916406
      10       4       4        2.818043        2.674808        0.231368
      11       4       4        3.922339        3.887287        0.235986
     -11       5       4        2.839123        2.065793        1.297093
     -10       5       4        2.253334        1.381557        0.750209
      -9       5       4        0.612645        1.004092        1.004092
      -8       5       4        0.552672        1.138859        1.138859
      -7       5       4        2.009762        1.628189        0.346238
      -6       5       4        9.494618        9.674968        0.145802
      -5       5       4       12.586288       12.983451        0.179545
      -4       5       4        1.222147        0.975654        0.975654
      -3       5       4        4.861354        4.789154        0.118501
      -2       5       4        2.916386        2.964743        0.157502
      -1       5       4        3.486407        3.460780        0.113543
       0       5       4        7.877228        7.950786        0.123718
       1       5       4       14.982415       15.161464        0.198844
       2       5       4        2.729868        2.573014        0.123157
       3       5       4        0.417057        1.081619        1.081619
       4       5       4        7.404388        7.453187        0.117248
       5       5       4        2.907704        2.759148        0.148976
       6       5       4        6.067931        6.099426        0.152915
       7       5       4        2.460886        2.261924        0.216588
       8       5       4        1.423681        1.133049        0.497990
       9       5       4        1.629552        1.531568        0.596849
      10       5       4        1.971609        1.709035        1.298304
      -9       6       4        0.929082        1.192686        1.192686
      -8       6       4        1.228059        1.143766        0.576227
      -7       6       4        1.288827        0.859360        0.645351
      -6       6       4        2.653643        2.795550        0.247453
      -5       6       4        2.486341        2.501020        0.310335
      -4       6       4        2.869368        2.857009        0.198513
      -3       6       4        1.693212        1.169231        0.613803
      -2       6       4        0.449691        0.663400        0.663400
      -1       6       4        2.110211        2.198977        0.376643
       0       6       4        1.305088        0.848528        0.720466
       1       6       4        3.562968        3.409399        0.172425
       2       6       4        4.033026        3.867170        0.147895
       3       6       4        1.564486        1.640244        0.317973
       4       6       4        0.507199        1.196202        1.196202
       5       6       4        1.918239        1.020343        0.518945
       6       6       4        0.744591        1.001848        0.655582
       7       6       4        3.096864        2.592277        0.348107
       8       6       4        2.565020        2.309480        0.957852
      -7       7       4        1.212378        1.212353        1.212353
      -6       7       4        1.061826        1.187224        0.975092
      -5       7       4        1.009602        0.812958        0.812958
      -4       7       4        2.465170        2.189932        0.325153
      -3       7       4        3.297433        3.287552        0.230102
      -2       7       4        1.852868        2.010298        0.312123
      -1       7       4        2.857773        2.875100        0.285834
       0       7       4        0.346294        0.830662        0.830662
       1       7       4        1.991434        2.065793        0.348673
       2       7       4        3.180445        3.033744        0.189750
       3       7       4        1.269541        1.087060        0.557721
       4       7       4        0.445415        0.912250        0.912250
       5       7       4        1.726039        2.125159        0.765747
       6       7       4        0.587096        0.935094        0.935094
     -14       1       5        0.894709        1.270157        1.270157
     -13       1       5        4.901900        4.056107        0.231057
     -12       1       5        6.879238        6.793968        0.231880
     -11       1       5        2.245282        2.358559        0.192710
     -10       1       5        4.909072        4.884977        0.135135
      -9       1       5        2.787924        2.915699        0.127958
      -8       1       5        7.683485        7.636950        0.111127
      -7       1       5        2.385797        2.402915        0.150605
      -6       1       5       15.811875       15.705731        0.188322
      -5       1       5        9.034258        8.978363        0.125906
      -4       1       5        0.457113        0.565862        0.400333
      -3       1       5       23.736122       23.797689        0.268133
      -2       1       5        7.483562        7.531335        0.103414
      -1       1       5        1.859675        1.542109        0.139112
       0       1       5       13.548571       13.582341        0.163325
       1       1       5       17.412987       17.398563        0.215141
       2       1       5        7.472417        7.353095        0.118801
       3       1       5        3.554958        3.745664        0.102314
       4       1       5       15.342339       15.126797        0.179222
       5       1       5        1.732779        1.809199        0.185592
       6       1       5       12.395062       12.392336        0.149788
       7       1       5       10.299929       10.246463        0.133105
       8       1       5        0.015120        0.532447        0.532447
       9       1       5        3.984780        3.995998        0.132192
      10       1       5        3.020678        2.868135        0.189908
      11       1       5        5.598754        5.477043        0.142908
      12       1       5        2.950649        2.919777        0.284099
     -13       2       5        1.801094        0.995892        0.876309
     -12       2       5        4.400727        4.292435        0.182204
     -11       2       5        2.262695        2.311385        0.208173
     -10       2       5        0.336014        1.042257        1.042257
      -9       2       5        3.899388        3.856034        0.119324
      -8       2       5        9.326071        9.272109        0.126181
      -7       2       5        5.103339        5.138093        0.096367
      -6       2       5        3.367018        3.458468        0.096028
      -5       2       5       21.506540       21.292017        0.249204
      -4       2       5        3.951512        4.070381        0.099487
      -3       2       5        2.762235        2.632907        0.120717
      -2       2       5        2.949449        2.917190        0.098929
      -1       2       5       36.289381       36.027073        0.402222
       0       2       5       11.382350       11.430661        0.141728
       1       2       5       15.476849       15.493224        0.181464
       2       2       5       20.140487       19.865548        0.235214
       3       2       5       12.770704       12.675567        0.184770
       4       2       5        1.265514        1.094440        0.315467
       5       2       5        6.245314        6.386235        0.109453
       6       2       5       15.974572       15.966214        0.190917
       7       2       5        1.459347        1.743789        0.192950
       8       2       5        4.400628        4.370011        0.127253
       9       2       5        2.911408        3.092054        0.211429
      10       2       5        5.062503        4.703084        0.239117
      11       2       5        0.410407        1.059906        1.059906
      12       2       5        2.527321        2.467408        0.255417
     -13       3       5        2.376885        1.629294        1.338090
     -12       3       5        0.230259        0.670969        0.670969
     -11       3       5        3.897727        3.810512        0.160991
     -10       3       5        0.380683        0.965609        0.506915
      -9       3       5        0.307953        0.734983        0.590761
      -8       3       5        1.575510        1.267517        0.325551
      -7       3       5        9.355525        9.315203        0.122706
      -6       3       5        1.301195        1.462840        0.194534
      -5       3       5        3.113878        3.020464        0.100190
      -4       3       5        8.556266        8.525902        0.115075
      -3       3       5        7.529019        7.572846        0.110005
      -2       3       5        4.015757        4.032493        0.123529
      -1       3       5        1.453446        1.624992        0.160752
       0       3       5        6.343784        6.412800        0.135380
       1       3       5        7.505877        7.514918        0.107490
       2       3       5        4.424604        4.419050        0.113472
       3       3       5        0.483748        0.882383        0.882383
       4       3       5        3.070223        3.043781        0.101146
       5       3       5       10.294429       10.261579        0.128465
       6       3       5        0.599215        0.975090        0.975090
       7       3       5        1.672762        2.019802        0.156794
       8       3       5        6.795752        6.790140        0.122082
       9       3       5        1.788280        1.337199        0.382316
      10       3       5        0.758444        0.680441        0.680441
      11       3       5        1.340425        1.438715        0.394971
     -12       4       5        2.349078        2.580233        0.356317
     -11       4       5        0.599625        0.997948        0.997948
     -10       4       5        1.603116        1.960230        0.384412
      -9       4       5        0.410048        0.705904        0.705904
      -8       4       5        2.824661        2.824376        0.176528
      -7       4       5        7.566001        7.749064        0.122925
      -6       4       5        9.835908       10.042908        0.134326
      -5       4       5        5.888733        5.947268        0.104666
      -4       4       5        5.381570        5.368706        0.103347
      -3       4       5        1.012184        1.061697        0.298808
      -2       4       5        9.406307        9.393189        0.118870
      -1       4       5       12.716138       12.744411        0.170628
       0       4       5       13.865408       13.869391        0.164282
       1       4       5       11.591013       11.552922        0.139771
       2       4       5        7.025533        7.030647        0.110170
       3       4       5        0.773761        0.995138        0.995138
       4       4       5        7.240795        7.287181        0.110761
       5       4       5        6.792041        6.697612        0.116274
       6       4       5        5.999310        6.126173        0.112190
       7       4       5        7.146586        7.251138        0.123866
       8       4       5        2.618833        2.558202        0.171447
       9       4       5        0.872931        0.663400        0.663400
      10       4       5        1.620856        0.923363        0.676584
      11       4       5        1.119188        0.887975        0.887975
     -11       5       5        1.138266        1.289884        1.289884
     -10       5       5        2.760071        2.688122        0.274971
      -9       5       5        0.004742        1.136222        0.638326
      -8       5       5        1.871032        2.087079        0.288080
      -7       5       5        1.601021        1.390180        0.452257
      -6       5       5        0.317996        1.233329        0.529695
      -5       5       5        0.686244        0.786702        0.560870
      -4       5       5        0.342386        0.773499        0.514655
      -3       5       5        1.695297        1.274794        0.320121
      -2       5       5        3.303889        3.113728        0.130910
      -1       5       5        0.744484        0.574456        0.574456
       0       5       5        2.828034        2.864367        0.118971
       1       5       5        3.351250        3.251461        0.111398
       2       5       5        1.762350        1.679166        0.239965
       3       5       5        2.245596        2.136469        0.182857
       4       5       5        2.326978        2.594841        0.156727
       5       5       5        0.916781        1.141841        0.398403
       6       5       5        0.143275        0.794103        0.669203
       7       5       5        0.111105        1.073825        1.073825
       8       5       5        0.523723        0.908295        0.560301
       9       5       5        1.513101        1.252517        0.676757
      -9       6       5        2.881971        2.492489        0.361456
      -8       6       5        0.035314        1.032570        1.032570
      -7       6       5        1.671020        1.680089        0.369021
      -6       6       5        4.745826        4.573292        0.164097
      -5       6       5        1.876267        2.128239        0.269153
      -4       6       5        3.684168        3.484537        0.270972
      -3       6       5        1.374722        1.175074        0.556447
      -2       6       5        4.622706        4.290688        0.191663
      -1       6       5        1.408338        0.758024        0.758024
       0       6       5        8.348774        8.334627        0.173070
       1       6       5        5.348354        5.164978        0.126427
       2       6       5        0.789083        1.010792        1.010792
       3       6       5        2.820716        2.592123        0.215402
       4       6       5        2.481165        2.445158        0.217940
       5       6       5        4.307566        3.996248        0.156587
       6       6       5        1.728283        1.089128        0.552379
       7       6       5        3.103945        2.748963        0.232796
       8       6       5        0.355570        0.879090        0.879090
      -7       7       5        2.323776        1.483071        1.483071
      -6       7       5        1.075485        1.032424        1.032424
      -5       7       5        0.354723        1.024549        1.024549
      -4       7       5        0.124169        0.966023        0.966023
      -3       7       5        2.023161        1.484453        0.639763
      -2       7       5        0.711994        0.774274        0.774274
      -1       7       5        0.816344        0.878635        0.683699
       0       7       5        1.453647        1.071634        1.071634
       1       7       5        2.998593        2.594533        0.275028
       2       7       5        0.077604        0.843445        0.633445
       3       7       5        0.240127        0.912688        0.912688
       4       7       5        1.490377        1.213466        0.649906
       5       7       5        1.356411        1.138069        1.138069
     -14       0       6        2.293632        2.246464        1.065659
     -13       0       6        9.215766        8.994109        0.514781
     -12       0       6        3.176424        3.550493        0.288438
     -11       0       6        1.226801        1.228332        1.228332
     -10       0       6        5.478549        5.584085        0.151958
      -9       0       6        7.965100        7.913090        0.143213
      -8       0       6        0.239886        0.635374        0.635374
      -7       0       6       25.714080       25.637083        0.301732
      -6       0       6       20.841112       20.712798        0.247950
      -5       0       6       17.569482       17.619875        0.229936
      -4       0       6       10.912374       10.812030        0.142916
      -3       0       6        5.838843        6.343343        0.114940
      -2       0       6       21.540046       21.361648        0.309570
      -1       0       6       23.026610       22.903711        0.259065
       0       0       6       51.885948       52.135880        0.524060
       1       0       6       24.613720       24.040175        0.267712
       2       0       6        3.184055        3.297423        0.137993
       3       0       6       39.177249       38.972683        0.424012
       4       0       6        5.940775        5.634448        0.201677
       5       0       6        4.211808        4.235564        0.155858
       6       0       6       10.659141       11.488255        0.164828
       7       0       6        1.746043        1.824747        0.268083
       8       0       6        3.483710        3.486402        0.152486
       9       0       6        8.313457        8.508701        0.158911
      10       0       6        6.650592        6.872118        0.200911
      11       0       6        2.548292        2.234278        0.272443
      12       0       6        7.004108        6.973665        0.299536
     -14       1       6        3.097228        3.203904        0.842972
     -13       1       6        0.334887        0.943451        0.848583
     -12       1       6        3.338383        3.176476        0.165828
     -11       1       6        0.667605        0.628888        0.628888
     -10       1       6        0.491041        0.965609        0.965609
      -9       1       6        7.505395        7.460898        0.127618
      -8       1       6        2.043252        2.230516        0.151117
      -7       1       6        7.077832        7.018119        0.115873
      -6       1       6       19.972646       19.825741        0.249991
      -5       1       6        3.348243        3.294086        0.117924
      -4       1       6       21.821590       21.649018        0.249486
      -3       1       6        1.096520        1.124189        0.212651
      -2       1       6        3.884813        3.834580        0.087714
      -1       1       6        1.114343        1.282692        0.192922
       0       1       6       28.636285       28.637737        0.326079
       1       1       6       23.541190       23.455916        0.269713
       2       1       6       33.514493       33.245601        0.373577
       3       1       6        3.494200        3.397352        0.121989
       4       1       6       10.275963       10.019980        0.135649
       5       1       6       14.694177       14.553694        0.172108
       6       1       6        7.452096        7.395607        0.115840
       7       1       6        1.626025        2.001624        0.152841
       8       1       6        3.280096        3.347387        0.119075
       9       1       6        4.440031        4.487984        0.165253
      10       1       6        4.448215        4.244526        0.209926
      11       1       6        2.976362        3.063038        0.181319
      12       1       6        5.471900        5.101666        0.174801
     -13       2       6        1.075131        0.826862        0.826862
     -12       2       6        0.747622        1.070794        1.070794
     -11       2       6        3.915340        3.970390        0.132292
     -10       2       6        0.172391        0.944087        0.944087
      -9       2       6        9.310136        9.232497        0.145253
      -8       2       6       12.023181       11.947385        0.154166
      -7       2       6        2.376828        2.447877        0.120861
      -6       2       6        1.655689        1.527973        0.180234
      -5       2       6       14.466343       14.212670        0.172727
      -4       2       6        4.071794        3.823349        0.112420
      -3       2       6       19.222110       19.105758        0.222432
      -2       2       6       13.894020       13.761177        0.164119
      -1       2       6        7.133974        7.123623        0.104007
       0       2       6        3.853095        3.851363        0.130342
       1       2       6       20.460885       20.131816        0.239355
       2       2       6        5.079499        5.071489        0.101278
       3       2       6       10.890379       10.623559        0.140716
       4       2       6        4.243527        4.426285        0.100895
       5       2       6       11.249496       11.183023        0.141737
       6       2       6        2.464132        2.521369        0.123370
       7       2       6        3.840234        4.014349        0.143820
       8       2       6        0.351931        1.031019        1.031019
       9       2       6        2.812008        2.915493        0.191158
      10       2       6        4.303534        4.180191        0.150923
      11       2       6        6.875352        6.874955        0.192590
      12       2       6        1.562108        1.487918        0.554002
     -13       3       6        3.195668        2.817002        0.924622
     -12       3       6        1.493961        0.889550        0.796814
     -11       3       6        2.714520        2.660601        0.235009
     -10       3       6        5.222925        5.213156        0.119337
      -9       3       6        1.662980        1.299692        0.337975
      -8       3       6        9.121094        9.202228        0.132443
      -7       3       6        6.326363        6.347440        0.114544
      -6       3       6        3.941954        4.049938        0.095574
      -5       3       6        3.539473        3.444561        0.095083
      -4       3       6        4.555030        4.654890        0.092106
      -3       3       6        0.296449        1.167562        0.263294
      -2       3       6       31.226368       30.785224        0.347583
      -1       3       6       16.605503       16.631596        0.193531
       0       3       6        0.608373        1.152953        0.239936
       1       3       6       10.842268       10.871063        0.146325
       2       3       6        2.457114        2.453976        0.143998
       3       3       6        7.188415        7.322978        0.122491
       4       3       6       16.553792       16.483628        0.193754
       5       3       6       15.317678       15.306535        0.181390
       6       3       6        0.696402        0.947945        0.947945
       7       3       6        4.133353        4.131707        0.124838
       8       3       6        6.050885        6.077911        0.135605
       9       3       6        6.354411        6.585970        0.138800
      10       3       6        5.832041        5.976621        0.146355
      11       3       6        2.272112        1.856233        0.303364
     -12       4       6        3.568250        3.385410        0.250127
     -11       4       6        4.094003        4.109623        0.151088
     -10       4       6        2.908479        3.011644        0.292508
      -9       4       6        4.400622        4.276564        0.159041
      -8       4       6        3.446250        3.163542        0.182603
      -7       4       6        3.196028        3.262668        0.138568
      -6       4       6        2.151102        2.136282        0.172790
      -5       4       6        0.156859        0.601332        0.574874
      -4       4       6        8.614654        8.532936        0.140023
      -3       4       6        8.007412        7.756030        0.129104
      -2       4       6        3.118172        3.144201        0.109980
      -1       4       6       14.510431       14.586980        0.171711
       0       4       6        4.103393        4.131465        0.096369
       1       4       6        4.582092        4.742889        0.099722
       2       4       6        2.965822        2.748654        0.102487
       3       4       6        0.792824        1.042161        0.291095
       4       4       6        5.874392        5.974529        0.100774
       5       4       6        4.557773        4.551483        0.114931
       6       4       6        1.373094        1.776570        0.217692
       7       4       6        8.736536        8.701839        0.143218
       8       4       6        3.001379        3.094156        0.151402
       9       4       6        3.512052        3.031353        0.268510
      10       4       6        1.441794        1.091055        0.925525
     -11       5       6        2.803073        2.066180        1.165403
     -10       5       6        3.752295        3.781666        0.245708
      -9       5       6        1.376887        1.324915        0.877255
      -8       5       6        1.089340        1.049285        1.049285
      -7       5       6        4.335285        4.670332        0.147722
      -6       5       6        4.070478        4.002374        0.177979
      -5       5       6        4.657634        4.509435        0.125258
      -4       5       6        3.656539        3.919311        0.127082
      -3       5       6        9.431548        9.396648        0.137383
      -2       5       6        0.077814        0.996042        0.996042
      -1       5       6        8.958570        9.060739        0.124857
       0       5       6       13.588036       13.736448        0.177318
       1       5       6        0.757658        0.534509        0.534509
       2       5       6        2.131104        2.273192        0.143473
       3       5       6        6.198494        6.243397        0.104993
       4       5       6        4.881078        4.910804        0.124888
       5       5       6        3.997489        4.036583        0.128130
       6       5       6       10.521506       10.582060        0.175332
       7       5       6        1.649325        0.667832        0.667832
       8       5       6        4.069671        3.556824        0.162123
       9       5       6        0.283805        0.955720        0.955720
      -9       6       6        1.212743        1.011336        0.862675
      -8       6       6        0.990476        0.866314        0.866314
      -7       6       6        3.861058        3.728002        0.166963
      -6       6       6        1.559343        2.269912        0.272589
      -5       6       6        1.472674        1.086324        0.658189
      -4       6       6        1.930288        1.736750        0.406863
      -3       6       6        1.386392        1.106933        0.602750
      -2       6       6        0.246355        0.755447        0.755447
      -1       6       6        4.608340        4.424364        0.186440
       0       6       6        0.366419        1.106029        1.106029
       1       6       6        3.070440        3.093833        0.139328
       2       6       6        0.913965        1.154773        0.431378
       3       6       6        1.353828        1.164646        0.491593
       4       6       6        0.317560        0.680515        0.680515
       5       6       6        2.644150        2.613446        0.216218
       6       6       6        0.219290        1.012472        1.012472
       7       6       6        2.763829        2.638769        0.383730
       8       6       6        0.352186        1.087842        1.087842
      -7       7       6        1.396016        1.514860        1.514860
      -6       7       6        1.690470        1.605304        1.605304
      -5       7       6        0.453056        0.828191        0.828191
      -4       7       6        1.413872        0.948472        0.948472
      -3       7       6        1.444331        1.388596        0.916050
      -2       7       6        2.736101        2.833125        0.271154
      -1       7       6        3.074640        3.031270        0.255068
       0       7       6        0.500167        1.090367        1.090367
       1       7       6        0.214534        0.880170        0.880170
       2       7       6        2.261798        1.822745        0.460761
       3       7       6        1.197935        0.858720        0.858720
       4       7       6        3.919901        4.156922        0.239397
       5       7       6        1.130316        0.945463        0.945463
     -14       1       7        4.139884        3.868979        0.676645
     -13       1       7        0.555038        0.878294        0.878294
     -12       1       7        1.968621        1.777442        0.309484
     -11       1       7        1.871838        1.451826        0.465622
     -10       1       7       10.904597       10.883933        0.164325
      -9       1       7        6.536852        6.676226        0.114977
      -8       1       7       11.883712       11.955752        0.154057
      -7       1       7       11.678186       11.577996        0.147773
      -6       1       7        2.674254        2.714756        0.113007
      -5       1       7        1.673165        1.724181        0.165913
      -4       1       7       15.125002       15.075145        0.177830
      -3       1       7       30.673536       30.407729        0.343465
      -2       1       7        9.462225        9.345480        0.119213
      -1       1       7       33.416123       33.402844        0.372555
       0       1       7        9.413703        9.545732        0.128036
       1       1       7        7.115421        7.104013        0.166722
       2       1       7        8.808500        8.848051        0.173260
       3       1       7        8.833339        8.677961        0.148013
       4       1       7        4.776967        4.784140        0.101727
       5       1       7        3.650195        3.674235        0.110108
       6       1       7        5.562203        5.742735        0.104295
       7       1       7        1.876247        2.077980        0.152103
       8       1       7        0.896564        0.703989        0.513463
       9       1       7        5.775480        5.893047        0.118101
      10       1       7        0.240032        1.035326        1.035326
      11       1       7        3.438501        3.123668        0.193378
      12       1       7        2.477064        2.494394        0.290556
     -13       2       7        0.020677        0.937337        0.937337
     -12       2       7        2.953119        2.749836        0.254881
     -11       2       7        4.495430        4.726204        0.138939
     -10       2       7        1.807894        1.291472        0.351419
      -9       2       7        5.023534        5.036368        0.107169
      -8       2       7        4.112459        4.196904        0.103128
      -7       2       7        6.977839        6.979040        0.132435
      -6       2       7        0.729102        0.897831        0.358572
      -5       2       7        7.588048        7.605064        0.126027
      -4       2       7        4.212462        4.317059        0.095685
      -3       2       7       21.102317       20.924627        0.250246
      -2       2       7        9.482031        9.467787        0.123912
      -1       2       7        1.900768        1.734013        0.147318
       0       2       7       19.202351       19.079046        0.224073
       1       2       7       14.734052       14.504482        0.206580
       2       2       7       12.273733       12.330045        0.153838
       3       2       7        3.084230        3.038503        0.147759
       4       2       7       20.063703       19.902764        0.233498
       5       2       7        3.396968        3.276889        0.096794
       6       2       7        1.691973        1.744678        0.189493
       7       2       7        2.927842        2.790609        0.138497
       8       2       7        9.513301        9.486042        0.158074
       9       2       7        2.030606        1.503529        0.428169
      10       2       7        3.067968        2.934348        0.213760
      11       2       7        6.356036        6.661982        0.183324
      12       2       7        1.682810        1.149522        1.149522
     -13       3       7        2.322140        1.732743        1.272309
     -12       3       7        1.794365        1.470578        0.424251
     -11       3       7        2.983629        2.700259        0.218566
     -10       3       7        1.186439        0.943292        0.556899
      -9       3       7        7.011763        7.102957        0.118904
      -8       3       7        5.134760        5.298868        0.104929
      -7       3       7        0.329591        0.602578        0.602578
      -6       3       7        4.308246        4.358211        0.133640
      -5       3       7        6.356571        6.319177        0.105644
      -4       3       7        3.705460        3.584271        0.108929
      -3       3       7        3.356804        3.301363        0.095119
      -2       3       7       14.534462       14.440914        0.178726
      -1       3       7        2.142435        2.107629        0.164178
       0       3       7        1.582398        1.489060        0.175515
       1       3       7        6.992155        6.917080        0.118404
       2       3       7        8.829167        8.843303        0.129291
       3       3       7        2.303352        2.440901        0.122756
       4       3       7        0.989898        0.722288        0.368169
       5       3       7        3.375984        3.451956        0.095619
       6       3       7        3.639454        3.557668        0.103395
       7       3       7        2.931116        2.910773        0.132518
       8       3       7        0.591826        0.615711        0.615711
       9       3       7        0.879959        1.038990        0.582153
      10       3       7        5.394900        5.349860        0.136895
      11       3       7        0.359757        0.810494        0.810494
     -12       4       7        0.766510        1.295955        1.295955
     -11       4       7        0.964308        0.986864        0.577108
     -10       4       7        0.285043        0.989495        0.989495
      -9       4       7        1.534813        1.191134        0.445145
      -8       4       7        2.629059        2.696535        0.168947
      -7       4       7        3.400697        3.430160        0.147022
      -6       4       7        0.072633        1.021763        1.021763
      -5       4       7        1.752893        1.426499        0.251340
      -4       4       7        4.754789        4.900102        0.102707
      -3       4       7        6.593362        6.702462        0.104811
      -2       4       7        9.842911        9.751461        0.132054
      -1       4       7        8.554899        8.646676        0.115380
       0       4       7        0.729849        0.946520        0.946520
       1       4       7        1.831480        1.634901        0.161639
       2       4       7        6.777623        6.946510        0.106408
       3       4       7       11.881569       11.987493        0.147308
       4       4       7       10.204095       10.362432        0.133063
       5       4       7        6.903292        6.922861        0.129702
       6       4       7        2.199803        2.090287        0.186633
       7       4       7        0.367680        0.716450        0.716450
       8       4       7        3.275117        3.145076        0.159611
       9       4       7        6.668850        6.551717        0.239428
      10       4       7        4.053457        3.489842        0.212954
     -11       5       7        0.095504        0.901277        0.901277
     -10       5       7        0.271619        1.066724        1.066724
      -9       5       7        0.309698        0.884081        0.884081
      -8       5       7        3.462716        3.285879        0.260982
      -7       5       7        1.234334        1.114226        0.632874
      -6       5       7        2.587297        2.609214        0.203492
      -5       5       7        2.628507        2.611111        0.175972
      -4       5       7        0.393009        1.041105        1.041105
      -3       5       7        3.280736        3.156961        0.162082
      -2       5       7        0.836778        1.026255        1.026255
      -1       5       7        1.562824        1.539383        0.239614
       0       5       7        0.153511        0.970000        0.970000
       1       5       7        1.506366        1.424816        0.248678
       2       5       7        0.785774        1.067708        0.386679
       3       5       7        3.464619        3.727063        0.111265
       4       5       7        0.610039        1.115034        1.115034
       5       5       7        1.813620        1.275931        0.418260
       6       5       7        2.766046        2.986771        0.182845
       7       5       7        0.698331        0.686367        0.686367
       8       5       7        2.335313        2.042621        0.342268
       9       5       7        0.482281        0.899389        0.899389
      -9       6       7        0.039000        1.289612        1.289612
      -8       6       7        1.653233        1.157929        0.688781
      -7       6       7        2.372498        1.831666        0.311633
      -6       6       7        1.450763        1.402605        0.476160
      -5       6       7        2.054025        2.591139        0.288228
      -4       6       7        4.782451        4.492661        0.287783
      -3       6       7        1.365719        1.706048        0.401211
      -2       6       7        2.935435        2.746671        0.247931
      -1       6       7        4.740029        4.728742        0.136684
       0       6       7        0.574856        1.123477        1.123477
       1       6       7        0.865403        0.847644        0.525619
       2       6       7        3.686531        3.667015        0.140260
       3       6       7        5.916872        5.923428        0.131796
       4       6       7        1.410992        0.862438        0.575907
       5       6       7        5.317662        5.403425        0.147666
       6       6       7        2.241690        1.455438        0.444152
       7       6       7        2.886864        2.403040        0.486167
      -6       7       7        2.418827        1.921276        1.438368
      -5       7       7        2.355504        2.087247        1.248736
      -4       7       7        2.562511        1.913949        0.572383
      -3       7       7        0.838870        1.387372        0.601814
      -2       7       7        3.277254        2.981879        0.279084
      -1       7       7        0.619205        0.907028        0.907028
       0       7       7        0.127889        1.265938        1.265938
       1       7       7        0.540628        0.860988        0.860988
       2       7       7        2.701992        2.519940        0.325425
       3       7       7        0.169098        0.849176        0.849176
       4       7       7        1.054666        0.894259        0.894259
       5       7       7        1.383916        1.077915        1.077915
     -14       0       8        1.260715        1.764965        1.216057
     -13       0       8        2.862525        2.926653        0.320986
     -12       0       8        0.701082        1.490168        0.559684
     -11       0       8       14.682703       15.044600        0.275037
     -10       0       8        6.570904        6.598030        0.257210
      -9       0       8        3.199805        2.952101        0.185244
      -8       0       8       11.348995       11.463856        0.182012
      -7       0       8        0.833817        0.902109        0.902109
      -6       0       8        1.762692        1.920052        0.232865
      -5       0       8       27.157880       26.912265        0.312829
      -4       0       8       39.511218       38.677771        0.429765
      -3       0       8        7.495216        7.836070        0.126790
      -2       0       8       34.443081       34.669151        0.406635
      -1       0       8       36.059825       36.064387        0.398857
       0       0       8       28.089598       27.821215        0.294864
       1       0       8       13.721901       13.491479        0.211419
       2       0       8       16.663896       16.359707        0.210713
       3       0       8        5.560185        5.317518        0.133601
       4       0       8        1.687862        1.655748        0.347925
       5       0       8       19.548024       19.345284        0.232461
       6       0       8        6.353514        6.439022        0.129426
       7       0       8       10.639941       10.592922        0.152616
       8       0       8        8.630120        8.832553        0.151252
       9       0       8        0.321576        0.845340        0.695007
      10       0       8        1.602673        1.139693        0.681217
      11       0       8        0.341028        0.841606        0.841606
      12       0       8        1.140362        1.729046        0.617471
     -14       1       8        1.290387        1.655143        1.361035
     -13       1       8        3.063759        2.817392        0.277353
     -12       1       8        5.400194        5.335447        0.169114
     -11       1       8        1.818306        1.967537        0.251815
     -10       1       8        7.048994        6.982550        0.127406
      -9       1       8        3.537544        3.461503        0.124588
      -8       1       8        3.963335        3.850195        0.132265
      -7       1       8        0.014793        0.590593        0.522036
      -6       1       8        2.733384        2.935132        0.109535
      -5       1       8        6.646503        6.687227        0.113947
      -4       1       8       21.372554       21.256999        0.245335
      -3       1       8        4.983706        4.719004        0.092666
      -2       1       8       27.671019       27.615213        0.313565
      -1       1       8       15.581754       15.574338        0.182132
       0       1       8        8.425931        8.371977        0.118796
       1       1       8       15.704191       15.908803        0.199251
       2       1       8       11.074088       11.204017        0.149606
       3       1       8       10.026815        9.893584        0.136689
       4       1       8        8.604730        8.564812        0.133975
       5       1       8        1.956050        1.866815        0.152377
       6       1       8       10.519730       10.482843        0.140696
       7       1       8       11.013616       10.961752        0.149259
       8       1       8        7.046650        7.133162        0.124524
       9       1       8        2.101041        1.982751        0.254630
      10       1       8        1.852957        2.218062        0.289539
      11       1       8        0.769147        0.762758        0.762758
      12       1       8        1.570239        1.513737        0.821278
     -13       2       8        2.342204        1.843421        0.414995
     -12       2       8        3.267137        3.178207        0.187555
     -11       2       8        0.146559        1.017693        1.017693
     -10       2       8        4.666081        4.841178        0.127368
      -9       2       8       11.752997       11.874763        0.153415
      -8       2       8        4.092414        4.063619        0.112923
      -7       2       8        6.616286        6.563002        0.110561
      -6       2       8        5.804210        5.929587        0.118477
      -5       2       8        2.231471        2.436801        0.126498
      -4       2       8       14.877805       14.572920        0.175004
      -3       2       8       27.392409       27.085236        0.314169
      -2       2       8        8.852153        8.555992        0.129961
      -1       2       8       11.156620       10.924743        0.150700
       0       2       8        0.793046        1.375936        0.229550
       1       2       8        3.878274        4.154756        0.118669
       2       2       8       12.177716       12.073111        0.162191
       3       2       8       16.441444       16.440803        0.192111
       4       2       8        1.322769        0.684178        0.400806
       5       2       8        6.096635        5.973776        0.109136
       6       2       8        3.776206        3.668106        0.146458
       7       2       8        4.287633        4.058078        0.135452
       8       2       8        3.280420        3.005695        0.166734
       9       2       8        2.326259        2.365079        0.217546
      10       2       8        2.831627        2.647622        0.200644
      11       2       8        2.646663        2.426087        0.243749
     -13       3       8        0.537877        1.234463        1.234463
     -12       3       8        0.191398        1.049285        1.049285
     -11       3       8        0.379862        1.049333        1.049333
     -10       3       8        3.805308        3.891144        0.136014
      -9       3       8        4.153602        4.142946        0.143446
      -8       3       8        7.419197        7.302260        0.123611
      -7       3       8        0.373461        0.711899        0.522690
      -6       3       8       10.188525       10.131634        0.141639
      -5       3       8        2.469304        2.462925        0.133998
      -4       3       8        0.743818        0.504480        0.504480
      -3       3       8        6.842731        6.737655        0.105763
      -2       3       8        8.050008        8.045682        0.113154
      -1       3       8        4.263776        4.319722        0.094441
       0       3       8       16.160956       16.117382        0.213923
       1       3       8        8.130410        8.150951        0.126613
       2       3       8        2.114216        2.043453        0.195508
       3       3       8       17.318242       17.408331        0.215600
       4       3       8       11.919227       11.856222        0.142982
       5       3       8        2.918517        2.866548        0.128794
       6       3       8        3.901184        3.933701        0.130938
       7       3       8        5.582842        5.584532        0.111416
       8       3       8        3.081023        3.012823        0.179856
       9       3       8        6.313456        6.274153        0.147654
      10       3       8        7.813133        8.151319        0.184513
      11       3       8        1.797546        1.094852        0.636485
     -12       4       8        1.179348        0.895321        0.895321
     -11       4       8        0.472716        1.021616        1.021616
     -10       4       8        2.743551        2.733423        0.217851
      -9       4       8        3.260968        3.083926        0.219681
      -8       4       8        3.293013        3.106316        0.155096
      -7       4       8        8.033954        8.162843        0.144239
      -6       4       8        4.174295        4.275512        0.143079
      -5       4       8        7.896613        8.071927        0.123908
      -4       4       8        3.359703        3.479511        0.115734
      -3       4       8        1.192663        1.445545        0.248256
      -2       4       8        1.220044        0.855161        0.385693
      -1       4       8        4.456572        4.314163        0.091960
       0       4       8        3.760121        3.803025        0.104782
       1       4       8       12.295636       12.273141        0.148373
       2       4       8        3.640907        3.773990        0.098123
       3       4       8        7.229398        7.173772        0.112044
       4       4       8        7.205551        7.250862        0.112795
       5       4       8        0.319124        0.624019        0.624019
       6       4       8        0.510979        1.071634        1.071634
       7       4       8        0.320905        0.995942        0.995942
       8       4       8        0.404917        0.816027        0.640528
       9       4       8        5.576871        5.142859        0.249394
      10       4       8        1.056482        0.841130        0.841130
     -11       5       8        1.631278        1.410567        1.410567
     -10       5       8        0.770956        1.067286        1.020382
      -9       5       8        1.093577        1.293174        0.510359
      -8       5       8        4.300780        4.148253        0.200342
      -7       5       8        0.181275        1.067614        1.067614
      -6       5       8        6.230893        6.424173        0.134181
      -5       5       8        3.804460        3.949557        0.163266
      -4       5       8        4.431024        4.559715        0.132300
      -3       5       8        1.245630        0.893364        0.502852
      -2       5       8        1.720125        1.601437        0.263864
      -1       5       8        1.296616        1.638566        0.244830
       0       5       8        3.976236        3.845387        0.107607
       1       5       8        4.414405        4.474930        0.127057
       2       5       8       13.301708       13.488884        0.170851
       3       5       8        2.088584        2.225399        0.235022
       4       5       8        2.362304        2.036664        0.230895
       5       5       8        4.271618        4.166893        0.145699
       6       5       8        1.155974        0.909615        0.575400
       7       5       8        2.985080        3.623672        0.186377
       8       5       8        7.030887        6.889775        0.203820
       9       5       8        3.550401        2.736823        1.050614
      -9       6       8        0.765014        1.214249        0.835963
      -8       6       8        1.129861        1.313773        0.554366
      -7       6       8        3.116814        2.827543        0.221013
      -6       6       8        1.028225        1.309962        1.309962
      -5       6       8        5.211388        5.180444        0.322976
      -4       6       8        1.903006        1.860591        0.436267
      -3       6       8        0.552457        1.235233        1.235233
      -2       6       8        2.212399        2.022177        0.273120
      -1       6       8        2.501214        2.522994        0.210160
       0       6       8        1.476095        0.940851        0.522879
       1       6       8        5.436172        5.311497        0.159313
       2       6       8        1.365397        1.421830        0.443822
       3       6       8        0.686852        1.068504        1.068504
       4       6       8        2.155957        2.128286        0.343181
       5       6       8        1.327958        0.955563        0.601444
       6       6       8        1.447460        0.996945        0.694786
       7       6       8        2.728194        2.643426        0.414570
      -6       7       8        0.704841        1.550129        1.550129
      -5       7       8        0.324730        1.474279        1.474279
      -4       7       8        2.147500        1.670808        0.575820
      -3       7       8        0.813032        1.038701        0.754096
      -2       7       8        2.987728        2.807045        0.429693
      -1       7       8        0.993009        0.878237        0.878237
       0       7       8        1.532957        1.400036        0.852861
       1       7       8        0.420430        0.831384        0.831384
       2       7       8        1.046868        0.991665        0.718169
       3       7       8        1.658636        1.352627        0.628265
       4       7       8        2.961378        2.964389        0.366736
     -14       1       9        0.787078        1.565822        1.565822
     -13       1       9        0.044763        1.094166        1.094166
     -12       1       9        5.287021        5.175423        0.229212
     -11       1       9        3.844508        3.695538        0.134218
     -10       1       9        4.892700        4.799479        0.121125
      -9       1       9        6.629355        6.648684        0.127335
      -8       1       9        5.929294        5.950294        0.106237
      -7       1       9        5.207013        5.178127        0.092068
      -6       1       9       10.665320       10.700467        0.134957
      -5       1       9       26.685312       26.482258        0.306124
      -4       1       9       11.035431       10.895871        0.140872
      -3       1       9       12.594177       12.449900        0.166171
      -2       1       9        7.718693        7.773866        0.129653
      -1       1       9       21.807708       21.243352        0.244781
       0       1       9        9.962014        9.988543        0.129791
       1       1       9       22.627405       22.235557        0.260344
       2       1       9       21.789075       21.530676        0.258158
       3       1       9        1.995259        2.087415        0.147956
       4       1       9        7.382011        7.360571        0.118402
       5       1       9        2.132416        1.993841        0.133276
       6       1       9        9.504020        9.597343        0.127127
       7       1       9        0.365186        0.702068        0.476237
       8       1       9        4.955174        4.941963        0.107504
       9       1       9        2.295207        2.275346        0.204018
      10       1       9        1.734149        1.566461        0.341430
      11       1       9        1.844324        1.353218        0.785416
     -13       2       9        1.781152        1.450414        0.479177
     -12       2       9        3.195463        3.293782        0.193621
     -11       2       9        0.145812        0.700500        0.700500
     -10       2       9        5.814391        5.781003        0.141145
      -9       2       9        1.773387        1.694137        0.336492
      -8       2       9        1.856379        2.051317        0.180461
      -7       2       9        6.677555        6.697910        0.109587
      -6       2       9        9.049588        9.037533        0.150014
      -5       2       9        0.546343        1.020490        0.324717
      -4       2       9        6.136270        5.907114        0.106511
      -3       2       9       11.826267       11.686317        0.175018
      -2       2       9        6.636976        6.594619        0.110176
      -1       2       9        4.631320        4.566399        0.099409
       0       2       9       12.087500       11.977061        0.152934
       1       2       9        4.439695        4.452864        0.118006
       2       2       9       14.325977       14.368716        0.173646
       3       2       9        2.419919        2.513006        0.133931
       4       2       9        6.154545        6.300079        0.107665
       5       2       9        5.331816        5.383122        0.095873
       6       2       9        9.446607        9.642510        0.136775
       7       2       9        7.309616        7.460831        0.157886
       8       2       9        0.556178        0.882893        0.546887
       9       2       9        6.205329        6.340584        0.141229
      10       2       9        1.050339        0.996243        0.575173
      11       2       9        1.401489        1.309771        0.680565
     -12       3       9        0.102865        0.789747        0.789747
     -11       3       9        1.697956        1.131238        0.539377
     -10       3       9        1.486588        1.711111        0.279887
      -9       3       9        1.868651        1.878297        0.219955
      -8       3       9        3.640105        3.562162        0.127049
      -7       3       9        4.904251        4.921382        0.116489
      -6       3       9        8.977303        8.969950        0.127269
      -5       3       9        0.310838        0.805295        0.417997
      -4       3       9        9.714504        9.717047        0.140565
      -3       3       9        3.621573        3.777565        0.100202
      -2       3       9        4.578943        4.558728        0.102160
      -1       3       9        1.576439        1.497965        0.214065
       0       3       9       10.374644       10.329085        0.135460
       1       3       9        5.097147        5.081830        0.102573
       2       3       9        1.910869        1.990653        0.133774
       3       3       9        9.502404        9.757151        0.133638
       4       3       9        4.043975        4.191658        0.120049
       5       3       9        0.833920        0.698355        0.489071
       6       3       9        2.880163        3.119615        0.124035
       7       3       9        5.008041        5.077401        0.115748
       8       3       9        0.439423        1.093709        0.478648
       9       3       9        0.500637        0.872468        0.645973
      10       3       9        1.109128        0.731437        0.731437
     -11       4       9        2.384779        2.475823        0.267702
     -10       4       9        2.863129        2.933428        0.205040
      -9       4       9        1.997958        1.719128        0.353880
      -8       4       9        0.544919        1.093435        1.093435
      -7       4       9        3.652321        3.811037        0.136530
      -6       4       9        0.571055        1.069205        1.069205
      -5       4       9        0.188317        0.949842        0.422775
      -4       4       9        2.346994        2.598769        0.138261
      -3       4       9        1.065304        1.339403        0.297434
      -2       4       9        1.055101        0.674166        0.502120
      -1       4       9        1.891170        2.171520        0.140806
       0       4       9        4.098993        4.136303        0.091429
       1       4       9        5.495340        5.569291        0.107423
       2       4       9        4.209166        4.348563        0.099916
       3       4       9        5.117662        5.076416        0.099972
       4       4       9        1.601019        1.717556        0.206133
       5       4       9        4.358003        4.579192        0.126216
       6       4       9        4.359192        3.967745        0.151464
       7       4       9        5.057742        4.709246        0.168321
       8       4       9        5.615080        5.489991        0.178776
       9       4       9        3.638294        3.481953        0.230185
     -10       5       9        0.442062        0.845991        0.845991
      -9       5       9        3.018533        2.795747        0.221742
      -8       5       9        0.052145        1.080555        1.080555
      -7       5       9        0.344081        0.997948        0.997948
      -6       5       9        1.829979        1.995395        0.244880
      -5       5       9        2.668992        3.005345        0.161439
      -4       5       9        0.734937        0.716938        0.716938
      -3       5       9        3.367858        3.058693        0.170752
      -2       5       9        1.538993        1.693665        0.289777
      -1       5       9        4.237482        4.182702        0.158401
       0       5       9        0.655902        0.674907        0.525576
       1       5       9        1.337495        1.427796        0.251275
       2       5       9        3.853654        3.963837        0.118190
       3       5       9        0.978685        0.947048        0.458786
       4       5       9        0.000886        0.987623        0.987623
       5       5       9        0.933951        0.833727        0.610567
       6       5       9        1.838603        2.027092        0.317559
       7       5       9        0.178557        1.067942        1.067942
       8       5       9        2.649091        2.765556        0.336420
      -9       6       9        0.377750        1.085173        0.947332
      -8       6       9        0.853967        1.198249        1.018805
      -7       6       9        2.270433        2.285651        0.287502
      -6       6       9        0.388647        0.925689        0.925689
      -5       6       9        2.384103        2.604112        0.284974
      -4       6       9        0.574170        1.097588        1.097588
      -3       6       9        3.154963        3.195466        0.242162
      -2       6       9        2.666786        2.790556        0.193634
      -1       6       9        0.357069        1.167347        1.167347
       0       6       9        1.151979        0.788353        0.610589
       1       6       9        5.363340        5.261939        0.134951
       2       6       9        1.235011        0.761118        0.761118
       3       6       9        1.310150        1.801277        0.359577
       4       6       9        2.082782        1.542044        0.469291
       5       6       9        2.231427        2.373415        0.245952
       6       6       9        1.083498        0.932738        0.932738
       7       6       9        3.431465        2.448224        1.017630
      -6       7       9        2.431234        1.471190        1.471190
      -5       7       9        2.318323        2.224747        1.346738
      -4       7       9        4.135907        3.576591        0.363026
      -3       7       9        0.822908        0.978877        0.978877
      -2       7       9        0.930952        0.789113        0.789113
      -1       7       9        0.480102        0.850470        0.850470
       0       7       9        4.038385        3.880850        0.250423
       1       7       9        3.300635        2.376805        0.444216
       2       7       9        0.861869        0.804114        0.804114
       3       7       9        2.088294        2.287269        0.437972
       4       7       9        0.562277        1.474585        1.474585
     -14       0      10        1.768114        1.374882        1.374882
     -13       0      10        1.133775        1.359007        0.614628
     -12       0      10        2.470666        1.682795        0.502838
     -11       0      10        4.299968        4.344767        0.274878
     -10       0      10        5.434309        5.443712        0.174367
      -9       0      10       11.466868       11.493041        0.287239
      -8       0      10        4.171280        4.058325        0.123353
      -7       0      10        1.937128        1.971167        0.183291
      -6       0      10       27.655489       27.236556        0.312961
      -5       0      10       16.395324       16.364901        0.204765
      -4       0      10        2.426842        2.079255        0.213296
      -3       0      10        3.211972        3.522073        0.153246
      -2       0      10       22.811223       22.412273        0.270909
      -1       0      10        2.914576        2.686094        0.186274
       0       0      10       32.879469       32.489075        0.361517
       1       0      10       42.399684       41.971657        0.580474
       2       0      10        9.495494        9.366643        0.168817
       3       0      10        1.754927        1.808452        0.240843
       4       0      10        3.496999        3.392934        0.125060
       5       0      10       13.735326       13.767353        0.172501
       6       0      10        9.374858        9.480137        0.183202
       7       0      10       12.434585       12.389512        0.194021
       8       0      10        1.507700        1.456262        0.439454
       9       0      10        5.937554        5.868219        0.270273
      10       0      10        5.482266        5.378755        0.266710
      11       0      10        1.449270        1.629724        0.469078
     -13       1      10        2.901478        2.708431        0.226517
     -12       1      10        2.591118        2.154600        0.232934
     -11       1      10        3.049097        2.903067        0.174276
     -10       1      10        3.869264        4.146927        0.129465
      -9       1      10        1.697932        1.627974        0.241468
      -8       1      10        9.610550        9.537872        0.154536
      -7       1      10        8.703141        8.603546        0.121919
      -6       1      10       11.562792       11.388152        0.143153
      -5       1      10        8.319902        8.305661        0.120003
      -4       1      10        0.378171        0.773046        0.773046
      -3       1      10        3.168151        3.259448        0.122092
      -2       1      10        9.209654        9.142975        0.132371
      -1       1      10        0.334865        0.851352        0.851352
       0       1      10       19.793016       19.607907        0.231374
       1       1      10       13.855486       13.652839        0.170257
       2       1      10       10.493826       10.414413        0.154783
       3       1      10       15.023693       14.890265        0.182444
       4       1      10        0.774829        0.460217        0.460217
       5       1      10        1.414103        1.339440        0.201196
       6       1      10        0.912364        0.992522        0.339835
       7       1      10        2.870347        2.731227        0.136309
       8       1      10        6.886828        6.721086        0.144309
       9       1      10        4.834202        4.896631        0.163979
      10       1      10        3.638262        3.386296        0.182860
      11       1      10        3.738053        3.432637        0.196436
     -13       2      10        3.108526        2.864926        0.306645
     -12       2      10        0.421762        1.095628        0.568750
     -11       2      10        1.644514        1.552643        0.394411
     -10       2      10        1.423792        1.472854        0.318298
      -9       2      10        3.602565        3.616075        0.188248
      -8       2      10        5.272435        5.256520        0.106180
      -7       2      10       14.111799       13.923003        0.170185
      -6       2      10        5.088266        4.968199        0.104969
      -5       2      10        0.058154        0.907579        0.907579
      -4       2      10        8.936178        8.963649        0.121307
      -3       2      10        5.439355        5.513075        0.094127
      -2       2      10       15.637007       15.449595        0.194760
      -1       2      10       22.098189       21.960647        0.275629
       0       2      10        8.348160        8.273089        0.136566
       1       2      10        3.546618        3.470735        0.154562
       2       2      10       14.109181       13.885964        0.170280
       3       2      10        5.392629        5.538502        0.094422
       4       2      10       10.271432       10.453707        0.133824
       5       2      10       10.137347       10.345047        0.138677
       6       2      10        1.967717        2.035854        0.182613
       7       2      10        1.552479        1.396854        0.379455
       8       2      10        6.259458        6.143452        0.145035
       9       2      10        2.248139        2.016978        0.286256
      10       2      10        3.991016        3.741256        0.164526
      11       2      10        1.549367        1.026060        1.026060
     -12       3      10        0.460365        0.697711        0.697711
     -11       3      10        5.515127        5.602856        0.140165
     -10       3      10        4.348617        4.549286        0.180876
      -9       3      10        3.540600        3.420819        0.147288
      -8       3      10        4.829965        4.733709        0.147098
      -7       3      10        5.406070        5.418948        0.152830
      -6       3      10        1.078543        1.108242        0.366892
      -5       3      10        4.035599        3.943856        0.107582
      -4       3      10       12.984612       12.878276        0.175127
      -3       3      10        7.296724        7.232980        0.115256
      -2       3      10        7.630535        7.547781        0.119390
      -1       3      10        9.194083        9.263747        0.133467
       0       3      10        1.746463        1.988165        0.161885
       1       3      10        1.364425        1.071821        0.292719
       2       3      10        2.497013        2.574277        0.115598
       3       3      10        0.789035        0.724224        0.421899
       4       3      10        5.037654        4.968501        0.102599
       5       3      10        9.816371        9.853121        0.133296
       6       3      10        9.144878        9.138709        0.138709
       7       3      10        2.176720        1.802332        0.438110
       8       3      10        2.637268        2.528952        0.229452
       9       3      10        2.767914        2.557987        0.246819
      10       3      10        1.649564        0.826801        0.826801
     -11       4      10        2.962956        3.135363        0.224006
     -10       4      10        4.208849        4.173368        0.229766
      -9       4      10        1.161336        1.013854        0.553094
      -8       4      10        0.925229        0.728148        0.728148
      -7       4      10        0.741512        0.916133        0.916133
      -6       4      10        2.178336        2.250733        0.191243
      -5       4      10        7.701262        7.670724        0.122545
      -4       4      10        2.697121        2.569552        0.206250
      -3       4      10        9.832881       10.003999        0.134855
      -2       4      10        7.840167        8.017231        0.132690
      -1       4      10        0.002649        0.966695        0.966695
       0       4      10        6.505787        6.654622        0.111382
       1       4      10        0.245756        0.602578        0.529777
       2       4      10        2.070029        2.261548        0.151240
       3       4      10        5.287969        5.515977        0.113107
       4       4      10        1.849446        1.977321        0.183638
       5       4      10        6.353735        6.216430        0.131613
       6       4      10        6.755623        6.712526        0.226309
       7       4      10        0.877030        0.883176        0.631184
       8       4      10        3.834621        3.647054        0.204816
       9       4      10        1.589764        1.787792        0.611357
     -10       5      10        1.300102        0.938669        0.938669
      -9       5      10        1.436532        1.666043        0.562685
      -8       5      10        2.378634        2.689572        0.231728
      -7       5      10        3.645063        3.508418        0.176152
      -6       5      10        6.021255        5.921486        0.167792
      -5       5      10        2.874946        2.991254        0.207156
      -4       5      10        5.462801        5.510808        0.159920
      -3       5      10        3.205233        3.353655        0.166336
      -2       5      10        2.753842        2.854400        0.201628
      -1       5      10        5.980949        6.301904        0.133761
       0       5      10        0.695923        0.947576        0.418993
       1       5      10        2.438387        2.504316        0.146902
       2       5      10        3.065445        3.080471        0.133998
       3       5      10        0.448432        0.809382        0.528313
       4       5      10        5.989343        5.868986        0.178204
       5       5      10        0.659183        0.873785        0.665939
       6       5      10        1.066067        0.822982        0.822982
       7       5      10        7.145909        6.968931        0.217413
       8       5      10        1.486200        1.567291        1.147767
      -8       6      10        0.253416        0.730890        0.730890
      -7       6      10        0.939202        0.898999        0.733470
      -6       6      10        3.520858        3.470447        0.262488
      -5       6      10        4.677479        4.625365        0.208352
      -4       6      10        0.736758        1.245351        1.245351
      -3       6      10        2.619309        2.330944        0.319800
      -2       6      10        0.393051        0.813941        0.685100
      -1       6      10        1.112375        0.853991        0.643040
       0       6      10        5.311035        5.300755        0.207917
       1       6      10        3.989173        4.021940        0.163572
       2       6      10        0.057673        0.805543        0.601338
       3       6      10        2.215641        2.048268        0.270938
       4       6      10        0.126992        0.934880        0.604274
       5       6      10        0.631918        1.031698        1.031698
       6       6      10        4.047636        3.781799        0.301856
      -6       7      10        0.470299        1.322271        1.322271
      -5       7      10        2.135234        2.292204        1.297921
      -4       7      10        0.650346        1.423833        1.423833
      -3       7      10        0.634605        1.457120        1.457120
      -2       7      10        1.806142        1.562722        1.139638
      -1       7      10        0.069995        1.412586        0.742586
       0       7      10        2.122911        1.832130        0.593219
       1       7      10        1.055681        1.640427        1.640427
       2       7      10        0.770170        1.239718        0.749208
       3       7      10        1.893309        1.475263        1.475263
     -13       1      11        0.081238        0.991312        0.991312
     -12       1      11        1.667320        1.924136        0.401770
     -11       1      11        3.218832        2.940374        0.162605
     -10       1      11        2.188063        1.996121        0.273043
      -9       1      11        4.114069        4.065956        0.121973
      -8       1      11        2.003911        1.770254        0.187503
      -7       1      11       10.972666       10.873822        0.139298
      -6       1      11        3.325686        3.327612        0.099764
      -5       1      11        0.850365        0.724569        0.446540
      -4       1      11        2.190651        1.968045        0.161889
      -3       1      11       20.793980       20.443825        0.239865
      -2       1      11       14.794466       14.682983        0.176088
      -1       1      11       13.979376       13.619471        0.165104
       0       1      11       23.377009       23.203233        0.283154
       1       1      11        0.348615        1.045897        1.045897
       2       1      11        2.150542        2.141565        0.187415
       3       1      11        5.937995        5.976705        0.100056
       4       1      11       18.269597       18.141940        0.209846
       5       1      11        8.751421        8.687865        0.119201
       6       1      11        9.137142        9.082951        0.136499
       7       1      11        6.565050        6.641837        0.145300
       8       1      11        3.960494        3.924666        0.204719
       9       1      11        0.669354        0.699428        0.699428
      10       1      11        3.068110        2.852613        0.191260
      11       1      11        4.998063        4.321111        0.252696
     -13       2      11        0.090961        0.948156        0.948156
     -12       2      11        4.618150        4.694145        0.184711
     -11       2      11        2.364348        2.133612        0.241074
     -10       2      11        5.428385        5.379777        0.122877
      -9       2      11        0.288207        1.068597        1.068597
      -8       2      11        7.119141        7.126430        0.118078
      -7       2      11        7.685798        7.375771        0.121393
      -6       2      11        0.756185        0.613107        0.613107
      -5       2      11       10.256939       10.204411        0.130683
      -4       2      11        4.407434        4.434975        0.096196
      -3       2      11        7.876093        7.833709        0.118400
      -2       2      11        6.031370        5.987904        0.110575
      -1       2      11       14.000449       13.805434        0.168719
       0       2      11        1.943124        1.803829        0.206582
       1       2      11        4.760698        4.619199        0.103560
       2       2      11        9.210648        9.117072        0.121073
       3       2      11        4.920705        5.089204        0.085705
       4       2      11        1.750052        1.880877        0.198290
       5       2      11        5.226825        5.208551        0.111395
       6       2      11        3.863714        3.967493        0.116259
       7       2      11        5.123720        5.228480        0.125833
       8       2      11        0.579132        0.946414        0.946414
       9       2      11        4.707815        4.683588        0.140792
      10       2      11        1.807320        2.205425        0.326223
     -12       3      11        1.987425        1.520395        0.507873
     -11       3      11        3.145024        2.887594        0.246969
     -10       3      11        0.093155        1.107475        1.107475
      -9       3      11        1.730267        1.852026        0.288792
      -8       3      11        3.848742        3.683884        0.163230
      -7       3      11        0.730866        0.956661        0.956661
      -6       3      11        3.286159        3.070147        0.140932
      -5       3      11        1.186129        1.079027        0.372133
      -4       3      11        7.204747        7.305546        0.112911
      -3       3      11        1.859676        1.898947        0.175375
      -2       3      11        7.227608        7.197916        0.119852
      -1       3      11       10.463335       10.414413        0.133363
       0       3      11        1.915383        1.944736        0.149103
       1       3      11        6.311376        6.337902        0.101477
       2       3      11        0.658691        0.944563        0.944563
       3       3      11        6.400485        6.478657        0.110769
       4       3      11        0.988488        0.936216        0.431241
       5       3      11        7.387223        7.530139        0.146238
       6       3      11        2.108723        2.109052        0.216646
       7       3      11        0.036174        0.898999        0.638423
       8       3      11        3.834844        3.673010        0.160176
       9       3      11        3.109391        3.114659        0.260346
      10       3      11        1.461256        1.229309        0.785012
     -11       4      11        0.477130        0.829699        0.829699
     -10       4      11        0.019527        0.862496        0.862496
      -9       4      11        3.670322        3.682391        0.168845
      -8       4      11        7.516232        7.665638        0.235093
      -7       4      11        5.928711        5.738728        0.172760
      -6       4      11        3.990346        4.055737        0.133237
      -5       4      11        1.013321        0.615549        0.615549
      -4       4      11        0.587001        0.965971        0.965971
      -3       4      11        3.245531        3.102531        0.176783
      -2       4      11        6.696099        6.932893        0.138189
      -1       4      11        2.774536        2.880694        0.134333
       0       4      11        1.214172        1.200417        0.307276
       1       4      11        1.839450        1.798916        0.206026
       2       4      11        0.749970        1.056740        1.056740
       3       4      11        0.362197        0.762824        0.477692
       4       4      11        1.055248        0.697137        0.582682
       5       4      11        2.670075        2.458597        0.200169
       6       4      11        2.117546        1.917733        0.352805
       7       4      11        0.059349        0.871321        0.871321
       8       4      11        0.886636        1.115616        0.585428
       9       4      11        0.625661        1.311450        1.311450
     -10       5      11        1.709400        1.359853        0.920649
      -9       5      11        0.265864        0.890449        0.661321
      -8       5      11        0.137488        0.749400        0.749400
      -7       5      11        4.787547        5.037460        0.148083
      -6       5      11        1.036437        0.775629        0.775629
      -5       5      11        0.396688        0.721318        0.721318
      -4       5      11        1.899667        1.283939        0.502274
      -3       5      11        1.870524        2.195336        0.393642
      -2       5      11        1.198554        1.140745        0.500199
      -1       5      11        1.942478        1.697292        0.359495
       0       5      11        3.075571        3.049443        0.144034
       1       5      11        1.537524        1.601125        0.280935
       2       5      11        0.914504        1.131150        0.389193
       3       5      11        0.090301        1.118749        1.118749
       4       5      11        4.370450        4.184973        0.152108
       5       5      11        0.033468        0.853522        0.853522
       6       5      11        0.013513        0.965609        0.965609
       7       5      11        1.850515        1.896444        0.515647
       8       5      11        0.974560        1.922966        1.297746
      -8       6      11        1.232615        1.761590        0.670948
      -7       6      11        2.071020        2.296171        0.322367
      -6       6      11        4.855548        4.754577        0.238384
      -5       6      11        1.399761        1.368978        0.655465
      -4       6      11        1.201240        0.870976        0.870976
      -3       6      11        0.976161        1.339963        0.580094
      -2       6      11        3.860990        3.667151        0.252624
      -1       6      11        0.101235        1.194362        1.194362
       0       6      11        1.756231        1.611800        0.339008
       1       6      11        0.563434        1.000650        1.000650
       2       6      11        2.916351        2.509681        0.238800
       3       6      11        2.489619        2.199295        0.248347
       4       6      11        0.379057        0.988939        0.988939
       5       6      11        0.799306        1.017202        1.017202
       6       6      11        3.438747        3.088835        0.977674
      -5       7      11        2.447788        2.104638        1.297916
      -4       7      11        1.352962        1.493586        1.493586
      -3       7      11        1.035363        1.666313        1.666313
      -2       7      11        2.659384        1.601312        1.601312
      -1       7      11        3.231248        2.413172        1.335165
       0       7      11        1.453581        0.958436        0.958436
       1       7      11        2.487298        2.713172        0.562288
       2       7      11        1.113322        0.847054        0.847054
     -13       0      12        5.403164        5.280057        0.487250
     -12       0      12        4.571817        4.098658        0.343262
     -11       0      12        2.496522        1.950769        0.357879
     -10       0      12        5.456127        5.661537        0.175464
      -9       0      12        0.094700        0.811788        0.811788
      -8       0      12        2.772053        2.728186        0.198937
      -7       0      12        3.699145        3.907557        0.117570
      -6       0      12        0.230849        2.609847        0.154078
      -5       0      12       10.697751       10.752674        0.164473
      -4       0      12       25.265001       25.013596        0.296800
      -3       0      12       19.621322       19.514097        0.238984
      -2       0      12        6.738305        6.750630        0.170888
      -1       0      12       17.312385       17.090056        0.265074
       0       0      12        5.926469        6.140195        0.192339
       1       0      12        4.021396        4.122014        0.155151
       2       0      12       14.270116       14.076221        0.178739
       3       0      12       27.041575       27.073603        0.331315
       4       0      12        2.778468        2.752908        0.148392
       5       0      12        6.767898        6.901666        0.138161
       6       0      12       15.631841       15.950862        0.230175
       7       0      12        6.809257        6.960747        0.155602
       8       0      12        7.950546        8.156163        0.176690
       9       0      12        4.617204        4.059926        0.209212
      10       0      12        5.428107        5.225419        0.529463
     -13       1      12        2.840383        2.969764        0.207374
     -12       1      12        4.105309        3.966737        0.151504
     -11       1      12        5.765683        5.746999        0.129348
     -10       1      12        3.084578        2.909244        0.171453
      -9       1      12        0.372687        1.017202        1.017202
      -8       1      12        2.234396        2.220428        0.167138
      -7       1      12        2.745328        2.700370        0.111625
      -6       1      12       10.401552       10.379788        0.129910
      -5       1      12        7.990112        7.996249        0.122686
      -4       1      12       14.712226       14.686388        0.178459
      -3       1      12       11.861667       11.799576        0.152259
      -2       1      12        5.020692        5.008293        0.124749
      -1       1      12       15.206356       15.083766        0.188465
       0       1      12        0.734140        1.002247        0.386049
       1       1      12        2.238295        2.090311        0.191311
       2       1      12        8.021569        7.907022        0.123193
       3       1      12        5.379332        5.389341        0.093116
       4       1      12        5.449714        5.468912        0.092947
       5       1      12       12.052444       12.050726        0.154088
       6       1      12        1.342450        1.374227        0.326849
       7       1      12        6.289811        6.160844        0.144699
       8       1      12        3.349650        3.352014        0.135961
       9       1      12        1.554599        0.929193        0.545396
      10       1      12        1.306670        1.057970        0.571760
     -13       2      12        1.547639        1.167690        1.167690
     -12       2      12        1.628325        1.384377        0.469281
     -11       2      12        2.509341        2.452081        0.221117
     -10       2      12        3.512766        3.433074        0.159086
      -9       2      12        2.842544        2.847754        0.160971
      -8       2      12        4.578472        4.632818        0.116071
      -7       2      12        4.440151        4.478393        0.142496
      -6       2      12        4.876230        4.885284        0.102921
      -5       2      12        7.818772        7.841556        0.122748
      -4       2      12        1.339723        1.150782        0.300312
      -3       2      12        2.362531        2.413856        0.129036
      -2       2      12       16.870429       16.688020        0.202875
      -1       2      12        9.571718        9.331559        0.128353
       0       2      12        6.692352        6.650263        0.129834
       1       2      12        6.182097        6.189426        0.118347
       2       2      12        1.000100        0.977650        0.271463
       3       2      12        7.545470        7.611307        0.113774
       4       2      12       16.302949       16.251769        0.196552
       5       2      12        7.490475        7.571592        0.121424
       6       2      12        2.848400        2.720919        0.165259
       7       2      12        0.939446        0.871608        0.621808
       8       2      12        0.423845        0.784283        0.784283
       9       2      12        3.991786        3.693914        0.195629
      10       2      12        6.194034        6.208059        0.198234
     -12       3      12        0.988190        0.864349        0.797267
     -11       3      12        1.652230        1.650636        0.364168
     -10       3      12        0.096087        0.774661        0.774661
      -9       3      12       10.112022       10.195587        0.158655
      -8       3      12       11.256998       11.361778        0.162224
      -7       3      12        1.643903        1.771581        0.293407
      -6       3      12        1.057258        1.829289        0.227572
      -5       3      12        1.334074        1.452618        0.246053
      -4       3      12        5.779226        5.705874        0.109715
      -3       3      12       10.382644       10.401442        0.143762
      -2       3      12       14.948896       14.801689        0.181498
      -1       3      12        0.693633        0.613677        0.613677
       0       3      12        4.258323        4.938522        0.097138
       1       3      12        9.467028        9.416953        0.132450
       2       3      12        3.162979        3.196248        0.118099
       3       3      12        9.231258        9.482774        0.130555
       4       3      12        0.153347        0.999750        0.424511
       5       3      12        1.225185        1.162626        0.429892
       6       3      12        1.810478        1.496462        0.553011
       7       3      12        2.894481        2.810961        0.192392
       8       3      12        2.873934        2.929727        0.211639
       9       3      12        3.454975        3.209829        0.223024
     -11       4      12        2.771304        3.058317        0.254587
     -10       4      12        0.368669        0.771492        0.771492
      -9       4      12        3.833338        4.229539        0.161001
      -8       4      12        6.459060        6.258035        0.166894
      -7       4      12        2.871216        2.874352        0.171298
      -6       4      12        5.395482        5.486711        0.133488
      -5       4      12        2.227861        2.226455        0.218371
      -4       4      12        0.873944        1.230853        0.442120
      -3       4      12        2.703403        2.731904        0.204692
      -2       4      12        0.491438        0.987978        0.987978
      -1       4      12        7.221480        7.466190        0.143554
       0       4      12        7.852602        7.921427        0.130791
       1       4      12        2.016340        2.049732        0.179277
       2       4      12        9.402801        9.522815        0.148168
       3       4      12        2.113152        1.479223        0.307813
       4       4      12        0.689551        0.659697        0.659697
       5       4      12        1.275726        0.998649        0.551547
       6       4      12        0.847804        0.831324        0.831324
       7       4      12        3.529975        3.062156        0.369202
       8       4      12        3.726096        3.315419        0.270587
     -10       5      12        5.784685        5.200192        0.574395
      -9       5      12        2.728767        2.687192        0.338213
      -8       5      12        1.507082        2.131056        0.356317
      -7       5      12        7.675998        7.823362        0.177710
      -6       5      12        0.731285        0.858079        0.858079
      -5       5      12        5.308554        5.363022        0.149002
      -4       5      12        4.383369        4.402954        0.185727
      -3       5      12        5.570549        5.318646        0.147186
      -2       5      12        1.553640        1.115482        0.483817
      -1       5      12        5.830266        5.893386        0.125631
       0       5      12        4.390191        4.475377        0.142480
       1       5      12        7.413184        7.434380        0.124250
       2       5      12        1.442013        1.171025        0.412474
       3       5      12        1.972654        1.904731        0.262994
       4       5      12        2.118452        1.661626        0.469317
       5       5      12        0.313453        0.876641        0.801143
       6       5      12        1.106958        0.779615        0.779615
       7       5      12        1.783648        1.014002        1.014002
      -8       6      12        0.112220        1.180212        1.180212
      -7       6      12        0.150862        0.981937        0.948771
      -6       6      12        3.133738        2.897671        0.396512
      -5       6      12        0.510190        1.218565        0.955316
      -4       6      12        3.194692        3.079659        0.244593
      -3       6      12        2.952378        2.866322        0.306107
      -2       6      12        0.994555        1.312593        0.564529
      -1       6      12        0.654830        0.748799        0.748799
       0       6      12        3.346906        3.029455        0.197724
       1       6      12        0.526619        1.082820        1.082820
       2       6      12        4.243701        4.186526        0.217143
       3       6      12        2.575079        2.520972        0.270061
       4       6      12        0.685044        1.522137        1.522137
       5       6      12        1.134172        1.483476        1.483476
      -4       7      12        0.580929        1.146822        1.146822
      -3       7      12        3.842976        3.653628        0.918121
      -2       7      12        1.408461        1.676395        1.676395
      -1       7      12        0.481874        1.355360        1.355360
       0       7      12        0.072482        1.605273        1.605273
       1       7      12        0.148949        0.881930        0.881930
       2       7      12        0.417361        1.119509        1.119509
     -13       1      13        1.166708        1.000550        0.650836
     -12       1      13        1.359955        1.439444        0.414066
     -11       1      13        0.969473        1.300846        0.458943
     -10       1      13        5.360870        5.352663        0.118735
      -9       1      13        0.922572        0.911647        0.475184
      -8       1      13        0.288398        1.023670        1.023670
      -7       1      13        5.042587        4.851495        0.104074
      -6       1      13        3.565464        3.774387        0.096616
      -5       1      13        4.803291        4.847267        0.092060
      -4       1      13        6.459055        6.201371        0.146455
      -3       1      13        1.634481        1.447964        0.203858
      -2       1      13        9.344545        9.172350        0.147717
      -1       1      13        3.917731        3.853051        0.122635
       0       1      13        8.254218        8.127054        0.128866
       1       1      13        4.280417        4.181029        0.099730
       2       1      13       17.731722       17.539669        0.204445
       3       1      13        9.776720        9.674192        0.125632
       4       1      13        4.062976        3.856034        0.095715
       5       1      13        6.645004        6.591510        0.109998
       6       1      13        5.965073        6.152479        0.127116
       7       1      13        6.292156        6.364040        0.154611
       8       1      13        5.274284        5.165075        0.161976
       9       1      13        8.276185        8.065730        0.197948
      10       1      13        2.043823        1.565311        0.551457
     -13       2      13        1.411545        1.514860        1.514860
     -12       2      13        3.499321        3.354400        0.214336
     -11       2      13        1.118116        0.752463        0.752463
     -10       2      13        5.263245        5.149951        0.173808
      -9       2      13        8.870900        8.914763        0.136437
      -8       2      13        2.309177        2.354421        0.174261
      -7       2      13        3.585846        3.734167        0.109391
      -6       2      13        0.703422        0.944881        0.944881
      -5       2      13       13.917211       13.743726        0.165434
      -4       2      13        2.982468        3.059673        0.126620
      -3       2      13       11.813862       11.661046        0.143668
      -2       2      13        9.050440        9.025963        0.125457
      -1       2      13        5.830399        5.769315        0.100718
       0       2      13        5.121185        5.110382        0.108682
       1       2      13        8.503464        8.461206        0.121421
       2       2      13        9.704987        9.714165        0.126934
       3       2      13        2.745797        2.759148        0.118315
       4       2      13        8.438463        8.460083        0.120179
       5       2      13        0.166528        0.554076        0.554076
       6       2      13        4.307710        4.464079        0.142389
       7       2      13        3.231040        3.432492        0.234211
       8       2      13        3.159507        3.253921        0.203511
       9       2      13        0.034205        1.017497        0.831486
      10       2      13        1.504919        0.918967        0.918967
     -12       3      13        1.051290        0.893700        0.893700
     -11       3      13        2.474885        2.482479        0.229791
     -10       3      13        0.825807        0.900444        0.591252
      -9       3      13        4.028802        3.911777        0.169986
      -8       3      13        1.948218        1.878617        0.355626
      -7       3      13        4.393035        4.408061        0.142032
      -6       3      13        4.033838        4.010112        0.133000
      -5       3      13        0.256118        1.112025        1.112025
      -4       3      13        1.645970        1.401785        0.378506
      -3       3      13        4.898778        5.078878        0.106554
      -2       3      13        2.962959        3.173326        0.120950
      -1       3      13        1.727882        1.911910        0.174412
       0       3      13        0.285715        0.950053        0.950053
       1       3      13        8.583662        8.679804        0.126968
       2       3      13        0.512012        0.971288        0.359487
       3       3      13        5.698618        5.668598        0.108382
       4       3      13        5.907885        5.702543        0.168648
       5       3      13        3.308355        3.400441        0.177089
       6       3      13        1.255202        1.408971        0.492838
       7       3      13        1.991834        1.988944        0.275002
       8       3      13        4.029156        3.848636        0.172769
       9       3      13        0.903401        0.771816        0.771816
     -11       4      13        3.635275        2.721893        1.110248
     -10       4      13        4.277790        4.139565        0.226382
      -9       4      13        4.237581        4.439031        0.155458
      -8       4      13        5.110946        5.242328        0.229045
      -7       4      13        0.451661        1.133799        0.493096
      -6       4      13        5.856394        5.577096        0.276341
      -5       4      13        6.164557        5.903389        0.199268
      -4       4      13        8.369483        8.376992        0.139335
      -3       4      13        9.119879        9.139530        0.142141
      -2       4      13        5.241943        5.376802        0.118190
      -1       4      13        0.782179        0.659545        0.574105
       0       4      13        3.913615        4.048333        0.115522
       1       4      13        4.520258        4.643275        0.113705
       2       4      13        5.501953        5.447109        0.130437
       3       4      13        5.800878        5.865066        0.120678
       4       4      13        1.176164        1.093343        0.573536
       5       4      13        0.120712        1.130973        1.130973
       6       4      13        0.168072        1.069205        1.069205
       7       4      13        0.831008        0.878806        0.878806
       8       4      13        0.849652        1.601187        1.601187
     -10       5      13        0.072455        1.559263        1.559263
      -9       5      13        0.723621        1.044653        1.044653
      -8       5      13        0.518447        0.975705        0.975705
      -7       5      13        0.503720        1.119464        1.119464
      -6       5      13        1.219164        1.231503        1.014708
      -5       5      13        3.213244        3.420088        0.190227
      -4       5      13        1.085816        0.957027        0.629613
      -3       5      13        1.019124        1.119955        0.629751
      -2       5      13        3.820653        3.728941        0.165937
      -1       5      13        0.143912        1.095126        1.095126
       0       5      13        1.641980        1.587797        0.387547
       1       5      13        1.016442        1.414638        0.336723
       2       5      13        1.945843        1.876539        0.396235
       3       5      13        0.918484        0.820731        0.585572
       4       5      13        0.374083        1.009109        1.009109
       5       5      13        0.994810        1.010099        0.664701
       6       5      13        2.005990        2.503258        0.373446
       7       5      13        0.063297        1.577815        1.577815
      -7       6      13        1.045445        1.339216        0.814716
      -6       6      13        1.346683        0.763348        0.763348
      -5       6      13        1.954856        1.569873        0.796503
      -4       6      13        6.871085        6.560335        0.193861
      -3       6      13        2.054028        1.971624        0.386568
      -2       6      13        0.677712        0.950684        0.684038
      -1       6      13        2.845015        2.645997        0.231810
       0       6      13        3.385960        3.224128        0.190318
       1       6      13        2.392406        2.340470        0.251020
       2       6      13        1.210982        1.409681        0.476621
       3       6      13        3.003914        2.647848        0.272496
       4       6      13        0.530035        1.175245        1.175245
       5       6      13        0.753420        1.038653        1.038653
      -4       7      13        0.872546        1.300423        1.300423
      -3       7      13        3.111819        2.711199        1.130313
      -2       7      13        0.178468        1.219385        1.219385
      -1       7      13        0.792633        1.873446        1.544508
       0       7      13        0.788963        1.264595        1.264595
       1       7      13        2.426916        1.458527        1.458527
     -13       0      14        1.969372        1.783452        0.978902
     -12       0      14        3.567431        3.484824        0.196816
     -11       0      14        9.138227        9.168206        0.224996
     -10       0      14        1.401789        0.978110        0.681294
      -9       0      14        2.199075        2.208212        0.298762
      -8       0      14       10.682847       10.686440        0.161707
      -7       0      14        5.169023        5.845853        0.124053
      -6       0      14        8.317206        8.458842        0.145359
      -5       0      14        1.399368        1.167861        0.470437
      -4       0      14        2.353446        2.069106        0.185307
      -3       0      14        6.866100        6.793674        0.163515
      -2       0      14       12.180805       12.276400        0.214477
      -1       0      14       11.345621       11.428473        0.215534
       0       0      14       11.801005       11.777096        0.214225
       1       0      14       15.103677       14.797297        0.185316
       2       0      14       16.133235       15.954623        0.195816
       3       0      14        3.121831        3.117387        0.166895
       4       0      14        0.499075        0.946203        0.946203
       5       0      14        6.344399        6.205240        0.159580
       6       0      14        3.366612        3.401029        0.237171
       7       0      14        5.536630        5.831724        0.214607
       8       0      14       14.497805       14.533754        0.273670
       9       0      14        0.366530        0.988484        0.988484
     -13       1      14        0.272674        0.921792        0.921792
     -12       1      14        0.606045        0.795927        0.686840
     -11       1      14        3.887985        3.720484        0.182829
     -10       1      14        6.644187        6.517285        0.177490
      -9       1      14        5.852207        6.116862        0.122364
      -8       1      14        1.169619        1.356503        0.282212
      -7       1      14        6.274226        6.259633        0.104960
      -6       1      14        7.658238        7.497733        0.117150
      -5       1      14        8.328232        8.174717        0.115189
      -4       1      14        6.526163        6.604620        0.106774
      -3       1      14        0.853223        0.516914        0.516914
      -2       1      14        6.985977        6.990851        0.113061
      -1       1      14       10.909288       10.726602        0.137457
       0       1      14        4.923228        4.809990        0.097347
       1       1      14       18.275939       18.144145        0.214282
       2       1      14        2.886070        2.894927        0.137192
       3       1      14        1.241352        1.591320        0.218258
       4       1      14        2.521352        2.589884        0.133179
       5       1      14        0.815606        0.915587        0.449540
       6       1      14        0.475462        1.059387        1.059387
       7       1      14        7.787197        7.684725        0.144699
       8       1      14        0.199284        1.046757        1.046757
       9       1      14        4.794750        4.501222        0.291828
     -13       2      14        2.652807        1.889206        1.194296
     -12       2      14        0.885027        0.801873        0.801873
     -11       2      14        1.864116        1.917707        0.302777
     -10       2      14        5.721605        5.806376        0.145281
      -9       2      14        3.415231        3.273683        0.146224
      -8       2      14        5.303688        5.363488        0.142856
      -7       2      14        3.011441        2.870157        0.130704
      -6       2      14        4.051898        4.013477        0.100678
      -5       2      14        1.322835        1.518552        0.200675
      -4       2      14        7.740599        7.631841        0.136576
      -3       2      14        1.313733        1.581329        0.203903
      -2       2      14        5.970279        5.947184        0.103384
      -1       2      14        1.819442        1.509304        0.211845
       0       2      14       12.275293       12.233152        0.150933
       1       2      14        4.182682        4.331512        0.091347
       2       2      14        1.951135        1.919531        0.146427
       3       2      14        4.637758        4.757100        0.119967
       4       2      14        5.312302        5.517336        0.109842
       5       2      14        3.938805        4.050556        0.135201
       6       2      14        9.283854        9.242078        0.143891
       7       2      14        4.095998        4.220427        0.170859
       8       2      14        0.952181        1.145295        0.655601
       9       2      14        4.314651        3.911777        0.366075
     -12       3      14        2.905004        1.902577        1.107845
     -11       3      14        0.989071        0.755182        0.755182
     -10       3      14        4.469451        4.427640        0.155873
      -9       3      14        3.781887        3.985223        0.210173
      -8       3      14        1.825124        1.511225        0.398211
      -7       3      14        7.519155        7.507197        0.142348
      -6       3      14       11.911478       11.870552        0.166706
      -5       3      14        1.442438        1.672005        0.269614
      -4       3      14        9.061846        9.029009        0.148018
      -3       3      14       13.453289       13.546217        0.168998
      -2       3      14        3.688118        3.712950        0.129237
      -1       3      14        8.286304        8.400655        0.124363
       0       3      14        8.508003        8.610517        0.161020
       1       3      14        6.311498        6.411942        0.119883
       2       3      14        4.674856        4.903060        0.116099
       3       3      14       11.197940       11.319452        0.167322
       4       3      14        0.246786        0.981784        0.981784
       5       3      14        8.694375        9.036758        0.153290
       6       3      14        0.418881        1.020882        1.020882
       7       3      14        0.853695        0.884929        0.613268
       8       3      14        3.786189        3.574913        0.216044
     -11       4      14        0.083364        1.375173        1.375173
     -10       4      14        0.661310        0.885438        0.885438
      -9       4      14        0.797222        0.967884        0.636825
      -8       4      14        0.109928        1.057733        1.057733
      -7       4      14        2.841210        2.706658        0.268791
      -6       4      14        5.783518        5.892198        0.143720
      -5       4      14        4.186234        4.462062        0.193339
      -4       4      14        7.571832        7.820997        0.148579
      -3       4      14        3.783499        3.773592        0.182214
      -2       4      14        4.626035        4.896529        0.116990
      -1       4      14        3.000518        2.933803        0.141152
       0       4      14        0.548170        1.100227        1.100227
       1       4      14        2.040336        2.101309        0.197156
       2       4      14        4.490274        4.530011        0.124219
       3       4      14        2.896357        2.711660        0.256278
       4       4      14        7.238193        7.437002        0.163351
       5       4      14        2.469677        2.110616        0.465046
       6       4      14        2.744540        2.658082        0.458809
       7       4      14        4.194848        3.890373        0.331300
       8       4      14        0.713378        1.079166        1.079166
      -9       5      14        0.626454        1.495426        0.757117
      -8       5      14        1.157711        1.350407        1.350407
      -7       5      14        1.693094        1.068925        0.726872
      -6       5      14        2.425976        2.209434        0.416727
      -5       5      14       10.839470       10.960383        0.186804
      -4       5      14        5.692854        5.854229        0.153615
      -3       5      14        1.957994        1.969162        0.284229
      -2       5      14        2.427825        2.269207        0.317285
      -1       5      14        2.147803        2.094827        0.264718
       0       5      14        5.937961        6.216349        0.130628
       1       5      14        6.968310        7.029438        0.156375
       2       5      14        6.703188        6.721384        0.142022
       3       5      14        1.976173        1.934632        0.329266
       4       5      14        0.351854        0.855219        0.855219
       5       5      14        2.582430        2.731318        0.527481
       6       5      14        4.402072        4.215211        0.277953
      -7       6      14        0.237036        1.005634        1.005634
      -6       6      14        1.433549        1.516080        1.001882
      -5       6      14        0.249185        0.939681        0.939681
      -4       6      14        3.292402        2.787849        0.372730
      -3       6      14        0.695655        0.989646        0.710541
      -2       6      14        1.903178        1.286973        0.591703
      -1       6      14        0.498893        1.065645        1.065645
       0       6      14        0.896190        1.001000        0.695877
       1       6      14        1.220709        1.052378        0.649886
       2       6      14        3.191785        2.824217        0.268948
       3       6      14        1.001481        0.925959        0.925959
       4       6      14        1.837791        1.436802        1.436802
     -13       1      15        1.843030        1.813974        0.579389
     -12       1      15        5.751048        5.800690        0.213830
     -11       1      15        3.824100        3.513830        0.155854
     -10       1      15        0.324862        0.977292        0.977292
      -9       1      15        1.243664        0.750467        0.622795
      -8       1      15        6.330521        6.453449        0.160596
      -7       1      15        5.933629        5.912698        0.118563
      -6       1      15        2.984345        3.113696        0.126791
      -5       1      15       10.255937       10.173986        0.137553
      -4       1      15        0.586931        0.572014        0.495856
      -3       1      15        0.665010        0.565509        0.565509
      -2       1      15        5.541555        5.537328        0.096280
      -1       1      15        5.325008        5.388877        0.099359
       0       1      15        3.073119        3.071889        0.108478
       1       1      15        3.374682        3.344548        0.111438
       2       1      15        3.713645        3.794206        0.108558
       3       1      15        2.803096        2.963680        0.122571
       4       1      15        4.932818        4.911822        0.153146
       5       1      15        6.850533        6.974740        0.143196
       6       1      15        2.249717        2.141285        0.211725
       7       1      15        7.598329        7.687717        0.161563
       8       1      15        2.036008        1.790670        0.308004
       9       1      15        1.626779        1.086140        1.020566
     -12       2      15        0.467946        1.041249        1.041249
     -11       2      15        4.975852        4.981566        0.154869
     -10       2      15        0.437537        1.035809        1.035809
      -9       2      15        1.159390        0.973499        0.585813
      -8       2      15        0.573550        0.974166        0.974166
      -7       2      15       10.291034       10.343114        0.152922
      -6       2      15        2.692075        2.667921        0.136538
      -5       2      15        5.514971        5.634270        0.113853
      -4       2      15        9.550894        9.591090        0.131967
      -3       2      15        8.711126        8.553187        0.120334
      -2       2      15        2.484873        2.206740        0.147735
      -1       2      15        5.673051        5.568034        0.118538
       0       2      15       16.019693       15.968093        0.192479
       1       2      15        1.555013        1.691035        0.179314
       2       2      15        5.730813        5.838322        0.101075
       3       2      15        1.807083        1.954533        0.200737
       4       2      15        8.255342        8.513754        0.131331
       5       2      15        0.174836        0.906973        0.502498
       6       2      15        6.323684        6.314745        0.164379
       7       2      15        5.380530        5.469643        0.197357
       8       2      15        2.631313        2.452081        0.338600
       9       2      15        2.550208        1.678928        1.210420
     -12       3      15        0.835663        1.267044        1.267044
     -11       3      15        0.266882        0.831023        0.725193
     -10       3      15        2.510281        2.437047        0.235979
      -9       3      15        2.470948        2.261548        0.284480
      -8       3      15        1.150781        1.051428        0.564396
      -7       3      15        3.429846        3.446738        0.191895
      -6       3      15        5.576264        5.661449        0.123760
      -5       3      15        2.454864        2.458821        0.183233
      -4       3      15        3.750394        4.058941        0.140523
      -3       3      15        1.980292        2.098809        0.208650
      -2       3      15        5.438458        5.464339        0.110555
      -1       3      15        3.917846        4.094142        0.113062
       0       3      15        0.643294        0.926876        0.446772
       1       3      15        1.467998        1.530915        0.313130
       2       3      15        3.679252        3.905637        0.134563
       3       3      15        3.350891        3.467564        0.162568
       4       3      15        0.121602        1.038075        1.038075
       5       3      15        1.504923        1.470000        0.427455
       6       3      15        5.620002        5.683397        0.228216
       7       3      15        0.829024        0.892356        0.892356
       8       3      15        1.886846        1.623176        0.592060
     -10       4      15        0.244851        0.901332        0.855507
      -9       4      15        0.186496        1.138332        1.138332
      -8       4      15        2.646818        2.882638        0.242922
      -7       4      15        5.602930        5.539495        0.176473
      -6       4      15        7.406878        7.294656        0.180585
      -5       4      15        5.712336        5.525124        0.142374
      -4       4      15        1.521183        0.931558        0.578287
      -3       4      15        0.159713        1.155984        0.487479
      -2       4      15        5.111140        5.156355        0.122669
      -1       4      15        9.864484       10.054352        0.143247
       0       4      15        8.230374        8.228123        0.127814
       1       4      15        6.777214        6.866149        0.134730
       2       4      15        3.794377        3.827401        0.181856
       3       4      15        0.204637        1.113194        1.113194
       4       4      15        3.666140        3.614692        0.185115
       5       4      15        5.504523        5.523767        0.274100
       6       4      15        3.418028        3.309683        0.264851
       7       4      15        2.900724        2.279123        1.212868
      -9       5      15        2.379010        2.506013        1.105192
      -8       5      15        1.326389        1.339552        0.817345
      -7       5      15        0.481361        1.372625        0.801398
      -6       5      15        1.860508        1.877552        0.616758
      -5       5      15        0.563352        0.880795        0.880795
      -4       5      15        0.698053        0.970412        0.970412
      -3       5      15        0.219538        0.696994        0.696994
      -2       5      15        0.565573        0.950158        0.618194
      -1       5      15        1.750972        0.996745        0.626880
       0       5      15        2.013423        2.283506        0.213989
       1       5      15        0.648866        0.959114        0.609972
       2       5      15        1.771135        1.753197        0.331825
       3       5      15        2.211310        2.330129        0.320129
       4       5      15        0.013898        0.789177        0.789177
       5       5      15        1.468053        0.871149        0.871149
       6       5      15        0.913750        1.468843        1.468843
      -6       6      15        2.944520        2.065865        1.033344
      -5       6      15        3.130769        2.938282        0.678083
      -4       6      15        0.062888        0.870689        0.870689
      -3       6      15        0.654531        0.933327        0.731090
      -2       6      15        3.733354        3.406611        0.197406
      -1       6      15        3.570873        3.306811        0.202943
       0       6      15        2.055590        1.701823        0.462508
       1       6      15        5.401893        5.420055        0.194254
       2       6      15        0.352562        1.167176        1.167176
       3       6      15        1.399617        1.561634        0.945760
     -13       0      16        4.774211        4.559276        0.576438
     -12       0      16        6.600432        5.734806        0.755047
     -11       0      16        1.908904        1.551966        0.526784
     -10       0      16        2.607901        2.449673        0.682953
      -9       0      16        7.235572        7.431554        0.202447
      -8       0      16        5.583052        5.768622        0.185254
      -7       0      16        4.273534        4.386114        0.156221
      -6       0      16       18.272647       18.472141        0.235091
      -5       0      16        0.522833        0.600250        0.600250
      -4       0      16       12.373453       12.437041        0.165530
      -3       0      16        6.072605        6.158247        0.175187
      -2       0      16        5.633194        5.661978        0.134411
      -1       0      16        7.809072        7.584062        0.133626
       0       0      16        5.300299        5.524762        0.137184
       1       0      16        5.670050        5.773387        0.169906
       2       0      16        9.608976        9.640902        0.162453
       3       0      16        5.356494        5.382379        0.160310
       4       0      16       11.212078       11.185258        0.194808
       5       0      16        6.310794        6.198064        0.271261
       6       0      16        2.398242        2.145204        0.375006
       7       0      16        4.696045        4.844585        0.256339
       8       0      16        1.457059        0.920923        0.920923
     -13       1      16        3.170531        2.434502        1.044250
     -12       1      16        2.071345        1.508940        0.471877
     -11       1      16        2.417872        2.520179        0.253860
     -10       1      16        1.589511        1.131459        0.553099
      -9       1      16        2.502711        2.461138        0.184671
      -8       1      16        4.660776        4.594671        0.112930
      -7       1      16        3.797615        3.950190        0.111701
      -6       1      16        1.193774        0.817680        0.446331
      -5       1      16       11.892483       12.031209        0.152236
      -4       1      16        7.615568        7.549106        0.112440
      -3       1      16        9.209092        9.203912        0.126137
      -2       1      16        1.710885        1.493318        0.208445
      -1       1      16        4.122617        4.074678        0.104917
       0       1      16        3.149110        3.186691        0.140054
       1       1      16        7.775409        7.776374        0.122095
       2       1      16        1.125524        0.928816        0.435359
       3       1      16       12.343758       12.453112        0.164093
       4       1      16        2.896037        2.902034        0.169379
       5       1      16        0.457894        0.711829        0.711829
       6       1      16        8.197578        8.172515        0.222987
       7       1      16        0.489995        0.997998        0.545450
       8       1      16        1.291248        1.009604        0.591513
       9       1      16        2.382230        2.781097        0.925915
     -12       2      16        0.750248        1.085910        1.085910
     -11       2      16        0.738260        1.130752        0.596804
     -10       2      16        1.321309        0.875671        0.646979
      -9       2      16        4.921512        4.812899        0.190887
      -8       2      16        9.613436        9.853375        0.138438
      -7       2      16        5.528476        5.430101        0.149098
      -6       2      16        0.909793        0.803555        0.502390
      -5       2      16        2.856719        2.792794        0.169876
      -4       2      16        5.045983        5.177741        0.121655
      -3       2      16        6.130274        6.243076        0.105894
      -2       2      16        9.933967        9.986641        0.142201
      -1       2      16        0.310043        0.846640        0.435544
       0       2      16        2.712225        2.611934        0.157367
       1       2      16        3.807731        3.927722        0.108822
       2       2      16        5.719754        5.848932        0.106197
       3       2      16        2.256093        2.401812        0.171655
       4       2      16        2.358281        2.243101        0.198767
       5       2      16        5.511809        5.608297        0.129064
       6       2      16        4.468075        4.427528        0.172060
       7       2      16        1.641740        1.441908        0.544913
       8       2      16        2.208857        2.049488        0.358837
     -11       3      16        3.026198        2.573480        0.278377
     -10       3      16        0.675513        1.150956        1.150956
      -9       3      16        2.738688        2.646318        0.238415
      -8       3      16        6.614349        6.776504        0.164696
      -7       3      16        7.401881        7.550762        0.157521
      -6       3      16        2.063022        1.366931        0.456546
      -5       3      16        0.012421        0.766485        0.766485
      -4       3      16        3.284670        3.236356        0.164549
      -3       3      16        0.155097        1.039567        1.039567
      -2       3      16        9.164989        9.251486        0.135237
      -1       3      16       17.297791       17.447636        0.217140
       0       3      16        1.738766        1.583730        0.342440
       1       3      16        0.870269        1.409362        0.392110
       2       3      16        3.135816        3.261748        0.174192
       3       3      16        4.641504        4.886512        0.149952
       4       3      16        7.683521        7.692919        0.211809
       5       3      16        9.087439        9.120417        0.231491
       6       3      16        3.800686        3.576171        0.270872
       7       3      16        2.229996        2.410871        0.369622
     -10       4      16        5.053366        5.143345        0.205937
      -9       4      16        0.257253        0.978570        0.751414
      -8       4      16        2.560372        2.752381        0.282057
      -7       4      16        4.825775        5.048267        0.326191
      -6       4      16        1.026928        0.941223        0.840228
      -5       4      16        0.024158        1.079583        1.079583
      -4       4      16        2.135784        1.704465        0.440344
      -3       4      16        3.217930        3.228467        0.182158
      -2       4      16        6.089992        6.138730        0.146735
      -1       4      16        3.155095        3.306811        0.154986
       0       4      16        6.427287        6.730899        0.122041
       1       4      16        5.746438        5.920557        0.147950
       2       4      16        0.060354        0.717147        0.717147
       3       4      16        2.453308        2.395976        0.337870
       4       4      16        0.763909        1.131282        0.636712
       5       4      16        1.876637        1.152215        0.690371
       6       4      16        3.047074        2.775302        0.452545
      -8       5      16        0.128739        0.994082        0.994082
      -7       5      16        0.712188        1.770847        0.559361
      -6       5      16        4.317825        4.482745        0.272400
      -5       5      16        1.353488        1.871817        0.412297
      -4       5      16        0.450856        0.934452        0.934452
      -3       5      16        6.521612        6.523343        0.174957
      -2       5      16        5.752103        5.716380        0.184021
      -1       5      16        0.809053        0.801935        0.801935
       0       5      16        7.684809        7.747387        0.193513
       1       5      16        4.145844        4.096706        0.142215
       2       5      16        4.082942        4.051420        0.181794
       3       5      16        3.231540        3.093833        0.241290
       4       5      16        4.408034        4.421199        0.233240
       5       5      16        2.572216        2.663869        0.503406
      -4       6      16        1.574117        1.786169        1.786169
      -3       6      16        0.376825        1.117318        0.826457
      -2       6      16        1.130517        1.038942        1.038942
      -1       6      16        1.243263        1.148129        0.780026
       0       6      16        2.108849        2.238013        0.364193
       1       6      16        1.652178        1.532873        0.660979
       2       6      16        1.636874        1.810387        1.250030
     -12       1      17        1.448182        1.244548        1.244548
     -11       1      17        0.605000        1.001998        1.001998
     -10       1      17        6.059434        5.996499        0.166833
      -9       1      17        9.482113        9.767804        0.171763
      -8       1      17        4.136989        4.275278        0.133177
      -7       1      17        7.550885        7.547847        0.121543
      -6       1      17        1.654020        1.653572        0.288618
      -5       1      17        6.621483        6.619441        0.128678
      -4       1      17        3.384465        3.436859        0.112404
      -3       1      17       12.508394       12.486793        0.158776
      -2       1      17        8.987769        9.036426        0.129800
      -1       1      17        2.086680        1.980278        0.183698
       0       1      17        7.218376        7.186654        0.132507
       1       1      17        3.107116        3.172223        0.125422
       2       1      17        3.451853        3.551338        0.133297
       3       1      17        1.888215        2.171681        0.196840
       4       1      17        4.737351        4.943582        0.135984
       5       1      17        0.507941        1.033828        1.033828
       6       1      17        1.066604        1.137014        0.707712
       7       1      17        2.923355        2.616142        0.285541
       8       1      17        0.649609        0.996393        0.679061
     -12       2      17        0.912908        1.267438        1.267438
     -11       2      17        1.391086        1.031940        0.826514
     -10       2      17        3.038731        3.346491        0.189435
      -9       2      17        4.530988        4.331859        0.138173
      -8       2      17        2.221949        2.388305        0.189601
      -7       2      17        2.401926        2.361165        0.170800
      -6       2      17        4.884999        4.932950        0.156236
      -5       2      17        4.516472        4.495108        0.115497
      -4       2      17        4.460330        4.529901        0.111756
      -3       2      17        1.561760        1.480676        0.246293
      -2       2      17       12.004211       12.148662        0.159084
      -1       2      17        0.335737        1.054277        1.054277
       0       2      17        0.158744        0.797183        0.797183
       1       2      17        3.271982        3.340808        0.130824
       2       2      17       11.030720       10.978160        0.150880
       3       2      17        4.256924        4.627310        0.125089
       4       2      17        3.642757        3.598611        0.155066
       5       2      17        8.005417        8.335946        0.156949
       6       2      17        1.871893        1.270394        0.490394
       7       2      17        0.103654        1.486641        0.621077
     -11       3      17        3.293679        3.600417        0.230847
     -10       3      17        1.902658        1.287323        0.745566
      -9       3      17        0.533187        0.866314        0.866314
      -8       3      17        6.354113        6.409290        0.196561
      -7       3      17        0.650294        0.960521        0.960521
      -6       3      17        1.348565        0.808455        0.586645
      -5       3      17        0.503686        0.743169        0.743169
      -4       3      17        6.047548        6.167577        0.144371
      -3       3      17        1.781816        1.374809        0.468112
      -2       3      17        3.305818        3.360357        0.204410
      -1       3      17        5.405527        5.632406        0.125774
       0       3      17        3.658885        3.671648        0.147730
       1       3      17        1.999164        1.434991        0.511032
       2       3      17        0.785187        1.028980        1.028980
       3       3      17        4.228351        4.142704        0.193274
       4       3      17        2.760959        2.602691        0.436127
       5       3      17        0.371460        0.968659        0.968659
       6       3      17        1.152363        0.817802        0.817802
       7       3      17        1.207000        0.886002        0.886002
     -10       4      17        1.351854        1.726326        1.377327
      -9       4      17        0.196570        0.995138        0.995138
      -8       4      17        0.166260        1.199667        0.600501
      -7       4      17        2.934069        2.810516        0.378336
      -6       4      17        0.533249        0.877610        0.877610
      -5       4      17        2.513814        2.294210        0.395000
      -4       4      17        3.388201        3.607492        0.187697
      -3       4      17        5.131009        5.346214        0.147945
      -2       4      17        5.360561        5.646061        0.154248
      -1       4      17        5.126712        5.006496        0.131868
       0       4      17        1.394304        0.982700        0.544408
       1       4      17        3.181299        2.909244        0.259867
       2       4      17        3.993079        3.839401        0.259597
       3       4      17        6.371036        6.427986        0.169152
       4       4      17        6.793825        6.422071        0.234422
       5       4      17        3.538307        3.285575        0.282576
       6       4      17        1.044353        1.407871        1.407871
      -8       5      17        0.522835        1.318977        1.318977
      -7       5      17        2.466389        2.870854        0.403932
      -6       5      17        0.766226        0.965971        0.965971
      -5       5      17        1.153071        0.924716        0.924716
      -4       5      17        2.070017        2.246130        0.284167
      -3       5      17        1.691007        1.811546        0.367005
      -2       5      17        1.322681        0.880909        0.763862
      -1       5      17        1.107768        1.031504        1.031504
       0       5      17        0.959700        0.909725        0.909725
       1       5      17        0.825262        0.981224        0.981224
       2       5      17        0.608507        1.048475        1.048475
       3       5      17        0.009804        1.096038        1.096038
       4       5      17        1.761533        1.556374        1.183950
      -3       6      17        4.172444        3.615107        0.882892
      -2       6      17        0.458804        1.007919        1.007919
      -1       6      17        2.323271        1.986228        0.497302
       0       6      17        1.273690        1.122943        0.776966
       1       6      17        2.040686        2.174557        0.536266
     -12       0      18        1.125212        1.308854        0.828334
     -11       0      18        5.429937        5.066853        0.241296
     -10       0      18       12.371029       12.438649        0.217766
      -9       0      18        0.789128        0.829277        0.829277
      -8       0      18        2.438800        2.358135        0.294764
      -7       0      18        4.400483        4.333820        0.434462
      -6       0      18        6.388352        6.509608        0.167448
      -5       0      18        8.259961        8.382183        0.149930
      -4       0      18       18.517809       18.809572        0.234858
      -3       0      18        9.430437        9.506840        0.161199
      -2       0      18        3.668794        3.641703        0.293569
      -1       0      18       12.584744       12.304064        0.175998
       0       0      18        1.209770        2.127017        0.374276
       1       0      18       15.215170       15.038617        0.218023
       2       0      18        3.650975        3.747399        0.196343
       3       0      18        5.140200        5.185460        0.212936
       4       0      18        0.711686        0.765702        0.765702
       5       0      18        2.109932        1.623361        0.679963
       6       0      18        5.455357        5.251952        0.214889
       7       0      18        6.503542        6.242355        0.426257
     -12       1      18        0.379720        0.837257        0.837257
     -11       1      18        4.749028        4.522057        0.256380
     -10       1      18        2.408334        2.270595        0.250817
      -9       1      18        4.047320        4.227765        0.180421
      -8       1      18        5.185730        5.187678        0.165427
      -7       1      18        0.723998        1.167476        0.384597
      -6       1      18        1.315309        1.513076        0.301920
      -5       1      18        1.095686        1.096996        0.397782
      -4       1      18        1.553716        1.296110        0.356056
      -3       1      18        9.961779        9.929451        0.140631
      -2       1      18        4.699527        4.688710        0.125268
      -1       1      18        6.313296        6.139951        0.115833
       0       1      18        8.174823        8.027266        0.131761
       1       1      18        3.336225        3.214965        0.150165
       2       1      18        7.477420        7.478302        0.131194
       3       1      18        2.691605        2.450837        0.261453
       4       1      18        1.107497        1.077729        1.077729
       5       1      18        3.768189        3.790646        0.174709
       6       1      18        2.815922        2.686317        0.249065
       7       1      18        1.023518        1.082174        0.917857
     -12       2      18        3.519623        2.770632        0.911277
     -11       2      18        2.383095        2.104471        0.433035
     -10       2      18        1.238754        0.919076        0.594422
      -9       2      18        5.958727        6.004831        0.140106
      -8       2      18        5.818725        5.900254        0.147429
      -7       2      18        3.480924        3.403528        0.187319
      -6       2      18        7.012247        7.097464        0.126812
      -5       2      18        3.497759        3.661967        0.152693
      -4       2      18        4.519315        4.584975        0.131662
      -3       2      18       10.586630       10.792127        0.154458
      -2       2      18        8.394940        8.603662        0.144939
      -1       2      18        3.767740        3.577429        0.199116
       0       2      18        5.527077        5.549054        0.143316
       1       2      18        0.608570        1.030291        1.030291
       2       2      18        2.404382        2.444381        0.171564
       3       2      18        7.323161        7.486722        0.137504
       4       2      18        3.709509        3.581201        0.210741
       5       2      18        2.763492        2.381554        0.341137
       6       2      18        1.356934        0.719375        0.719375
       7       2      18        3.132590        2.998866        0.880589
     -11       3      18        0.272309        1.495460        1.495460
     -10       3      18        0.947890        0.832586        0.832586
      -9       3      18        2.616904        2.261990        0.539811
      -8       3      18        0.239026        0.877154        0.698269
      -7       3      18        4.933340        5.056877        0.196424
      -6       3      18        4.650642        4.397158        0.194897
      -5       3      18        5.657521        5.513710        0.191868
      -4       3      18        2.609976        2.576781        0.225356
      -3       3      18        3.070142        3.073776        0.189457
      -2       3      18        4.829514        5.149660        0.129003
      -1       3      18        1.635781        1.137233        0.426670
       0       3      18        3.399787        3.294996        0.159394
       1       3      18        9.679325        9.781922        0.156331
       2       3      18        2.006290        1.612296        0.485354
       3       3      18        2.288636        2.573810        0.320080
       4       3      18        9.112447        8.535338        0.526531
       5       3      18        0.353122        1.694963        0.665352
       6       3      18        4.546769        3.990238        0.289022
     -10       4      18        0.325734        1.410106        1.410106
      -9       4      18        0.837488        1.112340        1.112340
      -8       4      18        3.470879        3.561882        0.353143
      -7       4      18        0.328298        0.824742        0.824742
      -6       4      18        3.979931        4.104997        0.174730
      -5       4      18        6.382096        6.358538        0.154990
      -4       4      18        2.257884        2.488915        0.259655
      -3       4      18        3.283155        3.533270        0.197854
      -2       4      18        1.684898        2.059175        0.282492
      -1       4      18        0.311343        1.160646        1.160646
       0       4      18        2.403628        2.509900        0.232687
       1       4      18        1.324798        1.103268        0.648076
       2       4      18        5.178822        4.975842        0.270100
       3       4      18        4.932465        4.873397        0.274702
       4       4      18        0.764071        1.181186        0.740391
       5       4      18        4.271667        3.740187        0.532696
      -7       5      18        2.935701        2.211651        1.192387
      -6       5      18        1.863821        2.523292        0.576551
      -5       5      18        1.803250        1.582466        0.543477
      -4       5      18        5.366104        5.381914        0.163198
      -3       5      18        1.798332        1.288332        0.547050
      -2       5      18        0.011961        1.061932        1.061932
      -1       5      18        0.075599        0.970721        0.970721
       0       5      18        1.506113        1.641859        0.625689
       1       5      18        0.191681        0.946256        0.865015
       2       5      18        6.220324        5.923850        0.232980
       3       5      18        5.915296        5.621388        0.199949
      -3       6      18        0.079549        1.452962        1.452962
      -2       6      18        0.398424        1.244026        1.244026
      -1       6      18        1.231777        1.561890        0.697772
       0       6      18        0.021777        1.059764        1.059764
     -12       1      19        1.841365        2.255127        0.464262
     -11       1      19        5.227780        4.870216        0.273586
     -10       1      19        2.081634        2.639792        0.227967
      -9       1      19        2.556486        2.704921        0.194762
      -8       1      19        0.131097        1.053660        1.053660
      -7       1      19        8.249144        8.389815        0.173612
      -6       1      19        5.460918        5.599643        0.113570
      -5       1      19       10.230059       10.639079        0.158621
      -4       1      19       11.755665       11.906721        0.155976
      -3       1      19        0.754346        1.303073        0.379385
      -2       1      19        2.122387        1.770650        0.289974
      -1       1      19        5.039346        5.029314        0.131355
       0       1      19       11.564084       11.619811        0.154210
       1       1      19        5.558219        5.801465        0.125111
       2       1      19        9.378986        9.501789        0.145187
       3       1      19        4.481060        4.557412        0.151847
       4       1      19        1.936869        2.287072        0.244427
       5       1      19        1.464198        1.798861        0.315587
       6       1      19        3.868998        3.948291        0.181993
       7       1      19        3.252377        3.080032        0.319906
     -11       2      19        1.566974        1.420352        0.847465
     -10       2      19        0.124325        0.965660        0.965660
      -9       2      19        3.188514        3.080260        0.201354
      -8       2      19        2.976065        2.808078        0.225908
      -7       2      19        0.826972        1.163056        1.163056
      -6       2      19        2.571424        2.481693        0.181736
      -5       2      19        5.441081        5.459121        0.155349
      -4       2      19        3.930185        4.032121        0.164047
      -3       2      19        0.965567        1.007919        0.496255
      -2       2      19        4.704424        4.868573        0.174214
      -1       2      19        3.287551        3.264659        0.217529
       0       2      19        5.602237        5.760382        0.165920
       1       2      19        3.966388        4.059064        0.146137
       2       2      19        0.478022        0.738038        0.738038
       3       2      19        6.119106        6.251880        0.140661
       4       2      19        2.689032        2.493872        0.228282
       5       2      19        2.656112        2.737535        0.213986
       6       2      19        0.432304        0.837019        0.779573
     -10       3      19        1.422644        1.115392        1.115392
      -9       3      19        0.176145        0.727461        0.727461
      -8       3      19        1.631121        1.709210        0.409480
      -7       3      19        0.541404        1.055746        1.055746
      -6       3      19        6.172730        5.836780        0.220821
      -5       3      19        3.848091        3.917397        0.203504
      -4       3      19        0.192158        0.765180        0.765180
      -3       3      19        5.124263        5.238511        0.143612
      -2       3      19        1.889283        2.019629        0.227702
      -1       3      19        3.256038        3.465689        0.159331
       0       3      19        0.971886        1.127519        1.127519
       1       3      19        6.122921        5.811970        0.204743
       2       3      19        0.897042        1.028397        1.028397
       3       3      19        1.390117        1.198833        0.676339
       4       3      19        2.493273        2.214023        1.425037
       5       3      19        3.279002        2.442642        1.252264
      -9       4      19        1.283875        1.314420        0.888862
      -8       4      19        0.048833        1.455335        0.865420
      -7       4      19        1.312657        1.157886        0.942016
      -6       4      19        1.497013        1.218113        0.539585
      -5       4      19        1.009568        1.056930        0.674438
      -4       4      19        0.021930        1.336525        1.336525
      -3       4      19        0.831873        1.010891        0.865288
      -2       4      19        0.823482        1.108016        1.108016
      -1       4      19        1.196063        0.791202        0.791202
       0       4      19        3.017027        2.846226        0.270900
       1       4      19        3.330141        3.321596        0.231774
       2       4      19        3.032604        2.545643        0.406601
       3       4      19        1.658554        1.834039        0.606521
       4       4      19        0.838168        1.217990        1.217990
      -6       5      19        0.656690        1.090183        1.090183
      -5       5      19        1.566061        1.127918        0.718651
      -4       5      19        1.089169        0.749600        0.749600
      -3       5      19        0.305265        1.043360        1.043360
      -2       5      19        1.924681        1.340933        0.613540
      -1       5      19        0.982464        1.353329        1.035524
       0       5      19        2.206244        2.048707        0.614587
       1       5      19        0.867969        1.520625        0.763129
       2       5      19        1.555150        1.481114        0.752280
     -11       0      20        2.182588        2.061237        0.604769
     -10       0      20        1.991660        2.406824        0.346994
      -9       0      20        1.621093        1.128893        1.128893
      -8       0      20       10.217074       10.172512        0.195538
      -7       0      20        1.191151        1.073965        1.073965
      -6       0      20        4.970524        5.006795        0.170785
      -5       0      20       16.019784       16.331871        0.212007
      -4       0      20        0.264418        1.053613        0.806226
      -3       0      20        5.053895        5.082814        0.227302
      -2       0      20        6.570645        6.685357        0.169223
      -1       0      20       10.749912       10.866922        0.217979
       0       0      20        5.312046        5.520507        0.197820
       1       0      20       15.298181       15.298366        0.227201
       2       0      20        7.053235        7.015412        0.180062
       3       0      20        9.742555        9.920081        0.240876
       4       0      20        0.124451        1.141140        1.141140
       5       0      20        2.266057        1.848702        0.558780
       6       0      20        7.694041        7.652843        0.261361
     -11       1      20        1.036990        0.986661        0.860566
     -10       1      20        0.267344        0.922876        0.922876
      -9       1      20        3.214506        2.824872        0.237383
      -8       1      20        1.665049        1.929663        0.272075
      -7       1      20        3.322865        3.415992        0.148118
      -6       1      20        8.423612        8.593951        0.137238
      -5       1      20        1.231607        1.164088        0.428425
      -4       1      20        5.548530        5.491266        0.122374
      -3       1      20        2.398275        2.338290        0.211861
      -2       1      20        1.579947        1.728872        0.320469
      -1       1      20        2.611769        2.898241        0.179528
       0       1      20        2.795944        2.765014        0.193283
       1       1      20        3.692946        3.423156        0.211615
       2       1      20        8.089981        8.223989        0.145994
       3       1      20        1.094523        1.077822        1.077822
       4       1      20        6.715079        6.688273        0.176208
       5       1      20        1.879531        1.776710        0.344579
       6       1      20        0.174090        0.995038        0.995038
     -11       2      20        1.040564        1.009406        1.009406
     -10       2      20        0.944828        1.059906        1.059906
      -9       2      20        0.985571        1.188781        0.482948
      -8       2      20        1.136144        0.860349        0.549383
      -7       2      20        7.606540        7.678542        0.128376
      -6       2      20        7.182208        7.463310        0.145524
      -5       2      20        0.117233        0.768830        0.653939
      -4       2      20        0.496663        0.702282        0.702282
      -3       2      20        2.970654        3.192804        0.169065
      -2       2      20        4.288521        4.345342        0.156786
      -1       2      20       11.222741       11.177656        0.174475
       0       2      20        8.121385        8.206156        0.204406
       1       2      20        1.164877        1.143197        1.143197
       2       2      20        2.267037        1.917889        0.348527
       3       2      20        4.004578        3.846817        0.199489
       4       2      20        2.799664        2.517002        0.250772
       5       2      20        6.634943        6.630611        0.473907
     -10       3      20        4.182894        2.529348        1.402982
      -9       3      20        0.417563        0.909780        0.909780
      -8       3      20        4.383564        4.187840        0.154107
      -7       3      20        2.495663        2.347595        0.242149
      -6       3      20        1.642665        2.115538        0.274152
      -5       3      20        0.790858        1.113149        1.113149
      -4       3      20        3.915614        3.822695        0.168109
      -3       3      20        3.316477        2.894771        0.279107
      -2       3      20        6.272570        6.487989        0.180137
      -1       3      20        0.773688        1.080926        1.080926
       0       3      20        5.606248        5.648628        0.187676
       1       3      20        0.884120        0.984886        0.984886
       2       3      20        0.836436        1.056646        0.678096
       3       3      20        1.047408        0.996995        0.996995
       4       3      20        0.313879        1.280039        1.280039
      -9       4      20        3.713808        2.112723        1.616941
      -8       4      20        0.868974        1.126943        1.126943
      -7       4      20        0.749354        1.152172        1.152172
      -6       4      20        0.276448        0.719653        0.719653
      -5       4      20        0.137535        0.853991        0.698427
      -4       4      20        3.338317        2.961638        0.304986
      -3       4      20        4.761774        4.648548        0.160787
      -2       4      20        2.584225        2.343566        0.304767
      -1       4      20        4.980908        4.991493        0.156930
       0       4      20        3.188069        3.214654        0.223667
       1       4      20        2.523639        2.252976        0.456173
       2       4      20        0.923382        1.297382        0.969663
       3       4      20        0.123509        1.347219        0.806202
      -6       5      20        2.413157        1.974766        1.660600
      -5       5      20        2.518422        2.209299        0.482046
      -4       5      20        0.856938        1.196620        0.636799
      -3       5      20        2.472158        1.621296        0.460563
      -2       5      20        3.448671        3.570574        0.270726
      -1       5      20        0.151509        1.557177        1.118543
       0       5      20        2.501325        2.293404        0.605920
       1       5      20        2.369438        1.624746        0.717498
     -11       1      21        0.688955        0.923093        0.923093
     -10       1      21        1.069349        1.057592        0.632856
      -9       1      21        4.195680        3.582178        0.265704
      -8       1      21        3.219560        3.222266        0.176942
      -7       1      21        2.681716        2.750982        0.214015
      -6       1      21        5.729953        5.808614        0.132436
      -5       1      21        1.626607        1.955531        0.281374
      -4       1      21        2.033714        2.293011        0.264046
      -3       1      21        4.574152        4.526146        0.138664
      -2       1      21       12.318475       12.217201        0.175191
      -1       1      21        5.999336        6.025861        0.143769
       0       1      21        6.472328        6.360896        0.158477
       1       1      21        5.093463        5.256139        0.203120
       2       1      21        5.012234        4.999600        0.156873
       3       1      21        3.369325        3.120801        0.338194
       4       1      21        5.987708        5.875883        0.240814
       5       1      21        7.831294        7.380786        0.158944
     -10       2      21        1.583886        1.037401        1.037401
      -9       2      21        4.197517        4.018209        0.252973
      -8       2      21        0.088361        0.936056        0.936056
      -7       2      21        5.588425        5.569740        0.170295
      -6       2      21        2.060808        1.751913        0.294861
      -5       2      21        0.746811        0.968194        0.968194
      -4       2      21        3.406310        3.550211        0.220797
      -3       2      21        5.325262        5.260133        0.144569
      -2       2      21        1.265493        0.725534        0.725534
      -1       2      21        1.630073        1.239879        0.573921
       0       2      21        5.907962        6.144428        0.174504
       1       2      21        2.457003        2.207193        0.297716
       2       2      21        0.294911        0.961041        0.773691
       3       2      21        3.699038        3.423595        0.320532
       4       2      21        2.447347        2.161412        0.287459
       5       2      21        2.557208        1.597967        1.293172
      -9       3      21        1.007319        1.252318        1.252318
      -8       3      21        0.258241        0.748064        0.748064
      -7       3      21        2.619409        2.933428        0.202183
      -6       3      21        0.978373        1.084435        1.084435
      -5       3      21        1.455857        1.534536        0.506966
      -4       3      21        1.955732        1.620370        0.479713
      -3       3      21        4.011495        3.449348        0.399758
      -2       3      21        0.022660        0.998649        0.998649
      -1       3      21        5.753868        5.790164        0.166820
       0       3      21        2.599834        2.395245        0.281954
       1       3      21        1.747529        1.694845        0.402870
       2       3      21        2.107845        0.995892        0.995892
       3       3      21        3.046506        2.240826        1.430702
       4       3      21        3.067901        3.016505        1.099971
      -8       4      21        4.119890        3.106107        1.193778
      -7       4      21        4.350742        3.492707        0.791041
      -6       4      21        1.820683        1.355028        0.741106
      -5       4      21        0.687189        0.810617        0.810617
      -4       4      21        0.777986        1.125211        0.630641
      -3       4      21        1.351664        1.673230        0.566659
      -2       4      21        2.423470        2.515075        0.283662
      -1       4      21        2.412712        2.688475        0.282171
       0       4      21        0.057347        0.749800        0.749800
       1       4      21        0.440624        1.139737        1.139737
       2       4      21        0.764575        0.940744        0.940744
      -4       5      21        0.086353        0.950316        0.950316
      -3       5      21        0.440432        1.160302        0.890302
      -2       5      21        1.874914        2.137639        0.548740
      -1       5      21        0.615260        1.019019        1.019019
       0       5      21        1.137179        1.082359        1.009557
     -11       0      22        4.216875        3.821649        0.676494
     -10       0      22        1.849088        1.454991        0.730216
      -9       0      22        4.101259        3.713220        0.274179
      -8       0      22        0.939697        1.054751        1.054751
      -7       0      22        1.091699        1.354991        0.602262
      -6       0      22        2.649117        2.866653        0.248467
      -5       0      22        0.644340        0.797684        0.797684
      -4       0      22        1.838769        2.406616        0.333912
      -3       0      22       15.826291       16.327278        0.238773
      -2       0      22        3.392755        3.111848        0.266044
      -1       0      22        1.327265        1.073313        0.907481
       0       0      22        6.544981        6.703283        0.263795
       1       0      22        3.413868        2.900069        0.285934
       2       0      22        6.382664        6.447558        0.189683
       3       0      22        9.384248        9.535460        0.187412
       4       0      22        8.734399        8.851610        0.235578
       5       0      22        1.370354        1.627268        1.357083
     -10       1      22        5.271805        4.687857        0.293201
      -9       1      22        0.234195        1.022057        1.022057
      -8       1      22        0.310816        0.909340        0.909340
      -7       1      22        1.880916        1.939871        0.257849
      -6       1      22        1.868596        2.007262        0.236499
      -5       1      22        1.908739        1.620833        0.353040
      -4       1      22        7.524503        7.730524        0.157017
      -3       1      22        2.385725        2.050000        0.273571
      -2       1      22        5.324492        5.076810        0.152280
      -1       1      22        5.711737        5.847735        0.206458
       0       1      22        3.279488        3.143358        0.255158
       1       1      22        2.860819        2.779442        0.242594
       2       1      22        1.291123        1.333679        0.503318
       3       1      22        1.543979        1.313393        0.480506
       4       1      22        3.452251        3.023806        0.302593
       5       1      22        0.653972        1.050524        1.050524
     -10       2      22        0.400367        0.966333        0.966333
      -9       2      22        2.596746        2.115940        0.602335
      -8       2      22        0.714949        0.681469        0.681469
      -7       2      22        3.355525        3.023343        0.185139
      -6       2      22        0.641960        0.960156        0.960156
      -5       2      22        4.988447        4.846855        0.145472
      -4       2      22        3.140287        3.008355        0.228427
      -3       2      22        0.225236        1.218893        1.218893
      -2       2      22        4.994676        5.037162        0.179179
      -1       2      22        6.983082        7.049681        0.238514
       0       2      22        1.019616        0.793221        0.793221
       1       2      22        5.414880        5.469552        0.186844
       2       2      22        2.786929        2.846190        0.484623
       3       2      22        2.182447        2.338418        0.310242
       4       2      22        5.730613        5.937845        0.246448
      -9       3      22        2.419533        2.276269        1.449468
      -8       3      22        7.622908        7.624041        0.255730
      -7       3      22        2.647193        2.070362        0.630015
      -6       3      22        3.461730        3.409105        0.231056
      -5       3      22        0.610023        0.973756        0.973756
      -4       3      22        1.726552        1.160776        0.666104
      -3       3      22        5.163658        5.094016        0.303296
      -2       3      22        5.253064        5.345933        0.194914
      -1       3      22        3.691984        3.734434        0.192119
       0       3      22        3.339798        3.145839        0.319746
       1       3      22        0.004196        0.819207        0.819207
       2       3      22        3.451889        3.587478        0.253412
       3       3      22        3.934971        3.802894        0.929568
      -7       4      22        4.786089        2.451653        1.417341
      -6       4      22        1.149024        0.947206        0.947206
      -5       4      22        2.490595        2.241562        0.335729
      -4       4      22        2.680183        1.963645        0.365834
      -3       4      22        0.123917        1.502831        0.555624
      -2       4      22        0.829941        0.994837        0.768784
      -1       4      22        1.655853        1.216635        0.705362
       0       4      22        1.702593        1.608571        0.784860
       1       4      22        4.283282        4.030136        0.287410
     -10       1      23        1.000235        1.509073        0.605303
      -9       1      23        2.366383        2.435672        0.285347
      -8       1      23        1.565854        1.021029        0.765099
      -7       1      23        1.631139        1.585402        0.340452
      -6       1      23        2.375833        2.122027        0.298898
      -5       1      23        0.775296        1.825568        0.372159
      -4       1      23        4.940324        5.074840        0.133180
      -3       1      23        2.226905        2.120590        0.431625
      -2       1      23        0.009740        0.762627        0.762627
      -1       1      23        2.065249        1.973702        0.316687
       0       1      23        5.283421        5.286776        0.221107
       1       1      23        4.694949        4.453650        0.162730
       2       1      23        4.264025        4.199286        0.176600
       3       1      23        7.689147        7.372584        0.254017
       4       1      23        1.298581        1.740690        1.255818
      -9       2      23        4.325700        3.892172        0.199612
      -8       2      23        2.669271        2.374216        0.326241
      -7       2      23        3.085822        2.862254        0.190644
      -6       2      23        1.219784        1.290620        0.620545
      -5       2      23        4.362463        4.087909        0.152302
      -4       2      23        6.897317        6.861778        0.160734
      -3       2      23        0.619817        0.993126        0.993126
      -2       2      23        5.227359        5.297547        0.199115
      -1       2      23        0.002835        0.793221        0.793221
       0       2      23        3.292340        2.796498        0.533248
       1       2      23        1.038218        0.930161        0.930161
       2       2      23        5.381073        5.054899        0.356069
       3       2      23        1.713992        1.313126        0.770263
      -8       3      23        2.608179        2.575519        0.411079
      -7       3      23        0.622505        0.777689        0.777689
      -6       3      23        1.464258        1.204159        0.634686
      -5       3      23        3.099270        2.888633        0.261277
      -4       3      23        0.988077        0.986813        0.986813
      -3       3      23        0.335629        0.812527        0.812527
      -2       3      23        1.818892        2.124006        0.401682
      -1       3      23        2.302625        2.440164        0.304936
       0       3      23        0.466843        1.132122        1.132122
       1       3      23        2.434670        2.285060        0.295261
      -5       4      23        4.709992        4.642305        0.206429
      -4       4      23        3.646801        3.228312        0.271118
      -3       4      23        4.292069        4.223742        0.222868
      -2       4      23        2.891927        2.471599        0.794727
      -1       4      23        0.085593        0.992572        0.992572
       0       4      23        1.597681        1.398249        0.765319
      -9       0      24        3.098536        2.850193        0.306318
      -8       0      24        1.267916        1.599625        0.703020
      -7       0      24        4.485840        4.246763        0.269076
      -6       0      24        5.633536        5.672654        0.260722
      -5       0      24        1.135906        1.540422        1.359867
      -4       0      24        2.180994        2.310498        0.313575
      -3       0      24        0.445702        1.688994        0.447865
      -2       0      24        0.404997        1.271535        1.271535
      -1       0      24        7.505424        7.526354        0.265706
       0       0      24        1.866871        1.446064        1.079730
       1       0      24        1.789033        1.653935        0.934143
       2       0      24        9.533083        9.130225        0.245125
      -9       1      24        1.141616        0.998499        0.662940
      -8       1      24        4.705030        4.260164        0.275193
      -7       1      24        1.413506        0.873957        0.873957
      -6       1      24        0.807983        0.997296        0.997296
      -5       1      24        6.347095        6.011655        0.182419
      -4       1      24        2.592388        2.581608        0.210638
      -3       1      24        0.751825        0.858545        0.644536
      -2       1      24        2.379184        1.988266        0.549308
      -1       1      24        1.273054        1.392731        0.747363
       0       1      24        3.219132        3.028531        0.285248
       1       1      24        6.093048        5.905760        0.258283
       2       1      24        4.686792        4.129891        0.306934
       3       1      24        3.683214        3.477068        0.714460
      -8       2      24        0.735309        0.968762        0.968762
      -7       2      24        3.359875        3.179308        0.207272
      -6       2      24        0.754798        0.741418        0.741418
      -5       2      24        2.050848        1.828168        0.323609
      -4       2      24        2.442900        2.493832        0.236289
      -3       2      24        2.647382        2.435056        0.473807
      -2       2      24        1.135173        0.827224        0.827224
      -1       2      24        0.939013        1.001948        1.001948
       0       2      24        4.339632        4.453089        0.271701
       1       2      24        5.034774        4.016715        0.264516
      -7       3      24        2.432561        1.562146        0.643070
      -6       3      24        6.635519        6.429697        0.199528
      -5       3      24        4.707532        4.258521        0.191089
      -4       3      24        0.348707        0.852291        0.852291
      -3       3      24        5.291187        5.088811        0.247530
      -2       3      24        2.012037        1.191092        0.741648
      -1       3      24        5.868749        5.765848        0.187317
       0       3      24        4.206498        4.240637        0.266848
      -3       4      24        3.043794        2.657875        1.184749
      -8       1      25        0.669003        1.426429        0.445664
      -7       1      25        4.334299        4.021070        0.193276
      -6       1      25        1.784773        1.975044        0.277841
      -5       1      25        1.612788        1.075686        0.522965
      -4       1      25        3.376686        3.356635        0.176698
      -3       1      25        1.801934        1.564097        0.415838
      -2       1      25        1.182763        1.044031        0.630751
      -1       1      25        1.897458        1.816948        0.592816
       0       1      25        1.606739        1.220942        0.679370
       1       1      25        2.553054        2.102784        0.559994
      -7       2      25        2.463687        2.339487        0.274009
      -6       2      25        5.491026        4.811549        0.226137
      -5       2      25        0.204238        0.886002        0.886002
      -4       2      25        2.808311        2.925884        0.295390
      -3       2      25        0.574896        1.103313        1.103313
      -2       2      25        6.180659        5.931273        0.257562
      -1       2      25        1.157690        1.047234        0.600692
       0       2      25        4.590812        3.930649        0.310566
      -5       3      25        1.433410        1.867538        0.620462
      -4       3      25        1.374365        1.045179        0.769861
      -3       3      25        2.344346        1.520921        0.594098
      -2       3      25        0.578688        0.930699        0.930699
      -1       3      25        1.497234        0.914112        0.914112
      -7       0      26        2.222523        2.298173        0.398384
      -6       0      26        3.410844        3.545420        0.263804
      -5       0      26        5.924482        5.767408        0.231616
      -4       0      26        5.390009        4.975339        0.210258
      -3       0      26        3.308833        3.067703        0.256315
      -2       0      26        3.143632        2.396414        0.406313
      -1       0      26        4.075817        3.632217        0.509238
       0       0      26        2.303316        2.436144        1.263114
      -7       1      26        1.241255        0.960365        0.960365
      -6       1      26        1.971946        1.019706        0.607032
      -5       1      26        2.664355        2.689814        0.360093
      -4       1      26        2.443843        2.095042        0.259068
      -3       1      26        6.624006        6.498231        0.189665
      -2       1      26        2.002898        2.046680        0.402600
      -1       1      26        0.895670        0.846759        0.846759
      -6       2      26        0.363598        0.895321        0.895321
      -5       2      26        0.796145        0.892300        0.892300
      -4       2      26        1.767762        1.746339        0.579677
      -3       2      26        0.120165        1.264318        1.264318
      -2       2      26        4.395094        4.150181        0.260322
      -1       2      26        2.224445        1.825377        1.221142
      -5       1      27        2.396413        2.160949        0.332261
      -4       1      27        3.893175        3.238827        0.238494
      -3       1      27        2.361148        1.966265        0.684314

# start Validation Reply Form
_vrf_PLAT417_HAR_BLYP_oxa02_12
;
PROBLEM: Short Inter D-H..H-D
RESPONSE: This is a very strong hydrogen bond and this is the reason why
the distance is so short.
;
# end Validation Reply Form
