# Supplementary material for: On the accuracy and precision of X-ray and neutron diffraction results as a function of resolution and the electron density model
Source: IUCrJ. 2020 Aug 25;7(Pt 5):920–33. doi: 10.1107/S2052252520010441 (PMC7467170; doi:10.1107/S2052252520010441)
Supplement: Supplementary file 2 [file m-07-00920-sup2.zip › cif_deposition/HAR_BLYP_oxa03_06.cif]

# ========================
# TONTO generated CIF file
# ========================

data_HAR_BLYP_oxa03_06

_audit_creation_date               2016-1-14
_audit_creation_method             'Tonto 3.2.0 v. 196f026'

# --------------------
# Chemical information
# --------------------

_chemical_formula_sum             'C2 H6 O6'
_chemical_formula_moiety          'C2 H2 O4, 2(H2 O)'
_chemical_formula_weight           126.07
_chemical_compound_source          'see text'
_chemical_absolute_configuration   unk

# --------------------
# Symmetry information
# --------------------

_symmetry_cell_setting             Monoclinic
_symmetry_space_group_name_H-M     'P 21/c'
_symmetry_space_group_name_Hall    '-P 2ybc'
_symmetry_Int_Tables_number        '14'

loop_
    _symmetry_equiv_pos_as_xyz
'+x, +y, +z'
'-x, -y, -z'
'-x, +y+1/2, -z+1/2'
'+x, -y+1/2, +z+1/2'

# ---------------------
# Unit cell information
# ---------------------

_cell_length_a                6.0904(3) 
_cell_length_b                3.4925(2) 
_cell_length_c                11.8356(6) 
_cell_angle_alpha             90.00 
_cell_angle_beta              103.907(2) 
_cell_angle_gamma             90.00 
_cell_volume                   244.37(2) 

_cell_formula_units_Z             2
_cell_measurement_reflns_used     9945
_cell_measurement_temperature     100(1)
_cell_measurement_theta_max       36.36
_cell_measurement_theta_min       3.45
_exptl_crystal_density_diffrn     1.713 
_exptl_crystal_F_000              132 
_exptl_absorpt_coefficient_mu     0.181 
_exptl_crystal_description        unspecified
_exptl_crystal_size_max              0.362                
_exptl_crystal_size_mid              0.210  
_exptl_crystal_size_min              0.208
_exptl_crystal_colour             colourless
_exptl_absorpt_correction_type    multi-scan
_exptl_absorpt_process_details
;
 Absorption correction done by SORTAV
 Blessing, R. H.: (1995) Acta Cryst. A51, 33-38
;
_exptl_absorpt_correction_T_min    0.936
_exptl_absorpt_correction_T_max    0.976

#=======================================================================

# EXPERIMENTAL DATA

_diffrn_reflns_av_R_equivalents   0.0000
_diffrn_reflns_av_unetI/netI      0.0252
_diffrn_reflns_limit_h_max        9
_diffrn_reflns_limit_h_min        -10
_diffrn_reflns_limit_k_max        5
_diffrn_reflns_limit_k_min        0
_diffrn_reflns_limit_l_max        19
_diffrn_reflns_limit_l_min        0
_diffrn_reflns_number             1189
_diffrn_reflns_theta_full         26.00
_diffrn_reflns_theta_max          36.36
_diffrn_reflns_theta_min          3.45
_diffrn_ambient_temperature       100(1)
_diffrn_detector_area_resol_mean  ?
_diffrn_measured_fraction_theta_full 1.000
_diffrn_measured_fraction_theta_max 0.999
_diffrn_measurement_device_type   'Bruker APEX-II CCD'
_diffrn_measurement_method        '\f and \w scans'
_diffrn_radiation_monochromator   'graphite'
_diffrn_radiation_type            MoK\a
_diffrn_radiation_wavelength      0.71073
_diffrn_source                    'fine-focus sealed tube'
_diffrn_standards_number          0
_reflns_number_gt                 1139
_reflns_number_total              1189
_reflns_threshold_expression      >0sigma(F)

#  
# Refinement details
#  
_refine_special_details          
;
  .  H thermal motions refined anisotropically.
  .  Hirshfeld atom refinement (HAR):
     .  Uses aspherical atomic scattering factors
        obtained from Hirshfeld partitioning of a
        gaussian quantum chemical wavefunction.
     .  Hirshfeld weight functions obtained from
        spherically averaged unrestricted atomic
        densities.
  .  Wavefunction type : rks becke88lyp using cluster
 charges, radius=8.0 angstrom
  .  Gaussian basis set: cc pVTZ
  .  Refinement based on |F| with weight=1/sigma(|F|)
  .  Negative |F|^^2 were pruned from the data
  .  Eigenvalues < 0.1E-04 removed from normal equations
  .  Reflection used in the refinement appear below
  .  Refined using the Tonto program:
     .  Version: 3.2 v. 196f026
     .  Platform: INTEL-ifort-on-LINUX
     .  Build date: Wed Feb  4 17:27:23 CET 2015
;

# Standard CIF keys and data

_refine_ls_structure_factor_coeff  F
_refine_ls_matrix_type             full
_refine_ls_R_factor_gt             0.0108
_refine_ls_wR_factor_gt            0.0210
_refine_ls_goodness_of_fit_ref     1.520373
_refine_ls_number_reflns           1189
_refine_ls_number_parameters       64
_refine_ls_number_restraints       0
_refine_ls_number_constraints      0
_refine_ls_hydrogen_treatment      refall
_refine_ls_weighting_scheme        sigma
_refine_ls_weighting_details       'w=1/\s(F)'
_refine_ls_shift/su_max            0.0100
_refine_ls_extinction_method       none

_refine_diff_density_max              0.103204 
_refine_diff_density_min             -0.094900  

# ---------------------
# Coordinates and ADP's
# ---------------------

loop_
_atom_site_label
_atom_site_fract_x
_atom_site_fract_y
_atom_site_fract_z
_atom_site_adp_type
_atom_site_occupancy
O1 0.43481(3) 0.44402(5) 0.34986(1) Uani 1.000000000
O2 0.24236(3) 0.74256(5) 0.46367(1) Uani 1.000000000
C1 0.40307(3) 0.55878(5) 0.44800(2) Uani 1.000000000
H1 0.302(1) 0.522(3) 0.2791(8) Uani 1.000000000
O5 0.13009(3) 0.63100(5) 0.17855(1) Uani 1.000000000
H3 0.193(1) 0.695(3) 0.1135(7) Uani 1.000000000
H4 0.010(1) 0.456(2) 0.1505(7) Uani 1.000000000

loop_
_atom_site_aniso_label
_atom_site_aniso_U_11
_atom_site_aniso_U_22
_atom_site_aniso_U_33
_atom_site_aniso_U_12
_atom_site_aniso_U_13
_atom_site_aniso_U_23
O1 0.01195(7) 0.01799(9) 0.00707(8) 0.00463(5) 0.00170(5) -0.00062(5)
O2 0.01030(7) 0.01700(8) 0.00857(8) 0.00531(4) 0.00113(5) -0.00069(5)
C1 0.00836(7) 0.01056(8) 0.00699(9) 0.00158(5) 0.00133(6) -0.00003(5)
H1 0.029(4) 0.040(5) 0.026(5) -0.002(4) 0.014(4) -0.010(4)
O5 0.00975(7) 0.01702(8) 0.00852(8) -0.00174(4) 0.00076(5) 0.00103(5)
H3 0.027(3) 0.040(4) 0.027(4) 0.001(3) 0.009(3) 0.010(4)
H4 0.024(3) 0.039(4) 0.034(4) -0.022(3) 0.006(3) -0.004(3)

loop_
_geom_bond_atom_site_label_1
_geom_bond_atom_site_label_2
_geom_bond_distance
 O1 C1 1.2865(2)
 O2 C1 1.2213(2)
 O1 H1 1.05(1)
 O5 H3 0.964(8)
 O5 H4 0.951(6)

loop_
_geom_angle_atom_site_label_1     
_geom_angle_atom_site_label_2
_geom_angle_atom_site_label_3
_geom_angle     
 O1 C1 O2  126.92(2)
 C1 O1 H1 112.7(4)
 H3 O5 H4 106.9(7)

# Standard CIF keys and data

# ---------------
# Reflection data
# ---------------

loop_
    _diffrn_refln_index_h
    _diffrn_refln_index_k
    _diffrn_refln_index_l
    _diffrn_refln_F_calc
    _diffrn_refln_F_meas
    _diffrn_refln_F_sigma
       1       0       0       33.902530       34.081960        0.471843
       2       0       0        8.256659        8.805794        0.130311
       3       0       0       34.057135       34.780742        0.416371
       4       0       0       11.655980       11.623253        0.178166
       5       0       0       13.923513       13.943099        0.192099
       6       0       0       26.752709       26.576682        0.312828
       7       0       0       18.346981       18.317751        0.204496
       8       0       0        9.261244        9.290264        0.114371
       9       0       0        7.497788        7.708956        0.092789
       1       1       0       67.990016       67.980071        0.846919
       2       1       0       32.576652       33.592410        0.397832
       3       1       0       18.318965       18.269647        0.213069
       4       1       0        2.869914        2.736969        0.059564
       5       1       0        1.060558        1.108603        0.106255
       6       1       0        1.447580        1.370219        0.047117
       7       1       0       16.053722       16.025917        0.184199
       8       1       0        0.032203        0.363043        0.363043
       9       1       0       10.254184       10.223991        0.117558
       0       2       0        6.465385        6.439798        0.120779
       1       2       0       31.095405       31.222588        0.368577
       2       2       0       39.592172       39.380579        0.478651
       3       2       0        2.571509        2.349000        0.056861
       4       2       0       19.053463       19.008945        0.216926
       5       2       0        8.711129        8.610285        0.100290
       6       2       0        0.407820        0.592199        0.088811
       7       2       0       10.582463       10.533281        0.119348
       8       2       0       11.501299       11.514773        0.130134
       9       2       0        2.349931        2.371118        0.050493
       1       3       0        7.687809        7.723535        0.110914
       2       3       0        6.313469        6.282754        0.076709
       3       3       0       14.741792       15.072491        0.170814
       4       3       0        4.182896        4.264856        0.055937
       5       3       0       19.607116       19.411594        0.229050
       6       3       0        0.221973        1.290775        0.040455
       7       3       0        1.398261        1.372953        0.041751
       8       3       0        7.474512        7.476363        0.088603
       0       4       0        2.933378        2.893838        0.066737
       1       4       0        7.481059        7.497933        0.088075
       2       4       0        6.321450        6.289197        0.075020
       3       4       0        4.466359        4.438468        0.060798
       4       4       0       14.537144       14.471697        0.164006
       5       4       0        5.355293        5.360131        0.068250
       6       4       0        7.338078        7.285465        0.087826
       7       4       0        5.688791        5.616494        0.070053
       1       5       0        3.713194        3.708639        0.051727
       2       5       0        6.020405        6.043509        0.072161
       3       5       0        7.478902        7.440564        0.086722
       4       5       0        0.785270        0.735867        0.086791
       5       5       0        4.097933        4.093165        0.056211
      -9       1       1        1.246837        1.123922        0.055044
      -8       1       1        9.609389        9.636493        0.108692
      -7       1       1        7.545918        7.522566        0.085564
      -6       1       1        2.082065        2.108910        0.048546
      -5       1       1       13.184619       13.086252        0.151416
      -4       1       1       16.364362       16.650225        0.195743
      -3       1       1       31.150923       31.462676        0.371038
      -2       1       1       23.429566       24.089832        0.291723
      -1       1       1       93.133597       90.389048        1.202782
       0       1       1       37.136151       37.494933        0.445237
       1       1       1       10.487371       10.791200        0.136624
       2       1       1       13.973048       14.257980        0.171462
       3       1       1       36.196485       36.280987        0.448320
       4       1       1       21.618724       21.515343        0.248703
       5       1       1       18.142466       18.141114        0.209298
       6       1       1       23.845124       23.708437        0.269794
       7       1       1        1.858601        1.857310        0.038876
       8       1       1        1.170915        1.107610        0.048837
       9       1       1        0.849641        0.937763        0.079859
      -9       2       1        3.885797        3.960682        0.055941
      -8       2       1       11.243929       11.169602        0.128768
      -7       2       1        0.087673        0.276225        0.175229
      -6       2       1       14.922980       14.731599        0.165199
      -5       2       1        5.361027        5.355464        0.067743
      -4       2       1       12.754465       12.635664        0.149271
      -3       2       1       15.859711       15.941142        0.184873
      -2       2       1       21.313352       21.401168        0.247681
      -1       2       1       20.634707       20.629348        0.243323
       0       2       1       15.013049       15.076472        0.178821
       1       2       1       28.387396       28.512278        0.349359
       2       2       1        2.164110        2.258894        0.061440
       3       2       1        5.103032        4.803436        0.071735
       4       2       1       15.219244       14.874475        0.170734
       5       2       1        8.988300        8.812718        0.102839
       6       2       1        5.415294        5.410268        0.065270
       7       2       1        5.796440        5.731579        0.067393
       8       2       1        8.289887        8.272605        0.096237
       9       2       1        3.432498        3.427973        0.053658
      -8       3       1        0.919424        0.860174        0.072266
      -7       3       1        2.524434        2.503797        0.045586
      -6       3       1        6.445432        6.486756        0.075516
      -5       3       1        7.954898        7.812042        0.091615
      -4       3       1        3.971776        3.963332        0.053089
      -3       3       1        3.420297        3.391312        0.054398
      -2       3       1       20.956924       21.048515        0.239142
      -1       3       1        0.480435        0.577927        0.101902
       0       3       1       12.492634       12.561847        0.150159
       1       3       1        9.860393        9.769596        0.114493
       2       3       1        9.618169        9.503736        0.110068
       3       3       1        2.578037        2.497519        0.052687
       4       3       1       10.718565       10.672394        0.129150
       5       3       1        9.086775        9.075847        0.106343
       6       3       1        0.390591        0.385487        0.125294
       7       3       1        9.442946        9.369152        0.106916
       8       3       1        0.742790        0.783901        0.072283
      -7       4       1        8.261606        8.301446        0.096691
      -6       4       1        5.002045        5.006696        0.062406
      -5       4       1        3.219291        3.205932        0.047926
      -4       4       1        0.745344        0.782688        0.063243
      -3       4       1        8.091520        8.096975        0.094850
      -2       4       1        7.173741        7.170774        0.083603
      -1       4       1        4.333757        4.281822        0.056541
       0       4       1        6.154098        6.127234        0.075458
       1       4       1        1.442458        1.420282        0.044818
       2       4       1        0.203104        0.245764        0.209709
       3       4       1        1.005221        1.046709        0.052174
       4       4       1        1.337993        1.260714        0.046836
       5       4       1        3.783719        3.757393        0.051047
       6       4       1        0.350369        0.282312        0.218281
       7       4       1        2.153962        2.136586        0.044554
      -5       5       1        3.008229        2.917722        0.052552
      -4       5       1        0.334457        0.331813        0.239077
      -3       5       1        0.744984        0.795047        0.075047
      -2       5       1        1.001574        0.984530        0.063661
      -1       5       1        5.684470        5.710254        0.068003
       0       5       1        0.422045        0.417493        0.417493
       1       5       1        0.484788        0.430116        0.181923
       2       5       1        3.541901        3.448913        0.051855
       3       5       1        5.412596        5.377360        0.065581
       4       5       1        2.547223        2.550235        0.047936
     -10       0       2        0.195598        0.309192        0.309192
      -9       0       2        3.596343        3.630978        0.056625
      -8       0       2        3.256185        3.304391        0.051085
      -7       0       2        6.713196        6.695894        0.085675
      -6       0       2       23.706151       23.737312        0.275215
      -5       0       2       16.344689       16.604819        0.236862
      -4       0       2       54.087903       53.620239        0.711733
      -3       0       2        6.573447        6.639503        0.095498
      -2       0       2       43.579301       43.431786        0.596403
      -1       0       2       48.031789       48.134811        0.679463
       0       0       2       20.171984       21.233700        0.275646
       1       0       2        5.434691        5.654467        0.113258
       2       0       2      104.056926       99.995000        1.552326
       3       0       2       23.484687       23.767835        0.299559
       4       0       2        0.066064        0.398121        0.398121
       5       0       2       45.315755       45.198341        0.607086
       6       0       2        9.492037        9.508943        0.110379
       7       0       2       10.488160       10.414893        0.120234
       8       0       2        6.839706        6.881061        0.084959
       9       0       2       12.199339       12.220065        0.147369
      -9       1       2        2.142092        2.208099        0.045115
      -8       1       2        0.127874        0.363731        0.363731
      -7       1       2       16.484021       16.428025        0.184257
      -6       1       2        4.645616        4.558618        0.059729
      -5       1       2       27.955563       27.999286        0.325833
      -4       1       2       13.050422       13.193938        0.158218
      -3       1       2        9.861434       10.103465        0.128496
      -2       1       2       40.660645       41.658493        0.539154
      -1       1       2       20.989707       21.858865        0.262569
       0       1       2       16.130674       16.678429        0.199352
       1       1       2       35.518296       36.228580        0.437100
       2       1       2        2.791242        2.821471        0.077296
       3       1       2       36.316604       36.704087        0.441158
       4       1       2       23.834159       23.696202        0.277833
       5       1       2       13.360071       13.195454        0.151681
       6       1       2       13.702850       13.573135        0.153001
       7       1       2        0.800779        0.797747        0.062560
       8       1       2        2.550898        2.607911        0.055598
       9       1       2        3.904555        3.918290        0.054743
      -9       2       2        0.234691        0.305287        0.221621
      -8       2       2        7.203301        7.169100        0.083552
      -7       2       2        1.015194        1.027035        0.046575
      -6       2       2       11.124658       11.042192        0.127523
      -5       2       2        1.398902        1.344061        0.055263
      -4       2       2        6.439446        6.224066        0.081184
      -3       2       2       23.210228       23.404059        0.269237
      -2       2       2       38.210926       38.479865        0.469603
      -1       2       2        4.990098        5.024739        0.080348
       0       2       2       19.668097       19.922600        0.229962
       1       2       2        0.503815        0.674537        0.172939
       2       2       2        2.921626        3.044470        0.077974
       3       2       2       29.050832       28.726469        0.342318
       4       2       2       30.070882       29.911536        0.353796
       5       2       2        3.207417        3.240988        0.061522
       6       2       2        0.377197        0.539351        0.094492
       7       2       2        4.509747        4.466990        0.055074
       8       2       2        0.659018        0.667008        0.079556
      -8       3       2        5.181230        5.231157        0.065017
      -7       3       2        2.457401        2.377120        0.045254
      -6       3       2        6.048173        6.084242        0.071422
      -5       3       2        0.496160        0.515073        0.100223
      -4       3       2        6.411351        6.564983        0.078458
      -3       3       2       28.012910       27.950134        0.324241
      -2       3       2       14.382018       14.330038        0.172708
      -1       3       2       10.051521       10.036932        0.116246
       0       3       2       18.949816       18.917188        0.220129
       1       3       2       11.999240       12.004166        0.145414
       2       3       2       16.726146       16.605120        0.188969
       3       3       2        8.010869        7.971888        0.093563
       4       3       2        1.774946        1.819533        0.057432
       5       3       2        4.053911        4.125894        0.051339
       6       3       2        1.495035        1.552901        0.036787
       7       3       2        8.545781        8.479682        0.098154
       8       3       2        5.593490        5.478412        0.066758
      -7       4       2        4.626302        4.624500        0.060182
      -6       4       2        0.008987        0.250998        0.250998
      -5       4       2        0.075444        0.394715        0.394715
      -4       4       2        4.059975        4.021816        0.051299
      -3       4       2        5.842961        5.851923        0.069190
      -2       4       2       13.995276       13.765173        0.154516
      -1       4       2        5.588586        5.526482        0.066262
       0       4       2       13.518719       13.427584        0.156562
       1       4       2       13.293544       13.209466        0.151136
       2       4       2        2.508199        2.440942        0.059262
       3       4       2        2.685798        2.721525        0.042925
       4       4       2        1.390083        1.336114        0.061006
       5       4       2        0.561461        0.481248        0.121943
       6       4       2        9.172596        9.143960        0.111574
      -5       5       2        3.660899        3.580084        0.056591
      -4       5       2        8.463265        8.425616        0.096990
      -3       5       2        2.661589        2.771588        0.048171
      -2       5       2        7.141826        7.133583        0.082767
      -1       5       2       15.102348       15.172673        0.170673
       0       5       2        4.843818        4.849227        0.061534
       1       5       2        6.271517        6.260990        0.075604
       2       5       2        2.502019        2.503058        0.048960
       3       5       2        3.086492        3.121106        0.051431
       4       5       2        1.656823        1.621388        0.047444
      -9       1       3        0.678129        0.582924        0.095481
      -8       1       3        7.763350        7.740607        0.088418
      -7       1       3        3.399283        3.448768        0.046857
      -6       1       3        1.933945        2.028768        0.046648
      -5       1       3       12.392164       12.445079        0.146299
      -4       1       3        2.204537        2.215739        0.054582
      -3       1       3       21.930412       22.173858        0.259251
      -2       1       3        7.900967        7.867592        0.111820
      -1       1       3       31.458528       32.633572        0.392914
       0       1       3        7.365125        7.429872        0.121589
       1       1       3       48.660671       48.420140        0.578004
       2       1       3       37.039546       37.527856        0.451314
       3       1       3       11.401250       11.186152        0.139886
       4       1       3       25.222121       25.142196        0.292850
       5       1       3        2.326389        2.360847        0.053706
       6       1       3        8.336548        8.293069        0.094533
       7       1       3        4.782059        4.827525        0.059297
       8       1       3       16.261660       16.335850        0.189643
       9       1       3        9.141425        9.226429        0.117917
      -9       2       3        1.510476        1.421056        0.061350
      -8       2       3        4.676942        4.632062        0.064021
      -7       2       3        8.513209        8.439550        0.097488
      -6       2       3       13.854616       13.808693        0.155488
      -5       2       3        3.564734        3.649795        0.052573
      -4       2       3       15.706798       15.528361        0.177791
      -3       2       3       30.058039       30.451437        0.387837
      -2       2       3        5.347903        5.444539        0.074064
      -1       2       3       22.763926       22.932946        0.265348
       0       2       3        0.494494        0.490204        0.255045
       1       2       3       32.819184       32.898024        0.397101
       2       2       3        6.988834        7.147447        0.102165
       3       2       3       17.780528       17.317332        0.200966
       4       2       3       13.111971       12.884875        0.154203
       5       2       3        8.770117        8.626413        0.098693
       6       2       3        6.617601        6.465756        0.075216
       7       2       3        3.927767        3.888059        0.049960
       8       2       3        4.006808        3.979447        0.053253
      -8       3       3        4.726708        4.760147        0.060679
      -7       3       3        2.608395        2.584163        0.051023
      -6       3       3        2.075092        2.279539        0.041706
      -5       3       3        4.416884        4.376414        0.061904
      -4       3       3        8.403141        8.483926        0.098820
      -3       3       3        3.491848        4.937104        0.113206
      -2       3       3        2.161941        2.111137        0.053153
      -1       3       3        6.531368        6.521273        0.084814
       0       3       3       16.243671       16.349924        0.186075
       1       3       3        0.419607        0.479375        0.146058
       2       3       3        3.783009        3.706346        0.060389
       3       3       3       17.481881       17.304624        0.202577
       4       3       3        2.171378        2.104115        0.042489
       5       3       3        3.776630        3.750600        0.048033
       6       3       3        1.567619        1.610217        0.043022
       7       3       3        6.954113        6.938732        0.081181
      -7       4       3        1.404804        1.441249        0.054815
      -6       4       3        4.799746        4.808950        0.059950
      -5       4       3        8.655516        8.737906        0.105467
      -4       4       3       13.754550       13.795289        0.157107
      -3       4       3       13.569294       13.574609        0.153729
      -2       4       3       10.139401       10.068267        0.114373
      -1       4       3        0.314562        0.503289        0.144681
       0       4       3        3.498513        3.492707        0.054102
       1       4       3        6.697867        6.693056        0.079056
       2       4       3       13.107807       13.097328        0.146652
       3       4       3        7.570673        7.572912        0.087259
       4       4       3        2.939922        2.987491        0.050911
       5       4       3        1.977201        1.976284        0.041627
       6       4       3        0.858896        0.957288        0.068187
      -5       5       3        3.202695        3.284357        0.052330
      -4       5       3        2.804405        2.814054        0.050325
      -3       5       3        3.827006        3.731890        0.050314
      -2       5       3        3.246639        3.243147        0.049246
      -1       5       3        2.008603        1.997574        0.043834
       0       5       3        1.935767        1.868796        0.044379
       1       5       3        1.375013        1.445545        0.047904
       2       5       3        2.028772        2.084466        0.047459
       3       5       3        0.228257        0.401995        0.401995
       4       5       3        3.365759        3.369570        0.051136
     -10       0       4        5.283179        5.268871        0.074740
      -9       0       4       13.490785       13.471080        0.151546
      -8       0       4        3.714137        3.703512        0.056458
      -7       0       4       11.250719       11.213831        0.126451
      -6       0       4        2.978405        2.947457        0.057439
      -5       0       4        7.317183        7.367564        0.110292
      -4       0       4       19.114456       19.326148        0.252868
      -3       0       4       16.016985       16.438066        0.194913
      -2       0       4       78.304756       78.643054        0.996934
      -1       0       4       50.363791       50.756674        0.755574
       0       0       4       14.026722       14.670378        0.177622
       1       0       4       73.652709       73.863455        1.120345
       2       0       4        4.822044        4.972625        0.097484
       3       0       4        8.087108        8.050217        0.123049
       4       0       4       10.460667       10.601415        0.188442
       5       0       4        6.033646        5.949790        0.085321
       6       0       4        2.190845        2.166010        0.056295
       7       0       4       28.874840       28.853769        0.350261
       8       0       4       14.175046       14.183794        0.174154
       9       0       4        3.868392        3.806573        0.065050
     -10       1       4        1.550126        1.497999        0.122317
      -9       1       4        5.763844        5.793531        0.069983
      -8       1       4        9.727776        9.664057        0.109634
      -7       1       4        1.155093        1.214002        0.041696
      -6       1       4        9.980042        9.945501        0.113716
      -5       1       4       16.963950       16.810116        0.197169
      -4       1       4       10.077359       10.170054        0.119183
      -3       1       4       26.123471       26.774428        0.316915
      -2       1       4       32.622688       33.356559        0.403410
      -1       1       4       26.986387       27.624084        0.325915
       0       1       4       67.589849       67.589496        0.884774
       1       1       4       14.205735       14.086518        0.177528
       2       1       4        5.347139        5.331791        0.091467
       3       1       4        6.242436        5.860631        0.089410
       4       1       4        2.899950        2.963883        0.066159
       5       1       4       10.949117       10.866462        0.128678
       6       1       4       13.034026       13.015376        0.146032
       7       1       4       10.441146       10.405768        0.118397
       8       1       4       10.224522       10.232790        0.127841
       9       1       4        2.871238        2.784026        0.072735
      -9       2       4        1.040185        0.969845        0.067072
      -8       2       4        7.127027        7.113438        0.083644
      -7       2       4        3.325892        3.338113        0.046457
      -6       2       4        4.114456        4.154636        0.055246
      -5       2       4        9.414507        9.356495        0.107874
      -4       2       4       13.900790       13.815571        0.160169
      -3       2       4        9.150483        9.169188        0.109993
      -2       2       4        8.350241        8.363791        0.137249
      -1       2       4       26.309382       26.620105        0.313262
       0       2       4       23.718970       23.869855        0.276424
       1       2       4        7.824967        7.678346        0.102793
       2       2       4        2.032056        1.896681        0.084500
       3       2       4       16.718126       16.458129        0.188525
       4       2       4        6.906744        6.823122        0.081609
       5       2       4       13.699157       13.665650        0.157505
       6       2       4       12.181135       12.149074        0.141993
       7       2       4        1.274150        1.373900        0.042322
       8       2       4        6.717094        6.776208        0.088608
      -8       3       4        0.015777        0.384708        0.384708
      -7       3       4       15.634673       15.566952        0.175396
      -6       3       4        3.695237        3.755529        0.049588
      -5       3       4        6.021133        5.997083        0.071629
      -4       3       4       27.431407       27.425900        0.317230
      -3       3       4       11.893692       11.922667        0.137507
      -2       3       4        5.334269        5.361250        0.071921
      -1       3       4       13.222478       13.154467        0.151006
       0       3       4       13.241940       13.314654        0.162848
       1       3       4        4.968460        4.951868        0.067915
       2       3       4       25.918678       25.899614        0.298833
       3       3       4       18.255288       18.173607        0.207806
       4       3       4       12.389305       12.304471        0.143467
       5       3       4        3.434506        3.521505        0.045732
       6       3       4        0.952042        0.949737        0.047573
       7       3       4        6.740888        6.776504        0.078369
      -7       4       4        2.625213        2.655843        0.050022
      -6       4       4       11.709257       11.643024        0.133462
      -5       4       4        8.755140        8.712118        0.104912
      -4       4       4        1.548856        1.987813        0.038249
      -3       4       4        9.571929        9.600625        0.110683
      -2       4       4        1.232213        1.222988        0.049021
      -1       4       4        1.166154        1.125033        0.052000
       0       4       4        6.232280        6.234340        0.073253
       1       4       4        3.081576        3.012740        0.046007
       2       4       4       13.107582       13.037254        0.146560
       3       4       4       11.028162       10.973605        0.124181
       4       4       4        2.209423        2.215446        0.040957
       5       4       4        9.094654        9.020144        0.102633
       6       4       4        4.493914        4.461278        0.058665
      -5       5       4       14.428458       14.442645        0.164690
      -4       5       4        1.281091        1.272753        0.052712
      -3       5       4        5.524883        5.543735        0.068062
      -2       5       4        3.326055        3.356337        0.050131
      -1       5       4        3.872339        3.933192        0.052213
       0       5       4        8.783182        8.839400        0.100636
       1       5       4       16.960340       17.074835        0.193485
       2       5       4        2.988968        3.035688        0.053390
       3       5       4        0.512593        0.386523        0.170190
       4       5       4        8.556157        8.477559        0.098478
     -10       1       5        5.587473        5.483612        0.072605
      -9       1       5        3.076328        3.107652        0.048109
      -8       1       5        8.475545        8.509583        0.098281
      -7       1       5        2.573541        2.599038        0.040601
      -6       1       5       17.216702       17.209590        0.197830
      -5       1       5        9.813861        9.724248        0.114149
      -4       1       5        0.466596        0.262298        0.234013
      -3       1       5       25.205069       25.594140        0.299279
      -2       1       5        7.899080        7.874135        0.113916
      -1       1       5        1.923922        1.789944        0.088768
       0       1       5       14.294995       14.549570        0.220928
       1       1       5       18.412900       18.417383        0.220405
       2       1       5        7.905748        7.770843        0.103249
       3       1       5        3.833248        3.922499        0.062836
       4       1       5       16.495529       16.396341        0.188935
       5       1       5        1.863014        2.031748        0.040844
       6       1       5       13.446139       13.637448        0.160431
       7       1       5       11.155507       11.222299        0.132214
       8       1       5        0.007983        0.371080        0.371080
      -9       2       5        4.477166        4.388736        0.058147
      -8       2       5       10.417326       10.366774        0.122751
      -7       2       5        5.649511        5.642251        0.066949
      -6       2       5        3.692592        3.684020        0.054006
      -5       2       5       23.461974       23.369852        0.266389
      -4       2       5        4.248211        4.232966        0.059838
      -3       2       5        2.882144        2.854155        0.059947
      -2       2       5        3.078891        3.216675        0.066279
      -1       2       5       38.852546       38.838512        0.463781
       0       2       5       12.269050       12.291867        0.142793
       1       2       5       16.531619       16.438674        0.214001
       2       2       5       21.601557       21.269932        0.243995
       3       2       5       13.842717       13.680278        0.161402
       4       2       5        1.328169        1.265978        0.054821
       5       2       5        6.793619        6.785868        0.078409
       6       2       5       17.452170       17.408331        0.196417
       7       2       5        1.623454        1.552095        0.048101
       8       2       5        4.927228        4.860864        0.065867
      -8       3       5        1.704664        1.609814        0.049397
      -7       3       5       10.499173       10.477595        0.120472
      -6       3       5        1.453277        1.511555        0.039414
      -5       3       5        3.438466        3.335266        0.047714
      -4       3       5        9.467329        9.471008        0.111949
      -3       3       5        8.242997        8.197439        0.097192
      -2       3       5        4.543182        4.507771        0.064799
      -1       3       5        1.547715        1.582340        0.062866
       0       3       5        6.992132        6.997428        0.088593
       1       3       5        8.257855        8.207618        0.100029
       2       3       5        4.943448        4.892137        0.064197
       3       3       5        0.636630        0.647688        0.067947
       4       3       5        3.352390        3.345893        0.046348
       5       3       5       11.315173       11.324752        0.130557
       6       3       5        0.648492        0.635531        0.071173
       7       3       5        1.820458        1.825212        0.043668
      -7       4       5        8.630616        8.572223        0.102571
      -6       4       5       11.143440       11.167811        0.129695
      -5       4       5        6.580113        6.610522        0.076840
      -4       4       5        6.007801        5.990576        0.070187
      -3       4       5        1.119695        1.093709        0.048052
      -2       4       5       10.424817       10.456099        0.118304
      -1       4       5       13.869242       13.844493        0.155812
       0       4       5       15.409509       15.518054        0.174326
       1       4       5       12.776265       12.759702        0.144632
       2       4       5        7.624673        7.633217        0.087291
       3       4       5        0.886938        0.907524        0.055996
       4       4       5        7.992418        8.018977        0.091494
       5       4       5        7.647130        7.713300        0.089784
       6       4       5        6.724551        6.735280        0.080057
      -5       5       5        0.818978        0.950631        0.095178
      -4       5       5        0.436087        0.534883        0.129667
      -3       5       5        1.926448        1.946510        0.042488
      -2       5       5        3.725930        3.647054        0.055397
      -1       5       5        0.808166        0.741957        0.081578
       0       5       5        3.166819        3.204996        0.048257
       1       5       5        3.697812        3.726258        0.053929
       2       5       5        2.037910        1.967460        0.048867
       3       5       5        2.474969        2.409772        0.051934
     -10       0       6        6.173706        6.356729        0.084169
      -9       0       6        8.871037        8.914763        0.102612
      -8       0       6        0.293550        0.371349        0.371349
      -7       0       6       28.279804       28.445562        0.333465
      -6       0       6       22.711413       22.599558        0.263488
      -5       0       6       19.050488       19.007367        0.239842
      -4       0       6       11.673939       11.768602        0.175932
      -3       0       6        6.238561        6.634983        0.103444
      -2       0       6       22.817533       23.150810        0.316844
      -1       0       6       24.639072       24.222304        0.313310
       0       0       6       54.860450       55.165206        0.751513
       1       0       6       26.149882       25.769168        0.333170
       2       0       6        3.391153        3.540056        0.101307
       3       0       6       41.901264       41.848058        0.544306
       4       0       6        6.498628        6.339243        0.154019
       5       0       6        4.554859        4.432494        0.060995
       6       0       6       11.447892       12.146193        0.147443
       7       0       6        1.872780        1.795578        0.055549
       8       0       6        3.816184        3.894226        0.064083
      -9       1       6        8.436308        8.483396        0.096978
      -8       1       6        2.272640        2.334845        0.041812
      -7       1       6        7.791121        7.776117        0.089896
      -6       1       6       21.897644       21.749713        0.249480
      -5       1       6        3.583413        3.643213        0.073479
      -4       1       6       23.451616       23.336238        0.274798
      -3       1       6        1.175975        1.033586        0.073846
      -2       1       6        4.114378        4.068415        0.075296
      -1       1       6        1.233979        1.238951        0.086345
       0       1       6       30.543581       30.667083        0.500711
       1       1       6       25.007855       25.027984        0.292989
       2       1       6       35.853295       35.650105        0.434200
       3       1       6        3.737251        3.755529        0.061886
       4       1       6       11.114042       11.049434        0.132017
       5       1       6       15.914989       15.808226        0.184846
       6       1       6        8.070109        8.099383        0.101508
       7       1       6        1.772124        1.772541        0.047693
       8       1       6        3.657977        3.640055        0.054528
      -9       2       6       10.483503       10.527583        0.124218
      -8       2       6       13.469543       13.482581        0.156667
      -7       2       6        2.630370        2.659511        0.044076
      -6       2       6        1.827219        1.919401        0.053577
      -5       2       6       15.901932       15.754364        0.178100
      -4       2       6        4.319846        4.227647        0.059554
      -3       2       6       20.681357       20.735477        0.256219
      -2       2       6       14.897404       14.819244        0.196659
      -1       2       6        7.580555        7.592826        0.094359
       0       2       6        3.975173        3.924538        0.066041
       1       2       6       22.136224       22.138428        0.258529
       2       2       6        5.543866        5.563362        0.072370
       3       2       6       11.800659       11.610340        0.140379
       4       2       6        4.606748        4.615734        0.059420
       5       2       6       12.232424       12.228246        0.145614
       6       2       6        2.567182        2.607278        0.043882
       7       2       6        4.291434        4.298721        0.059145
       8       2       6        0.370893        0.281957        0.281957
      -8       3       6       10.375376       10.323275        0.117884
      -7       3       6        7.139030        7.173144        0.083786
      -6       3       6        4.409967        4.699894        0.057588
      -5       3       6        3.940411        3.833406        0.050418
      -4       3       6        5.111089        5.103136        0.065677
      -3       3       6        0.378700        0.947998        0.072041
      -2       3       6       33.964542       33.830607        0.418185
      -1       3       6       18.147888       18.119327        0.206761
       0       3       6        0.722586        0.950999        0.077100
       1       3       6       11.625758       11.603448        0.133923
       2       3       6        2.741115        2.629277        0.046488
       3       3       6        7.848649        8.030131        0.091617
       4       3       6       18.182945       18.205219        0.208553
       5       3       6       16.834092       16.892010        0.190513
       6       3       6        0.859906        0.873212        0.055961
       7       3       6        4.664603        4.639828        0.059762
      -7       4       6        3.677259        3.730281        0.055367
      -6       4       6        2.487154        2.418801        0.045681
      -5       4       6        0.128338        0.252587        0.211356
      -4       4       6        9.674496        9.569587        0.108403
      -3       4       6        9.027392        8.936162        0.101402
      -2       4       6        3.493456        3.520369        0.050643
      -1       4       6       16.153038       16.145588        0.180939
       0       4       6        4.496111        4.556753        0.055864
       1       4       6        5.036382        5.063003        0.061603
       2       4       6        3.321485        3.351268        0.046877
       3       4       6        0.945282        1.018136        0.057771
       4       4       6        6.570701        6.574268        0.077423
       5       4       6        5.215929        5.277026        0.064541
      -4       5       6        4.231843        4.157042        0.066321
      -3       5       6       10.820096       10.841587        0.124777
      -2       5       6        0.256650        0.414126        0.414126
      -1       5       6       10.101778       10.170546        0.118183
       0       5       6       15.377656       15.514832        0.176318
       1       5       6        0.753733        0.572800        0.119479
       2       5       6        2.426542        2.464386        0.050344
       3       5       6        7.018953        7.109501        0.086254
      -9       1       7        7.382783        7.447416        0.086234
      -8       1       7       13.296398       13.288717        0.154030
      -7       1       7       12.887469       12.849514        0.149907
      -6       1       7        2.925854        2.891609        0.046103
      -5       1       7        1.840099        1.809254        0.051898
      -4       1       7       16.330702       16.360318        0.191521
      -3       1       7       32.840589       32.704893        0.384002
      -2       1       7       10.193290       10.159232        0.122300
      -1       1       7       35.407138       35.426120        0.461424
       0       1       7       10.178091       10.368703        0.132981
       1       1       7        7.516762        7.428930        0.098718
       2       1       7        9.398113        9.473964        0.126344
       3       1       7        9.566448        9.329255        0.110416
       4       1       7        5.134904        5.010389        0.064482
       5       1       7        3.845511        3.976431        0.052275
       6       1       7        6.109840        6.159870        0.076861
       7       1       7        2.063994        2.089258        0.043678
       8       1       7        1.000044        0.985190        0.083137
      -9       2       7        5.682505        5.604730        0.068486
      -8       2       7        4.555925        4.525041        0.059619
      -7       2       7        7.876551        7.786206        0.093287
      -6       2       7        0.887882        0.843505        0.065816
      -5       2       7        8.231277        8.214621        0.094830
      -4       2       7        4.634422        4.674398        0.064735
      -3       2       7       22.842333       22.887770        0.265657
      -2       2       7       10.364379       10.277646        0.133189
      -1       2       7        2.067369        2.069082        0.062667
       0       2       7       20.448947       20.572068        0.234910
       1       2       7       15.786053       15.704458        0.179961
       2       2       7       13.158160       13.064073        0.150901
       3       2       7        3.304538        3.448478        0.051273
       4       2       7       21.794843       21.705990        0.246726
       5       2       7        3.592867        3.594997        0.048167
       6       2       7        1.845733        1.858440        0.042924
       7       2       7        3.201078        3.330465        0.053424
      -8       3       7        5.790829        5.856364        0.072767
      -7       3       7        0.292444        0.258844        0.224203
      -6       3       7        4.913919        4.927373        0.063012
      -5       3       7        7.162233        7.088018        0.082877
      -4       3       7        3.999906        4.100244        0.058215
      -3       3       7        3.530830        3.519659        0.057146
      -2       3       7       15.987911       15.927649        0.183761
      -1       3       7        2.297254        2.283134        0.058544
       0       3       7        1.773736        1.805021        0.059799
       1       3       7        7.650069        7.598618        0.091755
       2       3       7        9.626113        9.538291        0.108233
       3       3       7        2.605665        2.619217        0.041563
       4       3       7        0.984658        1.018823        0.044965
       5       3       7        3.853338        3.839401        0.050866
       6       3       7        4.023440        4.086930        0.063126
      -7       4       7        3.828642        3.775447        0.055366
      -6       4       7        0.014191        0.411218        0.411218
      -5       4       7        1.956385        1.830710        0.042527
      -4       4       7        5.478742        5.555808        0.065999
      -3       4       7        7.257340        7.325845        0.084436
      -2       4       7       10.866216       10.812030        0.125122
      -1       4       7        9.508753        9.590829        0.110586
       0       4       7        0.705043        0.673498        0.069346
       1       4       7        2.025477        2.067897        0.040041
       2       4       7        7.550409        7.625746        0.087444
       3       4       7       13.187075       13.207574        0.152306
       4       4       7       11.269798       11.337989        0.132187
       5       4       7        7.705895        7.801410        0.091806
      -4       5       7        0.434472        0.398873        0.192718
      -3       5       7        3.660110        3.645682        0.055418
      -2       5       7        0.944976        0.870747        0.082204
      -1       5       7        1.766014        1.831884        0.048517
       0       5       7        0.235118        0.431161        0.431161
       1       5       7        1.732783        1.757043        0.045406
       2       5       7        0.893743        0.957914        0.084244
     -10       0       8        7.515332        7.446006        0.125691
      -9       0       8        3.712816        3.665242        0.059968
      -8       0       8       12.656839       12.517987        0.144629
      -7       0       8        0.917147        0.861684        0.073712
      -6       0       8        1.850053        1.879761        0.054658
      -5       0       8       29.541575       29.564844        0.351320
      -4       0       8       42.498183       42.163847        0.531768
      -3       0       8        8.148754        8.284986        0.107395
      -2       0       8       36.774479       37.298123        0.481958
      -1       0       8       38.612325       38.583287        0.480924
       0       0       8       29.852793       29.567550        0.350774
       1       0       8       14.703523       14.608559        0.184967
       2       0       8       17.844826       17.620443        0.218719
       3       0       8        5.927035        5.625567        0.088961
       4       0       8        1.880190        1.803081        0.054796
       5       0       8       21.196418       21.276513        0.281275
       6       0       8        7.003671        6.990923        0.082739
       7       0       8       11.687588       11.804660        0.133328
       8       0       8        9.495344        9.564100        0.112274
      -9       1       8        3.959784        3.932684        0.053251
      -8       1       8        4.338561        4.310220        0.060750
      -7       1       8        0.031462        0.251197        0.173737
      -6       1       8        3.034552        3.075841        0.045132
      -5       1       8        7.291005        7.231113        0.089195
      -4       1       8       23.227198       23.185771        0.266347
      -3       1       8        5.388717        5.028419        0.074936
      -2       1       8       29.740473       29.748613        0.410583
      -1       1       8       16.656945       16.798809        0.216590
       0       1       8        9.061619        8.969671        0.125407
       1       1       8       16.740462       16.615655        0.195850
       2       1       8       11.861922       11.857487        0.151933
       3       1       8       10.770406       10.788883        0.123987
       4       1       8        9.344065        9.337505        0.107879
       5       1       8        2.128810        2.148627        0.040477
       6       1       8       11.486285       11.504782        0.135525
       7       1       8       12.145089       12.092146        0.138067
      -9       2       8       13.357018       13.395522        0.156186
      -8       2       8        4.662620        4.660043        0.059499
      -7       2       8        7.310477        7.262713        0.084203
      -6       2       8        6.463916        6.499154        0.076693
      -5       2       8        2.392884        2.485518        0.054551
      -4       2       8       16.064559       16.145588        0.200682
      -3       2       8       29.846446       29.900334        0.361377
      -2       2       8        9.497138        9.224045        0.123385
      -1       2       8       12.025445       11.880657        0.177665
       0       2       8        0.977161        1.312021        0.076020
       1       2       8        4.172904        4.183181        0.063351
       2       2       8       13.113111       13.010380        0.147644
       3       2       8       17.875884       17.765416        0.204095
       4       2       8        1.519006        1.499867        0.041169
       5       2       8        6.651728        6.605074        0.076827
       6       2       8        4.140676        4.080074        0.055897
       7       2       8        4.798250        4.738249        0.066311
      -8       3       8        8.455032        8.428464        0.097497
      -7       3       8        0.452588        0.567274        0.104349
      -6       3       8       11.388602       11.299558        0.128613
      -5       3       8        2.669178        2.667883        0.044850
      -4       3       8        0.849990        0.902995        0.064842
      -3       3       8        7.499012        7.464650        0.092133
      -2       3       8        8.905275        8.937114        0.110676
      -1       3       8        4.527905        4.486870        0.062731
       0       3       8       17.653105       17.502286        0.205754
       1       3       8        8.826171        8.725193        0.099824
       2       3       8        2.371737        2.253486        0.044867
       3       3       8       18.929500       18.993157        0.217374
       4       3       8       13.063824       13.080902        0.146839
       5       3       8        3.236247        3.246999        0.046530
       6       3       8        4.441789        4.454211        0.057849
      -6       4       8        4.737564        4.691375        0.060824
      -5       4       8        8.933092        8.930845        0.105654
      -4       4       8        3.780928        3.752999        0.053134
      -3       4       8        1.341316        1.320341        0.046724
      -2       4       8        1.357230        1.378949        0.046920
      -1       4       8        5.057684        4.992895        0.060755
       0       4       8        4.214089        4.232375        0.054696
       1       4       8       13.715142       13.695620        0.154940
       2       4       8        4.089880        4.134852        0.056494
       3       4       8        8.027530        8.022655        0.092712
       4       4       8        8.145191        8.128715        0.093542
      -4       5       8        5.086642        5.094212        0.065495
      -3       5       8        1.394967        1.248679        0.069697
      -2       5       8        1.890166        1.962371        0.069067
      -1       5       8        1.619493        1.664452        0.050451
       0       5       8        4.559330        4.581484        0.059317
       1       5       8        5.009751        5.032395        0.064800
       2       5       8       15.161940       15.231218        0.176651
      -9       1       9        7.551556        7.491529        0.089502
      -8       1       9        6.587788        6.609614        0.077846
      -7       1       9        5.764081        5.757169        0.068848
      -6       1       9       11.736273       11.826665        0.134787
      -5       1       9       28.983205       29.014996        0.336433
      -4       1       9       11.928161       11.975809        0.140692
      -3       1       9       13.704181       13.659429        0.172027
      -2       1       9        8.293587        8.261174        0.112125
      -1       1       9       23.255095       22.862852        0.279451
       0       1       9       10.740077       10.583950        0.136941
       1       1       9       24.137059       23.964766        0.277638
       2       1       9       23.463849       23.195905        0.266884
       3       1       9        2.175350        2.101119        0.050070
       4       1       9        7.982639        7.978784        0.095384
       5       1       9        2.432405        2.402686        0.044763
       6       1       9       10.359038       10.385567        0.117656
       7       1       9        0.461802        0.609590        0.120611
      -9       2       9        2.053438        2.112416        0.057908
      -8       2       9        2.105056        2.039559        0.045493
      -7       2       9        7.438705        7.367768        0.087932
      -6       2       9        9.997041        9.962128        0.115454
      -5       2       9        0.712504        0.763217        0.078746
      -4       2       9        6.631971        6.585742        0.079899
      -3       2       9       12.813865       12.688972        0.200577
      -2       2       9        7.237725        7.195137        0.098096
      -1       2       9        5.020723        4.931937        0.069736
       0       2       9       13.052323       12.876723        0.151944
       1       2       9        4.848846        4.713597        0.063651
       2       2       9       15.428029       15.488706        0.181191
       3       2       9        2.647715        2.616926        0.045331
       4       2       9        6.677547        6.672930        0.079145
       5       2       9        5.783405        5.772175        0.069631
       6       2       9       10.451607       10.375452        0.121672
      -8       3       9        4.175972        4.273172        0.061878
      -7       3       9        5.545785        5.550856        0.067700
      -6       3       9       10.037522       10.067274        0.115892
      -5       3       9        0.374236        0.380789        0.147765
      -4       3       9       10.828031       10.789810        0.123039
      -3       3       9        3.895455        4.112299        0.054343
      -2       3       9        4.982692        4.972726        0.062634
      -1       3       9        1.895100        1.942756        0.044836
       0       3       9       11.426058       11.310172        0.127597
       1       3       9        5.583429        5.477226        0.066311
       2       3       9        2.075686        2.075307        0.040412
       3       3       9       10.479561       10.677547        0.121032
       4       3       9        4.390950        4.420407        0.058871
       5       3       9        0.898970        1.049428        0.056503
       6       3       9        3.190975        3.496141        0.054629
      -6       4       9        0.593603        0.582580        0.109083
      -5       4       9        0.220990        0.363868        0.174924
      -4       4       9        2.619634        2.634805        0.046544
      -3       4       9        1.217578        1.334691        0.048884
      -2       4       9        0.986398        1.022155        0.058204
      -1       4       9        2.094911        2.077354        0.047182
       0       4       9        4.475833        4.531666        0.057071
       1       4       9        6.178854        6.185386        0.073349
       2       4       9        4.625307        4.625797        0.058303
       3       4       9        5.584610        5.570368        0.070459
       4       4       9        1.764396        1.643229        0.052788
      -3       5       9        3.796453        3.762978        0.064600
      -2       5       9        1.744673        1.768106        0.055418
      -1       5       9        4.763417        4.706379        0.061812
       0       5       9        0.720056        0.511371        0.134277
       1       5       9        1.544565        1.591037        0.052434
      -9       0      10       12.926891       12.958395        0.161520
      -8       0      10        4.642692        4.699362        0.068271
      -7       0      10        2.109776        2.131009        0.049615
      -6       0      10       30.337799       30.391282        0.361796
      -5       0      10       17.811592       17.936555        0.202407
      -4       0      10        2.376584        2.279057        0.077603
      -3       0      10        3.523975        3.669196        0.081579
      -2       0      10       24.342928       23.974987        0.286593
      -1       0      10        3.172420        3.133465        0.091722
       0       0      10       35.128241       34.826427        0.435440
       1       0      10       45.531874       45.177539        0.561062
       2       0      10       10.253643       10.273753        0.132747
       3       0      10        1.879755        1.897182        0.065161
       4       0      10        3.636323        3.603887        0.066515
       5       0      10       14.878118       14.882204        0.171664
       6       0      10       10.288741       10.298544        0.117188
       7       0      10       13.738085       13.732079        0.155261
      -9       1      10        1.914682        1.935097        0.045705
      -8       1      10       10.779761       10.774971        0.125088
      -7       1      10        9.684121        9.668195        0.110947
      -6       1      10       12.647095       12.697638        0.143754
      -5       1      10        9.057076        9.083061        0.104197
      -4       1      10        0.383489        0.358190        0.154474
      -3       1      10        3.365452        3.440349        0.060112
      -2       1      10        9.978726        9.950075        0.148137
      -1       1      10        0.323946        0.271109        0.232379
       0       1      10       21.308973       21.186080        0.243062
       1       1      10       14.916349       14.875483        0.171402
       2       1      10       11.334438       11.403508        0.130532
       3       1      10       16.201049       16.137224        0.182914
       4       1      10        0.852408        0.909890        0.054086
       5       1      10        1.527413        1.494958        0.043097
       6       1      10        0.951963        1.030340        0.064369
       7       1      10        3.168860        3.171277        0.058080
      -9       2      10        4.156948        4.156441        0.057782
      -8       2      10        5.977986        5.979465        0.071419
      -7       2      10       15.804019       15.821504        0.178934
      -6       2      10        5.594385        5.589365        0.066051
      -5       2      10        0.091335        0.375899        0.375899
      -4       2      10        9.828679        9.910903        0.112893
      -3       2      10        5.941700        5.852008        0.088242
      -2       2      10       16.838221       16.559287        0.207835
      -1       2      10       24.054396       23.959967        0.284241
       0       2      10        8.952481        8.942427        0.111798
       1       2      10        3.821362        3.725319        0.062669
       2       2      10       15.339766       15.227607        0.171046
       3       2      10        5.888822        5.892198        0.070343
       4       2      10       11.285188       11.250333        0.127384
       5       2      10       11.115596       11.249444        0.127394
       6       2      10        2.186529        2.177889        0.052001
      -8       3      10        5.525927        5.584264        0.072005
      -7       3      10        6.081199        5.958943        0.074897
      -6       3      10        1.303011        1.331916        0.053010
      -5       3      10        4.524793        4.519513        0.057227
      -4       3      10       14.378887       14.168274        0.170060
      -3       3      10        8.011353        7.949906        0.095162
      -2       3      10        8.397626        8.377947        0.097428
      -1       3      10       10.068517       10.018982        0.113428
       0       3      10        1.983043        2.070652        0.042155
       1       3      10        1.555828        1.609472        0.042692
       2       3      10        2.804660        2.744631        0.043206
       3       3      10        0.898663        0.809630        0.069022
       4       3      10        5.555819        5.550676        0.072446
       5       3      10       10.966021       11.062549        0.125457
      -6       4      10        2.507470        2.413587        0.048592
      -5       4      10        8.813788        8.705630        0.100690
      -4       4      10        3.076643        3.039145        0.047456
      -3       4      10       11.077380       11.068424        0.128131
      -2       4      10        8.833254        8.822925        0.102432
      -1       4      10        0.016892        0.373095        0.373095
       0       4      10        7.266859        7.231390        0.083663
       1       4      10        0.330018        0.307246        0.185591
       2       4      10        2.329706        2.336236        0.044098
       3       4      10        5.942938        5.968752        0.072652
      -2       5      10        3.255219        3.225058        0.104962
      -1       5      10        6.867925        6.912670        0.081711
      -9       1      11        4.661476        4.642413        0.059837
      -8       1      11        2.298103        2.304778        0.042500
      -7       1      11       12.227958       12.194261        0.138142
      -6       1      11        3.660023        3.592353        0.051026
      -5       1      11        0.766104        0.822192        0.077276
      -4       1      11        2.390498        2.394932        0.052732
      -3       1      11       22.448224       22.218911        0.268284
      -2       1      11       16.031448       15.924823        0.182841
      -1       1      11       15.063720       14.949247        0.171900
       0       1      11       25.170700       24.809071        0.288467
       1       1      11        0.353499        0.346987        0.200358
       2       1      11        2.314224        2.276972        0.056251
       3       1      11        6.501392        6.471476        0.076243
       4       1      11       19.836112       20.014245        0.225864
       5       1      11        9.526664        9.525755        0.108589
       6       1      11       10.038197        9.976673        0.116196
      -8       2      11        8.094442        8.051956        0.093564
      -7       2      11        8.521926        8.537798        0.100204
      -6       2      11        0.837591        0.853288        0.057926
      -5       2      11       11.346474       11.308404        0.129406
      -4       2      11        4.872075        4.939129        0.062348
      -3       2      11        8.578733        8.435994        0.113915
      -2       2      11        6.544144        6.483672        0.082969
      -1       2      11       15.182772       14.983324        0.180622
       0       2      11        2.038352        2.062935        0.060312
       1       2      11        5.156961        5.141790        0.065078
       2       2      11        9.996881        9.935140        0.112615
       3       2      11        5.392330        5.348925        0.066217
       4       2      11        1.949034        1.939794        0.046463
       5       2      11        5.720154        5.811884        0.071327
       6       2      11        4.297183        4.288939        0.060701
      -7       3      11        0.898917        0.919783        0.071196
      -6       3      11        3.780639        3.756328        0.054842
      -5       3      11        1.334112        1.328119        0.053521
      -4       3      11        8.077429        8.036293        0.093120
      -3       3      11        2.128226        2.146602        0.047888
      -2       3      11        7.986041        7.914354        0.093932
      -1       3      11       11.469809       11.545562        0.131097
       0       3      11        2.113932        2.105802        0.041704
       1       3      11        6.993044        6.900000        0.081349
       2       3      11        0.782894        0.861278        0.086101
       3       3      11        7.072759        7.155837        0.086537
       4       3      11        1.037138        1.118392        0.099373
       5       3      11        8.237589        8.213404        0.096877
      -5       4      11        1.082184        1.092474        0.069684
      -4       4      11        0.587929        0.520481        0.120981
      -3       4      11        3.539813        3.527464        0.050108
      -2       4      11        7.519508        7.571922        0.089008
      -1       4      11        3.073371        3.065828        0.050003
       0       4      11        1.402765        1.530392        0.048029
       1       4      11        2.094056        2.161157        0.045218
       2       4      11        0.839084        0.879886        0.069208
       3       4      11        0.307470        0.471805        0.140595
      -9       0      12        0.050770        0.604070        0.183713
      -8       0      12        3.153397        3.172538        0.058377
      -7       0      12        4.119408        4.172050        0.074002
      -5       0      12       11.775076       11.792794        0.148912
      -4       0      12       27.582624       27.531981        0.343013
      -3       0      12       21.249141       21.504186        0.260598
      -2       0      12        7.186890        7.216647        0.113338
      -1       0      12       18.616665       18.389127        0.224601
       0       0      12        6.434914        6.466529        0.107756
       1       0      12        4.366693        4.347183        0.082561
       2       0      12       15.445367       15.228592        0.211268
       3       0      12       29.265030       29.526768        0.360006
       4       0      12        2.894945        2.988076        0.070492
       5       0      12        7.387056        7.306983        0.086595
       6       0      12       17.087759       17.142345        0.195074
      -9       1      12        0.459187        0.630238        0.108702
      -8       1      12        2.470120        2.374131        0.041944
      -7       1      12        3.077368        3.005761        0.044309
      -6       1      12       11.560465       11.583609        0.130662
      -5       1      12        8.851284        8.997277        0.104303
      -4       1      12       16.051761       15.973415        0.182912
      -3       1      12       12.932016       12.973049        0.158214
      -2       1      12        5.443842        5.438566        0.078062
      -1       1      12       16.392418       16.273291        0.189759
       0       1      12        0.796932        0.751132        0.101209
       1       1      12        2.466763        2.578178        0.087234
       2       1      12        8.688732        8.686714        0.105339
       3       1      12        5.885644        5.784203        0.069485
       4       1      12        5.927397        5.986986        0.071160
       5       1      12       13.218390       13.182564        0.149146
       6       1      12        1.488384        1.444403        0.061544
      -8       2      12        5.173113        5.082126        0.062763
      -7       2      12        5.060261        5.094016        0.061720
      -6       2      12        5.392790        5.428167        0.065146
      -5       2      12        8.719583        8.805169        0.100113
      -4       2      12        1.540903        1.629172        0.053608
      -3       2      12        2.581440        2.595111        0.051865
      -2       2      12       18.492012       18.346934        0.207750
      -1       2      12       10.376069       10.205881        0.127190
       0       2      12        7.288404        7.261680        0.084703
       1       2      12        6.786114        6.773994        0.079818
       2       2      12        1.069940        1.087336        0.053895
       3       2      12        8.212380        8.255665        0.099134
       4       2      12       17.858398       17.788198        0.202977
       5       2      12        8.263633        8.305781        0.100905
      -7       3      12        1.840765        1.801166        0.052452
      -6       3      12        1.153079        1.652876        0.051564
      -5       3      12        1.523385        1.479899        0.057014
      -4       3      12        6.316483        6.257316        0.075892
      -3       3      12       11.561532       11.632712        0.134887
      -2       3      12       16.517721       16.414932        0.184713
      -1       3      12        0.867659        0.881306        0.061245
       0       3      12        4.688117        5.474212        0.068567
       1       3      12       10.471066       10.452751        0.120278
       2       3      12        3.448813        3.483102        0.057609
       3       3      12       10.202648       10.240117        0.117864
       4       3      12        0.109247        0.418450        0.418450
      -5       4      12        2.530601        2.470445        0.051892
      -4       4      12        0.995714        1.141184        0.061137
      -3       4      12        3.127257        3.058627        0.050704
      -2       4      12        0.627882        0.551181        0.127624
      -1       4      12        8.175902        8.168843        0.096855
       0       4      12        8.885072        8.794259        0.102022
       1       4      12        2.248326        2.206830        0.047733
       2       4      12       10.591309       10.587256        0.121598
      -8       1      13        0.287891        0.256905        0.214478
      -7       1      13        5.543353        5.489718        0.065605
      -6       1      13        3.950521        3.990865        0.051448
      -5       1      13        5.368310        5.349579        0.064411
      -4       1      13        7.007796        6.972087        0.083909
      -3       1      13        1.634792        1.676067        0.060579
      -2       1      13       10.116102        9.990195        0.118063
      -1       1      13        4.226614        4.220782        0.092828
       0       1      13        9.014140        8.926646        0.121136
       1       1      13        4.603614        4.607819        0.059303
       2       1      13       19.225742       19.206509        0.217039
       3       1      13       10.518496       10.538975        0.119282
       4       1      13        4.444498        4.333474        0.057729
       5       1      13        7.181863        7.215747        0.088545
      -8       2      13        2.583104        2.671573        0.049341
      -7       2      13        4.062743        4.044750        0.052632
      -6       2      13        0.846559        0.774919        0.070363
      -5       2      13       15.346782       15.340469        0.178016
      -4       2      13        3.275840        3.268792        0.054760
      -3       2      13       13.049905       12.991151        0.146308
      -2       2      13        9.798925        9.791221        0.115271
      -1       2      13        6.419799        6.340347        0.077360
       0       2      13        5.622056        5.613021        0.068023
       1       2      13        9.247698        9.253000        0.107071
       2       2      13       10.572405       10.639079        0.122901
       3       2      13        2.979652        3.059771        0.071093
       4       2      13        9.270474        9.275829        0.116953
      -7       3      13        4.977410        4.934572        0.067437
      -6       3      13        4.588831        4.678782        0.062831
      -5       3      13        0.331952        0.290345        0.232035
      -4       3      13        1.753624        1.797498        0.049700
      -3       3      13        5.454469        5.469095        0.069928
      -2       3      13        3.441504        3.466987        0.048362
      -1       3      13        1.959560        1.911099        0.042891
       0       3      13        0.313999        0.391280        0.391280
       1       3      13        9.522558        9.572147        0.112126
       2       3      13        0.581350        0.535164        0.151627
       3       3      13        6.260961        6.162954        0.075343
      -4       4      13        9.537821        9.650648        0.118492
      -3       4      13       10.201847       10.219100        0.116130
      -2       4      13        5.895338        5.838407        0.083062
      -1       4      13        0.996488        1.083559        0.064098
       0       4      13        4.416550        4.465871        0.058490
       1       4      13        5.060381        5.112534        0.069023
      -8       0      14       12.027020       12.000000        0.142513
      -7       0      14        5.799260        6.413423        0.092189
      -6       0      14        9.150036        9.185968        0.104888
      -5       0      14        1.480064        1.381014        0.057647
      -4       0      14        2.397820        2.406013        0.069991
      -3       0      14        7.489852        7.479305        0.105296
      -2       0      14       13.310133       13.280060        0.158323
      -1       0      14       12.333705       12.191390        0.168911
       0       0      14       12.867529       12.787494        0.148269
       1       0      14       16.385187       16.439891        0.207207
       2       0      14       17.429650       17.591475        0.224265
       3       0      14        3.408801        3.407932        0.070118
       4       0      14        0.430192        0.429535        0.258947
       5       0      14        6.993311        6.961178        0.099036
      -8       1      14        1.293320        1.231016        0.052839
      -7       1      14        7.031378        7.016338        0.086547
      -6       1      14        8.486234        8.447781        0.096913
      -5       1      14        9.221208        9.178508        0.104313
      -4       1      14        7.236333        7.305956        0.084945
      -3       1      14        1.031343        1.128317        0.061734
      -2       1      14        7.646447        7.614854        0.091623
      -1       1      14       11.955827       11.870552        0.133857
       0       1      14        5.355128        5.326443        0.067641
       1       1      14       19.874240       19.984744        0.225949
       2       1      14        3.151310        3.139363        0.051257
       3       1      14        1.402113        1.426079        0.065050
       4       1      14        2.732001        2.670487        0.070891
       5       1      14        0.934811        0.899389        0.182381
      -7       2      14        3.381981        3.396027        0.052526
      -6       2      14        4.591777        4.570011        0.058914
      -5       2      14        1.447605        1.547223        0.048090
      -4       2      14        8.537536        8.514987        0.098634
      -3       2      14        1.559539        1.627513        0.056558
      -2       2      14        6.612495        6.610219        0.077762
      -1       2      14        2.002686        1.961199        0.044274
       0       2      14       13.510938       13.509626        0.151857
       1       2      14        4.546838        4.512206        0.061251
       2       2      14        2.281557        2.290262        0.048923
       3       2      14        5.072762        4.956511        0.063352
       4       2      14        5.833889        5.922668        0.075105
      -6       3      14       13.489882       13.393655        0.151677
      -5       3      14        1.605587        1.630552        0.054164
      -4       3      14       10.133331       10.003499        0.117145
      -3       3      14       14.991491       14.923806        0.173552
      -2       3      14        4.046726        3.967115        0.053804
      -1       3      14        9.222852        9.188634        0.107115
       0       3      14        9.424753        9.431384        0.109850
       1       3      14        6.853123        6.887089        0.082091
       2       3      14        5.190021        5.236315        0.066789
       3       3      14       12.511774       12.601984        0.143653
      -3       4      14        4.354939        4.342465        0.060059
      -2       4      14        5.274751        5.371592        0.067914
      -1       4      14        3.334512        3.357678        0.052984
      -8       1      15        7.206787        7.227379        0.084900
      -7       1      15        6.620096        6.646578        0.080681
      -6       1      15        3.331536        3.472031        0.049167
      -5       1      15       11.313438       11.317685        0.131980
      -4       1      15        0.619804        0.603241        0.106150
      -3       1      15        0.667016        0.573672        0.127466
      -2       1      15        6.005424        5.983979        0.073141
      -1       1      15        5.774688        5.783943        0.070626
       0       1      15        3.358699        3.275973        0.052466
       1       1      15        3.583478        3.616767        0.058537
       2       1      15        4.096587        4.143066        0.057727
       3       1      15        3.059400        3.056845        0.055229
       4       1      15        5.455805        5.473847        0.071533
      -7       2      15       11.691147       11.623683        0.138910
      -6       2      15        3.022986        3.057270        0.054804
      -5       2      15        6.198819        6.225994        0.075709
      -4       2      15       10.568504       10.609430        0.120388
      -3       2      15        9.594858        9.570789        0.114733
      -2       2      15        2.682505        2.619943        0.067473
      -1       2      15        6.302253        6.237708        0.080273
       0       2      15       17.507107       17.553917        0.198226
       1       2      15        1.653400        1.570891        0.053229
       2       2      15        6.335863        6.331666        0.079707
       3       2      15        1.948312        1.965579        0.053983
      -5       3      15        2.793713        2.766749        0.072255
      -4       3      15        4.289739        4.369096        0.058644
      -3       3      15        2.233830        2.220901        0.046734
      -2       3      15        6.010188        5.995999        0.073415
      -1       3      15        4.386055        4.463743        0.057838
       0       3      15        0.828543        1.046805        0.063036
       1       3      15        1.652431        1.714672        0.052234
       2       3      15        4.074385        4.010237        0.057769
      -7       0      16        4.820210        4.827215        0.070745
      -6       0      16       20.481031       20.571582        0.237621
      -5       0      16        0.614133        0.256320        0.256320
      -4       0      16       13.590037       13.546955        0.161142
      -3       0      16        6.605311        6.595908        0.082537
      -2       0      16        6.083172        6.049380        0.093711
      -1       0      16        8.532211        8.504411        0.102268
       0       0      16        5.872892        6.094096        0.095096
       1       0      16        6.208307        6.170575        0.085183
       2       0      16       10.589035       10.637669        0.130528
       3       0      16        5.946865        5.954158        0.097794
      -7       1      16        4.340823        4.417579        0.059712
      -6       1      16        1.389535        1.431468        0.045935
      -5       1      16       13.279901       13.360015        0.152063
      -4       1      16        8.438045        8.386179        0.096185
      -3       1      16       10.134372       10.086129        0.116174
      -2       1      16        1.851898        1.934451        0.058285
      -1       1      16        4.449259        4.446684        0.063306
       0       1      16        3.431045        3.422280        0.056719
       1       1      16        8.574923        8.626587        0.100333
       2       1      16        1.285078        1.317498        0.090876
       3       1      16       13.605888       13.680643        0.155851
      -6       2      16        1.085523        0.989646        0.074551
      -5       2      16        3.260752        3.242530        0.054427
      -4       2      16        5.730877        5.773907        0.070048
      -3       2      16        6.841796        6.848576        0.080785
      -2       2      16       10.971832       10.956277        0.123918
      -1       2      16        0.379006        0.493964        0.149725
       0       2      16        2.988867        2.960372        0.062183
       1       2      16        4.249135        4.232848        0.063315
       2       2      16        6.381182        6.431252        0.077828
      -4       3      16        3.665926        3.649246        0.077552
      -3       3      16        0.088129        0.302655        0.280294
      -2       3      16       10.298736       10.259630        0.116652
      -1       3      16       19.298725       19.280560        0.220392
       0       3      16        1.896855        1.942035        0.050290
      -6       1      17        1.853660        1.801805        0.048208
      -5       1      17        7.297397        7.257892        0.084608
      -4       1      17        3.806399        3.831710        0.058515
      -3       1      17       13.811902       13.788401        0.155720
      -2       1      17        9.900046        9.857535        0.113409
      -1       1      17        2.317560        2.311926        0.066174
       0       1      17        7.940988        8.002625        0.096804
       1       1      17        3.441336        3.426806        0.086297
       2       1      17        3.737041        3.722499        0.063401
      -5       2      17        5.098478        5.026331        0.064778
      -4       2      17        4.914514        4.896734        0.064550
      -3       2      17        1.780887        1.854912        0.049116
      -2       2      17       13.336795       13.267630        0.150465
      -1       2      17        0.343768        0.453652        0.178879
       0       2      17        0.200730        0.410244        0.210244
       1       2      17        3.556895        3.673418        0.055408
      -6       0      18        7.091253        7.149126        0.093702
      -5       0      18        9.292176        9.181503        0.110395
      -4       0      18       20.682846       20.742227        0.239545
      -3       0      18       10.363762       10.389899        0.141484
      -2       0      18        4.050009        3.942334        0.072192
      -1       0      18       13.900542       13.945967        0.157566
       0       0      18        1.351108        2.508525        0.214381
       1       0      18       16.719834       16.707184        0.192645
      -5       1      18        1.310827        1.282420        0.059227
      -4       1      18        1.790181        1.683568        0.052954
      -3       1      18       11.136793       11.158405        0.127539
      -2       1      18        5.263984        5.292920        0.074683
      -1       1      18        6.962701        6.983051        0.087618
       0       1      18        9.031587        9.087464        0.106039
       1       1      18        3.660342        3.662103        0.089289
      -4       2      18        5.000816        4.980261        0.064063
      -3       2      18       11.889787       11.944455        0.135983
      -2       2      18        9.450334        9.466678        0.111573
      -1       2      18        4.236960        4.155358        0.061949
       0       2      18        6.159671        6.160763        0.156431
      -4       1      19       13.135084       13.194317        0.152461
      -3       1      19        0.912439        0.978775        0.084459
      -2       1      19        2.348886        2.362478        0.059610
      -1       1      19        5.621579        5.618541        0.093145

# start Validation Reply Form
_vrf_PLAT417_HAR_BLYP_oxa03_06
;
PROBLEM: Short Inter D-H..H-D
RESPONSE: This is a very strong hydrogen bond and this is the reason why
the distance is so short.
;
# end Validation Reply Form
