# Supplementary material for: On the accuracy and precision of X-ray and neutron diffraction results as a function of resolution and the electron density model
Source: IUCrJ. 2020 Aug 25;7(Pt 5):920–33. doi: 10.1107/S2052252520010441 (PMC7467170; doi:10.1107/S2052252520010441)
Supplement: Supplementary file 2 [file m-07-00920-sup2.zip › cif_deposition/HAR_BLYP_oxa03_12.cif]

# ========================
# TONTO generated CIF file
# ========================

data_HAR_BLYP_oxa03_12

_audit_creation_date               2016-1-13
_audit_creation_method             'Tonto 3.2.0 v. 196f026'

# --------------------
# Chemical information
# --------------------

_chemical_formula_sum             'C2 H6 O6'
_chemical_formula_moiety          'C2 H2 O4, 2(H2 O)'
_chemical_formula_weight           126.07
_chemical_compound_source          'see text'
_chemical_absolute_configuration   unk

# --------------------
# Symmetry information
# --------------------

_symmetry_cell_setting             Monoclinic
_symmetry_space_group_name_H-M     'P 21/c'
_symmetry_space_group_name_Hall    '-P 2ybc'
_symmetry_Int_Tables_number        '14'

loop_
    _symmetry_equiv_pos_as_xyz
'+x, +y, +z'
'-x, -y, -z'
'-x, +y+1/2, -z+1/2'
'+x, -y+1/2, +z+1/2'

# ---------------------
# Unit cell information
# ---------------------

_cell_length_a                6.0910(3) 
_cell_length_b                3.4928(2) 
_cell_length_c                11.8372(6) 
_cell_angle_alpha             90.00 
_cell_angle_beta              103.901(2) 
_cell_angle_gamma             90.00 
_cell_volume                   244.46(2) 

_cell_formula_units_Z             2
_cell_measurement_temperature     100(1)
_cell_measurement_reflns_used        9961
_cell_measurement_theta_min          3.4457
_cell_measurement_theta_max          55.5537
_exptl_crystal_density_diffrn     1.713 
_exptl_crystal_F_000              132 
_exptl_absorpt_coefficient_mu     0.181 
_exptl_crystal_description        unspecified
_exptl_crystal_size_max              0.362                
_exptl_crystal_size_mid              0.210  
_exptl_crystal_size_min              0.208
_exptl_crystal_colour             colourless
_exptl_absorpt_correction_type    multi-scan
_exptl_absorpt_process_details
;
 Absorption correction done by SORTAV
 Blessing, R. H.: (1995) Acta Cryst. A51, 33-38
;
_exptl_absorpt_correction_T_min    0.936
_exptl_absorpt_correction_T_max    0.976

#=======================================================================

# EXPERIMENTAL DATA

_diffrn_reflns_av_R_equivalents   0.0000
_diffrn_reflns_av_unetI/netI      0.0262
_diffrn_reflns_limit_h_max        13
_diffrn_reflns_limit_h_min        -14
_diffrn_reflns_limit_k_max        8
_diffrn_reflns_limit_k_min        0
_diffrn_reflns_limit_l_max        27
_diffrn_reflns_limit_l_min        0
_diffrn_reflns_number             3051
_diffrn_reflns_theta_full         26.00
_diffrn_reflns_theta_max          54.82
_diffrn_reflns_theta_min          3.45
_diffrn_ambient_temperature       100(1)
_diffrn_detector_area_resol_mean  ?
_diffrn_measured_fraction_theta_full 0.990
_diffrn_measured_fraction_theta_max 0.985
_diffrn_measurement_device_type   'Bruker APEX-II CCD'
_diffrn_measurement_method        '\f and \w scans'
_diffrn_radiation_monochromator   'graphite'
_diffrn_radiation_type            MoK\a
_diffrn_radiation_wavelength      0.71073
_diffrn_source                    'fine-focus sealed tube'
_diffrn_standards_number          0
_reflns_number_gt                 2674
_reflns_number_total              3051
_reflns_threshold_expression      >0sigma(F)

#  
# Refinement details
#  
_refine_special_details          
;
  .  H thermal motions refined anisotropically.
  .  Hirshfeld atom refinement (HAR):
     .  Uses aspherical atomic scattering factors
        obtained from Hirshfeld partitioning of a
        gaussian quantum chemical wavefunction.
     .  Hirshfeld weight functions obtained from
        spherically averaged unrestricted atomic
        densities.
  .  Wavefunction type : rks becke88lyp using cluster
 charges, radius=8.0 angstrom
  .  Gaussian basis set: cc pVTZ
  .  Refinement based on |F| with weight=1/sigma(|F|)
  .  Negative |F|^^2 were pruned from the data
  .  Eigenvalues < 0.1E-04 removed from normal equations
  .  Reflection used in the refinement appear below
  .  Refined using the Tonto program:
     .  Version: 3.2 v. 196f026
     .  Platform: INTEL-ifort-on-LINUX
     .  Build date: Wed Feb  4 17:27:23 CET 2015
;

# Standard CIF keys and data

_refine_ls_structure_factor_coeff  F
_refine_ls_matrix_type             full
_refine_ls_R_factor_gt             0.0192
_refine_ls_wR_factor_gt            0.0253
_refine_ls_goodness_of_fit_ref     1.436806
_refine_ls_number_reflns           3051
_refine_ls_number_parameters       64
_refine_ls_number_restraints       0
_refine_ls_number_constraints      0
_refine_ls_hydrogen_treatment      refall
_refine_ls_weighting_scheme        sigma
_refine_ls_weighting_details       'w=1/\s(F)'
_refine_ls_shift/su_max            0.0100
_refine_ls_extinction_method       none

_refine_diff_density_max               0.168013
_refine_diff_density_min              -0.139299

# ---------------------
# Coordinates and ADP's
# ---------------------

loop_
_atom_site_label
_atom_site_fract_x
_atom_site_fract_y
_atom_site_fract_z
_atom_site_adp_type
_atom_site_occupancy
O1 0.43485(2) 0.44405(4) 0.34986(1) Uani 1.000000000
O2 0.24236(2) 0.74260(4) 0.46369(1) Uani 1.000000000
C1 0.40308(2) 0.55879(4) 0.44799(1) Uani 1.000000000
H1 0.303(1) 0.522(2) 0.2792(7) Uani 1.000000000
O5 0.13004(2) 0.63112(4) 0.17857(1) Uani 1.000000000
H3 0.191(1) 0.695(2) 0.1143(6) Uani 1.000000000
H4 0.012(1) 0.457(2) 0.1500(6) Uani 1.000000000

loop_
_atom_site_aniso_label
_atom_site_aniso_U_11
_atom_site_aniso_U_22
_atom_site_aniso_U_33
_atom_site_aniso_U_12
_atom_site_aniso_U_13
_atom_site_aniso_U_23
O1 0.01238(4) 0.01842(5) 0.00754(4) 0.00459(3) 0.00173(3) -0.00065(3)
O2 0.01074(4) 0.01753(5) 0.00913(4) 0.00531(3) 0.00114(3) -0.00067(3)
C1 0.00883(4) 0.01095(4) 0.00751(4) 0.00164(3) 0.00134(3) -0.00006(3)
H1 0.034(3) 0.044(5) 0.030(5) -0.007(3) 0.030(4) -0.014(4)
O5 0.01025(4) 0.01757(5) 0.00899(4) -0.00182(3) 0.00085(3) 0.00098(3)
H3 0.029(3) 0.042(4) 0.028(4) 0.002(3) 0.012(3) 0.010(3)
H4 0.028(3) 0.042(4) 0.033(4) -0.020(3) 0.009(3) -0.003(3)

loop_
_geom_bond_atom_site_label_1
_geom_bond_atom_site_label_2
_geom_bond_distance
 O1 C1 1.2866(2)
 O2 C1 1.2216(2)
 O1 H1 1.047(9)
 O5 H3 0.951(7)
 O5 H4 0.943(6)

loop_
_geom_angle_atom_site_label_1     
_geom_angle_atom_site_label_2
_geom_angle_atom_site_label_3
_geom_angle     
 O1 C1 O2  126.93(1)
 C1 O1 H1 112.7(3)
 H3 O5 H4 106.1(6)

# Standard CIF keys and data

# ---------------
# Reflection data
# ---------------

loop_
    _diffrn_refln_index_h
    _diffrn_refln_index_k
    _diffrn_refln_index_l
    _diffrn_refln_F_calc
    _diffrn_refln_F_meas
    _diffrn_refln_F_sigma
       1       0       0       33.046518       34.093841        0.369814
       2       0       0        7.978300        8.701437        0.129331
       3       0       0       33.281554       33.881411        0.460310
       4       0       0       11.434172       11.485643        0.138837
       5       0       0       13.428376       13.381704        0.162400
       6       0       0       25.934657       25.587497        0.303114
       7       0       0       17.646698       17.553632        0.196789
       8       0       0        8.867182        8.888532        0.106106
       9       0       0        7.182814        7.440564        0.089238
      10       0       0        4.631549        4.919451        0.071462
      11       0       0        9.803909        9.924465        0.118140
      12       0       0        2.031279        2.167625        0.080594
      13       0       0        0.701096        1.009356        0.419356
       1       1       0       66.333713       67.153332        0.823927
       2       1       0       31.846831       32.887536        0.382305
       3       1       0       17.756519       17.830031        0.201645
       4       1       0        2.755817        2.670056        0.054124
       5       1       0        1.055438        1.103857        0.082877
       6       1       0        1.403120        1.311259        0.051457
       7       1       0       15.477286       15.333949        0.172815
       8       1       0        0.024458        0.374833        0.374833
       9       1       0        9.782440        9.755204        0.114353
      10       1       0        5.313755        5.387300        0.071286
      11       1       0        0.451389        0.341467        0.309845
      12       1       0        4.993919        5.161008        0.074162
      13       1       0        1.947667        1.818873        0.251902
       1       2       0       30.307788       30.568611        0.355369
       2       2       0       38.491595       38.774476        0.447723
       3       2       0        2.466675        2.292815        0.051922
       4       2       0       18.484925       18.442614        0.211322
       5       2       0        8.428930        8.278164        0.101184
       6       2       0        0.423112        0.620806        0.087983
       7       2       0       10.134417       10.092572        0.119608
       8       2       0       11.038513       11.070682        0.134504
       9       2       0        2.263238        2.268281        0.048214
      10       2       0        5.186248        5.240324        0.066351
      11       2       0        0.625447        0.689928        0.135671
      12       2       0        1.390928        1.242699        0.092481
      13       2       0        1.735773        1.548192        0.304890
       1       3       0        7.455341        7.453321        0.100363
       2       3       0        6.109166        6.069596        0.074015
       3       3       0       14.250324       14.708501        0.165805
       4       3       0        4.041603        4.104510        0.056671
       5       3       0       18.835751       18.633840        0.209943
       6       3       0        0.170391        1.262616        0.040692
       7       3       0        1.327786        1.306254        0.042530
       8       3       0        7.162980        7.120323        0.084131
       9       3       0        2.462342        2.525945        0.047639
      10       3       0        1.548779        1.497097        0.057618
      11       3       0        7.531992        7.500800        0.107222
      12       3       0        3.611424        3.622016        0.085210
       0       4       0        2.826811        2.775212        0.058615
       1       4       0        7.210147        7.187002        0.083060
       2       4       0        6.083959        6.035396        0.074355
       3       4       0        4.290621        4.250294        0.059351
       4       4       0       13.910924       13.858211        0.158941
       5       4       0        5.130322        5.125719        0.070128
       6       4       0        7.011294        7.002357        0.081880
       7       4       0        5.427285        5.370289        0.067836
       8       4       0        0.213058        0.363593        0.198064
       9       4       0        0.187730        0.402244        0.402244
      10       4       0        2.708727        2.717296        0.063205
      11       4       0        2.137415        2.126899        0.157483
       1       5       0        3.550201        3.535392        0.050425
       2       5       0        5.771218        5.768015        0.069945
       3       5       0        7.132734        7.138277        0.084767
       4       5       0        0.740047        0.664756        0.115028
       5       5       0        3.884214        3.908324        0.053976
       6       5       0        8.900066        9.027735        0.103947
       7       5       0        6.370862        6.365925        0.077125
       8       5       0        1.750045        1.801555        0.062015
       9       5       0        0.003477        0.413884        0.238955
      10       5       0        2.374620        2.401291        0.092244
       1       6       0        4.284644        4.409762        0.062579
       2       6       0        1.622601        1.598624        0.058852
       3       6       0        0.425872        1.238507        0.078335
       4       6       0        1.677749        1.623145        0.073726
       5       6       0        4.487566        4.565194        0.072200
       6       6       0        5.807542        6.144184        0.078378
       7       6       0        1.532651        1.566972        0.069440
       8       6       0        0.677828        0.476235        0.230675
       9       6       0        0.254834        0.545069        0.545069
       1       7       0        2.508034        2.325425        0.077737
       2       7       0        1.894159        1.816425        0.067254
       3       7       0        1.897296        1.858037        0.061651
       4       7       0        0.946210        0.719166        0.160955
       5       7       0        2.303062        2.234994        0.063935
       6       7       0        2.339183        2.382037        0.071020
       0       8       0        0.611637        0.572626        0.572626
       1       8       0        3.633342        3.554153        0.097709
     -13       1       1        2.838209        2.810053        0.209323
     -12       1       1        2.370516        2.398333        0.067046
     -11       1       1        0.798562        0.754586        0.169180
     -10       1       1        3.165366        3.178522        0.054902
      -9       1       1        1.163940        1.078425        0.055683
      -8       1       1        9.192753        9.217538        0.104196
      -7       1       1        7.280707        7.211935        0.081928
      -6       1       1        1.989224        2.019752        0.049499
      -5       1       1       12.783902       12.736562        0.145692
      -4       1       1       15.908014       16.321458        0.184854
      -3       1       1       30.374407       30.735484        0.353417
      -2       1       1       22.791207       23.559075        0.279899
      -1       1       1       90.840500       90.033549        0.995411
       0       1       1       36.217218       36.941169        0.416520
       1       1       1       10.278078       10.606130        0.125195
       2       1       1       13.709689       13.991783        0.161744
       3       1       1       35.320753       35.990554        0.414720
       4       1       1       20.974425       20.994761        0.241689
       5       1       1       17.642312       17.624982        0.203157
       6       1       1       23.005887       22.900218        0.261755
       7       1       1        1.805769        1.772400        0.038358
       8       1       1        1.135969        1.054040        0.051393
       9       1       1        0.802946        0.922876        0.078601
      10       1       1        9.672748        9.767292        0.112449
      11       1       1        3.338815        3.313457        0.065227
      12       1       1        3.131111        3.167807        0.077661
      13       1       1        2.519205        2.490883        0.196782
     -13       2       1        3.477092        3.426222        0.173685
     -12       2       1        6.247511        6.238590        0.089037
     -11       2       1        2.800985        2.850000        0.054575
     -10       2       1        1.247849        1.164388        0.076638
      -9       2       1        3.722589        3.786819        0.053724
      -8       2       1       10.765861       10.700000        0.125975
      -7       2       1        0.094691        0.265707        0.183244
      -6       2       1       14.349099       14.236924        0.159282
      -5       2       1        5.187478        5.152087        0.064848
      -4       2       1       12.381433       12.235604        0.141390
      -3       2       1       15.427730       15.481279        0.178992
      -2       2       1       20.728339       20.787977        0.237308
      -1       2       1       20.113915       20.081584        0.231143
       0       2       1       14.635160       14.811820        0.169415
       1       2       1       27.688944       27.840977        0.336977
       2       2       1        2.146485        2.240000        0.060252
       3       2       1        4.932914        4.676644        0.065462
       4       2       1       14.711810       14.441953        0.164348
       5       2       1        8.680196        8.455886        0.097357
       6       2       1        5.235440        5.215554        0.062399
       7       2       1        5.578022        5.488807        0.066630
       8       2       1        7.915651        7.911953        0.097415
       9       2       1        3.274295        3.293023        0.051110
      10       2       1        2.235419        2.232846        0.051837
      11       2       1        5.920770        5.880561        0.078579
      12       2       1        0.264719        0.347131        0.347131
      13       2       1        2.941715        2.642385        0.200746
     -12       3       1        2.150357        2.169677        0.069463
     -11       3       1        1.736546        1.726934        0.059600
     -10       3       1        2.731054        2.862709        0.053100
      -9       3       1        2.840176        2.774347        0.050067
      -8       3       1        0.884685        0.839702        0.073478
      -7       3       1        2.406955        2.412364        0.043081
      -6       3       1        6.211213        6.173735        0.078409
      -5       3       1        7.656316        7.531268        0.086807
      -4       3       1        3.834923        3.833275        0.052138
      -3       3       1        3.310645        3.268639        0.052119
      -2       3       1       20.315710       20.387496        0.231604
      -1       3       1        0.443432        0.491426        0.120751
       0       3       1       12.140225       12.137957        0.146293
       1       3       1        9.565345        9.444734        0.112800
       2       3       1        9.317809        9.228163        0.105554
       3       3       1        2.468697        2.396769        0.052798
       4       3       1       10.372250       10.300485        0.121094
       5       3       1        8.775085        8.761792        0.100441
       6       3       1        0.401666        0.325269        0.149770
       7       3       1        9.042359        8.970953        0.109125
       8       3       1        0.747587        0.739797        0.076020
       9       3       1        4.342069        4.369668        0.061536
      10       3       1        2.004122        1.988140        0.056043
      11       3       1        2.479485        2.498700        0.067116
      12       3       1        0.901178        0.880852        0.495625
     -11       4       1        1.973619        1.995871        0.100033
     -10       4       1        0.049076        0.267582        0.267582
      -9       4       1        5.822805        5.893895        0.087950
      -8       4       1        7.905635        7.920669        0.092387
      -7       4       1        7.897148        7.963793        0.095439
      -6       4       1        4.778573        4.786335        0.060131
      -5       4       1        3.053679        3.065306        0.047591
      -4       4       1        0.732165        0.733826        0.065469
      -3       4       1        7.812348        7.795255        0.094281
      -2       4       1        6.911388        6.864765        0.080076
      -1       4       1        4.192557        4.087053        0.055428
       0       4       1        5.956996        5.844142        0.074480
       1       4       1        1.361405        1.345548        0.047011
       2       4       1        0.188826        0.243516        0.223516
       3       4       1        0.963276        1.002946        0.054262
       4       4       1        1.246000        1.190756        0.049353
       5       4       1        3.664630        3.589429        0.051068
       6       4       1        0.323312        0.256515        0.256515
       7       4       1        2.085288        2.047169        0.044396
       8       4       1        2.568614        2.530790        0.047667
       9       4       1        2.658121        2.679496        0.053549
      10       4       1        3.884493        3.809199        0.063135
      11       4       1        3.164602        3.219627        0.072406
     -10       5       1        0.385337        0.455412        0.455412
      -9       5       1        2.164879        2.091244        0.080572
      -8       5       1        3.752173        3.814053        0.056926
      -7       5       1        3.357591        3.377869        0.055822
      -6       5       1        0.216545        0.535537        0.142472
      -5       5       1        2.837864        2.791612        0.051247
      -4       5       1        0.332352        0.325115        0.248304
      -3       5       1        0.708474        0.756439        0.085619
      -2       5       1        0.982127        0.937550        0.066344
      -1       5       1        5.425930        5.428812        0.065231
       0       5       1        0.376804        0.424617        0.424617
       1       5       1        0.473954        0.360416        0.205175
       2       5       1        3.367257        3.280091        0.050695
       3       5       1        5.121849        5.153737        0.063550
       4       5       1        2.437728        2.430391        0.045438
       5       5       1        0.634150        0.371080        0.214555
       6       5       1        3.506645        3.471743        0.059119
       7       5       1        0.470450        0.466690        0.174800
       8       5       1        0.830736        0.928116        0.086392
       9       5       1        1.597660        1.655959        0.066557
      10       5       1        2.776411        2.770686        0.074967
      -9       6       1        2.196407        2.216912        0.124880
      -8       6       1        0.979104        0.962081        0.095075
      -7       6       1        6.928263        6.952625        0.086986
      -6       6       1        2.257088        2.314951        0.053271
      -5       6       1        0.286679        0.320312        0.320312
      -4       6       1        0.596478        0.433474        0.218532
      -3       6       1        4.984375        5.071095        0.088224
      -2       6       1        1.291272        1.269055        0.065726
      -1       6       1        2.608748        2.507967        0.056519
       0       6       1        4.159301        4.159687        0.061029
       1       6       1        4.166025        4.110353        0.063749
       2       6       1        1.289867        1.221556        0.073994
       3       6       1        1.758994        1.617776        0.064844
       4       6       1        3.340767        3.301212        0.058682
       5       6       1        3.636918        3.717123        0.059664
       6       6       1        2.537783        2.462783        0.058786
       7       6       1        0.174968        0.446990        0.446990
       8       6       1        1.254556        1.190084        0.097244
      -6       7       1        4.147873        4.149699        0.067665
      -5       7       1        0.661087        0.519808        0.223328
      -4       7       1        0.298197        0.405709        0.266425
      -3       7       1        1.557705        1.528823        0.077376
      -2       7       1        4.218861        4.300930        0.063242
      -1       7       1        2.090525        2.135416        0.068945
       0       7       1        5.051688        5.054899        0.074336
       1       7       1        2.201203        1.978282        0.068256
       2       7       1        2.663775        2.555602        0.071070
       3       7       1        0.048864        0.310322        0.310322
       4       7       1        3.713705        3.809724        0.062592
       5       7       1        5.026850        5.258517        0.076336
       6       7       1        1.291953        1.349704        0.113217
      -1       8       1        0.085346        0.780769        0.780769
       0       8       1        0.053719        0.582924        0.582924
       1       8       1        0.898181        0.862322        0.247668
     -13       0       2        0.186817        0.528205        0.528205
     -12       0       2        5.116192        5.103038        0.087662
     -11       0       2        3.347559        3.209517        0.090222
     -10       0       2        0.155945        0.404599        0.404599
      -9       0       2        3.409905        3.421988        0.057616
      -8       0       2        3.142108        3.181352        0.051016
      -7       0       2        6.468938        6.395389        0.076449
      -6       0       2       22.888017       22.892794        0.281734
      -5       0       2       15.811761       16.262534        0.187087
      -4       0       2       52.647214       52.569288        0.630189
      -3       0       2        6.508542        6.477500        0.082032
      -2       0       2       42.695908       42.792640        0.678509
      -1       0       2       46.806664       47.415504        0.536937
       1       0       2        5.386489        5.551396        0.092367
       2       0       2      101.544106       99.995000        0.990202
       3       0       2       22.891690       23.117310        0.276119
       4       0       2        0.110452        0.365787        0.365787
       5       0       2       43.936690       43.753743        0.652583
       6       0       2        9.136275        9.162478        0.108860
       7       0       2       10.051468       10.053855        0.114539
       8       0       2        6.575484        6.585135        0.085135
       9       0       2       11.623258       11.696581        0.168788
      10       0       2        2.854884        2.881458        0.064882
      11       0       2        8.538116        8.549503        0.104327
      12       0       2        7.657545        7.746612        0.094488
     -13       1       2        6.567491        6.442981        0.157839
     -12       1       2        1.738794        1.738304        0.115898
     -11       1       2        4.105966        4.155960        0.060596
     -10       1       2        1.192038        1.207145        0.068594
      -9       1       2        2.044688        2.100833        0.044745
      -8       1       2        0.118875        0.368239        0.368239
      -7       1       2       15.854043       15.721323        0.176549
      -6       1       2        4.473075        4.397499        0.057108
      -5       1       2       27.091251       27.196139        0.315477
      -4       1       2       12.697941       12.886039        0.147515
      -3       1       2        9.569506        9.866357        0.125002
      -2       1       2       39.691655       40.630777        0.468979
      -1       1       2       20.360472       21.419150        0.292153
       0       1       2       15.800989       16.416455        0.196406
       1       1       2       34.621846       35.678705        0.412291
       2       1       2        2.737002        2.730165        0.060914
       3       1       2       35.337224       35.950661        0.435593
       4       1       2       23.183707       23.039531        0.266740
       5       1       2       12.899475       12.814055        0.144801
       6       1       2       13.227581       13.111445        0.147650
       7       1       2        0.764586        0.733417        0.062671
       8       1       2        2.445876        2.496758        0.064126
       9       1       2        3.747937        3.737646        0.052813
      10       1       2        0.210377        0.382753        0.285800
      11       1       2        4.906822        4.865491        0.068304
      12       1       2        4.930104        4.963970        0.070199
      13       1       2        1.936351        1.954738        0.227109
     -13       2       2        0.342678        0.499900        0.499900
     -12       2       2        3.950346        3.902819        0.089029
     -11       2       2        0.932192        0.985343        0.107333
     -10       2       2        5.657032        5.694998        0.098570
      -9       2       2        0.224948        0.267955        0.267955
      -8       2       2        6.869341        6.839225        0.083561
      -7       2       2        0.989931        0.976524        0.050890
      -6       2       2       10.752982       10.663489        0.120245
      -5       2       2        1.319728        1.260198        0.060532
      -4       2       2        6.199910        6.083749        0.076753
      -3       2       2       22.533546       22.773010        0.259681
      -2       2       2       37.136450       37.469187        0.442035
      -1       2       2        4.848135        4.871961        0.071856
       0       2       2       19.067102       19.440422        0.228967
       1       2       2        0.462648        0.661135        0.141424
       2       2       2        2.810997        2.974794        0.069144
       3       2       2       28.256097       27.889604        0.351448
       4       2       2       29.156153       29.014824        0.335912
       5       2       2        3.069695        3.070293        0.051585
       6       2       2        0.367026        0.496588        0.096463
       7       2       2        4.327887        4.266849        0.053062
       8       2       2        0.631905        0.613514        0.091308
       9       2       2       10.248198       10.243535        0.117825
      10       2       2        9.161077        9.271947        0.109742
      11       2       2        0.315457        0.302985        0.302985
      12       2       2        0.182786        0.372961        0.372961
     -12       3       2        1.155909        1.319659        0.100315
     -11       3       2        3.105577        3.087507        0.055775
     -10       3       2        4.826603        4.917926        0.064371
      -9       3       2       15.676830       15.801582        0.195173
      -8       3       2        4.948519        5.009691        0.069245
      -7       3       2        2.342049        2.283900        0.044190
      -6       3       2        5.768034        5.801982        0.069095
      -5       3       2        0.493934        0.490714        0.112296
      -4       3       2        6.225278        6.318782        0.075225
      -3       3       2       27.081680       27.016106        0.311987
      -2       3       2       13.953642       13.826062        0.154559
      -1       3       2        9.709041        9.631044        0.110119
       0       3       2       18.347332       18.398913        0.207706
       1       3       2       11.615995       11.626693        0.140180
       2       3       2       16.184620       16.113349        0.180991
       3       3       2        7.784411        7.714078        0.094236
       4       3       2        1.691766        1.741896        0.047050
       5       3       2        3.911459        3.948037        0.052912
       6       3       2        1.438878        1.470850        0.036626
       7       3       2        8.151302        8.111782        0.095798
       8       3       2        5.307370        5.249667        0.063821
       9       3       2        2.710972        2.688996        0.047595
      10       3       2        7.376501        7.371703        0.087748
      11       3       2        1.835230        1.837580        0.072842
      12       3       2        0.745129        0.646065        0.646065
     -11       4       2        2.910043        2.884354        0.061165
     -10       4       2        5.558174        5.610258        0.079978
      -9       4       2        3.312361        3.337963        0.074530
      -8       4       2        7.598189        7.678021        0.090399
      -7       4       2        4.396445        4.441734        0.058584
      -6       4       2        0.004712        0.243105        0.243105
      -5       4       2        0.057112        0.401248        0.401248
      -4       4       2        3.900696        3.838359        0.050616
      -3       4       2        5.604329        5.600982        0.072691
      -2       4       2       13.457945       13.159027        0.148263
      -1       4       2        5.369632        5.255093        0.064139
       0       4       2       13.023183       12.896511        0.145433
       1       4       2       12.794668       12.688183        0.143862
       2       4       2        2.445698        2.345613        0.060312
       3       4       2        2.560795        2.546900        0.043562
       4       4       2        1.333030        1.216224        0.053640
       5       4       2        0.547674        0.437493        0.136162
       6       4       2        8.724998        8.825814        0.103200
       7       4       2        2.192807        2.253863        0.054545
       8       4       2        6.429529        6.480741        0.085664
       9       4       2        6.203973        6.135308        0.085597
      10       4       2        0.200621        0.436807        0.436807
      11       4       2        3.192014        3.129057        0.126359
     -10       5       2        4.519436        4.509989        0.073774
      -9       5       2        0.269058        0.400000        0.224216
      -8       5       2        8.886142        8.975188        0.103942
      -7       5       2        7.527969        7.705582        0.090006
      -6       5       2        1.398163        1.499100        0.053797
      -5       5       2        3.474281        3.385114        0.052848
      -4       5       2        8.095215        8.092466        0.093466
      -3       5       2        2.576351        2.669419        0.046863
      -2       5       2        6.843460        6.783436        0.080302
      -1       5       2       14.459568       14.457870        0.163465
       0       5       2        4.632211        4.624716        0.057332
       1       5       2        6.005590        5.941633        0.070602
       2       5       2        2.370231        2.370148        0.046336
       3       5       2        2.969281        2.986319        0.052294
       4       5       2        1.562601        1.532547        0.047017
       5       5       2        3.718964        3.773327        0.053919
       6       5       2        0.760360        0.790127        0.099837
       7       5       2        6.074862        6.141742        0.075277
       8       5       2        4.421561        4.466318        0.059732
       9       5       2        3.586382        3.534827        0.059485
      10       5       2        1.406239        1.366272        0.118835
      -9       6       2        0.900792        0.740540        0.211485
      -8       6       2        1.373247        1.273146        0.090141
      -7       6       2        2.973683        3.033249        0.069501
      -6       6       2        3.555496        3.523776        0.054915
      -5       6       2        0.982828        1.039134        0.086559
      -4       6       2        3.739885        3.728673        0.058932
      -3       6       2        2.316381        2.387635        0.055383
      -2       6       2        0.407852        0.311929        0.311929
      -1       6       2        4.429680        4.517300        0.061742
       0       6       2        5.322377        5.329540        0.074067
       1       6       2        2.856499        2.951203        0.054343
       2       6       2        4.538996        4.599456        0.064371
       3       6       2        1.921473        1.924162        0.076299
       4       6       2        1.232919        1.360772        0.066708
       5       6       2        3.504331        3.485542        0.060195
       6       6       2        3.712120        3.799868        0.061018
       7       6       2        2.636376        2.651773        0.070843
       8       6       2        3.846918        3.853181        0.123569
      -6       7       2        0.644534        0.490204        0.240805
      -5       7       2        1.683165        1.545768        0.109593
      -4       7       2        3.702704        3.684291        0.073335
      -3       7       2        4.047460        4.018209        0.088959
      -2       7       2        0.810943        0.729040        0.158777
      -1       7       2        0.413661        0.574369        0.574369
       0       7       2        0.363524        0.396232        0.396232
       1       7       2        1.476830        1.466867        0.076508
       2       7       2        1.024027        0.985190        0.099527
       3       7       2        3.316218        3.314815        0.062431
       4       7       2        1.593396        1.630429        0.072482
       5       7       2        2.172637        2.259181        0.062639
       6       7       2        1.384398        1.344954        0.149044
       0       8       2        0.882894        0.845458        0.523589
     -13       1       3        0.924838        0.714353        0.302406
     -12       1       3        0.479765        0.348569        0.348569
     -11       1       3        6.313648        6.379969        0.088228
     -10       1       3        2.563266        2.513901        0.051484
      -9       1       3        0.621848        0.537122        0.107471
      -8       1       3        7.429583        7.408711        0.084778
      -7       1       3        3.228563        3.272766        0.044144
      -6       1       3        1.818756        1.946561        0.045614
      -5       1       3       12.035716       12.129716        0.139303
      -4       1       3        2.156597        2.175316        0.049193
      -3       1       3       21.453107       21.690090        0.250174
      -2       1       3        7.654979        7.751129        0.104169
      -1       1       3       30.742598       32.078809        0.383068
       0       1       3        7.180858        7.314369        0.112286
       1       1       3       47.464313       47.941423        0.548702
       2       1       3       36.170264       36.741257        0.422805
       3       1       3       11.093956       11.004090        0.132108
       4       1       3       24.480718       24.400205        0.284235
       5       1       3        2.178156        2.255216        0.056648
       6       1       3        7.991647        7.975149        0.090797
       7       1       3        4.617475        4.669368        0.058295
       8       1       3       15.559636       15.639373        0.186218
       9       1       3        8.748612        8.819127        0.115852
      10       1       3        4.959691        5.063299        0.070905
      11       1       3        5.714525        5.709466        0.077237
      12       1       3        3.185166        3.271697        0.074980
      13       1       3        2.706539        2.763404        0.205768
     -13       2       3        1.764201        1.835892        0.259218
     -12       2       3        0.158793        0.334664        0.334664
     -11       2       3        1.917350        1.882525        0.076950
     -10       2       3       11.932996       11.770726        0.138874
      -9       2       3        1.445571        1.377280        0.052742
      -8       2       3        4.447042        4.432719        0.065226
      -7       2       3        8.135606        8.063808        0.096061
      -6       2       3       13.333418       13.277048        0.151119
      -5       2       3        3.469185        3.523067        0.054205
      -4       2       3       15.232459       15.181897        0.171900
      -3       2       3       29.223018       29.503559        0.340397
      -2       2       3        5.258545        5.317142        0.070619
      -1       2       3       22.131537       22.339651        0.253909
       0       2       3        0.450728        0.383014        0.230044
       1       2       3       31.948847       32.163644        0.374495
       2       2       3        6.786918        6.907966        0.087629
       3       2       3       17.287904       16.951106        0.204465
       4       2       3       12.631759       12.491597        0.141294
       5       2       3        8.437694        8.280338        0.096329
       6       2       3        6.367765        6.187003        0.072266
       7       2       3        3.750970        3.716046        0.048758
       8       2       3        3.822731        3.796972        0.053578
       9       2       3        3.817953        3.854867        0.076243
      10       2       3        4.808555        4.829803        0.073544
      11       2       3        1.662532        1.614311        0.077659
      12       2       3        2.469195        2.486664        0.092317
     -12       3       3        3.099579        3.055307        0.090395
     -11       3       3        1.046641        1.020882        0.087769
     -10       3       3        3.222678        3.224748        0.060732
      -9       3       3        6.074417        6.251720        0.080010
      -8       3       3        4.499277        4.533211        0.060851
      -7       3       3        2.502142        2.465543        0.044386
      -6       3       3        1.971550        2.200227        0.040204
      -5       3       3        4.239256        4.198809        0.060331
      -4       3       3        8.115942        8.164313        0.094121
      -3       3       3        3.386049        4.875654        0.140150
      -2       3       3        2.062643        2.069009        0.056623
      -1       3       3        6.366872        6.245959        0.077409
       0       3       3       15.756509       15.979987        0.181253
       1       3       3        0.385536        0.447772        0.152815
       2       3       3        3.715891        3.595692        0.056907
       3       3       3       16.879624       16.722440        0.197308
       4       3       3        2.117951        2.019530        0.043853
       5       3       3        3.618239        3.605690        0.048022
       6       3       3        1.493605        1.556310        0.040361
       7       3       3        6.673951        6.624726        0.078277
       8       3       3        1.314087        1.203495        0.055714
       9       3       3        6.416983        6.628650        0.080826
      10       3       3        3.356663        3.322349        0.077969
      11       3       3        2.053018        2.090478        0.096763
      12       3       3        2.736673        2.664395        0.198873
     -12       4       3        2.398001        2.328390        0.094470
     -11       4       3        4.027316        3.998625        0.078931
     -10       4       3        4.319734        4.384860        0.061320
      -9       4       3        7.809132        7.824385        0.093344
      -8       4       3        6.797009        6.827078        0.084601
      -7       4       3        1.365742        1.382027        0.055038
      -6       4       3        4.575075        4.597499        0.062193
      -5       4       3        8.330931        8.378663        0.096272
      -4       4       3       13.224882       13.165485        0.150110
      -3       4       3       13.043061       12.906587        0.145710
      -2       4       3        9.799661        9.606925        0.109346
      -1       4       3        0.293844        0.546352        0.120676
       0       4       3        3.392275        3.346042        0.055906
       1       4       3        6.466758        6.413190        0.075603
       2       4       3       12.650464       12.504799        0.142356
       3       4       3        7.258890        7.255756        0.084146
       4       4       3        2.826339        2.842094        0.048638
       5       4       3        1.911003        1.874887        0.043002
       6       4       3        0.857381        0.923147        0.069566
       7       4       3        1.827299        1.834612        0.049591
       8       4       3        2.706525        2.767110        0.050164
       9       4       3        0.118660        0.359166        0.359166
      10       4       3        2.089088        1.978257        0.087384
      11       4       3        0.862291        0.710634        0.538297
     -10       5       3        0.545676        0.427083        0.248477
      -9       5       3        0.622665        0.473603        0.226015
      -8       5       3        0.299497        0.319374        0.319374
      -7       5       3        3.247315        3.231099        0.052892
      -6       5       3        1.887298        1.795160        0.049193
      -5       5       3        3.031199        3.163226        0.053725
      -4       5       3        2.629135        2.644296        0.054469
      -3       5       3        3.650783        3.555137        0.049000
      -2       5       3        3.103088        3.086665        0.048524
      -1       5       3        1.893810        1.904206        0.043292
       0       5       3        1.839404        1.788155        0.041158
       1       5       3        1.295505        1.344954        0.050388
       2       5       3        1.944659        2.016234        0.046463
       3       5       3        0.239135        0.380263        0.380263
       4       5       3        3.196411        3.216520        0.048871
       5       5       3        1.839210        1.874700        0.046641
       6       5       3        1.410680        1.420774        0.060848
       7       5       3        2.039225        2.064776        0.054552
       8       5       3        3.355587        3.361696        0.054431
       9       5       3        2.119816        2.162822        0.068138
      10       5       3        1.217212        0.919021        0.232435
      -9       6       3        3.462272        3.497571        0.087439
      -8       6       3        1.001503        0.983514        0.105050
      -7       6       3        0.363743        0.394081        0.250206
      -6       6       3        1.066365        1.267123        0.079604
      -5       6       3        7.594686        7.616955        0.102569
      -4       6       3        6.146909        6.262747        0.080434
      -3       6       3        1.622170        1.755762        0.060563
      -2       6       3        6.841527        6.787783        0.080921
      -1       6       3        0.395174        0.390768        0.209661
       0       6       3        3.401245        3.420672        0.085256
       1       6       3        1.360945        1.367918        0.063119
       2       6       3        6.099026        6.260351        0.081436
       3       6       3        1.319739        1.728844        0.059053
       4       6       3        1.397869        1.330301        0.072604
       5       6       3        2.481180        2.464447        0.059182
       6       6       3        3.987847        4.071118        0.071493
       7       6       3        0.668799        0.474236        0.255833
       8       6       3        2.085355        1.937292        0.118529
      -6       7       3        1.013175        0.981886        0.115053
      -5       7       3        1.322722        1.380109        0.089992
      -4       7       3        3.825851        3.840443        0.080389
      -3       7       3        0.890068        1.127031        0.128382
      -2       7       3        0.787358        0.829940        0.133951
      -1       7       3        3.166826        3.055552        0.065301
       0       7       3        1.405489        1.506121        0.081691
       1       7       3        1.210880        1.208636        0.091049
       2       7       3        2.523775        2.472084        0.067942
       3       7       3        3.762627        3.888444        0.063134
       4       7       3        0.613935        0.596825        0.216693
       5       7       3        2.460407        2.499700        0.076685
       6       7       3        0.387590        0.643739        0.262032
     -13       0       4        0.525890        0.688622        0.652566
     -12       0       4       11.097350       11.180340        0.145395
     -11       0       4        5.259578        5.200192        0.075058
     -10       0       4        5.012818        5.008193        0.067040
      -9       0       4       12.867659       12.903100        0.145750
      -8       0       4        3.607579        3.552605        0.056321
      -7       0       4       10.886205       10.770330        0.123264
      -6       0       4        2.902078        2.840475        0.055264
      -5       0       4        7.016749        7.213806        0.093273
      -4       0       4       18.668569       18.871937        0.244001
      -3       0       4       15.621166       16.047118        0.203507
      -2       0       4       76.588554       77.362200        1.059775
      -1       0       4       49.183221       49.602520        0.827321
       0       0       4       13.743007       14.345034        0.167234
       1       0       4       71.903923       72.337266        1.176111
       2       0       4        4.682689        4.870113        0.083674
       3       0       4        7.840508        7.814026        0.105848
       4       0       4       10.276321       10.191663        0.131842
       5       0       4        5.760501        5.741254        0.080159
       6       0       4        2.120661        2.059126        0.056428
       7       0       4       27.788947       27.629694        0.336838
       8       0       4       13.605300       13.710580        0.156245
       9       0       4        3.654876        3.662240        0.062795
      10       0       4        6.403459        6.448721        0.095611
      11       0       4        0.600185        0.394588        0.317777
      12       0       4        4.712023        4.855615        0.085605
     -13       1       4        1.866079        1.857283        0.111288
     -12       1       4        0.509137        0.500600        0.268867
     -11       1       4       10.236419       10.331989        0.119252
     -10       1       4        1.460951        1.438819        0.056647
      -9       1       4        5.536046        5.514889        0.066219
      -8       1       4        9.306606        9.255593        0.104637
      -7       1       4        1.090197        1.158318        0.039792
      -6       1       4        9.661865        9.583006        0.109728
      -5       1       4       16.453190       16.452052        0.191055
      -4       1       4        9.785013        9.916199        0.113801
      -3       1       4       25.468281       25.910230        0.295585
      -2       1       4       31.761714       32.697706        0.383932
      -1       1       4       26.332776       27.089297        0.352618
       0       1       4       65.936083       66.003485        0.763926
       1       1       4       13.807982       13.933772        0.163877
       2       1       4        5.170912        5.197115        0.079205
       3       1       4        6.017314        5.758212        0.081241
       4       1       4        2.836580        2.893009        0.062408
       5       1       4       10.620408       10.434558        0.135043
       6       1       4       12.582763       12.487994        0.139310
       7       1       4       10.028986       10.021477        0.112895
       8       1       4        9.792989        9.792855        0.122849
       9       1       4        2.746079        2.686224        0.052918
      10       1       4        5.221150        5.226280        0.069052
      11       1       4        2.226920        2.164486        0.095428
      12       1       4        1.207996        1.312059        0.087478
     -13       2       4        1.548049        1.238588        0.163042
     -12       2       4        0.573167        0.342053        0.342053
     -11       2       4        5.636886        5.643846        0.074376
     -10       2       4        9.053769        9.139967        0.126255
      -9       2       4        0.984032        0.930967        0.080379
      -8       2       4        6.815454        6.800441        0.082778
      -7       2       4        3.176938        3.176004        0.045828
      -6       2       4        3.964945        3.964089        0.053590
      -5       2       4        9.065707        9.044335        0.104648
      -4       2       4       13.463802       13.498889        0.157600
      -3       2       4        8.854956        8.920538        0.104303
      -2       2       4        8.069582        8.178936        0.125987
      -1       2       4       25.588112       25.967287        0.299993
       0       2       4       23.076058       23.247150        0.265418
       1       2       4        7.552349        7.471011        0.103379
       2       2       4        1.967557        1.800250        0.066007
       3       2       4       16.161358       15.978423        0.180638
       4       2       4        6.648499        6.580577        0.077963
       5       2       4       13.200609       13.119832        0.147169
       6       2       4       11.754795       11.584041        0.141576
       7       2       4        1.194283        1.292130        0.043331
       8       2       4        6.454506        6.508610        0.087395
       9       2       4       10.241265       10.261579        0.134388
      10       2       4        2.078052        2.138621        0.054323
      11       2       4        4.515538        4.524489        0.097639
      12       2       4        3.379831        3.362886        0.116349
     -12       3       4        0.642273        0.450222        0.250222
     -11       3       4        3.649844        3.566931        0.071649
     -10       3       4        5.470780        5.507994        0.071635
      -9       3       4        7.869960        7.908982        0.094700
      -8       3       4        0.046819        0.392428        0.392428
      -7       3       4       14.950982       14.817557        0.168666
      -6       3       4        3.584009        3.577709        0.048261
      -5       3       4        5.820179        5.768622        0.068973
      -4       3       4       26.445516       26.516033        0.306683
      -3       3       4       11.500143       11.529094        0.131726
      -2       3       4        5.180232        5.186810        0.068119
      -1       3       4       12.806836       12.715738        0.148320
       0       3       4       12.848766       13.033802        0.148927
       1       3       4        4.843012        4.809470        0.067002
       2       3       4       25.063149       25.098008        0.294178
       3       3       4       17.605333       17.493427        0.201811
       4       3       4       11.888908       11.818629        0.133168
       5       3       4        3.332809        3.349925        0.045383
       6       3       4        0.944501        0.887750        0.053544
       7       3       4        6.443599        6.481281        0.075970
       8       3       4        5.627066        5.543284        0.070534
       9       3       4        4.405424        4.452752        0.061283
      10       3       4        3.119362        3.160301        0.062027
      11       3       4        2.992089        2.908436        0.076546
     -12       4       4        2.164628        2.085162        0.115263
     -11       4       4        0.415799        0.623699        0.167738
     -10       4       4        0.949431        0.931343        0.103515
      -9       4       4        0.957465        0.938616        0.154142
      -8       4       4        5.736209        5.664451        0.070793
      -7       4       4        2.488227        2.538917        0.047472
      -6       4       4       11.168927       11.149888        0.126277
      -5       4       4        8.347685        8.308249        0.104774
      -4       4       4        1.471833        1.887273        0.037354
      -3       4       4        9.199525        9.151011        0.103801
      -2       4       4        1.176256        1.150695        0.049605
      -1       4       4        1.122928        1.079352        0.054266
       0       4       4        5.984497        5.932959        0.069769
       1       4       4        2.968490        2.872142        0.045961
       2       4       4       12.577283       12.444276        0.140211
       3       4       4       10.583736       10.456099        0.122174
       4       4       4        2.152504        2.110877        0.040031
       5       4       4        8.679294        8.646213        0.099693
       6       4       4        4.293584        4.289755        0.054546
       7       4       4        2.768692        2.700130        0.050167
       8       4       4        2.637978        2.691858        0.053772
       9       4       4        0.396692        0.330908        0.245468
      10       4       4        3.100952        3.192178        0.068238
      11       4       4        4.329429        4.334282        0.145129
     -10       5       4        2.575839        2.551607        0.057033
      -9       5       4        0.649740        0.726017        0.137884
      -8       5       4        0.630009        0.442041        0.212912
      -7       5       4        2.298669        2.239598        0.068308
      -6       5       4       10.394104       10.478550        0.119978
      -5       5       4       13.743920       13.920848        0.158217
      -4       5       4        1.249017        1.216553        0.053453
      -3       5       4        5.295133        5.274372        0.064094
      -2       5       4        3.168130        3.199219        0.048663
      -1       5       4        3.725601        3.729209        0.050486
       0       5       4        8.415585        8.412015        0.095886
       1       5       4       16.240118       16.248692        0.184135
       2       5       4        2.879127        2.900810        0.052618
       3       5       4        0.479919        0.307246        0.198618
       4       5       4        8.140329        8.107096        0.097913
       5       5       4        3.152367        3.223818        0.054906
       6       5       4        6.646120        6.758476        0.080827
       7       5       4        2.658118        2.716579        0.052465
       8       5       4        1.602260        1.566110        0.058728
       9       5       4        1.770563        1.880877        0.087110
      -9       6       4        0.984385        0.881306        0.199617
      -8       6       4        1.440463        1.413789        0.078274
      -7       6       4        1.439668        1.393557        0.071437
      -6       6       4        3.019063        3.046982        0.053305
      -5       6       4        2.840973        2.910326        0.064171
      -4       6       4        3.189966        3.242376        0.064955
      -3       6       4        1.899593        2.012536        0.052765
      -2       6       4        0.474753        0.438976        0.197937
      -1       6       4        2.277796        2.275478        0.054352
       0       6       4        1.472317        1.496630        0.059375
       1       6       4        3.911617        3.970894        0.065513
       2       6       4        4.511587        4.595106        0.062667
       3       6       4        1.810274        1.916194        0.057673
       4       6       4        0.582248        0.360139        0.269035
       5       6       4        2.205232        2.177705        0.061718
       6       6       4        0.871355        0.973191        0.122544
       7       6       4        3.448118        3.486402        0.066607
       8       6       4        2.833248        2.801446        0.085953
      -6       7       4        1.179769        1.063297        0.127562
      -5       7       4        1.097295        0.881476        0.169718
      -4       7       4        2.812339        2.873500        0.102814
      -3       7       4        3.727417        3.559494        0.083577
      -2       7       4        2.077948        1.989095        0.086150
      -1       7       4        3.196965        3.259601        0.077935
       0       7       4        0.417973        0.638905        0.251091
       1       7       4        2.184907        2.156177        0.066704
       2       7       4        3.609096        3.579106        0.068693
       3       7       4        1.484002        1.496663        0.083546
       4       7       4        0.524969        0.422374        0.280953
       5       7       4        1.912913        2.079255        0.069429
     -13       1       5        5.398408        5.388970        0.252240
     -12       1       5        7.525420        7.385391        0.093409
     -11       1       5        2.466151        2.470931        0.076437
     -10       1       5        5.297351        5.263364        0.067308
      -9       1       5        2.929713        2.954996        0.046749
      -8       1       5        8.147465        8.135970        0.092649
      -7       1       5        2.504440        2.498319        0.039885
      -6       1       5       16.521020       16.458432        0.186063
      -5       1       5        9.495554        9.454205        0.109795
      -4       1       5        0.424820        0.265895        0.214905
      -3       1       5       24.695178       24.835459        0.283066
      -2       1       5        7.746351        7.463109        0.119200
      -1       1       5        1.847558        1.787792        0.063205
       0       1       5       13.932248       14.436759        0.168963
       1       1       5       17.947078       18.007221        0.229426
       2       1       5        7.597039        7.549106        0.099005
       3       1       5        3.777619        3.807493        0.057559
       4       1       5       15.947374       15.908803        0.182710
       5       1       5        1.786147        1.945739        0.042400
       6       1       5       12.972951       13.057182        0.149045
       7       1       5       10.728442       10.777755        0.127403
       8       1       5        0.033535        0.376431        0.376431
       9       1       5        4.188361        4.261690        0.064667
      10       1       5        3.284060        3.260368        0.060524
      11       1       5        6.037482        5.997166        0.095132
      12       1       5        3.230941        3.188260        0.074420
     -13       2       5        1.954650        1.850054        0.118263
     -12       2       5        4.844237        4.689563        0.075671
     -11       2       5        2.478296        2.449980        0.056676
     -10       2       5        0.343041        0.423438        0.423438
      -9       2       5        4.244358        4.178995        0.056132
      -8       2       5        9.952441        9.921542        0.116187
      -7       2       5        5.462031        5.383493        0.064095
      -6       2       5        3.575312        3.537231        0.051689
      -5       2       5       22.613158       22.585615        0.258501
      -4       2       5        4.123628        4.119830        0.058426
      -3       2       5        2.804145        2.787562        0.054797
      -2       2       5        2.986532        3.151349        0.059764
      -1       2       5       37.796803       37.930858        0.441793
       0       2       5       11.910357       11.931471        0.141645
       1       2       5       16.038842       16.037768        0.201417
       2       2       5       20.953832       20.685019        0.234835
       3       2       5       13.381237       13.246132        0.157587
       4       2       5        1.301267        1.244910        0.052517
       5       2       5        6.557118        6.498231        0.076782
       6       2       5       16.762090       16.694909        0.192788
       7       2       5        1.530394        1.473567        0.046227
       8       2       5        4.721250        4.671616        0.067053
       9       2       5        3.055795        3.092911        0.053767
      10       2       5        5.453715        5.433599        0.080469
      11       2       5        0.432736        0.482908        0.241040
      12       2       5        2.765575        2.585827        0.212622
     -12       3       5        0.304967        0.514587        0.223383
     -11       3       5        4.319514        4.373214        0.062994
     -10       3       5        0.431887        0.429884        0.213320
      -9       3       5        0.247614        0.387298        0.190830
      -8       3       5        1.598746        1.530098        0.048579
      -7       3       5       10.049124        9.984939        0.120558
      -6       3       5        1.379790        1.433492        0.040905
      -5       3       5        3.322467        3.183551        0.046355
      -4       3       5        9.128144        9.232280        0.107041
      -3       3       5        7.923619        7.934104        0.096949
      -2       3       5        4.407169        4.407153        0.062501
      -1       3       5        1.491543        1.513175        0.065868
       0       3       5        6.790500        6.770303        0.083899
       1       3       5        7.992783        7.930195        0.095465
       2       3       5        4.809778        4.724616        0.062750
       3       3       5        0.638718        0.618547        0.072287
       4       3       5        3.229735        3.172538        0.044920
       5       3       5       10.874919       10.825433        0.126835
       6       3       5        0.610176        0.594727        0.077910
       7       3       5        1.768605        1.736923        0.042638
       8       3       5        7.244505        7.192566        0.101021
       9       3       5        2.016872        1.986404        0.063723
      10       3       5        0.843118        0.450222        0.232048
      11       3       5        1.453746        1.387696        0.109377
     -12       4       5        2.624484        2.387614        0.211493
     -11       4       5        0.751408        0.517591        0.217424
     -10       4       5        1.764267        1.853106        0.079155
      -9       4       5        0.379940        0.462709        0.462709
      -8       4       5        2.993207        2.978137        0.062970
      -7       4       5        8.196815        8.227636        0.096216
      -6       4       5       10.671075       10.716809        0.121055
      -5       4       5        6.297089        6.313874        0.073681
      -4       4       5        5.769652        5.696578        0.067191
      -3       4       5        1.050871        1.046709        0.052627
      -2       4       5       10.044607        9.975119        0.114389
      -1       4       5       13.342746       13.199621        0.151250
       0       4       5       14.883808       14.802027        0.168504
       1       4       5       12.310487       12.138781        0.136281
       2       4       5        7.313979        7.293285        0.083500
       3       4       5        0.882948        0.854459        0.058657
       4       4       5        7.681813        7.663289        0.089255
       5       4       5        7.297033        7.399797        0.085496
       6       4       5        6.427764        6.475878        0.075800
       7       4       5        7.750347        7.714402        0.096266
       8       4       5        2.819348        2.753253        0.053716
       9       4       5        0.972457        0.897608        0.102812
      10       4       5        1.715598        1.649364        0.096495
     -10       5       5        3.000363        2.955266        0.061290
      -9       5       5        0.014580        0.283196        0.283196
      -8       5       5        2.045444        1.993640        0.068517
      -7       5       5        1.696247        1.671407        0.057870
      -6       5       5        0.311646        0.372022        0.198240
      -5       5       5        0.807132        1.011682        0.079534
      -4       5       5        0.427563        0.522207        0.132592
      -3       5       5        1.808836        1.858978        0.044261
      -2       5       5        3.533284        3.477499        0.053466
      -1       5       5        0.763004        0.673276        0.090953
       0       5       5        3.014667        3.052999        0.047537
       1       5       5        3.484264        3.526755        0.057317
       2       5       5        1.939687        1.874967        0.053923
       3       5       5        2.378385        2.276884        0.049441
       4       5       5        2.460257        2.521032        0.050748
       5       5       5        1.008157        0.973499        0.076560
       6       5       5        0.149699        0.347563        0.241261
       7       5       5        0.140674        0.447661        0.447661
       8       5       5        0.533004        0.567010        0.206871
       9       5       5        1.648068        1.584834        0.095539
      -9       6       5        3.257608        3.174902        0.073612
      -8       6       5        0.015939        0.416533        0.416533
      -7       6       5        1.901468        1.786281        0.062332
      -6       6       5        5.252884        5.300849        0.071987
      -5       6       5        2.038267        1.986404        0.078421
      -4       6       5        4.104963        4.029764        0.063910
      -3       6       5        1.501609        1.347628        0.075228
      -2       6       5        5.124085        5.201154        0.071144
      -1       6       5        1.517251        1.528561        0.064731
       0       6       5        9.130457        9.121568        0.106192
       1       6       5        5.844419        5.814035        0.082368
       2       6       5        0.837011        0.564181        0.171243
       3       6       5        3.140812        3.132028        0.060123
       4       6       5        2.758838        2.910859        0.074700
       5       6       5        4.749682        4.763717        0.065100
       6       6       5        1.882359        1.798472        0.114251
       7       6       5        3.486207        3.573234        0.065956
       8       6       5        0.356600        0.562939        0.562939
      -6       7       5        1.155198        0.848764        0.166561
      -5       7       5        0.433473        0.333617        0.333617
      -4       7       5        0.186740        0.712671        0.253868
      -3       7       5        2.316589        2.374974        0.183080
      -2       7       5        0.863636        0.810864        0.132041
      -1       7       5        0.866187        0.637024        0.200218
       0       7       5        1.651934        1.682974        0.102531
       1       7       5        3.372015        3.323402        0.070557
       2       7       5        0.026501        0.433013        0.433013
       3       7       5        0.290605        0.463789        0.262543
       4       7       5        1.696672        1.629570        0.084449
       5       7       5        1.592983        1.810746        0.086391
     -14       0       6        2.568262        2.549255        0.215802
     -13       0       6       10.177401       10.015488        0.129134
     -12       0       6        3.513415        3.904741        0.081391
     -11       0       6        1.360020        1.174564        0.138272
     -10       0       6        5.861499        6.056319        0.083045
      -9       0       6        8.499453        8.502882        0.098716
      -8       0       6        0.251146        0.259808        0.259808
      -7       0       6       27.075825       27.304945        0.337557
      -6       0       6       21.935222       21.836895        0.249862
      -5       0       6       18.359011       18.487834        0.215724
      -4       0       6       11.475948       11.537764        0.142590
      -3       0       6        6.003379        6.681542        0.092991
      -2       0       6       22.252843       22.658332        0.279100
      -1       0       6       23.996281       23.946398        0.400486
       1       0       6       25.365216       25.192856        0.296471
       2       0       6        3.284009        3.405143        0.106659
       3       0       6       40.668380       40.231952        0.478588
       4       0       6        6.346016        6.114655        0.152105
       5       0       6        4.370538        4.264856        0.059503
       6       0       6       11.017773       11.735843        0.129810
       7       0       6        1.868235        1.707835        0.055110
       8       0       6        3.634347        3.760053        0.078613
       9       0       6        8.875850        9.058918        0.107326
      10       0       6        7.079928        7.130288        0.114092
      11       0       6        2.740363        2.757571        0.071571
     -13       1       6        0.356196        0.669627        0.669627
     -12       1       6        3.655961        3.540480        0.056804
     -11       1       6        0.743857        0.836540        0.100198
     -10       1       6        0.497758        0.296985        0.215744
      -9       1       6        8.032605        8.110302        0.093071
      -8       1       6        2.137682        2.227106        0.040968
      -7       1       6        7.486378        7.431689        0.085670
      -6       1       6       21.064040       20.991665        0.238593
      -5       1       6        3.481328        3.561180        0.069762
      -4       1       6       22.714977       22.585394        0.259624
      -3       1       6        1.178150        1.016661        0.063141
      -2       1       6        4.051149        3.973789        0.073276
      -1       1       6        1.162324        1.225194        0.072371
       0       1       6       29.675254       29.759872        0.466528
       1       1       6       24.377153       24.454856        0.302217
       2       1       6       34.854490       34.645057        0.401664
       3       1       6        3.605563        3.626155        0.057262
       4       1       6       10.750359       10.644717        0.121885
       5       1       6       15.343051       15.136710        0.170415
       6       1       6        7.798024        7.776825        0.095809
       7       1       6        1.730091        1.686713        0.046316
       8       1       6        3.507666        3.483102        0.060676
       9       1       6        4.723640        4.784454        0.064602
      10       1       6        4.763127        4.770535        0.064900
      11       1       6        3.220189        3.255303        0.064065
      12       1       6        5.941880        6.076018        0.134302
     -13       2       6        1.229358        1.210372        0.196962
     -12       2       6        0.871085        0.944405        0.125076
     -11       2       6        4.263827        4.317291        0.063822
     -10       2       6        0.254166        0.410000        0.410000
      -9       2       6        9.958394        9.995499        0.116127
      -8       2       6       12.886479       12.881382        0.145998
      -7       2       6        2.507594        2.526203        0.043563
      -6       2       6        1.759750        1.848324        0.044772
      -5       2       6       15.348772       15.170366        0.171366
      -4       2       6        4.275520        4.131223        0.058508
      -3       2       6       20.014018       20.106964        0.230848
      -2       2       6       14.510476       14.530657        0.180744
      -1       2       6        7.295007        7.354318        0.087682
       0       2       6        3.836989        3.824657        0.060351
       1       2       6       21.539423       21.220745        0.242661
       2       2       6        5.404728        5.380706        0.069680
       3       2       6       11.447775       11.191068        0.129422
       4       2       6        4.419488        4.461838        0.057749
       5       2       6       11.795874       11.757125        0.132152
       6       2       6        2.485772        2.485518        0.043470
       7       2       6        4.085399        4.126621        0.058452
       8       2       6        0.315582        0.274226        0.274226
       9       2       6        2.973980        2.953710        0.055693
      10       2       6        4.611899        4.664654        0.070310
      11       2       6        7.461927        7.424082        0.093052
      12       2       6        1.682231        1.653935        0.280508
     -12       3       6        1.604404        1.704435        0.080921
     -11       3       6        2.972077        2.893769        0.074904
     -10       3       6        5.665297        5.641276        0.070460
      -9       3       6        1.742314        1.724848        0.049408
      -8       3       6        9.872442        9.813817        0.113301
      -7       3       6        6.848213        6.819824        0.082688
      -6       3       6        4.213312        4.508769        0.057590
      -5       3       6        3.791957        3.654176        0.050705
      -4       3       6        4.883724        4.866005        0.061944
      -3       3       6        0.379251        0.933327        0.076181
      -2       3       6       32.795983       32.885255        0.380640
      -1       3       6       17.594764       17.504571        0.199080
       0       3       6        0.688195        1.004291        0.079412
       1       3       6       11.217822       11.198214        0.127532
       2       3       6        2.671742        2.539685        0.048942
       3       3       6        7.559095        7.735244        0.088218
       4       3       6       17.511100       17.418955        0.200361
       5       3       6       16.153863       16.153018        0.186804
       6       3       6        0.766306        0.830060        0.058115
       7       3       6        4.443087        4.413955        0.056662
       8       3       6        6.434175        6.514215        0.079854
       9       3       6        6.834915        6.972733        0.083974
      10       3       6        6.352481        6.296983        0.077659
      11       3       6        2.504972        2.574937        0.078980
     -12       4       6        4.044427        3.906917        0.089195
     -11       4       6        4.512364        4.368409        0.065039
     -10       4       6        3.195513        3.220869        0.063339
      -9       4       6        4.838537        4.898469        0.076229
      -8       4       6        3.716003        3.738716        0.058907
      -7       4       6        3.504503        3.555559        0.053560
      -6       4       6        2.395193        2.314325        0.043818
      -5       4       6        0.093742        0.228254        0.228254
      -4       4       6        9.235793        9.112025        0.103529
      -3       4       6        8.634612        8.479858        0.096422
      -2       4       6        3.353660        3.361101        0.053836
      -1       4       6       15.526348       15.364244        0.177408
       0       4       6        4.286898        4.324003        0.053757
       1       4       6        4.823548        4.827836        0.058350
       2       4       6        3.189269        3.193900        0.046044
       3       4       6        0.909684        0.979796        0.058492
       4       4       6        6.270697        6.298809        0.074101
       5       4       6        4.967291        5.051633        0.065352
       6       4       6        1.494611        1.546286        0.044986
       7       4       6        9.392487        9.402925        0.107604
       8       4       6        3.314627        3.291048        0.052685
       9       4       6        3.858738        3.843566        0.070769
      10       4       6        1.576065        1.327403        0.110070
     -10       5       6        4.250299        4.168813        0.062720
      -9       5       6        1.543500        1.551644        0.066989
      -8       5       6        1.171758        1.212724        0.072900
      -7       5       6        4.761660        4.809782        0.062677
      -6       5       6        4.417411        4.466878        0.066083
      -5       5       6        5.123136        5.062015        0.068420
      -4       5       6        4.007590        3.958282        0.071124
      -3       5       6       10.327339       10.322306        0.117895
      -2       5       6        0.212022        0.394842        0.394842
      -1       5       6        9.669211        9.684782        0.113784
       0       5       6       14.694686       14.698299        0.166954
       1       5       6        0.731355        0.570263        0.118046
       2       5       6        2.302294        2.326542        0.048846
       3       5       6        6.708796        6.844195        0.083351
       4       5       6        5.257414        5.275415        0.066288
       5       5       6        4.296291        4.316480        0.061013
       6       5       6       11.524655       11.627983        0.135812
       7       5       6        1.792748        1.704406        0.085209
       8       5       6        4.524647        4.558070        0.077668
       9       5       6        0.356740        0.381576        0.381576
      -9       6       6        1.403735        1.555153        0.095667
      -8       6       6        1.114371        1.069439        0.100625
      -7       6       6        4.266058        4.207850        0.064421
      -6       6       6        1.751983        2.173430        0.085082
      -5       6       6        1.634609        1.638994        0.076528
      -4       6       6        2.222471        2.217566        0.081238
      -3       6       6        1.615456        1.604089        0.065875
      -2       6       6        0.203699        0.457165        0.457165
      -1       6       6        5.142868        5.224175        0.067238
       0       6       6        0.336174        0.786257        0.106404
       1       6       6        3.406119        3.289833        0.054249
       2       6       6        0.962081        0.819146        0.110626
       3       6       6        1.486663        1.615828        0.070157
       4       6       6        0.395622        0.416773        0.223383
       5       6       6        2.949026        3.003798        0.085288
       6       6       6        0.221021        0.464758        0.464758
       7       6       6        3.146805        3.118028        0.067078
      -6       7       6        1.939669        1.916038        0.107336
      -5       7       6        0.447237        0.464543        0.464543
      -4       7       6        1.602040        1.535546        0.114771
      -3       7       6        1.591792        1.440972        0.110183
      -2       7       6        3.122564        3.155345        0.065393
      -1       7       6        3.440842        3.406758        0.064453
       0       7       6        0.489538        0.479166        0.316071
       1       7       6        0.234960        0.480312        0.480312
       2       7       6        2.558734        2.535094        0.071925
       3       7       6        1.343838        1.297074        0.102000
       4       7       6        4.420604        4.470570        0.088676
       5       7       6        1.283501        1.276636        0.130949
     -13       1       7        0.661647        0.394842        0.394842
     -12       1       7        2.162343        2.101809        0.088925
     -11       1       7        2.002250        2.048780        0.070624
     -10       1       7       11.730637       11.694016        0.134171
      -9       1       7        7.048668        7.130989        0.083010
      -8       1       7       12.658188       12.726351        0.150580
      -7       1       7       12.371852       12.392336        0.139582
      -6       1       7        2.763320        2.776419        0.045924
      -5       1       7        1.848147        1.776373        0.052656
      -4       1       7       15.783511       15.957130        0.198640
      -3       1       7       32.024800       32.094236        0.370271
      -2       1       7        9.942254       10.152340        0.120391
      -1       1       7       34.447778       33.648923        0.388135
       0       1       7        9.886110       10.130647        0.127647
       1       1       7        7.272037        7.169728        0.095479
       2       1       7        9.085914        9.141444        0.113764
       3       1       7        9.329961        8.999111        0.104956
       4       1       7        4.945479        4.821825        0.061783
       5       1       7        3.715096        3.813660        0.050416
       6       1       7        5.828820        5.952982        0.070551
       7       1       7        1.944651        1.994618        0.041262
       8       1       7        0.975014        0.975295        0.080756
       9       1       7        6.084369        6.111710        0.090913
      10       1       7        0.261262        0.426497        0.426497
      11       1       7        3.685692        3.663332        0.092338
      12       1       7        2.628685        2.655843        0.215207
     -13       2       7        0.059300        0.505371        0.505371
     -12       2       7        3.235706        3.136112        0.059458
     -11       2       7        4.887250        4.951666        0.077859
     -10       2       7        1.929810        1.899447        0.055403
      -9       2       7        5.426183        5.354531        0.065296
      -8       2       7        4.339086        4.313351        0.055770
      -7       2       7        7.514684        7.453321        0.086911
      -6       2       7        0.846942        0.768245        0.071251
      -5       2       7        7.963033        7.922500        0.091152
      -4       2       7        4.461178        4.530121        0.062012
      -3       2       7       22.087695       22.203603        0.256166
      -2       2       7       10.081160        9.945099        0.128532
      -1       2       7        2.011995        2.023042        0.063731
       0       2       7       19.830637       19.943921        0.226416
       1       2       7       15.314582       15.248606        0.172135
       2       2       7       12.707797       12.639620        0.142821
       3       2       7        3.214894        3.326710        0.049364
       4       2       7       21.025008       20.813457        0.237743
       5       2       7        3.506798        3.434094        0.047503
       6       2       7        1.791811        1.773302        0.041915
       7       2       7        3.067548        3.221490        0.052106
       8       2       7       10.097004       10.213227        0.122637
       9       2       7        2.185780        2.265524        0.052969
      10       2       7        3.335337        3.281920        0.062293
      11       2       7        6.840558        6.779749        0.090803
     -12       3       7        1.963934        1.945405        0.074362
     -11       3       7        3.269317        3.246075        0.055307
     -10       3       7        1.292344        1.242779        0.066046
      -9       3       7        7.609080        7.653365        0.100022
      -8       3       7        5.524146        5.568662        0.068935
      -7       3       7        0.276743        0.237065        0.237065
      -6       3       7        4.743734        4.710202        0.063698
      -5       3       7        6.838799        6.758032        0.081806
      -4       3       7        3.867857        3.910499        0.057707
      -3       3       7        3.434642        3.415699        0.059660
      -2       3       7       15.450377       15.422386        0.176075
      -1       3       7        2.193949        2.202953        0.056956
       0       3       7        1.739224        1.689793        0.060406
       1       3       7        7.380873        7.326527        0.088433
       2       3       7        9.315619        9.110873        0.103320
       3       3       7        2.492942        2.500840        0.042568
       4       3       7        0.949896        0.971854        0.046111
       5       3       7        3.694712        3.663332        0.048086
       6       3       7        3.860043        3.939416        0.054574
       7       3       7        3.156824        3.185279        0.050793
       8       3       7        0.686175        0.613107        0.155942
       9       3       7        0.956967        0.921195        0.116707
      10       3       7        5.809947        5.768882        0.073182
      11       3       7        0.350734        0.625859        0.625859
     -12       4       7        0.895394        0.816578        0.540897
     -11       4       7        1.106922        1.169872        0.089548
     -10       4       7        0.319897        0.277669        0.277669
      -9       4       7        1.617166        1.638505        0.063609
      -8       4       7        2.888042        2.946506        0.084217
      -7       4       7        3.627201        3.579525        0.056884
      -6       4       7        0.022490        0.420476        0.420476
      -5       4       7        1.855408        1.733349        0.041871
      -4       4       7        5.272664        5.277310        0.064537
      -3       4       7        6.966429        6.968214        0.081487
      -2       4       7       10.450822       10.298544        0.119153
      -1       4       7        9.145704        9.112738        0.103965
       0       4       7        0.674419        0.624820        0.074002
       1       4       7        1.919866        1.982877        0.038089
       2       4       7        7.266013        7.272345        0.083604
       3       4       7       12.666488       12.656224        0.146228
       4       4       7       10.771114       10.852649        0.133508
       5       4       7        7.409070        7.463578        0.088214
       6       4       7        2.406326        2.332574        0.043010
       7       4       7        0.499890        0.419524        0.173963
       8       4       7        3.546636        3.584411        0.069869
       9       4       7        7.249123        7.159399        0.103622
      10       4       7        4.461288        4.536849        0.083087
     -10       5       7        0.305115        0.451442        0.451442
      -9       5       7        0.351864        0.317490        0.317490
      -8       5       7        3.764206        3.674643        0.060504
      -7       5       7        1.360676        1.289884        0.063425
      -6       5       7        2.830254        2.788136        0.063012
      -5       5       7        2.765117        2.705642        0.052192
      -4       5       7        0.424132        0.347419        0.212512
      -3       5       7        3.464294        3.485255        0.053928
      -2       5       7        0.897441        0.829880        0.084762
      -1       5       7        1.656940        1.732888        0.048073
       0       5       7        0.222194        0.403361        0.403361
       1       5       7        1.654756        1.664662        0.044693
       2       5       7        0.829311        0.965091        0.084863
       3       5       7        3.672059        3.684969        0.056609
       4       5       7        0.621902        0.577668        0.143387
       5       5       7        1.931236        1.917577        0.078936
       6       5       7        2.931330        3.049180        0.075512
       7       5       7        0.809411        0.892468        0.109334
       8       5       7        2.531351        2.673500        0.075019
      -9       6       7        0.049160        0.458912        0.458912
      -8       6       7        1.891385        1.887644        0.064405
      -7       6       7        2.687606        2.689963        0.060191
      -6       6       7        1.547981        1.418802        0.071880
      -5       6       7        2.242728        2.209977        0.061303
      -4       6       7        5.295089        5.299717        0.096545
      -3       6       7        1.488046        1.522137        0.068520
      -2       6       7        3.248780        3.245766        0.063157
      -1       6       7        5.168363        5.107054        0.070984
       0       6       7        0.733095        0.865448        0.103018
       1       6       7        0.952052        0.888651        0.101250
       2       6       7        4.032182        4.056723        0.067237
       3       6       7        6.514372        6.588399        0.089245
       4       6       7        1.548253        1.499800        0.064530
       5       6       7        5.856478        5.827178        0.079743
       6       6       7        2.444274        2.311471        0.068081
       7       6       7        3.214166        3.214654        0.080647
      -6       7       7        2.791825        2.845593        0.090162
      -5       7       7        2.664835        2.662931        0.084482
      -4       7       7        2.853693        2.729121        0.090864
      -3       7       7        0.919490        0.771816        0.189665
      -2       7       7        3.705214        3.721156        0.064244
      -1       7       7        0.630535        0.459674        0.299050
       0       7       7        0.115016        0.755645        0.182933
       1       7       7        0.520753        0.453431        0.453431
       2       7       7        3.051342        2.995179        0.089495
       3       7       7        0.217156        0.423674        0.423674
       4       7       7        1.169715        1.267951        0.136713
     -13       0       8        3.175114        3.088301        0.081541
     -12       0       8        0.778189        0.755381        0.162338
     -11       0       8       15.944322       15.972163        0.225418
     -10       0       8        7.135515        7.129306        0.087218
      -9       0       8        3.467015        3.506565        0.060118
      -8       0       8       12.097389       12.057778        0.135529
      -7       0       8        0.936112        0.818535        0.081514
      -6       0       8        1.774742        1.805962        0.052395
      -5       0       8       28.459946       28.469106        0.341184
      -4       0       8       41.376405       41.381518        0.482740
      -3       0       8        7.811348        8.152852        0.101144
      -2       0       8       35.658171       36.522185        0.548445
      -1       0       8       37.359462       37.849967        0.536163
       0       0       8       28.940860       28.642102        0.333799
       1       0       8       14.300443       14.204225        0.195299
       2       0       8       17.394192       17.007939        0.206154
       3       0       8        5.735723        5.398055        0.090325
       4       0       8        1.777531        1.702293        0.054961
       5       0       8       20.421203       20.335437        0.300468
       6       0       8        6.705180        6.703730        0.085951
       7       0       8       11.159436       11.318127        0.145392
       8       0       8        9.046347        9.144944        0.106471
       9       0       8        0.358850        0.533573        0.234909
      10       0       8        1.740052        1.734849        0.076958
      11       0       8        0.298316        0.587282        0.392860
     -13       1       8        3.387815        3.307567        0.074457
     -12       1       8        5.924810        5.887699        0.075987
     -11       1       8        1.984506        2.007162        0.054753
     -10       1       8        7.622124        7.563928        0.088702
      -9       1       8        3.765738        3.752866        0.050974
      -8       1       8        4.166284        4.108649        0.056243
      -7       1       8        0.009316        0.236220        0.197490
      -6       1       8        2.889180        2.955876        0.044330
      -5       1       8        7.022656        7.016338        0.099113
      -4       1       8       22.408353       22.544179        0.276714
      -3       1       8        5.271971        4.929706        0.069562
      -2       1       8       28.807730       29.026023        0.400859
      -1       1       8       16.128755       16.371316        0.227587
       0       1       8        8.752421        8.721926        0.119659
       1       1       8       16.206639       16.095030        0.185285
       2       1       8       11.485821       11.481289        0.147270
       3       1       8       10.457700       10.372078        0.118786
       4       1       8        9.017501        8.908647        0.101207
       5       1       8        2.068309        2.053753        0.040497
       6       1       8       11.043405       11.014990        0.128760
       7       1       8       11.616653       11.481725        0.130513
       8       1       8        7.457265        7.604735        0.090216
       9       1       8        2.230507        2.221711        0.107001
      10       1       8        1.956043        1.990628        0.060654
      11       1       8        0.835302        0.677348        0.179955
     -13       2       8        2.597426        2.516267        0.190305
     -12       2       8        3.604110        3.575052        0.068487
     -11       2       8        0.154239        0.413401        0.413401
     -10       2       8        5.102257        5.184593        0.067367
      -9       2       8       12.676874       12.711412        0.149167
      -8       2       8        4.427970        4.441058        0.061218
      -7       2       8        6.944135        6.938732        0.080598
      -6       2       8        6.174922        6.247239        0.074315
      -5       2       8        2.326185        2.344526        0.046135
      -4       2       8       15.600722       15.604487        0.185667
      -3       2       8       28.844820       29.160590        0.345143
      -2       2       8        9.216386        9.006054        0.109706
      -1       2       8       11.646139       11.459058        0.130333
       0       2       8        0.939486        1.301038        0.077641
       1       2       8        3.966267        4.030261        0.059996
       2       2       8       12.686651       12.484390        0.139351
       3       2       8       17.259765       17.106139        0.193422
       4       2       8        1.468512        1.450483        0.041973
       5       2       8        6.430890        6.339716        0.076171
       6       2       8        3.996464        3.920332        0.054197
       7       2       8        4.593713        4.559605        0.062606
       8       2       8        3.566556        3.501571        0.058462
       9       2       8        2.532523        2.611877        0.064368
      10       2       8        3.025765        2.848965        0.072546
      11       2       8        2.818039        2.771768        0.095372
     -12       3       8        0.238447        0.447884        0.261068
     -11       3       8        0.408074        0.283196        0.283196
     -10       3       8        4.131475        4.168333        0.058345
      -9       3       8        4.471715        4.401477        0.059243
      -8       3       8        8.016270        8.011367        0.095939
      -7       3       8        0.427069        0.584380        0.101265
      -6       3       8       10.881702       10.768937        0.121871
      -5       3       8        2.537069        2.547155        0.043778
      -4       3       8        0.809391        0.846995        0.075567
      -3       3       8        7.240959        7.169519        0.099087
      -2       3       8        8.575373        8.690800        0.105696
      -1       3       8        4.357965        4.313815        0.059993
       0       3       8       17.001249       16.960542        0.192716
       1       3       8        8.529218        8.428701        0.097735
       2       3       8        2.243293        2.148115        0.043644
       3       3       8       18.196127       18.052978        0.210332
       4       3       8       12.599577       12.504799        0.141952
       5       3       8        3.079282        3.103337        0.046018
       6       3       8        4.246512        4.258990        0.055540
       7       3       8        5.933869        5.954998        0.071632
       8       3       8        3.259284        3.368382        0.058095
       9       3       8        6.853346        6.840029        0.111582
      10       3       8        8.435944        8.509289        0.121321
     -12       4       8        1.299146        1.331803        0.105549
     -11       4       8        0.529276        0.549454        0.204056
     -10       4       8        3.069393        3.000617        0.054874
      -9       4       8        3.570218        3.460780        0.056959
      -8       4       8        3.588772        3.636619        0.060169
      -7       4       8        8.785155        8.732354        0.100726
      -6       4       8        4.467995        4.479062        0.058995
      -5       4       8        8.513753        8.481097        0.101777
      -4       4       8        3.587135        3.569174        0.050083
      -3       4       8        1.302297        1.237821        0.047485
      -2       4       8        1.277438        1.303649        0.047345
      -1       4       8        4.842171        4.766235        0.058370
       0       4       8        4.043952        4.031253        0.051931
       1       4       8       13.147397       13.064073        0.153612
       2       4       8        3.878018        3.948037        0.052142
       3       4       8        7.678158        7.694479        0.088428
       4       4       8        7.759778        7.765179        0.089698
       5       4       8        0.419723        0.428135        0.170066
       6       4       8        0.530253        0.547540        0.138517
       7       4       8        0.378662        0.484665        0.170977
       8       4       8        0.430774        0.400999        0.228662
       9       4       8        6.059750        5.983227        0.085176
      10       4       8        1.224850        1.143241        0.382452
     -10       5       8        0.844946        0.747596        0.155904
      -9       5       8        1.281453        1.322044        0.077697
      -8       5       8        4.844286        4.732124        0.064255
      -7       5       8        0.250715        0.319218        0.245056
      -6       5       8        6.838805        6.882006        0.088626
      -5       5       8        4.225908        4.265677        0.063059
      -4       5       8        4.824907        4.843862        0.062335
      -3       5       8        1.337083        1.201208        0.073289
      -2       5       8        1.823242        1.862176        0.051789
      -1       5       8        1.546201        1.602779        0.050458
       0       5       8        4.336163        4.336243        0.055705
       1       5       8        4.775162        4.761302        0.060877
       2       5       8       14.444622       14.492067        0.166216
       3       5       8        2.152648        2.155481        0.056267
       4       5       8        2.490424        2.481612        0.050748
       5       5       8        4.646419        4.566290        0.067067
       6       5       8        1.304208        1.312402        0.074501
       7       5       8        3.276588        3.296362        0.066656
       8       5       8        7.742381        7.713365        0.132138
      -9       6       8        0.826207        0.657343        0.269787
      -8       6       8        1.217749        1.215648        0.089637
      -7       6       8        3.561388        3.608739        0.061205
      -6       6       8        1.171441        1.095993        0.106902
      -5       6       8        5.806769        5.893132        0.089598
      -4       6       8        2.059417        1.895706        0.079418
      -3       6       8        0.599643        0.583781        0.177579
      -2       6       8        2.372207        2.429239        0.054244
      -1       6       8        2.771980        2.804710        0.058804
       0       6       8        1.563507        1.527645        0.064327
       1       6       8        6.051403        6.081529        0.097133
       2       6       8        1.440256        1.435758        0.068498
       3       6       8        0.850539        0.704911        0.123878
       4       6       8        2.436822        2.561406        0.058508
       5       6       8        1.453443        1.434399        0.089743
       6       6       8        1.627732        1.493787        0.103104
       7       6       8        3.016539        3.011212        0.098310
      -6       7       8        0.881384        0.606712        0.580255
      -5       7       8        0.378719        0.403980        0.403980
      -4       7       8        2.456827        2.274489        0.090754
      -3       7       8        0.881826        0.644205        0.270574
      -2       7       8        3.334202        3.281158        0.085849
      -1       7       8        1.144493        1.130000        0.103306
       0       7       8        1.794543        1.730722        0.102564
       1       7       8        0.480021        0.409512        0.314644
       2       7       8        1.102372        1.007323        0.205139
       3       7       8        1.868672        1.878962        0.083218
       4       7       8        3.334705        3.397499        0.093108
     -13       1       9        0.033080        0.410000        0.292102
     -12       1       9        5.824260        5.803533        0.074310
     -11       1       9        4.230005        4.141256        0.067314
     -10       1       9        5.324970        5.336103        0.065809
      -9       1       9        7.163259        7.123202        0.087791
      -8       1       9        6.248140        6.319494        0.075937
      -7       1       9        5.526435        5.536154        0.065414
      -6       1       9       11.274738       11.347687        0.128507
      -5       1       9       28.087886       27.879742        0.341950
      -4       1       9       11.565434       11.610340        0.133407
      -3       1       9       13.169716       13.303383        0.178978
      -2       1       9        7.947188        7.961281        0.097885
      -1       1       9       22.543849       22.016358        0.250559
       0       1       9       10.437361       10.208330        0.117245
       1       1       9       23.420955       23.135903        0.266491
       2       1       9       22.713820       22.355984        0.256662
       3       1       9        2.073849        2.002923        0.047622
       4       1       9        7.687045        7.643952        0.090343
       5       1       9        2.320142        2.325253        0.043170
       6       1       9        9.895415        9.941680        0.113811
       7       1       9        0.463756        0.593043        0.124855
       8       1       9        5.298092        5.263839        0.069611
       9       1       9        2.454528        2.370211        0.055454
      10       1       9        1.815393        1.735972        0.062354
      11       1       9        1.979491        2.075885        0.080340
     -13       2       9        1.994535        2.053266        0.205997
     -12       2       9        3.506052        3.534261        0.081146
     -11       2       9        0.133107        0.418569        0.240243
     -10       2       9        6.304592        6.185629        0.076046
      -9       2       9        1.929465        2.011790        0.049929
      -8       2       9        2.031836        1.978206        0.043135
      -7       2       9        7.120421        7.032425        0.086275
      -6       2       9        9.568968        9.503473        0.114543
      -5       2       9        0.656712        0.680882        0.077143
      -4       2       9        6.435199        6.340347        0.081034
      -3       2       9       12.357562       12.267437        0.148443
      -2       2       9        6.953888        6.977392        0.092989
      -1       2       9        4.850073        4.759832        0.074963
       0       2       9       12.636167       12.406853        0.141047
       1       2       9        4.685747        4.538943        0.060773
       2       2       9       14.924640       14.864723        0.173910
       3       2       9        2.576041        2.510996        0.046325
       4       2       9        6.396686        6.396093        0.076203
       5       2       9        5.537850        5.552927        0.067218
       6       2       9        9.992681        9.967046        0.117680
       7       2       9        7.666165        7.766788        0.100890
       8       2       9        0.609863        0.710422        0.122205
       9       2       9        6.625730        6.542706        0.081514
      10       2       9        1.146739        1.080370        0.094673
      11       2       9        1.521589        1.436663        0.302247
     -12       3       9        0.092478        0.451664        0.451664
     -11       3       9        1.943465        1.941932        0.057018
     -10       3       9        1.648703        1.641585        0.064689
      -9       3       9        2.055200        2.221869        0.064092
      -8       3       9        3.986999        4.062758        0.065509
      -7       3       9        5.235198        5.286208        0.066917
      -6       3       9        9.612811        9.601406        0.109831
      -5       3       9        0.317571        0.337935        0.162151
      -4       3       9       10.401177       10.302912        0.118120
      -3       3       9        3.755740        3.975299        0.052927
      -2       3       9        4.812630        4.791346        0.061230
      -1       3       9        1.829485        1.837417        0.044681
       0       3       9       11.040628       10.796296        0.125307
       1       3       9        5.400364        5.226375        0.063140
       2       3       9        1.995851        1.955863        0.040635
       3       3       9       10.057266       10.200980        0.114851
       4       3       9        4.223464        4.215092        0.055044
       5       3       9        0.850362        1.036484        0.058885
       6       3       9        3.032837        3.351418        0.052024
       7       3       9        5.413282        5.330760        0.070627
       8       3       9        0.465918        0.509117        0.190840
       9       3       9        0.501628        0.451996        0.216836
      10       3       9        1.263900        1.242699        0.097579
     -12       4       9        2.027219        1.858010        0.093073
     -11       4       9        2.675658        2.740529        0.053747
     -10       4       9        3.079675        3.053490        0.076999
      -9       4       9        2.243556        2.183048        0.067558
      -8       4       9        0.538612        0.483839        0.201527
      -7       4       9        3.968330        4.051666        0.057045
      -6       4       9        0.574602        0.569561        0.111959
      -5       4       9        0.213995        0.386264        0.183040
      -4       4       9        2.494921        2.500320        0.045305
      -3       4       9        1.179978        1.270079        0.049833
      -2       4       9        0.918995        0.986205        0.059059
      -1       4       9        1.995372        1.982070        0.041657
       0       4       9        4.285150        4.336589        0.055584
       1       4       9        5.955115        5.886510        0.069896
       2       4       9        4.431325        4.412256        0.056225
       3       4       9        5.372312        5.333573        0.070114
       4       4       9        1.687690        1.566940        0.049112
       5       4       9        4.723425        4.806142        0.067260
       6       4       9        4.663109        4.766131        0.085212
       7       4       9        5.449727        5.493633        0.073946
       8       4       9        6.113363        6.008494        0.093090
       9       4       9        3.880980        3.985725        0.072925
     -10       5       9        0.497220        0.515073        0.250876
      -9       5       9        3.305864        3.221180        0.060484
      -8       5       9        0.087821        0.295635        0.295635
      -7       5       9        0.371565        0.420951        0.420951
      -6       5       9        2.018518        1.932667        0.056713
      -5       5       9        2.924906        2.930631        0.069775
      -4       5       9        0.811476        0.667907        0.116908
      -3       5       9        3.576553        3.576730        0.076445
      -2       5       9        1.646782        1.700000        0.054673
      -1       5       9        4.510734        4.481071        0.058968
       0       5       9        0.661446        0.477912        0.159950
       1       5       9        1.457683        1.517300        0.051592
       2       5       9        4.060271        4.104997        0.059011
       3       5       9        1.080613        1.026304        0.075620
       4       5       9        0.007643        0.290689        0.290689
       5       5       9        1.021957        1.023035        0.087086
       6       5       9        1.984500        2.002598        0.060126
       7       5       9        0.208487        0.310644        0.310644
       8       5       9        2.862016        2.819894        0.182452
      -8       6       9        0.978813        0.717287        0.379796
      -7       6       9        2.496886        2.408070        0.074039
      -6       6       9        0.362491        0.447325        0.447325
      -5       6       9        2.677476        2.634711        0.089480
      -4       6       9        0.708949        0.633561        0.179359
      -3       6       9        3.460282        3.525195        0.059218
      -2       6       9        3.004508        2.962431        0.059037
      -1       6       9        0.331100        0.381576        0.244828
       0       6       9        1.230359        1.213384        0.076546
       1       6       9        5.866545        5.759167        0.076210
       2       6       9        1.268500        1.171324        0.077981
       3       6       9        1.412443        1.714759        0.058951
       4       6       9        2.264160        2.294450        0.054450
       5       6       9        2.532257        2.457845        0.091180
       6       6       9        1.210372        1.448931        0.109378
      -6       7       9        2.755635        2.677518        0.230111
      -5       7       9        2.565806        2.395412        0.083573
      -4       7       9        4.719100        4.682841        0.079364
      -3       7       9        0.918459        1.116781        0.156521
      -2       7       9        1.081576        1.199083        0.100220
      -1       7       9        0.582252        0.456289        0.456289
       0       7       9        4.531815        4.537841        0.136477
       1       7       9        3.658338        3.694320        0.083641
       2       7       9        0.938488        0.918749        0.160989
       3       7       9        2.396642        2.200500        0.106103
     -13       0      10        1.283728        0.903881        0.428171
     -12       0      10        2.745714        2.654411        0.071235
     -11       0      10        4.728102        4.821514        0.072093
     -10       0      10        5.921519        5.853204        0.079211
      -9       0      10       12.253788       12.319903        0.176592
      -8       0      10        4.457987        4.554668        0.065013
      -7       0      10        2.019135        1.993314        0.048012
      -6       0      10       29.261506       29.390645        0.336901
      -5       0      10       17.221503       17.268179        0.194808
      -4       0      10        2.506542        2.197635        0.081034
      -3       0      10        3.474627        3.617043        0.075857
      -2       0      10       23.588867       23.510423        0.323358
      -1       0      10        3.039732        3.072117        0.084726
       1       0      10       44.069450       43.541704        0.503814
       2       0      10        9.947098        9.874816        0.118178
       3       0      10        1.818853        1.802165        0.060643
       4       0      10        3.522722        3.432346        0.073031
       5       0      10       14.249682       14.219001        0.176922
       6       0      10        9.892253        9.831683        0.113093
       7       0      10       13.146044       13.106487        0.155811
       8       0      10        1.560557        1.629018        0.067801
       9       0      10        6.291597        6.291264        0.094168
      10       0      10        5.855954        5.807151        0.081419
     -13       1      10        3.208457        3.080211        0.076780
     -12       1      10        2.839758        2.850193        0.088509
     -11       1      10        3.334401        3.314966        0.054905
     -10       1      10        4.203086        4.296510        0.057524
      -9       1      10        1.853885        1.843285        0.048069
      -8       1      10       10.284132       10.291744        0.122674
      -7       1      10        9.248491        9.286442        0.105483
      -6       1      10       12.170896       12.251939        0.137897
      -5       1      10        8.759746        8.731781        0.102644
      -4       1      10        0.357584        0.417493        0.131835
      -3       1      10        3.302327        3.325056        0.056723
      -2       1      10        9.631734        9.714577        0.154033
      -1       1      10        0.327829        0.240832        0.240832
       0       1      10       20.631935       20.397794        0.232725
       1       1      10       14.452994       14.382628        0.163627
       2       1      10       10.958897       11.019982        0.126406
       3       1      10       15.619208       15.501935        0.175814
       4       1      10        0.832441        0.876812        0.055472
       5       1      10        1.458373        1.437463        0.044840
       6       1      10        0.907177        0.975500        0.065445
       7       1      10        3.046191        3.016919        0.052648
       8       1      10        7.303041        7.290336        0.099578
       9       1      10        5.174756        5.176196        0.067869
      10       1      10        3.895935        3.903460        0.063538
      11       1      10        4.028725        3.880464        0.148440
     -12       2      10        0.528136        0.565951        0.228460
     -11       2      10        1.779777        1.835293        0.066678
     -10       2      10        1.531854        1.478411        0.054438
      -9       2      10        3.949530        3.949937        0.057508
      -8       2      10        5.650552        5.688233        0.069960
      -7       2      10       15.119762       15.143315        0.174681
      -6       2      10        5.418713        5.310367        0.065942
      -5       2      10        0.100141        0.370540        0.370540
      -4       2      10        9.392161        9.595051        0.109377
      -3       2      10        5.682688        5.677323        0.082415
      -2       2      10       16.254865       15.976232        0.185412
      -1       2      10       23.224111       22.978251        0.270763
       0       2      10        8.677046        8.565804        0.111160
       1       2      10        3.676055        3.626706        0.057673
       2       2      10       14.781358       14.648208        0.164769
       3       2      10        5.654267        5.694822        0.068367
       4       2      10       10.827078       10.749884        0.121149
       5       2      10       10.642708       10.807405        0.121433
       6       2      10        2.126745        2.075909        0.051286
       7       2      10        1.660632        1.657709        0.059492
       8       2      10        6.681072        6.668808        0.080864
       9       2      10        2.453048        2.379454        0.064330
      10       2      10        4.321056        4.272236        0.086665
     -12       3      10        0.501741        0.342053        0.342053
     -11       3      10        6.033946        5.994831        0.075287
     -10       3      10        4.798558        4.752999        0.064183
      -9       3      10        3.827361        3.842525        0.055574
      -8       3      10        5.244628        5.340318        0.067084
      -7       3      10        5.797940        5.648186        0.068221
      -6       3      10        1.237152        1.241853        0.050636
      -5       3      10        4.300952        4.313351        0.058472
      -4       3      10       13.766700       13.508516        0.152618
      -3       3      10        7.645939        7.551887        0.094676
      -2       3      10        8.081722        7.981917        0.095156
      -1       3      10        9.673718        9.530845        0.109645
       0       3      10        1.929497        1.987939        0.040530
       1       3      10        1.480316        1.506785        0.042135
       2       3      10        2.674915        2.591698        0.043071
       3       3      10        0.874060        0.726636        0.076713
       4       3      10        5.286586        5.304621        0.071457
       5       3      10       10.446233       10.576389        0.120290
       6       3      10        9.681078        9.703247        0.124573
       7       3      10        2.328211        2.359640        0.056881
       8       3      10        2.770892        2.823508        0.064433
       9       3      10        2.965250        2.745505        0.099735
      10       3      10        1.763269        1.566844        0.277658
     -11       4      10        3.311048        3.320542        0.058181
     -10       4      10        4.647481        4.684015        0.063518
      -9       4      10        1.302376        1.402605        0.069376
      -8       4      10        0.991442        0.983921        0.094145
      -7       4      10        0.831420        0.840238        0.079515
      -6       4      10        2.387667        2.332874        0.052457
      -5       4      10        8.375434        8.295119        0.096095
      -4       4      10        2.901354        2.869530        0.047190
      -3       4      10       10.573160       10.529482        0.119391
      -2       4      10        8.422913        8.402916        0.097255
      -1       4      10        0.023485        0.393954        0.393954
       0       4      10        6.955150        6.893765        0.079736
       1       4      10        0.317294        0.287054        0.197054
       2       4      10        2.213461        2.244794        0.042409
       3       4      10        5.666675        5.678644        0.067762
       4       4      10        2.025922        1.928341        0.046666
       5       4      10        6.803109        6.835276        0.081833
       6       4      10        7.329532        7.300959        0.091313
       7       4      10        0.981665        0.938882        0.094193
       8       4      10        4.136531        4.039059        0.064893
       9       4      10        1.738384        1.727947        0.161326
     -10       5      10        1.428449        1.499166        0.100167
      -9       5      10        1.628426        1.633126        0.073446
      -8       5      10        2.601828        2.612336        0.067518
      -7       5      10        3.940878        4.006245        0.078650
      -6       5      10        6.662178        6.593557        0.082106
      -5       5      10        3.202695        3.232801        0.070839
      -4       5      10        6.009243        5.991661        0.075159
      -3       5      10        3.619416        3.656228        0.058034
      -2       5      10        3.082118        3.095933        0.080224
      -1       5      10        6.520969        6.580502        0.077656
       0       5      10        0.759291        0.836899        0.077228
       1       5      10        2.575854        2.464346        0.048564
       2       5      10        3.269176        3.212320        0.059226
       3       5      10        0.426615        0.333467        0.227637
       4       5      10        6.604434        6.750556        0.085647
       5       5      10        0.757884        0.714633        0.138091
       6       5      10        1.106604        1.072054        0.093739
       7       5      10        7.841340        7.615904        0.100853
       8       5      10        1.573419        1.593173        0.254143
      -8       6      10        0.249755        0.454423        0.357469
      -7       6      10        1.043022        1.037449        0.120334
      -6       6      10        3.886383        3.957651        0.076543
      -5       6      10        5.285994        5.349486        0.075493
      -4       6      10        0.792716        0.840060        0.127459
      -3       6      10        2.988140        3.031650        0.086790
      -2       6      10        0.509074        0.367151        0.261795
      -1       6      10        1.212275        1.136178        0.080621
       0       6      10        5.863458        5.955837        0.074001
       1       6      10        4.348293        4.356260        0.062893
       2       6      10        0.064262        0.445309        0.445309
       3       6      10        2.491098        2.558711        0.057451
       4       6      10        0.125164        0.386911        0.386911
       5       6      10        0.621185        0.545344        0.293749
       6       6      10        4.532893        4.514975        0.126809
      -5       7      10        2.455756        2.424624        0.101522
      -4       7      10        0.845603        0.925149        0.224149
      -3       7      10        0.686458        0.537866        0.352124
      -2       7      10        2.039346        2.039289        0.067386
      -1       7      10        0.121529        0.464543        0.464543
       0       7      10        2.369875        2.270485        0.135186
       1       7      10        1.256417        1.327629        0.242318
       2       7      10        0.933505        0.851880        0.200344
       3       7      10        2.091794        2.115420        0.107236
     -13       1      11        0.049269        0.527257        0.527257
     -12       1      11        1.804186        1.741379        0.059832
     -11       1      11        3.512446        3.533553        0.062819
     -10       1      11        2.340595        2.320625        0.059121
      -9       1      11        4.419995        4.418710        0.056715
      -8       1      11        2.212020        2.201886        0.039479
      -7       1      11       11.743358       11.659760        0.131100
      -6       1      11        3.531575        3.438604        0.052604
      -5       1      11        0.916910        0.749333        0.082100
      -4       1      11        2.265065        2.330107        0.051972
      -3       1      11       21.658481       21.334713        0.247514
      -2       1      11       15.432359       15.413306        0.184386
      -1       1      11       14.580022       14.433988        0.165140
       0       1      11       24.297308       24.069275        0.281463
       1       1      11        0.333479        0.353553        0.235232
       2       1      11        2.240599        2.210927        0.055980
       3       1      11        6.240956        6.200564        0.073738
       4       1      11       19.050608       19.103141        0.216638
       5       1      11        9.176865        9.091260        0.103768
       6       1      11        9.619996        9.578309        0.109571
       7       1      11        6.875066        6.866513        0.081751
       8       1      11        4.165884        4.190227        0.077928
       9       1      11        0.739708        0.799437        0.167852
      10       1      11        3.342911        3.228467        0.068404
     -12       2      11        5.086194        4.998700        0.072850
     -11       2      11        2.596387        2.460427        0.067395
     -10       2      11        5.887412        5.892962        0.072567
      -9       2      11        0.311888        0.572975        0.125649
      -8       2      11        7.689471        7.666812        0.090269
      -7       2      11        8.141452        8.143034        0.097911
      -6       2      11        0.856384        0.820427        0.059901
      -5       2      11       10.869404       10.724738        0.121908
      -4       2      11        4.616982        4.729482        0.064828
      -3       2      11        8.292479        8.062196        0.113863
      -2       2      11        6.295541        6.223665        0.078829
      -1       2      11       14.617564       14.343640        0.164077
       0       2      11        1.950409        1.983557        0.068982
       1       2      11        4.973730        4.931328        0.061934
       2       2      11        9.627190        9.562322        0.108169
       3       2      11        5.165493        5.118105        0.064690
       4       2      11        1.872367        1.870214        0.046728
       5       2      11        5.487931        5.534257        0.067631
       6       2      11        4.070034        4.092065        0.062053
       7       2      11        5.397333        5.370568        0.067267
       8       2      11        0.647869        0.764984        0.136334
       9       2      11        4.992978        4.992094        0.071017
      10       2      11        1.916639        1.805104        0.086791
     -12       3      11        2.213195        2.026006        0.079882
     -11       3      11        3.479704        3.600833        0.068412
     -10       3      11        0.111207        0.351710        0.246829
      -9       3      11        1.829442        1.773838        0.057038
      -8       3      11        4.188198        4.259460        0.059222
      -7       3      11        0.861129        0.883233        0.080487
      -6       3      11        3.588856        3.588314        0.051791
      -5       3      11        1.282708        1.291085        0.053507
      -4       3      11        7.759924        7.577071        0.087611
      -3       3      11        2.022206        2.044162        0.047415
      -2       3      11        7.631525        7.559696        0.087280
      -1       3      11       11.021008       11.002727        0.127066
       0       3      11        2.034156        2.024944        0.041337
       1       3      11        6.718005        6.566887        0.076124
       2       3      11        0.769182        0.804984        0.075396
       3       3      11        6.783658        6.833593        0.084075
       4       3      11        0.990447        1.018185        0.079782
       5       3      11        7.875331        7.836708        0.091646
       6       3      11        2.291109        2.057255        0.071028
       7       3      11        0.041857        0.281425        0.281425
       8       3      11        4.104284        3.989737        0.069660
       9       3      11        3.362206        3.417163        0.062166
     -11       4      11        0.502199        0.393954        0.265113
     -10       4      11        0.026170        0.319687        0.319687
      -9       4      11        4.054797        4.101951        0.062520
      -8       4      11        8.141546        8.165966        0.095960
      -7       4      11        6.471938        6.356178        0.075812
      -6       4      11        4.410674        4.499889        0.062998
      -5       4      11        1.017029        1.059811        0.069660
      -4       4      11        0.571505        0.500400        0.125833
      -3       4      11        3.373044        3.356188        0.049831
      -2       4      11        7.189277        7.263264        0.088516
      -1       4      11        2.930198        2.927798        0.049812
       0       4      11        1.356982        1.464923        0.047778
       1       4      11        1.988145        2.073234        0.046735
       2       4      11        0.823153        0.848941        0.072088
       3       4      11        0.258191        0.489898        0.139327
       4       4      11        1.146348        1.179279        0.070316
       5       4      11        2.756882        2.740511        0.062583
       6       4      11        2.282367        2.197772        0.073060
       7       4      11        0.098161        0.411825        0.411825
       8       4      11        0.901706        0.630952        0.221440
       9       4      11        0.688525        0.745319        0.507621
     -10       5      11        1.904150        1.847593        0.114474
      -9       5      11        0.263451        0.380132        0.263513
      -8       5      11        0.142263        0.308221        0.308221
      -7       5      11        5.248862        5.156161        0.068726
      -6       5      11        1.201685        1.307440        0.080045
      -5       5      11        0.393640        0.476235        0.213938
      -4       5      11        2.007795        1.956323        0.057587
      -3       5      11        2.035761        2.073837        0.056462
      -2       5      11        1.277229        1.198207        0.065555
      -1       5      11        2.112167        2.067946        0.047525
       0       5      11        3.324807        3.296968        0.050124
       1       5      11        1.640866        1.602342        0.055248
       2       5      11        0.950271        0.943557        0.082511
       3       5      11        0.060655        0.310966        0.310966
       4       5      11        4.660054        4.734871        0.067859
       5       5      11        0.025232        0.475184        0.475184
       6       5      11        0.035799        0.455631        0.455631
       7       5      11        1.975964        1.862525        0.180770
      -8       6      11        1.395811        1.539675        0.110200
      -7       6      11        2.324117        2.204563        0.075878
      -6       6      11        5.457659        5.411100        0.083155
      -5       6      11        1.493005        1.331503        0.110274
      -4       6      11        1.241426        1.238709        0.093720
      -3       6      11        1.065841        0.921846        0.109381
      -2       6      11        4.280638        4.340046        0.066172
      -1       6      11        0.137029        0.389872        0.389872
       0       6      11        1.998069        1.981616        0.059559
       1       6      11        0.722078        0.804052        0.114560
       2       6      11        3.154064        3.108151        0.072496
       3       6      11        2.770838        2.585111        0.098628
       4       6      11        0.403114        0.437379        0.437379
       5       6      11        0.897043        0.596406        0.269603
      -5       7      11        2.765062        2.666590        0.218243
      -4       7      11        1.557706        1.518354        0.108674
      -3       7      11        1.130125        1.155595        0.146536
      -2       7      11        3.038181        3.089434        0.065760
      -1       7      11        3.644265        3.690122        0.069763
       0       7      11        1.554827        1.382715        0.164273
       1       7      11        2.810277        2.755540        0.099490
       2       7      11        1.250134        1.011929        0.236365
     -12       0      12        5.032863        5.049950        0.089809
     -11       0      12        2.737675        2.687936        0.078530
     -10       0      12        5.904929        5.768362        0.074945
      -9       0      12        0.030335        0.516624        0.199764
      -8       0      12        3.052939        3.036972        0.063742
      -7       0      12        3.923058        3.979950        0.081617
      -6       0      12        0.287894        2.739069        0.070437
      -5       0      12       11.284224       11.308404        0.160310
      -4       0      12       26.475140       26.505471        0.332775
      -3       0      12       20.452549       20.831947        0.303917
      -2       0      12        6.935830        7.053652        0.131369
      -1       0      12       17.953398       18.025815        0.228624
       0       0      12        6.196711        6.313557        0.087884
       1       0      12        4.201239        4.200238        0.079195
       2       0      12       14.862056       14.765500        0.252058
       3       0      12       28.176130       28.290634        0.359827
       4       0      12        2.814373        2.931518        0.062459
       5       0      12        7.112294        6.965415        0.082828
       6       0      12       16.331843       16.351758        0.187600
       7       0      12        7.160300        7.011277        0.095136
       8       0      12        8.456947        8.353921        0.100740
       9       0      12        4.973389        4.931835        0.107626
      10       0      12        5.774243        5.750478        0.133718
     -13       1      12        3.161371        3.194527        0.084221
     -12       1      12        4.531364        4.469787        0.067856
     -11       1      12        6.297032        6.310230        0.078697
     -10       1      12        3.346740        3.296968        0.053668
      -9       1      12        0.436239        0.643584        0.106741
      -8       1      12        2.364842        2.267576        0.041436
      -7       1      12        2.876304        2.868815        0.043306
      -6       1      12       11.058687       11.048982        0.130191
      -5       1      12        8.424549        8.636724        0.099628
      -4       1      12       15.484537       15.320574        0.176269
      -3       1      12       12.425300       12.561847        0.168300
      -2       1      12        5.212000        5.258612        0.078458
      -1       1      12       15.801927       15.725775        0.187435
       0       1      12        0.764687        0.696635        0.108332
       1       1      12        2.353102        2.457702        0.082265
       2       1      12        8.382623        8.286857        0.107798
       3       1      12        5.672418        5.536786        0.071075
       4       1      12        5.705503        5.704735        0.068247
       5       1      12       12.649368       12.621807        0.142624
       6       1      12        1.412760        1.366382        0.060626
       7       1      12        6.638924        6.601969        0.079470
       8       1      12        3.524809        3.529731        0.068373
       9       1      12        1.685056        1.723456        0.066621
      10       1      12        1.408589        1.431084        0.100708
     -12       2      12        1.820775        1.829235        0.088545
     -11       2      12        2.753541        2.768176        0.056424
     -10       2      12        3.796373        3.870013        0.058058
      -9       2      12        3.036767        3.040460        0.050377
      -8       2      12        4.901250        4.831977        0.059661
      -7       2      12        4.795558        4.835804        0.058776
      -6       2      12        5.190105        5.152572        0.062091
      -5       2      12        8.393127        8.364150        0.099950
      -4       2      12        1.465715        1.563202        0.054858
      -3       2      12        2.413710        2.507828        0.056502
      -2       2      12       17.769363       17.641712        0.201242
      -1       2      12        9.990807        9.749410        0.128392
       0       2      12        6.993932        6.979613        0.081497
       1       2      12        6.555375        6.483595        0.084845
       2       2      12        1.036637        1.024061        0.055866
       3       2      12        7.857240        7.886888        0.094905
       4       2      12       17.140658       16.955235        0.199341
       5       2      12        7.914079        7.899051        0.101872
       6       2      12        3.098843        3.129872        0.062642
       7       2      12        0.999174        1.058962        0.097817
       8       2      12        0.452223        0.448776        0.448776
       9       2      12        4.309154        4.324003        0.063721
      10       2      12        6.689676        6.599318        0.126683
     -12       3      12        1.098396        1.197790        0.116910
     -11       3      12        1.821241        1.794937        0.062425
     -10       3      12        0.115217        0.396358        0.396358
      -9       3      12       11.010451       11.107655        0.134050
      -8       3      12       12.221722       12.230699        0.155104
      -7       3      12        1.742692        1.749257        0.054648
      -6       3      12        1.082773        1.613475        0.051009
      -5       3      12        1.443052        1.394776        0.056643
      -4       3      12        6.045840        5.938013        0.070305
      -3       3      12       11.069020       11.060741        0.130966
      -2       3      12       15.821025       15.570806        0.175677
      -1       3      12        0.801488        0.824560        0.064166
       0       3      12        4.508902        5.283749        0.071935
       1       3      12       10.011353        9.942585        0.113190
       2       3      12        3.260973        3.316776        0.054261
       3       3      12        9.752272        9.818045        0.111655
       4       3      12        0.096790        0.396611        0.396611
       5       3      12        1.343976        1.376081        0.080280
       6       3      12        1.915407        1.948564        0.057268
       7       3      12        3.180567        3.176791        0.067289
       8       3      12        3.054147        3.063087        0.057209
       9       3      12        3.735429        3.702837        0.098811
     -11       4      12        3.107873        3.047327        0.099684
     -10       4      12        0.408985        0.341467        0.341467
      -9       4      12        4.248758        4.246881        0.062028
      -8       4      12        7.108036        7.098873        0.088096
      -7       4      12        3.190836        3.263740        0.057028
      -6       4      12        5.824586        5.792150        0.073584
      -5       4      12        2.399938        2.353508        0.049729
      -4       4      12        0.922848        1.094166        0.061403
      -3       4      12        2.942090        2.913486        0.051179
      -2       4      12        0.585087        0.494267        0.144696
      -1       4      12        7.800881        7.748548        0.090415
       0       4      12        8.436320        8.379260        0.096567
       1       4      12        2.152608        2.106490        0.046005
       2       4      12       10.077265       10.087121        0.119673
       3       4      12        2.246878        2.291353        0.051108
       4       4      12        0.766197        0.917769        0.103153
       5       4      12        1.350002        1.235273        0.086752
       6       4      12        0.957556        0.896493        0.173859
       7       4      12        3.808456        3.803551        0.065771
       8       4      12        4.094398        4.023307        0.073244
     -10       5      12        6.573610        6.497769        0.134829
      -9       5      12        3.033983        2.990702        0.075484
      -8       5      12        1.654197        1.558493        0.086453
      -7       5      12        8.556000        8.616032        0.102983
      -6       5      12        0.837347        0.766029        0.146190
      -5       5      12        5.763854        5.845254        0.075679
      -4       5      12        4.763275        4.781945        0.066121
      -3       5      12        6.085040        6.087446        0.092365
      -2       5      12        1.606649        1.672573        0.054611
      -1       5      12        6.408627        6.306822        0.076252
       0       5      12        4.875989        4.892341        0.062020
       1       5      12        8.066566        8.044626        0.096733
       2       5      12        1.503804        1.534112        0.073530
       3       5      12        2.189088        1.971193        0.091698
       4       5      12        2.362680        2.459878        0.068142
       5       5      12        0.400374        0.555698        0.329645
       6       5      12        1.278061        1.246074        0.106030
       7       5      12        1.934305        2.003597        0.210248
      -8       6      12        0.146297        0.626897        0.271792
      -7       6      12        0.163285        0.538145        0.538145
      -6       6      12        3.542101        3.666197        0.072870
      -5       6      12        0.549162        0.751332        0.304230
      -4       6      12        3.546421        3.632079        0.070619
      -3       6      12        3.331383        3.462802        0.065009
      -2       6      12        1.111781        1.129602        0.105297
      -1       6      12        0.635274        0.780961        0.128198
       0       6      12        3.749948        3.887030        0.084005
       1       6      12        0.593962        0.599750        0.183817
       2       6      12        4.767479        4.919959        0.076510
       3       6      12        2.798224        2.737828        0.082964
       4       6      12        0.721145        0.529245        0.283684
      -4       7      12        0.621334        0.686076        0.686076
      -3       7      12        4.355030        4.433283        0.128635
      -2       7      12        1.651492        1.726123        0.091803
      -1       7      12        0.521920        0.667533        0.255101
       0       7      12        0.098161        0.737496        0.236497
       1       7      12        0.261786        0.569473        0.454582
     -12       1      13        1.500719        1.550000        0.074398
     -11       1      13        1.042416        1.074849        0.088188
     -10       1      13        5.784988        5.748304        0.076620
      -9       1      13        1.008446        0.893644        0.073644
      -8       1      13        0.288670        0.419166        0.419166
      -7       1      13        5.386412        5.219291        0.062451
      -6       1      13        3.733504        3.817853        0.049697
      -5       1      13        5.082630        5.125427        0.063411
      -4       1      13        6.688367        6.695147        0.079862
      -3       1      13        1.616355        1.603714        0.059143
      -2       1      13        9.768792        9.580344        0.113825
      -1       1      13        4.065443        4.004248        0.061787
       0       1      13        8.692827        8.578695        0.122572
       1       1      13        4.436742        4.394087        0.057153
       2       1      13       18.474353       18.204395        0.206617
       3       1      13       10.135453       10.050871        0.113064
       4       1      13        4.294381        4.140773        0.055800
       5       1      13        6.858887        6.881279        0.081279
       6       1      13        6.298880        6.261150        0.077866
       7       1      13        6.644613        6.580653        0.079577
       8       1      13        5.629616        5.577992        0.079720
       9       1      13        8.803917        8.764588        0.104507
      10       1      13        2.193288        2.151883        0.199295
     -12       2      13        3.899074        3.718736        0.088585
     -11       2      13        1.233162        1.216388        0.089978
     -10       2      13        5.745761        5.804653        0.072289
      -9       2      13        9.644104        9.587231        0.110523
      -8       2      13        2.473796        2.531126        0.043236
      -7       2      13        3.838312        3.843176        0.052266
      -6       2      13        0.787784        0.668880        0.083218
      -5       2      13       14.700279       14.584924        0.169654
      -4       2      13        3.147905        3.073239        0.052163
      -3       2      13       12.496684       12.316249        0.139222
      -2       2      13        9.437419        9.279925        0.105722
      -1       2      13        6.196030        6.070008        0.074093
       0       2      13        5.400451        5.350794        0.066856
       1       2      13        8.855197        8.831648        0.100153
       2       2      13       10.132506       10.177917        0.114618
       3       2      13        2.842335        2.983153        0.058807
       4       2      13        8.850529        8.836911        0.102382
       5       2      13        0.128563        0.397869        0.397869
       6       2      13        4.499445        4.575478        0.060614
       7       2      13        3.420858        3.395733        0.059118
       8       2      13        3.376695        3.311344        0.067118
       9       2      13        0.043411        0.415812        0.415812
     -12       3      13        1.184855        1.198499        0.388129
     -11       3      13        2.760045        2.809413        0.081575
     -10       3      13        0.947997        0.905373        0.092907
      -9       3      13        4.425940        4.513092        0.067982
      -8       3      13        2.166888        2.196657        0.053878
      -7       3      13        4.694800        4.677927        0.061651
      -6       3      13        4.376559        4.446797        0.063761
      -5       3      13        0.341984        0.244131        0.244131
      -4       3      13        1.726074        1.675440        0.051926
      -3       3      13        5.219648        5.206918        0.069507
      -2       3      13        3.300617        3.309532        0.047477
      -1       3      13        1.854853        1.837036        0.041987
       0       3      13        0.288003        0.398497        0.398497
       1       3      13        9.109084        9.089884        0.103784
       2       3      13        0.553220        0.498498        0.162641
       3       3      13        5.990895        5.886170        0.071877
       4       3      13        6.205916        6.148821        0.075930
       5       3      13        3.553470        3.499714        0.063728
       6       3      13        1.356435        1.143678        0.083820
       7       3      13        2.169699        2.126217        0.069934
       8       3      13        4.354703        4.230485        0.070557
       9       3      13        0.960572        0.736478        0.532272
     -11       4      13        4.142685        4.048950        0.079442
     -10       4      13        4.779173        4.818506        0.071296
      -9       4      13        4.662802        4.660579        0.072769
      -8       4      13        5.651540        5.567315        0.104075
      -7       4      13        0.508871        0.444860        0.444860
      -6       4      13        6.320212        6.338375        0.082578
      -5       4      13        6.643128        6.548282        0.078352
      -4       4      13        9.096320        9.215964        0.108111
      -3       4      13        9.699305        9.702577        0.110914
      -2       4      13        5.603717        5.578082        0.077809
      -1       4      13        0.962524        1.018185        0.072510
       0       4      13        4.216769        4.265794        0.056044
       1       4      13        4.811667        4.841384        0.068021
       2       4      13        5.821192        5.909569        0.076045
       3       4      13        6.239225        6.280764        0.077701
       4       4      13        1.270124        1.276754        0.083607
       5       4      13        0.071029        0.460977        0.460977
       6       4      13        0.229663        0.440908        0.251435
       7       4      13        0.944806        0.845813        0.174620
       8       4      13        0.902485        0.962133        0.447254
     -10       5      13        0.011619        0.720278        0.720278
      -9       5      13        0.842236        0.604152        0.264594
      -8       5      13        0.594536        0.471381        0.286719
      -7       5      13        0.589307        0.444185        0.271558
      -6       5      13        1.360281        1.271574        0.090346
      -5       5      13        3.519436        3.472319        0.070996
      -4       5      13        1.252415        1.229390        0.083746
      -3       5      13        1.038218        0.915860        0.102411
      -2       5      13        4.113043        4.136182        0.057579
      -1       5      13        0.175363        0.408656        0.196760
       0       5      13        1.723131        1.682350        0.050357
       1       5      13        1.044352        1.010841        0.082509
       2       5      13        2.134089        2.189064        0.081672
       3       5      13        0.990428        1.060849        0.099080
       4       5      13        0.414675        0.491223        0.295519
       5       5      13        1.066280        1.083374        0.133690
       6       5      13        2.159856        1.979293        0.100996
      -7       6      13        1.190563        0.937710        0.142411
      -6       6      13        1.482293        1.444853        0.116169
      -5       6      13        2.126134        2.050195        0.180249
      -4       6      13        7.659834        7.524626        0.149601
      -3       6      13        2.309121        2.354973        0.070811
      -2       6      13        0.788212        0.758551        0.189517
      -1       6      13        3.170131        3.062156        0.068763
       0       6      13        3.705154        3.813660        0.065460
       1       6      13        2.571463        2.531640        0.072392
       2       6      13        1.352651        1.380652        0.090846
       3       6      13        3.382790        3.409839        0.087189
       4       6      13        0.555961        0.741620        0.741620
      -1       7      13        0.884519        0.968659        0.469560
     -12       0      14        3.931297        4.026661        0.082425
     -11       0      14        9.999194       10.240117        0.129232
     -10       0      14        1.537556        1.601905        0.075111
      -9       0      14        2.380513        2.379349        0.060707
      -8       0      14       11.477884       11.413588        0.145492
      -7       0      14        5.479665        6.070255        0.074924
      -6       0      14        8.803220        8.747685        0.099911
      -5       0      14        1.397863        1.323971        0.057322
      -4       0      14        2.382896        2.361737        0.072261
      -3       0      14        7.267457        7.217202        0.101093
      -2       0      14       12.757247       12.837056        0.243010
      -1       0      14       11.910501       11.465601        0.154544
       1       0      14       15.722907       15.714961        0.176300
       2       0      14       16.764782       16.754701        0.212331
       3       0      14        3.221691        3.232801        0.065783
       4       0      14        0.404530        0.416293        0.337553
       5       0      14        6.693606        6.629630        0.126477
       6       0      14        3.482998        3.479368        0.081574
       7       0      14        5.875316        5.914389        0.081123
       8       0      14       15.344460       15.370101        0.215564
       9       0      14        0.352825        0.453982        0.453982
     -12       1      14        0.677648        0.814739        0.128299
     -11       1      14        4.275413        4.282756        0.069563
     -10       1      14        7.266395        7.304382        0.100147
      -9       1      14        6.327884        6.323844        0.078846
      -8       1      14        1.247371        1.183385        0.052368
      -7       1      14        6.684604        6.660556        0.078003
      -6       1      14        8.119150        8.039216        0.095791
      -5       1      14        8.801222        8.746028        0.102359
      -4       1      14        6.918778        6.907098        0.086980
      -3       1      14        0.940738        1.073126        0.066101
      -2       1      14        7.389907        7.265742        0.094410
      -1       1      14       11.466045       11.317243        0.134668
       0       1      14        5.109534        5.081830        0.066155
       1       1      14       19.077050       19.003947        0.215653
       2       1      14        3.003433        2.980520        0.051493
       3       1      14        1.331383        1.312593        0.060115
       4       1      14        2.602863        2.473803        0.070888
       5       1      14        0.905695        0.892468        0.084941
       6       1      14        0.498579        0.403609        0.208673
       7       1      14        8.262895        8.279795        0.103059
       8       1      14        0.187560        0.428019        0.428019
       9       1      14        5.121526        5.126305        0.084876
     -12       2      14        0.997912        0.817313        0.169856
     -11       2      14        2.014167        1.939510        0.059563
     -10       2      14        6.283292        6.391713        0.080612
      -9       2      14        3.755849        3.856423        0.053398
      -8       2      14        5.702478        5.817388        0.073521
      -7       2      14        3.183434        3.235738        0.052972
      -6       2      14        4.302243        4.330589        0.058470
      -5       2      14        1.426776        1.478310        0.047681
      -4       2      14        8.148278        8.080223        0.098494
      -3       2      14        1.484420        1.559712        0.057413
      -2       2      14        6.300648        6.299524        0.074172
      -1       2      14        1.899534        1.874753        0.043279
       0       2      14       12.952576       12.901163        0.145380
       1       2      14        4.359227        4.319259        0.059917
       2       2      14        2.148566        2.203815        0.052118
       3       2      14        4.844861        4.718580        0.061113
       4       2      14        5.540817        5.661184        0.071908
       5       2      14        4.172199        4.185570        0.059677
       6       2      14        9.850294        9.806834        0.114518
       7       2      14        4.359948        4.276213        0.067057
       8       2      14        0.950183        0.859069        0.227959
       9       2      14        4.606496        4.578209        0.148875
     -12       3      14        3.309894        3.534402        0.177916
     -11       3      14        1.127037        0.962964        0.152841
     -10       3      14        4.920913        4.828043        0.071889
      -9       3      14        4.181048        4.229657        0.070451
      -8       3      14        2.013377        1.970634        0.054988
      -7       3      14        8.150116        8.181381        0.095777
      -6       3      14       12.806520       12.757743        0.145051
      -5       3      14        1.578243        1.540357        0.054591
      -4       3      14        9.634134        9.506997        0.114394
      -3       3      14       14.275225       14.106736        0.160052
      -2       3      14        3.859423        3.774122        0.050549
      -1       3      14        8.808826        8.766812        0.100268
       0       3      14        9.001354        8.982093        0.105044
       1       3      14        6.566503        6.582781        0.078244
       2       3      14        4.965311        4.959738        0.063311
       3       3      14       11.888818       11.944036        0.136412
       4       3      14        0.283767        0.300333        0.300333
       5       3      14        9.228911        9.234392        0.124068
       6       3      14        0.433324        0.295635        0.295635
       7       3      14        0.886228        0.886623        0.259726
       8       3      14        4.056159        3.981834        0.159269
     -11       4      14        0.136234        0.509608        0.509608
     -10       4      14        0.694818        0.733417        0.206444
      -9       4      14        0.902615        0.877553        0.157484
      -8       4      14        0.067805        0.370405        0.370405
      -7       4      14        3.171677        3.141990        0.061827
      -6       4      14        6.339954        6.259952        0.077072
      -5       4      14        4.597325        4.641551        0.067166
      -4       4      14        8.149600        8.147699        0.109851
      -3       4      14        4.121730        4.131102        0.059247
      -2       4      14        5.008922        5.106858        0.067811
      -1       4      14        3.171657        3.207024        0.050602
       0       4      14        0.537274        0.637024        0.108347
       1       4      14        2.249154        2.157638        0.048206
       2       4      14        4.819479        4.800000        0.064179
       3       4      14        3.045796        2.998566        0.058600
       4       4      14        7.835229        7.857735        0.095648
       5       4      14        2.663453        2.650019        0.073413
       6       4      14        2.973861        2.822109        0.077460
       7       4      14        4.530221        4.409422        0.074332
      -9       5      14        0.742118        0.759803        0.294722
      -8       5      14        1.334959        1.316852        0.101369
      -7       5      14        1.850847        1.696644        0.081218
      -6       5      14        2.607335        2.771335        0.077899
      -5       5      14       11.992114       12.095867        0.146809
      -4       5      14        6.233315        6.200484        0.090819
      -3       5      14        2.179990        2.153509        0.070818
      -2       5      14        2.696603        2.724940        0.056514
      -1       5      14        2.311952        2.237901        0.051031
       0       5      14        6.395462        6.402500        0.077312
       1       5      14        7.571268        7.543607        0.105596
       2       5      14        7.334518        7.323114        0.154711
       3       5      14        2.188873        2.223128        0.077878
       4       5      14        0.426168        0.504183        0.504183
       5       5      14        2.901237        2.697054        0.158157
       6       5      14        4.846000        4.717521        0.134945
      -7       6      14        0.343340        0.588218        0.588218
      -6       6      14        1.631800        1.703966        0.099472
      -5       6      14        0.280312        0.647997        0.317543
      -4       6      14        3.776526        3.798684        0.073634
      -3       6      14        0.758546        0.788670        0.197738
      -2       6      14        2.145992        2.243212        0.070656
      -1       6      14        0.550683        0.397744        0.283726
       0       6      14        0.954912        0.915423        0.124032
       1       6      14        1.335589        1.472277        0.093292
       2       6      14        3.567806        3.644997        0.070504
       3       6      14        1.131956        1.070047        0.172550
     -12       1      15        6.366925        6.401328        0.095933
     -11       1      15        4.210764        4.171930        0.074248
     -10       1      15        0.313362        0.395348        0.395348
      -9       1      15        1.377054        1.222620        0.055144
      -8       1      15        6.793263        6.854779        0.080194
      -7       1      15        6.358379        6.300556        0.074240
      -6       1      15        3.191739        3.299545        0.049161
      -5       1      15       10.807016       10.798611        0.121064
      -4       1      15        0.632044        0.553895        0.115375
      -3       1      15        0.648419        0.538516        0.136148
      -2       1      15        5.787436        5.694647        0.070413
      -1       1      15        5.519533        5.537057        0.067871
       0       1      15        3.210192        3.118012        0.052184
       1       1      15        3.460560        3.458468        0.059497
       2       1      15        3.914865        3.929249        0.058074
       3       1      15        2.899474        2.902688        0.053706
       4       1      15        5.213793        5.202692        0.067714
       5       1      15        7.161769        7.144718        0.087949
       6       1      15        2.391540        2.341751        0.075521
       7       1      15        7.966521        8.046801        0.098027
       8       1      15        2.103813        2.105018        0.080123
       9       1      15        1.734177        1.605989        0.257286
     -12       2      15        0.480946        0.433128        0.304676
     -11       2      15        5.509195        5.415533        0.075215
     -10       2      15        0.473334        0.427902        0.208813
      -9       2      15        1.217924        0.997346        0.069392
      -8       2      15        0.623859        0.567098        0.124944
      -7       2      15       11.100373       11.069779        0.126287
      -6       2      15        2.900758        2.887075        0.056315
      -5       2      15        5.869315        5.887614        0.072633
      -4       2      15       10.082204       10.067770        0.114881
      -3       2      15        9.189480        9.131210        0.107685
      -2       2      15        2.583671        2.521864        0.056545
      -1       2      15        6.009866        5.968249        0.078512
       0       2      15       16.771636       16.733798        0.190219
       1       2      15        1.594296        1.490067        0.055111
       2       2      15        6.050449        6.019635        0.074048
       3       2      15        1.877168        1.893383        0.049664
       4       2      15        8.694252        8.684239        0.105486
       5       2      15        0.193050        0.502096        0.502096
       6       2      15        6.686013        6.673230        0.087412
       7       2      15        5.668839        5.745868        0.077359
       8       2      15        2.765533        2.772093        0.148127
     -12       3      15        0.956434        1.032666        0.435004
     -11       3      15        0.360000        0.365240        0.365240
     -10       3      15        2.795752        2.950288        0.058697
      -9       3      15        2.696595        2.852981        0.064899
      -8       3      15        1.161944        1.209504        0.077868
      -7       3      15        3.741948        3.798684        0.064785
      -6       3      15        6.098061        6.104752        0.073749
      -5       3      15        2.635708        2.650623        0.061646
      -4       3      15        4.060522        4.175165        0.058005
      -3       3      15        2.141418        2.094612        0.044978
      -2       3      15        5.737668        5.704034        0.069142
      -1       3      15        4.182645        4.269075        0.055644
       0       3      15        0.807630        1.004042        0.064521
       1       3      15        1.586909        1.627882        0.051430
       2       3      15        3.878619        3.796972        0.054647
       3       3      15        3.653519        3.842135        0.059807
       4       3      15        0.105527        0.341760        0.290770
       5       3      15        1.563347        1.581581        0.081648
       6       3      15        5.968264        5.917939        0.078076
       7       3      15        0.917779        0.654370        0.197971
       8       3      15        2.006244        1.965553        0.229610
     -10       4      15        0.213546        0.333017        0.333017
      -9       4      15        0.160407        0.495379        0.376215
      -8       4      15        2.940037        3.038355        0.074152
      -7       4      15        6.069495        5.958439        0.085450
      -6       4      15        8.138690        8.083873        0.110103
      -5       4      15        6.231943        6.200000        0.078971
      -4       4      15        1.582860        1.518749        0.066889
      -3       4      15        0.191514        0.443283        0.443283
      -2       4      15        5.504830        5.599018        0.074436
      -1       4      15       10.532016       10.629205        0.126348
       0       4      15        8.770064        8.786353        0.110006
       1       4      15        7.335298        7.315463        0.087254
       2       4      15        4.018065        3.986853        0.063462
       3       4      15        0.262429        0.413884        0.413884
       4       4      15        3.856005        3.969383        0.071563
       5       4      15        5.928811        5.807409        0.119263
       6       4      15        3.712613        3.723305        0.098805
       7       4      15        3.131236        3.308021        0.170028
      -9       5      15        2.627236        2.478165        0.099341
      -8       5      15        1.435393        1.573277        0.087578
      -7       5      15        0.522182        0.499199        0.272704
      -6       5      15        2.051582        1.909319        0.164670
      -5       5      15        0.529450        0.416533        0.359088
      -4       5      15        0.824563        0.637887        0.170233
      -3       5      15        0.248815        0.368239        0.256436
      -2       5      15        0.625843        0.519904        0.174072
      -1       5      15        1.864430        1.843692        0.055928
       0       5      15        2.202489        2.102903        0.072607
       1       5      15        0.749215        0.574369        0.169771
       2       5      15        1.837813        1.721046        0.083304
       3       5      15        2.372658        2.274885        0.113913
       4       5      15        0.044449        0.446094        0.446094
       5       5      15        1.572266        1.548451        0.268881
      -6       6      15        3.313241        3.286183        0.115537
      -5       6      15        3.470055        3.340808        0.094580
      -4       6      15        0.079560        0.445533        0.306250
      -3       6      15        0.773457        1.381304        0.106392
      -2       6      15        4.162307        4.141497        0.072714
      -1       6      15        3.951493        3.910882        0.060428
       0       6      15        2.244309        2.232039        0.063860
       1       6      15        5.975827        6.015563        0.084122
       2       6      15        0.408247        0.454753        0.299511
     -12       0      16        7.334348        7.466391        0.127999
     -11       0      16        2.051015        1.960281        0.075181
     -10       0      16        2.814436        2.971111        0.071576
      -9       0      16        7.851164        7.958706        0.095818
      -8       0      16        6.018760        6.116862        0.077657
      -7       0      16        4.564913        4.589444        0.061641
      -6       0      16       19.431619       19.597959        0.227621
      -5       0      16        0.603610        0.427785        0.427785
      -4       0      16       12.994789       13.036871        0.146952
      -3       0      16        6.368356        6.273436        0.079487
      -2       0      16        5.823416        5.721451        0.083011
      -1       0      16        8.165330        8.121022        0.096622
       0       0      16        5.595734        5.846452        0.106417
       1       0      16        5.964097        5.853546        0.081025
       2       0      16       10.086103       10.148892        0.120432
       3       0      16        5.679152        5.649425        0.082918
       4       0      16       11.712440       11.738824        0.142273
       5       0      16        6.626387        6.593330        0.090792
       6       0      16        2.435706        2.390377        0.150667
       7       0      16        4.901940        4.775144        0.141571
       8       0      16        1.521062        1.621635        0.237619
     -12       1      16        2.313174        2.231054        0.072373
     -11       1      16        2.664388        2.672078        0.064915
     -10       1      16        1.703352        1.679434        0.057830
      -9       1      16        2.716823        2.734849        0.047992
      -8       1      16        5.076294        5.068333        0.064035
      -7       1      16        4.073173        4.202261        0.058712
      -6       1      16        1.280442        1.342684        0.050360
      -5       1      16       12.628864       12.742841        0.144429
      -4       1      16        8.055079        7.954496        0.091290
      -3       1      16        9.687034        9.541384        0.109099
      -2       1      16        1.778015        1.819560        0.059021
      -1       1      16        4.292232        4.228002        0.062429
       0       1      16        3.269502        3.275821        0.056349
       1       1      16        8.192389        8.260085        0.095895
       2       1      16        1.202346        1.328119        0.065305
       3       1      16       12.969844       12.968423        0.147737
       4       1      16        3.059388        3.035424        0.060428
       5       1      16        0.507777        0.449555        0.317646
       6       1      16        8.630212        8.756026        0.260557
       7       1      16        0.553142        0.450444        0.298787
       8       1      16        1.388729        1.415768        0.096867
     -12       2      16        0.798712        0.763806        0.551910
     -11       2      16        0.846681        0.554707        0.241817
     -10       2      16        1.465191        1.398964        0.067198
      -9       2      16        5.303212        5.206342        0.066692
      -8       2      16       10.444214       10.447009        0.119860
      -7       2      16        6.024935        6.111955        0.077057
      -6       2      16        1.019881        0.962497        0.072890
      -5       2      16        3.059993        3.076004        0.054283
      -4       2      16        5.442640        5.468089        0.067071
      -3       2      16        6.495348        6.546908        0.077286
      -2       2      16       10.446747       10.437433        0.118518
      -1       2      16        0.393456        0.510000        0.143530
       0       2      16        2.832036        2.839771        0.059483
       1       2      16        4.033208        3.996123        0.056834
       2       2      16        6.106126        6.121519        0.074289
       3       2      16        2.350618        2.319116        0.062858
       4       2      16        2.576735        2.504676        0.064143
       5       2      16        5.828462        5.728351        0.076094
       6       2      16        4.696716        4.806246        0.074650
       7       2      16        1.824554        1.859247        0.120339
       8       2      16        2.401235        2.261172        0.204573
     -11       3      16        3.344339        3.296968        0.135007
     -10       3      16        0.767334        0.465725        0.346982
      -9       3      16        2.996266        3.109067        0.078193
      -8       3      16        7.204476        7.239682        0.106450
      -7       3      16        8.105104        8.158676        0.096233
      -6       3      16        2.279741        2.228856        0.069597
      -5       3      16        0.095592        0.322800        0.229526
      -4       3      16        3.506270        3.479799        0.068641
      -3       3      16        0.127206        0.324345        0.234903
      -2       3      16        9.770158        9.704432        0.110892
      -1       3      16       18.356912       18.326484        0.214057
       0       3      16        1.853621        1.829617        0.049842
       1       3      16        0.962865        0.915587        0.079346
       2       3      16        3.279739        3.311042        0.054664
       3       3      16        4.855124        4.911212        0.071894
       4       3      16        8.181550        8.209507        0.138695
       5       3      16        9.721643        9.817739        0.117945
       6       3      16        3.987724        4.072837        0.086861
       7       3      16        2.392462        2.197544        0.099283
     -10       4      16        5.640667        5.587576        0.092942
      -9       4      16        0.282248        0.424028        0.424028
      -8       4      16        2.826572        2.961233        0.075163
      -7       4      16        5.321510        5.352756        0.071847
      -6       4      16        1.197332        1.325330        0.111493
      -5       4      16        0.053892        0.458476        0.458476
      -4       4      16        2.332267        2.349872        0.067856
      -3       4      16        3.467753        3.452390        0.059457
      -2       4      16        6.589781        6.495922        0.078835
      -1       4      16        3.478455        3.463669        0.053097
       0       4      16        6.987618        7.137296        0.109921
       1       4      16        6.113927        6.083913        0.074670
       2       4      16        0.068978        0.317175        0.317175
       3       4      16        2.630425        2.690762        0.063729
       4       4      16        0.838643        0.795110        0.259853
       5       4      16        1.951743        1.822910        0.104626
       6       4      16        3.370159        3.475198        0.090527
      -9       5      16        5.073133        5.069714        0.089654
      -8       5      16        0.143309        0.391918        0.391918
      -7       5      16        0.798005        0.871263        0.208014
      -6       5      16        4.762345        4.715718        0.081929
      -5       5      16        1.480846        1.407054        0.077655
      -4       5      16        0.456963        0.560892        0.227876
      -3       5      16        7.212042        7.220180        0.118138
      -2       5      16        6.272531        6.285459        0.077803
      -1       5      16        0.780858        0.695342        0.145433
       0       5      16        8.405118        8.290959        0.119668
       1       5      16        4.520397        4.568260        0.068371
       2       5      16        4.482205        4.682734        0.085017
       3       5      16        3.511968        3.423156        0.076965
       4       5      16        4.799730        4.697765        0.075969
       5       5      16        2.777839        2.533357        0.207266
      -5       6      16        0.784622        0.525928        0.346763
      -4       6      16        1.780576        1.676634        0.097108
      -3       6      16        0.434978        0.579310        0.272390
      -2       6      16        1.371282        1.314952        0.108926
      -1       6      16        1.363819        1.316131        0.114091
       0       6      16        2.373098        2.411887        0.133533
       1       6      16        1.894518        1.805602        0.089619
     -12       1      17        1.583635        1.603496        0.269855
     -11       1      17        0.653818        0.561338        0.185040
     -10       1      17        6.623139        6.647180        0.088445
      -9       1      17       10.337008       10.211268        0.120183
      -8       1      17        4.514973        4.547197        0.060216
      -7       1      17        8.089310        8.226299        0.094571
      -6       1      17        1.728976        1.726152        0.046807
      -5       1      17        6.958086        6.930801        0.080983
      -4       1      17        3.565310        3.677227        0.054245
      -3       1      17       13.154259       13.118689        0.147953
      -2       1      17        9.468552        9.383230        0.107670
      -1       1      17        2.216372        2.187761        0.058888
       0       1      17        7.580744        7.670724        0.090816
       1       1      17        3.245749        3.318132        0.066671
       2       1      17        3.554163        3.533978        0.064396
       3       1      17        1.905600        1.914576        0.066604
       4       1      17        4.988584        4.989589        0.087855
       5       1      17        0.502187        0.433935        0.433935
       6       1      17        1.048820        0.792654        0.184378
       7       1      17        3.106805        3.065632        0.072674
       8       1      17        0.666659        0.517591        0.517591
     -12       2      17        1.004138        0.758485        0.541230
     -11       2      17        1.551069        1.442012        0.130258
     -10       2      17        3.335336        3.348731        0.059810
      -9       2      17        4.966018        4.932545        0.070961
      -8       2      17        2.448365        2.446262        0.046908
      -7       2      17        2.522818        2.502599        0.056193
      -6       2      17        5.216082        5.328884        0.069891
      -5       2      17        4.859210        4.766865        0.071441
      -4       2      17        4.701479        4.680064        0.064872
      -3       2      17        1.664246        1.777976        0.052520
      -2       2      17       12.719681       12.609520        0.143567
      -1       2      17        0.355176        0.401123        0.195211
       0       2      17        0.174162        0.406325        0.234861
       1       2      17        3.386334        3.504568        0.054931
       2       2      17       11.595728       11.603448        0.137411
       3       2      17        4.458749        4.531997        0.061315
       4       2      17        3.883347        3.848766        0.063003
       5       2      17        8.423133        8.443637        0.105291
       6       2      17        2.007936        1.900947        0.108017
       7       2      17        0.101842        0.344529        0.344529
     -11       3      17        3.681037        3.736710        0.150904
     -10       3      17        2.110922        2.037278        0.069055
      -9       3      17        0.600113        0.318434        0.318434
      -8       3      17        6.981600        7.148217        0.088117
      -7       3      17        0.722442        0.819451        0.104958
      -6       3      17        1.373633        1.379964        0.071262
      -5       3      17        0.562949        0.629285        0.133201
      -4       3      17        6.524565        6.617552        0.078439
      -3       3      17        1.835110        1.906908        0.052023
      -2       3      17        3.576726        3.646505        0.054848
      -1       3      17        5.848263        5.930346        0.073640
       0       3      17        3.848111        3.826748        0.059654
       1       3      17        2.152391        2.226185        0.052042
       2       3      17        0.817385        0.711196        0.122979
       3       3      17        4.514869        4.602608        0.068184
       4       3      17        2.909808        2.962971        0.067095
       5       3      17        0.496278        0.390640        0.294724
       6       3      17        1.276552        1.316662        0.099288
       7       3      17        1.289049        1.142585        0.397602
     -10       4      17        1.565534        1.626192        0.131936
      -9       4      17        0.236544        0.423792        0.423792
      -8       4      17        0.214817        0.405832        0.405832
      -7       4      17        3.219505        3.334666        0.060067
      -6       4      17        0.540131        0.619516        0.154435
      -5       4      17        2.685934        2.590405        0.057048
      -4       4      17        3.727541        3.710795        0.081470
      -3       4      17        5.599318        5.653494        0.070753
      -2       4      17        5.683215        5.634980        0.070270
      -1       4      17        5.517741        5.471106        0.067774
       0       4      17        1.508885        1.422111        0.067526
       1       4      17        3.472693        3.494853        0.057267
       2       4      17        4.279145        4.260751        0.069331
       3       4      17        6.857891        6.937723        0.088781
       4       4      17        7.283863        7.252862        0.125941
       5       4      17        3.756099        3.823611        0.074344
       6       4      17        1.159547        1.158016        0.375520
      -8       5      17        0.554394        0.603490        0.448248
      -7       5      17        2.714262        2.645128        0.104419
      -6       5      17        0.853698        0.974577        0.173827
      -5       5      17        1.293333        1.243021        0.095022
      -4       5      17        2.236381        2.127792        0.128217
      -3       5      17        1.780276        1.683508        0.071150
      -2       5      17        1.372106        1.298075        0.076274
      -1       5      17        1.200586        1.199208        0.074753
       0       5      17        0.994777        1.045945        0.103183
       1       5      17        0.925489        0.934345        0.145041
       2       5      17        0.627741        0.734234        0.260314
       3       5      17        0.042409        0.409756        0.357795
       4       5      17        1.858415        1.844451        0.235570
      -4       6      17        1.190462        1.196746        0.409789
      -3       6      17        4.630050        4.524047        0.076913
      -2       6      17        0.496385        0.449667        0.449667
      -1       6      17        2.574709        2.412778        0.267621
     -12       0      18        1.269982        0.872525        0.446380
     -11       0      18        6.004884        6.044584        0.088831
     -10       0      18       13.594628       13.693429        0.206028
      -9       0      18        0.906355        0.800812        0.148585
      -8       0      18        2.628698        2.598961        0.066946
      -7       0      18        4.683774        4.714340        0.067190
      -6       0      18        6.749581        6.800588        0.082553
      -5       0      18        8.727997        8.806702        0.102220
      -4       0      18       19.623372       19.827758        0.232606
      -3       0      18        9.924010        9.855252        0.135582
      -2       0      18        3.859689        3.763110        0.070686
      -1       0      18       13.226918       13.302631        0.152346
       1       0      18       15.904663       15.937064        0.200164
       2       0      18        3.891123        3.873371        0.079823
       3       0      18        5.391308        5.490264        0.089616
       4       0      18        0.715817        0.467333        0.467333
       5       0      18        2.322944        2.154971        0.272181
       6       0      18        5.766981        5.758646        0.157396
     -12       1      18        0.432093        0.608030        0.608030
     -11       1      18        5.261404        5.330103        0.074249
     -10       1      18        2.660844        2.643180        0.056947
      -9       1      18        4.434451        4.478616        0.063302
      -8       1      18        5.571672        5.520417        0.067528
      -7       1      18        0.783188        0.610246        0.118209
      -6       1      18        1.371272        1.358124        0.073133
      -5       1      18        1.208953        1.232355        0.057707
      -4       1      18        1.652834        1.592106        0.051586
      -3       1      18       10.600304       10.523307        0.121865
      -2       1      18        4.967956        4.988587        0.072389
      -1       1      18        6.650324        6.650038        0.081704
       0       1      18        8.580924        8.622355        0.101967
       1       1      18        3.486370        3.471599        0.105593
       2       1      18        7.849637        7.910247        0.095005
       3       1      18        2.872872        2.932780        0.083412
       4       1      18        1.121879        1.179830        0.102751
       5       1      18        4.011667        3.965728        0.120601
       6       1      18        3.013916        2.970724        0.074623
       7       1      18        1.081947        0.919293        0.191626
     -11       2      18        2.661312        2.710129        0.093127
     -10       2      18        1.374246        1.172860        0.087134
      -9       2      18        6.562960        6.656350        0.080790
      -8       2      18        6.335420        6.443058        0.083027
      -7       2      18        3.729187        3.728673        0.069165
      -6       2      18        7.511229        7.485052        0.088025
      -5       2      18        3.758243        3.850584        0.058224
      -4       2      18        4.739075        4.731385        0.060946
      -3       2      18       11.262513       11.385956        0.130291
      -2       2      18        8.999125        9.004665        0.104441
      -1       2      18        4.004449        3.948797        0.066916
       0       2      18        5.838016        5.856023        0.072166
       1       2      18        0.684755        0.647920        0.128497
       2       2      18        2.555034        2.583447        0.062059
       3       2      18        7.775482        7.825152        0.092170
       4       2      18        3.989840        3.961818        0.077748
       5       2      18        2.893976        2.863023        0.073991
       6       2      18        1.462172        1.345771        0.218695
       7       2      18        3.373899        3.251154        0.181789
     -11       3      18        0.263565        0.584808        0.584808
     -10       3      18        1.021892        0.797245        0.336811
      -9       3      18        2.869563        2.772454        0.112021
      -8       3      18        0.287350        0.443509        0.221248
      -7       3      18        5.368265        5.287438        0.071022
      -6       3      18        5.033505        4.986281        0.069575
      -5       3      18        6.143977        6.138322        0.077134
      -4       3      18        2.754672        2.727985        0.070298
      -3       3      18        3.231955        3.171120        0.054070
      -2       3      18        5.174431        5.222260        0.068718
      -1       3      18        1.796121        1.778595        0.053689
       0       3      18        3.715321        3.931793        0.062814
       1       3      18       10.319398       10.343597        0.126944
       2       3      18        2.088782        2.033912        0.058463
       3       3      18        2.423654        2.574044        0.070226
       4       3      18        9.677879        9.760379        0.129491
       5       3      18        0.380341        0.434396        0.434396
       6       3      18        4.893232        4.989188        0.142953
      -9       4      18        0.972619        0.608769        0.455472
      -8       4      18        3.856858        3.612478        0.081473
      -7       4      18        0.390156        0.283196        0.283196
      -6       4      18        4.415178        4.426737        0.070248
      -5       4      18        6.961809        6.914261        0.086084
      -4       4      18        2.489858        2.585266        0.056709
      -3       4      18        3.508121        3.403087        0.055401
      -2       4      18        1.824991        1.879681        0.056469
      -1       4      18        0.281459        0.409634        0.409634
       0       4      18        2.657538        2.605897        0.055387
       1       4      18        1.490338        1.594992        0.063686
       2       4      18        5.629239        5.677940        0.075708
       3       4      18        5.296100        5.266973        0.091743
       4       4      18        0.773593        0.761315        0.197400
       5       4      18        4.658922        4.606409        0.148158
      -7       5      18        3.377725        3.275973        0.135750
      -6       5      18        2.072465        1.986681        0.099593
      -5       5      18        2.009803        2.010423        0.067719
      -4       5      18        5.947020        5.874777        0.126299
      -3       5      18        1.949440        1.903970        0.068350
      -2       5      18        0.043116        0.453211        0.453211
      -1       5      18        0.011198        0.447772        0.447772
       0       5      18        1.678817        1.722324        0.076116
       1       5      18        0.153727        0.353270        0.353270
       2       5      18        6.817450        6.749296        0.116574
       3       5      18        6.454137        6.363804        0.124012
     -11       1      19        5.831079        5.873500        0.088692
     -10       1      19        2.323164        2.310411        0.097947
      -9       1      19        2.805803        2.830777        0.054071
      -8       1      19        0.135393        0.338969        0.224951
      -7       1      19        8.862812        8.796761        0.102050
      -6       1      19        5.836467        5.938013        0.072095
      -5       1      19       10.903242       11.086027        0.126100
      -4       1      19       12.464402       12.558662        0.142141
      -3       1      19        0.869167        0.939308        0.100917
      -2       1      19        2.229561        2.325446        0.055600
      -1       1      19        5.324255        5.432495        0.077777
       0       1      19       12.128629       12.385072        0.142523
       1       1      19        5.840557        5.943063        0.077997
       2       1      19        9.885796        9.979078        0.116776
       3       1      19        4.701944        4.725040        0.069398
       4       1      19        1.983165        1.710555        0.124270
       5       1      19        1.518026        1.513242        0.120295
       6       1      19        4.097743        4.043637        0.082450
     -11       2      19        1.703870        1.620339        0.299241
     -10       2      19        0.123587        0.408289        0.408289
      -9       2      19        3.488775        3.374907        0.072484
      -8       2      19        3.263599        3.270168        0.053493
      -7       2      19        0.902107        0.739527        0.123491
      -6       2      19        2.788931        2.695737        0.063381
      -5       2      19        5.783604        5.708327        0.069444
      -4       2      19        4.213435        4.176362        0.060782
      -3       2      19        1.020612        1.057875        0.088804
      -2       2      19        4.934812        4.900510        0.066878
      -1       2      19        3.438812        3.498428        0.059824
       0       2      19        5.982972        6.007412        0.083562
       1       2      19        4.162383        4.154756        0.061958
       2       2      19        0.499083        0.490102        0.216972
       3       2      19        6.445788        6.534218        0.083946
       4       2      19        2.860585        2.916505        0.084509
       5       2      19        2.808883        2.567177        0.099182
       6       2      19        0.406667        0.522015        0.392787
     -10       3      19        1.645033        1.471122        0.107597
      -9       3      19        0.220238        0.332114        0.332114
      -8       3      19        1.794766        1.832894        0.057704
      -7       3      19        0.653206        0.517107        0.188170
      -6       3      19        6.700992        6.717142        0.098759
      -5       3      19        4.162453        4.248647        0.060330
      -4       3      19        0.173605        0.431045        0.431045
      -3       3      19        5.525812        5.576379        0.073016
      -2       3      19        2.036832        1.944094        0.061303
      -1       3      19        3.403399        3.444996        0.061950
       0       3      19        1.043888        1.030000        0.090532
       1       3      19        6.591860        6.669258        0.102067
       2       3      19        0.961633        0.895433        0.107397
       3       3      19        1.504449        1.441111        0.082950
       4       3      19        2.702382        2.534167        0.131044
       5       3      19        3.492828        3.402793        0.090543
      -9       4      19        1.397385        1.241088        0.168195
      -8       4      19        0.134435        0.480521        0.480521
      -7       4      19        1.426848        1.466492        0.087544
      -6       4      19        1.661341        1.634931        0.077818
      -5       4      19        1.145784        1.224908        0.081667
      -4       4      19        0.013901        0.401871        0.401871
      -3       4      19        0.901587        0.955510        0.098422
      -2       4      19        0.847486        0.801124        0.125550
      -1       4      19        1.377440        1.364111        0.070357
       0       4      19        3.208040        3.134214        0.059804
       1       4      19        3.580762        3.570854        0.059159
       2       4      19        3.293601        3.276431        0.080340
       3       4      19        1.700961        1.645904        0.084398
       4       4      19        0.857870        0.764199        0.764199
      -7       5      19        1.301417        1.233329        0.396788
      -6       5      19        0.746903        0.760460        0.151281
      -5       5      19        1.755738        1.742183        0.107557
      -4       5      19        1.167433        0.853171        0.183320
      -3       5      19        0.367768        0.394588        0.394588
      -2       5      19        2.076316        2.120424        0.073109
      -1       5      19        1.059322        1.153603        0.103603
       0       5      19        2.371105        2.329378        0.065774
       1       5      19        0.929590        0.790696        0.232037
       2       5      19        1.650027        1.573595        0.288916
     -11       0      20        2.441799        2.334502        0.213512
     -10       0      20        2.223559        2.327574        0.140795
      -9       0      20        1.769184        1.756303        0.092753
      -8       0      20       11.086195       10.974972        0.161554
      -7       0      20        1.260210        1.290078        0.092246
      -6       0      20        5.341824        5.445732        0.076654
      -5       0      20       17.088965       17.308091        0.206044
      -4       0      20        0.213904        0.379605        0.379605
      -3       0      20        5.361982        5.320432        0.088320
      -2       0      20        6.987742        7.072694        0.119421
      -1       0      20       11.271268       11.383321        0.132543
       0       0      20        5.536417        6.065476        0.188147
       1       0      20       16.139351       16.374370        0.197535
       2       0      20        7.377590        7.437809        0.330981
       3       0      20       10.242114       10.186265        0.140868
       4       0      20        0.098757        0.792654        0.650176
       5       0      20        2.377905        1.926655        0.276473
     -11       1      20        1.151552        1.109910        0.170016
     -10       1      20        0.300467        0.417013        0.417013
      -9       1      20        3.549875        3.581899        0.057555
      -8       1      20        1.819811        1.865637        0.060533
      -7       1      20        3.612302        3.678587        0.056571
      -6       1      20        9.035226        9.137998        0.105667
      -5       1      20        1.297120        1.330226        0.065394
      -4       1      20        5.914580        5.946596        0.072245
      -3       1      20        2.501067        2.414581        0.054242
      -2       1      20        1.695711        1.690532        0.061883
      -1       1      20        2.829039        2.901120        0.065367
       0       1      20        2.986609        3.303029        0.090242
       1       1      20        3.895254        3.991366        0.073203
       2       1      20        8.555801        8.679747        0.106299
       3       1      20        1.159147        0.952733        0.177362
       4       1      20        7.108938        7.105491        0.098994
       5       1      20        1.953809        1.678452        0.145448
       6       1      20        0.149810        0.571752        0.571752
     -11       2      20        1.115656        1.223193        0.393675
     -10       2      20        1.069316        1.050524        0.159513
      -9       2      20        1.071035        1.110946        0.080266
      -8       2      20        1.184269        1.143547        0.076120
      -7       2      20        8.261639        8.312581        0.098751
      -6       2      20        7.774282        7.823938        0.091991
      -5       2      20        0.137406        0.266646        0.266646
      -4       2      20        0.560068        0.668431        0.160002
      -3       2      20        3.156520        3.212476        0.060492
      -2       2      20        4.516080        4.535857        0.072226
      -1       2      20       11.902185       12.048236        0.138996
       0       2      20        8.645869        8.740709        0.105085
       1       2      20        1.196296        1.184356        0.106998
       2       2      20        2.366402        2.427694        0.084940
       3       2      20        4.314142        4.454324        0.089235
       4       2      20        2.976725        2.949407        0.106750
       5       2      20        7.092501        6.899348        0.239017
       6       2      20        2.826496        2.859563        0.188814
     -10       3      20        4.645518        4.582357        0.089808
      -9       3      20        0.418178        0.478853        0.223119
      -8       3      20        4.807977        4.825868        0.069609
      -7       3      20        2.755658        2.687824        0.075239
      -6       3      20        1.728435        1.645722        0.067241
      -5       3      20        0.896854        0.866603        0.104238
      -4       3      20        4.237748        4.186526        0.061965
      -3       3      20        3.580227        3.618287        0.061322
      -2       3      20        6.678808        6.683861        0.090910
      -1       3      20        0.829722        0.734302        0.139912
       0       3      20        6.001745        6.060281        0.077973
       1       3      20        0.894572        0.939415        0.161533
       2       3      20        0.979274        1.009158        0.095977
       3       3      20        1.170639        1.036822        0.121563
       4       3      20        0.380854        0.664455        0.293780
       5       3      20        1.010413        1.099272        0.409780
      -8       4      20        0.955666        0.970103        0.114007
      -7       4      20        0.841799        0.833727        0.132727
      -6       4      20        0.352520        0.379605        0.297143
      -5       4      20        0.180213        0.325576        0.325576
      -4       4      20        3.692187        3.552182        0.058903
      -3       4      20        5.200165        5.238320        0.073342
      -2       4      20        2.798603        2.820815        0.063317
      -1       4      20        5.403935        5.410915        0.080061
       0       4      20        3.439654        3.380680        0.084470
       1       4      20        2.765302        2.783523        0.065932
       2       4      20        0.941721        0.909340        0.126908
       3       4      20        0.098675        0.479792        0.479792
      -6       5      20        2.683411        2.697536        0.106088
      -5       5      20        2.877458        2.717407        0.109323
      -4       5      20        0.942149        0.647611        0.367790
      -3       5      20        2.723610        2.791111        0.080152
      -2       5      20        3.893787        3.858108        0.071553
      -1       5      20        0.161287        0.455631        0.255631
       0       5      20        2.794977        2.706548        0.081324
     -11       1      21        0.772816        0.606135        0.302820
     -10       1      21        1.166764        1.210496        0.170688
      -9       1      21        4.584546        4.622986        0.068977
      -8       1      21        3.497992        3.430889        0.064585
      -7       1      21        2.944721        2.952982        0.062930
      -6       1      21        6.177193        6.124786        0.076480
      -5       1      21        1.723920        1.651454        0.048426
      -4       1      21        2.170740        2.024253        0.050551
      -3       1      21        4.871946        4.832701        0.065312
      -2       1      21       13.023834       13.127833        0.151316
      -1       1      21        6.340627        6.460031        0.087433
       0       1      21        6.830194        7.068875        0.093203
       1       1      21        5.309083        5.485162        0.091276
       2       1      21        5.260879        5.345652        0.113922
       3       1      21        3.556042        3.547957        0.096436
       4       1      21        6.359312        6.356965        0.129927
       5       1      21        8.261484        8.354101        0.119539
     -10       2      21        1.750870        1.519737        0.089352
      -9       2      21        4.602064        4.486647        0.072239
      -8       2      21        0.112538        0.441701        0.441701
      -7       2      21        6.062014        6.056071        0.075854
      -6       2      21        2.162631        1.973955        0.056666
      -5       2      21        0.809173        0.854868        0.106470
      -4       2      21        3.666168        3.565109        0.064109
      -3       2      21        5.666412        5.767322        0.074344
      -2       2      21        1.310534        1.191679        0.110060
      -1       2      21        1.731353        1.782077        0.067872
       0       2      21        6.216899        6.252519        0.086727
       1       2      21        2.592404        2.564859        0.065019
       2       2      21        0.254122        0.473920        0.352265
       3       2      21        3.896927        3.914333        0.173477
       4       2      21        2.574542        2.619217        0.233866
       5       2      21        2.741663        2.902998        0.199075
      -9       3      21        1.126160        1.577783        0.104047
      -8       3      21        0.299612        0.450555        0.450555
      -7       3      21        2.831354        2.883956        0.064009
      -6       3      21        1.084336        1.154210        0.103543
      -5       3      21        1.641759        1.537628        0.067050
      -4       3      21        2.142002        2.160000        0.061405
      -3       3      21        4.335114        4.580720        0.067407
      -2       3      21        0.060353        0.522207        0.218892
      -1       3      21        6.153500        6.259633        0.081121
       0       3      21        2.767335        2.788709        0.069573
       1       3      21        1.847060        1.847025        0.110016
       2       3      21        2.251452        2.266870        0.074018
       3       3      21        3.292362        3.282073        0.118056
       4       3      21        3.264085        3.379645        0.174337
      -7       4      21        4.781473        4.565523        0.087019
      -6       4      21        2.056503        1.932977        0.064448
      -5       4      21        0.771633        0.760066        0.149083
      -4       4      21        0.881148        0.840714        0.120506
      -3       4      21        1.387183        1.331353        0.078117
      -2       4      21        2.591801        2.574898        0.066572
      -1       4      21        2.649081        2.652734        0.082423
       0       4      21        0.054146        0.364555        0.289056
       1       4      21        0.527790        0.705124        0.179196
       2       4      21        0.850758        0.677052        0.203027
      -3       5      21        0.434025        0.585150        0.585150
      -2       5      21        2.035877        1.918411        0.109571
     -10       0      22        2.027124        1.418838        0.324717
      -9       0      22        4.490863        4.561140        0.166939
      -8       0      22        0.963978        1.070280        0.123813
      -7       0      22        1.203293        1.040913        0.219451
      -6       0      22        2.868227        2.822074        0.072619
      -5       0      22        0.718173        0.742361        0.141279
      -4       0      22        1.984325        1.879681        0.073414
      -3       0      22       16.830428       16.801786        0.412765
      -2       0      22        3.589629        3.694455        0.126543
      -1       0      22        1.429762        1.461369        0.120959
       1       0      22        3.571467        3.472463        0.193591
       2       0      22        6.711412        6.669033        0.106640
       3       0      22        9.979689        9.873804        0.139945
     -10       1      22        5.833006        5.859266        0.093332
      -9       1      22        0.269962        0.643972        0.238016
      -8       1      22        0.337894        0.405339        0.405339
      -7       1      22        1.989069        1.923486        0.052845
      -6       1      22        2.023589        1.975576        0.052167
      -5       1      22        2.075873        2.018390        0.048314
      -4       1      22        8.064861        8.136092        0.096068
      -3       1      22        2.517236        2.534916        0.070246
      -2       1      22        5.684639        5.795602        0.079397
      -1       1      22        6.025026        6.151910        0.083055
       0       1      22        3.484550        3.532563        0.085825
       1       1      22        2.987694        3.164332        0.085372
       2       1      22        1.408264        1.341566        0.120296
       3       1      22        1.618146        1.635176        0.114124
       4       1      22        3.713129        3.691748        0.165560
      -9       2      22        2.868981        2.842288        0.114486
      -8       2      22        0.774620        0.769935        0.191662
      -7       2      22        3.656456        3.622982        0.071222
      -6       2      22        0.651435        0.542494        0.180831
      -5       2      22        5.418023        5.533896        0.074134
      -4       2      22        3.412760        3.429431        0.066248
      -3       2      22        0.171723        0.453211        0.453211
      -2       2      22        5.315214        5.433415        0.075617
      -1       2      22        7.441251        7.477834        0.105996
       0       2      22        1.114233        1.061603        0.114977
       1       2      22        5.779880        5.823830        0.144658
       2       2      22        2.968933        2.895980        0.094516
       3       2      22        2.285410        2.157800        0.221695
       4       2      22        6.067854        6.244438        0.131991
      -8       3      22        8.420183        8.220097        0.128250
      -7       3      22        2.914335        2.845435        0.062756
      -6       3      22        3.791138        3.701216        0.062810
      -5       3      22        0.636887        0.540555        0.191987
      -4       3      22        1.797073        1.682884        0.067056
      -3       3      22        5.512297        5.485071        0.069999
      -2       3      22        5.697540        5.712355        0.074182
      -1       3      22        3.939386        4.044997        0.077252
       0       3      22        3.598595        3.637857        0.071626
       1       3      22        0.043078        0.417253        0.417253
       2       3      22        3.725486        3.779021        0.067687
       3       3      22        4.181879        4.327008        0.150766
      -7       4      22        5.361407        5.416364        0.101197
      -6       4      22        1.252488        1.108242        0.101117
      -5       4      22        2.751686        2.774275        0.058561
      -4       4      22        2.900173        2.922020        0.056728
      -3       4      22        0.144401        0.355668        0.302753
      -2       4      22        0.898826        0.732052        0.165395
      -1       4      22        1.871395        1.932899        0.071636
       0       4      22        1.838587        1.816260        0.071984
       1       4      22        4.676576        4.618766        0.075639
      -9       1      23        2.588552        2.574141        0.089930
      -8       1      23        1.733969        1.601312        0.080030
      -7       1      23        1.765601        1.735857        0.069484
      -6       1      23        2.574160        2.527845        0.054446
      -5       1      23        0.783133        0.674166        0.116851
      -4       1      23        5.269768        5.283181        0.074726
      -3       1      23        2.353190        2.410643        0.071883
      -2       1      23        0.013558        0.414608        0.266622
      -1       1      23        2.154691        2.270573        0.071095
       0       1      23        5.621646        5.623344        0.079158
       1       1      23        4.956348        4.975440        0.075950
       2       1      23        4.527916        4.566618        0.095488
       3       1      23        8.081427        8.035484        0.223570
       4       1      23        1.360981        1.383438        0.310265
      -9       2      23        4.802255        4.689989        0.072306
      -8       2      23        2.926893        2.841619        0.093147
      -7       2      23        3.375323        3.372536        0.078451
      -6       2      23        1.317845        1.427725        0.076763
      -5       2      23        4.700514        4.777238        0.086609
      -4       2      23        7.364052        7.426035        0.088665
      -3       2      23        0.675937        0.564889        0.271802
      -2       2      23        5.587473        5.574137        0.080504
      -1       2      23        0.035680        0.342929        0.342929
       0       2      23        3.473083        3.506993        0.074356
       1       2      23        1.117895        1.043216        0.193746
       2       2      23        5.696584        5.696841        0.085781
       3       2      23        1.801880        1.476922        0.319123
      -8       3      23        2.934418        3.017565        0.072230
      -7       3      23        0.674403        0.455302        0.255803
      -6       3      23        1.593805        1.505523        0.086051
      -5       3      23        3.367532        3.366898        0.067352
      -4       3      23        1.106441        0.964521        0.111409
      -3       3      23        0.368293        0.402119        0.229493
      -2       3      23        1.896989        1.863840        0.121457
      -1       3      23        2.519620        2.628403        0.095578
       0       3      23        0.532711        0.668581        0.241146
       1       3      23        2.610165        2.577111        0.066673
       2       3      23        3.838936        3.827140        0.161625
      -5       4      23        5.163389        5.195286        0.083340
      -4       4      23        3.996189        3.867299        0.062433
      -3       4      23        4.699932        4.719640        0.068833
      -2       4      23        3.116244        3.060506        0.065193
      -1       4      23        0.145171        0.432319        0.432319
      -9       0      24        3.452582        3.215743        0.192665
      -8       0      24        1.392305        1.187476        0.113698
      -7       0      24        4.903466        4.836734        0.082263
      -6       0      24        6.043871        6.161899        0.082014
      -5       0      24        1.234359        1.159483        0.121697
      -4       0      24        2.308925        2.325618        0.066326
      -3       0      24        0.433733        1.119419        0.156507
      -2       0      24        0.399645        0.425206        0.425206
      -1       0      24        8.036889        8.214073        0.135026
       0       0      24        1.942729        2.333967        0.215359
       1       0      24        1.906230        1.664902        0.280056
       2       0      24       10.054607       10.159232        0.132269
      -9       1      24        1.265478        1.178007        0.147230
      -8       1      24        5.180142        5.115174        0.071266
      -7       1      24        1.540893        1.460479        0.093951
      -6       1      24        0.887111        0.840298        0.104363
      -5       1      24        6.816745        6.766461        0.093231
      -4       1      24        2.804944        2.814836        0.059151
      -3       1      24        0.813064        0.789430        0.125502
      -2       1      24        2.596380        2.663794        0.067316
      -1       1      24        1.329533        1.262299        0.111387
       0       1      24        3.460777        3.506280        0.068548
       1       1      24        6.473202        6.495691        0.087493
       2       1      24        4.974561        4.954997        0.086630
       3       1      24        3.911755        3.980201        0.154368
      -8       2      24        0.795579        0.526878        0.335044
      -7       2      24        3.686528        3.560899        0.063900
      -6       2      24        0.846743        0.852936        0.145052
      -5       2      24        2.217039        2.141191        0.052795
      -4       2      24        2.647113        2.570798        0.093198
      -3       2      24        2.898862        2.890415        0.068643
      -2       2      24        1.174333        1.145688        0.099504
      -1       2      24        1.041260        0.793662        0.295466
       0       2      24        4.633006        4.511984        0.087507
       1       2      24        5.395698        5.418302        0.116604
       2       2      24        0.272278        0.462601        0.393319
      -6       3      24        7.301555        7.346836        0.096940
      -5       3      24        5.118481        5.084093        0.073304
      -4       3      24        0.363141        0.433013        0.223251
      -3       3      24        5.720324        5.770269        0.073252
      -2       3      24        2.196370        2.135556        0.057384
      -1       3      24        6.293994        6.209911        0.095584
       0       3      24        4.565518        4.537510        0.086106
      -8       1      25        0.722966        0.402741        0.402741
      -7       1      25        4.709423        4.701702        0.078824
      -6       1      25        1.925594        1.798972        0.067181
      -5       1      25        1.761600        1.789888        0.059455
      -4       1      25        3.636404        3.565950        0.066236
      -3       1      25        1.898178        1.828743        0.068714
      -2       1      25        1.277873        1.280000        0.138247
      -1       1      25        2.003554        2.138013        0.089794
       0       1      25        1.690912        1.766748        0.104972
       1       1      25        2.670599        2.753180        0.086815
      -7       2      25        2.733389        2.740985        0.086480
      -6       2      25        5.993809        5.919206        0.083368
      -5       2      25        0.210045        0.268701        0.268701
      -4       2      25        3.040473        3.035210        0.057006
      -3       2      25        0.604555        0.742226        0.143060
      -2       2      25        6.612499        6.531003        0.081895
      -1       2      25        1.249433        1.266452        0.115105
       0       2      25        4.908703        4.887637        0.088783
       1       2      25        5.329312        5.258327        0.135827
      -4       3      25        1.485673        1.423271        0.144326
      -3       3      25        2.583705        2.597749        0.104759
      -2       3      25        0.625436        0.400625        0.400625
      -7       0      26        2.390322        2.124500        0.101705
      -6       0      26        3.733361        3.742993        0.077206
      -5       0      26        6.425333        6.540489        0.086343
      -4       0      26        5.797121        5.771828        0.213591
      -3       0      26        3.540752        3.366601        0.097809
      -2       0      26        3.364389        3.347238        0.151303
      -1       0      26        4.305286        4.488095        0.089687
      -6       1      26        2.172490        2.084059        0.075228
      -5       1      26        2.907961        2.946540        0.063556
      -4       1      26        2.644299        2.668520        0.077478
      -3       1      26        7.128685        7.100845        0.094776
      -2       1      26        2.164138        2.055578        0.087431
      -1       1      26        0.964542        0.929408        0.140422
       0       1      26        2.527890        2.553664        0.074108
      -5       2      26        0.886519        0.846050        0.178142
      -4       2      26        1.964754        1.826773        0.074546
      -3       2      26        0.159047        0.372559        0.372559
      -2       2      26        4.760744        4.628715        0.087790
      -3       1      27        2.552208        2.486162        0.086203

# start Validation Reply Form
_vrf_PLAT417_HAR_BLYP_oxa03_12
;
PROBLEM: Short Inter D-H..H-D
RESPONSE: This is a very strong hydrogen bond and this is the reason why
the distance is so short.
;
# end Validation Reply Form
