# Supplementary material for: On the accuracy and precision of X-ray and neutron diffraction results as a function of resolution and the electron density model
Source: IUCrJ. 2020 Aug 25;7(Pt 5):920–33. doi: 10.1107/S2052252520010441 (PMC7467170; doi:10.1107/S2052252520010441)
Supplement: Supplementary file 2 [file m-07-00920-sup2.zip › cif_deposition/HAR_BLYP_oxa04_05.cif]

# ========================
# TONTO generated CIF file
# ========================

data_HAR_BLYP_oxa04_05

_audit_creation_date               2016-1-14
_audit_creation_method             'Tonto 3.2.0 v. 196f026'

# --------------------
# Chemical information
# --------------------

_chemical_formula_sum             'C2 H6 O6'
_chemical_formula_moiety          'C2 H2 O4, 2(H2 O)'
_chemical_formula_weight           126.07
_chemical_compound_source          'see text'
_chemical_absolute_configuration   unk

# --------------------
# Symmetry information
# --------------------

_symmetry_cell_setting             Monoclinic
_symmetry_space_group_name_H-M     'P 21/c'
_symmetry_space_group_name_Hall    '-P 2ybc'
_symmetry_Int_Tables_number        '14'

loop_
    _symmetry_equiv_pos_as_xyz
'+x, +y, +z'
'-x, -y, -z'
'-x, +y+1/2, -z+1/2'
'+x, -y+1/2, +z+1/2'

# ---------------------
# Unit cell information
# ---------------------

_cell_length_a                      6.0887(2)
_cell_length_b                      3.4869(1)
_cell_length_c                      11.8295(4)
_cell_angle_alpha                   90.00
_cell_angle_beta                    103.931(1)
_cell_angle_gamma                   90.00
_cell_volume  243.76(1)

_cell_formula_units_Z             2
_cell_measurement_reflns_used     6888
_cell_measurement_temperature     100(1)
_cell_measurement_theta_max       45.23
_cell_measurement_theta_min       3.45
_exptl_crystal_density_diffrn     1.718
_exptl_crystal_F_000              132 
_exptl_absorpt_coefficient_mu     0.182
_exptl_crystal_description        unspecified
_exptl_crystal_size_max           0.243
_exptl_crystal_size_mid           0.198  
_exptl_crystal_size_min           0.178
_exptl_crystal_colour             colourless
_exptl_absorpt_correction_type    multi-scan
_exptl_absorpt_process_details
;
 Absorption correction done by SORTAV
 Blessing, R. H.: (1995) Acta Cryst. A51, 33-38
;
_exptl_absorpt_correction_T_min    0.967
_exptl_absorpt_correction_T_max    0.984

#=======================================================================

# EXPERIMENTAL DATA

_diffrn_reflns_av_R_equivalents   0.0000
_diffrn_reflns_av_unetI/netI      0.0261
_diffrn_reflns_limit_h_max        11
_diffrn_reflns_limit_h_min        -12
_diffrn_reflns_limit_k_max        6
_diffrn_reflns_limit_k_min        0
_diffrn_reflns_limit_l_max        23
_diffrn_reflns_limit_l_min        0
_diffrn_reflns_number             1970
_diffrn_reflns_theta_full         26.00
_diffrn_reflns_theta_max          45.30
_diffrn_reflns_theta_min          3.45
_diffrn_ambient_temperature       100(1)
_diffrn_detector_area_resol_mean  ?
_diffrn_measured_fraction_theta_full 1.000
_diffrn_measured_fraction_theta_max 0.969
_diffrn_measurement_device_type   'Bruker APEX-II CCD'
_diffrn_measurement_method        '\f and \w scans'
_diffrn_radiation_monochromator   'graphite'
_diffrn_radiation_type            MoK\a
_diffrn_radiation_wavelength      0.71073
_diffrn_source                    'fine-focus sealed tube'
_diffrn_standards_number          0
_reflns_number_gt                 1734
_reflns_number_total              1970
_reflns_threshold_expression      >0sigma(F)

#  
# Refinement details
#  
_refine_special_details          
;
  .  H thermal motions refined anisotropically.
  .  Hirshfeld atom refinement (HAR):
     .  Uses aspherical atomic scattering factors
        obtained from Hirshfeld partitioning of a
        gaussian quantum chemical wavefunction.
     .  Hirshfeld weight functions obtained from
        spherically averaged unrestricted atomic
        densities.
  .  Wavefunction type : rks becke88lyp using cluster
 charges, radius=8.0 angstrom
  .  Gaussian basis set: cc pVTZ
  .  Refinement based on |F| with weight=1/sigma(|F|)
  .  Negative |F|^^2 were pruned from the data
  .  Eigenvalues < 0.1E-04 removed from normal equations
  .  Reflection used in the refinement appear below
  .  Refined using the Tonto program:
     .  Version: 3.2 v. 196f026
     .  Platform: INTEL-ifort-on-LINUX
     .  Build date: Wed Feb  4 17:27:23 CET 2015
;

# Standard CIF keys and data

_refine_ls_structure_factor_coeff  F
_refine_ls_matrix_type             full
_refine_ls_R_factor_gt             0.0165
_refine_ls_wR_factor_gt            0.0180
_refine_ls_goodness_of_fit_ref     1.022351
_refine_ls_number_reflns           1970
_refine_ls_number_parameters       64
_refine_ls_number_restraints       0
_refine_ls_number_constraints      0
_refine_ls_hydrogen_treatment      refall
_refine_ls_weighting_scheme        sigma
_refine_ls_weighting_details       'w=1/\s(F)'
_refine_ls_shift/su_max            0.0100
_refine_ls_extinction_method       none

_refine_diff_density_max               0.132650
_refine_diff_density_min              -0.123966 

# ---------------------
# Coordinates and ADP's
# ---------------------

loop_
_atom_site_label
_atom_site_fract_x
_atom_site_fract_y
_atom_site_fract_z
_atom_site_adp_type
_atom_site_occupancy
O1 0.43489(2) 0.44427(5) 0.34982(1) Uani 1.000000000
O2 0.24234(2) 0.74293(4) 0.46369(1) Uani 1.000000000
C1 0.40307(2) 0.55904(5) 0.44798(1) Uani 1.000000000
H1 0.301(1) 0.520(2) 0.2789(6) Uani 1.000000000
O5 0.13009(2) 0.63174(5) 0.17851(1) Uani 1.000000000
H3 0.191(1) 0.697(2) 0.1136(5) Uani 1.000000000
H4 0.009(1) 0.458(2) 0.1498(5) Uani 1.000000000

loop_
_atom_site_aniso_label
_atom_site_aniso_U_11
_atom_site_aniso_U_22
_atom_site_aniso_U_33
_atom_site_aniso_U_12
_atom_site_aniso_U_13
_atom_site_aniso_U_23
O1 0.01101(4) 0.01668(7) 0.00644(4) 0.00414(4) 0.00138(3) -0.00064(4)
O2 0.00947(4) 0.01593(7) 0.00796(5) 0.00484(4) 0.00087(3) -0.00066(4)
C1 0.00768(4) 0.01006(7) 0.00639(5) 0.00146(4) 0.00099(3) -0.00006(4)
H1 0.028(3) 0.049(5) 0.022(4) 0.001(3) 0.015(3) -0.009(4)
O5 0.00919(4) 0.01586(7) 0.00792(4) -0.00153(3) 0.00059(3) 0.00092(4)
H3 0.033(3) 0.036(4) 0.025(3) 0.002(3) 0.009(2) 0.003(3)
H4 0.028(3) 0.040(4) 0.027(3) -0.013(3) 0.005(2) 0.001(3)

loop_
_geom_bond_atom_site_label_1
_geom_bond_atom_site_label_2
_geom_bond_distance
 O1 C1 1.2862(2)
 O2 C1 1.2211(2)
 O1 H1 1.054(7)
 O5 H3 0.955(6)
 O5 H4 0.952(6)

loop_
_geom_angle_atom_site_label_1     
_geom_angle_atom_site_label_2
_geom_angle_atom_site_label_3
_geom_angle     
 O1 C1 O2  126.96(1)
 C1 O1 H1 112.6(3)
 H3 O5 H4 106.3(5)

# Standard CIF keys and data

# ---------------
# Reflection data
# ---------------

loop_
    _diffrn_refln_index_h
    _diffrn_refln_index_k
    _diffrn_refln_index_l
    _diffrn_refln_F_calc
    _diffrn_refln_F_meas
    _diffrn_refln_F_sigma
       1       0       0       32.664023       33.933612        0.389014
       2       0       0        7.931181        8.393152        0.106778
       3       0       0       33.069139       33.969692        0.366121
       4       0       0       11.282520       11.278741        0.131544
       5       0       0       13.482632       13.476275        0.171765
       6       0       0       26.250262       26.026717        0.327495
       7       0       0       18.068899       17.857491        0.222583
       8       0       0        9.082015        9.056986        0.120208
       9       0       0        7.533372        7.642186        0.113773
      10       0       0        4.973431        5.104998        0.313547
      11       0       0       10.456415       10.502857        0.148631
       1       1       0       65.918898       67.887996        0.752164
       2       1       0       31.657563       32.465366        0.358981
       3       1       0       17.500165       17.724277        0.198296
       4       1       0        2.747004        2.636646        0.077857
       5       1       0        1.005398        1.049190        0.099295
       6       1       0        1.327071        1.097224        0.239436
       7       1       0       15.876715       15.864426        0.186097
       8       1       0        0.054463        0.448665        0.448665
       9       1       0       10.243439       10.277159        0.118419
      10       1       0        5.624611        5.753086        0.084488
      11       1       0        0.517036        0.483529        0.463529
       0       2       0        5.884024        6.001583        0.208139
       1       2       0       30.310131       30.584800        0.340297
       2       2       0       38.536114       38.750355        0.430647
       3       2       0        2.600340        2.568657        0.065080
       4       2       0       18.513004       18.564482        0.207467
       5       2       0        8.531779        8.531237        0.102832
       6       2       0        0.558153        0.470744        0.211514
       7       2       0       10.429745       10.392305        0.119039
       8       2       0       11.607638       11.599569        0.134840
       9       2       0        2.323644        2.352679        0.065366
      10       2       0        5.570500        5.571804        0.082086
      11       2       0        0.744074        0.550364        0.343724
       1       3       0        7.678583        7.660744        0.095495
       2       3       0        6.093890        6.074537        0.084128
       3       3       0       14.464415       14.648891        0.168559
       4       3       0        4.306620        4.353619        0.075419
       5       3       0       19.275483       19.193228        0.219826
       6       3       0        0.041190        0.934933        0.107830
       7       3       0        1.400320        1.414638        0.092065
       8       3       0        7.526031        7.474958        0.106241
       9       3       0        2.665372        2.732673        0.081673
      10       3       0        1.746470        1.729595        0.109009
       0       4       0        2.898744        2.849403        0.093029
       1       4       0        7.371982        7.395674        0.089855
       2       4       0        6.282951        6.293965        0.099694
       3       4       0        4.383482        4.399545        0.074271
       4       4       0       14.400709       14.229547        0.161498
       5       4       0        5.414945        5.446834        0.076732
       6       4       0        7.455449        7.332121        0.102253
       7       4       0        5.697163        5.622989        0.086654
       8       4       0        0.314581        0.414488        0.414488
       9       4       0        0.274664        0.509706        0.509706
       1       5       0        3.554083        3.442528        0.219952
       2       5       0        5.931660        5.946680        0.105190
       3       5       0        7.747274        7.683163        0.098178
       4       5       0        0.932767        0.901776        0.211631
       5       5       0        4.190455        4.414975        0.081269
       6       5       0        9.581811        9.730827        0.119324
       7       5       0        6.764850        6.762026        0.125762
       8       5       0        1.694367        1.643320        0.144387
       1       6       0        4.602604        4.558728        0.225946
       2       6       0        1.767313        1.293716        0.540390
       3       6       0        0.505344        0.782815        0.782815
       4       6       0        1.979236        1.854104        0.399009
       5       6       0        4.844386        4.925546        0.120860
       6       6       0        6.332867        6.518742        0.107424
     -11       1       1        0.752384        0.429185        0.429185
     -10       1       1        3.384172        3.609432        0.081260
      -9       1       1        1.160115        1.137585        0.119941
      -8       1       1        9.500501        9.423004        0.115319
      -7       1       1        7.524202        7.581293        0.097911
      -6       1       1        1.959367        1.957345        0.073387
      -5       1       1       12.713975       12.596031        0.144525
      -4       1       1       15.942663       16.142800        0.183790
      -3       1       1       30.137334       30.451273        0.346954
      -2       1       1       22.793295       23.367285        0.259710
      -1       1       1       89.804276       90.049264        0.992485
       0       1       1       35.802443       36.315561        0.402193
       1       1       1       10.280541       10.539924        0.124551
       2       1       1       13.476579       13.875158        0.160931
       3       1       1       35.093907       35.327893        0.393096
       4       1       1       21.050397       21.009760        0.239348
       5       1       1       17.759037       17.654178        0.199093
       6       1       1       23.409922       23.355941        0.266333
       7       1       1        1.972545        1.924942        0.061665
       8       1       1        1.200164        1.299077        0.074495
       9       1       1        0.914867        0.710704        0.198161
      10       1       1       10.195052       10.310189        0.131781
      11       1       1        3.605057        3.574073        0.121683
     -11       2       1        3.012904        3.057123        0.123218
     -10       2       1        1.386595        1.400250        0.112345
      -9       2       1        4.000697        3.960808        0.069536
      -8       2       1       11.293462       11.247222        0.145420
      -7       2       1        0.181695        0.379210        0.243563
      -6       2       1       14.554060       14.516198        0.166285
      -5       2       1        5.311321        5.280720        0.071017
      -4       2       1       12.509225       12.297561        0.145195
      -3       2       1       15.319725       15.378882        0.184146
      -2       2       1       20.830906       20.921281        0.232395
      -1       2       1       19.949292       19.953195        0.222255
       0       2       1       14.577177       14.539601        0.165319
       1       2       1       27.681264       28.006071        0.311306
       2       2       1        2.345936        2.353296        0.067492
       3       2       1        4.895050        4.723770        0.072641
       4       2       1       15.028243       14.985326        0.169794
       5       2       1        8.662282        8.639850        0.104101
       6       2       1        5.309045        5.226375        0.082836
       7       2       1        5.814542        5.813347        0.074532
       8       2       1        8.132011        8.060521        0.095472
       9       2       1        3.342584        3.387477        0.076586
      10       2       1        2.510220        2.448408        0.077922
      11       2       1        6.424877        6.450891        0.098648
     -10       3       1        2.827708        2.858479        0.087540
      -9       3       1        3.296412        3.298485        0.086320
      -8       3       1        0.913161        0.853522        0.140500
      -7       3       1        2.546938        2.578119        0.069873
      -6       3       1        6.477288        6.556752        0.083731
      -5       3       1        7.826916        7.736278        0.102341
      -4       3       1        3.847554        3.822957        0.090264
      -3       3       1        3.518602        3.403968        0.072452
      -2       3       1       20.525274       20.504634        0.228046
      -1       3       1        0.250373        0.345543        0.250149
       0       3       1       12.342235       12.314625        0.142115
       1       3       1        9.602164        9.427619        0.115423
       2       3       1        9.608787        9.540755        0.115310
       3       3       1        2.659555        2.667921        0.071481
       4       3       1       10.558403       10.408170        0.127606
       5       3       1        9.237689        9.078161        0.137020
       6       3       1        0.486240        0.396989        0.238875
       7       3       1        9.334582        9.279709        0.109158
       8       3       1        0.699312        0.541295        0.260760
       9       3       1        4.599029        4.623094        0.096617
      10       3       1        2.092830        1.981565        0.098828
      -9       4       1        6.157129        6.215947        0.092631
      -8       4       1        8.257365        8.220401        0.115095
      -7       4       1        8.473213        8.494116        0.117720
      -6       4       1        5.032306        4.980763        0.077805
      -5       4       1        3.257052        3.296210        0.075806
      -4       4       1        0.798691        0.964521        0.120660
      -3       4       1        8.008406        7.984610        0.101273
      -2       4       1        6.866251        6.867678        0.103286
      -1       4       1        4.355990        4.360963        0.064337
       0       4       1        6.301243        6.306346        0.084931
       1       4       1        1.343900        1.416121        0.088567
       2       4       1        0.027339        0.338231        0.338231
       3       4       1        0.723396        0.676387        0.180807
       4       4       1        1.127090        1.224500        0.110004
       5       4       1        3.908834        3.980703        0.070460
       6       4       1        0.453747        0.581893        0.232465
       7       4       1        1.993792        1.905440        0.100059
       8       4       1        2.623319        2.551470        0.097249
       9       4       1        2.897931        2.767634        0.103089
      -8       5       1        3.855568        3.953100        0.104724
      -7       5       1        3.413106        3.466266        0.101894
      -6       5       1        0.264300        0.616604        0.616604
      -5       5       1        3.012127        3.078636        0.084492
      -4       5       1        0.322413        0.476445        0.295337
      -3       5       1        0.780177        1.018577        0.175844
      -2       5       1        0.979551        0.834865        0.236451
      -1       5       1        5.568980        5.611952        0.129343
       0       5       1        0.313609        0.504777        0.504777
       1       5       1        0.502704        0.456508        0.456508
       2       5       1        3.435383        3.445577        0.087601
       3       5       1        5.235169        5.244521        0.098843
       4       5       1        2.520212        2.401687        0.097669
       5       5       1        0.551900        0.622977        0.274839
       6       5       1        3.651686        3.705401        0.106513
       7       5       1        0.392993        0.615467        0.335825
       8       5       1        0.817587        0.712110        0.326364
      -6       6       1        2.369749        2.219910        0.114275
      -5       6       1        0.192396        0.487750        0.487750
      -4       6       1        0.882237        1.222865        0.562411
      -3       6       1        5.261525        5.219387        0.215389
      -2       6       1        1.273879        1.065786        0.614344
       1       6       1        4.274675        4.450730        0.238368
       2       6       1        1.551375        1.687572        0.429717
       3       6       1        2.027553        1.815902        0.365833
       4       6       1        3.536933        3.436714        0.292831
       5       6       1        3.906172        3.900256        0.110665
     -12       0       2        5.471247        5.552477        0.230447
     -11       0       2        3.560147        3.469726        0.281153
     -10       0       2        0.080711        0.484871        0.484871
      -9       0       2        3.569862        3.696485        0.088438
      -8       0       2        3.332407        3.405877        0.096799
      -7       0       2        6.679444        6.619517        0.104994
      -6       0       2       23.153381       22.953867        0.258052
      -5       0       2       16.031861       16.249000        0.216221
      -4       0       2       52.466673       52.498000        0.581143
      -3       0       2        6.446338        6.388192        0.089621
      -2       0       2       42.101840       41.590263        0.518740
      -1       0       2       46.311879       46.750722        0.668730
       0       0       2       19.470322       20.397304        0.220584
       1       0       2        5.199690        5.346120        0.088935
       2       0       2      100.579629       99.995000        1.076144
       3       0       2       22.760808       23.192456        0.255804
       4       0       2        0.154293        0.548817        0.216101
       5       0       2       44.342763       44.239575        0.489718
       6       0       2        9.328886        9.266337        0.124346
       7       0       2       10.303412       10.360985        0.144331
       8       0       2        6.854414        6.802941        0.093395
       9       0       2       12.140649       12.225792        0.147299
      10       0       2        3.093461        3.314212        0.105630
      11       0       2        9.252492        9.710355        0.189536
     -11       1       2        4.407192        4.630011        0.095697
     -10       1       2        1.345201        1.278202        0.117599
      -9       1       2        2.101510        2.066059        0.098904
      -8       1       2        0.146028        0.452327        0.452327
      -7       1       2       16.275314       16.131026        0.183612
      -6       1       2        4.478161        4.502444        0.068709
      -5       1       2       27.419087       27.180508        0.305054
      -4       1       2       12.671258       12.700787        0.150489
      -3       1       2        9.495121        9.736375        0.117228
      -2       1       2       39.412557       40.023368        0.446102
      -1       1       2       20.084918       20.837706        0.235279
       0       1       2       15.702225       16.246846        0.188515
       1       1       2       34.473335       35.470269        0.392641
       2       1       2        2.740622        2.758587        0.097121
       3       1       2       35.444160       35.813545        0.414675
       4       1       2       23.221923       22.989780        0.256545
       5       1       2       12.953578       13.044922        0.152677
       6       1       2       13.496561       13.431679        0.154255
       7       1       2        0.776783        0.771622        0.106490
       8       1       2        2.622048        2.683636        0.059002
       9       1       2        3.955417        4.001250        0.073528
      10       1       2        0.174233        0.367967        0.367967
      11       1       2        5.230125        5.322218        0.104076
     -11       2       2        0.908619        0.744580        0.335557
     -10       2       2        5.868785        5.894234        0.107094
      -9       2       2        0.205769        0.458258        0.358759
      -8       2       2        7.233363        7.267737        0.089924
      -7       2       2        1.054638        1.025475        0.093113
      -6       2       2       11.159482       10.981348        0.127777
      -5       2       2        1.397289        1.340075        0.074294
      -4       2       2        6.221113        6.070173        0.082269
      -3       2       2       22.713429       22.985865        0.255929
      -2       2       2       36.904770       37.348762        0.414225
      -1       2       2        4.891720        4.893056        0.066774
       0       2       2       19.010372       19.218221        0.230593
       1       2       2        0.231564        0.417732        0.189697
       2       2       2        2.943113        3.021639        0.077933
       3       2       2       28.387979       28.290988        0.318680
       4       2       2       29.531751       29.436542        0.331731
       5       2       2        3.017367        3.173169        0.066080
       6       2       2        0.395028        0.378550        0.230902
       7       2       2        4.537723        4.471465        0.067490
       8       2       2        0.780272        0.542402        0.185751
       9       2       2       10.831347       10.870143        0.124911
      10       2       2        9.804861        9.915392        0.120087
      11       2       2        0.421436        0.487750        0.446519
     -10       3       2        5.140602        5.115955        0.090918
      -9       3       2       16.595925       16.471187        0.198203
      -8       3       2        5.301558        5.388042        0.083704
      -7       3       2        2.352956        2.279978        0.066542
      -6       3       2        5.900119        5.880731        0.077973
      -5       3       2        0.562236        0.527352        0.193436
      -4       3       2        6.436296        6.469080        0.099465
      -3       3       2       27.395786       27.341726        0.307304
      -2       3       2       14.107915       14.079418        0.172225
      -1       3       2        9.700545        9.646709        0.114343
       0       3       2       18.456009       18.198626        0.204738
       1       3       2       11.793654       11.840608        0.139326
       2       3       2       16.236123       16.106520        0.182953
       3       3       2        7.900388        7.909235        0.104941
       4       3       2        1.609030        1.566174        0.071450
       5       3       2        4.091152        4.066571        0.067071
       6       3       2        1.658866        1.667633        0.065197
       7       3       2        8.490624        8.459492        0.100903
       8       3       2        5.533606        5.519330        0.079385
       9       3       2        2.742697        2.762807        0.125516
      10       3       2        7.992384        8.019850        0.104738
      -9       4       2        3.370070        3.328964        0.129901
      -8       4       2        7.957908        8.006372        0.122909
      -7       4       2        4.654798        4.674291        0.084084
      -6       4       2        0.035969        0.437035        0.308583
      -5       4       2        0.110033        0.535444        0.226090
      -4       4       2        4.188514        4.043513        0.072997
      -3       4       2        5.870177        5.868901        0.100366
      -2       4       2       13.855514       13.716414        0.154703
      -1       4       2        5.480760        5.474486        0.072265
       0       4       2       13.335706       13.169282        0.149682
       1       4       2       13.208326       13.087016        0.152566
       2       4       2        2.559846        2.470951        0.080386
       3       4       2        2.685834        2.642291        0.094488
       4       4       2        1.349497        1.157281        0.096197
       5       4       2        0.586823        0.488979        0.240785
       6       4       2        9.106571        9.114275        0.125615
       7       4       2        2.393512        2.363091        0.092497
       8       4       2        6.894248        6.958017        0.099810
       9       4       2        6.696593        6.675478        0.101209
      -8       5       2        9.624137        9.618576        0.123103
      -7       5       2        8.026070        8.103148        0.126306
      -6       5       2        1.404497        1.415839        0.155998
      -5       5       2        3.552330        3.514826        0.126611
      -4       5       2        8.543415        8.527661        0.108872
      -3       5       2        2.502968        2.524124        0.119482
      -2       5       2        7.107230        7.061445        0.167752
      -1       5       2       15.343603       15.276125        0.180762
       0       5       2        4.795035        4.952272        0.101087
       1       5       2        6.141520        5.980886        0.168830
       2       5       2        2.749251        2.853997        0.117247
       3       5       2        3.132859        3.025541        0.104052
       4       5       2        1.692655        1.711286        0.117799
       5       5       2        4.028941        3.954238        0.099371
       6       5       2        0.617814        0.724638        0.278992
       7       5       2        6.466331        6.508840        0.100096
      -6       6       2        3.750995        3.903460        0.105039
      -5       6       2        0.982299        1.222620        0.340294
      -4       6       2        4.034730        4.283457        0.241675
      -3       6       2        2.527140        2.307964        0.329455
      -2       6       2        0.652096        1.297459        0.547993
       1       6       2        3.215220        2.963174        0.257827
       2       6       2        4.845821        4.833942        0.216259
       3       6       2        1.987318        2.187921        0.353610
       4       6       2        1.391453        1.285846        0.533251
       5       6       2        3.762424        3.937131        0.210336
     -11       1       3        6.646659        6.635209        0.105355
     -10       1       3        2.733968        2.886988        0.083615
      -9       1       3        0.539517        0.575674        0.575674
      -8       1       3        7.647877        7.662571        0.092102
      -7       1       3        3.253304        3.222266        0.066161
      -6       1       3        1.993469        2.032855        0.069491
      -5       1       3       12.121452       12.292274        0.144435
      -4       1       3        2.247373        2.267289        0.068289
      -3       1       3       21.222036       21.276983        0.250095
      -2       1       3        7.683402        7.630531        0.094219
      -1       1       3       30.454733       31.348844        0.340296
       0       1       3        6.945826        6.850985        0.086963
       1       1       3       46.981183       47.610503        0.533970
       2       1       3       35.884094       36.439676        0.403722
       3       1       3       11.273933       10.994999        0.127156
       4       1       3       24.526962       24.491223        0.273461
       5       1       3        2.166289        2.356205        0.077894
       6       1       3        8.123067        8.111042        0.109854
       7       1       3        4.809043        4.831563        0.067636
       8       1       3       16.223762       16.288953        0.182743
       9       1       3        9.261800        9.305106        0.112718
      10       1       3        5.312030        5.395276        0.083967
      11       1       3        6.135432        6.155079        0.142010
     -11       2       3        2.066711        2.173684        0.116550
     -10       2       3       12.530893       12.445883        0.156457
      -9       2       3        1.526189        1.413931        0.107217
      -8       2       3        4.712226        4.636594        0.085660
      -7       2       3        8.168291        8.127669        0.096417
      -6       2       3       13.721929       13.525531        0.165891
      -5       2       3        3.483481        3.574633        0.065217
      -4       2       3       15.245247       15.121508        0.182967
      -3       2       3       29.432742       29.471851        0.329099
      -2       2       3        5.323200        5.317894        0.070038
      -1       2       3       21.993329       21.992044        0.245320
       0       2       3        0.454202        0.471593        0.175282
       1       2       3       31.881405       31.951682        0.355796
       2       2       3        6.859710        7.048333        0.099376
       3       2       3       17.346524       17.178184        0.195251
       4       2       3       12.588173       12.446686        0.147499
       5       2       3        8.456051        8.371141        0.104158
       6       2       3        6.601822        6.616570        0.081052
       7       2       3        3.844138        3.844477        0.068632
       8       2       3        3.978780        3.997249        0.068763
       9       2       3        4.170573        4.145721        0.079641
      10       2       3        5.030145        5.096077        0.079305
     -10       3       3        3.355495        3.242067        0.090877
      -9       3       3        6.228392        6.282356        0.135731
      -8       3       3        4.690320        4.742995        0.094769
      -7       3       3        2.904645        2.850807        0.083064
      -6       3       3        2.003907        2.059636        0.066774
      -5       3       3        4.268110        4.239575        0.069324
      -4       3       3        8.535938        8.543594        0.106414
      -3       3       3        3.479909        4.697872        0.106140
      -2       3       3        1.970483        1.981893        0.085344
      -1       3       3        6.439928        6.347440        0.092043
       0       3       3       16.051676       16.087884        0.186940
       1       3       3        0.323917        0.398497        0.272799
       2       3       3        3.723728        3.632630        0.077352
       3       3       3       17.079562       17.058429        0.196638
       4       3       3        2.279917        2.248155        0.070312
       5       3       3        3.696432        3.752333        0.061804
       6       3       3        1.486037        1.435967        0.076960
       7       3       3        7.171389        7.252103        0.097315
       8       3       3        1.291996        1.353181        0.100424
       9       3       3        6.736819        6.774068        0.094398
      10       3       3        3.757277        3.831057        0.097159
      -9       4       3        8.378092        8.435402        0.107857
      -8       4       3        7.003953        6.955933        0.126072
      -7       4       3        1.401323        1.483408        0.118601
      -6       4       3        4.577986        4.638965        0.084297
      -5       4       3        8.858526        8.874683        0.112492
      -4       4       3       13.603698       13.556917        0.158783
      -3       4       3       13.264647       13.098855        0.148951
      -2       4       3       10.200183       10.160217        0.117806
      -1       4       3        0.333526        0.429767        0.239504
       0       4       3        3.448408        3.536241        0.071706
       1       4       3        6.459036        6.470085        0.096468
       2       4       3       12.970537       12.933677        0.150094
       3       4       3        7.499071        7.370957        0.090023
       4       4       3        2.992565        2.983521        0.069263
       5       4       3        2.184948        2.100190        0.080265
       6       4       3        0.956167        0.815230        0.188094
       7       4       3        1.801033        1.828387        0.100585
       8       4       3        2.670582        2.606684        0.098158
       9       4       3        0.020097        0.641405        0.641405
      -8       5       3        0.230656        0.457165        0.457165
      -7       5       3        3.354897        3.389838        0.096359
      -6       5       3        1.817041        1.870855        0.106287
      -5       5       3        3.009172        3.128130        0.131849
      -4       5       3        2.739682        2.719871        0.148393
      -3       5       3        3.734531        3.626706        0.087639
      -2       5       3        3.173879        3.201406        0.115632
      -1       5       3        1.915117        1.959158        0.107429
       0       5       3        1.927215        1.652211        0.264695
       1       5       3        1.369243        1.300038        0.209809
       2       5       3        2.028697        1.927693        0.133090
       3       5       3        0.287459        0.574282        0.574282
       4       5       3        3.425716        3.270627        0.098877
       5       5       3        1.836739        1.887644        0.119340
       6       5       3        1.487507        1.534699        0.126366
       7       5       3        2.070930        2.067075        0.115512
      -6       6       3        1.165076        1.560513        0.177400
      -5       6       3        8.124605        8.100494        0.129107
      -4       6       3        6.511277        6.751074        0.197983
      -3       6       3        1.733299        1.831120        0.423178
       1       6       3        1.297520        1.220451        0.530089
       2       6       3        6.585193        6.754554        0.199403
       3       6       3        1.436612        2.029975        0.184711
       4       6       3        1.560730        1.701823        0.431508
       5       6       3        2.911242        2.610977        0.142070
     -12       0       4       12.051555       12.200820        0.182500
     -11       0       4        5.597120        5.746129        0.127232
     -10       0       4        5.187487        5.130595        0.155356
      -9       0       4       13.407743       13.384319        0.188865
      -8       0       4        3.750967        3.561039        0.075641
      -7       0       4       10.999576       10.956733        0.133610
      -6       0       4        2.987111        3.054750        0.079570
      -5       0       4        7.264125        7.189784        0.099368
      -4       0       4       18.694469       18.774451        0.207275
      -3       0       4       15.595977       15.657586        0.179214
      -2       0       4       75.819028       75.840886        0.811425
      -1       0       4       48.724832       49.030603        0.551329
       0       0       4       13.629803       14.151678        0.164541
       1       0       4       71.079795       72.212810        0.824016
       2       0       4        4.826480        5.002399        0.123773
       3       0       4        7.819794        7.711485        0.132765
       4       0       4       10.244934       10.501905        0.137543
       5       0       4        5.880892        5.898474        0.097612
       6       0       4        2.058161        2.092893        0.093518
       7       0       4       28.649086       28.784197        0.354283
       8       0       4       14.168420       14.134002        0.157593
       9       0       4        3.819081        3.884714        0.153762
      10       0       4        6.790994        6.869643        0.163974
      11       0       4        0.609469        0.638279        0.638279
     -12       1       4        0.569802        0.698498        0.322466
     -11       1       4       10.924851       10.948516        0.131400
     -10       1       4        1.623939        1.687217        0.102161
      -9       1       4        5.756978        5.870349        0.089000
      -8       1       4        9.509234        9.448915        0.109001
      -7       1       4        1.151071        1.145688        0.101226
      -6       1       4        9.731111        9.740380        0.114477
      -5       1       4       16.538740       16.453267        0.194731
      -4       1       4        9.842459        9.788616        0.117577
      -3       1       4       25.569685       25.941087        0.287043
      -2       1       4       31.609537       31.947770        0.362647
      -1       1       4       26.063264       26.609961        0.302547
       0       1       4       65.503092       65.712404        0.755880
       1       1       4       13.539122       13.695255        0.157530
       2       1       4        5.125491        5.257566        0.082433
       3       1       4        6.000384        5.797586        0.076921
       4       1       4        2.888055        2.967861        0.065311
       5       1       4       10.766004       10.719142        0.127164
       6       1       4       12.810053       12.833160        0.146947
       7       1       4       10.300387       10.238652        0.124306
       8       1       4       10.261465       10.277646        0.125306
       9       1       4        2.853234        2.874352        0.147376
      10       1       4        5.625725        5.614446        0.087602
      11       1       4        2.397951        2.413628        0.174186
     -11       2       4        6.066420        6.129029        0.103002
     -10       2       4        9.632520        9.548246        0.118612
      -9       2       4        1.056098        1.044222        0.138187
      -8       2       4        6.891012        6.863163        0.087544
      -7       2       4        3.310838        3.419357        0.067641
      -6       2       4        4.123084        4.058818        0.077863
      -5       2       4        9.067634        8.957120        0.106640
      -4       2       4       13.667838       13.553228        0.160320
      -3       2       4        8.813849        8.778496        0.110279
      -2       2       4        8.180471        8.221435        0.098074
      -1       2       4       25.797842       25.933183        0.287911
       0       2       4       23.060618       22.976292        0.259118
       1       2       4        7.640606        7.668963        0.107284
       2       2       4        2.052825        1.836382        0.078173
       3       2       4       16.126687       16.135365        0.184503
       4       2       4        6.619078        6.557439        0.087740
       5       2       4       13.485246       13.492220        0.156179
       6       2       4       12.182968       12.063582        0.141333
       7       2       4        1.211817        1.288177        0.070023
       8       2       4        6.695678        6.680494        0.084510
       9       2       4       10.915668       10.887608        0.126102
      10       2       4        2.157199        2.306187        0.087900
     -10       3       4        5.820608        5.817216        0.102236
      -9       3       4        8.270927        8.262566        0.117629
      -8       3       4        0.150150        0.502991        0.278937
      -7       3       4       15.491539       15.351221        0.174595
      -6       3       4        3.783798        3.919949        0.066898
      -5       3       4        5.847913        5.712443        0.093279
      -4       3       4       26.834621       26.844180        0.304210
      -3       3       4       11.719129       11.818629        0.136164
      -2       3       4        5.303931        5.311497        0.079671
      -1       3       4       13.006950       12.948745        0.148745
       0       3       4       12.870940       12.796093        0.146587
       1       3       4        4.867690        4.984476        0.081212
       2       3       4       25.446965       25.401772        0.285840
       3       3       4       17.862738       17.871206        0.232045
       4       3       4       12.039178       11.986659        0.138031
       5       3       4        3.397571        3.367640        0.059015
       6       3       4        1.049616        1.100954        0.083998
       7       3       4        6.638357        6.679895        0.088461
       8       3       4        5.988301        6.103769        0.085962
       9       3       4        4.698075        4.796144        0.086898
      -9       4       4        1.065771        1.061320        0.211614
      -8       4       4        6.235233        6.172115        0.117365
      -7       4       4        2.472899        2.404641        0.093127
      -6       4       4       11.535210       11.493041        0.154611
      -5       4       4        8.809189        8.736304        0.109311
      -4       4       4        1.593169        1.938143        0.077552
      -3       4       4        9.504695        9.540597        0.113615
      -2       4       4        1.111969        1.206441        0.090242
      -1       4       4        1.266519        1.307478        0.100043
       0       4       4        6.120871        6.217877        0.095623
       1       4       4        3.068092        3.080552        0.085356
       2       4       4       12.892503       12.781236        0.155865
       3       4       4       11.123388       10.966312        0.131645
       4       4       4        2.347725        2.454078        0.068853
       5       4       4        9.075691        8.931069        0.108768
       6       4       4        4.547950        4.549725        0.090465
       7       4       4        2.897780        2.757807        0.085935
       8       4       4        2.728696        2.690242        0.096673
      -8       5       4        0.797898        0.599750        0.414547
      -7       5       4        2.569448        2.529229        0.107267
      -6       5       4       11.123834       11.049434        0.167339
      -5       5       4       14.521724       14.618823        0.208758
      -4       5       4        1.189143        1.144246        0.172804
      -3       5       4        5.596569        5.794480        0.094042
      -2       5       4        3.299390        3.445577        0.185362
      -1       5       4        3.834515        3.905509        0.125430
       0       5       4        8.662323        8.867074        0.127165
       1       5       4       17.064812       17.046994        0.202410
       2       5       4        2.973224        2.984309        0.116627
       3       5       4        0.519572        0.644205        0.257036
       4       5       4        8.878158        8.844433        0.133004
       5       5       4        3.315011        3.422134        0.087318
       6       5       4        7.135370        7.176768        0.119573
       7       5       4        2.766872        2.663813        0.117561
      -6       6       4        3.442302        3.459769        0.136216
      -5       6       4        3.084337        3.110257        0.138995
      -4       6       4        3.324926        3.245766        0.271712
      -3       6       4        2.145131        2.358071        0.325856
       0       6       4        1.618873        1.517663        0.439748
       1       6       4        4.188458        4.481183        0.223601
       2       6       4        4.961663        4.939129        0.320905
       3       6       4        2.073000        1.632483        0.429403
       4       6       4        0.671811        0.753260        0.753260
       5       6       4        2.495608        2.337263        0.146875
     -12       1       5        8.126920        8.094751        0.182735
     -11       1       5        2.676178        2.639356        0.139476
     -10       1       5        5.609701        5.637287        0.081659
      -9       1       5        2.964915        3.019172        0.069138
      -8       1       5        8.390909        8.436883        0.099078
      -7       1       5        2.621518        2.735032        0.067992
      -6       1       5       16.772500       16.636406        0.195299
      -5       1       5        9.508327        9.406806        0.110248
      -4       1       5        0.256270        0.326343        0.233070
      -3       1       5       24.444664       24.665360        0.276838
      -2       1       5        7.722527        7.658002        0.093546
      -1       1       5        1.734863        1.670569        0.079469
       0       1       5       13.778680       14.148145        0.159935
       1       1       5       17.853633       18.125397        0.202227
       2       1       5        7.583194        7.457077        0.098817
       3       1       5        3.767516        3.876725        0.068182
       4       1       5       16.162839       16.061445        0.191032
       5       1       5        1.955054        2.022647        0.081024
       6       1       5       13.253783       13.348034        0.150685
       7       1       5       11.011597       11.066165        0.129529
       8       1       5        0.099996        0.430697        0.430697
       9       1       5        4.370174        4.346608        0.094902
      10       1       5        3.608133        3.678587        0.084703
     -11       2       5        2.500959        2.264111        0.125210
     -10       2       5        0.435552        0.516624        0.516624
      -9       2       5        4.436140        4.487204        0.084818
      -8       2       5       10.268356       10.224969        0.122000
      -7       2       5        5.623456        5.659594        0.086354
      -6       2       5        3.640717        3.593188        0.078931
      -5       2       5       22.716802       22.608627        0.260249
      -4       2       5        4.283947        4.330473        0.081709
      -3       2       5        2.691414        2.564586        0.087168
      -2       2       5        2.887981        3.036593        0.069271
      -1       2       5       37.911429       37.840851        0.439247
       0       2       5       11.706176       11.699573        0.134539
       1       2       5       16.079882       16.221282        0.182579
       2       2       5       21.163136       21.055878        0.252753
       3       2       5       13.525035       13.492591        0.157299
       4       2       5        1.299748        1.328458        0.086242
       5       2       5        6.616379        6.613169        0.084999
       6       2       5       17.150559       17.082154        0.191033
       7       2       5        1.505050        1.545413        0.073883
       8       2       5        4.971167        4.974033        0.072808
       9       2       5        3.193163        3.144964        0.080197
      10       2       5        5.818257        5.846452        0.123516
     -10       3       5        0.577827        0.504876        0.375648
      -9       3       5        0.148372        0.429535        0.429535
      -8       3       5        1.481778        1.535904        0.115798
      -7       3       5       10.287427       10.215185        0.122613
      -6       3       5        1.480429        1.501333        0.077992
      -5       3       5        3.508700        3.397205        0.064038
      -4       3       5        9.240485        9.115043        0.111043
      -3       3       5        8.040053        7.975525        0.103041
      -2       3       5        4.819772        4.947929        0.084802
      -1       3       5        1.520126        1.578100        0.077833
       0       3       5        6.941008        6.992996        0.089954
       1       3       5        8.189135        8.184925        0.100434
       2       3       5        5.118168        5.082913        0.096130
       3       3       5        0.905425        0.950053        0.106904
       4       3       5        3.391665        3.384671        0.065033
       5       3       5       11.207204       11.198661        0.127527
       6       3       5        0.655659        0.681836        0.147046
       7       3       5        1.728824        1.743072        0.121067
       8       3       5        7.531391        7.558968        0.111687
       9       3       5        2.278549        2.295278        0.098849
      -9       4       5        0.178248        0.543047        0.543047
      -8       4       5        3.165102        3.231718        0.112423
      -7       4       5        8.597914        8.525726        0.107531
      -6       4       5       11.051910       10.999545        0.141369
      -5       4       5        6.470941        6.514215        0.093390
      -4       4       5        6.035529        6.006080        0.088057
      -3       4       5        0.877712        0.837675        0.150434
      -2       4       5       10.379439       10.374970        0.121678
      -1       4       5       13.501697       13.532184        0.152348
       0       4       5       15.377908       15.456390        0.188450
       1       4       5       12.648260       12.575770        0.147577
       2       4       5        7.380203        7.399324        0.096106
       3       4       5        1.116279        1.056788        0.119291
       4       4       5        7.893955        7.903797        0.100272
       5       4       5        7.764904        7.748419        0.097472
       6       4       5        6.712962        6.771410        0.092039
       7       4       5        8.220330        8.119667        0.107177
       8       4       5        3.070553        3.061650        0.117367
      -8       5       5        2.215558        2.181697        0.110658
      -7       5       5        1.709143        1.520954        0.209009
      -6       5       5        0.478757        0.611310        0.317882
      -5       5       5        0.734504        0.657571        0.345963
      -4       5       5        0.511665        0.627455        0.627455
      -3       5       5        1.814977        1.788603        0.120850
      -2       5       5        3.658898        3.621050        0.209745
      -1       5       5        0.716853        0.460435        0.460435
       0       5       5        3.089894        3.048114        0.118950
       1       5       5        3.512708        3.261595        0.259262
       2       5       5        2.057323        2.072028        0.143842
       3       5       5        2.463467        2.380168        0.211689
       4       5       5        2.505477        2.466597        0.095500
       5       5       5        1.036509        0.810185        0.236251
       6       5       5        0.037868        0.549727        0.354279
       7       5       5        0.238471        0.563028        0.563028
      -6       6       5        5.739717        5.952310        0.127707
      -5       6       5        2.041453        2.092200        0.242659
      -4       6       5        4.386295        4.091210        0.155730
      -3       6       5        1.615238        1.260793        0.672321
       0       6       5        9.739717        9.728258        0.170748
       1       6       5        6.245106        6.106554        0.124163
       2       6       5        0.878916        0.787655        0.417655
       3       6       5        3.451029        3.349925        0.282679
       4       6       5        3.001946        2.952253        0.266048
     -12       0       6        3.878908        4.264856        0.268984
     -11       0       6        1.420386        1.348110        0.171505
     -10       0       6        6.239149        6.347362        0.139141
      -9       0       6        8.763987        8.666487        0.107691
      -8       0       6        0.218479        0.414849        0.414849
      -7       0       6       27.792798       27.889783        0.322592
      -6       0       6       22.118706       21.965427        0.248153
      -5       0       6       18.488842       18.344209        0.205300
      -4       0       6       11.358070       11.363098        0.155511
      -3       0       6        5.918318        6.194352        0.197937
      -2       0       6       22.046744       22.118544        0.266084
      -1       0       6       23.895930       23.752053        0.256095
       0       0       6       53.148131       53.444457        0.588994
       1       0       6       25.428762       25.078876        0.280287
       2       0       6        3.200757        3.231099        0.133035
       3       0       6       40.782259       40.685132        0.484511
       4       0       6        6.280871        6.152154        0.099717
       5       0       6        4.447853        4.225518        0.151576
       6       0       6       11.253094       11.686317        0.129933
       7       0       6        1.936560        1.785833        0.141358
       8       0       6        3.723126        3.863936        0.093525
       9       0       6        9.470037        9.520504        0.139353
      10       0       6        7.617637        7.653757        0.181810
     -12       1       6        3.887346        3.831710        0.235601
     -11       1       6        0.835588        1.047282        0.171040
     -10       1       6        0.555624        0.576281        0.295568
      -9       1       6        8.414277        8.399107        0.110923
      -8       1       6        2.363797        2.445833        0.075538
      -7       1       6        7.698981        7.629875        0.095421
      -6       1       6       21.360564       21.140009        0.239531
      -5       1       6        3.401131        3.376389        0.071846
      -4       1       6       22.777111       22.652814        0.253484
      -3       1       6        1.115253        0.889831        0.129371
      -2       1       6        4.073204        4.050185        0.065966
      -1       1       6        1.047349        1.086278        0.079948
       0       1       6       29.560582       29.602365        0.363179
       1       1       6       24.364696       24.558502        0.280116
       2       1       6       34.911866       35.114100        0.391917
       3       1       6        3.547616        3.636207        0.074606
       4       1       6       10.851401       10.769865        0.126558
       5       1       6       15.615092       15.660779        0.177562
       6       1       6        8.039466        8.120776        0.097373
       7       1       6        1.766478        1.756815        0.068058
       8       1       6        3.658609        3.617596        0.074575
       9       1       6        4.965492        4.916401        0.080287
      10       1       6        5.139995        5.220441        0.090821
     -11       2       6        4.535657        4.376871        0.110022
     -10       2       6        0.396196        0.492849        0.344862
      -9       2       6       10.399269       10.381715        0.132812
      -8       2       6       13.436819       13.342414        0.156436
      -7       2       6        2.465192        2.521785        0.070051
      -6       2       6        1.846212        1.817691        0.082957
      -5       2       6       15.662521       15.532868        0.178065
      -4       2       6        4.220724        4.079216        0.077091
      -3       2       6       19.970258       19.888690        0.225272
      -2       2       6       14.417258       14.299301        0.168483
      -1       2       6        7.286847        7.288415        0.091333
       0       2       6        3.829813        3.841354        0.065112
       1       2       6       21.747751       21.868470        0.244872
       2       2       6        5.581498        5.630364        0.091411
       3       2       6       11.616448       11.512167        0.138953
       4       2       6        4.570604        4.492327        0.079165
       5       2       6       12.054511       12.011661        0.136477
       6       2       6        2.374585        2.341666        0.059124
       7       2       6        4.317755        4.418597        0.068540
       8       2       6        0.274249        0.310000        0.310000
       9       2       6        3.098392        3.205464        0.090982
      10       2       6        4.966156        5.033488        0.106623
     -10       3       6        5.966269        5.937003        0.118841
      -9       3       6        1.743853        1.779860        0.108902
      -8       3       6       10.298062       10.238164        0.125301
      -7       3       6        7.093917        7.096971        0.128327
      -6       3       6        4.124214        4.314974        0.067622
      -5       3       6        3.921809        3.960682        0.084859
      -4       3       6        4.944678        4.998400        0.092077
      -3       3       6        0.449891        0.790380        0.147651
      -2       3       6       33.215410       33.141364        0.377512
      -1       3       6       17.765127       17.722867        0.202593
       0       3       6        0.752636        0.958436        0.111914
       1       3       6       11.342229       11.296017        0.135372
       2       3       6        2.779765        2.619046        0.122027
       3       3       6        7.707573        7.869244        0.107543
       4       3       6       18.111259       17.991665        0.200656
       5       3       6       16.608336       16.478774        0.184603
       6       3       6        0.779987        0.678749        0.162900
       7       3       6        4.758846        4.730856        0.089736
       8       3       6        6.843581        6.876700        0.093633
       9       3       6        7.303559        7.419434        0.098915
      -9       4       6        5.259767        5.266403        0.106849
      -8       4       6        3.825876        3.859922        0.113324
      -7       4       6        3.595900        3.646231        0.104198
      -6       4       6        2.567168        2.567820        0.093654
      -5       4       6        0.080419        0.470213        0.265762
      -4       4       6        9.518399        9.456056        0.142196
      -3       4       6        9.113704        8.998944        0.106588
      -2       4       6        3.566647        3.616490        0.110210
      -1       4       6       16.006054       15.812969        0.222267
       0       4       6        4.386735        4.488764        0.081837
       1       4       6        4.879413        4.974033        0.124909
       2       4       6        3.414089        3.299848        0.071072
       3       4       6        0.989265        0.982344        0.112114
       4       4       6        6.478925        6.461579        0.099975
       5       4       6        5.382914        5.365631        0.080274
       6       4       6        1.707559        1.720320        0.100042
       7       4       6        9.939001        9.790812        0.125668
       8       4       6        3.687441        3.802894        0.139016
      -8       5       6        1.183183        1.335403        0.300511
      -7       5       6        5.057357        5.087730        0.117217
      -6       5       6        4.528116        4.597608        0.109401
      -5       5       6        5.457559        5.512894        0.102164
      -4       5       6        4.389045        4.443422        0.094974
      -3       5       6       11.026475       11.141813        0.141813
      -2       5       6        0.386927        0.522877        0.522877
      -1       5       6       10.120081       10.244511        0.146986
       0       5       6       15.417178       15.347638        0.217866
       1       5       6        0.611931        0.503885        0.406931
       2       5       6        2.410654        2.265657        0.159475
       3       5       6        7.074812        7.159818        0.174978
       4       5       6        5.594504        5.601964        0.138266
       5       5       6        4.523468        4.426059        0.093739
       6       5       6       12.503672       12.430205        0.150140
      -5       6       6        1.703941        1.169487        0.349792
      -3       6       6        1.853710        1.695052        0.611308
       0       6       6        0.307246        0.616198        0.616198
       1       6       6        3.655263        3.533836        0.143999
       2       6       6        0.920829        1.006280        0.577795
       3       6       6        1.635494        1.360294        0.487654
       4       6       6        0.537599        0.597662        0.597662
     -12       1       7        2.264304        2.137405        0.136630
     -11       1       7        2.189839        2.338760        0.113699
     -10       1       7       12.289270       12.319903        0.143286
      -9       1       7        7.410893        7.364985        0.094084
      -8       1       7       13.142495       13.170042        0.150825
      -7       1       7       12.628026       12.492398        0.151814
      -6       1       7        2.879667        2.971178        0.071282
      -5       1       7        1.790028        1.882286        0.072175
      -4       1       7       15.847438       15.759759        0.179002
      -3       1       7       31.845328       31.598892        0.353413
      -2       1       7       10.003428        9.812390        0.131894
      -1       1       7       34.329061       34.546635        0.385107
       0       1       7        9.745988       10.058330        0.127570
       1       1       7        7.117278        7.251827        0.093336
       2       1       7        9.046332        9.139475        0.114620
       3       1       7        9.345874        9.272756        0.115846
       4       1       7        5.007373        4.895202        0.078772
       5       1       7        3.698750        3.788931        0.071540
       6       1       7        6.092481        6.155485        0.078150
       7       1       7        1.977601        1.955198        0.070709
       8       1       7        1.052001        0.919239        0.198892
       9       1       7        6.467660        6.506843        0.098879
      10       1       7        0.200580        0.471487        0.471487
     -11       2       7        5.166296        5.102156        0.109963
     -10       2       7        2.036491        2.052438        0.105132
      -9       2       7        5.435654        5.497909        0.079699
      -8       2       7        4.569010        4.604346        0.087599
      -7       2       7        7.722261        7.714467        0.092919
      -6       2       7        0.938465        1.026109        0.144803
      -5       2       7        8.141951        8.057853        0.114554
      -4       2       7        4.574406        4.556424        0.077138
      -3       2       7       22.162747       21.887211        0.260838
      -2       2       7        9.995372        9.988093        0.121533
      -1       2       7        1.999562        1.974082        0.070664
       0       2       7       19.900201       19.959960        0.229780
       1       2       7       15.444504       15.386358        0.175506
       2       2       7       12.721082       12.893797        0.152525
       3       2       7        3.391449        3.474478        0.087887
       4       2       7       21.472651       21.431052        0.244500
       5       2       7        3.558457        3.445577        0.065636
       6       2       7        1.877896        1.802776        0.064069
       7       2       7        3.300184        3.192804        0.085072
       8       2       7       10.652107       10.700935        0.125019
       9       2       7        2.419978        2.453732        0.082087
     -10       3       7        1.307947        0.857730        0.252585
      -9       3       7        8.123574        8.165782        0.146244
      -8       3       7        5.568113        5.646858        0.091680
      -7       3       7        0.204403        0.317648        0.317648
      -6       3       7        5.082455        5.064879        0.082109
      -5       3       7        7.062300        6.987131        0.095542
      -4       3       7        3.852435        3.908197        0.071401
      -3       3       7        3.325565        3.444271        0.115908
      -2       3       7       15.686737       15.750873        0.186169
      -1       3       7        2.213336        2.218603        0.074938
       0       3       7        1.917107        1.928756        0.078756
       1       3       7        7.604740        7.614920        0.102463
       2       3       7        9.500553        9.504683        0.115594
       3       3       7        2.598217        2.651679        0.091054
       4       3       7        0.805124        0.781089        0.137505
       5       3       7        4.069196        4.051173        0.065574
       6       3       7        4.064204        4.083748        0.070769
       7       3       7        3.400956        3.431035        0.110192
       8       3       7        0.875958        0.851880        0.200958
       9       3       7        1.145252        0.983921        0.181736
      -9       4       7        1.610857        1.441492        0.182048
      -8       4       7        3.058755        3.162752        0.159920
      -7       4       7        3.468225        3.561320        0.105166
      -6       4       7        0.014339        0.416773        0.363858
      -5       4       7        1.930422        1.901473        0.082847
      -4       4       7        5.646482        5.684628        0.089452
      -3       4       7        7.140461        7.201528        0.093785
      -2       4       7       10.685572       10.576389        0.127465
      -1       4       7        9.346515        9.410526        0.122415
       0       4       7        0.553054        0.770130        0.198028
       1       4       7        2.003256        1.826691        0.108349
       2       4       7        7.579011        7.676979        0.124959
       3       4       7       13.223016       13.123643        0.155991
       4       4       7       11.125507       11.118003        0.136656
       5       4       7        7.902846        7.960025        0.115792
       6       4       7        2.620619        2.495195        0.085507
       7       4       7        0.718060        0.741889        0.307263
       8       4       7        3.777728        3.691612        0.115022
      -8       5       7        3.926870        3.919949        0.135243
      -7       5       7        1.469489        1.011682        0.377568
      -6       5       7        2.900379        2.702184        0.117363
      -5       5       7        2.800734        2.805423        0.174207
      -4       5       7        0.561690        1.017988        1.017988
      -3       5       7        3.653148        3.781270        0.334967
      -2       5       7        0.911125        0.873728        0.873728
      -1       5       7        1.738875        1.856529        0.192678
       0       5       7        0.272990        0.398372        0.398372
       1       5       7        1.764925        1.591352        0.339873
       2       5       7        0.889283        0.933595        0.299955
       3       5       7        3.786330        3.525337        0.102765
       4       5       7        0.602992        0.620081        0.358165
       5       5       7        2.104147        1.989724        0.156393
       6       5       7        2.991632        2.997666        0.288681
      -3       6       7        1.544699        1.294488        0.696575
       0       6       7        0.982090        0.902109        0.902109
       1       6       7        0.998677        1.188949        0.508435
       2       6       7        4.364864        4.303835        0.216660
       3       6       7        7.117544        7.248517        0.186577
       4       6       7        1.621307        1.423411        0.478742
     -12       0       8        0.764051        0.834745        0.357252
     -11       0       8       17.013391       17.131550        0.206716
     -10       0       8        7.563040        7.592826        0.101831
      -9       0       8        3.626817        3.671512        0.083337
      -8       0       8       12.362903       12.295934        0.163334
      -7       0       8        0.907448        0.629285        0.288844
      -6       0       8        1.798703        1.600406        0.267440
      -5       0       8       28.898923       28.818917        0.353851
      -4       0       8       41.293926       40.642096        0.443962
      -3       0       8        7.901373        7.964798        0.129940
      -2       0       8       35.634379       35.745489        0.393262
      -1       0       8       37.192028       37.391710        0.582065
       0       0       8       28.871378       29.029984        0.350724
       1       0       8       14.343745       14.178152        0.159593
       2       0       8       17.396621       17.157797        0.250107
       3       0       8        5.793794        5.643315        0.175774
       4       0       8        1.904030        1.807401        0.117904
       5       0       8       20.913378       20.853537        0.251595
       6       0       8        6.916007        6.915056        0.092447
       7       0       8       11.592991       11.637869        0.134391
       8       0       8        9.519564        9.705823        0.193147
       9       0       8        0.340481        0.516624        0.516624
      10       0       8        1.929907        2.074391        0.162272
     -11       1       8        2.139274        2.148534        0.137540
     -10       1       8        7.953008        8.065358        0.101063
      -9       1       8        3.954465        3.925557        0.075233
      -8       1       8        4.334169        4.344307        0.069731
      -7       1       8        0.093001        0.289137        0.289137
      -6       1       8        3.052232        3.057712        0.071929
      -5       1       8        7.224951        7.189576        0.092675
      -4       1       8       22.626252       22.418073        0.252108
      -3       1       8        5.151733        4.911619        0.080159
      -2       1       8       28.923241       28.670542        0.319881
      -1       1       8       16.222622       16.414932        0.183789
       0       1       8        8.779567        8.629542        0.106984
       1       1       8       16.234679       16.427112        0.196893
       2       1       8       11.585327       11.678185        0.153429
       3       1       8       10.598920       10.496190        0.126040
       4       1       8        9.156320        9.108348        0.114461
       5       1       8        2.155374        2.184399        0.068720
       6       1       8       11.426338       11.362658        0.129226
       7       1       8       12.130679       12.135073        0.138824
       8       1       8        7.913842        7.941159        0.114729
       9       1       8        2.386850        2.402707        0.085381
      10       1       8        2.119812        1.943193        0.374404
     -11       2       8        0.137783        0.476550        0.476550
     -10       2       8        5.490608        5.464705        0.083813
      -9       2       8       13.270734       13.218548        0.169793
      -8       2       8        4.648629        4.731279        0.072309
      -7       2       8        7.153220        7.156466        0.092048
      -6       2       8        6.449205        6.466993        0.093533
      -5       2       8        2.246307        2.294058        0.093558
      -4       2       8       15.585198       15.600962        0.179224
      -3       2       8       29.259637       29.163333        0.330366
      -2       2       8        9.239645        9.114823        0.111046
      -1       2       8       11.741361       11.674759        0.136128
       0       2       8        1.090455        1.342386        0.087794
       1       2       8        3.985202        4.154516        0.074442
       2       2       8       12.870439       12.693305        0.147390
       3       2       8       17.604979       17.496285        0.221448
       4       2       8        1.648456        1.561762        0.084636
       5       2       8        6.592781        6.512296        0.081511
       6       2       8        4.185866        4.035839        0.069229
       7       2       8        4.882937        4.826489        0.078227
       8       2       8        3.898586        3.962575        0.091270
       9       2       8        2.785819        2.750582        0.120030
     -10       3       8        4.527029        4.483414        0.121534
      -9       3       8        4.807797        4.876577        0.124419
      -8       3       8        8.272111        8.319495        0.107066
      -7       3       8        0.464747        0.394842        0.253420
      -6       3       8       11.260187       11.272533        0.129374
      -5       3       8        2.522275        2.575830        0.068421
      -4       3       8        0.994635        0.970979        0.112492
      -3       3       8        7.231756        7.289170        0.111427
      -2       3       8        8.761763        8.893649        0.118856
      -1       3       8        4.326068        4.318101        0.076639
       0       3       8       17.396445       17.377284        0.197936
       1       3       8        8.658730        8.698046        0.113001
       2       3       8        2.239409        2.281140        0.091505
       3       3       8       18.708017       18.612093        0.208017
       4       3       8       13.020817       12.780454        0.144394
       5       3       8        3.186363        3.168122        0.071350
       6       3       8        4.539991        4.662617        0.074589
       7       3       8        6.261556        6.383964        0.089363
       8       3       8        3.489079        3.549648        0.088290
      -9       4       8        3.829888        3.841224        0.136362
      -8       4       8        3.813470        3.776242        0.102823
      -7       4       8        9.332720        9.250027        0.121446
      -6       4       8        4.626621        4.534093        0.110633
      -5       4       8        8.823605        8.870287        0.107582
      -4       4       8        3.750579        3.725721        0.077571
      -3       4       8        1.306726        1.099545        0.146078
      -2       4       8        1.341924        1.389856        0.122576
      -1       4       8        5.155503        5.059743        0.097889
       0       4       8        4.242119        4.304532        0.150859
       1       4       8       13.678660       13.655768        0.170220
       2       4       8        4.047980        4.183061        0.076481
       3       4       8        7.955733        7.957889        0.101936
       4       4       8        8.308847        8.169272        0.102116
       5       4       8        0.511609        0.492646        0.349119
       6       4       8        0.568370        0.617414        0.312619
       7       4       8        0.460908        0.695414        0.329763
      -8       5       8        5.428426        5.244140        0.247040
      -7       5       8        0.383233        1.056314        0.613821
      -6       5       8        7.217480        7.310335        0.163168
      -5       5       8        4.646835        4.747420        0.188583
      -4       5       8        5.070043        5.281666        0.278867
      -3       5       8        1.375272        1.598374        0.555302
      -2       5       8        1.783426        1.817691        0.199822
      -1       5       8        1.895143        1.737959        0.669783
       0       5       8        4.559122        4.218649        0.303295
       1       5       8        5.105115        5.361996        0.217873
       2       5       8       15.421607       15.473849        0.211804
       3       5       8        2.101187        2.369979        0.111816
       4       5       8        2.562866        2.386336        0.121408
       5       5       8        5.025584        5.005297        0.116125
       6       5       8        1.523891        1.574833        0.306488
       2       6       8        1.455743        1.400464        0.468531
       3       6       8        1.054036        0.687023        0.687023
     -11       1       9        4.545329        4.578646        0.090885
     -10       1       9        5.577238        5.619875        0.095747
      -9       1       9        7.415468        7.435590        0.095358
      -8       1       9        6.464803        6.425107        0.091861
      -7       1       9        5.759111        5.721363        0.075303
      -6       1       9       11.571449       11.585767        0.147673
      -5       1       9       28.196395       27.995893        0.317200
      -4       1       9       11.629988       11.485643        0.134432
      -3       1       9       13.314186       13.265368        0.159645
      -2       1       9        7.910433        8.001562        0.099474
      -1       1       9       22.598200       22.288113        0.257453
       0       1       9       10.444111       10.374006        0.122177
       1       1       9       23.581474       23.364075        0.259746
       2       1       9       22.914697       22.772571        0.255911
       3       1       9        2.219115        2.077908        0.076633
       4       1       9        7.811095        7.761765        0.098150
       5       1       9        2.408526        2.500200        0.059667
       6       1       9       10.219232       10.288343        0.118289
       7       1       9        0.566012        0.428369        0.265581
       8       1       9        5.683572        5.625567        0.090587
       9       1       9        2.634397        2.530929        0.114464
     -11       2       9        0.175930        0.513809        0.513809
     -10       2       9        6.766355        6.682589        0.091838
      -9       2       9        1.932683        1.973170        0.115591
      -8       2       9        2.117355        2.123417        0.074905
      -7       2       9        7.152959        7.153531        0.094352
      -6       2       9        9.823670        9.737505        0.116018
      -5       2       9        0.685263        0.472546        0.321219
      -4       2       9        6.300742        6.284584        0.089667
      -3       2       9       12.556548       12.580938        0.156768
      -2       2       9        7.149337        7.087736        0.091094
      -1       2       9        4.922773        4.811029        0.084297
       0       2       9       12.757663       12.751471        0.146313
       1       2       9        4.778575        4.750789        0.076284
       2       2       9       15.209300       15.129441        0.172838
       3       2       9        2.657108        2.614555        0.069541
       4       2       9        6.529952        6.634380        0.084189
       5       2       9        5.630005        5.579337        0.090803
       6       2       9       10.425869       10.368703        0.123216
       7       2       9        8.063532        7.991746        0.103527
       8       2       9        0.763173        0.690072        0.228228
       9       2       9        7.227490        7.231736        0.098223
     -10       3       9        1.853454        1.796023        0.134097
      -9       3       9        2.206246        2.338440        0.086307
      -8       3       9        4.133217        4.202856        0.072360
      -7       3       9        5.521542        5.484159        0.074815
      -6       3       9        9.791842        9.787696        0.116088
      -5       3       9        0.326769        0.423792        0.423792
      -4       3       9       10.831587       10.739181        0.158538
      -3       3       9        3.711193        3.880206        0.080206
      -2       3       9        4.874433        4.953282        0.128243
      -1       3       9        2.037751        1.981691        0.086065
       0       3       9       11.363704       11.336225        0.134886
       1       3       9        5.553057        5.555268        0.131339
       2       3       9        1.992059        2.037695        0.073236
       3       3       9       10.510159       10.579698        0.140828
       4       3       9        4.300299        4.295696        0.067694
       5       3       9        0.930326        1.014248        0.113305
       6       3       9        3.120347        3.145823        0.095937
       7       3       9        5.841243        5.761250        0.087098
       8       3       9        0.469611        0.544518        0.544518
      -9       4       9        2.462411        2.446957        0.127496
      -8       4       9        0.499812        0.584637        0.344845
      -7       4       9        4.086481        4.080074        0.082950
      -6       4       9        0.514295        0.476760        0.312139
      -5       4       9        0.006431        0.475184        0.475184
      -4       4       9        2.617433        2.630646        0.092596
      -3       4       9        1.237989        1.101363        0.154104
      -2       4       9        0.653613        0.937763        0.171735
      -1       4       9        2.125677        2.353317        0.101473
       0       4       9        4.398940        4.354538        0.118384
       1       4       9        6.323082        6.249640        0.092043
       2       4       9        4.514325        4.596194        0.094083
       3       4       9        5.435650        5.373825        0.104290
       4       4       9        1.792523        1.845887        0.107555
       5       4       9        5.078876        5.116933        0.086823
       6       4       9        5.051197        5.051732        0.109870
       7       4       9        5.935555        6.073549        0.122415
      -8       5       9        0.039751        0.584808        0.584808
      -7       5       9        0.387363        0.814432        0.814432
      -6       5       9        2.054033        1.890000        0.528898
      -5       5       9        3.111395        3.190768        0.381498
      -4       5       9        0.770058        1.718866        0.569649
      -3       5       9        3.674829        3.743261        0.213246
      -2       5       9        1.668340        1.906227        0.328634
      -1       5       9        4.685237        4.584212        0.326043
       0       5       9        0.651637        0.672978        0.672978
       1       5       9        1.556390        1.498065        0.606269
       2       5       9        4.187520        3.959419        0.126926
       3       5       9        1.147477        0.628808        0.343326
       4       5       9        0.045994        0.644438        0.644438
       5       5       9        1.137803        0.671937        0.510383
     -11       0      10        5.092686        5.162654        0.151666
     -10       0      10        6.133470        6.306029        0.102079
      -9       0      10       12.916301       13.089309        0.152153
      -8       0      10        4.623657        4.625905        0.083549
      -7       0      10        2.061978        2.199113        0.085515
      -6       0      10       29.636236       29.225503        0.333462
      -5       0      10       17.347082       17.210462        0.193118
      -4       0      10        2.387724        2.266429        0.119431
      -3       0      10        3.578561        3.537231        0.083537
      -2       0      10       23.728592       23.133525        0.258430
      -1       0      10        2.977076        2.884060        0.075305
       0       0      10       34.259554       33.978228        0.399515
       1       0      10       44.305540       44.047928        0.477526
       2       0      10        9.966492        9.876690        0.222882
       3       0      10        1.891936        1.865958        0.201236
       4       0      10        3.549439        3.648561        0.129755
       5       0      10       14.719448       14.786142        0.192993
       6       0      10       10.345492       10.143471        0.151474
       7       0      10       13.844582       13.839075        0.203460
       8       0      10        1.648272        1.744821        0.133734
       9       0      10        6.692921        6.585590        0.119602
     -11       1      10        3.608210        3.356784        0.107938
     -10       1      10        4.535595        4.600000        0.090787
      -9       1      10        1.921781        1.904705        0.081987
      -8       1      10       10.612804       10.618851        0.124567
      -7       1      10        9.592630        9.571050        0.111928
      -6       1      10       12.432666       12.346659        0.158551
      -5       1      10        8.805882        8.736876        0.108898
      -4       1      10        0.383009        0.364692        0.269823
      -3       1      10        3.166023        3.163384        0.096627
      -2       1      10        9.692638        9.732060        0.112965
      -1       1      10        0.328177        0.313050        0.213551
       0       1      10       20.835409       20.545802        0.229553
       1       1      10       14.643075       14.733974        0.170664
       2       1      10       11.110011       11.012266        0.130171
       3       1      10       15.884493       15.766420        0.227115
       4       1      10        0.859285        0.814801        0.201123
       5       1      10        1.502851        1.585024        0.069867
       6       1      10        0.992840        1.043312        0.094313
       7       1      10        3.272266        3.302878        0.076424
       8       1      10        7.794415        7.778046        0.100677
       9       1      10        5.576103        5.554458        0.104320
     -11       2      10        1.963302        1.968146        0.144770
     -10       2      10        1.544831        1.483105        0.129517
      -9       2      10        4.189134        4.141497        0.085514
      -8       2      10        6.025230        6.131476        0.084907
      -7       2      10       15.651935       15.586533        0.175822
      -6       2      10        5.469612        5.392495        0.073096
      -5       2      10        0.159320        0.517011        0.517011
      -4       2      10        9.522554        9.504683        0.117458
      -3       2      10        5.737894        5.676266        0.099439
      -2       2      10       16.352912       16.360318        0.191830
      -1       2      10       23.599207       23.610803        0.264068
       0       2      10        8.830494        8.713782        0.105937
       1       2      10        3.624756        3.454996        0.081274
       2       2      10       15.173725       14.967298        0.174056
       3       2      10        5.774398        5.720926        0.076017
       4       2      10       11.263262       11.166468        0.128805
       5       2      10       11.053335       11.083321        0.137089
       6       2      10        2.283715        2.370338        0.087861
       7       2      10        1.843831        1.737095        0.097553
       8       2      10        7.181270        7.098803        0.097874
     -10       3      10        5.216272        5.094212        0.120180
      -9       3      10        4.041756        3.986352        0.085198
      -8       3      10        5.638280        5.672566        0.083916
      -7       3      10        6.035960        5.928322        0.085377
      -6       3      10        1.206690        1.285496        0.081087
      -5       3      10        4.529829        4.575041        0.076819
      -4       3      10       14.163626       14.042436        0.162954
      -3       3      10        7.770864        7.772258        0.102121
      -2       3      10        8.281965        8.327124        0.105811
      -1       3      10        9.840359        9.902979        0.121415
       0       3      10        2.048680        2.091076        0.088553
       1       3      10        1.563105        1.593863        0.121348
       2       3      10        2.889489        2.920394        0.092303
       3       3      10        0.964045        0.787718        0.167799
       4       3      10        5.422098        5.364886        0.079150
       5       3      10       11.066033       10.959927        0.127107
       6       3      10       10.244930       10.323275        0.138482
       7       3      10        2.431938        2.277147        0.106617
       8       3      10        3.003453        2.911237        0.096259
      -9       4      10        1.443049        1.087336        0.491014
      -8       4      10        0.933203        0.964832        0.229985
      -7       4      10        0.865841        1.102270        0.200716
      -6       4      10        2.484569        2.238660        0.110210
      -5       4      10        8.870257        8.836741        0.130192
      -4       4      10        3.022733        2.939762        0.114147
      -3       4      10       11.018107       11.090987        0.137449
      -2       4      10        8.785880        8.815838        0.114976
      -1       4      10        0.021736        0.428836        0.428836
       0       4      10        7.233615        7.345203        0.119069
       1       4      10        0.362018        0.520865        0.520865
       2       4      10        2.316404        2.416154        0.082080
       3       4      10        6.003347        5.941212        0.089546
       4       4      10        2.175251        2.207555        0.111798
       5       4      10        7.210166        7.058683        0.103613
       6       4      10        7.997442        7.906327        0.114729
       7       4      10        1.112209        1.092016        0.294270
      -6       5      10        7.224024        7.363355        0.274491
      -5       5      10        3.502481        3.750867        0.134791
      -4       5      10        6.398748        6.404139        0.290630
      -3       5      10        4.090651        4.083136        0.164463
      -2       5      10        3.425031        3.565109        0.161581
      -1       5      10        6.906261        6.983266        0.265305
       0       5      10        0.842649        0.787591        0.787591
       1       5      10        2.604561        2.652169        0.421272
       2       5      10        3.332222        3.520085        0.190971
       3       5      10        0.337405        0.460109        0.460109
       4       5      10        7.300550        7.239544        0.115641
       5       5      10        0.845499        0.646838        0.418365
     -11       1      11        3.637402        3.655270        0.106045
     -10       1      11        2.574411        2.493913        0.083270
      -9       1      11        4.648602        4.791138        0.078813
      -8       1      11        2.262843        2.337948        0.074587
      -7       1      11       12.024105       11.908820        0.139793
      -6       1      11        3.590296        3.482097        0.071965
      -5       1      11        0.895837        0.856329        0.182608
      -4       1      11        2.196181        2.106395        0.073909
      -3       1      11       21.821924       21.537177        0.250797
      -2       1      11       15.584872       15.435997        0.181817
      -1       1      11       14.781653       14.644111        0.169997
       0       1      11       24.419723       24.145807        0.307183
       1       1      11        0.358983        0.506360        0.232864
       2       1      11        2.280852        2.360297        0.076309
       3       1      11        6.499977        6.383573        0.082779
       4       1      11       19.656593       19.606632        0.218749
       5       1      11        9.524234        9.469847        0.109826
       6       1      11       10.087718       10.061312        0.116967
       7       1      11        7.273516        7.220180        0.093821
       8       1      11        4.389997        4.461838        0.087252
     -11       2      11        2.671631        2.673219        0.095953
     -10       2      11        6.225842        6.301984        0.095938
      -9       2      11        0.319415        0.488262        0.488262
      -8       2      11        8.155707        8.063312        0.098891
      -7       2      11        8.500644        8.502294        0.102353
      -6       2      11        0.900249        0.910385        0.122222
      -5       2      11       11.070367       10.977705        0.125516
      -4       2      11        4.754334        4.812068        0.093064
      -3       2      11        8.435150        8.363791        0.107400
      -2       2      11        6.268904        6.199355        0.084864
      -1       2      11       14.855439       14.819919        0.170004
       0       2      11        1.904028        1.960026        0.078749
       1       2      11        4.984985        5.060929        0.081672
       2       2      11        9.818758        9.745409        0.114054
       3       2      11        5.365548        5.343688        0.072540
       4       2      11        2.039205        2.023784        0.102066
       5       2      11        5.804165        5.736985        0.082872
       6       2      11        4.263277        4.190227        0.099628
       7       2      11        5.722379        5.739512        0.096906
       8       2      11        0.659665        0.471593        0.382150
     -10       3      11        0.187834        0.560803        0.560803
      -9       3      11        1.701206        1.916742        0.100813
      -8       3      11        4.567020        4.686363        0.078978
      -7       3      11        1.001456        1.053138        0.160166
      -6       3      11        3.781295        3.753665        0.074127
      -5       3      11        1.373816        1.414143        0.091721
      -4       3      11        8.034756        8.170067        0.118111
      -3       3      11        2.050088        2.149674        0.084245
      -2       3      11        7.948459        7.897405        0.114153
      -1       3      11       11.260340       11.232097        0.131646
       0       3      11        2.147376        2.140654        0.079514
       1       3      11        6.967256        6.941181        0.118279
       2       3      11        0.917587        0.808888        0.254993
       3       3      11        7.098077        7.130498        0.105471
       4       3      11        0.949378        1.041297        0.146144
       5       3      11        8.410515        8.323821        0.116568
       6       3      11        2.530199        2.540236        0.095139
       7       3      11        0.132364        0.502096        0.502096
      -9       4      11        4.513852        4.633034        0.272300
      -8       4      11        8.502913        8.361280        0.130484
      -7       4      11        6.862042        6.849964        0.115945
      -6       4      11        4.818479        4.735504        0.104953
      -5       4      11        1.055340        1.116020        0.183764
      -4       4      11        0.528433        0.568243        0.358243
      -3       4      11        3.475334        3.365709        0.094165
      -2       4      11        7.484635        7.624762        0.107715
      -1       4      11        2.988165        3.113744        0.103395
       0       4      11        1.554527        1.774627        0.157747
       1       4      11        2.203117        2.169009        0.100749
       2       4      11        0.838908        0.476025        0.387143
       3       4      11        0.071492        0.389487        0.389487
       4       4      11        1.241868        1.248279        0.154387
       5       4      11        2.814412        2.819025        0.109062
       6       4      11        2.556559        2.627242        0.136760
      -6       5      11        1.220742        1.246234        0.457882
      -5       5      11        0.385930        0.484974        0.484974
      -4       5      11        2.131880        1.825705        0.235800
      -3       5      11        2.148638        1.849135        0.230864
      -2       5      11        1.339481        1.368832        0.302389
      -1       5      11        2.209880        2.213865        0.461353
       0       5      11        3.513014        3.803682        0.344492
       1       5      11        1.706033        1.148390        0.723773
       2       5      11        0.997634        0.669403        0.431075
       3       5      11        0.060113        0.635216        0.635216
       4       5      11        4.931617        4.814146        0.194081
     -11       0      12        2.887429        2.911580        0.127501
     -10       0      12        6.253966        6.203144        0.104866
      -9       0      12        0.025647        0.456399        0.429941
      -8       0      12        3.057403        3.100065        0.088703
      -7       0      12        4.173950        4.206780        0.075800
      -6       0      12        0.147370        2.021435        0.143431
      -5       0      12       11.459924       11.462984        0.176709
      -4       0      12       26.930638       26.675832        0.316204
      -3       0      12       20.640008       20.427433        0.289409
      -2       0      12        7.029971        6.899130        0.105383
      -1       0      12       18.107492       17.643412        0.213553
       0       0      12        6.228120        6.461192        0.094010
       1       0      12        4.270365        4.961754        0.253782
       2       0      12       15.256102       15.117209        0.172645
       3       0      12       28.880966       28.944775        0.323978
       4       0      12        2.901613        2.914550        0.071066
       5       0      12        7.410381        7.272826        0.193702
       6       0      12       17.109020       17.048167        0.192011
       7       0      12        7.589325        7.432093        0.153288
       8       0      12        9.129187        9.027458        0.123807
     -11       1      12        6.787413        6.747444        0.100038
     -10       1      12        3.585678        3.523351        0.089257
      -9       1      12        0.494274        0.471275        0.303943
      -8       1      12        2.387823        2.341922        0.077193
      -7       1      12        2.993337        2.918407        0.071391
      -6       1      12       11.366848       11.295132        0.132695
      -5       1      12        8.761283        8.652456        0.103363
      -4       1      12       15.760026       15.576585        0.187953
      -3       1      12       12.631515       12.705117        0.145260
      -2       1      12        5.348520        5.372430        0.072713
      -1       1      12       15.963090       15.986244        0.179600
       0       1      12        0.817803        0.689710        0.158109
       1       1      12        2.393658        2.575112        0.073732
       2       1      12        8.595412        8.558505        0.116585
       3       1      12        5.861332        5.846195        0.075927
       4       1      12        5.919170        5.864810        0.078620
       5       1      12       13.151968       13.014607        0.151870
       6       1      12        1.507209        1.437150        0.100288
       7       1      12        7.068251        6.950899        0.107874
       8       1      12        3.817693        3.892043        0.094149
     -11       2      12        3.027849        3.047688        0.094130
     -10       2      12        3.953530        3.909476        0.090052
      -9       2      12        3.180021        3.121410        0.087947
      -8       2      12        5.070185        4.945402        0.077548
      -7       2      12        5.060072        5.205574        0.075857
      -6       2      12        5.395052        5.299245        0.074209
      -5       2      12        8.752912        8.745799        0.105081
      -4       2      12        1.558850        1.666013        0.077681
      -3       2      12        2.563048        2.667358        0.077590
      -2       2      12       18.159804       17.999444        0.212652
      -1       2      12       10.040758        9.916955        0.123590
       0       2      12        7.163191        7.128113        0.136404
       1       2      12        6.747081        6.577081        0.097961
       2       2      12        1.174281        1.234342        0.093421
       3       2      12        8.082684        8.009432        0.095710
       4       2      12       17.844032       17.636610        0.199867
       5       2      12        8.301754        8.187918        0.101819
       6       2      12        3.371212        3.279482        0.188689
       7       2      12        1.058805        0.912140        0.189783
       8       2      12        0.486913        0.575239        0.326442
     -10       3      12        0.153641        0.497494        0.497494
      -9       3      12       11.704011       11.682037        0.145574
      -8       3      12       12.943225       12.835498        0.180459
      -7       3      12        1.805172        1.652090        0.146500
      -6       3      12        1.003242        1.265701        0.111925
      -5       3      12        1.508700        1.471326        0.094300
      -4       3      12        6.220549        6.172358        0.083926
      -3       3      12       11.515824       11.612063        0.147334
      -2       3      12       16.268747       16.312265        0.184649
      -1       3      12        0.849026        1.037208        0.105167
       0       3      12        4.569417        5.097548        0.096049
       1       3      12       10.361490       10.242558        0.134146
       2       3      12        3.361263        3.250385        0.087316
       3       3      12       10.127134       10.111380        0.122886
       4       3      12        0.065823        0.394208        0.394208
       5       3      12        1.488642        1.255149        0.239718
       6       3      12        2.018878        1.960918        0.172287
       7       3      12        3.554379        3.645134        0.129170
      -9       4      12        4.762234        4.763612        0.160895
      -8       4      12        7.536464        7.347585        0.125050
      -7       4      12        3.362534        3.274447        0.112643
      -6       4      12        6.138802        6.132781        0.097634
      -5       4      12        2.564998        2.583021        0.098912
      -4       4      12        1.051688        1.281015        0.254419
      -3       4      12        3.219413        3.279329        0.096249
      -2       4      12        0.633704        0.769285        0.297268
      -1       4      12        8.224497        8.207618        0.112249
       0       4      12        8.857686        8.781913        0.194422
       1       4      12        2.197432        2.070435        0.118359
       2       4      12       10.686288       10.646126        0.134704
       3       4      12        2.417483        2.598577        0.119242
       4       4      12        0.846351        0.593549        0.420055
       5       4      12        1.421219        1.384449        0.175235
       6       4      12        1.039724        1.077079        0.280211
      -6       5      12        0.886405        0.567186        0.567186
      -5       5      12        6.063805        6.117679        0.355648
      -4       5      12        5.038030        4.877089        0.166994
      -3       5      12        6.485997        6.505152        0.147243
      -2       5      12        1.588581        1.751428        0.159354
      -1       5      12        6.975014        6.909776        0.279240
       0       5      12        5.397490        5.430838        0.307558
       1       5      12        8.637088        8.321118        0.273944
       2       5      12        1.473622        1.217949        0.474040
       3       5      12        2.444116        2.583254        0.272778
       4       5      12        2.690872        2.700815        0.130367
     -11       1      13        1.098546        1.101000        0.199113
     -10       1      13        6.137783        6.089828        0.109777
      -9       1      13        0.953643        0.805171        0.196402
      -8       1      13        0.356477        0.350428        0.350428
      -7       1      13        5.489174        5.312344        0.071352
      -6       1      13        3.805090        3.808937        0.064474
      -5       1      13        5.285375        5.228480        0.070185
      -4       1      13        6.820646        6.724730        0.087713
      -3       1      13        1.670700        1.713038        0.088692
      -2       1      13        9.857998        9.708501        0.134108
      -1       1      13        4.173407        4.119345        0.074100
       0       1      13        8.848116        8.751228        0.106866
       1       1      13        4.636162        4.639612        0.097256
       2       1      13       18.897609       18.674849        0.209747
       3       1      13       10.435833       10.302427        0.119107
       4       1      13        4.463745        4.249000        0.068808
       5       1      13        7.083442        7.046701        0.092997
       6       1      13        6.696556        6.735280        0.087574
       7       1      13        7.088268        7.089217        0.115768
       8       1      13        6.179220        6.094834        0.096251
     -10       2      13        6.094347        6.147357        0.102607
      -9       2      13       10.106398       10.078194        0.134352
      -8       2      13        2.561039        2.352233        0.098813
      -7       2      13        3.973317        3.907557        0.072456
      -6       2      13        0.991477        0.976832        0.115902
      -5       2      13       15.158012       15.032631        0.168917
      -4       2      13        3.152017        3.233883        0.065287
      -3       2      13       12.826797       12.831602        0.145389
      -2       2      13        9.627846        9.554999        0.113865
      -1       2      13        6.384442        6.273436        0.083040
       0       2      13        5.513025        5.513257        0.077725
       1       2      13        9.130716        9.135480        0.109075
       2       2      13       10.422865       10.467569        0.123489
       3       2      13        2.919043        2.880191        0.079512
       4       2      13        9.180852        9.153469        0.122356
       5       2      13        0.090868        0.417612        0.417612
       6       2      13        4.679194        4.638103        0.079046
       7       2      13        3.710501        3.633043        0.088752
     -10       3      13        1.117351        0.847231        0.272253
      -9       3      13        4.679230        4.736138        0.095664
      -8       3      13        2.201640        2.323833        0.107688
      -7       3      13        4.793912        4.850567        0.090630
      -6       3      13        4.753410        4.716567        0.127994
      -5       3      13        0.404518        0.411339        0.322457
      -4       3      13        1.639738        1.701176        0.085224
      -3       3      13        5.513058        5.563812        0.079653
      -2       3      13        3.580472        3.547252        0.072055
      -1       3      13        1.867671        1.825568        0.078084
       0       3      13        0.333996        0.501298        0.442138
       1       3      13        9.567058        9.569692        0.120776
       2       3      13        0.620827        0.495177        0.314069
       3       3      13        6.208440        6.121764        0.103708
       4       3      13        6.468632        6.300794        0.106280
       5       3      13        3.825191        3.861994        0.101675
       6       3      13        1.451733        1.458321        0.292517
      -8       4      13        6.018627        6.074702        0.254564
      -7       4      13        0.391033        0.745654        0.745654
      -6       4      13        6.570014        6.539495        0.102260
      -5       4      13        6.958554        6.917297        0.106570
      -4       4      13        9.715432        9.702577        0.130116
      -3       4      13       10.060524       10.086625        0.147812
      -2       4      13        5.850362        5.877159        0.100309
      -1       4      13        1.162574        1.332967        0.165362
       0       4      13        4.463445        4.392038        0.100652
       1       4      13        5.045130        5.154125        0.103382
       2       4      13        6.069415        5.973274        0.108122
       3       4      13        6.709804        6.580881        0.215428
       4       4      13        1.418443        1.473228        0.220032
       5       4      13        0.007066        0.724155        0.724155
      -6       5      13        1.484737        1.693901        0.390367
      -5       5      13        3.569413        3.424325        0.275833
      -4       5      13        1.263819        1.598968        0.216543
      -3       5      13        1.083175        0.754586        0.404443
      -2       5      13        4.318689        4.372757        0.117524
      -1       5      13        0.197342        0.816211        0.816211
       2       5      13        2.330549        2.451877        0.276262
       3       5      13        1.054697        1.182244        0.522926
     -11       0      14       10.831308       10.796759        0.180262
     -10       0      14        1.647390        1.597686        0.169610
      -9       0      14        2.474879        2.547685        0.129670
      -8       0      14       11.968528       11.884444        0.180598
      -7       0      14        5.690356        6.193384        0.098632
      -6       0      14        9.022310        8.941420        0.105471
      -5       0      14        1.360763        1.250320        0.090665
      -4       0      14        2.407247        2.404828        0.090504
      -3       0      14        7.393885        7.291845        0.125325
      -2       0      14       13.097100       12.915107        0.158540
      -1       0      14       12.070245       11.871815        0.134269
       0       0      14       12.590997       12.623787        0.148612
       1       0      14       16.092765       16.063935        0.189427
       2       0      14       17.188293       17.066634        0.186764
       3       0      14        3.362667        3.415699        0.067565
       4       0      14        0.368862        0.450555        0.450555
       5       0      14        7.059968        7.022322        0.104085
       6       0      14        3.694181        3.828054        0.101394
       7       0      14        6.400445        6.401953        0.105525
     -11       1      14        4.652913        4.697340        0.121971
     -10       1      14        7.715395        7.688238        0.116250
      -9       1      14        6.776137        6.849015        0.101645
      -8       1      14        1.317188        1.300961        0.123506
      -7       1      14        6.915977        6.897608        0.085487
      -6       1      14        8.360673        8.184803        0.099508
      -5       1      14        9.007542        8.904100        0.103475
      -4       1      14        7.129723        7.141849        0.085220
      -3       1      14        1.064351        1.108377        0.079980
      -2       1      14        7.599979        7.529143        0.093957
      -1       1      14       11.767664       11.690167        0.133783
       0       1      14        5.292030        5.183049        0.071103
       1       1      14       19.584938       19.462271        0.215713
       2       1      14        3.136518        3.095368        0.066671
       3       1      14        1.391865        1.359228        0.091947
       4       1      14        2.706459        2.708911        0.064748
       5       1      14        0.975342        0.765049        0.263153
       6       1      14        0.530810        0.558032        0.258867
       7       1      14        8.859564        8.797159        0.138059
     -10       2      14        6.837785        6.916647        0.104305
      -9       2      14        4.002315        4.115337        0.081357
      -8       2      14        6.027541        6.188699        0.087798
      -7       2      14        3.226608        3.116232        0.089253
      -6       2      14        4.542866        4.484975        0.072493
      -5       2      14        1.378346        1.360257        0.076201
      -4       2      14        8.387489        8.411183        0.108894
      -3       2      14        1.689549        1.754024        0.069477
      -2       2      14        6.485447        6.459954        0.090574
      -1       2      14        1.969436        2.053947        0.079080
       0       2      14       13.474160       13.438378        0.157188
       1       2      14        4.409591        4.412822        0.111078
       2       2      14        2.324254        2.405203        0.094467
       3       2      14        5.034693        5.050644        0.082445
       4       2      14        5.724949        5.745085        0.084431
       5       2      14        4.476513        4.521172        0.084282
       6       2      14       10.538060       10.509044        0.125403
       7       2      14        4.752289        4.661867        0.094920
      -9       3      14        4.480262        4.471241        0.120379
      -8       3      14        2.077531        2.083267        0.104858
      -7       3      14        8.663037        8.709994        0.112029
      -6       3      14       13.425310       13.275541        0.154185
      -5       3      14        1.608559        1.544733        0.102131
      -4       3      14        9.926743        9.918518        0.119181
      -3       3      14       14.806741       14.898658        0.170453
      -2       3      14        3.969360        3.888573        0.068233
      -1       3      14        9.248621        9.261371        0.119818
       0       3      14        9.383569        9.297742        0.115531
       1       3      14        6.751164        6.734761        0.097819
       2       3      14        5.265024        5.195575        0.097732
       3       3      14       12.556808       12.531959        0.172348
       4       3      14        0.342778        0.575847        0.483652
       5       3      14        9.803315        9.858347        0.128187
       6       3      14        0.494559        0.484974        0.484974
      -8       4      14        0.006710        0.506162        0.506162
      -7       4      14        3.576629        3.519517        0.129384
      -6       4      14        6.662674        6.734909        0.105203
      -5       4      14        4.774576        4.947727        0.109545
      -4       4      14        8.706919        8.617134        0.123666
      -3       4      14        4.393642        4.469340        0.110212
      -2       4      14        5.370149        5.480237        0.105388
      -1       4      14        3.255229        3.378609        0.110582
       0       4      14        0.571002        0.457165        0.457165
       1       4      14        2.428383        2.383967        0.124742
       2       4      14        5.126283        5.052623        0.110053
       3       4      14        3.146801        2.973668        0.138020
       4       4      14        8.550703        8.484397        0.138321
      -6       5      14        2.715980        2.602307        0.275205
      -5       5      14       13.020395       13.005768        0.167154
      -4       5      14        6.629276        6.685881        0.187881
      -3       5      14        2.418159        2.321874        0.291209
      -2       5      14        2.972788        3.014979        0.241137
       2       5      14        8.031060        8.493468        0.172711
     -10       1      15        0.313097        0.481560        0.481560
      -9       1      15        1.453881        1.277341        0.143939
      -8       1      15        7.132766        7.147657        0.095636
      -7       1      15        6.594732        6.533758        0.086356
      -6       1      15        3.303187        3.244996        0.058462
      -5       1      15       11.109593       11.007725        0.127008
      -4       1      15        0.580980        0.328634        0.242031
      -3       1      15        0.612499        0.499900        0.205961
      -2       1      15        5.867514        5.819966        0.076012
      -1       1      15        5.654472        5.626011        0.073354
       0       1      15        3.292899        3.309381        0.076580
       1       1      15        3.468987        3.542739        0.068549
       2       1      15        4.069218        4.073573        0.070949
       3       1      15        2.995224        3.039309        0.075730
       4       1      15        5.500975        5.431390        0.084616
       5       1      15        7.584804        7.643036        0.102545
       6       1      15        2.603179        2.626062        0.076140
       7       1      15        8.562773        8.756540        0.170447
     -10       2      15        0.650620        0.578446        0.578446
      -9       2      15        1.284249        1.389604        0.146222
      -8       2      15        0.625714        0.584893        0.257785
      -7       2      15       11.617196       11.473448        0.141634
      -6       2      15        2.973078        2.872577        0.072702
      -5       2      15        6.032205        6.043840        0.085233
      -4       2      15       10.303408       10.329569        0.118791
      -3       2      15        9.501198        9.393828        0.121773
      -2       2      15        2.630216        2.580794        0.071671
      -1       2      15        6.285031        6.291979        0.085289
       0       2      15       17.311788       17.316466        0.195719
       1       2      15        1.597124        1.540454        0.098581
       2       2      15        6.354299        6.345786        0.092227
       3       2      15        1.930568        1.907643        0.105200
       4       2      15        9.198020        9.272270        0.159916
       5       2      15        0.195946        0.468402        0.299582
       6       2      15        7.141778        7.121938        0.104246
      -9       3      15        2.962520        2.784798        0.220680
      -8       3      15        1.039700        0.953100        0.241131
      -7       3      15        3.825223        3.796577        0.093066
      -6       3      15        6.362095        6.389131        0.104627
      -5       3      15        2.774100        2.801589        0.100959
      -4       3      15        4.360652        4.485532        0.088943
      -3       3      15        2.237659        2.390460        0.080265
      -2       3      15        5.885526        5.828465        0.079552
      -1       3      15        4.488621        4.641121        0.089527
       0       3      15        0.957612        0.947259        0.175702
       1       3      15        1.710052        1.869572        0.105571
       2       3      15        4.054965        4.014225        0.095807
       3       3      15        4.047537        4.286024        0.123573
       4       3      15        0.094395        0.606548        0.606548
       5       3      15        1.593752        1.553255        0.172349
      -7       4      15        6.394514        6.466143        0.171303
      -6       4      15        8.645835        8.500706        0.239290
      -5       4      15        6.536876        6.754702        0.123186
      -4       4      15        1.632668        1.724732        0.156612
      -3       4      15        0.214901        0.649923        0.364441
      -2       4      15        5.943605        6.056732        0.116361
      -1       4      15       11.104286       11.124298        0.253235
       0       4      15        9.224094        9.318745        0.213526
       1       4      15        7.894966        7.945439        0.228445
       2       4      15        4.233306        4.100244        0.133633
       3       4      15        0.320093        0.809259        0.400480
       4       4      15        4.026499        4.135698        0.239033
      -5       5      15        0.643787        0.608194        0.452631
      -4       5      15        0.891361        0.821097        0.644745
      -3       5      15        0.191409        0.581292        0.581292
      -2       5      15        0.631138        1.121249        0.493157
     -10       0      16        3.104864        2.888356        0.149506
      -9       0      16        8.385545        8.492644        0.122638
      -8       0      16        6.206131        6.168468        0.116857
      -7       0      16        4.776827        4.811133        0.092235
      -6       0      16       20.235292       20.281026        0.229841
      -5       0      16        0.658723        0.672904        0.344880
      -4       0      16       13.389717       13.262353        0.166170
      -3       0      16        6.483933        6.372911        0.092466
      -2       0      16        6.030528        6.046817        0.085777
      -1       0      16        8.361041        8.393271        0.111363
       0       0      16        5.863992        5.958355        0.082558
       1       0      16        6.141592        6.205320        0.085680
       2       0      16       10.519591       10.488088        0.127587
       3       0      16        5.957895        5.890246        0.094299
       4       0      16       12.307786       12.364061        0.141950
       5       0      16        7.030411        6.980759        0.099698
       6       0      16        2.602657        2.669850        0.208834
     -10       1      16        1.775192        1.740977        0.143666
      -9       1      16        2.921700        2.941955        0.087713
      -8       1      16        5.330628        5.350888        0.079930
      -7       1      16        4.414393        4.437003        0.078105
      -6       1      16        1.325173        1.375900        0.120631
      -5       1      16       13.084757       13.055650        0.147513
      -4       1      16        8.366467        8.296083        0.099072
      -3       1      16        9.946032        9.859412        0.113746
      -2       1      16        1.811825        1.704611        0.067022
      -1       1      16        4.400910        4.406813        0.063888
       0       1      16        3.320150        3.324906        0.072215
       1       1      16        8.539835        8.539204        0.103921
       2       1      16        1.287975        1.069346        0.122878
       3       1      16       13.610866       13.688681        0.159084
       4       1      16        3.253848        3.234965        0.083775
       5       1      16        0.533611        0.531413        0.279620
       6       1      16        9.289664        9.318476        0.117009
     -10       2      16        1.569249        1.410035        0.410336
      -9       2      16        5.556734        5.503090        0.114027
      -8       2      16       11.069107       11.072037        0.164241
      -7       2      16        6.331350        6.451046        0.092902
      -6       2      16        1.156219        1.141184        0.118100
      -5       2      16        3.294029        3.344099        0.067821
      -4       2      16        5.720824        5.839007        0.076455
      -3       2      16        6.748620        6.732756        0.087607
      -2       2      16       10.780376       10.672863        0.123455
      -1       2      16        0.446628        0.354260        0.284260
       0       2      16        2.896080        2.864734        0.075702
       1       2      16        4.211804        4.023556        0.133826
       2       2      16        6.502109        6.629932        0.118327
       3       2      16        2.487060        2.454241        0.148292
       4       2      16        2.803235        2.747908        0.088416
       5       2      16        6.261480        6.158328        0.099697
       6       2      16        5.022476        4.916096        0.095100
      -9       3      16        3.244820        3.134406        0.116095
      -8       3      16        7.583137        7.561812        0.124810
      -7       3      16        8.582220        8.547924        0.113767
      -6       3      16        2.331415        2.405140        0.143261
      -5       3      16        0.241827        0.411582        0.299333
      -4       3      16        3.685651        3.639918        0.077755
      -3       3      16        0.121066        0.370270        0.370270
      -2       3      16       10.248234       10.195587        0.131791
      -1       3      16       19.202855       19.108113        0.248633
       0       3      16        1.915242        1.986429        0.110236
       1       3      16        1.059676        1.066396        0.295876
       2       3      16        3.425512        3.565109        0.101873
       3       3      16        5.116982        5.297169        0.190703
       4       3      16        8.824130        8.839174        0.138255
       5       3      16       10.572967       10.602358        0.178827
      -7       4      16        5.646022        5.643669        0.276267
      -6       4      16        1.284301        1.358345        0.647781
      -5       4      16        0.160719        0.566039        0.397219
      -4       4      16        2.460676        2.545113        0.286330
      -3       4      16        3.614748        3.780608        0.117959
      -2       4      16        7.139298        7.194651        0.153273
      -1       4      16        3.741347        3.529731        0.373943
       0       4      16        7.523426        7.627123        0.118727
       1       4      16        6.514531        6.577385        0.124557
       2       4      16        0.131106        0.509411        0.509411
       3       4      16        2.859608        2.611456        0.273914
      -3       5      16        7.960010        8.057605        0.177821
      -2       5      16        6.789407        7.039318        0.193224
     -10       1      17        7.129602        7.061091        0.109256
      -9       1      17       10.931858       10.851267        0.133991
      -8       1      17        4.788178        4.786544        0.081334
      -7       1      17        8.527693        8.525022        0.107837
      -6       1      17        1.767179        1.810773        0.069481
      -5       1      17        7.242263        7.145908        0.089067
      -4       1      17        3.723755        3.698784        0.062989
      -3       1      17       13.632157       13.587126        0.158426
      -2       1      17        9.783750        9.719465        0.125873
      -1       1      17        2.334679        2.457153        0.063181
       0       1      17        7.823187        7.893605        0.094887
       1       1      17        3.398870        3.491991        0.093609
       2       1      17        3.724207        3.802894        0.090482
       3       1      17        1.931757        1.907957        0.112101
       4       1      17        5.295597        5.207303        0.120457
       5       1      17        0.545810        0.461952        0.366558
      -9       2      17        5.228120        5.216704        0.117979
      -8       2      17        2.411231        2.306708        0.156963
      -7       2      17        2.662868        2.651019        0.089964
      -6       2      17        5.500371        5.561924        0.079771
      -5       2      17        5.163773        5.114880        0.098108
      -4       2      17        4.853202        4.836941        0.071335
      -3       2      17        1.680313        1.657920        0.114612
      -2       2      17       13.210016       13.137351        0.148510
      -1       2      17        0.314814        0.315595        0.315595
       0       2      17        0.189890        0.503488        0.503488
       1       2      17        3.501590        3.540339        0.139457
       2       2      17       12.208249       12.249082        0.198355
       3       2      17        4.722221        4.664869        0.174880
       4       2      17        4.234164        4.122135        0.095598
       5       2      17        9.044513        9.013656        0.170071
      -8       3      17        7.460403        7.532198        0.130914
      -7       3      17        0.647760        0.586430        0.349998
      -6       3      17        1.280522        1.075314        0.185482
      -5       3      17        0.697768        0.701213        0.281451
      -4       3      17        6.934790        6.987990        0.092194
      -3       3      17        1.826954        1.815461        0.109560
      -2       3      17        3.760094        3.754198        0.081324
      -1       3      17        6.222479        6.370322        0.090991
       0       3      17        4.053337        4.134852        0.098393
       1       3      17        2.354421        2.221193        0.145067
       2       3      17        0.866307        1.044414        0.350584
       3       3      17        4.859898        4.744892        0.131975
       4       3      17        3.090915        3.310589        0.256248
      -6       4      17        0.381507        0.523068        0.523068
      -5       4      17        2.794574        2.605034        0.135540
      -4       4      17        4.025598        4.148253        0.111546
      -3       4      17        6.042952        6.265301        0.124780
      -2       4      17        5.937046        5.982642        0.180056
       0       4      17        1.561793        1.457772        0.405251
       1       4      17        3.832582        3.815102        0.239210
       2       4      17        4.621633        4.480848        0.227732
      -9       0      18        0.907140        0.925311        0.476201
      -8       0      18        2.780111        2.622365        0.101116
      -7       0      18        4.880331        4.935889        0.097604
      -6       0      18        7.044142        7.033491        0.098508
      -5       0      18        9.161095        9.110159        0.112993
      -4       0      18       20.487918       20.420333        0.237172
      -3       0      18       10.193075       10.141006        0.122523
      -2       0      18        4.034214        3.946391        0.085303
      -1       0      18       13.740418       13.802898        0.174252
       0       0      18        1.401696        2.054653        0.093914
       1       0      18       16.656094       16.697305        0.187914
       2       0      18        4.140662        3.887030        0.159296
       3       0      18        5.707802        5.869497        0.111633
       4       0      18        0.732595        0.479270        0.479270
       5       0      18        2.565277        2.305342        0.389617
      -9       1      18        4.687801        4.791555        0.109462
      -8       1      18        5.945925        5.931863        0.126865
      -7       1      18        0.824629        0.756108        0.196376
      -6       1      18        1.436810        1.481553        0.081768
      -5       1      18        1.377970        1.385135        0.089643
      -4       1      18        1.713769        1.822745        0.070318
      -3       1      18       11.055600       10.922454        0.146555
      -2       1      18        5.264873        5.305280        0.074506
      -1       1      18        6.904744        6.959238        0.087048
       0       1      18        8.992108        9.027015        0.115393
       1       1      18        3.677087        3.692831        0.074268
       2       1      18        8.258928        8.275808        0.109903
       3       1      18        3.081347        2.966985        0.142662
       4       1      18        1.191629        1.138156        0.195501
       5       1      18        4.326958        4.283807        0.135313
      -9       2      18        7.107438        7.103379        0.147734
      -8       2      18        6.753926        6.625104        0.108510
      -7       2      18        3.931022        3.877370        0.090551
      -6       2      18        7.932580        8.018853        0.101277
      -5       2      18        3.991117        4.026909        0.076593
      -4       2      18        4.874961        4.877602        0.080519
      -3       2      18       11.808095       11.867182        0.146687
      -2       2      18        9.474735        9.515251        0.139004
      -1       2      18        4.277436        4.286957        0.075544
       0       2      18        6.125156        6.127316        0.091175
       1       2      18        0.749090        0.909395        0.267056
       2       2      18        2.770421        2.887179        0.116727
       3       2      18        8.324676        8.403214        0.163129
       4       2      18        4.331317        4.263684        0.371641
      -7       3      18        5.724924        5.786882        0.156962
      -6       3      18        5.353650        5.227619        0.104729
      -5       3      18        6.523717        6.546831        0.090517
      -4       3      18        2.956380        3.026202        0.079730
      -3       3      18        3.286311        3.298181        0.151596
      -2       3      18        5.439017        5.552387        0.086127
      -1       3      18        1.903796        2.061262        0.105527
       0       3      18        4.045408        4.162331        0.147857
       1       3      18       11.012234       11.078809        0.142173
       2       3      18        2.198690        2.150814        0.140665
       3       3      18        2.653061        2.434584        0.282585
      -5       4      18        7.503024        7.437809        0.122277
      -4       4      18        2.647406        2.533160        0.108722
      -3       4      18        3.772837        3.727063        0.240231
      -2       4      18        1.951395        2.128662        0.288825
      -1       4      18        0.268803        0.547175        0.547175
       0       4      18        2.957844        3.308927        0.265410
       1       4      18        1.653325        1.053945        0.533560
      -9       1      19        2.991148        2.898983        0.106278
      -8       1      19        0.168804        0.523450        0.321460
      -7       1      19        9.388456        9.303548        0.113009
      -6       1      19        6.211015        6.261390        0.087493
      -5       1      19       11.467577       11.536464        0.138218
      -4       1      19       12.955468       12.941020        0.147272
      -3       1      19        0.879498        1.032957        0.146503
      -2       1      19        2.315125        2.459329        0.073370
      -1       1      19        5.662235        5.762031        0.080130
       0       1      19       12.736869       12.852626        0.153414
       1       1      19        6.181616        6.138078        0.110226
       2       1      19       10.491364       10.477118        0.127239
       3       1      19        4.997280        5.046484        0.130795
       4       1      19        2.117468        2.168663        0.134947
      -8       2      19        3.522949        3.558511        0.183011
      -7       2      19        0.909293        0.768635        0.324563
      -6       2      19        2.838473        2.654185        0.089444
      -5       2      19        6.126425        6.190396        0.087364
      -4       2      19        4.431013        4.513314        0.074057
      -3       2      19        0.958201        0.704911        0.216137
      -2       2      19        5.154840        5.233450        0.075834
      -1       2      19        3.669439        3.767227        0.075750
       0       2      19        6.368228        6.355234        0.090412
       1       2      19        4.368828        4.334282        0.093999
       2       2      19        0.520483        0.699786        0.400620
       3       2      19        6.943145        7.073330        0.211698
      -7       3      19        0.704291        0.501199        0.501199
      -6       3      19        7.207273        7.134354        0.187268
      -5       3      19        4.358387        4.581812        0.085925
      -4       3      19        0.129599        0.518845        0.518845
      -3       3      19        5.924010        5.995081        0.089745
      -2       3      19        2.265076        2.543128        0.133771
      -1       3      19        3.553453        3.538644        0.105424
       0       3      19        1.085051        0.736546        0.736546
       1       3      19        7.157783        7.156326        0.131157
       2       3      19        1.003205        1.106662        0.524253
      -4       4      19        0.136846        0.449444        0.449444
      -3       4      19        0.973823        0.813204        0.448786
      -2       4      19        0.849691        0.736750        0.679304
      -1       4      19        1.636873        2.062983        0.292899
      -8       0      20       11.921587       11.829624        0.182736
      -7       0      20        1.273828        1.132387        0.165588
      -6       0      20        5.652967        5.700526        0.132672
      -5       0      20       17.945095       17.899721        0.233368
      -4       0      20        0.286568        0.520961        0.363480
      -3       0      20        5.661574        5.578530        0.096651
      -2       0      20        7.442098        7.415592        0.147511
      -1       0      20       11.805856       11.769452        0.182822
       0       0      20        5.820859        6.100820        0.098570
       1       0      20       17.131455       17.314156        0.246936
       2       0      20        7.780549        7.811466        0.124594
       3       0      20       11.009557       10.883014        0.148025
      -8       1      20        1.995381        1.756132        0.178285
      -7       1      20        3.811984        3.735639        0.109898
      -6       1      20        9.671933        9.684885        0.118851
      -5       1      20        1.354034        1.373426        0.116486
      -4       1      20        6.225309        6.264743        0.092709
      -3       1      20        2.584848        2.544111        0.077473
      -2       1      20        1.755947        1.713067        0.090539
      -1       1      20        3.011908        2.993476        0.098740
       0       1      20        3.229856        3.544714        0.074556
       1       1      20        4.123015        4.274225        0.088057
       2       1      20        9.186998        9.200163        0.144557
       3       1      20        1.269554        0.926337        0.336930
      -7       2      20        8.974305        8.809824        0.176401
      -6       2      20        8.285090        8.357512        0.107118
      -5       2      20        0.235144        0.546626        0.323019
      -4       2      20        0.589335        0.601415        0.239338
      -3       2      20        3.310304        3.356337        0.085863
      -2       2      20        4.782592        4.733075        0.080334
      -1       2      20       12.630199       12.835108        0.148501
       0       2      20        9.241335        9.261317        0.115608
       1       2      20        1.211017        1.271770        0.160870
       2       2      20        2.520366        2.632432        0.130933
      -6       3      20        1.837262        1.965299        0.143789
      -5       3      20        0.926565        0.621128        0.292494
      -4       3      20        4.620371        4.626121        0.094786
      -3       3      20        3.828116        3.823219        0.080092
      -2       3      20        7.167370        7.142269        0.096419
      -1       3      20        0.862832        0.913838        0.277128
       0       3      20        6.439926        6.580046        0.198980
       1       3      20        0.950716        0.788543        0.406051
      -7       1      21        3.154449        3.118173        0.078946
      -6       1      21        6.520914        6.469853        0.088317
      -5       1      21        1.885736        1.997073        0.092893
      -4       1      21        2.324381        2.430699        0.085172
      -3       1      21        5.196660        5.260798        0.097660
      -2       1      21       13.752132       13.828594        0.159651
      -1       1      21        6.706424        6.789477        0.102774
       0       1      21        7.258014        7.261474        0.094396
       1       1      21        5.591984        5.588828        0.086374
       2       1      21        5.661892        5.579785        0.417324
      -6       2      21        2.271631        2.187327        0.099122
      -5       2      21        0.877353        0.594054        0.259838
      -4       2      21        3.872041        3.860311        0.081290
      -3       2      21        6.092701        6.098360        0.108035
      -2       2      21        1.401727        1.348295        0.124571
      -1       2      21        1.784454        1.924474        0.098057
       0       2      21        6.638844        6.763283        0.161693
       1       2      21        2.816837        2.792060        0.140155
      -4       3      21        2.358974        2.331973        0.101503
      -3       3      21        4.687457        4.798020        0.116888
      -2       3      21        0.076997        0.404599        0.404599
      -1       3      21        6.672135        6.743145        0.110272
      -7       0      22        1.181178        1.136882        0.246376
      -6       0      22        3.148216        3.102467        0.171938
      -5       0      22        0.852455        0.670746        0.357218
      -4       0      22        2.136291        2.162568        0.126788
      -3       0      22       17.907238       17.799438        0.209668
      -2       0      22        3.729883        3.825703        0.109791
      -1       0      22        1.542836        1.397641        0.163096
       0       0      22        7.257938        7.296232        0.133830
       1       0      22        3.844469        3.799342        0.252231
      -6       1      22        2.208960        2.003422        0.196491
      -5       1      22        2.200712        2.157638        0.108906
      -4       1      22        8.721064        8.821508        0.110882
      -3       1      22        2.657144        2.733953        0.098332
      -2       1      22        6.075605        6.309675        0.094291
      -1       1      22        6.453654        6.422305        0.091665
       0       1      22        3.702907        3.757260        0.090108
       1       1      22        3.212273        3.193118        0.092795
      -5       2      22        5.924861        5.975199        0.087754
      -4       2      22        3.695992        3.782724        0.082859
      -3       2      22        0.100981        0.447102        0.447102
      -2       2      22        5.722892        5.676619        0.090117
      -1       2      22        7.989464        8.149294        0.106285
       0       2      22        1.279178        1.237538        0.350915
      -5       1      23        0.819863        0.586430        0.298333
      -4       1      23        5.641199        5.639415        0.093966
      -3       1      23        2.458005        2.483647        0.131329
      -2       1      23        0.011428        0.540278        0.540278
      -1       1      23        2.275273        2.286876        0.096465

# start Validation Reply Form
_vrf_PLAT417_HAR_BLYP_oxa04_05
;
PROBLEM: Short Inter D-H..H-D
RESPONSE: This is a very strong hydrogen bond and this is the reason why
the distance is so short.
;
# end Validation Reply Form
