# Supplementary material for: On the accuracy and precision of X-ray and neutron diffraction results as a function of resolution and the electron density model
Source: IUCrJ. 2020 Aug 25;7(Pt 5):920–33. doi: 10.1107/S2052252520010441 (PMC7467170; doi:10.1107/S2052252520010441)
Supplement: Supplementary file 2 [file m-07-00920-sup2.zip › cif_deposition/HAR_BLYP_oxa04_07.cif]

# ========================
# TONTO generated CIF file
# ========================

data_HAR_BLYP_oxa04_07

_audit_creation_date               2016-1-14
_audit_creation_method             'Tonto 3.2.0 v. 196f026'

# --------------------
# Chemical information
# --------------------

_chemical_formula_sum             'C2 H6 O6'
_chemical_formula_moiety          'C2 H2 O4, 2(H2 O)'
_chemical_formula_weight           126.07
_chemical_compound_source          'see text'

# --------------------
# Symmetry information
# --------------------

_symmetry_cell_setting             Monoclinic
_symmetry_space_group_name_H-M     'P 21/c'
_symmetry_space_group_name_Hall    '-P 2ybc'
_symmetry_Int_Tables_number        '14'

loop_
    _symmetry_equiv_pos_as_xyz
'+x, +y, +z'
'-x, -y, -z'
'-x, +y+1/2, -z+1/2'
'+x, -y+1/2, +z+1/2'

# ---------------------
# Unit cell information
# ---------------------

_cell_length_a                6.0861(2) 
_cell_length_b                3.4863(1) 
_cell_length_c                11.8252(4) 
_cell_angle_alpha             90.00 
_cell_angle_beta              103.940(2) 
_cell_angle_gamma             90.00 
_cell_volume                   243.52(1) 

_cell_formula_units_Z             2
_cell_measurement_reflns_used     4042
_cell_measurement_temperature     100(1)
_cell_measurement_theta_max       30.48
_cell_measurement_theta_min       3.45
_exptl_crystal_density_diffrn     1.718
_exptl_crystal_F_000              132 
_exptl_absorpt_coefficient_mu     0.182
_exptl_crystal_description        unspecified
_exptl_crystal_size_max           0.243
_exptl_crystal_size_mid           0.198  
_exptl_crystal_size_min           0.178
_exptl_crystal_colour             colourless
_exptl_absorpt_correction_type    multi-scan
_exptl_absorpt_process_details
;
 Absorption correction done by SORTAV
 Blessing, R. H.: (1995) Acta Cryst. A51, 33-38
;
_exptl_absorpt_correction_T_min    0.967
_exptl_absorpt_correction_T_max    0.984

#=======================================================================

# EXPERIMENTAL DATA

_diffrn_reflns_av_R_equivalents   0.0000
_diffrn_reflns_av_unetI/netI      0.0233
_diffrn_reflns_limit_h_max        8
_diffrn_reflns_limit_h_min        -8
_diffrn_reflns_limit_k_max        4
_diffrn_reflns_limit_k_min        0
_diffrn_reflns_limit_l_max        16
_diffrn_reflns_limit_l_min        0
_diffrn_reflns_number             737
_diffrn_reflns_theta_full         26.00
_diffrn_reflns_theta_max          30.48
_diffrn_reflns_theta_min          3.45
_diffrn_ambient_temperature       100(1)
_diffrn_detector_area_resol_mean  ?
_diffrn_measured_fraction_theta_full 1.000
_diffrn_measured_fraction_theta_max 1.000
_diffrn_measurement_device_type   'Bruker APEX-II CCD'
_diffrn_measurement_method        '\f and \w scans'
_diffrn_radiation_monochromator   'graphite'
_diffrn_radiation_type            MoK\a
_diffrn_radiation_wavelength      0.71073
_diffrn_source                    'fine-focus sealed tube'
_diffrn_standards_number          0
_reflns_number_gt                 707
_reflns_number_total              737
_reflns_threshold_expression      >0sigma(F)

#  
# Refinement details
#  
_refine_special_details          
;
  .  H thermal motions refined anisotropically.
  .  Hirshfeld atom refinement (HAR):
     .  Uses aspherical atomic scattering factors
        obtained from Hirshfeld partitioning of a
        gaussian quantum chemical wavefunction.
     .  Hirshfeld weight functions obtained from
        spherically averaged unrestricted atomic
        densities.
  .  Wavefunction type : rks becke88lyp using cluster
 charges, radius=8.0 angstrom
  .  Gaussian basis set: cc pVTZ
  .  Refinement based on |F| with weight=1/sigma(|F|)
  .  Negative |F|^^2 were pruned from the data
  .  Eigenvalues < 0.1E-04 removed from normal equations
  .  Reflection used in the refinement appear below
  .  Refined using the Tonto program:
     .  Version: 3.2 v. 196f026
     .  Platform: INTEL-ifort-on-LINUX
     .  Build date: Wed Feb  4 17:27:23 CET 2015
;
# Standard CIF keys and data

_refine_ls_structure_factor_coeff  F
_refine_ls_matrix_type             full
_refine_ls_R_factor_gt             0.0104
_refine_ls_wR_factor_gt            0.0162
_refine_ls_goodness_of_fit_ref     1.172635
_refine_ls_number_reflns           737
_refine_ls_number_parameters       64
_refine_ls_number_restraints       0
_refine_ls_number_constraints      0
_refine_ls_hydrogen_treatment      refall
_refine_ls_weighting_scheme        sigma
_refine_ls_weighting_details       'w=1/\s(F)'
_refine_ls_shift/su_max            0.0100
_refine_ls_extinction_method       none

_refine_diff_density_max               0.064910
_refine_diff_density_min              -0.070733 

# ---------------------
# Coordinates and ADP's
# ---------------------

loop_
_atom_site_label
_atom_site_fract_x
_atom_site_fract_y
_atom_site_fract_z
_atom_site_adp_type
_atom_site_occupancy
O1 0.43493(3) 0.44420(7) 0.34983(2) Uani 1.000000000
O2 0.24234(3) 0.74289(7) 0.46368(2) Uani 1.000000000
C1 0.40300(4) 0.55911(8) 0.44795(2) Uani 1.000000000
H1 0.301(1) 0.521(3) 0.2793(7) Uani 1.000000000
O5 0.13011(4) 0.63167(7) 0.17851(2) Uani 1.000000000
H3 0.191(1) 0.697(2) 0.1134(7) Uani 1.000000000
H4 0.009(1) 0.459(2) 0.1499(6) Uani 1.000000000

loop_
_atom_site_aniso_label
_atom_site_aniso_U_11
_atom_site_aniso_U_22
_atom_site_aniso_U_33
_atom_site_aniso_U_12
_atom_site_aniso_U_13
_atom_site_aniso_U_23
O1 0.0113(1) 0.0171(1) 0.0070(1) 0.00421(7) 0.00144(8) -0.00054(7)
O2 0.0099(1) 0.0163(1) 0.0083(1) 0.00484(7) 0.00080(7) -0.00059(7)
C1 0.0081(1) 0.0105(1) 0.0069(1) 0.00138(8) 0.00102(8) -0.00005(8)
H1 0.030(4) 0.047(5) 0.030(6) 0.003(4) 0.020(4) -0.008(5)
O5 0.0095(1) 0.0162(1) 0.0085(1) -0.00156(7) 0.00064(8) 0.00088(8)
H3 0.029(4) 0.038(5) 0.029(4) 0.001(3) 0.010(3) 0.005(4)
H4 0.030(3) 0.041(5) 0.029(4) -0.014(4) 0.007(3) 0.002(4)

loop_
_geom_bond_atom_site_label_1
_geom_bond_atom_site_label_2
_geom_bond_distance
 O1 C1 1.2858(3)
 O2 C1 1.2202(3)
 O1 H1 1.051(9)
 O5 H3 0.960(7)
 O5 H4 0.950(7)

loop_
_geom_angle_atom_site_label_1     
_geom_angle_atom_site_label_2
_geom_angle_atom_site_label_3
_geom_angle     
 O1 C1 O2  127.02(2)
 C1 O1 H1 112.3(4)
 H3 O5 H4 106.4(6)

# Standard CIF keys and data

# ---------------
# Reflection data
# ---------------

loop_
    _diffrn_refln_index_h
    _diffrn_refln_index_k
    _diffrn_refln_index_l
    _diffrn_refln_F_calc
    _diffrn_refln_F_meas
    _diffrn_refln_F_sigma
       1       0       0       32.931397       33.938032        0.394776
       2       0       0        8.024425        8.394701        0.107240
       3       0       0       33.304497       34.000147        0.366533
       4       0       0       11.328726       11.289376        0.131867
       5       0       0       13.520712       13.453252        0.179971
       6       0       0       26.188683       26.022682        0.316263
       7       0       0       17.990576       17.832555        0.216369
       8       0       0        9.000008        9.026461        0.118599
       1       1       0       66.376032       67.898969        0.758221
       2       1       0       31.823189       32.442719        0.359234
       3       1       0       17.610159       17.734430        0.198467
       4       1       0        2.753411        2.684884        0.119518
       5       1       0        0.958684        1.059056        0.100881
       6       1       0        1.292133        1.125256        0.236380
       7       1       0       15.790097       15.818344        0.186006
       8       1       0        0.054314        0.445870        0.445870
       0       2       0        5.945082        5.996499        0.199862
       1       2       0       30.429597       30.585291        0.339960
       2       2       0       38.680494       38.730221        0.432310
       3       2       0        2.575322        2.573169        0.064983
       4       2       0       18.523668       18.558825        0.206986
       5       2       0        8.484617        8.504881        0.102679
       6       2       0        0.541832        0.471169        0.217792
       7       2       0       10.359570       10.336344        0.117733
       1       3       0        7.666311        7.665311        0.095767
       2       3       0        6.116072        6.065888        0.084333
       3       3       0       14.459545       14.643429        0.170350
       4       3       0        4.318981        4.353849        0.076233
       5       3       0       19.259940       19.137398        0.214925
       6       3       0        0.018172        0.899222        0.113029
       0       4       0        2.856408        2.862062        0.095602
       1       4       0        7.341602        7.396486        0.090255
       2       4       0        6.263294        6.291343        0.096022
       3       4       0        4.356013        4.394770        0.075510
       4       4       0       14.366386       14.158037        0.160180
       5       4       0        5.334441        5.388785        0.076817
      -8       1       1        9.412598        9.382324        0.117174
      -7       1       1        7.458631        7.569941        0.097926
      -6       1       1        1.922578        1.986479        0.075302
      -5       1       1       12.709003       12.601190        0.146071
      -4       1       1       16.021958       16.174053        0.181868
      -3       1       1       30.255243       30.497541        0.340784
      -2       1       1       22.929244       23.366429        0.259936
      -1       1       1       90.448017       90.199002        0.993005
       0       1       1       36.068593       36.301240        0.403468
       1       1       1       10.335227       10.544193        0.124980
       2       1       1       13.583103       13.865785        0.159582
       3       1       1       35.266754       35.369054        0.393205
       4       1       1       21.133515       21.003809        0.237490
       5       1       1       17.762584       17.650779        0.198559
       6       1       1       23.373667       23.327023        0.263198
       7       1       1        1.963114        1.889021        0.063288
       8       1       1        1.195932        1.269646        0.072858
      -7       2       1        0.209739        0.337935        0.254869
      -6       2       1       14.566898       14.475151        0.165364
      -5       2       1        5.329957        5.276647        0.071457
      -4       2       1       12.504337       12.303252        0.146361
      -3       2       1       15.348367       15.383433        0.184420
      -2       2       1       20.929256       20.924149        0.232363
      -1       2       1       20.075949       19.964719        0.222379
       0       2       1       14.654864       14.549227        0.163818
       1       2       1       27.796756       27.997143        0.311045
       2       2       1        2.350055        2.354124        0.068014
       3       2       1        4.886664        4.729376        0.070514
       4       2       1       15.082115       14.979319        0.170538
       5       2       1        8.622432        8.624268        0.103763
       6       2       1        5.288358        5.220536        0.078455
       7       2       1        5.779370        5.806634        0.076451
      -6       3       1        6.396463        6.530620        0.083993
      -5       3       1        7.828111        7.701039        0.097816
      -4       3       1        3.827579        3.822826        0.087589
      -3       3       1        3.509835        3.397793        0.073489
      -2       3       1       20.530391       20.471932        0.227674
      -1       3       1        0.249755        0.347851        0.258408
       0       3       1       12.326105       12.331261        0.141511
       1       3       1        9.605450        9.422420        0.115433
       2       3       1        9.578497        9.529586        0.115235
       3       3       1        2.681508        2.610766        0.073366
       4       3       1       10.502499       10.393748        0.126811
       5       3       1        9.174029        9.048370        0.136524
       6       3       1        0.488297        0.393700        0.229080
      -5       4       1        3.253176        3.288617        0.078009
      -4       4       1        0.800899        0.956609        0.118038
      -3       4       1        7.964313        7.980414        0.099551
      -2       4       1        6.855330        6.863235        0.103206
      -1       4       1        4.339660        4.367951        0.065394
       0       4       1        6.264583        6.295395        0.085484
       1       4       1        1.371335        1.417568        0.091220
       2       4       1        0.025752        0.323265        0.323265
       3       4       1        0.715296        0.652840        0.186149
       4       4       1        1.168659        1.200625        0.107922
      -8       0       2        3.323654        3.409399        0.097149
      -7       0       2        6.704136        6.645374        0.169805
      -6       0       2       23.065598       22.949728        0.255455
      -5       0       2       16.064788       16.210490        0.210490
      -4       0       2       52.594479       52.462749        0.583466
      -3       0       2        6.459679        6.397109        0.090208
      -2       0       2       42.396857       41.655972        0.535296
      -1       0       2       46.655275       46.709528        0.652172
       0       0       2       19.655052       20.393136        0.221869
       1       0       2        5.230259        5.347710        0.089573
       2       0       2      101.258039       99.995000        1.069422
       3       0       2       22.975027       23.190515        0.255825
       4       0       2        0.136455        0.535164        0.224358
       5       0       2       44.397985       44.188007        0.498421
       6       0       2        9.313267        9.262883        0.124283
       7       0       2       10.271508       10.346980        0.145020
       8       0       2        6.783244        6.796911        0.094374
      -8       1       2        0.126400        0.464543        0.464543
      -7       1       2       16.205664       16.158589        0.184548
      -6       1       2        4.489783        4.502666        0.069157
      -5       1       2       27.397741       27.186026        0.303690
      -4       1       2       12.676980       12.720849        0.146669
      -3       1       2        9.506395        9.733602        0.117417
      -2       1       2       39.646747       39.996500        0.447796
      -1       1       2       20.257236       20.826185        0.233225
       0       1       2       15.781576       16.253000        0.185019
       1       1       2       34.718209       35.401554        0.397697
       2       1       2        2.743938        2.760036        0.097519
       3       1       2       35.613290       35.784494        0.409785
       4       1       2       23.256078       23.008042        0.258537
       5       1       2       12.980797       13.035720        0.152398
       6       1       2       13.469237       13.418644        0.153652
       7       1       2        0.790802        0.766159        0.109120
      -7       2       2        1.000943        1.016169        0.093944
      -6       2       2       11.116267       10.965400        0.127504
      -5       2       2        1.411033        1.358786        0.076445
      -4       2       2        6.220193        6.082434        0.080351
      -3       2       2       22.749833       22.989345        0.255450
      -2       2       2       37.070586       37.320906        0.414944
      -1       2       2        4.892341        4.891217        0.067007
       0       2       2       19.138698       19.251234        0.230718
       1       2       2        0.274779        0.414246        0.191536
       2       2       2        2.952710        3.028861        0.079624
       3       2       2       28.464603       28.290104        0.324590
       4       2       2       29.540983       29.456748        0.329441
       5       2       2        3.029972        3.173011        0.067210
       6       2       2        0.387102        0.386782        0.233484
       7       2       2        4.522098        4.435989        0.067923
      -6       3       2        5.894678        5.853375        0.078083
      -5       3       2        0.545163        0.533104        0.198291
      -4       3       2        6.416636        6.452286        0.097131
      -3       3       2       27.400635       27.283695        0.303517
      -2       3       2       14.138057       14.060939        0.173894
      -1       3       2        9.736476        9.639554        0.114324
       0       3       2       18.515907       18.182959        0.203804
       1       3       2       11.807367       11.830892        0.139014
       2       3       2       16.255110       16.140012        0.182569
       3       3       2        7.859157        7.895252        0.104681
       4       3       2        1.585020        1.580348        0.073928
       5       3       2        4.067238        4.056476        0.068871
       6       3       2        1.637274        1.629049        0.065815
      -5       4       2        0.116157        0.508920        0.234330
      -4       4       2        4.153173        4.027158        0.070644
      -3       4       2        5.850201        5.861740        0.100577
      -2       4       2       13.829575       13.682836        0.153978
      -1       4       2        5.457114        5.459579        0.072464
       0       4       2       13.302423       13.145722        0.149184
       1       4       2       13.171293       13.064456        0.151671
       2       4       2        2.513698        2.462621        0.081129
       3       4       2        2.712874        2.563962        0.125048
       4       4       2        1.334548        1.126499        0.104834
      -8       1       3        7.650785        7.620105        0.091759
      -7       1       3        3.215947        3.209206        0.067709
      -6       1       3        1.985494        2.036836        0.071410
      -5       1       3       12.123803       12.306502        0.146733
      -4       1       3        2.265865        2.276467        0.069025
      -3       1       3       21.292906       21.265700        0.250705
      -2       1       3        7.722923        7.628892        0.094505
      -1       1       3       30.637000       31.368615        0.341530
       0       1       3        6.969349        6.854779        0.087357
       1       1       3       47.305325       47.742853        0.531308
       2       1       3       36.160168       36.388872        0.403319
       3       1       3       11.301243       10.993180        0.127638
       4       1       3       24.592788       24.482647        0.272112
       5       1       3        2.162707        2.375753        0.079756
       6       1       3        8.115744        8.108884        0.107759
       7       1       3        4.786771        4.826593        0.066446
      -7       2       3        8.154876        8.109069        0.096392
      -6       2       3       13.685082       13.517396        0.168239
      -5       2       3        3.493625        3.576031        0.063625
      -4       2       3       15.262506       15.106952        0.177786
      -3       2       3       29.516330       29.437391        0.327255
      -2       2       3        5.291423        5.315167        0.070265
      -1       2       3       22.076911       21.991362        0.246937
       0       2       3        0.473576        0.488467        0.174779
       1       2       3       32.027329       31.928357        0.355743
       2       2       3        6.896710        7.040526        0.098984
       3       2       3       17.366456       17.174400        0.194706
       4       2       3       12.613905       12.445079        0.149552
       5       2       3        8.449886        8.350030        0.104304
       6       2       3        6.574783        6.572442        0.081988
       7       2       3        3.786586        3.818377        0.065911
      -6       3       3        2.004662        2.053874        0.068201
      -5       3       3        4.267312        4.204997        0.070024
      -4       3       3        8.511091        8.522617        0.106383
      -3       3       3        3.458074        4.660794        0.113707
      -2       3       3        1.962693        1.998224        0.090529
      -1       3       3        6.412828        6.350276        0.091442
       0       3       3       16.059381       16.059888        0.188845
       1       3       3        0.339799        0.414367        0.272593
       2       3       3        3.715111        3.627120        0.078599
       3       3       3       17.060710       17.002941        0.194610
       4       3       3        2.257032        2.256258        0.071882
       5       3       3        3.688627        3.746065        0.062452
       6       3       3        1.514638        1.411347        0.077780
      -5       4       3        8.764259        8.820771        0.112844
      -4       4       3       13.524472       13.488884        0.154718
      -3       4       3       13.203244       13.043006        0.147658
      -2       4       3       10.134209       10.164645        0.117755
      -1       4       3        0.342840        0.454313        0.241710
       0       4       3        3.419477        3.533270        0.072924
       1       4       3        6.439330        6.448798        0.102934
       2       4       3       12.892218       12.881382        0.153067
       3       4       3        7.441694        7.363491        0.090390
       4       4       3        2.964993        2.974492        0.070666
      -8       0       4        3.724466        3.553027        0.075959
      -7       0       4       10.958630       10.935721        0.134795
      -6       0       4        2.969782        3.048836        0.082222
      -5       0       4        7.295231        7.219003        0.094117
      -4       0       4       18.682404       18.775782        0.206991
      -3       0       4       15.683235       15.673864        0.179994
      -2       0       4       76.246442       75.772422        0.834848
      -1       0       4       48.996241       48.992448        0.547634
       0       0       4       13.745788       14.146731        0.165672
       1       0       4       71.659791       72.086823        0.803094
       2       0       4        4.870756        4.991292        0.124671
       3       0       4        7.807846        7.699610        0.133171
       4       0       4       10.280929       10.494284        0.129922
       5       0       4        5.900299        5.888293        0.098043
       6       0       4        2.031115        2.097928        0.095379
       7       0       4       28.513646       28.853249        0.348162
      -8       1       4        9.442554        9.414882        0.108594
      -7       1       4        1.173710        1.164388        0.101468
      -6       1       4        9.715856        9.751359        0.114503
      -5       1       4       16.525828       16.501818        0.191392
      -4       1       4        9.860069        9.789944        0.118801
      -3       1       4       25.605432       25.935111        0.286525
      -2       1       4       31.758774       31.962791        0.364690
      -1       1       4       26.219579       26.555790        0.307362
       0       1       4       65.924892       65.681961        0.745300
       1       1       4       13.646359       13.674063        0.157777
       2       1       4        5.177731        5.244521        0.094375
       3       1       4        6.017855        5.812659        0.079771
       4       1       4        2.906183        2.965131        0.065941
       5       1       4       10.739563       10.720541        0.127147
       6       1       4       12.767692       12.831212        0.146576
       7       1       4       10.242105       10.207840        0.124686
      -7       2       4        3.282759        3.413210        0.069559
      -6       2       4        4.083282        4.083014        0.086765
      -5       2       4        9.069583        8.965099        0.106770
      -4       2       4       13.654212       13.548432        0.159630
      -3       2       4        8.831553        8.782938        0.110799
      -2       2       4        8.168111        8.228062        0.098240
      -1       2       4       25.910428       25.937232        0.292349
       0       2       4       23.182097       22.962578        0.257293
       1       2       4        7.646082        7.661723        0.108446
       2       2       4        2.038870        1.851216        0.079578
       3       2       4       16.186996       16.134745        0.183883
       4       2       4        6.622113        6.541865        0.088029
       5       2       4       13.459696       13.492220        0.155054
       6       2       4       12.120026       12.052801        0.139782
      -6       3       4        3.748640        3.914716        0.068159
      -5       3       4        5.831497        5.692012        0.092191
      -4       3       4       26.777064       26.798321        0.299830
      -3       3       4       11.701563       11.811012        0.135824
      -2       3       4        5.305115        5.300283        0.080034
      -1       3       4       13.006620       12.939088        0.148467
       0       3       4       12.898630       12.773410        0.146059
       1       3       4        4.842385        4.984677        0.080902
       2       3       4       25.444162       25.394291        0.282939
       3       3       4       17.841619       17.828909        0.233739
       4       3       4       12.027725       11.956170        0.137541
       5       3       4        3.385155        3.363480        0.059695
      -5       4       4        8.761333        8.666545        0.113592
      -4       4       4        1.588560        1.893383        0.085373
      -3       4       4        9.455633        9.513306        0.113360
      -2       4       4        1.110787        1.204284        0.094284
      -1       4       4        1.274878        1.336563        0.103437
       0       4       4        6.103329        6.210072        0.094927
       1       4       4        3.056030        3.086843        0.087593
       2       4       4       12.849504       12.724779        0.164922
       3       4       4       11.057663       10.916043        0.128087
       4       4       4        2.316761        2.366876        0.069921
      -8       1       5        8.334565        8.389458        0.098559
      -7       1       5        2.611681        2.764977        0.069518
      -6       1       5       16.758783       16.639411        0.193439
      -5       1       5        9.531722        9.418758        0.110428
      -4       1       5        0.255799        0.334365        0.232385
      -3       1       5       24.571517       24.638182        0.276121
      -2       1       5        7.712582        7.655129        0.093714
      -1       1       5        1.748928        1.678869        0.080463
       0       1       5       13.916498       14.142136        0.160004
       1       1       5       17.910647       18.106352        0.202163
       2       1       5        7.565612        7.460831        0.099038
       3       1       5        3.781236        3.880979        0.069156
       4       1       5       16.192845       16.039015        0.189409
       5       1       5        1.963209        2.035854        0.092969
       6       1       5       13.237479       13.342039        0.151512
       7       1       5       10.977822       11.027692        0.137789
      -7       2       5        5.580382        5.640922        0.081515
      -6       2       5        3.608857        3.581061        0.076493
      -5       2       5       22.680810       22.692730        0.256153
      -4       2       5        4.277048        4.324581        0.082176
      -3       2       5        2.708486        2.565560        0.087719
      -2       2       5        2.930846        3.043058        0.070180
      -1       2       5       38.056097       37.779756        0.436082
       0       2       5       11.786767       11.698290        0.136284
       1       2       5       16.106732       16.199383        0.182204
       2       2       5       21.184308       21.040437        0.249333
       3       2       5       13.535097       13.477388        0.156728
       4       2       5        1.265743        1.340560        0.089240
       5       2       5        6.608113        6.595453        0.085230
       6       2       5       17.069570       17.041714        0.190007
      -6       3       5        1.484260        1.475398        0.080228
      -5       3       5        3.472566        3.380680        0.069789
      -4       3       5        9.213797        9.133510        0.111370
      -3       3       5        8.029557        7.958203        0.103841
      -2       3       5        4.835714        4.951868        0.085556
      -1       3       5        1.561005        1.591854        0.079935
       0       3       5        6.926210        6.989206        0.090221
       1       3       5        8.173664        8.187124        0.100530
       2       3       5        5.082993        5.082519        0.095335
       3       3       5        0.886096        0.967936        0.109565
       4       3       5        3.369974        3.373870        0.060564
       5       3       5       11.144013       11.164229        0.127019
      -4       4       5        5.981675        5.977876        0.088564
      -3       4       5        0.870769        0.820792        0.164134
      -2       4       5       10.326353       10.379306        0.120651
      -1       4       5       13.442014       13.565397        0.151971
       0       4       5       15.273874       15.422711        0.187554
       1       4       5       12.580632       12.546314        0.146314
       2       4       5        7.351910        7.310814        0.095483
       3       4       5        1.084923        1.016120        0.118289
      -8       0       6        0.203059        0.406817        0.406817
      -7       0       6       27.644624       27.792625        0.312268
      -6       0       6       22.091970       21.967931        0.245592
      -5       0       6       18.463351       18.425254        0.204936
      -4       0       6       11.421175       11.361778        0.157315
      -3       0       6        5.974635        6.208784        0.196297
      -2       0       6       22.168919       22.059012        0.256948
      -1       0       6       23.982906       23.773515        0.257137
       0       0       6       53.397474       53.430796        0.598420
       1       0       6       25.467282       25.080670        0.279863
       2       0       6        3.238073        3.241913        0.132733
       3       0       6       40.916067       40.664358        0.499074
       4       0       6        6.273006        6.158652        0.100352
       5       0       6        4.415633        4.221256        0.148173
       6       0       6       11.254708       11.719215        0.128702
       7       0       6        1.942908        1.762158        0.122951
      -8       1       6        2.313912        2.424624        0.081933
      -7       1       6        7.665979        7.611570        0.095321
      -6       1       6       21.268253       21.190564        0.240146
      -5       1       6        3.396235        3.377721        0.070456
      -4       1       6       22.793375       22.634929        0.252570
      -3       1       6        1.104966        0.887187        0.131277
      -2       1       6        4.086882        4.052407        0.066431
      -1       1       6        1.085081        1.101000        0.075817
       0       1       6       29.681823       29.534217        0.377915
       1       1       6       24.461969       24.588615        0.275450
       2       1       6       35.045472       35.113388        0.392069
       3       1       6        3.596540        3.639643        0.073412
       4       1       6       10.850808       10.755929        0.126253
       5       1       6       15.585525       15.651517        0.176699
       6       1       6        8.011367        8.127853        0.097660
      -7       2       6        2.476273        2.506591        0.065751
      -6       2       6        1.835779        1.846537        0.085799
      -5       2       6       15.602371       15.543487        0.177616
      -4       2       6        4.237460        4.095241        0.078153
      -3       2       6       19.955052       19.965220        0.225412
      -2       2       6       14.432198       14.344685        0.172882
      -1       2       6        7.344095        7.301438        0.091723
       0       2       6        3.828791        3.843306        0.065476
       1       2       6       21.820399       21.843535        0.245386
       2       2       6        5.581760        5.626455        0.091927
       3       2       6       11.608522       11.484773        0.138407
       4       2       6        4.570998        4.488430        0.078554
       5       2       6       12.059481       12.011661        0.135635
       6       2       6        2.391121        2.282345        0.059599
      -6       3       6        4.105856        4.316828        0.068416
      -5       3       6        3.913632        3.961944        0.087412
      -4       3       6        4.913965        5.008393        0.095044
      -3       3       6        0.429633        0.795236        0.152741
      -2       3       6       33.179058       33.088820        0.376437
      -1       3       6       17.754758       17.689828        0.202404
       0       3       6        0.784667        0.956661        0.115115
       1       3       6       11.328127       11.292033        0.134972
       2       3       6        2.766257        2.636228        0.120518
       3       3       6        7.713326        7.850350        0.108258
       4       3       6       18.040223       17.947980        0.198614
       5       3       6       16.497984       16.381087        0.184791
      -4       4       6        9.453410        9.425073        0.147519
      -3       4       6        9.076031        8.985822        0.108491
      -2       4       6        3.580170        3.599028        0.109185
      -1       4       6       15.911710       15.772761        0.202919
       0       4       6        4.385443        4.476271        0.082867
       1       4       6        4.870939        4.948636        0.128159
       2       4       6        3.404619        3.282682        0.071919
       3       4       6        0.997243        0.934666        0.118026
      -8       1       7       13.030285       13.136209        0.151218
      -7       1       7       12.557915       12.491197        0.143728
      -6       1       7        2.884836        2.963309        0.072098
      -5       1       7        1.816609        1.892696        0.073438
      -4       1       7       15.822081       15.775931        0.178816
      -3       1       7       31.927886       31.571189        0.351004
      -2       1       7       10.013043        9.831480        0.130088
      -1       1       7       34.448778       34.529842        0.383100
       0       1       7        9.841892       10.058827        0.128067
       1       1       7        7.175675        7.249414        0.093647
       2       1       7        9.071243        9.132415        0.114433
       3       1       7        9.332709        9.281918        0.115948
       4       1       7        4.962658        4.890194        0.078646
       5       1       7        3.730683        3.791701        0.072024
       6       1       7        6.032539        6.151341        0.078533
      -7       2       7        7.660614        7.699091        0.092055
      -6       2       7        0.949186        1.021176        0.152902
      -5       2       7        8.130120        8.066784        0.115620
      -4       2       7        4.588734        4.570339        0.078569
      -3       2       7       22.146509       21.952449        0.255905
      -2       2       7       10.018342        9.989344        0.121619
      -1       2       7        2.035855        2.006116        0.069985
       0       2       7       19.949029       19.953696        0.225037
       1       2       7       15.484373       15.368800        0.174393
       2       2       7       12.778227       12.888755        0.151801
       3       2       7        3.405109        3.497428        0.089936
       4       2       7       21.398786       21.414948        0.240907
       5       2       7        3.546083        3.438750        0.066510
       6       2       7        1.822392        1.730982        0.066711
      -6       3       7        5.041952        5.068234        0.077142
      -5       3       7        7.015666        6.983051        0.090374
      -4       3       7        3.822706        3.900769        0.069842
      -3       3       7        3.292247        3.447028        0.106519
      -2       3       7       15.619460       15.715597        0.186270
      -1       3       7        2.240571        2.240022        0.077015
       0       3       7        1.924501        1.934141        0.080765
       1       3       7        7.613977        7.606116        0.102583
       2       3       7        9.448406        9.495841        0.117035
       3       3       7        2.601079        2.623147        0.071892
       4       3       7        0.851857        0.781409        0.129105
      -4       4       7        5.577199        5.658975        0.093097
      -3       4       7        7.085434        7.190410        0.094003
      -2       4       7       10.615513       10.538026        0.126975
      -1       4       7        9.253880        9.372300        0.128924
       0       4       7        0.538975        0.766290        0.207720
       1       4       7        1.991440        1.791898        0.112434
       2       4       7        7.528378        7.618333        0.145047
      -8       0       8       12.257490       12.181543        0.159480
      -7       0       8        0.839763        0.673201        0.295445
      -6       0       8        1.771756        1.633952        0.260672
      -5       0       8       28.801386       28.803646        0.357205
      -4       0       8       41.322711       40.614406        0.458460
      -3       0       8        7.925458        7.966367        0.131254
      -2       0       8       35.766437       35.711483        0.393074
      -1       0       8       37.376570       37.369239        0.589761
       0       0       8       29.032389       29.041866        0.355458
       1       0       8       14.447026       14.205985        0.159989
       2       0       8       17.376359       17.008821        0.212988
       3       0       8        5.729692        5.639326        0.169134
       4       0       8        1.863258        1.830246        0.121708
       5       0       8       20.822861       20.879416        0.244978
       6       0       8        6.853101        6.894708        0.093899
      -8       1       8        4.258595        4.334397        0.070362
      -7       1       8        0.095362        0.288271        0.288271
      -6       1       8        2.997127        3.051852        0.073178
      -5       1       8        7.220345        7.175375        0.091590
      -4       1       8       22.588635       22.428776        0.250859
      -3       1       8        5.144205        4.898469        0.080482
      -2       1       8       29.010643       28.693379        0.323677
      -1       1       8       16.299943       16.408230        0.183557
       0       1       8        8.813927        8.639560        0.106331
       1       1       8       16.314871       16.404573        0.199018
       2       1       8       11.642170       11.674331        0.156084
       3       1       8       10.557711       10.492378        0.129946
       4       1       8        9.162330        9.096923        0.114328
       5       1       8        2.139077        2.198772        0.065699
       6       1       8       11.338530       11.372775        0.129554
      -7       2       8        7.070188        7.132812        0.091079
      -6       2       8        6.389987        6.432262        0.093572
      -5       2       8        2.244977        2.325102        0.089705
      -4       2       8       15.551564       15.631379        0.180812
      -3       2       8       29.206288       29.202568        0.327146
      -2       2       8        9.208465        9.103790        0.111016
      -1       2       8       11.732168       11.661904        0.135846
       0       2       8        1.104205        1.363708        0.089660
       1       2       8        4.021613        4.146203        0.074226
       2       2       8       12.843479       12.631310        0.150124
       3       2       8       17.546589       17.457090        0.211511
       4       2       8        1.581264        1.563234        0.085059
       5       2       8        6.573683        6.510453        0.082079
      -6       3       8       11.141888       11.224972        0.128576
      -5       3       8        2.536733        2.578236        0.069810
      -4       3       8        0.989364        0.973088        0.119683
      -3       3       8        7.205498        7.270144        0.108720
      -2       3       8        8.699585        8.861490        0.118607
      -1       3       8        4.310274        4.307668        0.077301
       0       3       8       17.367731       17.362891        0.196646
       1       3       8        8.647338        8.682914        0.112967
       2       3       8        2.240839        2.276401        0.088365
       3       3       8       18.612921       18.567714        0.206614
       4       3       8       12.941567       12.752255        0.143528
      -4       4       8        3.755469        3.700405        0.078804
      -3       4       8        1.283686        1.090825        0.155678
      -2       4       8        1.352413        1.379891        0.127414
      -1       4       8        5.123707        5.044799        0.104961
       0       4       8        4.241611        4.284740        0.142157
       1       4       8       13.551682       13.629380        0.153847
       2       4       8        4.051194        4.148012        0.090549
      -8       1       9        6.413882        6.393982        0.090966
      -7       1       9        5.692998        5.709028        0.076977
      -6       1       9       11.502836       11.587493        0.136292
      -5       1       9       28.114181       27.958362        0.313290
      -4       1       9       11.580928       11.475191        0.134115
      -3       1       9       13.313507       13.235936        0.161533
      -2       1       9        7.950997        8.000562        0.099740
      -1       1       9       22.655838       22.302466        0.254110
       0       1       9       10.498287       10.379306        0.122114
       1       1       9       23.557884       23.331952        0.258158
       2       1       9       22.863865       22.765105        0.253774
       3       1       9        2.151845        2.101690        0.079241
       4       1       9        7.771229        7.759768        0.100003
       5       1       9        2.366010        2.456359        0.060592
      -7       2       9        7.084442        7.136316        0.089259
      -6       2       9        9.788503        9.703711        0.113924
      -5       2       9        0.687309        0.517107        0.293724
      -4       2       9        6.263094        6.281162        0.089959
      -3       2       9       12.579023       12.586898        0.156291
      -2       2       9        7.152919        7.093166        0.091380
      -1       2       9        4.896368        4.794997        0.083734
       0       2       9       12.769522       12.744411        0.145998
       1       2       9        4.752641        4.732547        0.076690
       2       2       9       15.158836       15.119524        0.171949
       3       2       9        2.627639        2.596324        0.070874
       4       2       9        6.521455        6.618837        0.084466
       5       2       9        5.563877        5.557427        0.087327
      -6       3       9        9.666339        9.724197        0.113473
      -5       3       9        0.350506        0.437950        0.437950
      -4       3       9       10.765205       10.743370        0.149976
      -3       3       9        3.662807        3.878402        0.082088
      -2       3       9        4.861897        4.927068        0.124048
      -1       3       9        2.051468        1.997999        0.088601
       0       3       9       11.270832       11.307520        0.134337
       1       3       9        5.489152        5.541931        0.126029
       2       3       9        1.970233        2.025636        0.075020
       3       3       9       10.418160       10.561250        0.135321
      -3       4       9        1.218742        1.096677        0.160568
      -2       4       9        0.640613        0.907193        0.187888
      -1       4       9        2.120764        2.311125        0.112353
       0       4       9        4.381435        4.315785        0.117095
       1       4       9        6.248765        6.227520        0.092864
      -8       0      10        4.561248        4.595106        0.084785
      -7       0      10        2.023835        2.182476        0.086146
      -6       0      10       29.452371       29.148242        0.325508
      -5       0      10       17.226361       17.165663        0.190976
      -4       0      10        2.377265        2.296693        0.107515
      -3       0      10        3.579595        3.530864        0.084707
      -2       0      10       23.751232       23.210343        0.270203
      -1       0      10        2.982072        2.865554        0.078943
       0       0      10       34.285617       34.091641        0.375621
       1       0      10       44.282123       44.028400        0.493012
       2       0      10       10.070072        9.924969        0.187669
       3       0      10        1.934752        1.899816        0.197288
       4       0      10        3.589414        3.644036        0.126793
       5       0      10       14.553581       14.778701        0.183154
      -7       1      10        9.519981        9.560282        0.113907
      -6       1      10       12.324684       12.321526        0.162167
      -5       1      10        8.742160        8.721525        0.107641
      -4       1      10        0.406307        0.351426        0.292265
      -3       1      10        3.155999        3.161345        0.099254
      -2       1      10        9.701170        9.732112        0.114576
      -1       1      10        0.302352        0.285132        0.253509
       0       1      10       20.866443       20.523889        0.228815
       1       1      10       14.667723       14.730580        0.168644
       2       1      10       11.101380       11.011358        0.129722
       3       1      10       15.869661       15.751190        0.227016
       4       1      10        0.896051        0.829880        0.203222
       5       1      10        1.519881        1.561506        0.071070
      -7       2      10       15.438721       15.500000        0.173879
      -6       2      10        5.416621        5.372430        0.073373
      -5       2      10        0.158889        0.529811        0.529811
      -4       2      10        9.452132        9.498263        0.117378
      -3       2      10        5.730629        5.672125        0.095925
      -2       2      10       16.327354       16.382613        0.182921
      -1       2      10       23.573705       23.555254        0.261693
       0       2      10        8.738300        8.702471        0.106774
       1       2      10        3.571795        3.460491        0.079663
       2       2      10       15.112650       14.965293        0.172051
       3       2      10        5.775419        5.720489        0.076643
       4       2      10       11.172034       11.137325        0.126875
      -5       3      10        4.498162        4.562565        0.077144
      -4       3      10       14.073643       14.018916        0.161427
      -3       3      10        7.719901        7.768076        0.102373
      -2       3      10        8.259773        8.298072        0.105637
      -1       3      10        9.820765        9.874766        0.121049
       0       3      10        2.048283        2.110877        0.091545
       1       3      10        1.581778        1.625300        0.100931
       2       3      10        2.882925        2.933428        0.094943
       3       3      10        0.959394        0.791833        0.166693
      -1       4      10        0.054556        0.431161        0.431161
      -7       1      11       11.886849       11.864653        0.137335
      -6       1      11        3.533274        3.483246        0.068864
      -5       1      11        0.908737        0.848941        0.172479
      -4       1      11        2.170724        2.127416        0.076514
      -3       1      11       21.776823       21.509998        0.249236
      -2       1      11       15.550862       15.427249        0.181266
      -1       1      11       14.738360       14.710540        0.177475
       0       1      11       24.344705       24.106846        0.302854
       1       1      11        0.305399        0.540833        0.235219
       2       1      11        2.288657        2.385351        0.076044
       3       1      11        6.431311        6.381301        0.083206
       4       1      11       19.479517       19.603571        0.216978
      -6       2      11        0.874745        0.898220        0.120853
      -5       2      11       10.996201       10.951256        0.124899
      -4       2      11        4.728426        4.806350        0.091586
      -3       2      11        8.385261        8.360203        0.107507
      -2       2      11        6.234126        6.191607        0.085135
      -1       2      11       14.833170       14.793242        0.168605
       0       2      11        1.881632        1.993188        0.081514
       1       2      11        4.973933        5.058755        0.082411
       2       2      11        9.765811        9.756178        0.116416
       3       2      11        5.302140        5.337321        0.073103
       4       2      11        2.010575        1.972232        0.104908
      -5       3      11        1.337546        1.391510        0.094244
      -4       3      11        7.950263        8.151380        0.111293
      -3       3      11        2.033439        2.136446        0.080454
      -2       3      11        7.914409        7.879404        0.117252
      -1       3      11       11.145561       11.196875        0.131162
       0       3      11        2.152924        2.130657        0.085272
       1       3      11        6.927772        6.938588        0.112901
       2       3      11        0.864488        0.810802        0.248663
      -7       0      12        4.147339        4.179713        0.077275
      -6       0      12        0.183091        2.121179        0.195822
      -5       0      12       11.344761       11.439843        0.160215
      -4       0      12       26.805726       26.646763        0.319211
      -3       0      12       20.541250       20.426943        0.270802
      -2       0      12        7.013045        6.899928        0.100222
      -1       0      12       17.988274       17.666918        0.215557
       0       0      12        6.200369        6.448178        0.094282
       1       0      12        4.232516        4.962056        0.252173
       2       0      12       15.209253       15.062868        0.185368
       3       0      12       28.687938       28.976887        0.319602
       4       0      12        2.831045        2.902516        0.072534
      -7       1      12        2.946288        2.894702        0.072026
      -6       1      12       11.252967       11.268097        0.131670
      -5       1      12        8.694206        8.637419        0.103838
      -4       1      12       15.649394       15.537052        0.194954
      -3       1      12       12.559612       12.675567        0.144406
      -2       1      12        5.336708        5.379033        0.073282
      -1       1      12       15.907557       15.950549        0.178421
       0       1      12        0.787409        0.703278        0.160968
       1       1      12        2.444261        2.596517        0.077152
       2       1      12        8.572931        8.553830        0.114458
       3       1      12        5.872154        5.837465        0.076996
       4       1      12        5.872762        5.842773        0.079007
      -6       2      12        5.346847        5.300472        0.072566
      -5       2      12        8.669907        8.730865        0.103177
      -4       2      12        1.533953        1.634839        0.084065
      -3       2      12        2.566871        2.686894        0.084338
      -2       2      12       18.040281       17.938227        0.213950
      -1       2      12        9.986789        9.869752        0.131169
       0       2      12        7.153857        7.123974        0.134195
       1       2      12        6.718500        6.594846        0.088081
       2       2      12        1.079355        1.245512        0.095468
       3       2      12        7.988246        7.991495        0.095674
      -4       3      12        6.164180        6.122091        0.091834
      -3       3      12       11.397852       11.575405        0.135125
      -2       3      12       16.123357       16.182089        0.183339
      -1       3      12        0.859530        1.032666        0.107572
       0       3      12        4.560695        5.083601        0.087703
       1       3      12       10.287586       10.241582        0.146534
      -6       1      13        3.746156        3.797236        0.063605
      -5       1      13        5.254873        5.234023        0.069626
      -4       1      13        6.769946        6.696716        0.091188
      -3       1      13        1.667773        1.730116        0.102694
      -2       1      13        9.762751        9.692781        0.134904
      -1       1      13        4.157972        4.114365        0.075058
       0       1      13        8.779212        8.752999        0.106844
       1       1      13        4.588422        4.622770        0.094635
       2       1      13       18.762652       18.661458        0.207461
       3       1      13       10.351914       10.256705        0.122111
      -5       2      13       14.986924       14.983658        0.171163
      -4       2      13        3.119993        3.209361        0.067547
      -3       2      13       12.710248       12.796093        0.145006
      -2       2      13        9.544693        9.524652        0.117952
      -1       2      13        6.329498        6.244918        0.083181
       0       2      13        5.436126        5.485709        0.075903
       1       2      13        9.088444        9.118772        0.108944
       2       2      13       10.309776       10.444137        0.122800
      -3       3      13        5.457804        5.503726        0.079705
      -2       3      13        3.518473        3.500714        0.071720
      -1       3      13        1.849907        1.798777        0.079882
       0       3      13        0.349896        0.477912        0.477912
      -6       0      14        8.881996        8.914931        0.105221
      -5       0      14        1.342538        1.237578        0.093201
      -4       0      14        2.375039        2.395496        0.117492
      -3       0      14        7.286814        7.298699        0.103839
      -2       0      14       13.046456       12.920913        0.144372
      -1       0      14       11.929345       11.888650        0.134076
       0       0      14       12.543846       12.619826        0.159489
       1       0      14       15.993046       16.029348        0.189841
       2       0      14       17.108383       17.029093        0.183025
      -6       1      14        8.250388        8.151810        0.098177
      -5       1      14        8.904707        8.896910        0.103674
      -4       1      14        7.050571        7.121025        0.085188
      -3       1      14        1.093936        1.103223        0.083713
      -2       1      14        7.517013        7.514386        0.093066
      -1       1      14       11.694261       11.646029        0.132559
       0       1      14        5.295556        5.178706        0.071848
       1       1      14       19.445666       19.413913        0.213131
       2       1      14        3.116834        3.119487        0.069127
      -5       2      14        1.346387        1.335066        0.078443
      -4       2      14        8.298882        8.365166        0.111621
      -3       2      14        1.666136        1.725080        0.071175
      -2       2      14        6.453087        6.472480        0.092355
      -1       2      14        1.977775        2.036124        0.083126
       0       2      14       13.365057       13.399254        0.153500
       1       2      14        4.371339        4.372871        0.120225
      -5       1      15       10.954088       10.939378        0.129661
      -4       1      15        0.559521        0.330606        0.243428
      -3       1      15        0.593015        0.458148        0.218357
      -2       1      15        5.792576        5.809905        0.075361
      -1       1      15        5.596103        5.616494        0.073660
       0       1      15        3.281368        3.304240        0.075153
       1       1      15        3.483111        3.527180        0.070014
      -3       2      15        9.383244        9.358846        0.125970
      -2       2      15        2.600545        2.568735        0.073660
      -1       2      15        6.226265        6.257715        0.083333
       0       2      15       17.094996       17.266441        0.193949
      -4       0      16       13.211203       13.195454        0.156282
      -3       0      16        6.389799        6.330403        0.086286
      -2       0      16        5.899987        6.025031        0.086344
      -1       0      16        8.263216        8.360502        0.119265
       0       0      16        5.803596        5.932537        0.082837
      -4       1      16        8.250736        8.252818        0.101805
      -3       1      16        9.842611        9.801326        0.116596
      -2       1      16        1.796277        1.668502        0.068565
      -1       1      16        4.279574        4.382921        0.064588
       0       1      16        3.309403        3.319337        0.074187

# start Validation Reply Form
_vrf_PLAT417_HAR_BLYP_oxa04_07
;
PROBLEM: Short Inter D-H..H-D
RESPONSE: This is a very strong hydrogen bond and this is the reason why
the distance is so short.
;
# end Validation Reply Form
