# Supplementary material for: On the accuracy and precision of X-ray and neutron diffraction results as a function of resolution and the electron density model
Source: IUCrJ. 2020 Aug 25;7(Pt 5):920–33. doi: 10.1107/S2052252520010441 (PMC7467170; doi:10.1107/S2052252520010441)
Supplement: Supplementary file 2 [file m-07-00920-sup2.zip › cif_deposition/HAR_BLYP_oxa04_12.cif]

# ========================
# TONTO generated CIF file
# ========================

data_HAR_BLYP_oxa04_12

_audit_creation_date               2016-1-14
_audit_creation_method             'Tonto 3.2.0 v. 196f026'

# --------------------
# Chemical information
# --------------------

_chemical_formula_sum             'C2 H6 O6'
_chemical_formula_moiety          'C2 H2 O4, 2(H2 O)'
_chemical_formula_weight           126.07
_chemical_compound_source          'see text'
_chemical_absolute_configuration   unk

# --------------------
# Symmetry information
# --------------------

_symmetry_cell_setting             Monoclinic
_symmetry_space_group_name_H-M     'P 21/c'
_symmetry_space_group_name_Hall    '-P 2ybc'
_symmetry_Int_Tables_number        '14'

loop_
    _symmetry_equiv_pos_as_xyz
'+x, +y, +z'
'-x, -y, -z'
'-x, +y+1/2, -z+1/2'
'+x, -y+1/2, +z+1/2'

# ---------------------
# Unit cell information
# ---------------------

_cell_length_a                6.0889(2) 
_cell_length_b                3.4870(1) 
_cell_length_c                11.8299(3) 
_cell_angle_alpha             90.00 
_cell_angle_beta              103.930(1) 
_cell_angle_gamma             90.00 
_cell_volume                   243.79(1) 

_cell_formula_units_Z             2
_cell_measurement_temperature     100(1)
_cell_measurement_reflns_used        7156
_cell_measurement_theta_min          3.4474
_cell_measurement_theta_max          55.6283
_exptl_crystal_density_diffrn     1.718
_exptl_crystal_F_000              132 
_exptl_absorpt_coefficient_mu     0.182
_exptl_crystal_description        unspecified
_exptl_crystal_size_max           0.243
_exptl_crystal_size_mid           0.198  
_exptl_crystal_size_min           0.178
_exptl_crystal_colour             colourless
_exptl_absorpt_correction_type    multi-scan
_exptl_absorpt_process_details
;
 Absorption correction done by SORTAV
 Blessing, R. H.: (1995) Acta Cryst. A51, 33-38
;
_exptl_absorpt_correction_T_min    0.967
_exptl_absorpt_correction_T_max    0.984

#=======================================================================

# EXPERIMENTAL DATA

_diffrn_reflns_av_R_equivalents   0.0000
_diffrn_reflns_av_unetI/netI      0.0290
_diffrn_reflns_limit_h_max        13
_diffrn_reflns_limit_h_min        -13
_diffrn_reflns_limit_k_max        7
_diffrn_reflns_limit_k_min        0
_diffrn_reflns_limit_l_max        26
_diffrn_reflns_limit_l_min        0
_diffrn_reflns_number             2791
_diffrn_reflns_theta_full         26.00
_diffrn_reflns_theta_max          54.80
_diffrn_reflns_theta_min          3.45
_diffrn_ambient_temperature       100(1)
_diffrn_detector_area_resol_mean  ?
_diffrn_measured_fraction_theta_full 1.000
_diffrn_measured_fraction_theta_max 0.906
_diffrn_measurement_device_type   'Bruker APEX-II CCD'
_diffrn_measurement_method        '\f and \w scans'
_diffrn_radiation_monochromator   'graphite'
_diffrn_radiation_type            MoK\a
_diffrn_radiation_wavelength      0.71073
_diffrn_source                    'fine-focus sealed tube'
_diffrn_standards_number          0
_reflns_number_gt                 2306
_reflns_number_total              2791
_reflns_threshold_expression      >0sigma(F)

#  
# Refinement details
#  
_refine_special_details          
;
  .  H thermal motions refined anisotropically.
  .  Hirshfeld atom refinement (HAR):
     .  Uses aspherical atomic scattering factors
        obtained from Hirshfeld partitioning of a
        gaussian quantum chemical wavefunction.
     .  Hirshfeld weight functions obtained from
        spherically averaged unrestricted atomic
        densities.
  .  Wavefunction type : rks becke88lyp using cluster
 charges, radius=8.0 angstrom
  .  Gaussian basis set: cc pVTZ
  .  Refinement based on |F| with weight=1/sigma(|F|)
  .  Negative |F|^^2 were pruned from the data
  .  Eigenvalues < 0.1E-04 removed from normal equations
  .  Reflection used in the refinement appear below
  .  Refined using the Tonto program:
     .  Version: 3.2 v. 196f026
     .  Platform: INTEL-ifort-on-LINUX
     .  Build date: Wed Feb  4 17:27:23 CET 2015
;

# Standard CIF keys and data

_refine_ls_structure_factor_coeff  F
_refine_ls_matrix_type             full
_refine_ls_R_factor_gt             0.0250
_refine_ls_wR_factor_gt            0.0216
_refine_ls_goodness_of_fit_ref     1.039632
_refine_ls_number_reflns           2791
_refine_ls_number_parameters       64
_refine_ls_number_restraints       0
_refine_ls_number_constraints      0
_refine_ls_hydrogen_treatment      refall
_refine_ls_weighting_scheme        sigma
_refine_ls_weighting_details       'w=1/\s(F)'
_refine_ls_shift/su_max            0.0100
_refine_ls_extinction_method       none

_refine_diff_density_max               0.187149
_refine_diff_density_min              -0.154467

# ---------------------
# Coordinates and ADP's
# ---------------------

loop_
_atom_site_label
_atom_site_fract_x
_atom_site_fract_y
_atom_site_fract_z
_atom_site_adp_type
_atom_site_occupancy
O1 0.43491(2) 0.44424(5) 0.34984(1) Uani 1.000000000
O2 0.24235(2) 0.74295(5) 0.46370(1) Uani 1.000000000
C1 0.40306(2) 0.55901(5) 0.44797(1) Uani 1.000000000
H1 0.301(1) 0.520(2) 0.2792(6) Uani 1.000000000
O5 0.13010(2) 0.63172(5) 0.17852(1) Uani 1.000000000
H3 0.190(1) 0.697(2) 0.1140(6) Uani 1.000000000
H4 0.009(1) 0.459(2) 0.1500(5) Uani 1.000000000

loop_
_atom_site_aniso_label
_atom_site_aniso_U_11
_atom_site_aniso_U_22
_atom_site_aniso_U_33
_atom_site_aniso_U_12
_atom_site_aniso_U_13
_atom_site_aniso_U_23
O1 0.01170(4) 0.01776(7) 0.00721(4) 0.00417(4) 0.00149(3) -0.00062(4)
O2 0.01022(4) 0.01701(6) 0.00869(4) 0.00485(3) 0.00101(3) -0.00066(4)
C1 0.00835(4) 0.01111(7) 0.00719(4) 0.00148(4) 0.00114(3) -0.00007(4)
H1 0.033(3) 0.050(5) 0.031(5) -0.005(4) 0.023(3) -0.013(4)
O5 0.00992(4) 0.01692(7) 0.00867(4) -0.00156(3) 0.00069(3) 0.00095(4)
H3 0.034(3) 0.038(4) 0.026(3) 0.002(3) 0.008(2) 0.003(3)
H4 0.033(3) 0.040(4) 0.027(3) -0.012(3) 0.005(3) 0.000(3)

loop_
_geom_bond_atom_site_label_1
_geom_bond_atom_site_label_2
_geom_bond_distance
 O1 C1 1.2860(2)
 O2 C1 1.2212(2)
 O1 H1 1.050(8)
 O5 H3 0.951(6)
 O5 H4 0.948(6)

loop_
_geom_angle_atom_site_label_1     
_geom_angle_atom_site_label_2
_geom_angle_atom_site_label_3
_geom_angle     
 O1 C1 O2  126.98(1)
 C1 O1 H1 112.6(3)
 H3 O5 H4 106.4(5)

# Standard CIF keys and data

# ---------------
# Reflection data
# ---------------

loop_
    _diffrn_refln_index_h
    _diffrn_refln_index_k
    _diffrn_refln_index_l
    _diffrn_refln_F_calc
    _diffrn_refln_F_meas
    _diffrn_refln_F_sigma
       1       0       0       32.332955       33.396557        0.610127
       2       0       0        7.824746        8.240813        0.101710
       3       0       0       32.689430       34.103226        0.383350
       4       0       0       11.155102       11.197768        0.130699
       5       0       0       13.204238       13.346160        0.171943
       6       0       0       25.626374       25.579875        0.304986
       7       0       0       17.530665       16.805951        0.261164
       8       0       0        8.743715        8.742311        0.108598
       9       0       0        7.196327        7.325572        0.125641
      10       0       0        4.727959        4.751631        0.401459
      11       0       0        9.850191        9.966695        0.317653
      12       0       0        2.114188        1.934813        0.362553
      13       0       0        0.689430        0.729794        0.729794
       1       1       0       65.118267       67.888806        0.774203
       2       1       0       31.295908       32.617787        0.363485
       3       1       0       17.244977       17.590907        0.198955
       4       1       0        2.683717        2.603939        0.077954
       5       1       0        1.000050        1.043983        0.102548
       6       1       0        1.295041        1.323745        0.112671
       7       1       0       15.371688       15.196710        0.178721
       8       1       0        0.075301        0.438520        0.438520
       9       1       0        9.789583        9.727692        0.113484
      10       1       0        5.325287        5.385350        0.083558
      11       1       0        0.476178        0.465725        0.397169
      12       1       0        5.138593        5.200577        0.279093
      13       1       0        2.039599        2.022078        0.266402
       0       2       0        5.814641        5.753260        0.109414
       1       2       0       29.777042       30.213408        0.341682
       2       2       0       37.833407       38.238201        0.435159
       3       2       0        2.523437        2.477297        0.072073
       4       2       0       18.102371       18.020821        0.203133
       5       2       0        8.303134        8.279795        0.100308
       6       2       0        0.557711        0.442380        0.216991
       7       2       0       10.029871        9.984037        0.122699
       8       2       0       11.114458       11.149888        0.135806
       9       2       0        2.211111        2.240022        0.063144
      10       2       0        5.245319        5.238034        0.080709
      11       2       0        0.685693        0.549636        0.366061
      12       2       0        1.376461        1.372079        0.193266
      13       2       0        1.863712        1.808231        0.338639
       1       3       0        7.471625        7.396959        0.094425
       2       3       0        5.963135        5.983143        0.085008
       3       3       0       14.035788       14.115240        0.163179
       4       3       0        4.165887        4.197618        0.088482
       5       3       0       18.579097       18.459144        0.219352
       6       3       0        0.025133        0.892412        0.107811
       7       3       0        1.347273        1.367114        0.081968
       8       3       0        7.165517        7.155138        0.157496
       9       3       0        2.507623        2.579515        0.077137
      10       3       0        1.629601        1.655023        0.103475
      11       3       0        7.663720        7.694933        0.325130
      12       3       0        3.653786        3.565810        0.362374
       0       4       0        2.793030        2.807739        0.095268
       1       4       0        7.095596        7.066046        0.096254
       2       4       0        6.033203        5.944998        0.082575
       3       4       0        4.214696        4.247234        0.072070
       4       4       0       13.770504       13.529228        0.169961
       5       4       0        5.152336        5.156355        0.077281
       6       4       0        7.068966        7.052943        0.090185
       7       4       0        5.390275        5.376523        0.083792
       8       4       0        0.292255        0.393954        0.393954
       9       4       0        0.247360        0.488160        0.488160
      10       4       0        2.694378        2.395412        0.116663
      11       4       0        2.076485        1.985699        0.169990
       1       5       0        3.373097        3.319940        0.180832
       2       5       0        5.620538        5.622722        0.099226
       3       5       0        7.308713        7.263814        0.092901
       4       5       0        0.875045        0.833127        0.200513
       5       5       0        3.928895        4.155839        0.076624
       6       5       0        8.959686        9.050580        0.114809
       7       5       0        6.297187        6.289277        0.136229
       8       5       0        1.585813        1.545218        0.131465
       9       5       0        0.017033        0.673795        0.405653
      10       5       0        2.418565        2.441270        0.121356
       1       6       0        4.278840        4.284390        0.209590
       2       6       0        1.640763        1.113912        0.546021
       3       6       0        0.463361        0.732325        0.732325
       4       6       0        1.825887        1.821950        0.380249
       5       6       0        4.464133        4.551483        0.107161
       6       6       0        5.805793        6.044502        0.114830
       7       6       0        1.370157        1.318067        0.153507
       8       6       0        0.654356        0.627136        0.351818
       9       6       0        0.190008        0.678159        0.678159
       4       7       0        1.024639        0.883685        0.686962
       5       7       0        2.357146        2.325167        0.310123
       6       7       0        2.243950        2.148162        0.310745
     -13       1       1        2.850992        2.603056        0.252205
     -12       1       1        2.341186        2.393178        0.144245
     -11       1       1        0.705091        0.388716        0.388716
     -10       1       1        3.196930        3.367343        0.072650
      -9       1       1        1.111965        1.088853        0.118131
      -8       1       1        9.138957        9.002389        0.120047
      -7       1       1        7.303942        7.335939        0.118668
      -6       1       1        1.901552        1.925487        0.075568
      -5       1       1       12.471943       12.316655        0.143735
      -4       1       1       15.691179       15.879861        0.181135
      -3       1       1       29.684507       30.312704        0.350394
      -2       1       1       22.498080       23.440776        0.268163
      -1       1       1       88.720009       89.755167        0.994477
       0       1       1       35.378684       36.111909        0.420174
       1       1       1       10.175720       10.515227        0.130623
       2       1       1       13.343636       13.837630        0.166492
       3       1       1       34.583969       35.215196        0.396810
       4       1       1       20.684234       20.815619        0.236018
       5       1       1       17.378140       17.386777        0.198118
       6       1       1       22.780801       22.744230        0.264684
       7       1       1        1.914603        1.864966        0.060666
       8       1       1        1.156257        1.236649        0.085085
       9       1       1        0.866444        0.571577        0.285395
      10       1       1        9.670231        9.940624        0.130527
      11       1       1        3.399143        3.387477        0.192794
      12       1       1        3.253461        3.119744        0.501271
      13       1       1        2.627660        2.740201        0.238042
     -13       2       1        3.594234        3.576311        0.255317
     -12       2       1        6.247679        6.131150        0.124653
     -11       2       1        2.818606        2.931962        0.105904
     -10       2       1        1.307375        1.358860        0.104627
      -9       2       1        3.831349        3.787875        0.066988
      -8       2       1       10.829612       10.751279        0.135724
      -7       2       1        0.179801        0.359305        0.247055
      -6       2       1       14.093358       14.055960        0.162076
      -5       2       1        5.175386        5.132738        0.069933
      -4       2       1       12.200185       12.064825        0.156844
      -3       2       1       15.042033       15.129772        0.195583
      -2       2       1       20.443493       20.791344        0.237026
      -1       2       1       19.633724       19.674857        0.243697
       0       2       1       14.330788       14.380195        0.162952
       1       2       1       27.259971       27.486906        0.308054
       2       2       1        2.284939        2.297956        0.070962
       3       2       1        4.797892        4.630443        0.070399
       4       2       1       14.641200       14.508274        0.165331
       5       2       1        8.419016        8.426090        0.102029
       6       2       1        5.139646        5.051930        0.083832
       7       2       1        5.616521        5.551486        0.077183
       8       2       1        7.787680        7.717124        0.092165
       9       2       1        3.171687        3.233883        0.078095
      10       2       1        2.371070        2.325317        0.075562
      11       2       1        6.018690        6.109010        0.136406
      12       2       1        0.236437        0.547083        0.547083
     -12       3       1        2.209306        2.191004        0.188106
     -11       3       1        1.629902        1.549839        0.130015
     -10       3       1        2.657147        2.720643        0.081041
      -9       3       1        3.098559        3.138646        0.098432
      -8       3       1        0.886675        0.854576        0.133882
      -7       3       1        2.430176        2.456033        0.065950
      -6       3       1        6.223502        6.267615        0.080451
      -5       3       1        7.544742        7.433976        0.095039
      -4       3       1        3.727437        3.647876        0.097947
      -3       3       1        3.415633        3.314664        0.075066
      -2       3       1       19.965025       19.999500        0.231091
      -1       3       1        0.261235        0.318591        0.318591
       0       3       1       12.024928       12.004999        0.138660
       1       3       1        9.362964        9.275883        0.114988
       2       3       1        9.344469        9.333595        0.115298
       3       3       1        2.569064        2.565210        0.074105
       4       3       1       10.212693       10.091581        0.137185
       5       3       1        8.913143        8.749000        0.128037
       6       3       1        0.472777        0.417612        0.218615
       7       3       1        8.913983        8.911566        0.105375
       8       3       1        0.663924        0.463141        0.270009
       9       3       1        4.328031        4.391469        0.079973
      10       3       1        1.959700        1.860054        0.100025
      11       3       1        2.631079        2.670412        0.090858
      12       3       1        0.980665        0.799312        0.336171
     -11       4       1        2.038445        1.982196        0.144344
     -10       4       1        0.234335        0.547814        0.547814
      -9       4       1        5.761880        5.871712        0.092612
      -8       4       1        7.765067        7.737312        0.118585
      -7       4       1        8.012522        8.188040        0.105899
      -6       4       1        4.778812        4.705104        0.080279
      -5       4       1        3.093869        3.111013        0.074534
      -4       4       1        0.766118        0.929247        0.119494
      -3       4       1        7.675841        7.609928        0.096939
      -2       4       1        6.613161        6.576321        0.119155
      -1       4       1        4.197480        4.148976        0.068780
       0       4       1        6.056941        6.095080        0.102084
       1       4       1        1.300465        1.349815        0.084350
       2       4       1        0.024439        0.386264        0.386264
       3       4       1        0.695738        0.563915        0.258956
       4       4       1        1.074430        1.151217        0.105463
       5       4       1        3.728844        3.776506        0.069081
       6       4       1        0.437744        0.628888        0.203917
       7       4       1        1.901262        1.855128        0.093055
       8       4       1        2.459249        2.440451        0.091302
       9       4       1        2.702409        2.593858        0.115815
      10       4       1        3.927915        3.910754        0.128824
      11       4       1        3.205858        3.096256        0.122655
     -10       5       1        0.370167        0.847290        0.335333
      -9       5       1        2.115632        2.034699        0.108355
      -8       5       1        3.580235        3.663059        0.100756
      -7       5       1        3.179212        3.260061        0.092728
      -6       5       1        0.239214        0.435660        0.435660
      -5       5       1        2.826726        2.853279        0.077707
      -4       5       1        0.319777        0.492950        0.282475
      -3       5       1        0.736008        0.898165        0.228911
      -2       5       1        0.925580        0.770065        0.248337
      -1       5       1        5.282426        5.352476        0.142006
       0       5       1        0.299061        0.523832        0.523832
       1       5       1        0.469488        0.403856        0.403856
       2       5       1        3.252213        3.288769        0.085021
       3       5       1        4.944107        5.055294        0.089713
       4       5       1        2.374854        2.256989        0.074445
       5       5       1        0.518727        0.589067        0.255001
       6       5       1        3.422965        3.438604        0.107989
       7       5       1        0.368522        0.556866        0.316450
       8       5       1        0.759087        0.703989        0.288417
       9       5       1        1.529433        1.397140        0.173253
      10       5       1        2.745228        2.800518        0.107100
      -9       6       1        2.173237        2.339615        0.134485
      -8       6       1        0.993729        0.782240        0.299540
      -7       6       1        6.899451        6.845875        0.104510
      -6       6       1        2.173750        2.062595        0.101040
      -5       6       1        0.177469        0.441135        0.441135
      -4       6       1        0.806388        1.169829        0.533040
      -3       6       1        4.890452        4.869086        0.200039
      -2       6       1        1.186601        1.039567        0.592801
       1       6       1        3.981685        4.175165        0.221559
       2       6       1        1.431059        1.634503        0.418690
       3       6       1        1.873520        1.538343        0.422144
       4       6       1        3.266917        3.228157        0.267414
       5       6       1        3.606780        3.589708        0.116956
       6       6       1        2.341725        2.260619        0.230644
       7       6       1        0.053386        0.470638        0.470638
       8       6       1        1.267580        1.364771        0.262229
      -6       7       1        4.088721        4.150422        0.211259
      -5       7       1        0.472387        1.086232        0.598790
       4       7       1        3.688405        3.871176        0.235794
     -13       0       2        0.125428        0.654828        0.654828
     -12       0       2        5.109136        5.202499        0.254065
     -11       0       2        3.343750        3.208271        0.357481
     -10       0       2        0.097801        0.457712        0.457712
      -9       0       2        3.407045        3.529731        0.080673
      -8       0       2        3.210638        3.233419        0.143274
      -7       0       2        6.473366        6.446860        0.099577
      -6       0       2       22.603571       22.497111        0.256383
      -5       0       2       15.734034       15.962769        0.193812
      -4       0       2       51.618049       52.027877        0.595203
      -3       0       2        6.373143        6.433428        0.101841
      -2       0       2       41.640188       41.717143        0.445361
      -1       0       2       45.833317       46.948482        0.581792
       0       0       2       19.269900       20.324616        0.219392
       1       0       2        5.214757        5.342284        0.093665
       2       0       2       99.388121       99.995000        1.073920
       3       0       2       22.532524       23.137848        0.258162
       4       0       2        0.140692        0.566745        0.220046
       5       0       2       43.401529       43.406106        0.481753
       6       0       2        9.078203        9.084657        0.124300
       7       0       2        9.959978       10.016486        0.115476
       8       0       2        6.592698        6.622839        0.093904
       9       0       2       11.623071       11.770302        0.139309
      10       0       2        2.963446        3.159509        0.098693
      11       0       2        8.698620        9.205053        0.183745
      12       0       2        7.829214        8.178386        0.180574
     -13       1       2        6.666353        6.583996        0.145906
     -12       1       2        1.765724        1.737297        0.118285
     -11       1       2        4.147154        4.358440        0.101446
     -10       1       2        1.285035        1.207601        0.114486
      -9       1       2        2.026483        1.963925        0.078825
      -8       1       2        0.133684        0.423910        0.423910
      -7       1       2       15.768152       15.697771        0.183906
      -6       1       2        4.353518        4.357407        0.071967
      -5       1       2       26.799482       26.567085        0.308372
      -4       1       2       12.462574       12.589281        0.145005
      -3       1       2        9.342763        9.724608        0.117996
      -2       1       2       38.950007       40.109226        0.445388
      -1       1       2       19.820830       20.713764        0.234262
       0       1       2       15.560448       16.170652        0.187536
       1       1       2       34.007909       35.242588        0.395350
       2       1       2        2.739005        2.755377        0.064522
       3       1       2       34.845127       35.799162        0.401563
       4       1       2       22.768910       22.702863        0.256483
       5       1       2       12.654589       12.830822        0.150523
       6       1       2       13.124489       13.012302        0.151120
       7       1       2        0.755264        0.668581        0.127563
       8       1       2        2.519093        2.563962        0.055197
       9       1       2        3.770377        3.870659        0.073555
      10       1       2        0.150235        0.363180        0.363180
      11       1       2        4.906110        5.015576        0.100395
      12       1       2        5.017620        5.264979        0.122508
      13       1       2        2.000249        2.094206        0.288770
     -13       2       2        0.408235        0.478853        0.478853
     -12       2       2        4.020961        4.020572        0.105729
     -11       2       2        0.870601        0.673053        0.334674
     -10       2       2        5.556833        5.645883        0.085937
      -9       2       2        0.187414        0.413884        0.413884
      -8       2       2        6.918828        6.955214        0.087318
      -7       2       2        1.017972        0.942019        0.094434
      -6       2       2       10.801294       10.628264        0.124455
      -5       2       2        1.348868        1.298730        0.082506
      -4       2       2        6.066165        5.937255        0.082941
      -3       2       2       22.246465       22.656125        0.261483
      -2       2       2       36.232964       36.721928        0.415868
      -1       2       2        4.800022        4.816845        0.068583
       0       2       2       18.672516       18.996315        0.229057
       1       2       2        0.245931        0.295973        0.295973
       2       2       2        2.852872        2.981409        0.083410
       3       2       2       27.788568       27.696390        0.323228
       4       2       2       28.819338       28.762476        0.327110
       5       2       2        2.945001        3.127203        0.067220
       6       2       2        0.382127        0.373229        0.235026
       7       2       2        4.370591        4.288823        0.062950
       8       2       2        0.745091        0.438634        0.209287
       9       2       2       10.276201       10.273753        0.118951
      10       2       2        9.248879        9.331131        0.122493
      11       2       2        0.407452        0.455302        0.455302
      12       2       2        0.179427        0.445421        0.445421
     -12       3       2        1.175400        1.232923        0.435239
     -11       3       2        3.052454        2.991906        0.124363
     -10       3       2        4.842071        4.851392        0.092715
      -9       3       2       15.676777       15.637775        0.182032
      -8       3       2        5.040455        5.148009        0.077802
      -7       3       2        2.260914        2.175063        0.063950
      -6       3       2        5.661826        5.619698        0.075241
      -5       3       2        0.552195        0.482908        0.208317
      -4       3       2        6.230618        6.240513        0.091854
      -3       3       2       26.607220       26.858332        0.312899
      -2       3       2       13.746862       13.690508        0.193471
      -1       3       2        9.457100        9.454681        0.112894
       0       3       2       18.004089       17.805055        0.202215
       1       3       2       11.487330       11.516510        0.137143
       2       3       2       15.793821       15.744523        0.190424
       3       3       2        7.675757        7.697207        0.100563
       4       3       2        1.561876        1.535904        0.082219
       5       3       2        3.947244        3.872854        0.066938
       6       3       2        1.573706        1.543341        0.069231
       7       3       2        8.101141        8.131113        0.097683
       8       3       2        5.227327        5.218429        0.079557
       9       3       2        2.581612        2.596921        0.129534
      10       3       2        7.467600        7.484250        0.100078
      11       3       2        1.909136        1.876646        0.129191
      12       3       2        0.749150        0.513030        0.452203
     -11       4       2        2.885538        3.024599        0.120085
     -10       4       2        5.700241        5.867793        0.118794
      -9       4       2        3.163315        3.179623        0.115475
      -8       4       2        7.476998        7.659700        0.168772
      -7       4       2        4.397518        4.422669        0.083314
      -6       4       2        0.033995        0.443058        0.295748
      -5       4       2        0.089322        0.484045        0.234847
      -4       4       2        4.000279        3.818639        0.067505
      -3       4       2        5.625867        5.600714        0.109813
      -2       4       2       13.318364       13.093892        0.149395
      -1       4       2        5.277738        5.251762        0.074600
       0       4       2       12.844357       12.649111        0.171531
       1       4       2       12.699717       12.502000        0.147648
       2       4       2        2.461732        2.314411        0.077919
       3       4       2        2.575569        2.464873        0.108053
       4       4       2        1.297598        1.084297        0.102920
       5       4       2        0.564988        0.476760        0.232629
       6       4       2        8.630587        8.696149        0.105281
       7       4       2        2.240753        2.212465        0.087471
       8       4       2        6.455505        6.522116        0.112748
       9       4       2        6.226457        6.213695        0.121651
      10       4       2        0.146648        0.410609        0.410609
      11       4       2        3.285199        3.045899        0.105508
     -10       5       2        4.551371        4.541696        0.163111
      -9       5       2        0.227189        0.498297        0.381250
      -8       5       2        8.905033        8.859063        0.212041
      -7       5       2        7.466193        7.580963        0.100923
      -6       5       2        1.320258        1.325783        0.123202
      -5       5       2        3.337563        3.325357        0.110081
      -4       5       2        8.053984        7.985737        0.098469
      -3       5       2        2.373932        2.343758        0.117618
      -2       5       2        6.726051        6.693430        0.155769
      -1       5       2       14.530349       14.564340        0.178931
       0       5       2        4.545523        4.706804        0.168522
       1       5       2        5.822267        5.730707        0.129725
       2       5       2        2.595456        2.660357        0.109749
       3       5       2        2.956171        2.853174        0.084094
       4       5       2        1.583153        1.573118        0.106319
       5       5       2        3.764430        3.600833        0.086719
       6       5       2        0.582051        0.624340        0.292828
       7       5       2        6.002812        5.977709        0.097573
       8       5       2        4.539232        4.448595        0.103598
       9       5       2        3.656761        3.598194        0.092484
      10       5       2        1.513721        1.481114        0.184928
      -9       6       2        0.796532        0.507247        0.507247
      -8       6       2        1.459991        1.482228        0.152754
      -7       6       2        2.898423        3.194057        0.094541
      -6       6       2        3.440748        3.572534        0.092592
      -5       6       2        0.915208        1.112924        0.294022
      -4       6       2        3.730054        3.962701        0.223584
      -3       6       2        2.345139        2.050341        0.328424
      -2       6       2        0.598935        1.296958        0.516766
       1       6       2        2.985604        2.823544        0.252707
       2       6       2        4.497946        4.514532        0.202920
       3       6       2        1.843601        1.922108        0.568151
       4       6       2        1.283796        1.217251        0.508167
       5       6       2        3.461658        3.603609        0.264897
       6       6       2        3.722138        3.774122        0.160814
       7       6       2        2.615428        2.685815        0.255053
       8       6       2        3.899970        3.936750        0.122173
      -6       7       2        0.631957        0.733008        0.733008
       3       7       2        3.301128        3.344996        0.259547
       4       7       2        1.574107        1.373463        0.513230
     -13       1       3        0.924260        0.557136        0.557136
     -12       1       3        0.476184        0.635925        0.635925
     -11       1       3        6.285954        6.216028        0.117749
     -10       1       3        2.608512        2.766424        0.077539
      -9       1       3        0.501952        0.463573        0.463573
      -8       1       3        7.352865        7.267118        0.104088
      -7       1       3        3.153724        3.201094        0.067565
      -6       1       3        1.922107        1.943090        0.069004
      -5       1       3       11.878423       12.083874        0.143187
      -4       1       3        2.233163        2.187396        0.071149
      -3       1       3       20.935228       20.958530        0.230771
      -2       1       3        7.575340        7.569478        0.094788
      -1       1       3       30.079153       31.287378        0.369745
       0       1       3        6.883386        6.809405        0.088021
       1       1       3       46.406912       47.457455        0.616767
       2       1       3       35.428775       36.386124        0.406824
       3       1       3       11.071159       10.977249        0.127825
       4       1       3       24.041893       24.064704        0.272479
       5       1       3        2.097102        2.300348        0.078052
       6       1       3        7.873252        7.833518        0.114904
       7       1       3        4.643513        4.590425        0.068147
       8       1       3       15.579256       15.720687        0.177200
       9       1       3        8.863108        8.897753        0.118800
      10       1       3        5.036419        5.141401        0.081065
      11       1       3        5.765468        5.731666        0.119180
      12       1       3        3.180802        3.240370        0.148607
     -13       2       3        1.825730        1.958290        0.148401
     -12       2       3        0.241600        0.421900        0.421900
     -11       2       3        1.953743        2.046143        0.122007
     -10       2       3       11.858824       11.866339        0.142858
      -9       2       3        1.459213        1.322989        0.104712
      -8       2       3        4.525229        4.435087        0.098268
      -7       2       3        7.861999        7.780938        0.107087
      -6       2       3       13.274067       13.076697        0.154623
      -5       2       3        3.392629        3.481953        0.060696
      -4       2       3       14.897725       14.802702        0.176356
      -3       2       3       28.881704       29.141723        0.330614
      -2       2       3        5.244770        5.217854        0.070136
      -1       2       3       21.607150       21.578461        0.240467
       0       2       3        0.421679        0.421307        0.210832
       1       2       3       31.324748       31.570081        0.355180
       2       2       3        6.700482        6.927337        0.102896
       3       2       3       16.968187       16.773789        0.192474
       4       2       3       12.256830       12.161826        0.141842
       5       2       3        8.216378        8.122007        0.104339
       6       2       3        6.383886        6.392965        0.085113
       7       2       3        3.674344        3.598333        0.074415
       8       2       3        3.811815        3.830013        0.064777
       9       2       3        3.958279        3.952721        0.075866
      10       2       3        4.732750        4.801458        0.075466
      11       2       3        1.615901        1.539351        0.149243
      12       2       3        2.445467        2.576509        0.220326
     -12       3       3        3.101992        3.062548        0.129393
     -11       3       3        1.094140        1.067989        0.192889
     -10       3       3        3.155676        3.099048        0.084583
      -9       3       3        5.893367        6.081118        0.100316
      -8       3       3        4.460328        4.473924        0.099453
      -7       3       3        2.767124        2.720533        0.090267
      -6       3       3        1.901452        1.944171        0.066886
      -5       3       3        4.117787        4.066448        0.068073
      -4       3       3        8.259205        8.246029        0.103917
      -3       3       3        3.378405        4.672152        0.111559
      -2       3       3        1.909451        1.915855        0.080671
      -1       3       3        6.283063        6.233859        0.098063
       0       3       3       15.606987       15.716552        0.181752
       1       3       3        0.287898        0.384708        0.268089
       2       3       3        3.616435        3.527322        0.073773
       3       3       3       16.562226       16.559287        0.188887
       4       3       3        2.196409        2.179381        0.067486
       5       3       3        3.562746        3.598194        0.060963
       6       3       3        1.443938        1.372662        0.075318
       7       3       3        6.837953        6.951115        0.090430
       8       3       3        1.225929        1.281757        0.096514
       9       3       3        6.343243        6.372911        0.101947
      10       3       3        3.512350        3.560337        0.086578
      11       3       3        2.051126        1.982952        0.101942
     -12       4       3        2.443138        1.949795        0.228400
     -11       4       3        4.093439        4.097072        0.304843
     -10       4       3        4.393302        4.498444        0.095604
      -9       4       3        7.815890        7.891008        0.103839
      -8       4       3        6.589700        6.557134        0.091455
      -7       4       3        1.329821        1.440243        0.123011
      -6       4       3        4.349067        4.401477        0.081408
      -5       4       3        8.451580        8.391126        0.102158
      -4       4       3       13.020142       12.736562        0.145295
      -3       4       3       12.725294       12.502000        0.144411
      -2       4       3        9.797431        9.760174        0.113569
      -1       4       3        0.331956        0.454093        0.255598
       0       4       3        3.326809        3.412477        0.072118
       1       4       3        6.217417        6.126255        0.101805
       2       4       3       12.443437       12.368913        0.154577
       3       4       3        7.180586        7.011063        0.088708
       4       4       3        2.851606        2.856011        0.070854
       5       4       3        2.075778        1.968883        0.085774
       6       4       3        0.905721        0.771622        0.179591
       7       4       3        1.687742        1.705374        0.096057
       8       4       3        2.497550        2.433988        0.091938
       9       4       3        0.010330        0.635374        0.635374
      10       4       3        2.029138        1.866039        0.112699
      11       4       3        0.792002        0.648922        0.648922
     -10       5       3        0.450476        0.492037        0.492037
      -9       5       3        0.623740        0.478226        0.478226
      -8       5       3        0.211103        0.434741        0.434741
      -7       5       3        3.122650        3.181981        0.089732
      -6       5       3        1.712342        1.743043        0.100667
      -5       5       3        2.833876        2.879132        0.127696
      -4       5       3        2.572371        2.541889        0.121662
      -3       5       3        3.531516        3.444561        0.086734
      -2       5       3        2.991803        3.038816        0.112077
      -1       5       3        1.817333        1.893832        0.102408
       0       5       3        1.824784        1.706722        0.140995
       1       5       3        1.303141        1.275186        0.169790
       2       5       3        1.920959        1.762413        0.134193
       3       5       3        0.259561        0.365377        0.365377
       4       5       3        3.216142        2.981778        0.096418
       5       5       3        1.721556        1.772935        0.105962
       6       5       3        1.394725        1.429510        0.124137
       7       5       3        1.919195        1.878377        0.117496
       8       5       3        3.306459        3.378017        0.109225
       9       5       3        2.046279        2.010373        0.123020
      10       5       3        1.108924        1.248639        0.341611
      -9       6       3        3.523748        3.531147        0.123655
      -8       6       3        1.038907        0.955720        0.241437
      -7       6       3        0.441354        0.549818        0.338868
      -6       6       3        1.067452        1.487649        0.162394
      -5       6       3        7.486936        7.373398        0.263265
      -4       6       3        6.022545        6.251720        0.184183
      -3       6       3        1.609867        1.627329        0.418487
       1       6       3        1.203106        1.131680        0.516782
       2       6       3        6.108726        6.260751        0.116729
       3       6       3        1.325889        1.847106        0.343976
       4       6       3        1.427090        1.586915        0.433226
       5       6       3        2.669156        2.478608        0.129907
       6       6       3        3.850230        3.965224        0.188585
       7       6       3        0.687804        0.491223        0.491223
       8       6       3        2.035715        1.920469        0.164052
       3       7       3        3.837594        3.885228        0.231053
       4       7       3        0.497847        0.729794        0.729794
       5       7       3        2.394970        2.244081        0.296750
     -13       0       4        0.600317        0.652687        0.652687
     -12       0       4       11.288885       11.737121        0.178141
     -11       0       4        5.296237        5.399167        0.140174
     -10       0       4        4.907943        4.814250        0.128954
      -9       0       4       12.834572       12.643971        0.152374
      -8       0       4        3.610417        3.410132        0.071719
      -7       0       4       10.703743       10.647065        0.133265
      -6       0       4        2.897897        2.988946        0.084829
      -5       0       4        7.145465        7.130568        0.099921
      -4       0       4       18.435481       18.554245        0.208946
      -3       0       4       15.391989       15.831298        0.177864
      -2       0       4       74.881234       76.183988        0.824450
      -1       0       4       48.143384       49.299899        0.588504
       0       0       4       13.522752       14.277955        0.167675
       1       0       4       70.306130       72.743591        0.788952
       2       0       4        4.729739        4.942874        0.109655
       3       0       4        7.681656        7.614723        0.108459
       4       0       4       10.071839       10.262553        0.128946
       5       0       4        5.747507        5.783511        0.097388
       6       0       4        2.016537        1.976740        0.100973
       7       0       4       27.687748       27.747793        0.311138
       8       0       4       13.654442       13.654303        0.156155
       9       0       4        3.612170        3.719140        0.162878
      10       0       4        6.433277        6.390383        0.113680
      11       0       4        0.580799        0.595399        0.455757
      12       0       4        4.860147        4.935889        0.211802
     -13       1       4        1.946891        1.876220        0.150879
     -12       1       4        0.541708        0.698570        0.361524
     -11       1       4       10.290323       10.167104        0.128180
     -10       1       4        1.536990        1.590723        0.097204
      -9       1       4        5.495957        5.487076        0.080691
      -8       1       4        9.152079        9.033604        0.114748
      -7       1       4        1.107914        1.103540        0.098154
      -6       1       4        9.481303        9.470850        0.111683
      -5       1       4       16.186745       16.098137        0.194678
      -4       1       4        9.697585        9.653704        0.117038
      -3       1       4       25.171204       25.771496        0.291700
      -2       1       4       31.137095       31.835044        0.367918
      -1       1       4       25.733600       26.770693        0.295988
       0       1       4       64.661599       66.080708        0.726596
       1       1       4       13.363591       13.623142        0.153918
       2       1       4        5.037849        5.152669        0.073693
       3       1       4        5.878522        5.740906        0.078662
       4       1       4        2.810783        2.922328        0.068068
       5       1       4       10.501110       10.482366        0.129106
       6       1       4       12.400574       12.411285        0.144664
       7       1       4        9.953349        9.912114        0.118034
       8       1       4        9.825263        9.915644        0.127744
       9       1       4        2.715840        2.748436        0.144765
      10       1       4        5.305931        5.314603        0.089184
      11       1       4        2.242859        2.263095        0.132368
      12       1       4        1.227973        1.209545        0.201478
     -13       2       4        1.590289        1.579557        0.176133
     -12       2       4        0.502540        0.901831        0.281267
     -11       2       4        5.697890        5.750130        0.096371
     -10       2       4        9.108899        8.995554        0.128819
      -9       2       4        1.012713        1.037497        0.128267
      -8       2       4        6.608461        6.542859        0.085847
      -7       2       4        3.164693        3.277652        0.066266
      -6       2       4        3.994372        3.951455        0.068158
      -5       2       4        8.835715        8.653785        0.110250
      -4       2       4       13.326061       13.306389        0.168658
      -3       2       4        8.615682        8.665160        0.107999
      -2       2       4        8.020463        8.024525        0.105623
      -1       2       4       25.294859       25.339890        0.280959
       0       2       4       22.674974       22.640892        0.265012
       1       2       4        7.470776        7.533724        0.104525
       2       2       4        2.003093        1.793460        0.079926
       3       2       4       15.749326       15.826876        0.183027
       4       2       4        6.441149        6.399297        0.086294
       5       2       4       13.050622       13.054884        0.150234
       6       2       4       11.764474       11.528660        0.144900
       7       2       4        1.182264        1.184652        0.075733
       8       2       4        6.410920        6.404842        0.084636
       9       2       4       10.342994       10.369185        0.128580
      10       2       4        2.040905        2.229058        0.088871
      11       2       4        4.631664        4.604672        0.102117
      12       2       4        3.428662        3.258834        0.111931
     -12       3       4        0.672550        0.697997        0.442263
     -11       3       4        3.590732        3.674507        0.105613
     -10       3       4        5.457520        5.497909        0.088657
      -9       3       4        7.813771        7.799231        0.107612
      -8       3       4        0.148661        0.564535        0.249258
      -7       3       4       14.798784       14.568802        0.175054
      -6       3       4        3.642124        3.760186        0.065866
      -5       3       4        5.658089        5.529647        0.115315
      -4       3       4       25.988358       25.841827        0.299117
      -3       3       4       11.363138       11.536464        0.136903
      -2       3       4        5.152545        5.163042        0.083869
      -1       3       4       12.655093       12.621410        0.145834
       0       3       4       12.542266       12.486393        0.143783
       1       3       4        4.726415        4.862612        0.087468
       2       3       4       24.698137       24.660089        0.282025
       3       3       4       17.289653       17.403448        0.196763
       4       3       4       11.617088       11.510430        0.133699
       5       3       4        3.264391        3.219161        0.059256
       6       3       4        1.013896        1.070187        0.081956
       7       3       4        6.325408        6.378715        0.086418
       8       3       4        5.655164        5.740557        0.086179
       9       3       4        4.415895        4.469787        0.079002
      10       3       4        3.161911        3.098112        0.080613
      11       3       4        2.911273        3.001083        0.141363
     -12       4       4        2.126412        2.063250        0.147004
     -11       4       4        0.458233        0.630397        0.334593
     -10       4       4        0.875872        0.689855        0.319720
      -9       4       4        0.996325        1.049762        0.184545
      -8       4       4        5.843274        5.730096        0.090770
      -7       4       4        2.351613        2.225668        0.088310
      -6       4       4       10.952995       10.764293        0.174203
      -5       4       4        8.384998        8.259782        0.100983
      -4       4       4        1.516664        1.867887        0.090782
      -3       4       4        9.104232        9.112190        0.111856
      -2       4       4        1.076378        1.119017        0.102897
      -1       4       4        1.207518        1.229309        0.102987
       0       4       4        5.883176        6.020050        0.087344
       1       4       4        2.940703        2.975752        0.084403
       2       4       4       12.377900       12.197951        0.158432
       3       4       4       10.627420       10.421612        0.159059
       4       4       4        2.234482        2.291724        0.065696
       5       4       4        8.632718        8.450385        0.110181
       6       4       4        4.303279        4.292785        0.106020
       7       4       4        2.724572        2.567353        0.081191
       8       4       4        2.556975        2.514816        0.089677
       9       4       4        0.334419        0.520577        0.520577
      10       4       4        3.138546        3.170331        0.105531
      11       4       4        4.374716        4.411236        0.122530
     -10       5       4        2.656102        2.546036        0.190765
      -9       5       4        0.547760        0.877439        0.285578
      -8       5       4        0.737553        0.521632        0.340524
      -7       5       4        2.381812        2.363768        0.099171
      -6       5       4       10.393575       10.313583        0.143038
      -5       5       4       13.631143       13.643680        0.158503
      -4       5       4        1.124508        1.022252        0.189426
      -3       5       4        5.280001        5.409713        0.103868
      -2       5       4        3.120224        3.262668        0.153809
      -1       5       4        3.632356        3.631529        0.101798
       0       5       4        8.195801        8.427040        0.113677
       1       5       4       16.134489       16.239766        0.195452
       2       5       4        2.809893        2.838433        0.112282
       3       5       4        0.497187        0.587792        0.247058
       4       5       4        8.332498        8.375022        0.129175
       5       5       4        3.097686        3.218074        0.083748
       6       5       4        6.634647        6.702611        0.094510
       7       5       4        2.558383        2.479093        0.095377
       8       5       4        1.681608        1.603465        0.127389
       9       5       4        1.682734        1.651454        0.159408
      -9       6       4        0.940119        0.857205        0.312228
      -8       6       4        1.557650        1.476652        0.173348
      -7       6       4        1.459529        1.442463        0.171755
      -6       6       4        3.149323        3.186377        0.173571
      -5       6       4        2.839397        2.862167        0.204010
      -4       6       4        3.079348        3.042252        0.264250
      -3       6       4        1.989187        2.191826        0.160373
       0       6       4        1.497364        1.472651        0.414256
       1       6       4        3.883555        4.222322        0.210838
       2       6       4        4.591544        4.591732        0.120155
       3       6       4        1.915585        1.469252        0.431417
       4       6       4        0.623197        0.757298        0.757298
       5       6       4        2.282531        2.151000        0.159217
       6       6       4        0.996810        0.865621        0.347258
       7       6       4        3.512329        3.576870        0.127812
       8       6       4        2.801865        2.880972        0.233747
       3       7       4        1.570522        1.293677        0.513613
       4       7       4        0.510731        0.739932        0.739932
       5       7       4        1.847245        1.265385        0.504925
     -13       1       5        5.546811        5.600268        0.314154
     -12       1       5        7.601743        7.419367        0.116217
     -11       1       5        2.536975        2.400417        0.108147
     -10       1       5        5.319005        5.325786        0.084222
      -9       1       5        2.851898        2.904841        0.067342
      -8       1       5        8.101981        8.063746        0.104475
      -7       1       5        2.548893        2.641041        0.067250
      -6       1       5       16.333112       16.262534        0.184598
      -5       1       5        9.272215        9.189559        0.108425
      -4       1       5        0.239353        0.334963        0.250110
      -3       1       5       24.055316       24.186773        0.272761
      -2       1       5        7.608117        7.505598        0.099519
      -1       1       5        1.674910        1.628343        0.083254
       0       1       5       13.650115       14.076576        0.161477
       1       1       5       17.622320       18.010275        0.202692
       2       1       5        7.419751        7.380041        0.094164
       3       1       5        3.708851        3.796972        0.069641
       4       1       5       15.797135       15.787970        0.194061
       5       1       5        1.889250        1.976689        0.077900
       6       1       5       12.858193       12.902325        0.145366
       7       1       5       10.645399       10.762899        0.124760
       8       1       5        0.117184        0.415331        0.415331
       9       1       5        4.158648        4.156080        0.097262
      10       1       5        3.400292        3.430160        0.080384
      11       1       5        6.174564        6.252759        0.094594
      12       1       5        3.361163        3.171435        0.133014
     -13       2       5        1.947824        2.085761        0.329430
     -12       2       5        4.874425        4.730539        0.152002
     -11       2       5        2.350579        2.143665        0.126786
     -10       2       5        0.401455        0.468188        0.468188
      -9       2       5        4.218099        4.316596        0.083748
      -8       2       5        9.836442        9.783966        0.117633
      -7       2       5        5.423498        5.414425        0.093523
      -6       2       5        3.553198        3.483246        0.070622
      -5       2       5       22.101743       21.915063        0.251730
      -4       2       5        4.179433        4.223150        0.081774
      -3       2       5        2.652895        2.542381        0.091116
      -2       2       5        2.837251        3.002849        0.074334
      -1       2       5       37.207465       37.076542        0.444043
       0       2       5       11.469729       11.452947        0.131728
       1       2       5       15.734262       15.969346        0.180742
       2       2       5       20.689390       20.723175        0.236350
       3       2       5       13.201226       13.263861        0.156229
       4       2       5        1.267957        1.324802        0.112655
       5       2       5        6.386482        6.394685        0.082000
       6       2       5       16.541591       16.348700        0.187327
       7       2       5        1.432333        1.480405        0.074916
       8       2       5        4.739045        4.746262        0.071649
       9       2       5        3.029971        3.054096        0.076496
      10       2       5        5.461649        5.500364        0.142192
      11       2       5        0.532898        0.509313        0.356343
      12       2       5        2.766378        2.817091        0.123431
     -12       3       5        0.394528        0.755381        0.755381
     -11       3       5        4.408670        4.404316        0.094560
     -10       3       5        0.540746        0.458476        0.381664
      -9       3       5        0.152943        0.539259        0.315652
      -8       3       5        1.423560        1.482936        0.109255
      -7       3       5        9.838093        9.733037        0.117320
      -6       3       5        1.412000        1.392013        0.076072
      -5       3       5        3.382999        3.188573        0.085994
      -4       3       5        8.930773        8.772058        0.117522
      -3       3       5        7.795661        7.769749        0.114685
      -2       3       5        4.668219        4.821203        0.088868
      -1       3       5        1.482699        1.562466        0.086661
       0       3       5        6.749609        6.792938        0.088312
       1       3       5        7.960021        7.968940        0.099442
       2       3       5        4.944568        4.897346        0.086525
       3       3       5        0.881165        0.936109        0.135734
       4       3       5        3.287113        3.287248        0.076952
       5       3       5       10.762902       10.671457        0.122050
       6       3       5        0.645042        0.647611        0.145217
       7       3       5        1.662221        1.617251        0.113323
       8       3       5        7.130114        7.212558        0.094694
       9       3       5        2.129082        2.149302        0.112687
      10       3       5        0.825722        0.707036        0.232484
      11       3       5        1.432775        1.581076        0.396677
     -12       4       5        2.506929        2.275038        0.132143
     -11       4       5        0.853509        0.864986        0.262408
     -10       4       5        1.735499        1.662889        0.130375
      -9       4       5        0.170377        0.544334        0.544334
      -8       4       5        2.975501        3.036132        0.105501
      -7       4       5        8.112198        8.009619        0.101459
      -6       4       5       10.500145       10.239629        0.124294
      -5       4       5        6.171646        6.125439        0.096011
      -4       4       5        5.761228        5.697982        0.084605
      -3       4       5        0.840826        0.806102        0.161586
      -2       4       5        9.956729        9.878259        0.124490
      -1       4       5       12.967546       12.949517        0.150689
       0       4       5       14.761870       15.042274        0.182260
       1       4       5       12.139583       12.074353        0.143720
       2       4       5        7.059461        7.072765        0.120930
       3       4       5        1.064565        1.034891        0.100440
       4       4       5        7.506528        7.486187        0.095315
       5       4       5        7.360074        7.345951        0.107789
       6       4       5        6.344446        6.396874        0.101876
       7       4       5        7.721246        7.531069        0.101735
       8       4       5        2.865406        2.875100        0.118345
       9       4       5        0.895892        0.418927        0.418927
      10       4       5        1.593280        1.729248        0.132690
     -10       5       5        2.888246        2.728461        0.318876
      -9       5       5        0.031257        0.450555        0.450555
      -8       5       5        2.038008        2.075909        0.101144
      -7       5       5        1.593879        1.369197        0.195187
      -6       5       5        0.447046        0.567803        0.300595
      -5       5       5        0.701938        0.608605        0.349375
      -4       5       5        0.477280        0.452438        0.452438
      -3       5       5        1.722120        1.661265        0.118605
      -2       5       5        3.451282        3.419357        0.140485
      -1       5       5        0.682322        0.451331        0.451331
       0       5       5        2.920124        2.898689        0.116945
       1       5       5        3.324115        3.097644        0.178021
       2       5       5        1.934136        1.917968        0.140273
       3       5       5        2.306815        2.227555        0.201648
       4       5       5        2.360032        2.301521        0.089260
       5       5       5        0.975927        0.707955        0.239553
       6       5       5        0.026975        0.530943        0.326248
       7       5       5        0.217955        0.512738        0.512738
       8       5       5        0.518577        0.534696        0.387048
       9       5       5        1.646758        1.653814        0.138162
      -9       6       5        3.279356        3.230170        0.120347
      -8       6       5        0.005161        0.578360        0.470193
      -7       6       5        2.015176        2.065769        0.143660
      -6       6       5        5.258155        5.602410        0.111053
      -5       6       5        1.880723        1.884171        0.162544
      -4       6       5        4.055827        3.834319        0.134454
      -3       6       5        1.491675        1.179873        0.667525
       0       6       5        9.032255        9.175456        0.160857
       1       6       5        5.788119        5.658357        0.142199
       2       6       5        0.812932        0.854810        0.620930
       3       6       5        3.188425        3.146554        0.261783
       4       6       5        2.762589        2.719357        0.258097
       5       6       5        4.670720        4.747842        0.193174
       6       6       5        1.830191        1.778848        0.215774
       7       6       5        3.637397        3.643487        0.199507
       8       6       5        0.270636        0.634586        0.634586
       2       7       5        0.083646        0.577321        0.577321
       3       7       5        0.379255        0.642884        0.642884
       4       7       5        1.656550        1.146996        0.548582
     -13       0       6       10.346815        9.793825        0.859453
     -12       0       6        3.636267        4.077499        0.138210
     -11       0       6        1.337290        1.283199        0.159233
     -10       0       6        5.945414        6.048554        0.134164
      -9       0       6        8.410137        8.283055        0.104730
      -8       0       6        0.172898        0.390256        0.390256
      -7       0       6       26.937130       27.079513        0.336289
      -6       0       6       21.538412       21.638161        0.244938
      -5       0       6       18.078036       17.977764        0.239106
      -4       0       6       11.194096       11.267653        0.150999
      -3       0       6        5.799953        6.108682        0.143031
      -2       0       6       21.692589       21.797477        0.288874
      -1       0       6       23.499570       23.881373        0.245596
       0       0       6       52.477477       53.553618        0.713103
       1       0       6       24.979893       24.973986        0.291199
       2       0       6        3.135880        3.185122        0.095138
       3       0       6       40.008560       39.936324        0.516659
       4       0       6        6.162749        6.053346        0.100448
       5       0       6        4.303754        4.163052        0.112990
       6       0       6       10.936783       11.368377        0.146524
       7       0       6        1.877233        1.772625        0.095783
       8       0       6        3.563371        3.709043        0.094904
       9       0       6        8.990365        9.202554        0.122686
      10       0       6        7.213445        7.235123        0.213940
      11       0       6        2.694479        2.473580        0.134051
      12       0       6        7.775969        7.685376        0.153444
     -13       1       6        0.412758        0.575674        0.575674
     -12       1       6        3.629859        3.548662        0.242002
     -11       1       6        0.785523        1.002896        0.151838
     -10       1       6        0.527511        0.585235        0.296271
      -9       1       6        8.037250        7.994936        0.118198
      -8       1       6        2.271639        2.345613        0.063552
      -7       1       6        7.419079        7.395945        0.093343
      -6       1       6       20.769394       20.606067        0.233782
      -5       1       6        3.319986        3.291048        0.067851
      -4       1       6       22.330833       22.149944        0.252455
      -3       1       6        1.090858        0.917388        0.137708
      -2       1       6        4.039322        4.002000        0.067536
      -1       1       6        1.016448        1.106978        0.096137
       0       1       6       29.072340       29.650801        0.332718
       1       1       6       23.963004       24.235717        0.288693
       2       1       6       34.281936       34.557199        0.389232
       3       1       6        3.478013        3.568753        0.071326
       4       1       6       10.601875       10.567403        0.125181
       5       1       6       15.176728       15.178274        0.177941
       6       1       6        7.779362        7.825918        0.095330
       7       1       6        1.705787        1.639482        0.072031
       8       1       6        3.476714        3.448333        0.071648
       9       1       6        4.723240        4.676965        0.078052
      10       1       6        4.822774        4.941053        0.089867
      11       1       6        3.248591        3.259601        0.103654
      12       1       6        6.088026        6.010324        0.113291
     -13       2       6        1.285256        0.960208        0.960208
     -12       2       6        0.905037        1.092016        0.233646
     -11       2       6        4.249289        4.136544        0.102440
     -10       2       6        0.349405        0.524404        0.308303
      -9       2       6        9.903896        9.999200        0.128131
      -8       2       6       12.874795       12.678328        0.145571
      -7       2       6        2.378945        2.412965        0.087927
      -6       2       6        1.797081        1.630245        0.099004
      -5       2       6       15.202082       15.051910        0.174410
      -4       2       6        4.128645        3.998625        0.099009
      -3       2       6       19.519085       19.619123        0.225568
      -2       2       6       14.104115       14.008212        0.182873
      -1       2       6        7.149266        7.139678        0.093970
       0       2       6        3.765355        3.757127        0.065921
       1       2       6       21.273164       21.511625        0.242868
       2       2       6        5.471366        5.511352        0.089636
       3       2       6       11.324923       11.256998        0.137645
       4       2       6        4.425756        4.317522        0.084675
       5       2       6       11.677462       11.510430        0.134139
       6       2       6        2.316575        2.268502        0.057190
       7       2       6        4.100999        4.225281        0.068961
       8       2       6        0.252244        0.349285        0.282203
       9       2       6        2.912004        3.023558        0.109951
      10       2       6        4.656240        4.747736        0.097145
      11       2       6        7.630646        7.602171        0.145764
     -12       3       6        1.648936        1.581076        0.129938
     -11       3       6        3.059978        2.839366        0.160224
     -10       3       6        5.590483        5.575661        0.169184
      -9       3       6        1.655289        1.680595        0.104270
      -8       3       6        9.770920        9.757407        0.119877
      -7       3       6        6.793138        6.758328        0.137377
      -6       3       6        3.965080        4.100975        0.082518
      -5       3       6        3.772555        3.817329        0.085707
      -4       3       6        4.761508        4.803332        0.083269
      -3       3       6        0.431793        0.800875        0.200958
      -2       3       6       32.232948       32.163022        0.397160
      -1       3       6       17.241581       17.315889        0.198354
       0       3       6        0.735414        0.892188        0.126225
       1       3       6       10.987812       10.962208        0.132619
       2       3       6        2.683350        2.517678        0.107034
       3       3       6        7.425293        7.511658        0.109969
       4       3       6       17.419759       17.179639        0.207014
       5       3       6       15.935573       15.735628        0.177672
       6       3       6        0.724777        0.662722        0.148815
       7       3       6        4.510636        4.489878        0.095677
       8       3       6        6.454272        6.514445        0.093464
       9       3       6        6.830537        6.991709        0.093014
      10       3       6        6.401146        6.327243        0.130147
      11       3       6        2.556479        2.735343        0.239887
     -12       4       6        4.104317        4.038316        0.135753
     -11       4       6        4.502178        4.442634        0.103740
     -10       4       6        3.170298        3.310589        0.115124
      -9       4       6        4.892425        5.006795        0.105163
      -8       4       6        3.597545        3.630978        0.115725
      -7       4       6        3.392489        3.384080        0.110856
      -6       4       6        2.438964        2.346870        0.088995
      -5       4       6        0.080833        0.475395        0.450900
      -4       4       6        9.089832        8.894268        0.125574
      -3       4       6        8.709586        8.533756        0.101675
      -2       4       6        3.414365        3.452825        0.100512
      -1       4       6       15.349807       15.043936        0.244273
       0       4       6        4.208518        4.307668        0.079547
       1       4       6        4.688060        4.678034        0.093058
       2       4       6        3.259299        3.221801        0.074421
       3       4       6        0.929260        0.942019        0.109793
       4       4       6        6.172771        6.070914        0.090028
       5       4       6        5.074506        5.067050        0.080268
       6       4       6        1.602641        1.596747        0.096413
       7       4       6        9.327641        9.202989        0.118001
       8       4       6        3.421159        3.609432        0.124464
       9       4       6        3.890204        3.792493        0.168544
      10       4       6        1.662580        1.549548        0.124943
     -10       5       6        4.361705        4.388166        0.113590
      -9       5       6        1.578845        1.462464        0.158968
      -8       5       6        1.097207        1.450310        0.184135
      -7       5       6        4.703796        4.538612        0.106683
      -6       5       6        4.232762        4.298604        0.097890
      -5       5       6        5.113734        5.144609        0.093965
      -4       5       6        4.117544        4.147047        0.090324
      -3       5       6       10.385166       10.467091        0.136070
      -2       5       6        0.361684        0.617981        0.617981
      -1       5       6        9.550881        9.664781        0.141599
       0       5       6       14.560798       14.496206        0.168960
       1       5       6        0.579557        0.491833        0.387910
       2       5       6        2.266992        2.113007        0.203086
       3       5       6        6.640644        6.851277        0.113325
       4       5       6        5.242928        5.248619        0.129537
       5       5       6        4.216243        4.167853        0.093421
       6       5       6       11.603383       11.513036        0.146418
       7       5       6        1.827151        1.616509        0.139146
       8       5       6        4.575829        4.634436        0.098138
       9       5       6        0.471819        0.742092        0.742092
      -9       6       6        1.384405        1.756559        0.338427
      -8       6       6        1.168585        0.833187        0.614098
      -7       6       6        4.223062        4.196070        0.159982
      -6       6       6        1.848568        1.895732        0.169551
      -5       6       6        1.566114        0.936483        0.660077
      -3       6       6        1.709050        1.633156        0.606025
       0       6       6        0.290083        0.578446        0.578446
       1       6       6        3.381687        3.285727        0.132157
       2       6       6        0.846607        0.931612        0.566098
       3       6       6        1.509392        1.256065        0.480630
       4       6       6        0.491905        0.567891        0.567891
       5       6       6        2.900843        2.808006        0.352563
       6       6       6        0.220558        0.740270        0.740270
       7       6       6        3.248527        3.079675        0.340789
       2       7       6        2.584376        2.409689        0.285424
       3       7       6        1.352721        0.972780        0.601296
       4       7       6        4.424326        4.397613        0.198565
     -13       1       7        0.714859        1.024305        0.331484
     -12       1       7        2.114565        2.025586        0.129775
     -11       1       7        2.077957        2.216687        0.099708
     -10       1       7       11.667066       11.635721        0.137895
      -9       1       7        7.109768        7.022749        0.098733
      -8       1       7       12.634641       12.557866        0.144164
      -7       1       7       12.216886       12.176206        0.141257
      -6       1       7        2.800722        2.850474        0.071967
      -5       1       7        1.779028        1.825349        0.076235
      -4       1       7       15.534267       15.478372        0.183275
      -3       1       7       31.225923       30.955129        0.350717
      -2       1       7        9.815349        9.602760        0.116876
      -1       1       7       33.780845       33.944366        0.385761
       0       1       7        9.616273       10.059324        0.122524
       1       1       7        6.973283        7.138557        0.095831
       2       1       7        8.859108        8.961919        0.121162
       3       1       7        9.158648        9.096703        0.110825
       4       1       7        4.856221        4.766970        0.077620
       5       1       7        3.627169        3.672057        0.069696
       6       1       7        5.866617        5.889397        0.083280
       7       1       7        1.879372        1.872378        0.068771
       8       1       7        1.011985        0.850059        0.214764
       9       1       7        6.145599        6.239151        0.089842
      10       1       7        0.172816        0.458912        0.458912
      11       1       7        3.741636        3.856683        0.092775
      12       1       7        2.626386        2.446773        0.312880
     -13       2       7        0.041692        0.461411        0.461411
     -12       2       7        3.233772        3.283596        0.127174
     -11       2       7        4.839377        4.793746        0.101092
     -10       2       7        1.919149        1.952383        0.100816
      -9       2       7        5.165658        5.204805        0.077428
      -8       2       7        4.340259        4.404770        0.070950
      -7       2       7        7.424899        7.323114        0.098503
      -6       2       7        0.906938        0.934773        0.155222
      -5       2       7        7.912972        7.953553        0.104158
      -4       2       7        4.451773        4.455783        0.078226
      -3       2       7       21.641337       21.457400        0.247968
      -2       2       7        9.762813        9.796122        0.120327
      -1       2       7        1.972726        1.928056        0.072982
       0       2       7       19.447994       19.508460        0.227381
       1       2       7       15.094683       15.103973        0.172798
       2       2       7       12.390975       12.600794        0.164556
       3       2       7        3.283129        3.395585        0.089984
       4       2       7       20.821859       20.667608        0.255601
       5       2       7        3.452308        3.307567        0.068740
       6       2       7        1.796896        1.698087        0.065788
       7       2       7        3.164527        3.054128        0.091393
       8       2       7       10.111422       10.245975        0.120759
       9       2       7        2.289492        2.296236        0.079843
      10       2       7        3.379902        3.335266        0.099837
      11       2       7        6.911415        7.000643        0.115659
     -12       3       7        1.941020        1.678481        0.143066
     -11       3       7        3.212495        3.357678        0.109601
     -10       3       7        1.216609        0.800437        0.263409
      -9       3       7        7.656166        7.721852        0.142868
      -8       3       7        5.288482        5.357518        0.086560
      -7       3       7        0.183139        0.321092        0.301092
      -6       3       7        4.856713        4.807078        0.069885
      -5       3       7        6.790277        6.668358        0.097285
      -4       3       7        3.725874        3.771737        0.077146
      -3       3       7        3.220281        3.274599        0.143306
      -2       3       7       15.194173       15.174979        0.180981
      -1       3       7        2.136309        2.172625        0.075723
       0       3       7        1.843270        1.838777        0.080255
       1       3       7        7.367233        7.370685        0.100472
       2       3       7        9.192417        9.188961        0.112783
       3       3       7        2.510552        2.588938        0.083983
       4       3       7        0.802729        0.779487        0.131182
       5       3       7        3.882440        3.873112        0.071534
       6       3       7        3.887883        3.903332        0.078152
       7       3       7        3.217213        3.105254        0.087473
       8       3       7        0.835578        0.773628        0.195009
       9       3       7        1.057425        0.936910        0.169772
      10       3       7        5.750858        5.681813        0.092001
     -12       4       7        0.845477        0.700857        0.370251
     -11       4       7        1.117272        1.198958        0.240783
     -10       4       7        0.247272        0.519808        0.441068
      -9       4       7        1.508223        1.316624        0.176405
      -8       4       7        2.871597        2.972120        0.167660
      -7       4       7        3.284668        3.376685        0.097966
      -6       4       7        0.010281        0.414126        0.334753
      -5       4       7        1.835731        1.783340        0.111245
      -4       4       7        5.382247        5.352850        0.077151
      -3       4       7        6.829689        6.822976        0.092226
      -2       4       7       10.220057       10.075217        0.123333
      -1       4       7        8.956835        8.855902        0.112676
       0       4       7        0.533233        0.617171        0.244344
       1       4       7        1.921287        1.707015        0.109924
       2       4       7        7.228876        7.263057        0.100446
       3       4       7       12.595565       12.488395        0.159161
       4       4       7       10.566299       10.647065        0.144209
       5       4       7        7.480450        7.562936        0.108407
       6       4       7        2.473350        2.307964        0.080993
       7       4       7        0.667377        0.720417        0.279735
       8       4       7        3.513808        3.463524        0.128108
       9       4       7        7.207769        7.216162        0.100827
      10       4       7        4.630452        4.667762        0.093814
     -10       5       7        0.396555        0.491426        0.491426
      -9       5       7        0.289847        0.501896        0.501896
      -8       5       7        3.630755        3.567492        0.114667
      -7       5       7        1.358781        0.960677        0.673797
      -6       5       7        2.707574        2.494554        0.111762
      -5       5       7        2.623421        2.588417        0.190876
      -4       5       7        0.526859        0.959896        0.959896
      -3       5       7        3.427453        3.666333        0.295428
      -2       5       7        0.860000        0.895935        0.895935
      -1       5       7        1.646361        1.864672        0.183244
       0       5       7        0.255910        0.390512        0.390512
       1       5       7        1.660694        1.492850        0.345156
       2       5       7        0.843513        0.856913        0.307186
       3       5       7        3.555313        3.351418        0.108117
       4       5       7        0.575583        0.597662        0.334034
       5       5       7        1.948442        1.890053        0.144974
       6       5       7        2.782523        2.878784        0.319976
       7       5       7        0.832891        0.793032        0.478390
       8       5       7        2.375749        2.344909        0.228119
       9       5       7        0.554512        0.595735        0.595735
      -9       6       7        0.030264        0.688912        0.688912
      -8       6       7        1.920552        1.903628        0.329176
      -7       6       7        2.689689        2.568949        0.235025
      -3       6       7        1.425175        1.272792        0.701128
       0       6       7        0.905854        0.847526        0.847526
       1       6       7        0.929452        1.189201        0.481247
       2       6       7        4.020147        4.058818        0.202524
       3       6       7        6.553749        6.766166        0.175491
       4       6       7        1.491194        1.274912        0.501543
       5       6       7        5.804349        5.764720        0.268813
       6       6       7        2.438753        2.370548        0.139921
       7       6       7        3.182682        3.116248        0.166553
       2       7       7        3.063126        2.687657        0.252929
       3       7       7        0.301019        0.693397        0.693397
     -13       0       8        3.223904        3.092814        0.119079
     -12       0       8        0.696352        0.739053        0.349695
     -11       0       8       16.024316       15.897170        0.200992
     -10       0       8        7.206066        7.206455        0.098080
      -9       0       8        3.474289        3.472463        0.078203
      -8       0       8       11.900031       11.730303        0.141946
      -7       0       8        0.891487        0.698284        0.261706
      -6       0       8        1.734336        1.516542        0.121408
      -5       0       8       28.232722       28.210105        0.325162
      -4       0       8       40.414110       39.857747        0.443917
      -3       0       8        7.735392        7.860025        0.143290
      -2       0       8       35.031141       35.093162        0.410745
      -1       0       8       36.602570       36.512053        0.474156
       0       0       8       28.365602       28.349603        0.318192
       1       0       8       14.103244       13.894963        0.158879
       2       0       8       17.087317       16.780942        0.201135
       3       0       8        5.641394        5.432955        0.099476
       4       0       8        1.797973        1.809116        0.121218
       5       0       8       20.277757       20.051933        0.251175
       6       0       8        6.631173        6.664983        0.092236
       7       0       8       11.100779       11.208479        0.132379
       8       0       8        9.085298        9.305643        0.249430
       9       0       8        0.314167        0.524500        0.524500
      10       0       8        1.797787        2.037253        0.151305
      11       0       8        0.242977        0.650077        0.413434
     -13       1       8        3.428765        3.499286        0.204138
     -12       1       8        6.038605        5.928491        0.097453
     -11       1       8        2.012920        2.026154        0.122841
     -10       1       8        7.531031        7.608811        0.096953
      -9       1       8        3.759966        3.756062        0.067973
      -8       1       8        4.166497        4.154155        0.067224
      -7       1       8        0.090121        0.434511        0.434511
      -6       1       8        2.965937        2.918013        0.075813
      -5       1       8        7.021217        6.975815        0.090323
      -4       1       8       22.110497       21.904337        0.291147
      -3       1       8        5.041374        4.804581        0.081341
      -2       1       8       28.373611       28.231543        0.319359
      -1       1       8       15.909744       16.095030        0.181200
       0       1       8        8.609812        8.458842        0.108093
       1       1       8       15.896938       16.179617        0.184930
       2       1       8       11.328296       11.444213        0.156609
       3       1       8       10.352483       10.260117        0.127003
       4       1       8        8.892642        8.862336        0.115622
       5       1       8        2.071329        2.126429        0.069076
       6       1       8       11.011013       10.920623        0.129423
       7       1       8       11.612673       11.658044        0.137194
       8       1       8        7.534395        7.631841        0.122048
       9       1       8        2.243608        2.293687        0.080635
      10       1       8        1.997390        1.977979        0.108594
      11       1       8        0.900515        0.659318        0.517543
     -13       2       8        2.710106        2.755050        0.230926
     -12       2       8        3.676967        3.585666        0.108167
     -11       2       8        0.140720        0.514684        0.514684
     -10       2       8        5.185262        5.126500        0.080313
      -9       2       8       12.608594       12.548307        0.152743
      -8       2       8        4.448988        4.498555        0.069334
      -7       2       8        6.878727        6.795587        0.105744
      -6       2       8        6.212170        6.237227        0.091334
      -5       2       8        2.185623        2.220608        0.084233
      -4       2       8       15.164163       15.097020        0.184609
      -3       2       8       28.504654       28.470687        0.330147
      -2       2       8        9.028623        8.864762        0.110620
      -1       2       8       11.458372       11.411836        0.137972
       0       2       8        1.057800        1.315409        0.106153
       1       2       8        3.884603        4.033609        0.076084
       2       2       8       12.526171       12.312595        0.144193
       3       2       8       17.060562       16.999118        0.236063
       4       2       8        1.579558        1.532775        0.085053
       5       2       8        6.356224        6.246999        0.079261
       6       2       8        4.017577        3.848376        0.068826
       7       2       8        4.668885        4.610857        0.078308
       8       2       8        3.663100        3.736041        0.089947
       9       2       8        2.598565        2.640246        0.126424
      10       2       8        3.060186        3.160206        0.094981
      11       2       8        2.777164        2.702906        0.111979
     -12       3       8        0.269498        0.535910        0.525910
     -11       3       8        0.454962        0.482079        0.482079
     -10       3       8        4.235288        4.232848        0.119212
      -9       3       8        4.514784        4.592276        0.122936
      -8       3       8        7.848302        7.895062        0.107187
      -7       3       8        0.440743        0.422019        0.232282
      -6       3       8       10.777273       10.668646        0.122556
      -5       3       8        2.420774        2.480121        0.063595
      -4       3       8        0.955751        0.943822        0.120718
      -3       3       8        6.988003        7.036121        0.144677
      -2       3       8        8.472878        8.600930        0.123843
      -1       3       8        4.190642        4.180789        0.074940
       0       3       8       16.842577       16.761563        0.203484
       1       3       8        8.367194        8.408210        0.112971
       2       3       8        2.166397        2.175017        0.079975
       3       3       8       18.007038       17.777514        0.225876
       4       3       8       12.497545       12.244182        0.143356
       5       3       8        3.038751        3.027094        0.065811
       6       3       8        4.307572        4.464751        0.074990
       7       3       8        5.929324        6.035313        0.085187
       8       3       8        3.288951        3.381716        0.082019
       9       3       8        7.031601        7.161983        0.100114
      10       3       8        8.558796        8.681820        0.112981
     -12       4       8        1.284536        1.188613        0.227936
     -11       4       8        0.560405        0.763806        0.325628
     -10       4       8        3.152258        3.209206        0.109206
      -9       4       8        3.561373        3.495712        0.120212
      -8       4       8        3.563174        3.507991        0.101967
      -7       4       8        8.783585        8.696896        0.110162
      -6       4       8        4.372839        4.283457        0.107933
      -5       4       8        8.377297        8.387610        0.103287
      -4       4       8        3.564218        3.477787        0.074406
      -3       4       8        1.244415        0.970670        0.151341
      -2       4       8        1.280432        1.346922        0.123934
      -1       4       8        4.926163        4.759097        0.084484
       0       4       8        4.058514        4.115580        0.155782
       1       4       8       13.066509       12.846400        0.147581
       2       4       8        3.858070        4.008616        0.077713
       3       4       8        7.582942        7.565844        0.097712
       4       4       8        7.861310        7.787747        0.099444
       5       4       8        0.471699        0.454973        0.356484
       6       4       8        0.530606        0.562317        0.273873
       7       4       8        0.414786        0.692892        0.338069
       8       4       8        0.496477        0.631031        0.323785
       9       4       8        6.025573        6.004165        0.124199
      10       4       8        1.350317        1.129070        0.463037
     -10       5       8        0.825610        1.061084        0.226039
      -9       5       8        1.348553        1.362204        0.180214
      -8       5       8        4.987950        4.726415        0.210222
      -7       5       8        0.351016        1.103540        0.578183
      -6       5       8        6.728838        6.733201        0.144271
      -5       5       8        4.333523        4.375843        0.244015
      -4       5       8        4.758656        4.927677        0.266668
      -3       5       8        1.293067        1.560096        0.218642
      -2       5       8        1.684957        1.657770        0.212121
      -1       5       8        1.776910        1.672364        0.547419
       0       5       8        4.290962        3.932684        0.279466
       1       5       8        4.790670        5.005897        0.304833
       2       5       8       14.478136       14.503793        0.178640
       3       5       8        1.978634        2.233204        0.106587
       4       5       8        2.396792        2.197840        0.161937
       5       5       8        4.674068        4.666798        0.107412
       6       5       8        1.409654        1.525910        0.229144
       7       5       8        3.312873        3.573933        0.173933
       8       5       8        7.794055        8.029944        0.123934
      -9       6       8        0.748525        0.707319        0.707319
      -8       6       8        1.142666        1.283004        0.471216
      -7       6       8        3.621865        4.009988        0.225678
       2       6       8        1.347061        1.289574        0.468294
       3       6       8        0.965752        0.621772        0.621772
       4       6       8        2.537765        2.528359        0.260100
       5       6       8        1.451887        1.820989        0.157048
       6       6       8        1.641989        1.486943        0.194581
       7       6       8        2.913559        3.009701        0.233426
       3       7       8        1.860414        1.895864        0.327744
     -13       1       9        0.041562        0.475289        0.475289
     -12       1       9        5.907859        5.774253        0.097634
     -11       1       9        4.280887        4.316364        0.084934
     -10       1       9        5.294004        5.328133        0.080562
      -9       1       9        7.072449        7.065338        0.089881
      -8       1       9        6.186237        6.146950        0.084030
      -7       1       9        5.554932        5.507813        0.073017
      -6       1       9       11.222752       11.265434        0.131701
      -5       1       9       27.441116       27.277647        0.310815
      -4       1       9       11.358191       11.096846        0.129623
      -3       1       9       13.030568       13.044539        0.149967
      -2       1       9        7.749501        7.879784        0.098653
      -1       1       9       22.145552       21.813528        0.251756
       0       1       9       10.235685       10.179391        0.120564
       1       1       9       23.085096       22.900655        0.257113
       2       1       9       22.343854       22.166642        0.253860
       3       1       9        2.123801        2.018118        0.077757
       4       1       9        7.578797        7.526686        0.096746
       5       1       9        2.291548        2.392446        0.057323
       6       1       9        9.793789        9.851041        0.114974
       7       1       9        0.524232        0.431277        0.260105
       8       1       9        5.385604        5.371685        0.081127
       9       1       9        2.487525        2.527073        0.088119
      10       1       9        1.786173        1.941855        0.109370
      11       1       9        2.068272        2.201613        0.120075
     -13       2       9        2.122563        2.111942        0.376258
     -12       2       9        3.560221        3.712412        0.115051
     -11       2       9        0.173570        0.483735        0.483735
     -10       2       9        6.362716        6.306267        0.088068
      -9       2       9        1.838498        1.855829        0.104515
      -8       2       9        2.018803        1.984061        0.072988
      -7       2       9        6.854416        6.821583        0.097522
      -6       2       9        9.448569        9.207931        0.109085
      -5       2       9        0.650556        0.525928        0.289919
      -4       2       9        6.117479        6.082598        0.091521
      -3       2       9       12.205729       12.185647        0.174403
      -2       2       9        6.963499        6.935344        0.088812
      -1       2       9        4.811092        4.632170        0.074649
       0       2       9       12.425358       12.340989        0.147958
       1       2       9        4.655577        4.609989        0.075234
       2       2       9       14.778442       14.641721        0.181431
       3       2       9        2.586833        2.620343        0.098658
       4       2       9        6.312486        6.366475        0.082368
       5       2       9        5.406241        5.304432        0.092331
       6       2       9        9.974891        9.952738        0.117648
       7       2       9        7.679049        7.628171        0.100091
       8       2       9        0.716937        0.610164        0.250720
       9       2       9        6.782415        6.848138        0.102028
      10       2       9        1.174769        1.134989        0.191909
      11       2       9        1.596911        1.487414        0.386778
     -12       3       9        0.047310        0.496488        0.496488
     -11       3       9        2.083216        1.943914        0.140472
     -10       3       9        1.735995        1.689645        0.126763
      -9       3       9        2.068572        2.176901        0.097358
      -8       3       9        3.912131        3.965224        0.068687
      -7       3       9        5.240039        5.176872        0.072560
      -6       3       9        9.360566        9.386799        0.111078
      -5       3       9        0.293616        0.419166        0.419166
      -4       3       9       10.405885       10.239141        0.148055
      -3       3       9        3.584469        3.696620        0.079439
      -2       3       9        4.697400        4.757205        0.127950
      -1       3       9        1.966402        1.965095        0.085734
       0       3       9       10.971928       10.905503        0.149110
       1       3       9        5.363024        5.270009        0.186999
       2       3       9        1.891285        1.923928        0.071848
       3       3       9       10.084420       10.192644        0.120902
       4       3       9        4.110057        4.120073        0.066803
       5       3       9        0.879399        0.953887        0.111509
       6       3       9        2.978065        2.931825        0.076269
       7       3       9        5.494344        5.435531        0.082215
       8       3       9        0.452118        0.686294        0.585796
       9       3       9        0.414158        0.424971        0.424971
      10       3       9        1.434478        1.385027        0.138793
     -12       4       9        2.118848        2.085186        0.411358
     -11       4       9        2.812589        2.720074        0.260846
     -10       4       9        3.030267        3.066138        0.137742
      -9       4       9        2.270520        2.316441        0.133095
      -8       4       9        0.465442        0.573236        0.314007
      -7       4       9        3.851341        3.780212        0.084674
      -6       4       9        0.498119        0.435086        0.326458
      -5       4       9        0.018705        0.486518        0.486518
      -4       4       9        2.479547        2.459370        0.092262
      -3       4       9        1.175883        1.060566        0.179941
      -2       4       9        0.632594        0.955510        0.173206
      -1       4       9        2.031746        2.242900        0.105027
       0       4       9        4.193125        4.204640        0.095747
       1       4       9        6.032706        5.903050        0.088327
       2       4       9        4.309930        4.318680        0.086660
       3       4       9        5.156704        5.044502        0.081741
       4       4       9        1.695820        1.760114        0.103219
       5       4       9        4.781439        4.821203        0.080845
       6       4       9        4.737478        4.751526        0.128216
       7       4       9        5.536397        5.577724        0.106069
       8       4       9        6.211211        6.157922        0.164092
       9       4       9        3.832303        3.958535        0.101593
     -10       5       9        0.501884        0.609344        0.372701
      -9       5       9        3.216032        3.263281        0.140301
      -8       5       9        0.028477        0.566745        0.566745
      -7       5       9        0.354811        0.878635        0.695332
      -6       5       9        1.921849        1.821510        0.527292
      -5       5       9        2.906222        2.947779        0.388130
      -4       5       9        0.730843        1.668712        0.560921
      -3       5       9        3.445106        3.505852        0.210401
      -2       5       9        1.565617        1.838695        0.262434
      -1       5       9        4.403154        4.271534        0.326917
       0       5       9        0.613190        0.706965        0.706965
       1       5       9        1.464828        1.282887        0.650590
       2       5       9        3.924217        3.665651        0.117835
       3       5       9        1.073516        0.537494        0.349345
       4       5       9        0.049494        0.803306        0.803306
       5       5       9        1.052693        0.633877        0.424354
       6       5       9        1.965475        2.080937        0.251866
       7       5       9        0.122638        0.733212        0.442179
       8       5       9        2.761995        2.738284        0.178421
      -8       6       9        1.028108        0.879943        0.588224
      -7       6       9        2.457408        2.399083        0.252388
       3       6       9        1.349556        1.154036        0.518584
       4       6       9        2.177154        2.273873        0.284954
       5       6       9        2.693976        2.737261        0.124791
       6       6       9        1.192018        1.245472        0.352387
     -13       0      10        1.262748        0.829397        0.530065
     -12       0      10        2.738010        2.465117        0.251296
     -11       0      10        4.798897        4.808118        0.198021
     -10       0      10        5.807999        5.948529        0.133291
      -9       0      10       12.285121       12.391529        0.147755
      -8       0      10        4.443970        4.425833        0.080491
      -7       0      10        1.977874        2.061626        0.087493
      -6       0      10       28.732918       28.442574        0.331544
      -5       0      10       16.897334       16.755894        0.192380
      -4       0      10        2.315110        2.177246        0.128100
      -3       0      10        3.530505        3.479368        0.087760
      -2       0      10       23.221587       22.758075        0.258075
      -1       0      10        2.929968        2.800946        0.086724
       0       0      10       33.546580       33.266800        0.367104
       1       0      10       43.284445       42.983602        0.473250
       2       0      10        9.754710        9.685608        0.225745
       3       0      10        1.844274        1.808978        0.198201
       4       0      10        3.480996        3.635657        0.117419
       5       0      10       14.172301       14.045996        0.163993
       6       0      10        9.914445        9.746794        0.132638
       7       0      10       13.215390       13.137351        0.161219
       8       0      10        1.594113        1.675619        0.130951
       9       0      10        6.298855        6.297777        0.114574
      10       0      10        5.975547        6.095080        0.174523
      11       0      10        1.593044        1.508575        0.216639
     -13       1      10        3.245371        3.218851        0.128867
     -12       1      10        2.940782        2.844433        0.104251
     -11       1      10        3.377267        3.166228        0.125998
     -10       1      10        4.283213        4.356145        0.099151
      -9       1      10        1.826817        1.806101        0.077662
      -8       1      10       10.149823       10.147906        0.118948
      -7       1      10        9.218810        9.172677        0.107910
      -6       1      10       12.040248       11.790250        0.141645
      -5       1      10        8.544868        8.471186        0.105483
      -4       1      10        0.348485        0.364829        0.281762
      -3       1      10        3.094814        3.069251        0.109420
      -2       1      10        9.489489        9.463350        0.111024
      -1       1      10        0.315868        0.292233        0.292233
       0       1      10       20.358379       20.151427        0.226568
       1       1      10       14.286815       14.231655        0.162540
       2       1      10       10.833617       10.740577        0.128320
       3       1      10       15.427146       15.478049        0.177722
       4       1      10        0.844740        0.745788        0.264540
       5       1      10        1.436026        1.535090        0.068052
       6       1      10        0.960886        1.008712        0.092961
       7       1      10        3.100412        3.166544        0.073325
       8       1      10        7.379970        7.408036        0.106940
       9       1      10        5.223912        5.170397        0.099006
      10       1      10        3.987809        3.869108        0.092602
      11       1      10        4.101122        4.034476        0.089226
     -13       2      10        3.530691        3.799474        0.208513
     -12       2      10        0.616173        0.689565        0.373495
     -11       2      10        1.816219        1.921067        0.111095
     -10       2      10        1.462106        1.366711        0.119114
      -9       2      10        3.972953        3.939035        0.076264
      -8       2      10        5.731974        5.831638        0.081160
      -7       2      10       14.994262       14.780392        0.167042
      -6       2      10        5.292398        5.112142        0.070119
      -5       2      10        0.139528        0.413280        0.413280
      -4       2      10        9.231616        9.264826        0.115782
      -3       2      10        5.585881        5.513075        0.106505
      -2       2      10       15.904252       15.882065        0.193535
      -1       2      10       22.951057       22.986518        0.260981
       0       2      10        8.593999        8.469238        0.104312
       1       2      10        3.489365        3.386296        0.079031
       2       2      10       14.680046       14.539945        0.167054
       3       2      10        5.597033        5.486893        0.077642
       4       2      10       10.812665       10.794443        0.124860
       5       2      10       10.572969       10.674268        0.122017
       6       2      10        2.178766        2.243101        0.082638
       7       2      10        1.743588        1.630644        0.093016
       8       2      10        6.754099        6.745443        0.095029
       9       2      10        2.561127        2.609368        0.107349
      10       2      10        4.397331        4.283457        0.176511
     -12       3      10        0.456329        0.646993        0.646993
     -11       3      10        6.025930        6.037798        0.168215
     -10       3      10        4.847892        4.637348        0.253514
      -9       3      10        3.793972        3.742993        0.077478
      -8       3      10        5.336441        5.369916        0.089102
      -7       3      10        5.736754        5.587397        0.081945
      -6       3      10        1.154205        1.126321        0.103776
      -5       3      10        4.326339        4.409762        0.076172
      -4       3      10       13.605489       13.366376        0.158424
      -3       3      10        7.482888        7.413973        0.098510
      -2       3      10        7.978651        7.934734        0.134221
      -1       3      10        9.490192        9.533100        0.118165
       0       3      10        1.984443        2.014820        0.088243
       1       3      10        1.487389        1.518585        0.141450
       2       3      10        2.776792        2.824447        0.070722
       3       3      10        0.907349        0.699500        0.184136
       4       3      10        5.168876        5.102548        0.075422
       5       3      10       10.518748       10.457533        0.141042
       6       3      10        9.701858        9.685660        0.117431
       7       3      10        2.277941        2.149930        0.087432
       8       3      10        2.807057        2.798517        0.089717
       9       3      10        2.981480        2.969124        0.117195
      10       3      10        1.800442        1.987536        0.157891
     -11       4      10        3.383494        3.408812        0.186236
     -10       4      10        4.608456        4.324350        0.182128
      -9       4      10        1.329754        0.970927        0.349156
      -8       4      10        0.878273        0.862844        0.228258
      -7       4      10        0.821550        0.914330        0.191143
      -6       4      10        2.339328        2.145134        0.106213
      -5       4      10        8.391626        8.482570        0.110534
      -4       4      10        2.859184        2.839454        0.094586
      -3       4      10       10.472337       10.412012        0.141180
      -2       4      10        8.363952        8.328325        0.109931
      -1       4      10        0.030126        0.473498        0.473498
       0       4      10        6.889247        6.994569        0.117361
       1       4      10        0.340470        0.528110        0.528110
       2       4      10        2.205827        2.293142        0.077990
       3       4      10        5.677585        5.589275        0.085459
       4       4      10        2.048072        2.186733        0.101955
       5       4      10        6.786199        6.580502        0.143732
       6       4      10        7.457893        7.401081        0.228076
       7       4      10        1.028669        1.014002        0.280381
       8       4      10        4.148820        4.089254        0.117605
       9       4      10        1.807343        1.779157        0.137481
     -10       5      10        1.372788        1.479324        0.223418
      -9       5      10        1.644590        1.138508        0.592339
      -6       5      10        6.699661        6.711110        0.256577
      -5       5      10        3.259566        3.477068        0.130726
      -4       5      10        5.982770        5.941044        0.368253
      -3       5      10        3.813826        3.823611        0.145568
      -2       5      10        3.216386        3.332717        0.154510
      -1       5      10        6.474116        6.351299        0.244090
       0       5      10        0.792892        0.823772        0.823772
       1       5      10        2.451712        2.215829        0.488404
       2       5      10        3.117170        3.174744        0.378675
       3       5      10        0.322867        0.472652        0.472652
       4       5      10        6.782733        6.764170        0.107144
       5       5      10        0.766502        0.624099        0.449171
       6       5      10        1.066621        1.022399        0.282669
       7       5      10        7.956952        8.016920        0.122491
       8       5      10        1.494488        1.294720        0.438916
      -8       6      10        0.199487        0.604731        0.604731
       4       6      10        0.099337        0.609016        0.609016
       5       6      10        0.514064        0.778717        0.348020
       6       6      10        4.599944        4.691588        0.176281
     -13       1      11        0.059896        0.447884        0.447884
     -12       1      11        1.786836        1.806931        0.127526
     -11       1      11        3.413638        3.364224        0.097268
     -10       1      11        2.407804        2.351127        0.075759
      -9       1      11        4.412517        4.526367        0.076536
      -8       1      11        2.173241        2.268854        0.067764
      -7       1      11       11.576293       11.416655        0.137470
      -6       1      11        3.475678        3.268639        0.073799
      -5       1      11        0.861875        0.857963        0.187441
      -4       1      11        2.120759        2.046509        0.074404
      -3       1      11       21.242689       21.009760        0.236459
      -2       1      11       15.209721       15.063532        0.173603
      -1       1      11       14.420725       14.300000        0.162108
       0       1      11       23.772216       23.591312        0.287879
       1       1      11        0.321961        0.519038        0.296327
       2       1      11        2.202452        2.254928        0.080968
       3       1      11        6.254552        6.135634        0.086253
       4       1      11       18.947280       18.700535        0.211349
       5       1      11        9.152457        9.058918        0.105818
       6       1      11        9.648004        9.630005        0.114754
       7       1      11        6.930234        6.893185        0.099732
       8       1      11        4.136412        4.243466        0.083297
       9       1      11        0.790040        0.730958        0.271720
      10       1      11        3.458207        3.536524        0.093560
     -13       2      11        0.008563        0.477074        0.477074
     -12       2      11        5.098878        5.063201        0.115979
     -11       2      11        2.486494        2.555073        0.087868
     -10       2      11        5.843949        5.901102        0.091627
      -9       2      11        0.282866        0.474025        0.474025
      -8       2      11        7.753985        7.663811        0.097174
      -7       2      11        8.131268        8.048664        0.097375
      -6       2      11        0.863293        0.861916        0.134180
      -5       2      11       10.654251       10.374488        0.119733
      -4       2      11        4.585949        4.663690        0.135445
      -3       2      11        8.166608        8.083687        0.111548
      -2       2      11        6.078563        5.995415        0.082801
      -1       2      11       14.392268       14.287757        0.165434
       0       2      11        1.837874        1.857391        0.078205
       1       2      11        4.828237        4.884772        0.079463
       2       2      11        9.504768        9.425444        0.113516
       3       2      11        5.154657        5.112045        0.071013
       4       2      11        1.963230        1.898736        0.092303
       5       2      11        5.565790        5.461319        0.082006
       6       2      11        4.063178        3.978442        0.105846
       7       2      11        5.402424        5.394812        0.088401
       8       2      11        0.618288        0.431509        0.403225
       9       2      11        5.070172        5.140623        0.112004
      10       2      11        1.823970        1.943039        0.136938
     -12       3      11        2.176158        1.967460        0.158787
     -11       3      11        3.495535        3.487549        0.110568
     -10       3      11        0.177885        0.404104        0.404104
      -9       3      11        1.609061        1.785777        0.095748
      -8       3      11        4.295818        4.459148        0.073261
      -7       3      11        0.934334        0.998949        0.165463
      -6       3      11        3.593940        3.550915        0.071979
      -5       3      11        1.324153        1.393270        0.099052
      -4       3      11        7.688277        7.792176        0.136851
      -3       3      11        1.958128        2.001375        0.078538
      -2       3      11        7.625520        7.474691        0.110181
      -1       3      11       10.833852       10.688779        0.134159
       0       3      11        2.062796        2.056648        0.097949
       1       3      11        6.687159        6.634003        0.111504
       2       3      11        0.861959        0.678380        0.319911
       3       3      11        6.773754        6.805659        0.098275
       4       3      11        0.886218        0.972728        0.144417
       5       3      11        7.967405        7.897848        0.116460
       6       3      11        2.394362        2.396435        0.104165
       7       3      11        0.126466        0.510784        0.510784
       8       3      11        4.140909        4.251235        0.117956
       9       3      11        3.357645        3.441366        0.125495
     -11       4      11        0.402613        0.454313        0.454313
     -10       4      11        0.027053        0.680882        0.680882
      -9       4      11        4.183360        4.217227        0.323642
      -8       4      11        7.940989        7.902721        0.109904
      -7       4      11        6.423549        6.488760        0.175440
      -6       4      11        4.527107        4.413842        0.135992
      -5       4      11        0.995140        0.994535        0.183363
      -4       4      11        0.516195        0.538795        0.350912
      -3       4      11        3.286442        3.131884        0.095538
      -2       4      11        7.097604        7.195763        0.102597
      -1       4      11        2.840521        2.881180        0.109322
       0       4      11        1.458509        1.636551        0.155336
       1       4      11        2.087302        2.062377        0.100006
       2       4      11        0.786494        0.413159        0.413159
       3       4      11        0.057519        0.471699        0.471699
       4       4      11        1.184301        1.168075        0.148026
       5       4      11        2.641403        2.639583        0.101159
       6       4      11        2.385983        2.521170        0.126906
       7       4      11        0.110765        0.667907        0.667907
       8       4      11        0.734321        0.573236        0.573236
       9       4      11        0.736181        0.709859        0.643527
     -10       5      11        1.781731        1.296765        0.596123
      -6       5      11        1.126441        1.196704        0.427743
      -5       5      11        0.358391        0.436119        0.436119
      -4       5      11        1.976964        1.641737        0.244096
      -3       5      11        2.017601        1.762413        0.231694
      -2       5      11        1.246250        1.193147        0.342442
      -1       5      11        2.065429        2.086960        0.509018
       0       5      11        3.285774        3.532846        0.350080
       1       5      11        1.603903        1.076011        0.753676
       2       5      11        0.923670        0.654599        0.427443
       3       5      11        0.053028        0.557405        0.557405
       4       5      11        4.570469        4.468109        0.184419
       5       5      11        0.048078        0.484768        0.484768
       6       5      11        0.098865        0.431856        0.431856
       7       5      11        1.889844        1.971116        0.153783
      -8       6      11        1.374350        1.559968        0.368079
      -4       6      11        1.053869        1.017202        0.497394
       5       6      11        0.922756        0.621289        0.388480
     -12       0      12        5.030731        5.111947        0.187823
     -11       0      12        2.724716        2.614842        0.347972
     -10       0      12        5.889677        5.821941        0.097345
      -9       0      12        0.009944        0.390768        0.390768
      -8       0      12        2.929391        2.962583        0.085780
      -7       0      12        3.987838        3.993119        0.074318
      -6       0      12        0.139731        2.178555        0.144544
      -5       0      12       11.078991       11.112605        0.142646
      -4       0      12       26.136656       25.990575        0.390575
      -3       0      12       20.113320       20.045199        0.235858
      -2       0      12        6.840317        6.828250        0.092747
      -1       0      12       17.596899       17.237169        0.191349
       0       0      12        6.046209        6.321867        0.106483
       1       0      12        4.130124        4.845204        0.274536
       2       0      12       14.766368       14.757032        0.186171
       3       0      12       27.931183       27.555217        0.425529
       4       0      12        2.816334        2.775554        0.071964
       5       0      12        7.115522        7.121868        0.126012
       6       0      12       16.348891       16.274827        0.188808
       7       0      12        7.188935        6.984125        0.117685
       8       0      12        8.591789        8.546812        0.117874
       9       0      12        5.113066        4.911619        0.129987
      10       0      12        5.918673        5.948445        0.249586
     -13       1      12        3.226189        3.130096        0.160971
     -12       1      12        4.534250        4.535416        0.109922
     -11       1      12        6.342348        6.344289        0.093769
     -10       1      12        3.389669        3.292719        0.091626
      -9       1      12        0.467235        0.450444        0.284312
      -8       1      12        2.281404        2.208461        0.073022
      -7       1      12        2.881345        2.769170        0.066153
      -6       1      12       10.929653       10.736387        0.125072
      -5       1      12        8.457240        8.335646        0.100478
      -4       1      12       15.279617       15.095032        0.181951
      -3       1      12       12.260176       12.355566        0.142048
      -2       1      12        5.170614        5.237843        0.073058
      -1       1      12       15.526246       15.489674        0.179220
       0       1      12        0.780935        0.684324        0.157732
       1       1      12        2.321906        2.507230        0.075255
       2       1      12        8.318044        8.423835        0.148450
       3       1      12        5.662077        5.605533        0.075614
       4       1      12        5.712903        5.633826        0.082700
       5       1      12       12.600970       12.448695        0.142599
       6       1      12        1.419243        1.346217        0.097377
       7       1      12        6.688379        6.588095        0.104269
       8       1      12        3.596397        3.726661        0.091417
       9       1      12        1.773317        1.814084        0.227358
      10       1      12        1.462058        1.550774        0.128311
     -13       2      12        1.785365        1.826390        0.174331
     -12       2      12        1.922692        2.003372        0.127472
     -11       2      12        2.803905        2.889464        0.086893
     -10       2      12        3.720962        3.676411        0.080998
      -9       2      12        3.001703        2.973970        0.076454
      -8       2      12        4.830018        4.706591        0.074637
      -7       2      12        4.829457        4.943582        0.073161
      -6       2      12        5.165295        5.074643        0.069845
      -5       2      12        8.408779        8.368034        0.105408
      -4       2      12        1.492063        1.601437        0.116243
      -3       2      12        2.465560        2.545093        0.079531
      -2       2      12       17.567487       17.309824        0.229426
      -1       2      12        9.727317        9.557039        0.122687
       0       2      12        6.944790        6.823489        0.095042
       1       2      12        6.502299        6.372519        0.090879
       2       2      12        1.111940        1.177795        0.094051
       3       2      12        7.750214        7.658655        0.093472
       4       2      12       17.086015       16.865349        0.192017
       5       2      12        7.934734        7.808841        0.097616
       6       2      12        3.180136        3.083667        0.186754
       7       2      12        0.996066        0.808270        0.218016
       8       2      12        0.455946        0.468402        0.348819
       9       2      12        4.471399        4.352930        0.140567
      10       2      12        6.862392        6.860175        0.166745
     -12       3      12        1.166768        1.046136        0.629843
     -11       3      12        1.837842        1.819450        0.115015
     -10       3      12        0.153527        0.406202        0.406202
      -9       3      12       10.966176       10.874741        0.147673
      -8       3      12       12.179710       12.049066        0.173882
      -7       3      12        1.708338        1.537368        0.160778
      -6       3      12        0.945686        1.266886        0.107058
      -5       3      12        1.435287        1.367735        0.092549
      -4       3      12        5.940918        5.903219        0.083426
      -3       3      12       11.018862       10.917417        0.128534
      -2       3      12       15.601102       15.405194        0.205194
      -1       3      12        0.828582        0.911647        0.122914
       0       3      12        4.389177        4.842313        0.077652
       1       3      12        9.939539        9.736683        0.120967
       2       3      12        3.189963        3.044569        0.085363
       3       3      12        9.633835        9.586918        0.116332
       4       3      12        0.068616        0.373229        0.373229
       5       3      12        1.397340        1.138683        0.186843
       6       3      12        1.894968        1.859892        0.132264
       7       3      12        3.319823        3.442819        0.118965
       8       3      12        3.106761        3.062352        0.130151
       9       3      12        3.730485        3.697026        0.118758
     -11       4      12        3.093971        3.071107        0.132434
     -10       4      12        0.295286        0.590847        0.590847
      -9       4      12        4.389206        4.232966        0.193907
      -8       4      12        7.009841        6.963620        0.117453
      -7       4      12        3.143029        3.091165        0.108800
      -6       4      12        5.768644        5.795947        0.092001
      -5       4      12        2.400915        2.440225        0.095295
      -4       4      12        0.991281        1.275617        0.177164
      -3       4      12        3.043497        3.097160        0.115483
      -2       4      12        0.595788        0.701356        0.328663
      -1       4      12        7.792317        7.736860        0.120890
       0       4      12        8.397687        8.228426        0.126019
       1       4      12        2.099898        1.922056        0.113272
       2       4      12       10.086155       10.019980        0.128570
       3       4      12        2.275910        2.437745        0.113309
       4       4      12        0.788602        0.486826        0.458542
       5       4      12        1.334707        1.262339        0.164933
       6       4      12        0.960666        1.015579        0.271804
       7       4      12        3.824118        3.858497        0.118043
       8       4      12        4.197202        4.164012        0.098671
     -10       5      12        6.662220        6.976604        0.201059
      -6       5      12        0.823252        0.518652        0.518652
      -5       5      12        5.636456        5.705348        0.184932
      -4       5      12        4.684156        4.554229        0.148778
      -3       5      12        6.035648        5.836780        0.141870
      -2       5      12        1.479026        1.536327        0.175996
      -1       5      12        6.492945        6.375971        0.264015
       0       5      12        5.037478        4.947525        0.287589
       1       5      12        8.038992        7.632431        0.257405
       2       5      12        1.368700        1.107068        0.456684
       3       5      12        2.281046        2.416340        0.256248
       4       5      12        2.475518        2.586600        0.252248
       5       5      12        0.459737        0.581034        0.438555
       6       5      12        1.384156        1.301845        0.530353
       7       5      12        1.852580        1.852512        0.308232
      -4       6      12        3.465611        3.565389        0.228025
       5       6      12        1.317974        1.172305        0.438275
     -13       1      13        1.295723        1.193273        0.215162
     -12       1      13        1.500773        1.560032        0.144582
     -11       1      13        1.044469        1.028737        0.187845
     -10       1      13        5.763483        5.733585        0.108019
      -9       1      13        0.909637        0.704840        0.198382
      -8       1      13        0.323080        0.343366        0.343366
      -7       1      13        5.251251        5.040040        0.068119
      -6       1      13        3.653346        3.619254        0.059900
      -5       1      13        5.092658        4.969105        0.065636
      -4       1      13        6.601413        6.500769        0.083371
      -3       1      13        1.607386        1.621296        0.106040
      -2       1      13        9.547406        9.411057        0.124723
      -1       1      13        4.059749        4.006994        0.073675
       0       1      13        8.563328        8.493998        0.116647
       1       1      13        4.465843        4.510654        0.103728
       2       1      13       18.245059       18.003888        0.220188
       3       1      13       10.073894        9.874513        0.114748
       4       1      13        4.298762        4.070626        0.073002
       5       1      13        6.777719        6.736245        0.096818
       6       1      13        6.360352        6.451899        0.087231
       7       1      13        6.695812        6.709471        0.108335
       8       1      13        5.784675        5.726692        0.099792
       9       1      13        9.019895        9.087629        0.131849
      10       1      13        2.295503        2.160509        0.263696
     -13       2      13        1.565390        1.621357        0.156537
     -12       2      13        3.980184        3.900769        0.112894
     -11       2      13        1.260726        1.372734        0.137178
     -10       2      13        5.712483        5.706225        0.118560
      -9       2      13        9.518894        9.433451        0.144102
      -8       2      13        2.416043        2.206422        0.084984
      -7       2      13        3.762077        3.692695        0.069989
      -6       2      13        0.938281        0.905594        0.118129
      -5       2      13       14.537844       14.313979        0.161241
      -4       2      13        3.038513        3.084575        0.061794
      -3       2      13       12.344192       12.225792        0.149369
      -2       2      13        9.281472        9.164333        0.109445
      -1       2      13        6.157822        6.016810        0.080649
       0       2      13        5.325291        5.193843        0.079647
       1       2      13        8.767165        8.724105        0.108885
       2       2      13       10.011191        9.990546        0.118464
       3       2      13        2.805088        2.774347        0.076737
       4       2      13        8.766285        8.725881        0.113042
       5       2      13        0.103015        0.401746        0.401746
       6       2      13        4.419703        4.387140        0.080401
       7       2      13        3.503409        3.416577        0.084761
       8       2      13        3.417705        3.417016        0.085500
       9       2      13        0.092169        0.510000        0.510000
     -12       3      13        1.143784        0.819573        0.360443
     -11       3      13        2.735261        2.671760        0.162836
     -10       3      13        1.026246        0.828855        0.263523
      -9       3      13        4.361694        4.408174        0.093200
      -8       3      13        2.071753        2.154298        0.100326
      -7       3      13        4.532075        4.581048        0.091839
      -6       3      13        4.480769        4.501777        0.114409
      -5       3      13        0.371073        0.356931        0.356931
      -4       3      13        1.572208        1.623238        0.084114
      -3       3      13        5.266161        5.279015        0.076516
      -2       3      13        3.407926        3.317228        0.074852
      -1       3      13        1.781311        1.701999        0.077838
       0       3      13        0.295719        0.539537        0.352454
       1       3      13        9.130442        9.034434        0.115297
       2       3      13        0.583752        0.417373        0.366383
       3       3      13        5.901186        5.793703        0.138264
       4       3      13        6.141041        5.955082        0.092489
       5       3      13        3.597122        3.634144        0.095782
       6       3      13        1.366520        1.159526        0.243229
       7       3      13        2.271882        2.188744        0.136185
       8       3      13        4.478414        4.474818        0.207032
       9       3      13        0.903936        0.921575        0.509385
     -11       4      13        4.199984        4.242641        0.278300
      -9       4      13        4.636388        4.720275        0.189271
      -8       4      13        5.583951        5.746825        0.282303
      -7       4      13        0.375400        0.671565        0.671565
      -6       4      13        6.167237        6.184982        0.096304
      -5       4      13        6.541161        6.556447        0.110906
      -4       4      13        9.135581        9.150956        0.154568
      -3       4      13        9.499391        9.516144        0.154200
      -2       4      13        5.514772        5.554548        0.096709
      -1       4      13        1.099785        1.209835        0.192289
       0       4      13        4.199680        4.106945        0.094091
       1       4      13        4.754853        4.777656        0.124700
       2       4      13        5.693119        5.590796        0.100441
       3       4      13        6.285515        6.160601        0.155020
       4       4      13        1.329521        1.151911        0.181242
       5       4      13        0.010534        0.703704        0.703704
       6       4      13        0.303869        0.442832        0.442832
       7       4      13        0.962032        0.720069        0.430587
       8       4      13        0.805040        1.050238        0.493282
      -7       5      13        0.537697        0.817802        0.566605
      -6       5      13        1.368113        1.597091        0.363519
      -5       5      13        3.319054        3.236356        0.263815
      -4       5      13        1.173911        1.530098        0.222237
      -3       5      13        1.010295        0.896716        0.362207
      -2       5      13        4.014217        4.092310        0.107589
      -1       5      13        0.171054        0.826257        0.826257
       2       5      13        2.163515        2.267995        0.255583
       3       5      13        0.964574        1.091559        0.496916
       4       5      13        0.454266        0.703349        0.703349
       5       5      13        1.116690        0.978775        0.551458
       6       5      13        2.156532        2.062765        0.141880
      -5       6      13        2.056908        2.061844        0.278392
      -4       6      13        7.583629        7.914038        0.164780
     -13       0      14        2.170076        1.966189        0.273706
     -12       0      14        4.068737        4.251470        0.205732
     -11       0      14       10.092009       10.186265        0.169280
     -10       0      14        1.548950        1.455988        0.156834
      -9       0      14        2.355205        2.354612        0.124568
      -8       0      14       11.382098       11.296902        0.193750
      -7       0      14        5.430503        5.923850        0.097702
      -6       0      14        8.680960        8.460910        0.100468
      -5       0      14        1.314291        1.165590        0.090555
      -4       0      14        2.292787        2.224208        0.091604
      -3       0      14        7.136518        6.976890        0.157360
      -2       0      14       12.689487       12.549502        0.145873
      -1       0      14       11.693699       11.652897        0.135084
       0       0      14       12.203316       12.328422        0.310519
       1       0      14       15.547336       15.173661        0.180997
       2       0      14       16.621454       16.438978        0.253491
       3       0      14        3.212444        3.313156        0.069546
       4       0      14        0.353845        0.447884        0.447884
       5       0      14        6.746522        6.745221        0.093529
       6       0      14        3.525268        3.597360        0.100218
       7       0      14        6.016393        6.072973        0.101457
       8       0      14       15.604033       15.596153        0.217922
       9       0      14        0.390797        0.477703        0.477703
     -13       1      14        0.301261        0.538145        0.417729
     -12       1      14        0.751974        0.672161        0.375681
     -11       1      14        4.338831        4.398181        0.141892
     -10       1      14        7.236302        7.184358        0.141276
      -9       1      14        6.388192        6.471862        0.094010
      -8       1      14        1.265655        1.220369        0.128673
      -7       1      14        6.610161        6.549198        0.082128
      -6       1      14        8.005511        7.799038        0.100207
      -5       1      14        8.685926        8.482983        0.109334
      -4       1      14        6.861472        6.812929        0.083442
      -3       1      14        1.037507        1.105577        0.091328
      -2       1      14        7.344034        7.226272        0.099561
      -1       1      14       11.380365       11.204463        0.144626
       0       1      14        5.087825        4.930112        0.073364
       1       1      14       18.903449       18.780841        0.282463
       2       1      14        3.014033        3.014150        0.090933
       3       1      14        1.342004        1.332742        0.091049
       4       1      14        2.595496        2.573325        0.071066
       5       1      14        0.926401        0.874243        0.137697
       6       1      14        0.519953        0.524023        0.249432
       7       1      14        8.325196        8.316730        0.133149
       8       1      14        0.171373        0.414608        0.414608
       9       1      14        5.241011        5.156549        0.098783
     -12       2      14        0.977296        0.737767        0.317767
     -11       2      14        1.941144        1.983356        0.104926
     -10       2      14        6.373160        6.464519        0.104802
      -9       2      14        3.757271        3.819948        0.074017
      -8       2      14        5.701706        5.843971        0.083069
      -7       2      14        3.083469        2.933496        0.073531
      -6       2      14        4.346778        4.272821        0.069489
      -5       2      14        1.319223        1.303073        0.076289
      -4       2      14        8.050532        7.998812        0.099192
      -3       2      14        1.611534        1.668802        0.067834
      -2       2      14        6.235397        6.113755        0.080597
      -1       2      14        1.878110        1.944402        0.069009
       0       2      14       12.951082       12.726351        0.151773
       1       2      14        4.256751        4.363026        0.084008
       2       2      14        2.213892        2.286504        0.097897
       3       2      14        4.819949        4.825142        0.082253
       4       2      14        5.451400        5.451514        0.085789
       5       2      14        4.237897        4.266732        0.078534
       6       2      14        9.924361        9.931566        0.120857
       7       2      14        4.460301        4.443760        0.099108
       8       2      14        0.943942        1.048237        0.223009
       9       2      14        4.695628        4.539273        0.149057
     -12       3      14        3.374968        3.478218        0.099609
     -11       3      14        1.084163        1.123833        0.199874
     -10       3      14        4.804422        4.712006        0.310302
      -9       3      14        4.179030        4.193924        0.118387
      -8       3      14        1.949908        1.945071        0.102328
      -7       3      14        8.165708        8.244938        0.109030
      -6       3      14       12.695632       12.581733        0.173671
      -5       3      14        1.514675        1.465299        0.101297
      -4       3      14        9.436735        9.380672        0.122324
      -3       3      14       14.105384       14.170745        0.161462
      -2       3      14        3.783253        3.696485        0.072261
      -1       3      14        8.810984        8.788288        0.110385
       0       3      14        8.935290        8.808916        0.113342
       1       3      14        6.411546        6.316961        0.114542
       2       3      14        4.982772        4.924835        0.095964
       3       3      14       11.893217       11.728598        0.232511
       4       3      14        0.305396        0.602495        0.461427
       5       3      14        9.192819        9.246945        0.201449
       6       3      14        0.472440        0.467012        0.467012
       7       3      14        0.867050        0.931450        0.245958
       8       3      14        4.091675        4.095852        0.097352
     -11       4      14        0.093212        0.646529        0.646529
     -10       4      14        0.721283        0.735459        0.559960
      -9       4      14        0.841377        0.792465        0.597016
      -8       4      14        0.007498        0.497092        0.497092
      -7       4      14        3.316768        3.360952        0.123515
      -6       4      14        6.230665        6.348937        0.098897
      -5       4      14        4.481954        4.724616        0.096982
      -4       4      14        8.185745        8.062754        0.165919
      -3       4      14        4.122410        4.241108        0.113761
      -2       4      14        5.060271        5.160136        0.099800
      -1       4      14        3.076842        3.121618        0.107684
       0       4      14        0.535259        0.409756        0.409756
       1       4      14        2.279646        2.237320        0.115858
       2       4      14        4.818261        4.728953        0.101535
       3       4      14        2.967451        2.831925        0.124823
       4       4      14        7.960953        8.062692        0.173459
       5       4      14        2.699186        3.048262        0.246869
       6       4      14        3.013650        3.113904        0.198120
       7       4      14        4.590541        4.534203        0.177599
      -8       5      14        1.469550        1.275147        0.432769
      -7       5      14        1.830599        1.860645        0.305557
      -6       5      14        2.497330        2.465076        0.260989
      -5       5      14       12.008721       12.285357        0.165539
      -4       5      14        6.142269        6.326373        0.181620
      -3       5      14        2.250926        2.167049        0.310304
      -2       5      14        2.756013        2.705217        0.256034
       2       5      14        7.414605        7.826174        0.159362
       3       5      14        2.222792        1.940541        0.311185
       4       5      14        0.509993        0.665056        0.665056
       5       5      14        3.067577        3.010565        0.245497
       6       5      14        4.943286        5.029911        0.177592
      -5       6      14        0.383918        0.697280        0.697280
      -4       6      14        3.801218        4.291853        0.204800
     -13       1      15        2.189426        2.258716        0.255244
     -12       1      15        6.432107        6.514292        0.113198
     -11       1      15        4.212131        4.370927        0.102906
     -10       1      15        0.294354        0.453321        0.365003
      -9       1      15        1.358162        1.200625        0.139211
      -8       1      15        6.759820        6.728893        0.099262
      -7       1      15        6.280454        6.225271        0.079378
      -6       1      15        3.154117        3.068909        0.057630
      -5       1      15       10.639814       10.448445        0.124686
      -4       1      15        0.555186        0.289137        0.289137
      -3       1      15        0.594403        0.457712        0.183303
      -2       1      15        5.655875        5.523676        0.076659
      -1       1      15        5.445475        5.359011        0.084070
       0       1      15        3.190052        3.179465        0.087702
       1       1      15        3.368567        3.367492        0.067643
       2       1      15        3.893532        3.871434        0.096782
       3       1      15        2.854669        2.908917        0.074521
       4       1      15        5.258218        5.138093        0.076078
       5       1      15        7.217359        7.234777        0.092089
       6       1      15        2.458475        2.460589        0.070945
       7       1      15        8.032646        8.168476        0.127954
       8       1      15        2.126644        2.080096        0.130891
       9       1      15        1.753579        1.951051        0.155584
     -12       2      15        0.450235        0.714283        0.363997
     -11       2      15        5.451236        5.388321        0.097763
     -10       2      15        0.591412        0.387427        0.387427
      -9       2      15        1.204012        1.262339        0.154278
      -8       2      15        0.597879        0.567891        0.247266
      -7       2      15       10.998593       10.862780        0.131052
      -6       2      15        2.838223        2.717977        0.069204
      -5       2      15        5.743039        5.686651        0.087812
      -4       2      15        9.856946        9.833667        0.114150
      -3       2      15        9.094207        8.887801        0.127093
      -2       2      15        2.529918        2.467955        0.074087
      -1       2      15        6.009788        5.955166        0.077496
       0       2      15       16.582470       16.375592        0.185780
       1       2      15        1.524117        1.479595        0.095290
       2       2      15        6.059692        6.047727        0.094492
       3       2      15        1.854811        1.808148        0.100753
       4       2      15        8.717360        8.955278        0.121139
       5       2      15        0.174299        0.413521        0.304434
       6       2      15        6.688300        6.750037        0.095941
       7       2      15        5.736312        5.756388        0.100417
       8       2      15        2.744993        2.866165        0.129762
     -11       3      15        0.481837        0.519615        0.519615
     -10       3      15        2.785239        2.886347        0.121117
      -9       3      15        2.747496        2.817854        0.118910
      -8       3      15        0.986221        0.901721        0.241721
      -7       3      15        3.590935        3.534402        0.088245
      -6       3      15        6.002996        6.018638        0.128392
      -5       3      15        2.623138        2.574976        0.126221
      -4       3      15        4.111374        4.253822        0.089569
      -3       3      15        2.137917        2.212758        0.077460
      -2       3      15        5.599577        5.505906        0.080411
      -1       3      15        4.259059        4.185690        0.092525
       0       3      15        0.885392        0.893644        0.173575
       1       3      15        1.613944        1.810856        0.103343
       2       3      15        3.855884        3.711065        0.103157
       3       3      15        3.815445        4.012854        0.222604
       4       3      15        0.076063        0.582924        0.582924
       5       3      15        1.488586        1.350074        0.442109
       6       3      15        6.037025        6.090731        0.100906
       7       3      15        0.937936        0.954673        0.240250
       8       3      15        1.958948        2.366876        0.242093
     -10       4      15        0.123547        0.610246        0.610246
      -9       4      15        0.045537        0.632693        0.632693
      -8       4      15        3.042824        2.898396        0.294630
      -7       4      15        5.934784        6.092454        0.168604
      -6       4      15        8.047836        8.003687        0.288766
      -5       4      15        6.122858        6.399375        0.099534
      -4       4      15        1.522433        1.620617        0.226056
      -3       4      15        0.194624        0.665282        0.364450
      -2       4      15        5.558762        5.627788        0.114078
       0       4      15        8.649987        8.710855        0.246046
       1       4      15        7.387189        7.307736        0.248982
       2       4      15        3.964722        3.812348        0.118164
       3       4      15        0.297335        0.841130        0.341330
       4       4      15        3.724343        3.889216        0.234082
       5       4      15        5.996065        5.854998        0.188429
       6       4      15        3.834802        4.004123        0.218624
       7       4      15        3.134883        3.291048        0.228533
      -8       5      15        1.452555        1.449034        0.379876
      -7       5      15        0.557860        0.705337        0.705337
      -6       5      15        1.923043        2.261902        0.270320
      -5       5      15        0.588539        0.629365        0.413726
      -4       5      15        0.829393        0.791644        0.791644
      -3       5      15        0.189891        0.593296        0.593296
      -2       5      15        0.590001        0.983819        0.573941
       2       5      15        1.770147        1.790866        0.310967
       3       5      15        2.342671        2.387635        0.256649
       4       5      15        0.076350        0.728492        0.728492
       5       5      15        1.538620        1.499500        0.381824
      -6       6      15        3.366654        3.232027        0.220217
      -5       6      15        3.393227        3.470447        0.214529
      -4       6      15        0.004437        0.515073        0.515073
     -12       0      16        7.399482        7.399932        0.169303
     -11       0      16        2.041790        1.995771        0.379726
     -10       0      16        2.918674        2.730934        0.137076
      -9       0      16        7.888316        7.962600        0.111549
      -8       0      16        5.875939        5.789819        0.117518
      -7       0      16        4.540468        4.541365        0.092995
      -6       0      16       19.302963       19.027086        0.219906
      -5       0      16        0.621057        0.620967        0.345467
      -4       0      16       12.870833       12.529964        0.191001
      -3       0      16        6.235022        6.054090        0.112457
      -2       0      16        5.767456        5.783857        0.082804
      -1       0      16        8.026699        8.012428        0.098137
       0       0      16        5.610923        5.736811        0.080841
       1       0      16        5.892719        5.913375        0.082251
       2       0      16       10.050183       10.046392        0.121676
       3       0      16        5.705711        5.615069        0.091483
       4       0      16       11.745740       11.690167        0.135514
       5       0      16        6.639505        6.614227        0.095101
       6       0      16        2.447431        2.284382        0.133266
       7       0      16        4.940395        4.825868        0.164430
       8       0      16        1.560611        1.630613        0.562906
     -12       1      16        2.294068        2.331266        0.184175
     -11       1      16        2.663698        2.711051        0.122944
     -10       1      16        1.655278        1.620555        0.131730
      -9       1      16        2.753556        2.750909        0.101437
      -8       1      16        5.029942        5.052920        0.075672
      -7       1      16        4.180082        4.167613        0.069077
      -6       1      16        1.254278        1.407409        0.102993
      -5       1      16       12.516880       12.395967        0.140356
      -4       1      16        8.004224        7.894302        0.092956
      -3       1      16        9.572470        9.393083        0.110626
      -2       1      16        1.748056        1.593236        0.064086
      -1       1      16        4.211377        4.232730        0.068597
       0       1      16        3.190187        3.179780        0.069153
       1       1      16        8.179849        8.099815        0.100815
       2       1      16        1.216440        1.031698        0.114528
       3       1      16       12.976420       13.073255        0.154277
       4       1      16        3.082498        3.142785        0.087266
       5       1      16        0.519499        0.468615        0.278352
       6       1      16        8.727458        8.735273        0.122028
       7       1      16        0.578622        0.720763        0.292745
       8       1      16        1.420798        1.230325        0.330825
     -12       2      16        0.795142        0.725052        0.462373
     -11       2      16        0.843045        0.939202        0.258834
     -10       2      16        1.457578        1.385099        0.345724
      -9       2      16        5.202036        5.030308        0.147379
      -8       2      16       10.404763       10.303397        0.180651
      -7       2      16        5.978816        6.111710        0.088505
      -6       2      16        1.101242        1.063438        0.119775
      -5       2      16        3.113108        3.162594        0.067759
      -4       2      16        5.471665        5.530461        0.076197
      -3       2      16        6.435990        6.412722        0.086585
      -2       2      16       10.314135       10.166120        0.117240
      -1       2      16        0.396787        0.304631        0.304631
       0       2      16        2.789738        2.725271        0.076082
       1       2      16        4.006431        3.809856        0.146251
       2       2      16        6.199366        6.299921        0.129588
       3       2      16        2.326543        2.488313        0.125285
       4       2      16        2.635086        2.583467        0.090236
       5       2      16        5.889388        5.805084        0.092992
       6       2      16        4.706963        4.641982        0.087754
       7       2      16        1.947167        1.792903        0.146816
       8       2      16        2.467074        2.627318        0.163378
     -11       3      16        3.395764        3.438168        0.100954
     -10       3      16        0.808021        0.755381        0.631284
      -9       3      16        3.001533        2.943773        0.111177
      -8       3      16        7.066343        7.091756        0.105913
      -7       3      16        8.042321        8.088387        0.133640
      -6       3      16        2.201250        2.325704        0.134038
      -5       3      16        0.233284        0.445197        0.268845
      -4       3      16        3.488917        3.472031        0.075562
      -3       3      16        0.098543        0.414729        0.323077
      -2       3      16        9.704556        9.591715        0.131747
      -1       3      16       18.198849       18.036075        0.244504
       0       3      16        1.805343        1.853888        0.105918
       1       3      16        1.008789        1.088577        0.250484
       2       3      16        3.233563        3.349179        0.109426
       3       3      16        4.800297        4.900510        0.380444
       4       3      16        8.243492        8.195548        0.379666
       5       3      16        9.844654       10.148399        0.170423
       6       3      16        3.986504        4.191420        0.118583
       7       3      16        2.389906        2.255571        0.144197
     -10       4      16        5.635175        5.566776        0.162056
      -9       4      16        0.351042        0.718262        0.668262
      -8       4      16        2.901670        2.997399        0.289485
      -7       4      16        5.221008        5.312250        0.313950
      -6       4      16        1.202729        1.355544        0.551181
      -5       4      16        0.146336        0.537029        0.392115
      -4       4      16        2.302623        2.364022        0.228911
      -3       4      16        3.384688        3.537513        0.113627
      -2       4      16        6.687616        6.776872        0.114065
      -1       4      16        3.489378        3.208894        0.381704
       0       4      16        7.039257        6.968788        0.127589
       1       4      16        6.092879        6.056402        0.111992
       2       4      16        0.114814        0.516236        0.516236
       3       4      16        2.659535        2.517757        0.265669
       4       4      16        0.833905        0.846522        0.581381
       5       4      16        1.894481        2.054726        0.304869
       6       4      16        3.513206        3.409252        0.254256
      -8       5      16        0.118520        0.597578        0.597578
      -7       5      16        0.796880        0.887863        0.527307
      -6       5      16        4.652834        4.828872        0.196270
      -5       5      16        1.401737        1.460205        0.205415
      -4       5      16        0.433035        0.624500        0.422510
      -3       5      16        7.319773        7.545595        0.170095
       2       5      16        4.579413        4.625797        0.180800
       3       5      16        3.496504        3.433657        0.223984
       4       5      16        4.846312        4.869908        0.181198
       5       5      16        2.816154        2.898862        0.222876
      -5       6      16        0.712846        0.667757        0.667757
      -4       6      16        1.810097        1.584961        0.334961
      -3       6      16        0.492696        0.865101        0.525395
     -12       1      17        1.608177        1.311945        0.469152
     -11       1      17        0.740794        0.717705        0.364293
     -10       1      17        6.637251        6.606134        0.140996
      -9       1      17       10.242070       10.185284        0.126457
      -8       1      17        4.513527        4.514311        0.076406
      -7       1      17        8.057824        8.018229        0.099202
      -6       1      17        1.673916        1.698676        0.068737
      -5       1      17        6.894626        6.788004        0.085020
      -4       1      17        3.550295        3.531572        0.061846
      -3       1      17       13.020934       12.899225        0.145010
      -2       1      17        9.342931        9.245918        0.127201
      -1       1      17        2.207757        2.274313        0.060764
       0       1      17        7.481935        7.533857        0.094099
       1       1      17        3.210568        3.275363        0.095268
       2       1      17        3.515882        3.593745        0.070394
       3       1      17        1.866368        1.812264        0.105923
       4       1      17        4.996054        4.887842        0.105688
       5       1      17        0.513334        0.428135        0.346895
       6       1      17        0.980085        0.755910        0.267853
       7       1      17        3.192239        3.301515        0.173736
     -12       2      17        1.006549        0.764722        0.418890
     -11       2      17        1.522211        1.710585        0.140839
     -10       2      17        3.313252        3.348283        0.108376
      -9       2      17        4.866434        4.847577        0.152473
      -8       2      17        2.274950        2.180665        0.161779
      -7       2      17        2.499081        2.486705        0.086517
      -6       2      17        5.192078        5.253856        0.077177
      -5       2      17        4.887682        4.849021        0.096968
      -4       2      17        4.618815        4.623851        0.068854
      -3       2      17        1.596735        1.557594        0.105665
      -2       2      17       12.577920       12.472369        0.142325
      -1       2      17        0.304298        0.302985        0.302985
       0       2      17        0.163018        0.492747        0.492747
       1       2      17        3.332181        3.316474        0.130881
       2       2      17       11.562852       11.669619        0.286737
       3       2      17        4.460082        4.331282        0.202480
       4       2      17        3.967531        3.840182        0.087850
       5       2      17        8.472201        8.452455        0.191886
       6       2      17        2.055150        1.843258        0.159542
       7       2      17        0.060779        0.502792        0.366044
     -11       3      17        3.680435        3.618563        0.152297
     -10       3      17        2.064594        1.773330        0.324745
      -9       3      17        0.653955        0.613107        0.613107
      -8       3      17        6.924424        6.959310        0.187826
      -7       3      17        0.619537        0.560714        0.421071
      -6       3      17        1.211113        0.963535        0.200056
      -5       3      17        0.658940        0.705053        0.290686
      -4       3      17        6.523314        6.670232        0.089427
      -3       3      17        1.727037        1.694491        0.107891
      -2       3      17        3.525436        3.513830        0.074789
      -1       3      17        5.874105        5.968668        0.086577
       0       3      17        3.821593        3.861476        0.089872
       1       3      17        2.214507        2.085426        0.176237
       2       3      17        0.839385        0.936323        0.369931
       3       3      17        4.540080        4.443422        0.121270
       4       3      17        2.893639        3.178994        0.243521
       5       3      17        0.625195        0.461519        0.461519
       6       3      17        1.347590        1.156374        0.244453
       7       3      17        1.340476        0.952155        0.493789
     -10       4      17        1.554376        1.709240        0.304106
      -9       4      17        0.180102        0.779679        0.603328
      -8       4      17        0.268014        0.596992        0.458068
      -7       4      17        3.095175        3.279787        0.131613
      -6       4      17        0.366544        0.494975        0.494975
      -5       4      17        2.602688        2.483626        0.129566
      -4       4      17        3.736872        3.969005        0.115954
      -3       4      17        5.637482        5.894234        0.117384
      -2       4      17        5.539310        5.608743        0.173028
       0       4      17        1.467058        1.385965        0.373493
       1       4      17        3.565705        3.523351        0.218657
       2       4      17        4.289616        4.158365        0.204506
       3       4      17        6.905708        6.937146        0.174233
       4       4      17        7.337527        7.413771        0.170912
       5       4      17        3.770612        3.774917        0.218796
       6       4      17        1.253007        1.409574        0.357434
      -8       5      17        0.551053        0.603158        0.603158
      -7       5      17        2.626526        2.412364        0.256164
      -6       5      17        0.829606        0.889326        0.567456
      -5       5      17        1.291243        1.024451        0.303826
      -4       5      17        2.116323        2.046314        0.210857
      -3       5      17        1.801820        1.980227        0.344837
       2       5      17        0.597231        0.770973        0.563609
       3       5      17        0.080936        0.675796        0.675796
       4       5      17        1.835102        1.781572        0.285076
      -5       6      17        1.458301        1.433597        0.356796
      -4       6      17        1.276898        1.422357        0.366564
      -3       6      17        4.633556        4.722076        0.183464
     -12       0      18        1.282272        1.417886        0.400585
     -11       0      18        6.106803        6.383964        0.178886
     -10       0      18       13.600712       13.653205        0.319413
      -9       0      18        0.863109        0.823468        0.400266
      -8       0      18        2.598997        2.450939        0.093164
      -7       0      18        4.610087        4.648333        0.079854
      -6       0      18        6.662438        6.694401        0.089630
      -5       0      18        8.714162        8.663025        0.108552
      -4       0      18       19.510824       19.547378        0.224076
      -3       0      18        9.714033        9.614104        0.122160
      -2       0      18        3.886052        3.744596        0.083449
      -1       0      18       13.126941       13.179150        0.235426
       0       0      18        1.279372        1.970355        0.118356
       1       0      18       15.835861       15.877027        0.180212
       2       0      18        3.909244        3.650068        0.148783
       3       0      18        5.391816        5.535070        0.105521
       4       0      18        0.696026        0.618547        0.618547
       5       0      18        2.403521        2.126053        0.379542
       6       0      18        5.863410        5.763159        0.226553
       7       0      18        7.013981        7.018903        0.164343
     -12       1      18        0.372626        0.523737        0.523737
     -11       1      18        5.362604        5.603124        0.112223
     -10       1      18        2.666192        2.692935        0.244140
      -9       1      18        4.386777        4.477611        0.130658
      -8       1      18        5.572263        5.656324        0.094040
      -7       1      18        0.790257        0.726774        0.185294
      -6       1      18        1.370318        1.390539        0.080654
      -5       1      18        1.306026        1.296572        0.089013
      -4       1      18        1.636353        1.691420        0.068552
      -3       1      18       10.540078       10.431203        0.121499
      -2       1      18        5.012163        5.072179        0.072179
      -1       1      18        6.608505        6.619063        0.083392
       0       1      18        8.566749        8.556401        0.110396
       1       1      18        3.482609        3.493279        0.072022
       2       1      18        7.842346        7.853343        0.112090
       3       1      18        2.907851        2.789176        0.105763
       4       1      18        1.126088        1.076011        0.208717
       5       1      18        4.059389        4.056107        0.102501
       6       1      18        3.070479        3.071026        0.250405
       7       1      18        1.094698        1.204575        0.475328
     -11       2      18        2.650087        2.636096        0.108310
     -10       2      18        1.331085        1.336338        0.191742
      -9       2      18        6.600474        6.482978        0.117367
      -8       2      18        6.318206        6.184658        0.100334
      -7       2      18        3.694961        3.755130        0.129389
      -6       2      18        7.469932        7.569412        0.095993
      -5       2      18        3.754765        3.833536        0.073483
      -4       2      18        4.605475        4.626554        0.080457
      -3       2      18       11.174394       11.264546        0.154641
      -2       2      18        8.987994        9.129567        0.108148
      -1       2      18        4.046565        4.007618        0.071630
       0       2      18        5.799378        5.758732        0.086255
       1       2      18        0.743047        0.816149        0.261082
       2       2      18        2.585305        2.673855        0.107437
       3       2      18        7.820457        7.883273        0.120864
       4       2      18        4.055469        4.012605        0.240205
       5       2      18        2.867111        2.612547        0.132950
       6       2      18        1.486270        1.568152        0.281917
       7       2      18        3.469289        3.357380        0.200324
     -11       3      18        0.236254        0.666408        0.666408
     -10       3      18        1.112507        1.102225        0.478046
      -9       3      18        2.967692        3.043551        0.132125
      -8       3      18        0.273898        0.534790        0.510295
      -7       3      18        5.333933        5.488260        0.173187
      -6       3      18        5.002518        4.930314        0.154856
      -5       3      18        6.115578        6.246439        0.088923
      -4       3      18        2.769242        2.837305        0.074444
      -3       3      18        3.088551        3.095852        0.144768
      -2       3      18        5.112940        5.161492        0.086357
      -1       3      18        1.794374        1.911753        0.103411
       0       3      18        3.802649        3.861735        0.112735
       1       3      18       10.339288       10.275213        0.157407
       2       3      18        2.053346        2.010398        0.311516
       3       3      18        2.461101        2.344824        0.273351
       4       3      18        9.743965        9.699021        0.130792
       5       3      18        0.378759        0.563205        0.409257
       6       3      18        4.986962        5.023644        0.109481
      -9       4      18        1.002430        0.794481        0.572670
      -8       4      18        3.885027        3.926831        0.142125
      -7       4      18        0.461686        0.708167        0.708167
      -6       4      18        4.485302        4.630551        0.114468
      -5       4      18        6.937551        7.044927        0.115569
      -4       4      18        2.463763        2.380105        0.117562
      -3       4      18        3.508682        3.466266        0.244620
      -2       4      18        1.810287        1.943579        0.324876
       0       4      18        2.751747        2.972457        0.239473
       1       4      18        1.519379        1.013607        0.500480
       2       4      18        5.702867        5.720489        0.178919
       3       4      18        5.350164        5.423099        0.182202
       4       4      18        0.715688        0.741418        0.655978
       5       4      18        4.788345        4.798125        0.175788
      -7       5      18        3.539478        3.576591        0.209841
      -6       5      18        2.064426        1.957294        0.283675
      -5       5      18        1.982191        1.936750        0.221728
      -4       5      18        6.003089        6.088021        0.113408
      -3       5      18        1.871175        1.220819        0.517044
       2       5      18        6.919345        6.846094        0.156998
       3       5      18        6.530890        6.609387        0.155086
     -11       1      19        5.830538        5.984229        0.111836
     -10       1      19        2.301695        2.486001        0.205321
      -9       1      19        2.785944        2.760399        0.096867
      -8       1      19        0.159261        0.624580        0.344937
      -7       1      19        8.810991        8.763447        0.125623
      -6       1      19        5.852085        5.897033        0.089538
      -5       1      19       10.833178       10.980437        0.126866
      -4       1      19       12.269075       12.275993        0.141332
      -3       1      19        0.827784        1.032909        0.127812
      -2       1      19        2.206300        2.317973        0.070352
      -1       1      19        5.344041        5.470649        0.079916
       0       1      19       12.051729       12.216792        0.140368
       1       1      19        5.829434        5.784116        0.085783
       2       1      19        9.896982        9.787543        0.170735
       3       1      19        4.712964        4.714022        0.117719
       4       1      19        1.978033        1.991256        0.124440
       5       1      19        1.520232        1.471428        0.151693
     -11       2      19        1.706458        1.706341        0.346782
     -10       2      19        0.174273        0.755116        0.673262
      -9       2      19        3.510011        3.351865        0.281686
      -8       2      19        3.274861        3.513830        0.136257
      -7       2      19        0.847326        0.692676        0.337148
      -6       2      19        2.672640        2.538011        0.083301
      -5       2      19        5.753658        5.846965        0.082505
      -4       2      19        4.176686        4.266263        0.070193
      -3       2      19        0.915080        0.571139        0.213788
      -2       2      19        4.880498        4.959032        0.072622
      -1       2      19        3.457332        3.547534        0.073200
       0       2      19        6.010479        5.986568        0.087585
       1       2      19        4.126327        4.075414        0.094083
       2       2      19        0.501484        0.503488        0.353488
       3       2      19        6.498434        6.572290        0.308585
       4       2      19        2.887868        3.037664        0.135458
       5       2      19        2.875582        3.077190        0.243941
       6       2      19        0.351673        0.738512        0.569101
     -10       3      19        1.758853        1.677468        0.343452
      -9       3      19        0.228438        0.587452        0.587452
      -8       3      19        1.798959        1.699500        0.178513
      -7       3      19        0.656347        0.485283        0.485283
      -6       3      19        6.690552        6.612942        0.359143
      -5       3      19        4.076628        4.335666        0.080434
      -4       3      19        0.131609        0.368511        0.368511
      -3       3      19        5.542393        5.725906        0.092257
      -2       3      19        2.101384        2.397228        0.127250
      -1       3      19        3.324829        3.254382        0.131562
       0       3      19        0.993488        0.684763        0.597585
       1       3      19        6.675018        6.674354        0.140519
       2       3      19        0.935458        1.058537        0.501491
       3       3      19        1.519824        1.431992        0.408322
       4       3      19        2.812909        2.724243        0.243578
       5       3      19        3.538341        3.626844        0.205295
      -9       4      19        1.342335        0.952155        0.499607
      -8       4      19        0.200486        0.506162        0.506162
      -7       4      19        1.402391        1.251279        0.724497
      -6       4      19        1.637087        1.488724        0.201868
      -5       4      19        1.129758        1.085265        0.273600
      -4       4      19        0.105172        0.424382        0.424382
      -3       4      19        0.909864        0.786575        0.468141
      -2       4      19        0.788867        0.698498        0.698498
       0       4      19        3.177509        3.191551        0.227601
       1       4      19        3.582669        3.677227        0.217169
       2       4      19        3.356181        3.344398        0.230077
       3       4      19        1.595187        1.758010        0.318531
       4       4      19        0.799883        1.180720        0.438831
      -7       5      19        1.300355        0.953572        0.489999
      -6       5      19        0.721300        0.596909        0.596909
      -5       5      19        1.725667        1.780056        0.350126
      -4       5      19        1.173032        1.056551        0.292352
      -3       5      19        0.365850        0.639609        0.422354
       2       5      19        1.636744        1.375245        0.355000
     -11       0      20        2.451741        2.230448        0.272363
     -10       0      20        2.278596        2.604016        0.256145
      -9       0      20        1.870224        1.556342        0.692224
      -8       0      20       11.114787       10.966312        0.204807
      -7       0      20        1.193025        1.021518        0.164605
      -6       0      20        5.305621        5.345091        0.149516
      -5       0      20       16.933847       16.868610        0.207578
      -4       0      20        0.259346        0.459456        0.405605
      -3       0      20        5.367406        5.275794        0.092455
      -2       0      20        7.024074        6.860612        0.110131
      -1       0      20       11.150529       10.998182        0.140466
       0       0      20        5.486557        5.791632        0.094176
       1       0      20       16.166846       16.403963        0.199951
       2       0      20        7.350437        7.366410        0.116859
       3       0      20       10.329185       10.134594        0.236109
       4       0      20        0.091095        0.765833        0.765833
     -11       1      20        1.229211        1.444749        0.190676
     -10       1      20        0.250255        0.489796        0.489796
      -9       1      20        3.646378        3.542739        0.151722
      -8       1      20        1.860097        1.667123        0.173838
      -7       1      20        3.574829        3.555700        0.102585
      -6       1      20        9.077800        9.127705        0.111997
      -5       1      20        1.286162        1.321212        0.120295
      -4       1      20        5.892819        5.920811        0.099642
      -3       1      20        2.441228        2.429321        0.077364
      -2       1      20        1.679664        1.603808        0.088981
      -1       1      20        2.851200        2.800786        0.091081
       0       1      20        3.043332        3.332116        0.071135
       1       1      20        3.899290        4.019204        0.103339
       2       1      20        8.634248        8.574206        0.138863
       3       1      20        1.180804        0.871894        0.318993
       4       1      20        7.203324        6.976819        0.119706
       5       1      20        1.963105        1.888597        0.268844
     -11       2      20        1.105652        1.123744        0.478143
     -10       2      20        1.142545        0.782368        0.625206
      -9       2      20        1.088201        1.185411        0.247381
      -8       2      20        1.143266        1.250640        0.339926
      -7       2      20        8.348521        8.347814        0.232828
      -6       2      20        7.752938        7.881307        0.101333
      -5       2      20        0.230441        0.663250        0.243250
      -4       2      20        0.544637        0.649384        0.206665
      -3       2      20        3.139212        3.222887        0.074872
      -2       2      20        4.482052        4.450281        0.076152
      -1       2      20       11.865755       12.041595        0.182843
       0       2      20        8.674594        8.613884        0.151260
       1       2      20        1.134111        1.158361        0.161115
       2       2      20        2.349653        2.328283        0.138899
       3       2      20        4.402018        4.538282        0.117874
       4       2      20        3.036843        2.991705        0.251067
       5       2      20        7.246181        6.949029        0.161172
       6       2      20        2.877091        2.776238        0.224337
      -9       3      20        0.382556        0.520384        0.520384
      -8       3      20        4.868626        5.068925        0.114331
      -7       3      20        2.840288        2.860752        0.112989
      -6       3      20        1.685102        1.840516        0.139958
      -5       3      20        0.880248        0.613922        0.277470
      -4       3      20        4.307244        4.330242        0.080066
      -3       3      20        3.578080        3.554153        0.074210
      -2       3      20        6.683246        6.666633        0.089856
      -1       3      20        0.813352        0.871378        0.265573
       0       3      20        6.011188        6.060281        0.171562
       1       3      20        0.879731        0.745453        0.630127
       2       3      20        1.065106        0.695701        0.695701
       3       3      20        1.232396        0.990858        0.285947
       4       3      20        0.403686        0.617171        0.617171
       5       3      20        1.102665        1.421830        0.347772
      -8       4      20        0.896228        0.567627        0.483365
      -7       4      20        0.798080        0.633404        0.540667
      -6       4      20        0.376059        0.822679        0.461292
      -5       4      20        0.242712        0.535164        0.402499
      -4       4      20        3.753130        3.809593        0.100011
      -3       4      20        5.258684        5.463241        0.113661
      -1       4      20        5.473070        5.557517        0.167619
       0       4      20        3.469276        3.403528        0.218092
       1       4      20        2.801707        2.966682        0.229767
       2       4      20        0.927920        0.831925        0.550145
       3       4      20        0.081138        0.732939        0.587681
      -6       5      20        2.646843        2.800857        0.241052
      -5       5      20        2.999494        3.085612        0.131970
      -4       5      20        0.928366        0.871837        0.339860
      -3       5      20        2.704800        2.816043        0.133041
      -2       5      20        4.080735        4.141497        0.116202
     -11       1      21        0.767423        0.664906        0.664906
     -10       1      21        1.106850        0.840179        0.593399
      -9       1      21        4.600469        4.617359        0.198196
      -8       1      21        3.476484        3.312552        0.143167
      -7       1      21        2.947185        2.939133        0.087081
      -6       1      21        6.097140        6.081118        0.082785
      -5       1      21        1.761313        1.838668        0.089182
      -4       1      21        2.176582        2.286788        0.081794
      -3       1      21        4.873813        4.986081        0.078637
      -2       1      21       12.935761       13.021905        0.166944
      -1       1      21        6.307880        6.464519        0.095845
       0       1      21        6.816783        6.822390        0.088594
       1       1      21        5.254070        5.223505        0.080354
       2       1      21        5.290096        5.489991        0.128648
       3       1      21        3.593833        3.442819        0.139638
       4       1      21        6.491851        6.377617        0.165693
       5       1      21        8.392709        8.253424        0.149289
     -10       2      21        1.830537        1.677200        0.348893
      -9       2      21        4.577330        4.658970        0.111333
      -8       2      21        0.163086        0.466369        0.466369
      -7       2      21        6.114850        5.989658        0.209087
      -6       2      21        2.109203        2.035313        0.102905
      -5       2      21        0.820864        0.535630        0.263601
      -4       2      21        3.623752        3.630152        0.078251
      -3       2      21        5.689615        5.723897        0.089805
      -2       2      21        1.308317        1.285302        0.121300
      -1       2      21        1.689852        1.822279        0.093551
       0       2      21        6.207458        6.305632        0.219911
       1       2      21        2.617843        2.580446        0.132304
       2       2      21        0.206967        0.389230        0.389230
       3       2      21        3.914066        4.052530        0.204544
       4       2      21        2.586438        2.815653        0.243047
       5       2      21        2.857790        2.826871        0.229488
      -9       3      21        1.113464        1.496696        0.299742
      -8       3      21        0.463867        0.603241        0.603241
      -7       3      21        2.832411        2.825686        0.218906
      -6       3      21        1.142348        1.395457        0.178247
      -5       3      21        1.694652        1.622282        0.198449
      -4       3      21        2.170485        2.223736        0.090616
      -3       3      21        4.349885        4.471577        0.097448
      -2       3      21        0.079394        0.413159        0.413159
      -1       3      21        6.184824        6.260910        0.101365
       0       3      21        2.736654        2.829629        0.107461
       1       3      21        1.866249        1.829016        0.164054
       2       3      21        2.274445        2.250444        0.135592
       3       3      21        3.381404        3.575472        0.211100
       4       3      21        3.292845        3.470158        0.202285
      -7       4      21        4.673701        4.556644        0.198089
      -6       4      21        2.124316        2.222859        0.147792
      -5       4      21        0.837656        0.969433        0.255640
      -4       4      21        0.914783        1.091559        0.214119
      -3       4      21        1.331662        1.618178        0.145425
      -2       4      21        2.589723        2.672695        0.249928
      -1       4      21        2.689602        2.577945        0.385526
       0       4      21        0.046918        0.534228        0.463518
       1       4      21        0.614877        0.531225        0.459811
       2       4      21        0.915411        0.792528        0.568251
      -4       5      21        0.098672        0.764853        0.558698
      -3       5      21        0.411614        0.763544        0.593839
      -2       5      21        2.024827        1.885842        0.422353
      -1       5      21        0.656940        0.800687        0.565315
     -10       0      22        2.048351        1.686238        0.326533
      -9       0      22        4.516655        4.501777        0.189006
      -8       0      22        0.943449        0.423202        0.423202
      -7       0      22        1.089459        0.927524        0.370747
      -6       0      22        2.924040        2.823420        0.147696
      -5       0      22        0.808118        0.621289        0.355582
      -4       0      22        1.992784        2.024129        0.124787
      -3       0      22       16.808065       16.757685        0.272237
      -2       0      22        3.514853        3.562583        0.102381
      -1       0      22        1.465833        1.405774        0.154175
       0       0      22        6.802822        6.849088        0.103571
       1       0      22        3.582400        3.514399        0.147204
       2       0      22        6.760247        6.713196        0.117895
       3       0      22       10.148533       10.156279        0.153779
     -10       1      22        5.894592        5.902118        0.169056
      -9       1      22        0.291626        0.653682        0.390433
      -8       1      22        0.310887        0.460760        0.460760
      -7       1      22        1.920101        1.810110        0.086713
      -6       1      22        2.065568        1.894861        0.168275
      -5       1      22        2.054921        2.041837        0.099390
      -4       1      22        8.155736        8.282451        0.133770
      -3       1      22        2.491695        2.575558        0.095840
      -2       1      22        5.714852        5.929418        0.084677
      -1       1      22        6.035581        6.031915        0.091461
       0       1      22        3.484845        3.524628        0.084133
       1       1      22        2.996477        3.013818        0.086242
       2       1      22        1.449235        1.575151        0.155820
       3       1      22        1.627500        1.587073        0.339876
       4       1      22        3.816520        3.825964        0.198293
      -9       2      22        2.845067        3.017516        0.139912
      -8       2      22        0.771353        1.052426        0.285419
      -7       2      22        3.648288        3.789327        0.122857
      -6       2      22        0.627969        0.889157        0.208789
      -5       2      22        5.500221        5.577275        0.081004
      -4       2      22        3.440707        3.549789        0.083378
      -3       2      22        0.086285        0.455302        0.455302
      -2       2      22        5.327963        5.313944        0.083552
      -1       2      22        7.465090        7.684009        0.101068
       0       2      22        1.185907        1.231056        0.188655
       1       2      22        5.843081        5.943063        0.275612
       2       2      22        3.011565        3.124660        0.241173
       3       2      22        2.309496        2.061068        0.281461
      -8       3      22        8.430822        8.576538        0.161254
      -7       3      22        2.913941        2.672059        0.133437
      -6       3      22        3.836048        3.926831        0.099560
      -5       3      22        0.570985        0.790253        0.304558
      -4       3      22        1.755124        1.726586        0.116120
      -3       3      22        5.504270        5.588023        0.084388
      -2       3      22        5.780488        5.763679        0.091466
      -1       3      22        3.928757        4.024674        0.144983
       0       3      22        3.650443        3.694455        0.119822
       1       3      22        0.099489        0.525738        0.488321
       2       3      22        3.789958        3.865488        0.129180
       3       3      22        4.220653        4.241816        0.184230
      -6       4      22        1.250959        1.379710        0.215021
      -5       4      22        2.742398        2.865205        0.110881
      -4       4      22        2.925115        3.080390        0.110912
      -3       4      22        0.203074        0.591016        0.369657
      -2       4      22        0.946882        0.869138        0.339043
      -1       4      22        1.948785        2.011467        0.149157
       0       4      22        1.859740        1.848783        0.183641
       1       4      22        4.769047        4.746999        0.108788
      -9       1      23        2.594453        2.587991        0.174716
      -8       1      23        1.673342        1.572005        0.176154
      -7       1      23        1.783168        1.613196        0.115764
      -6       1      23        2.533803        2.538838        0.109764
      -5       1      23        0.756182        0.500500        0.341126
      -4       1      23        5.255784        5.264409        0.081938
      -3       1      23        2.303386        2.356905        0.132787
      -2       1      23        0.014332        0.511273        0.511273
      -1       1      23        2.118815        2.139720        0.085188
       0       1      23        5.667702        5.732451        0.105730
       1       1      23        4.985924        4.992595        0.116223
       2       1      23        4.586924        4.331628        0.197139
       3       1      23        8.165119        7.965049        0.156656
       4       1      23        1.377829        1.388200        0.350173
      -9       2      23        4.775911        4.973630        0.176027
      -8       2      23        2.876348        2.855101        0.129243
      -7       2      23        3.368929        3.143135        0.202557
      -6       2      23        1.270207        1.450724        0.134935
      -5       2      23        4.777871        4.903366        0.086209
      -4       2      23        7.309187        7.445536        0.099176
      -3       2      23        0.655848        0.590254        0.590254
      -2       2      23        5.606546        5.722587        0.088672
      -1       2      23        0.095430        0.466690        0.364221
       0       2      23        3.490340        3.506423        0.123672
       1       2      23        1.134175        1.170982        0.499417
       3       2      23        1.812986        1.969340        0.270635
      -8       3      23        2.944578        2.984259        0.237461
      -7       3      23        0.668984        0.757496        0.388579
      -6       3      23        1.487527        1.611738        0.147942
      -5       3      23        3.410428        3.617596        0.103339
      -4       3      23        1.141033        1.086600        0.308654
      -3       3      23        0.445495        0.460435        0.317256
      -2       3      23        1.882673        1.749971        0.432550
      -1       3      23        2.613427        2.545211        0.130092
       0       3      23        0.557093        0.518748        0.518748
       1       3      23        2.664334        2.669981        0.131931
       2       3      23        3.910782        3.857720        0.189341
      -5       4      23        5.106383        5.287627        0.171965
      -4       4      23        4.020520        4.050309        0.098474
      -3       4      23        4.758943        4.876679        0.142125
      -2       4      23        3.064386        3.177420        0.126847
      -1       4      23        0.182652        0.547357        0.547357
      -8       0      24        1.442519        1.148172        0.389028
      -7       0      24        4.900642        4.758256        0.109493
      -6       0      24        6.074278        5.955754        0.168872
      -5       0      24        1.270564        1.175500        0.242387
      -4       0      24        2.283630        2.207125        0.125635
      -3       0      24        0.371128        0.805978        0.302688
      -2       0      24        0.366395        0.539351        0.407822
      -1       0      24        8.126770        8.203962        0.119657
       0       0      24        1.897065        2.108009        0.166901
       1       0      24        1.934479        1.935174        0.281996
       2       0      24       10.179268        9.953843        0.151650
      -9       1      24        1.209234        0.826801        0.535425
      -8       1      24        5.259078        5.418118        0.176553
      -7       1      24        1.569899        1.564257        0.118712
      -6       1      24        0.895231        0.478017        0.411684
      -5       1      24        6.806845        6.662807        0.101481
      -4       1      24        2.818127        2.780324        0.083381
      -3       1      24        0.796627        0.643040        0.264886
      -2       1      24        2.691194        2.543796        0.089616
      -1       1      24        1.316200        1.514431        0.124071
       0       1      24        3.520454        3.700676        0.101787
       1       1      24        6.570920        6.544311        0.109561
       2       1      24        5.032042        4.913247        0.176160
       3       1      24        3.995301        3.804865        0.186578
      -8       2      24        0.809508        0.853581        0.343875
      -7       2      24        3.712394        3.791306        0.099287
      -6       2      24        0.913725        1.006976        0.241731
      -5       2      24        2.247726        2.347957        0.096246
      -4       2      24        2.649315        2.523311        0.104489
      -3       2      24        2.949400        3.055323        0.104273
      -2       2      24        1.138454        1.332967        0.135386
      -1       2      24        1.080494        0.876527        0.326255
       0       2      24        4.702291        4.714976        0.185848
       1       2      24        5.491163        5.444263        0.256200
       2       2      24        0.345725        0.690797        0.614639
      -6       3      24        7.362527        7.426574        0.106738
      -5       3      24        5.075551        5.206630        0.099185
      -4       3      24        0.308226        0.647765        0.647765
      -3       3      24        5.713367        5.869923        0.094458
      -2       3      24        2.209156        2.163839        0.137266
      -1       3      24        6.343872        6.194917        0.321503
       0       3      24        4.655284        4.694784        0.188345
      -7       1      25        4.728592        4.682948        0.084905
      -6       1      25        1.923624        1.924760        0.107619
      -5       1      25        1.764235        1.681041        0.200163
      -4       1      25        3.617937        3.740187        0.121071
      -3       1      25        1.885630        1.903103        0.107692
      -2       1      25        1.299266        1.202705        0.159633
      -1       1      25        1.984562        2.044211        0.102202
       0       1      25        1.689258        1.341827        0.182086
       1       1      25        2.685457        2.951203        0.230376
      -7       2      25        2.740284        2.613809        0.258560
      -6       2      25        5.977991        6.089992        0.113873
      -5       2      25        0.165175        0.475500        0.364144
      -4       2      25        3.016550        3.130319        0.093874
      -3       2      25        0.546654        0.445870        0.423509
      -2       2      25        6.637182        6.721681        0.100881
      -1       2      25        1.248732        1.168118        0.358550
       0       2      25        4.979062        4.951666        0.109559
       1       2      25        5.345897        5.198173        0.165579
      -4       3      25        1.479588        1.302421        0.481020
      -3       3      25        2.656272        2.849070        0.207934
      -2       3      25        0.623298        0.994133        0.275801
      -7       0      26        2.323179        2.034478        0.246434
      -6       0      26        3.794030        3.819686        0.116444
      -5       0      26        6.446796        6.103278        0.167202
      -4       0      26        5.893722        6.015231        0.178022
      -3       0      26        3.558986        3.671920        0.120583
      -2       0      26        3.390310        3.381124        0.123364
      -1       0      26        4.316392        4.329319        0.111144
       0       0      26        2.532371        2.341517        0.237853
      -6       1      26        2.265053        2.246753        0.097079
      -5       1      26        2.968158        2.904497        0.110664
      -4       1      26        2.656615        2.735873        0.096479
      -3       1      26        7.209380        7.203263        0.106292
      -2       1      26        2.168589        2.199250        0.099583
      -1       1      26        0.995354        0.929462        0.234624
       0       1      26        2.516517        2.404808        0.122309
      -5       2      26        0.940354        0.679559        0.337214
      -4       2      26        2.060507        2.183987        0.100649
      -3       2      26        0.195090        0.479896        0.479896
      -2       2      26        4.829912        4.879139        0.109338

# start Validation Reply Form
_vrf_PLAT417_HAR_BLYP_oxa04_12
;
PROBLEM: Short Inter D-H..H-D
RESPONSE: This is a very strong hydrogen bond and this is the reason why
the distance is so short.
;
# end Validation Reply Form
