# Supplementary material for: On the accuracy and precision of X-ray and neutron diffraction results as a function of resolution and the electron density model
Source: IUCrJ. 2020 Aug 25;7(Pt 5):920–33. doi: 10.1107/S2052252520010441 (PMC7467170; doi:10.1107/S2052252520010441)
Supplement: Supplementary file 2 [file m-07-00920-sup2.zip › cif_deposition/HAR_BLYP_oxa05_08.cif]

# ========================
# TONTO generated CIF file
# ========================

data_HAR_BLYP_oxa05_08

_audit_creation_date               2016-1-14
_audit_creation_method             'Tonto 3.2.0 v. 196f026'

# --------------------
# Chemical information
# --------------------

_chemical_formula_sum             'C2 H6 O6'
_chemical_formula_moiety          'C2 H2 O4, 2(H2 O)'
_chemical_formula_weight           126.07
_chemical_compound_source          'see text'
_chemical_absolute_configuration   unk

# --------------------
# Symmetry information
# --------------------

_symmetry_cell_setting             Monoclinic
_symmetry_space_group_name_H-M     'P 21/c'
_symmetry_space_group_name_Hall    '-P 2ybc'
_symmetry_Int_Tables_number        '14'

loop_
    _symmetry_equiv_pos_as_xyz
'+x, +y, +z'
'-x, -y, -z'
'-x, +y+1/2, -z+1/2'
'+x, -y+1/2, +z+1/2'

# ---------------------
# Unit cell information
# ---------------------

_cell_length_a                6.0941(3) 
_cell_length_b                3.4959(2) 
_cell_length_c                11.8428(6) 
_cell_angle_alpha             90.00 
_cell_angle_beta              103.950(3) 
_cell_angle_gamma             90.00 
_cell_volume                   244.86(2) 

_cell_formula_units_Z             2
_cell_measurement_reflns_used     4759
_cell_measurement_temperature     100(1)
_cell_measurement_theta_max       26.39
_cell_measurement_theta_min       3.44
_exptl_crystal_density_diffrn     1.710
_exptl_crystal_F_000              132 
_exptl_absorpt_coefficient_mu     0.181 
_exptl_crystal_description        unspecified
_exptl_crystal_size_max              0.414                
_exptl_crystal_size_mid              0.344  
_exptl_crystal_size_min              0.210
_exptl_crystal_colour             colourless
_exptl_absorpt_correction_type    multi-scan
_exptl_absorpt_process_details
;
 Absorption correction done by SORTAV
 Blessing, R. H.: (1995) Acta Cryst. A51, 33-38
;
_exptl_absorpt_correction_T_min    0.901
_exptl_absorpt_correction_T_max    0.995

#=======================================================================

# EXPERIMENTAL DATA

_diffrn_reflns_av_R_equivalents   0.0000
_diffrn_reflns_av_unetI/netI      0.0530
_diffrn_reflns_limit_h_max        7
_diffrn_reflns_limit_h_min        -7
_diffrn_reflns_limit_k_max        4
_diffrn_reflns_limit_k_min        0
_diffrn_reflns_limit_l_max        14
_diffrn_reflns_limit_l_min        0
_diffrn_reflns_number             501
_diffrn_reflns_theta_full         26.00
_diffrn_reflns_theta_max          26.39
_diffrn_reflns_theta_min          3.44
_diffrn_ambient_temperature       100(1)
_diffrn_detector_area_resol_mean  ?
_diffrn_measured_fraction_theta_full 0.988
_diffrn_measured_fraction_theta_max 0.988
_diffrn_measurement_device_type   'Bruker APEX-II CCD'
_diffrn_measurement_method        '\f and \w scans'
_diffrn_radiation_monochromator   'graphite'
_diffrn_radiation_type            MoK\a
_diffrn_radiation_wavelength      0.71073
_diffrn_source                    'fine-focus sealed tube'
_diffrn_standards_number          0
_reflns_number_gt                 492
_reflns_number_total              501
_reflns_threshold_expression      >0sigma(F)

#  
# Refinement details
#  
_refine_special_details          
;
  .  H thermal motions refined anisotropically.
  .  Hirshfeld atom refinement (HAR):
     .  Uses aspherical atomic scattering factors
        obtained from Hirshfeld partitioning of a
        gaussian quantum chemical wavefunction.
     .  Hirshfeld weight functions obtained from
        spherically averaged unrestricted atomic
        densities.
  .  Wavefunction type : rks becke88lyp using cluster
 charges, radius=8.0 angstrom
  .  Gaussian basis set: cc pVTZ
  .  Refinement based on |F| with weight=1/sigma(|F|)
  .  Negative |F|^^2 were pruned from the data
  .  Eigenvalues < 0.1E-04 removed from normal equations
  .  Reflection used in the refinement appear below
  .  Refined using the Tonto program:
     .  Version: 3.2 v. 196f026
     .  Platform: INTEL-ifort-on-LINUX
     .  Build date: Wed Feb  4 17:27:23 CET 2015
;

# Standard CIF keys and data

_refine_ls_structure_factor_coeff  F
_refine_ls_matrix_type             full
_refine_ls_R_factor_gt             0.0164
_refine_ls_wR_factor_gt            0.0154
_refine_ls_goodness_of_fit_ref     1.104906
_refine_ls_number_reflns           501
_refine_ls_number_parameters       64
_refine_ls_number_restraints       0
_refine_ls_number_constraints      0
_refine_ls_hydrogen_treatment      refall
_refine_ls_weighting_scheme        sigma
_refine_ls_weighting_details       'w=1/\s(F)'
_refine_ls_shift/su_max            0.0100
_refine_ls_extinction_method       none

_refine_diff_density_max              0.165612 
_refine_diff_density_min             -0.207187  

# ---------------------
# Coordinates and ADP's
# ---------------------

loop_
_atom_site_label
_atom_site_fract_x
_atom_site_fract_y
_atom_site_fract_z
_atom_site_adp_type
_atom_site_occupancy
O1 0.43494(4) 0.44400(6) 0.34994(2) Uani 1.000000000
O2 0.24251(3) 0.74222(6) 0.46366(2) Uani 1.000000000
C1 0.40304(4) 0.55883(7) 0.44798(2) Uani 1.000000000
H1 0.303(1) 0.517(2) 0.2789(7) Uani 1.000000000
O5 0.13016(4) 0.63093(7) 0.17861(2) Uani 1.000000000
H3 0.190(1) 0.696(2) 0.1136(6) Uani 1.000000000
H4 0.010(1) 0.457(2) 0.1506(6) Uani 1.000000000

loop_
_atom_site_aniso_label
_atom_site_aniso_U_11
_atom_site_aniso_U_22
_atom_site_aniso_U_33
_atom_site_aniso_U_12
_atom_site_aniso_U_13
_atom_site_aniso_U_23
O1 0.0122(2) 0.0192(2) 0.0070(2) 0.00479(8) 0.0014(1) -0.00066(8)
O2 0.0106(1) 0.0185(2) 0.0082(2) 0.00549(7) 0.00080(9) -0.00080(8)
C1 0.0086(2) 0.0115(2) 0.0069(2) 0.00143(8) 0.0011(1) -0.00003(9)
H1 0.036(4) 0.038(4) 0.037(6) 0.001(4) 0.019(5) -0.003(4)
O5 0.0103(2) 0.0184(2) 0.0084(2) -0.00185(8) 0.0006(1) 0.00114(8)
H3 0.032(3) 0.041(4) 0.030(4) -0.001(3) 0.007(3) -0.002(3)
H4 0.032(3) 0.039(4) 0.038(4) -0.009(3) 0.009(3) 0.002(3)

loop_
_geom_bond_atom_site_label_1
_geom_bond_atom_site_label_2
_geom_bond_distance
 O1 C1 1.2868(4)
 O2 C1 1.2207(4)
 O1 H1 1.046(9)
 O5 H3 0.957(8)
 O5 H4 0.950(7)

loop_
_geom_angle_atom_site_label_1     
_geom_angle_atom_site_label_2
_geom_angle_atom_site_label_3
_geom_angle     
 O1 C1 O2  127.01(3)
 C1 O1 H1 113.3(4)
 H3 O5 H4 106.6(5)

# Standard CIF keys and data

# ---------------
# Reflection data
# ---------------

loop_
    _diffrn_refln_index_h
    _diffrn_refln_index_k
    _diffrn_refln_index_l
    _diffrn_refln_F_calc
    _diffrn_refln_F_meas
    _diffrn_refln_F_sigma
       1       0       0       59.275260       54.045074        4.192792
       2       0       0       14.289962       15.036622        0.229867
       3       0       0       59.532862       60.453453        3.392346
       4       0       0       20.344167       20.146960        0.249222
       5       0       0       23.973661       24.194008        0.303424
       6       0       0       46.484783       46.213634        0.678483
       7       0       0       31.765526       31.610916        0.512041
       2       1       0       56.890542       58.437916        1.090553
       3       1       0       31.544032       31.515076        0.393540
       4       1       0        4.663973        4.727473        0.079355
       5       1       0        1.942578        2.057741        0.104462
       6       1       0        2.456066        2.361673        0.119531
       7       1       0       27.708280       27.623179        0.349565
       0       2       0       11.459053       10.980892        0.160541
       1       2       0       53.927474       54.250253        0.855123
       2       2       0       68.484308       68.750927        1.261373
       3       2       0        4.115407        4.103048        0.084715
       4       2       0       32.922201       32.809755        0.393092
       5       2       0       15.024668       15.002000        0.179045
       6       2       0        0.754971        0.871091        0.257577
       1       3       0       13.062959       12.980755        0.160459
       2       3       0       10.939822       10.743370        0.134883
       3       3       0       25.327105       25.729944        0.301416
       4       3       0        7.133469        7.234155        0.096228
       5       3       0       33.432729       33.327466        0.399211
       0       4       0        4.909825        4.974837        0.103902
       1       4       0       12.677043       12.732635        0.160841
       2       4       0       10.558144       10.594810        0.138233
      -7       1       1       12.944282       12.973820        0.172648
      -6       1       1        3.575815        3.561741        0.102261
      -5       1       1       22.939168       22.774767        0.276322
      -4       1       1       28.770718       28.993620        0.347154
      -3       1       1       54.242979       53.673457        0.920637
      -2       1       1       40.654035       41.601442        0.633650
       0       1       1       64.979527       64.321225        1.421861
       1       1       1       18.207570       18.474036        0.245213
       2       1       1       24.439389       24.577022        0.319858
       3       1       1       62.910395       62.365936        1.090085
       4       1       1       37.577454       37.292224        0.461259
       5       1       1       31.623259       31.468238        0.381263
       6       1       1       41.327723       41.291646        0.521681
       7       1       1        3.291052        3.197343        0.150213
      -6       2       1       25.723449       25.758300        0.319550
      -5       2       1        9.250470        9.224045        0.117344
      -4       2       1       22.252338       22.086874        0.261201
      -3       2       1       27.767912       27.633494        0.328366
      -2       2       1       36.921292       36.806249        0.465501
      -1       2       1       36.011800       36.075338        0.477726
       0       2       1       25.981277       25.912545        0.321727
       1       2       1       49.083306       49.154145        0.728016
       2       2       1        3.823202        3.874274        0.082968
       3       2       1        8.672014        8.398571        0.113102
       4       2       1       26.185910       26.017302        0.308160
       5       2       1       15.348740       15.378556        0.183821
       6       2       1        9.391307        9.505577        0.129384
      -5       3       1       13.678396       13.413426        0.163520
      -4       3       1        6.805312        6.790361        0.093421
      -3       3       1        5.867763        5.890416        0.085418
      -2       3       1       36.111551       36.073675        0.439141
      -1       3       1        0.944079        1.292826        0.159336
       0       3       1       21.280096       21.282387        0.259780
       1       3       1       16.958986       16.699102        0.200920
       2       3       1       16.222886       16.179308        0.194002
       3       3       1        4.290151        4.280304        0.082090
       4       3       1       18.302052       18.210437        0.224609
       5       3       1       15.518822       15.492256        0.188008
      -3       4       1       13.824828       13.889204        0.172062
      -2       4       1       12.267369       12.304064        0.152933
      -1       4       1        7.246273        7.280659        0.112326
       0       4       1       10.443355       10.272293        0.184677
       1       4       1        2.527151        2.442560        0.088479
       2       4       1        0.486480        0.650538        0.259898
      -7       0       2       11.449903       11.550758        0.198225
      -6       0       2       41.080566       41.086494        0.545404
      -5       0       2       28.733050       28.736214        0.493339
      -4       0       2       94.110719       75.010133       20.229388
      -3       0       2       11.811772       11.337548        0.247012
      -2       0       2       76.002727       63.985545       13.140978
       0       0       2       35.288431       37.493199        1.042136
       1       0       2        9.633887        9.919728        0.166369
       3       0       2       41.299723       41.108150        0.644092
       4       0       2        0.051579        0.541387        0.371976
       5       0       2       78.925263       77.931059        2.119121
       6       0       2       16.659756       16.509694        0.217058
       7       0       2       18.033931       17.830311        0.251062
      -7       1       2       28.491016       28.286039        0.357380
      -6       1       2        7.885687        7.881497        0.119152
      -5       1       2       48.432284       47.812132        0.620290
      -4       1       2       22.905889       22.858259        0.268438
      -3       1       2       17.187334       17.543090        0.221427
      -2       1       2       71.100251       68.453050        1.910131
      -1       1       2       36.653189       37.610504        0.526141
       0       1       2       28.078863       28.440288        0.397286
       1       1       2       62.039887       62.588737        1.537857
       2       1       2        5.009402        4.906832        0.108291
       3       1       2       63.518875       63.761666        1.089343
       4       1       2       41.416285       41.129430        0.523273
       5       1       2       23.188757       23.045607        0.275012
       6       1       2       23.618733       23.515952        0.291396
      -6       2       2       19.151391       19.234344        0.229608
      -5       2       2        2.329021        2.338568        0.088346
      -4       2       2       11.004632       10.756393        0.136601
      -3       2       2       40.174626       40.308932        0.509183
      -2       2       2       66.203651       64.900000        1.477843
      -1       2       2        8.586142        8.690455        0.115491
       0       2       2       34.166959       34.411626        0.457981
       1       2       2        0.956117        1.007373        0.130789
       2       2       2        5.105484        5.155386        0.087644
       3       2       2       50.353880       50.299801        0.726623
       4       2       2       52.108904       52.195977        0.705589
       5       2       2        5.736779        5.701579        0.091855
       6       2       2        0.632714        0.715751        0.366180
      -5       3       2        0.812660        0.838630        0.236799
      -4       3       2       11.079417       11.159749        0.135685
      -3       3       2       47.930664       47.260025        0.594085
      -2       3       2       24.745013       24.691699        0.305022
      -1       3       2       17.089646       17.146137        0.221598
       0       3       2       32.480468       32.213506        0.391187
       1       3       2       20.536263       20.453850        0.245931
       2       3       2       28.756156       28.539797        0.340506
       3       3       2       13.665973       13.624243        0.162074
       4       3       2        3.024512        3.216364        0.085071
       5       3       2        7.017667        6.924522        0.104404
      -3       4       2        9.791542        9.804336        0.130505
      -2       4       2       23.525526       23.414739        0.319501
      -1       4       2        9.381281        9.417696        0.128509
       0       4       2       22.757542       22.753242        0.302406
       1       4       2       22.386067       22.321290        0.283822
       2       4       2        4.210393        4.163052        0.086534
      -7       1       3        5.794004        5.858413        0.102807
      -6       1       3        3.301662        3.269557        0.091192
      -5       1       3       21.471877       21.526263        0.275145
      -4       1       3        3.966154        3.811299        0.083431
      -3       1       3       38.246012       38.018417        0.586345
      -2       1       3       13.552107       13.480727        0.177344
      -1       1       3       54.924536       55.992142        1.001234
       0       1       3       13.163741       12.933677        0.192405
       1       1       3       84.875848       80.855427        1.716688
       2       1       3       65.094693       65.711491        1.574762
       3       1       3       19.799818       19.500000        0.231373
       4       1       3       44.028297       43.630609        0.561362
       5       1       3        4.155952        4.322846        0.159795
       6       1       3       14.312752       14.390969        0.193082
      -6       2       3       23.599875       23.854140        0.282123
      -5       2       3        6.312369        6.326848        0.088899
      -4       2       3       27.036981       26.650704        0.314417
      -3       2       3       52.106110       51.795656        0.725508
      -2       2       3        9.257686        9.260076        0.120710
      -1       2       3       39.683879       39.283075        0.515950
       0       2       3        0.890131        0.720555        0.211438
       1       2       3       57.313791       56.815315        0.941886
       2       2       3       12.488560       12.457528        0.152244
       3       2       3       30.744070       30.627928        0.368880
       4       2       3       22.650528       22.505999        0.265046
       5       2       3       14.927934       15.054567        0.181773
       6       2       3       11.124535       11.259218        0.150663
      -5       3       3        7.420978        7.467998        0.102742
      -4       3       3       14.133121       14.413882        0.170638
      -3       3       3        5.914979        7.318196        0.174108
      -2       3       3        3.766557        3.740856        0.080528
      -1       3       3       11.113099       11.170049        0.140997
       0       3       3       27.986465       27.810430        0.335532
       1       3       3        0.779126        0.695845        0.294348
       2       3       3        6.416822        6.272480        0.095344
       3       3       3       30.105477       29.827001        0.352606
       4       3       3        3.453768        3.466554        0.086762
      -2       4       3       17.151969       17.299133        0.249793
      -1       4       3        0.451453        0.451885        0.329819
       0       4       3        5.945751        5.985900        0.089545
       1       4       3       11.375420       11.522587        0.141462
       2       4       3       22.258397       22.300448        0.272058
      -7       0       4       19.475672       19.156461        0.246146
      -6       0       4        5.120368        5.100588        0.116313
      -5       0       4       12.834642       12.978058        0.170248
      -4       0       4       33.252225       33.838587        0.476034
      -3       0       4       28.094409       28.411617        0.405368
      -1       0       4       88.048766       92.937560        5.038015
       0       0       4       24.519161       25.467627        0.438044
       2       0       4        8.741772        8.724391        0.179159
       3       0       4       14.160420       14.037450        0.229481
       4       0       4       18.351329       18.604838        0.226862
       5       0       4       10.399403       10.482366        0.146022
       6       0       4        3.804770        3.871434        0.147860
      -7       1       4        1.923002        1.829481        0.121441
      -6       1       4       17.348555       17.315022        0.208883
      -5       1       4       29.219301       29.255085        0.374642
      -4       1       4       17.624651       17.539954        0.224932
      -3       1       4       45.336569       45.561058        0.639237
      -2       1       4       56.889238       56.769974        1.689760
      -1       1       4       46.958385       48.257953        0.756374
       0       1       4      117.870971       99.995000        5.481879
       1       1       4       24.655887       24.813101        0.321878
       2       1       4        9.275994        9.385574        0.134358
       3       1       4       10.638387       10.330537        0.130537
       4       1       4        5.232690        5.302169        0.086807
       5       1       4       19.068017       18.953628        0.228511
       6       1       4       22.598342       22.477544        0.282950
      -6       2       4        6.988381        7.134564        0.101144
      -5       2       4       16.418347       16.265608        0.191405
      -4       2       4       23.798011       23.689027        0.288813
      -3       2       4       15.740321       15.727683        0.194492
      -2       2       4       14.274389       14.189433        0.176581
      -1       2       4       45.394956       45.143549        0.608282
       0       2       4       41.136300       40.834912        0.576372
       1       2       4       13.250079       13.286083        0.175400
       2       2       4        3.408526        3.142690        0.084243
       3       2       4       29.112831       29.064411        0.343513
       4       2       4       12.069607       12.081391        0.152853
       5       2       4       23.578688       23.703375        0.285433
      -5       3       4       10.422837       10.313583        0.131737
      -4       3       4       47.056187       47.384386        0.592613
      -3       3       4       20.249705       20.281026        0.244060
      -2       3       4        8.993744        9.132908        0.124356
      -1       3       4       22.659969       22.790129        0.296575
       0       3       4       22.983408       22.690306        0.314426
       1       3       4        8.465360        8.488168        0.118162
       2       3       4       44.450538       44.469428        0.561114
       3       3       4       31.389907       31.240198        0.372902
       4       3       4       21.068302       20.864084        0.250739
      -2       4       4        2.145910        2.256679        0.099945
      -1       4       4        2.041818        2.062111        0.091654
       0       4       4       10.495558       10.599528        0.149169
       1       4       4        5.100529        5.038353        0.087393
      -7       1       5        4.520003        4.546427        0.095922
      -6       1       5       29.890953       30.173995        0.360408
      -5       1       5       16.883698       16.770808        0.199447
      -4       1       5        0.803060        0.855862        0.226339
      -3       1       5       43.881836       44.400225        0.621806
      -2       1       5       13.904955       13.797826        0.175785
      -1       1       5        3.283808        3.096143        0.098010
       0       1       5       25.290460       25.624793        0.368506
       1       1       5       32.041854       32.438403        0.423094
       2       1       5       13.773790       13.800725        0.173546
       3       1       5        6.646289        6.939452        0.094966
       4       1       5       28.817953       28.829499        0.349155
       5       1       5        3.285117        3.342155        0.109354
       6       1       5       23.480795       23.449520        0.283381
      -6       2       5        6.444223        6.409212        0.094072
      -5       2       5       40.565562       40.460598        0.494738
      -4       2       5        7.328756        7.336757        0.111039
      -3       2       5        4.975489        4.839421        0.091685
      -2       2       5        5.387786        5.494725        0.085196
      -1       2       5       67.364598       67.817107        1.236855
       0       2       5       21.261515       21.184664        0.292560
       1       2       5       28.641798       28.733778        0.346105
       2       2       5       37.570084       37.239898        0.455118
       3       2       5       23.937357       23.836527        0.288278
       4       2       5        2.318279        2.400687        0.098254
       5       2       5       11.785791       11.878131        0.151239
      -5       3       5        5.901784        5.847478        0.094913
      -4       3       5       16.226696       16.189194        0.198884
      -3       3       5       14.150505       14.161568        0.167640
      -2       3       5        7.598866        7.641793        0.116369
      -1       3       5        2.741772        2.641666        0.100111
       0       3       5       11.912490       11.960769        0.175185
       1       3       5       14.063708       14.027117        0.213717
       2       3       5        8.394594        8.292527        0.190613
       3       3       5        1.061482        1.056930        0.145447
       4       3       5        5.787970        5.601875        0.090795
      -2       4       5       17.769139       17.892177        0.248765
      -1       4       5       23.666178       23.972276        0.306900
       0       4       5       26.071523       26.369680        0.345844
       1       4       5       21.710810       21.579157        0.350403
      -7       0       6       48.812975       48.626947        0.682917
      -6       0       6       39.048432       38.711497        0.578440
      -5       0       6       33.052940       33.103625        0.465457
      -4       0       6       20.438928       20.720763        0.551231
      -3       0       6       10.756341       11.574541        0.379453
      -2       0       6       39.735890       39.778009        0.671232
      -1       0       6       42.738961       43.153331        1.854905
       0       0       6       95.699697       92.750364        5.067868
       1       0       6       45.443073       45.707877        1.737887
       2       0       6        6.070834        6.042930        0.125582
       3       0       6       73.464214       73.282740        1.857324
       4       0       6       11.124220       11.039928        0.150024
       5       0       6        7.870659        7.772001        0.147042
       6       0       6       19.992719       20.958053        0.269409
      -7       1       6       13.167227       13.306389        0.169038
      -6       1       6       37.799319       38.124533        0.469918
      -5       1       6        6.145925        6.110646        0.093338
      -4       1       6       40.736638       40.436370        0.514321
      -3       1       6        1.847143        1.727050        0.123834
      -2       1       6        7.147496        7.142199        0.098052
      -1       1       6        2.277667        2.144132        0.100238
       0       1       6       53.157573       54.295948        1.010678
       1       1       6       43.871686       44.477073        0.698653
       2       1       6       62.522745       62.939813        1.055727
       3       1       6        6.571101        6.713047        0.101391
       4       1       6       19.297517       19.294818        0.233863
       5       1       6       27.519896       27.629513        0.343436
      -6       2       6        3.254406        3.216520        0.103804
      -5       2       6       27.292917       27.188968        0.319097
      -4       2       6        7.313043        7.302945        0.101556
      -3       2       6       35.955838       35.737795        0.429014
      -2       2       6       25.553878       25.558560        0.326636
      -1       2       6       13.230690       13.118308        0.174583
       0       2       6        7.048335        7.056274        0.106526
       1       2       6       38.335738       37.990130        0.498265
       2       2       6        9.642760        9.570528        0.128176
       3       2       6       20.306192       19.969977        0.242585
       4       2       6        7.861186        7.792304        0.108555
       5       2       6       21.385063       21.222629        0.261236
      -5       3       6        6.498764        6.570997        0.102535
      -4       3       6        8.783712        8.702299        0.112072
      -3       3       6        0.801969        1.453994        0.100554
      -2       3       6       58.291071       57.886959        0.798081
      -1       3       6       31.023402       31.325389        0.449670
       0       3       6        1.116177        1.500200        0.113730
       1       3       6       20.243825       20.273875        0.264127
       2       3       6        4.624406        4.501333        0.078777
       3       3       6       13.437934       13.583814        0.181202
      -7       1       7       22.122073       21.962013        0.268235
      -6       1       7        5.012037        5.152863        0.098064
      -5       1       7        3.108701        3.016057        0.086347
      -4       1       7       28.568864       28.633023        0.351403
      -3       1       7       56.733812       57.000439        0.925400
      -2       1       7       17.555714       17.548219        0.208957
      -1       1       7       61.933330       61.980884        1.545878
       0       1       7       17.905192       18.297814        0.240129
       1       1       7       13.210778       13.279684        0.218673
       2       1       7       16.651601       16.935171        0.201074
       3       1       7       16.600813       16.473919        0.197556
       4       1       7        8.853627        8.753913        0.123328
       5       1       7        6.764089        6.949460        0.100592
      -6       2       7        1.352278        1.289147        0.145600
      -5       2       7       14.016233       13.963166        0.166065
      -4       2       7        7.860027        7.954873        0.109492
      -3       2       7       39.647240       39.293129        0.477926
      -2       2       7       17.693089       17.514851        0.220343
      -1       2       7        3.572029        3.545138        0.085224
       0       2       7       35.945708       36.223059        0.520118
       1       2       7       27.415942       27.361469        0.367766
       2       2       7       22.946822       22.972592        0.318454
       3       2       7        5.875495        5.770355        0.107494
       4       2       7       37.702056       37.748510        0.455481
      -4       3       7        6.853611        7.066965        0.096456
      -3       3       7        6.201049        6.220611        0.091582
      -2       3       7       27.428922       27.683569        0.329228
      -1       3       7        4.077306        4.088643        0.078531
       0       3       7        3.002072        2.867891        0.095546
       1       3       7       13.306815       13.120976        0.167984
       2       3       7       16.474216       16.250538        0.212147
       3       3       7        4.267118        4.332667        0.085785
      -7       0       8        1.644802        1.524992        0.214076
      -6       0       8        3.356881        3.316926        0.174316
      -5       0       8       51.293240       52.625279        0.883516
      -4       0       8       73.417266       65.251130        9.516222
      -3       0       8       14.323611       14.414229        0.319194
      -2       0       8       64.336011       65.037297        1.477168
      -1       0       8       67.821832       70.011142        2.358500
       0       0       8       52.186657       49.941266        0.987920
       1       0       8       25.790310       26.087737        0.371399
       2       0       8       31.008520       31.505238        0.470580
       3       0       8       10.245888       10.547512        1.159221
       4       0       8        3.215408        2.977516        0.171130
       5       0       8       37.083658       37.505733        0.511274
      -6       1       8        5.287649        5.296980        0.095442
      -5       1       8       12.419220       12.584912        0.154304
      -4       1       8       40.307747       40.280268        0.507790
      -3       1       8        9.220770        8.884931        0.114526
      -2       1       8       51.810948       51.510873        0.751243
      -1       1       8       29.286180       29.493220        0.388237
       0       1       8       16.061734       15.862534        0.203033
       1       1       8       29.420413       29.451995        0.369354
       2       1       8       20.940097       21.070596        0.270355
       3       1       8       18.777766       18.949934        0.228022
       4       1       8       16.293655       16.229603        0.191835
       5       1       8        3.687226        3.726527        0.199205
      -6       2       8       11.000451       11.106305        0.139081
      -5       2       8        4.208154        4.263449        0.083617
      -4       2       8       27.735048       27.738421        0.327109
      -3       2       8       51.487976       50.705621        0.677429
      -2       2       8       16.424905       16.234839        0.198318
      -1       2       8       20.911547       20.717384        0.328171
       0       2       8        1.802985        2.075717        0.087627
       1       2       8        7.445867        7.527018        0.117092
       2       2       8       22.905405       22.811839        0.307839
       3       2       8       31.017211       30.888347        0.366060
       4       2       8        2.603289        2.522281        0.120115
      -4       3       8        1.365001        1.291395        0.164008
      -3       3       8       12.857526       13.009996        0.157370
      -2       3       8       15.379799       15.456067        0.182233
      -1       3       8        7.903102        8.021721        0.136354
       0       3       8       30.338443       30.151451        0.451451
       1       3       8       15.196815       15.256146        0.200583
       2       3       8        3.929773        4.022064        0.086076
      -6       1       9       20.179191       20.377193        0.241404
      -5       1       9       49.994848       49.765349        0.639084
      -4       1       9       20.678860       20.703140        0.241713
      -3       1       9       23.833315       23.832331        0.287055
      -2       1       9       14.449175       14.676853        0.197557
      -1       1       9       40.308283       40.099751        0.505938
       0       1       9       18.725678       18.516479        0.280526
       1       1       9       42.240590       42.618893        0.592472
       2       1       9       41.021853       41.469145        0.537861
       3       1       9        3.688841        3.708369        0.094368
       4       1       9       14.060504       13.903956        0.174062
      -5       2       9        1.101074        1.171793        0.143737
      -4       2       9       11.500188       11.507389        0.159261
      -3       2       9       21.943231       21.777971        0.261465
      -2       2       9       12.492669       12.331667        0.167375
      -1       2       9        8.691095        8.546461        0.123338
       0       2       9       22.656888       22.698018        0.326384
       1       2       9        8.276772        8.184253        0.128510
       2       2       9       27.057933       27.025913        0.400737
       3       2       9        4.619471        4.711263        0.087736
      -4       3       9       18.243801       18.364912        0.221594
      -3       3       9        6.776699        7.149685        0.116549
      -2       3       9        8.538332        8.683087        0.115357
      -1       3       9        3.076522        3.017267        0.138847
       0       3       9       19.589860       19.493845        0.251704
       1       3       9        9.589953        9.525650        0.127884
      -6       0      10       52.278522       52.516283        0.810481
      -5       0      10       30.808776       31.536011        0.459171
      -4       0      10        4.102678        3.971901        0.150907
      -3       0      10        6.060351        6.169522        0.150469
      -2       0      10       42.224081       41.686569        0.651340
      -1       0      10        5.612857        5.541570        0.111837
       0       0      10       61.446480       61.577593        2.064065
       1       0      10       79.972889       81.215393        2.741320
       2       0      10       18.007838       18.149656        0.241836
       3       0      10        3.377358        3.362291        0.148570
       4       0      10        6.642822        6.446860        0.111009
      -6       1      10       21.795444       21.850172        0.259664
      -5       1      10       15.713803       15.559242        0.186864
      -4       1      10        0.640154        0.720000        0.279773
      -3       1      10        5.906974        5.921317        0.096543
      -2       1      10       17.343474       17.420677        0.227656
      -1       1      10        0.687120        0.804984        0.211604
       0       1      10       37.192951       37.525991        0.639679
       1       1      10       26.150714       26.340653        0.416147
       2       1      10       19.992485       20.224243        0.253264
       3       1      10       28.360475       28.337431        0.348326
      -5       2      10        0.080519        0.439545        0.409545
      -4       2      10       17.029831       16.970268        0.203038
      -3       2      10       10.201771       10.125710        0.126710
      -2       2      10       29.146850       28.832447        0.343326
      -1       2      10       41.712529       41.749012        0.573777
       0       2      10       15.647329       15.671630        0.228833
       1       2      10        6.595532        6.763283        0.119640
       2       2      10       26.649685       26.492452        0.345559
       3       2      10       10.525170       10.293687        0.137409
      -3       3      10       13.800222       13.798188        0.171743
      -2       3      10       14.320502       14.475497        0.175497
      -1       3      10       17.350722       17.280914        0.217210
       0       3      10        3.525711        3.481235        0.094349
      -6       1      11        6.288457        6.231693        0.104622
      -5       1      11        1.205733        1.072194        0.169642
      -4       1      11        4.164151        4.220782        0.095252
      -3       1      11       38.940724       38.861678        0.480953
      -2       1      11       28.026875       28.038545        0.356059
      -1       1      11       26.302855       26.073933        0.384441
       0       1      11       44.008583       44.251441        0.796752
       1       1      11        0.717603        1.090459        0.200009
       2       1      11        3.969882        4.050185        0.082944
       3       1      11       11.289022       11.163333        0.146981
      -4       2      11        8.416662        8.413739        0.111450
      -3       2      11       14.778834       14.709521        0.176111
      -2       2      11       11.497311       11.413588        0.155258
      -1       2      11       26.164770       26.365128        0.363205
       0       2      11        3.580288        3.807755        0.092651
       1       2      11        8.990340        9.122609        0.133338
       2       2      11       17.297791       17.317044        0.224940
      -5       0      12       20.309651       20.627409        0.260279
      -4       0      12       47.873196       48.472157        0.803614
      -3       0      12       37.095313       36.729008        0.833325
      -2       0      12       12.553611       12.529964        0.158626
      -1       0      12       32.553914       33.311109        0.436499
       0       0      12       11.528798       12.112390        0.194337
       1       0      12        7.623996        7.721658        0.136211
       2       0      12       27.063041       27.153453        0.402939
      -5       1      12       15.267940       15.167070        0.180742
      -4       1      12       27.690682       27.571362        0.325261
      -3       1      12       22.595788       22.523987        0.268201
      -2       1      12        9.390766        9.423800        0.121327
      -1       1      12       28.758431       28.727339        0.397672
       0       1      12        1.393817        1.344954        0.148250
       1       1      12        4.382160        4.356834        0.084715
       2       1      12       15.164244       15.351873        0.201295
      -4       2      12        2.652766        2.667902        0.098116
      -3       2      12        4.549581        4.374471        0.084483
      -2       2      12       32.140184       32.138606        0.381874
      -1       2      12       17.986003       18.034689        0.225702
       0       2      12       12.731447       12.647925        0.155527
       1       2      12       11.706717       11.693588        0.145861
      -4       1      13       12.295843       11.996249        0.148465
      -3       1      13        2.700663        2.759891        0.096379
      -2       1      13       17.541599       17.424121        0.215112
      -1       1      13        7.293600        7.299658        0.102575
       0       1      13       15.720149       15.726729        0.206420
       1       1      13        8.016356        8.050342        0.107672
      -2       2      13       17.025810       17.038192        0.206377
      -1       2      13       10.987672       10.898165        0.136660
      -4       0      14        3.950942        4.088154        0.141763
      -3       0      14       12.897240       12.809372        0.187565
      -2       0      14       23.205889       22.676640        0.315289
      -1       0      14       21.589867       21.373348        0.354785
       0       0      14       22.641841       22.705506        0.392953
      -3       1      14        1.773668        1.750885        0.115251
      -2       1      14       13.164211       13.089309        0.160658
      -1       1      14       20.975189       20.793509        0.264261

# start Validation Reply Form
_vrf_PLAT088_HAR_BLYP_oxa05_08
;
PROBLEM: Poor Data / Parameter Ratio ....................       7.91 Note 
RESPONSE: The goal of the study was to check how cutting diffraction data
to different resolutions influences refinement results, thus a decreased
data / parameter ratio is a natural consequence of the data cutting procedure.
;
_vrf_PLAT417_HAR_BLYP_oxa05_08
;
PROBLEM: Short Inter D-H..H-D
RESPONSE: This is a very strong hydrogen bond and this is the reason why
the distance is so short.
;
# end Validation Reply Form
