# Supplementary material for: On the accuracy and precision of X-ray and neutron diffraction results as a function of resolution and the electron density model
Source: IUCrJ. 2020 Aug 25;7(Pt 5):920–33. doi: 10.1107/S2052252520010441 (PMC7467170; doi:10.1107/S2052252520010441)
Supplement: Supplementary file 2 [file m-07-00920-sup2.zip › cif_deposition/HAR_BLYP_oxa05_12.cif]

# ========================
# TONTO generated CIF file
# ========================

data_HAR_BLYP_oxa05_12

_audit_creation_date               2016-1-14
_audit_creation_method             'Tonto 3.2.0 v. 196f026'

# --------------------
# Chemical information
# --------------------

_chemical_formula_sum             'C2 H6 O6'
_chemical_formula_moiety          'C2 H2 O4, 2(H2 O)'
_chemical_formula_weight           126.07
_chemical_compound_source          'see text'
_chemical_absolute_configuration   unk

# --------------------
# Symmetry information
# --------------------

_symmetry_cell_setting             Monoclinic
_symmetry_space_group_name_H-M     'P 21/c'
_symmetry_space_group_name_Hall    '-P 2ybc'
_symmetry_Int_Tables_number        '14'

loop_
    _symmetry_equiv_pos_as_xyz
'+x, +y, +z'
'-x, -y, -z'
'-x, +y+1/2, -z+1/2'
'+x, -y+1/2, +z+1/2'

# ---------------------
# Unit cell information
# ---------------------

_cell_length_a                6.0939(3) 
_cell_length_b                3.4965(2) 
_cell_length_c                11.8441(5) 
_cell_angle_alpha             90.00 
_cell_angle_beta              103.951(2) 
_cell_angle_gamma             90.00 
_cell_volume                   244.92(2) 

_cell_formula_units_Z             2
_cell_measurement_temperature     100(1)
_cell_measurement_reflns_used        9090
_cell_measurement_theta_min          3.4448
_cell_measurement_theta_max          55.9444
_exptl_crystal_density_diffrn     1.710
_exptl_crystal_F_000              132 
_exptl_absorpt_coefficient_mu     0.181 
_exptl_crystal_description        unspecified
_exptl_crystal_size_max              0.414                
_exptl_crystal_size_mid              0.344  
_exptl_crystal_size_min              0.210
_exptl_crystal_colour             colourless
_exptl_absorpt_correction_type    multi-scan
_exptl_absorpt_process_details
;
 Absorption correction done by SORTAV
 Blessing, R. H.: (1995) Acta Cryst. A51, 33-38
;
_exptl_absorpt_correction_T_min    0.901
_exptl_absorpt_correction_T_max    0.995

#=======================================================================

# EXPERIMENTAL DATA

_diffrn_reflns_av_R_equivalents   0.0000
_diffrn_reflns_av_unetI/netI      0.0379
_diffrn_reflns_limit_h_max        13
_diffrn_reflns_limit_h_min        -14
_diffrn_reflns_limit_k_max        8
_diffrn_reflns_limit_k_min        0
_diffrn_reflns_limit_l_max        27
_diffrn_reflns_limit_l_min        0
_diffrn_reflns_number             3169
_diffrn_reflns_theta_full         26.00
_diffrn_reflns_theta_max          56.05
_diffrn_reflns_theta_min          3.44
_diffrn_ambient_temperature       100(1)
_diffrn_detector_area_resol_mean  ?
_diffrn_measured_fraction_theta_full 0.988
_diffrn_measured_fraction_theta_max 0.971
_diffrn_measurement_device_type   'Bruker APEX-II CCD'
_diffrn_measurement_method        '\f and \w scans'
_diffrn_radiation_monochromator   'graphite'
_diffrn_radiation_type            MoK\a
_diffrn_radiation_wavelength      0.71073
_diffrn_source                    'fine-focus sealed tube'
_diffrn_standards_number          0
_reflns_number_gt                 2841
_reflns_number_total              3169
_reflns_threshold_expression      >0sigma(F)

#  
# Refinement details
#  
_refine_special_details          
;
  .  H thermal motions refined anisotropically.
  .  Hirshfeld atom refinement (HAR):
     .  Uses aspherical atomic scattering factors
        obtained from Hirshfeld partitioning of a
        gaussian quantum chemical wavefunction.
     .  Hirshfeld weight functions obtained from
        spherically averaged unrestricted atomic
        densities.
  .  Wavefunction type : rks becke88lyp using cluster
 charges, radius=8.0 angstrom
  .  Gaussian basis set: cc pVTZ
  .  Refinement based on |F| with weight=1/sigma(|F|)
  .  Negative |F|^^2 were pruned from the data
  .  Eigenvalues < 0.1E-04 removed from normal equations
  .  Reflection used in the refinement appear below
  .  Refined using the Tonto program:
     .  Version: 3.2 v. 196f026
     .  Platform: INTEL-ifort-on-LINUX
     .  Build date: Wed Feb  4 17:27:23 CET 2015
;

# Standard CIF keys and data

_refine_ls_structure_factor_coeff  F
_refine_ls_matrix_type             full
_refine_ls_R_factor_gt             0.0223
_refine_ls_wR_factor_gt            0.0265
_refine_ls_goodness_of_fit_ref     1.483811
_refine_ls_number_reflns           3169
_refine_ls_number_parameters       64
_refine_ls_number_restraints       0
_refine_ls_number_constraints      0
_refine_ls_hydrogen_treatment      refall
_refine_ls_weighting_scheme        sigma
_refine_ls_weighting_details       'w=1/\s(F)'
_refine_ls_shift/su_max            0.0100
_refine_ls_extinction_method       none

_refine_diff_density_max               0.205002
_refine_diff_density_min              -0.196406

# ---------------------
# Coordinates and ADP's
# ---------------------

loop_
_atom_site_label
_atom_site_fract_x
_atom_site_fract_y
_atom_site_fract_z
_atom_site_adp_type
_atom_site_occupancy
O1 0.43489(2) 0.44401(4) 0.349893(9) Uani 1.000000000
O2 0.24241(2) 0.74247(4) 0.46370(1) Uani 1.000000000
C1 0.40310(2) 0.55878(4) 0.44801(1) Uani 1.000000000
H1 0.302(1) 0.521(2) 0.2778(7) Uani 1.000000000
O5 0.13009(2) 0.63095(4) 0.17859(1) Uani 1.000000000
H3 0.190(1) 0.693(2) 0.1134(6) Uani 1.000000000
H4 0.011(1) 0.454(2) 0.1499(6) Uani 1.000000000

loop_
_atom_site_aniso_label
_atom_site_aniso_U_11
_atom_site_aniso_U_22
_atom_site_aniso_U_33
_atom_site_aniso_U_12
_atom_site_aniso_U_13
_atom_site_aniso_U_23
O1 0.01303(4) 0.01928(5) 0.00754(4) 0.00477(3) 0.00158(3) -0.00071(3)
O2 0.01127(4) 0.01842(4) 0.00922(4) 0.00545(3) 0.00101(3) -0.00077(3)
C1 0.00930(4) 0.01160(4) 0.00746(4) 0.00171(3) 0.00122(3) -0.00007(3)
H1 0.031(3) 0.048(5) 0.024(5) -0.006(4) 0.020(4) -0.012(4)
O5 0.01081(4) 0.01844(5) 0.00900(4) -0.00187(3) 0.00066(3) 0.00106(3)
H3 0.033(3) 0.044(4) 0.021(3) 0.000(3) 0.011(3) 0.005(3)
H4 0.028(3) 0.034(4) 0.036(4) -0.014(3) 0.010(3) -0.002(3)

loop_
_geom_bond_atom_site_label_1
_geom_bond_atom_site_label_2
_geom_bond_distance
 O1 C1 1.2875(2)
 O2 C1 1.2221(2)
 O1 H1 1.061(9)
 O5 H3 0.955(6)
 O5 H4 0.953(6)

loop_
_geom_angle_atom_site_label_1     
_geom_angle_atom_site_label_2
_geom_angle_atom_site_label_3
_geom_angle     
 O1 C1 O2  126.98(1)
 C1 O1 H1 113.2(4)
 H3 O5 H4 105.4(6)

# Standard CIF keys and data

# ---------------
# Reflection data
# ---------------

loop_
    _diffrn_refln_index_h
    _diffrn_refln_index_k
    _diffrn_refln_index_l
    _diffrn_refln_F_calc
    _diffrn_refln_F_meas
    _diffrn_refln_F_sigma
       1       0       0       56.546401       54.151639        1.494256
       2       0       0       13.626431       14.319218        0.175668
       3       0       0       56.726399       58.158404        3.200329
       4       0       0       19.351155       19.064627        0.239378
       5       0       0       22.669471       23.092423        0.313266
       6       0       0       43.850459       44.345800        0.667087
       7       0       0       29.803269       30.671974        0.520026
       8       0       0       14.939830       14.529969        0.178314
       9       0       0       11.882166       11.737973        0.261039
      10       0       0        7.685170        7.990494        0.116677
      11       0       0       16.181586       16.447188        0.236389
      12       0       0        3.364091        3.604997        0.116874
      13       0       0        1.090581        1.221311        0.234396
       2       1       0       54.314232       56.157635        0.949937
       3       1       0       30.173252       30.185261        0.373015
       4       1       0        4.573929        4.483637        0.073762
       5       1       0        1.869472        1.896576        0.093856
       6       1       0        2.439532        2.252554        0.092137
       7       1       0       26.042615       25.858268        0.384948
       8       1       0        0.010772        0.593633        0.593633
       9       1       0       16.324838       16.057086        0.198019
      10       1       0        8.791280        8.741396        0.108725
      11       1       0        0.801675        0.807837        0.203105
      12       1       0        8.151659        8.255483        0.110116
      13       1       0        3.184435        2.956129        0.137832
       0       2       0       10.824913       10.541347        0.139905
       1       2       0       51.414732       51.929568        0.651697
       2       2       0       65.423155       65.491068        0.846115
       3       2       0        3.996143        3.933319        0.080268
       4       2       0       31.256430       31.323154        0.395335
       5       2       0       14.269485       14.155564        0.166640
       6       2       0        0.634357        0.771816        0.194928
       7       2       0       16.944362       16.762160        0.232489
       8       2       0       18.407950       18.189557        0.230994
       9       2       0        3.776732        3.712816        0.079635
      10       2       0        8.593125        8.549795        0.109475
      11       2       0        0.990971        0.965350        0.196845
      12       2       0        2.323723        2.253575        0.092441
      13       2       0        2.743364        2.342413        0.098934
       1       3       0       12.504004       12.342609        0.153270
       2       3       0       10.387101       10.181847        0.126997
       3       3       0       24.050182       24.302058        0.290810
       4       3       0        6.664049        6.828104        0.086516
       5       3       0       31.617927       31.449960        0.384706
       6       3       0        0.252750        1.578702        0.079302
       7       3       0        2.176614        2.171313        0.068054
       8       3       0       11.924226       11.753723        0.138646
       9       3       0        4.103930        4.174925        0.078952
      10       3       0        2.476628        2.510398        0.084868
      11       3       0       12.271778       12.507598        0.147582
      12       3       0        5.889220        6.137833        0.110728
       0       4       0        4.685503        4.599565        0.080826
       1       4       0       12.058851       11.745637        0.154693
       2       4       0       10.116740        9.862961        0.130387
       3       4       0        7.193997        6.959598        0.094760
       4       4       0       23.231372       22.729056        0.307415
       5       4       0        8.430458        8.399762        0.104100
       6       4       0       11.595405       11.468217        0.149206
       7       4       0        8.993997        8.765957        0.145806
       8       4       0        0.286584        0.848941        0.215774
       9       4       0        0.279422        0.599083        0.599083
      10       4       0        4.442553        4.622229        0.109358
      11       4       0        3.524210        3.584550        0.195155
       1       5       0        5.918466        5.803275        0.079203
       2       5       0        9.619250        9.474017        0.132925
       3       5       0       11.671783       11.686317        0.152887
       4       5       0        1.185084        1.027667        0.125115
       5       5       0        6.352050        6.436303        0.085713
       6       5       0       14.579023       14.585609        0.200548
       7       5       0       10.495884       10.260604        0.175962
       8       5       0        2.965676        2.980570        0.099824
       9       5       0        0.021841        0.613351        0.613351
      10       5       0        3.804569        3.800000        0.181989
       0       6       0       11.736343       11.483902        0.205161
       1       6       0        7.021560        7.068310        0.097298
       2       6       0        2.614544        2.490120        0.073946
       3       6       0        0.692070        1.601968        0.104436
       4       6       0        2.637237        2.736220        0.096201
       5       6       0        7.310675        7.494531        0.103997
       6       6       0        9.437448        9.785040        0.140352
       7       6       0        2.583792        2.580465        0.079205
       8       6       0        1.089254        0.903936        0.242574
       9       6       0        0.440967        0.490714        0.490714
       1       7       0        3.986305        3.914333        0.086409
       2       7       0        3.104497        3.055847        0.099819
       3       7       0        3.064424        3.174587        0.085088
       4       7       0        1.489072        1.296650        0.134109
       5       7       0        3.670842        3.657595        0.165747
       6       7       0        3.806739        3.826225        0.174787
       0       8       0        1.040013        1.124900        0.434755
       1       8       0        5.766106        5.701053        0.099267
       2       8       0        4.469151        4.391241        0.103235
     -13       1       1        4.605855        4.601195        0.084892
     -12       1       1        3.930744        3.872854        0.077989
     -11       1       1        1.382188        1.362901        0.115103
     -10       1       1        5.145691        5.108620        0.080897
      -9       1       1        1.975980        1.902078        0.082792
      -8       1       1       15.374993       15.048256        0.205075
      -7       1       1       12.168693       12.128479        0.169800
      -6       1       1        3.355537        3.317378        0.090615
      -5       1       1       21.701209       21.591665        0.271956
      -4       1       1       27.152632       27.678873        0.334586
      -3       1       1       51.701066       51.358057        0.902829
      -2       1       1       38.763764       39.817082        0.536934
       0       1       1       61.838534       61.192810        1.555741
       1       1       1       17.505819       17.878479        0.221469
       2       1       1       23.492316       23.660938        0.294295
       3       1       1       59.979830       59.525793        0.750458
       4       1       1       35.632510       35.498169        0.452770
       5       1       1       29.907195       29.862686        0.390835
       6       1       1       38.945061       38.561898        0.579666
       7       1       1        3.018434        3.014432        0.106890
       8       1       1        1.880447        1.770282        0.091563
       9       1       1        1.301447        1.167818        0.125321
      10       1       1       16.050356       16.150542        0.192158
      11       1       1        5.517625        5.480237        0.091731
      12       1       1        5.058141        5.286303        0.105183
      13       1       1        4.043168        3.948671        0.141703
     -13       2       1        5.640554        5.586323        0.111380
     -12       2       1       10.180384       10.019980        0.164525
     -11       2       1        4.601412        4.661223        0.084325
     -10       2       1        2.020529        2.002998        0.087378
      -9       2       1        6.215591        6.179159        0.089495
      -8       2       1       17.861830       17.810671        0.243941
      -7       2       1        0.181092        0.492240        0.235725
      -6       2       1       24.160226       24.207230        0.294472
      -5       2       1        8.731919        8.713495        0.107044
      -4       2       1       21.096710       21.066561        0.257188
      -3       2       1       26.358682       26.408332        0.321745
      -2       2       1       35.301969       35.413698        0.455437
      -1       2       1       34.173468       34.476949        0.481802
       0       2       1       24.818259       24.777611        0.302726
       1       2       1       47.006381       47.418035        0.611625
       2       2       1        3.530604        3.709852        0.076258
       3       2       1        8.457590        8.053384        0.107064
       4       2       1       24.858163       24.719628        0.300783
       5       2       1       14.718048       14.502758        0.170975
       6       2       1        8.848435        8.904606        0.126109
       7       2       1        9.381121        9.192279        0.127788
       8       2       1       13.227780       13.061011        0.156748
       9       2       1        5.477894        5.407587        0.079548
      10       2       1        3.583177        3.536948        0.095727
      11       2       1        9.731108        9.707935        0.172685
      12       2       1        0.393523        0.421426        0.421426
      13       2       1        4.750434        4.495665        0.118908
     -12       3       1        3.484767        3.355294        0.177874
     -11       3       1        2.859309        2.783882        0.084623
     -10       3       1        4.529296        4.624824        0.091283
      -9       3       1        4.536751        4.425607        0.087290
      -8       3       1        1.518202        1.381159        0.098038
      -7       3       1        4.011381        4.020199        0.068997
      -6       3       1       10.295530       10.141006        0.130511
      -5       3       1       12.915471       12.615467        0.148310
      -4       3       1        6.455381        6.359717        0.083094
      -3       3       1        5.535692        5.568662        0.077488
      -2       3       1       34.274547       34.194590        0.440183
      -1       3       1        0.797807        1.258372        0.149499
       0       3       1       20.414235       20.384553        0.251247
       1       3       1       16.253551       15.864741        0.197259
       2       3       1       15.599408       15.319595        0.183876
       3       3       1        4.129807        4.014349        0.075949
       4       3       1       17.460426       17.295664        0.202098
       5       3       1       14.653627       14.645819        0.170667
       6       3       1        0.652070        0.580861        0.208974
       7       3       1       15.125147       14.817557        0.174129
       8       3       1        1.236611        1.178728        0.120144
       9       3       1        7.197003        7.153321        0.096622
      10       3       1        3.320511        3.226608        0.100748
      11       3       1        3.941377        3.907685        0.107290
      12       3       1        1.432839        1.051951        0.276322
     -12       4       1        2.059039        1.872752        0.264492
     -11       4       1        3.162698        3.326409        0.189213
     -10       4       1        0.029655        0.456180        0.456180
      -9       4       1        9.613022        9.682665        0.149145
      -8       4       1       13.097842       13.114115        0.178118
      -7       4       1       13.015030       12.830433        0.151316
      -6       4       1        7.888343        8.032496        0.101166
      -5       4       1        5.055812        4.980964        0.077394
      -4       4       1        1.168600        1.129912        0.112120
      -3       4       1       13.077383       12.848346        0.168047
      -2       4       1       11.724264       11.456003        0.140527
      -1       4       1        6.951554        6.717514        0.106009
       0       4       1        9.971919        9.469900        0.178183
       1       4       1        2.285493        2.239933        0.063928
       2       4       1        0.379268        0.589152        0.191283
       3       4       1        1.770475        1.602092        0.100293
       4       4       1        2.178510        2.117121        0.068414
       5       4       1        6.088522        5.994831        0.080357
       6       4       1        0.514783        0.526878        0.256507
       7       4       1        3.543897        3.476061        0.078415
       8       4       1        4.320147        4.311148        0.079364
       9       4       1        4.305138        4.348793        0.086986
      10       4       1        6.348483        6.231533        0.129402
      11       4       1        5.150023        5.136146        0.150567
     -10       5       1        0.615170        0.577148        0.414360
      -9       5       1        3.510329        3.384671        0.108851
      -8       5       1        6.228837        6.065888        0.087761
      -7       5       1        5.594375        5.681021        0.097742
      -6       5       1        0.308366        0.635059        0.635059
      -5       5       1        4.692535        4.503887        0.082010
      -4       5       1        0.542100        0.459891        0.304650
      -3       5       1        1.147774        1.152953        0.115938
      -2       5       1        1.681184        1.668023        0.078557
      -1       5       1        9.076305        8.879189        0.112092
       0       5       1        0.646319        0.552268        0.267312
       1       5       1        0.780998        0.589661        0.238662
       2       5       1        5.626126        5.488442        0.076419
       3       5       1        8.548996        8.495823        0.104696
       4       5       1        4.080194        3.973663        0.069435
       5       5       1        1.082518        0.982293        0.139322
       6       5       1        5.802549        5.659505        0.081244
       7       5       1        0.827049        0.815169        0.192834
       8       5       1        1.380636        1.148608        0.163824
       9       5       1        2.650863        2.643974        0.106476
      10       5       1        4.532713        4.550604        0.166314
      -9       6       1        3.536696        3.570994        0.502118
      -8       6       1        1.606445        1.471496        0.154909
      -7       6       1       11.225693       11.359577        0.149760
      -6       6       1        3.694684        3.842135        0.080752
      -5       6       1        0.506661        0.471805        0.366924
      -4       6       1        0.864868        1.080879        0.169616
      -3       6       1        8.172699        8.148681        0.132946
      -2       6       1        2.160829        2.170415        0.079865
      -1       6       1        4.300722        4.053764        0.077585
       0       6       1        6.776245        6.820924        0.102665
       1       6       1        6.898195        6.766092        0.090465
       2       6       1        2.054337        1.885497        0.082722
       3       6       1        2.837352        2.559336        0.081131
       4       6       1        5.452401        5.282234        0.100343
       5       6       1        5.934212        5.999583        0.125317
       6       6       1        4.230504        4.127832        0.076289
       7       6       1        0.357064        0.465940        0.347196
       8       6       1        2.023622        1.852107        0.152960
       9       6       1        3.476337        3.291960        0.196318
      -6       7       1        6.666143        6.831691        0.124531
      -5       7       1        1.145593        1.056409        0.202828
      -4       7       1        0.471195        0.641171        0.291457
      -3       7       1        2.523762        2.395016        0.092474
      -2       7       1        6.779661        7.084349        0.103303
      -1       7       1        3.436358        3.418918        0.079457
       0       7       1        8.176914        8.086532        0.103989
       1       7       1        3.559463        3.439767        0.080006
       2       7       1        4.265197        4.133159        0.098806
       3       7       1        0.044485        0.446542        0.446542
       4       7       1        5.979850        6.267456        0.092749
       5       7       1        8.091638        8.223929        0.133317
       6       7       1        2.122744        2.007386        0.225870
      -2       8       1        1.335738        1.381123        0.210268
      -1       8       1        0.131833        0.742024        0.742024
       0       8       1        0.074252        0.522015        0.522015
       1       8       1        1.383312        0.976012        0.325013
       2       8       1        0.822191        0.708308        0.653536
     -14       0       2       11.072951       10.093562        0.134145
     -13       0       2        0.399083        0.580431        0.580431
     -12       0       2        8.430431        8.297168        0.110838
     -11       0       2        5.411127        5.303867        0.091094
     -10       0       2        0.309856        0.577062        0.368495
      -9       0       2        5.665739        5.732888        0.105455
      -8       0       2        5.301201        5.330197        0.114547
      -7       0       2       10.837294       10.493808        0.153111
      -6       0       2       38.798420       39.191198        0.556240
      -5       0       2       26.919095       27.681040        0.377378
      -4       0       2       89.511734       68.509853       16.783554
      -3       0       2       11.205131       10.864621        0.152012
      -2       0       2       72.768156       71.814205        2.493356
       0       0       2       33.713383       34.042620        2.446893
       1       0       2        9.206146        9.670729        0.124840
       3       0       2       38.958290       39.263087        0.688484
       4       0       2        0.190475        0.549727        0.328142
       5       0       2       74.719566       73.939435        1.126936
       6       0       2       15.534964       15.652476        0.226200
       7       0       2       16.920538       16.582521        0.343063
       8       0       2       11.034578       10.640959        0.130488
       9       0       2       19.420121       19.061742        0.275311
      10       0       2        4.721368        4.797082        0.157255
      11       0       2       14.041485       14.436066        0.179839
      12       0       2       12.568341       13.051437        0.161518
      13       0       2        9.714382        9.702886        0.501691
     -13       1       2       10.639477       10.540398        0.143283
     -12       1       2        2.844230        2.742663        0.081798
     -11       1       2        6.749910        6.657627        0.097520
     -10       1       2        1.974752        2.075596        0.083336
      -9       1       2        3.363246        3.137148        0.091742
      -8       1       2        0.167142        0.372424        0.372424
      -7       1       2       26.675426       26.489809        0.370659
      -6       1       2        7.527509        7.425160        0.102114
      -5       1       2       45.964218       45.592105        0.580106
      -4       1       2       21.698791       21.670718        0.259039
      -3       1       2       16.338674       16.735292        0.203202
      -2       1       2       67.674691       65.644421        1.737614
      -1       1       2       34.981028       36.226648        0.477102
       0       1       2       26.850383       27.380833        0.335131
       1       1       2       59.086250       59.627930        1.469611
       2       1       2        4.690274        4.752894        0.085668
       3       1       2       60.243695       61.061281        0.757135
       4       1       2       39.503180       39.450729        0.513728
       5       1       2       21.852552       21.979081        0.268945
       6       1       2       22.318647       22.221386        0.288078
       7       1       2        1.225143        1.137190        0.143057
       8       1       2        4.067151        4.069767        0.079027
       9       1       2        6.229427        6.098934        0.092937
      10       1       2        0.349378        0.439090        0.439090
      11       1       2        8.115747        8.296385        0.119466
      12       1       2        8.068531        8.047670        0.167632
      13       1       2        3.200534        3.019305        0.131537
     -13       2       2        0.528082        0.386523        0.386523
     -12       2       2        6.385391        6.226556        0.129098
     -11       2       2        1.629089        1.663851        0.117145
     -10       2       2        9.437421        9.480243        0.119367
      -9       2       2        0.359098        0.468081        0.297787
      -8       2       2       11.425093       11.369257        0.158548
      -7       2       2        1.613893        1.703408        0.069150
      -6       2       2       18.061980       18.168379        0.212879
      -5       2       2        2.215823        2.158078        0.075339
      -4       2       2       10.601552       10.247439        0.125680
      -3       2       2       38.161760       38.084117        0.493959
      -2       2       2       63.142250       62.014595        1.390590
      -1       2       2        8.145303        8.282572        0.103269
       0       2       2       32.491402       32.936758        0.409077
       1       2       2        1.052839        0.924554        0.117708
       2       2       2        4.815315        4.971117        0.080820
       3       2       2       48.013858       48.025410        0.633744
       4       2       2       49.394726       49.410626        0.631635
       5       2       2        5.314106        5.345465        0.079632
       6       2       2        0.579012        0.619355        0.257139
       7       2       2        7.250516        7.084349        0.091352
       8       2       2        0.990692        1.138596        0.127013
       9       2       2       17.012040       17.032616        0.200504
      10       2       2       15.161452       15.230233        0.180316
      11       2       2        0.492000        0.488160        0.488160
      12       2       2        0.330661        0.537122        0.537122
      13       2       2        4.220661        3.791570        0.182830
     -12       3       2        1.845804        1.596997        0.121192
     -11       3       2        5.088918        5.008393        0.080817
     -10       3       2        7.990783        8.051770        0.108219
      -9       3       2       25.861902       25.714004        0.329166
      -8       3       2        8.167056        8.127054        0.112255
      -7       3       2        3.920337        3.888959        0.068488
      -6       3       2        9.643793        9.686072        0.117008
      -5       3       2        0.770283        0.817741        0.150433
      -4       3       2       10.436542       10.538975        0.124082
      -3       3       2       45.788467       44.458520        0.553395
      -2       3       2       23.469159       23.527643        0.290174
      -1       3       2       16.355068       16.215733        0.230427
       0       3       2       31.019509       30.793668        0.400248
       1       3       2       19.694962       19.678415        0.249055
       2       3       2       27.522885       27.299634        0.354133
       3       3       2       13.062464       12.897287        0.152091
       4       3       2        2.918051        3.017731        0.064936
       5       3       2        6.566152        6.582477        0.086093
       6       3       2        2.325113        2.281140        0.065062
       7       3       2       13.558208       13.371238        0.156473
       8       3       2        8.828341        8.723073        0.107970
       9       3       2        4.588263        4.567713        0.085749
      10       3       2       12.124438       12.282915        0.149902
      11       3       2        3.041387        2.926072        0.184248
      12       3       2        1.177663        1.132828        0.244403
     -12       4       2        2.839316        2.954657        0.162848
     -11       4       2        4.698917        4.791242        0.112567
     -10       4       2        8.955269        9.026018        0.157196
      -9       4       2        5.556034        5.516883        0.113088
      -8       4       2       12.551846       12.472369        0.212272
      -7       4       2        7.221389        7.318333        0.097668
      -6       4       2        0.031947        0.364829        0.364829
      -5       4       2        0.083704        0.406817        0.287234
      -4       4       2        6.451265        6.311418        0.087513
      -3       4       2        9.264448        9.314397        0.112767
      -2       4       2       22.575696       21.801835        0.307184
      -1       4       2        8.997553        8.843642        0.104935
       0       4       2       21.833444       21.022369        0.297263
       1       4       2       21.404597       20.707728        0.268550
       2       4       2        4.073798        3.888444        0.064049
       3       4       2        4.278581        4.133401        0.075815
       4       4       2        2.267373        2.099690        0.066516
       5       4       2        0.914065        0.953992        0.127735
       6       4       2       14.498697       14.300350        0.218446
       7       4       2        3.555570        3.584411        0.077560
       8       4       2       10.592004       10.552251        0.177281
       9       4       2       10.173358       10.267911        0.155048
      10       4       2        0.405091        0.588982        0.469818
      11       4       2        5.143477        4.438694        0.837999
     -11       5       2        6.988150        6.721681        0.123651
     -10       5       2        7.266711        7.391211        0.138418
      -9       5       2        0.497754        0.423910        0.423910
      -8       5       2       14.485398       14.009640        0.476347
      -7       5       2       12.305393       12.564235        0.177549
      -6       5       2        2.337363        2.444811        0.069711
      -5       5       2        5.793024        5.659152        0.084298
      -4       5       2       13.354029       13.264992        0.181796
      -3       5       2        4.384839        4.535967        0.073457
      -2       5       2       11.357140       11.249444        0.150345
      -1       5       2       23.911295       23.734785        0.302755
       0       5       2        7.712284        7.599868        0.099135
       1       5       2        9.982455        9.735091        0.121507
       2       5       2        3.804701        3.770942        0.078111
       3       5       2        4.899362        4.912433        0.074148
       4       5       2        2.559499        2.523569        0.067719
       5       5       2        6.063088        6.204192        0.085287
       6       5       2        1.309785        1.355692        0.104253
       7       5       2        9.989990       10.086625        0.137756
       8       5       2        7.133888        7.138417        0.100236
       9       5       2        5.836682        5.807926        0.099861
      10       5       2        2.196468        2.010100        0.272342
      -9       6       2        1.489411        1.391043        0.212103
      -8       6       2        2.130768        1.921224        0.212423
      -7       6       2        4.864507        5.024838        0.085203
      -6       6       2        5.811862        5.927394        0.090271
      -5       6       2        1.628528        1.749543        0.106345
      -4       6       2        6.087030        6.149228        0.089360
      -3       6       2        3.782290        3.782724        0.092873
      -2       6       2        0.535534        0.538981        0.286988
      -1       6       2        7.270543        7.053722        0.123282
       0       6       2        8.685070        8.655692        0.112624
       1       6       2        4.599336        4.732653        0.081954
       2       6       2        7.430965        7.500400        0.096280
       3       6       2        3.184606        3.297120        0.085423
       4       6       2        2.017415        1.943090        0.102737
       5       6       2        5.722382        5.774080        0.083825
       6       6       2        6.019089        6.150854        0.086779
       7       6       2        4.251045        4.294066        0.089663
       8       6       2        6.200252        6.328033        0.112166
      -7       7       2        1.403905        1.504493        0.307455
      -6       7       2        1.039782        1.118928        0.456961
      -5       7       2        2.641055        2.632698        0.101394
      -4       7       2        6.002645        6.035893        0.087363
      -3       7       2        6.503404        6.531769        0.098573
      -2       7       2        1.320582        1.239234        0.165968
      -1       7       2        0.705290        0.656963        0.301857
       0       7       2        0.521205        0.552811        0.320863
       1       7       2        2.315661        2.180183        0.096677
       2       7       2        1.643794        1.557626        0.128676
       3       7       2        5.319397        5.391289        0.088837
       4       7       2        2.572214        2.650113        0.095020
       5       7       2        3.533562        3.544573        0.111936
      -2       8       2        3.807360        3.748200        0.111030
      -1       8       2        2.895089        2.711365        0.214527
       0       8       2        1.456610        1.442567        0.205070
       1       8       2        1.353810        0.898721        0.340420
       2       8       2        0.625466        0.857555        0.520509
     -13       1       3        1.530937        1.512647        0.109899
     -12       1       3        0.681437        0.600833        0.267666
     -11       1       3       10.458266       10.568349        0.128042
     -10       1       3        4.214984        4.164253        0.076588
      -9       1       3        1.054496        1.066490        0.135146
      -8       1       3       12.392746       12.238872        0.167833
      -7       1       3        5.498510        5.506088        0.086401
      -6       1       3        3.044904        3.124660        0.078039
      -5       1       3       20.254188       20.606795        0.246048
      -4       1       3        3.738406        3.604580        0.076975
      -3       1       3       36.509734       36.470125        0.595900
      -2       1       3       12.922889       12.945269        0.167163
      -1       1       3       52.460077       53.935239        0.767862
       0       1       3       12.562201       12.474374        0.189424
       1       1       3       81.001798       78.125860        1.535978
       2       1       3       61.770633       63.496929        0.855729
       3       1       3       18.914558       18.576867        0.228570
       4       1       3       41.802049       41.823438        0.542208
       5       1       3        3.832443        3.908580        0.105818
       6       1       3       13.514751       13.469967        0.177111
       7       1       3        7.763766        7.650490        0.120616
       8       1       3       26.081022       26.070098        0.339377
       9       1       3       14.607339       14.710880        0.180567
      10       1       3        8.233722        8.183826        0.111465
      11       1       3        9.469452        9.784733        0.128336
      12       1       3        5.215907        5.289612        0.086825
      13       1       3        4.429155        4.144153        0.116498
     -13       2       3        2.803906        2.549804        0.102867
     -12       2       3        0.197739        0.379342        0.379342
     -11       2       3        3.201892        3.333017        0.088175
     -10       2       3       19.700570       19.908792        0.240544
      -9       2       3        2.377276        2.233853        0.077676
      -8       2       3        7.428469        7.327960        0.091455
      -7       2       3       13.632674       13.424232        0.199634
      -6       2       3       22.361411       22.393526        0.265263
      -5       2       3        5.884647        5.964227        0.080180
      -4       2       3       25.837918       25.315015        0.308016
      -3       2       3       49.509500       49.458265        0.624363
      -2       2       3        8.919227        8.819467        0.112631
      -1       2       3       37.787039       37.379540        0.490382
       0       2       3        0.763903        0.650846        0.185765
       1       2       3       54.516266       55.057788        0.869966
       2       2       3       11.633863       11.833850        0.143683
       3       2       3       29.391465       29.085048        0.366761
       4       2       3       21.461649       21.359307        0.255279
       5       2       3       14.265865       14.115240        0.165688
       6       2       3       10.621175       10.424970        0.154138
       7       2       3        6.295994        6.305553        0.091376
       8       2       3        6.437679        6.336403        0.095810
       9       2       3        6.317226        6.373931        0.098742
      10       2       3        7.974076        7.968375        0.105424
      11       2       3        2.765070        2.600442        0.110221
      12       2       3        4.116378        4.153553        0.164443
     -13       3       3        0.114349        0.431972        0.431972
     -12       3       3        5.022198        4.984677        0.079067
     -11       3       3        1.647679        1.440278        0.122439
     -10       3       3        5.384149        5.383679        0.082830
      -9       3       3       10.087701       10.184302        0.159333
      -8       3       3        7.469553        7.490527        0.094109
      -7       3       3        4.069437        3.987606        0.069443
      -6       3       3        3.279342        3.554996        0.066587
      -5       3       3        7.145826        7.051666        0.091135
      -4       3       3       13.444623       13.550277        0.156995
      -3       3       3        5.802745        7.508662        0.127944
      -2       3       3        3.551429        3.526188        0.076115
      -1       3       3       10.764724       10.536128        0.137571
       0       3       3       26.549144       26.508866        0.338081
       1       3       3        0.649316        0.638984        0.277183
       2       3       3        6.266216        5.902118        0.092041
       3       3       3       28.587999       28.306183        0.346748
       4       3       3        3.455033        3.321295        0.069219
       5       3       3        6.073604        5.953402        0.081861
       6       3       3        2.546881        2.433064        0.078897
       7       3       3       11.064568       10.916501        0.131790
       8       3       3        2.217672        2.217792        0.088191
       9       3       3       10.654612       10.911920        0.138805
      10       3       3        5.498948        5.668774        0.112876
      11       3       3        3.364864        3.407198        0.103867
      12       3       3        4.466796        4.389191        0.162964
     -12       4       3        3.861982        3.914588        0.168257
     -11       4       3        6.482785        6.361525        0.112685
     -10       4       3        7.025503        7.095773        0.173779
      -9       4       3       12.797659       12.922848        0.212223
      -8       4       3       11.258627       11.198661        0.158733
      -7       4       3        2.308172        2.369789        0.072073
      -6       4       3        7.687056        7.477098        0.093739
      -5       4       3       13.781806       13.917615        0.174617
      -4       4       3       22.106730       22.160776        0.259635
      -3       4       3       21.886583       21.801835        0.254213
      -2       4       3       16.399079       16.405487        0.189754
      -1       4       3        0.463829        0.421070        0.234255
       0       4       3        5.711388        5.558327        0.077725
       1       4       3       10.920245       10.683164        0.127123
       2       4       3       21.196910       20.740540        0.254691
       3       4       3       12.185938       12.066068        0.151371
       4       4       3        4.689153        4.588028        0.073053
       5       4       3        3.103368        2.992791        0.074898
       6       4       3        1.411588        1.380362        0.108238
       7       4       3        3.079264        3.192648        0.081378
       8       4       3        4.559068        4.577226        0.112587
       9       4       3        0.258541        0.711407        0.340058
      10       4       3        3.470541        3.454273        0.110472
      11       4       3        1.377970        1.279258        0.320665
     -11       5       3        0.849003        1.024744        0.474926
     -10       5       3        0.931399        0.698212        0.365195
      -9       5       3        1.028486        0.652763        0.320649
      -8       5       3        0.564640        0.474131        0.370690
      -7       5       3        5.377353        5.279204        0.080455
      -6       5       3        3.195016        3.059248        0.077705
      -5       5       3        5.073869        5.131277        0.081821
      -4       5       3        4.322306        4.343386        0.074779
      -3       5       3        6.124711        5.922837        0.085029
      -2       5       3        5.198102        5.058063        0.074189
      -1       5       3        3.141301        3.114113        0.073291
       0       5       3        3.045343        2.984862        0.080107
       1       5       3        2.152833        2.196156        0.073139
       2       5       3        3.217183        3.250692        0.071227
       3       5       3        0.377862        0.367560        0.367560
       4       5       3        5.293313        5.237939        0.082359
       5       5       3        3.067338        3.104722        0.072776
       6       5       3        2.342413        2.249822        0.075886
       7       5       3        3.393052        3.372833        0.089846
       8       5       3        5.504796        5.591333        0.088515
       9       5       3        3.501639        3.713085        0.112807
      10       5       3        1.989337        1.701058        0.319791
      -9       6       3        5.506388        5.726081        0.125634
      -8       6       3        1.582149        1.840679        0.180920
      -7       6       3        0.545907        0.601581        0.300749
      -6       6       3        1.704326        1.907852        0.099510
      -5       6       3       12.397696       12.303658        0.148001
      -4       6       3       10.061954       10.231813        0.124390
      -3       6       3        2.654883        2.727801        0.085700
      -2       6       3       11.165730       11.093692        0.136046
      -1       6       3        0.655175        0.572713        0.290755
       0       6       3        5.615115        5.608297        0.087337
       1       6       3        2.295535        2.223241        0.080089
       2       6       3        9.968430       10.039422        0.123778
       3       6       3        2.141125        2.502758        0.098949
       4       6       3        2.252811        2.230247        0.082853
       5       6       3        3.977050        3.933573        0.082210
       6       6       3        6.523482        6.499923        0.120190
       7       6       3        1.066096        0.997998        0.204084
       8       6       3        3.410097        3.298030        0.201257
      -7       7       3        1.197499        1.254831        0.380131
      -6       7       3        1.654240        1.583698        0.316773
      -5       7       3        2.108751        2.050049        0.106290
      -4       7       3        6.152224        6.112610        0.090567
      -3       7       3        1.508617        1.664512        0.121852
      -2       7       3        1.309033        1.360956        0.146872
      -1       7       3        5.127496        4.942064        0.086243
       0       7       3        2.186948        2.352403        0.092248
       1       7       3        1.963033        1.847864        0.099865
       2       7       3        4.087716        3.997499        0.083294
       3       7       3        6.048801        6.182313        0.090926
       4       7       3        1.042864        0.897051        0.219629
       5       7       3        3.974323        3.923391        0.131690
      -2       8       3        0.031498        0.704840        0.616523
      -1       8       3        0.360094        0.509804        0.509804
       0       8       3        0.326752        0.523927        0.523927
       1       8       3        0.581375        0.548088        0.548088
     -14       0       4        0.346874        0.502693        0.502693
     -13       0       4        0.941941        1.020833        0.242309
     -12       0       4       18.135773       18.200824        0.327380
     -11       0       4        8.573011        8.636087        0.120454
     -10       0       4        8.294056        8.001562        0.113597
      -9       0       4       21.352685       21.113976        0.338510
      -8       0       4        5.902355        5.789560        0.098338
      -7       0       4       18.324043       17.887705        0.226165
      -6       0       4        4.957126        4.795102        0.118458
      -5       0       4       12.018461       12.281287        0.169309
      -4       0       4       31.728466       32.761410        0.508193
      -3       0       4       26.686999       27.241512        0.549191
      -1       0       4       84.115646       88.470051        1.824855
       0       0       4       23.370377       24.558298        0.314742
       2       0       4        8.278106        8.314866        0.238729
       3       0       4       13.574550       13.438006        0.255062
       4       0       4       17.446855       17.628670        0.217754
       5       0       4        9.781561        9.994649        0.136251
       6       0       4        3.659526        3.682255        0.109581
       7       0       4       46.909170       46.103904        0.895719
       8       0       4       22.930145       23.055585        0.314213
       9       0       4        6.102146        6.095900        0.118275
      10       0       4       10.683669       10.833744        0.159007
      11       0       4        0.924308        0.891964        0.346070
      12       0       4        7.719678        8.031563        0.149558
      13       0       4        8.353158        7.795447        0.130201
     -14       1       4        0.681607        1.056598        0.489853
     -13       1       4        3.035484        2.935558        0.075680
     -12       1       4        0.886428        0.785812        0.214322
     -11       1       4       16.798665       16.631596        0.216664
     -10       1       4        2.422342        2.394076        0.074378
      -9       1       4        9.127706        8.970061        0.117548
      -8       1       4       15.553179       15.426600        0.200636
      -7       1       4        1.821334        1.775528        0.079297
      -6       1       4       16.322506       16.320846        0.192919
      -5       1       4       27.816002       28.063143        0.350150
      -4       1       4       16.690879       16.589153        0.198912
      -3       1       4       43.349778       43.664631        0.560455
      -2       1       4       54.248931       54.734450        1.831331
      -1       1       4       44.866767       45.657529        0.623098
       0       1       4      112.457128       99.995000        2.063289
       1       1       4       23.701552       23.994374        0.347599
       2       1       4        8.783708        9.047707        0.118933
       3       1       4       10.159840        9.730622        0.122084
       4       1       4        4.856484        5.042420        0.083186
       5       1       4       18.051412       18.109942        0.222516
       6       1       4       21.317234       21.478827        0.269395
       7       1       4       16.971267       16.878092        0.197265
       8       1       4       16.424360       16.210182        0.191131
       9       1       4        4.551174        4.519403        0.085781
      10       1       4        8.680120        8.854773        0.115551
      11       1       4        3.689612        3.787611        0.109432
      12       1       4        2.018742        1.841548        0.131811
      13       1       4        2.691005        2.202794        0.250154
     -13       2       4        2.504974        2.259270        0.078857
     -12       2       4        0.998238        1.060189        0.161746
     -11       2       4        9.261915        9.196032        0.129500
     -10       2       4       14.884030       14.916769        0.205209
      -9       2       4        1.690824        1.668263        0.090289
      -8       2       4       11.422748       11.257442        0.151588
      -7       2       4        5.268821        5.183146        0.074330
      -6       2       4        6.555300        6.712526        0.089535
      -5       2       4       15.453377       15.242375        0.184487
      -4       2       4       22.789473       22.364481        0.280776
      -3       2       4       15.009535       15.024314        0.182818
      -2       2       4       13.751873       13.726616        0.170068
      -1       2       4       43.232767       43.362196        0.569673
       0       2       4       39.327082       38.833104        0.539894
       1       2       4       12.738106       12.655039        0.192294
       2       2       4        3.334823        2.985900        0.082230
       3       2       4       27.600375       27.653210        0.336365
       4       2       4       11.412140       11.383321        0.144994
       5       2       4       22.343436       22.229935        0.267239
       6       2       4       19.823577       19.445565        0.243482
       7       2       4        2.026528        2.111800        0.090761
       8       2       4       10.817132       10.804629        0.133640
       9       2       4       17.076934       16.824090        0.201515
      10       2       4        3.528173        3.460202        0.091375
      11       2       4        7.401042        7.229523        0.162133
      12       2       4        5.541118        5.720752        0.168995
     -13       3       4        5.805404        5.941549        0.094413
     -12       3       4        1.028311        0.761249        0.250563
     -11       3       4        5.984366        5.857559        0.091538
     -10       3       4        9.005666        8.960134        0.112479
      -9       3       4       13.029613       12.922461        0.162367
      -8       3       4        0.111418        0.611555        0.611555
      -7       3       4       24.849839       24.849346        0.293899
      -6       3       4        5.962722        5.977290        0.087214
      -5       3       4        9.830743        9.649767        0.118135
      -4       3       4       44.550832       44.389976        0.555971
      -3       3       4       19.322709       19.128251        0.237778
      -2       3       4        8.607771        8.679516        0.109977
      -1       3       4       21.718429       21.305633        0.258543
       0       3       4       21.809294       21.638392        0.271595
       1       3       4        8.189482        8.045247        0.109064
       2       3       4       42.329379       42.340524        0.570080
       3       3       4       29.842110       29.639501        0.365792
       4       3       4       20.079040       19.937402        0.236133
       5       3       4        5.653921        5.608030        0.078021
       6       3       4        1.557408        1.426499        0.098192
       7       3       4       10.808811       10.609430        0.128972
       8       3       4        9.350192        9.213251        0.123807
       9       3       4        7.297895        7.381057        0.104313
      10       3       4        5.149292        4.895610        0.092799
      11       3       4        4.996457        4.811133        0.106029
     -12       4       4        3.515479        3.573374        0.333158
     -11       4       4        0.637151        0.708872        0.376758
     -10       4       4        1.570233        1.348592        0.187170
      -9       4       4        1.512811        1.276793        0.146174
      -8       4       4        9.374843        9.340985        0.132782
      -7       4       4        4.232404        4.204997        0.073169
      -6       4       4       18.547893       18.331939        0.220065
      -5       4       4       13.773223       13.769168        0.180570
      -4       4       4        2.328316        2.772652        0.076154
      -3       4       4       15.354608       15.420441        0.180034
      -2       4       4        2.016863        2.044016        0.063006
      -1       4       4        1.842978        1.861021        0.063412
       0       4       4       10.036222        9.801990        0.133691
       1       4       4        4.941889        4.658863        0.068329
       2       4       4       21.139051       20.586160        0.250723
       3       4       4       17.631956       17.385339        0.203080
       4       4       4        3.599234        3.393818        0.071319
       5       4       4       14.468838       14.014635        0.193998
       6       4       4        7.129138        7.052234        0.094073
       7       4       4        4.610905        4.514421        0.079672
       8       4       4        4.395675        4.382579        0.086418
       9       4       4        0.696616        0.489285        0.403845
      10       4       4        5.062335        4.629687        0.325503
      11       4       4        7.024139        7.284504        0.128737
     -11       5       4        5.145089        5.212773        0.322783
     -10       5       4        4.107041        3.903588        0.128538
      -9       5       4        1.092085        1.031407        0.197201
      -8       5       4        0.959659        0.820000        0.254138
      -7       5       4        3.685584        3.806442        0.081794
      -6       5       4       17.051807       17.147886        0.255580
      -5       5       4       22.594914       22.513329        0.268330
      -4       5       4        2.132016        2.029384        0.078333
      -3       5       4        8.760349        8.656674        0.107697
      -2       5       4        5.251641        5.256995        0.081573
      -1       5       4        6.245880        6.223022        0.084537
       0       5       4       13.994235       13.964240        0.182005
       1       5       4       26.934187       26.544114        0.318364
       2       5       4        4.823887        4.774620        0.072174
       3       5       4        0.776972        0.800187        0.172573
       4       5       4       13.350664       13.286083        0.176544
       5       5       4        5.192608        5.221686        0.088558
       6       5       4       10.934683       10.935721        0.154719
       7       5       4        4.396100        4.525262        0.084880
       8       5       4        2.583350        2.599788        0.093816
       9       5       4        2.926669        2.977449        0.161192
      10       5       4        3.548485        3.540198        0.194604
      -9       6       4        1.593835        1.674575        0.287563
      -8       6       4        2.245061        2.431070        0.144981
      -7       6       4        2.319885        2.224545        0.092738
      -6       6       4        4.801091        4.967293        0.084159
      -5       6       4        4.632611        4.726098        0.083361
      -4       6       4        5.247077        5.322969        0.085031
      -3       6       4        3.036699        3.147189        0.112276
      -2       6       4        0.741618        0.676018        0.279659
      -1       6       4        3.763412        3.715239        0.075871
       0       6       4        2.369436        2.282652        0.088432
       1       6       4        6.390188        6.349331        0.090816
       2       6       4        7.342260        7.381870        0.097915
       3       6       4        2.870925        2.829081        0.086199
       4       6       4        0.928435        0.804612        0.220317
       5       6       4        3.556808        3.345744        0.127514
       6       6       4        1.358356        1.491878        0.135449
       7       6       4        5.565758        5.727827        0.095332
       8       6       4        4.596616        4.634760        0.160836
      -7       7       4        2.233291        2.396685        0.196185
      -6       7       4        1.888754        1.496930        0.342980
      -5       7       4        1.782243        1.696290        0.140591
      -4       7       4        4.510002        4.569026        0.086393
      -3       7       4        5.976798        5.781522        0.094344
      -2       7       4        3.348673        3.216986        0.090007
      -1       7       4        5.146552        5.209127        0.087994
       0       7       4        0.640222        0.605888        0.299947
       1       7       4        3.568094        3.522215        0.076058
       2       7       4        5.773539        5.874181        0.089546
       3       7       4        2.351767        2.407426        0.099028
       4       7       4        0.828696        0.946309        0.258777
      -2       8       4        4.430337        4.114244        0.145995
      -1       8       4        2.678148        2.327295        0.204702
       0       8       4        1.386984        1.145600        0.429151
     -14       1       5        1.636776        1.656593        0.165654
     -13       1       5        8.731391        8.892862        0.109810
     -12       1       5       12.233008       12.121056        0.142325
     -11       1       5        4.039760        3.982713        0.076820
     -10       1       5        8.658081        8.506057        0.135453
      -9       1       5        4.977825        4.961048        0.092578
      -8       1       5       13.597610       13.528488        0.160243
      -7       1       5        4.250144        4.259225        0.074611
      -6       1       5       28.013393       28.408625        0.354392
      -5       1       5       16.047966       15.979987        0.192334
      -4       1       5        0.780547        0.841190        0.197994
      -3       1       5       41.818630       42.640356        0.562571
      -2       1       5       13.341543       13.405596        0.175705
      -1       1       5        3.147084        2.986202        0.081877
       0       1       5       23.823484       24.570511        0.304279
       1       1       5       30.486118       31.246280        0.462680
       2       1       5       13.155784       13.146863        0.162642
       3       1       5        6.357241        6.569475        0.089197
       4       1       5       27.218965       27.647966        0.354560
       5       1       5        3.006367        3.155123        0.087404
       6       1       5       21.988128       22.032022        0.263926
       7       1       5       18.170697       18.130361        0.213888
       8       1       5        0.084431        0.603075        0.603075
       9       1       5        7.069908        7.144228        0.099727
      10       1       5        5.363966        5.423744        0.090546
      11       1       5        9.966188       10.340213        0.140213
      12       1       5        5.303161        5.506088        0.100997
     -13       2       5        3.135571        3.165438        0.084367
     -12       2       5        7.868926        7.898734        0.137162
     -11       2       5        4.127362        4.147529        0.079114
     -10       2       5        0.439428        0.416293        0.416293
      -9       2       5        6.962889        6.851861        0.095013
      -8       2       5       16.571618       16.431677        0.192527
      -7       2       5        9.078156        8.930062        0.110594
      -6       2       5        6.043725        6.005331        0.080806
      -5       2       5       38.293603       38.145904        0.486377
      -4       2       5        6.969400        6.971513        0.103326
      -3       2       5        4.703988        4.627742        0.083295
      -2       2       5        4.958411        5.233163        0.080397
      -1       2       5       64.166755       63.940519        0.858192
       0       2       5       20.380350       20.246481        0.248481
       1       2       5       27.307553       27.435379        0.358267
       2       2       5       35.716221       35.043687        0.463490
       3       2       5       22.770102       22.717614        0.287055
       4       2       5        2.255438        2.329077        0.082947
       5       2       5       11.120633       11.092340        0.133781
       6       2       5       28.338273       28.162741        0.348536
       7       2       5        2.559824        2.345165        0.075253
       8       2       5        7.854052        7.752225        0.101409
       9       2       5        5.129742        5.104508        0.084149
      10       2       5        9.076479        8.951257        0.125273
      11       2       5        0.640457        0.784474        0.477880
      12       2       5        4.544133        4.778493        0.118772
     -13       3       5        4.288077        4.204759        0.081169
     -12       3       5        0.477281        0.549909        0.549909
     -11       3       5        6.959376        6.887888        0.095834
     -10       3       5        0.654861        0.613188        0.613188
      -9       3       5        0.442438        0.629762        0.629762
      -8       3       5        2.819191        2.719283        0.073645
      -7       3       5       16.792278       16.852893        0.199665
      -6       3       5        2.259635        2.266120        0.059358
      -5       3       5        5.600524        5.460861        0.075325
      -4       3       5       15.369867       15.175968        0.181302
      -3       3       5       13.414550       13.273281        0.167939
      -2       3       5        7.207740        7.158980        0.124778
      -1       3       5        2.517296        2.473358        0.090691
       0       3       5       11.394179       11.208033        0.168558
       1       3       5       13.502679       13.057182        0.171143
       2       3       5        8.044371        7.913596        0.117507
       3       3       5        1.015550        0.940638        0.109976
       4       3       5        5.415551        5.238129        0.079641
       5       3       5       18.325096       18.202472        0.218313
       6       3       5        1.071656        1.039327        0.164398
       7       3       5        2.988231        2.949271        0.096658
       8       3       5       12.143721       12.001667        0.143336
       9       3       5        3.250295        3.243301        0.105308
      10       3       5        1.405978        1.296225        0.146834
      11       3       5        2.392710        2.368586        0.107546
     -12       4       5        4.276371        4.158846        0.108908
     -11       4       5        1.177914        0.987775        0.293369
     -10       4       5        2.893586        3.078311        0.105383
      -9       4       5        0.740459        0.438520        0.438520
      -8       4       5        4.909624        4.858806        0.084500
      -7       4       5       13.573455       13.546586        0.181707
      -6       4       5       17.715093       17.708190        0.206762
      -5       4       5       10.497158       10.592450        0.126792
      -4       4       5        9.581941        9.456849        0.117899
      -3       4       5        1.907927        1.742613        0.073571
      -2       4       5       16.871751       16.691615        0.225589
      -1       4       5       22.459197       22.220261        0.302004
       0       4       5       24.966128       24.458332        0.314389
       1       4       5       20.634195       20.215341        0.254629
       2       4       5       12.391923       12.150720        0.147387
       3       4       5        1.414600        1.270787        0.097586
       4       4       5       12.853038       12.484390        0.149480
       5       4       5       12.171779       12.103305        0.144208
       6       4       5       10.716712       10.600472        0.142460
       7       4       5       12.855720       12.679117        0.185118
       8       4       5        4.666523        4.658219        0.079791
       9       4       5        1.639254        1.402498        0.157427
      10       4       5        2.884562        2.766604        0.129485
      11       4       5        2.056452        2.196611        0.242436
     -11       5       5        2.113760        1.873633        0.201299
     -10       5       5        4.881155        4.827940        0.132942
      -9       5       5        0.036885        0.576455        0.576455
      -8       5       5        3.322037        3.183394        0.091308
      -7       5       5        2.819585        2.762282        0.083364
      -6       5       5        0.409980        0.536284        0.288897
      -5       5       5        1.414996        1.672603        0.089631
      -4       5       5        0.661019        0.797935        0.195191
      -3       5       5        3.022451        3.072686        0.074620
      -2       5       5        5.895988        5.710604        0.077310
      -1       5       5        1.318633        1.190042        0.106483
       0       5       5        5.051335        4.994797        0.073314
       1       5       5        5.835988        5.836609        0.079005
       2       5       5        3.221707        3.035276        0.073418
       3       5       5        3.978456        3.720618        0.070687
       4       5       5        4.078796        4.081299        0.074929
       5       5       5        1.693213        1.685883        0.088854
       6       5       5        0.306906        0.882100        0.212473
       7       5       5        0.189786        0.517880        0.374702
       8       5       5        0.888013        0.803181        0.277063
       9       5       5        2.699545        2.823190        0.249010
      -9       6       5        5.192880        5.279773        0.132929
      -8       6       5        0.032577        0.558928        0.451689
      -7       6       5        3.010266        3.029076        0.094029
      -6       6       5        8.471743        8.674849        0.132776
      -5       6       5        3.387093        3.246383        0.086161
      -4       6       5        6.690618        6.619139        0.120601
      -3       6       5        2.473920        2.276906        0.081069
      -2       6       5        8.374843        8.548743        0.107534
      -1       6       5        2.485065        2.483506        0.077014
       0       6       5       14.987291       14.910064        0.177107
       1       6       5        9.595658        9.447010        0.133472
       2       6       5        1.365982        1.085956        0.148886
       3       6       5        5.107010        5.017768        0.079246
       4       6       5        4.489823        4.610748        0.081068
       5       6       5        7.762111        7.618530        0.175883
       6       6       5        3.076741        3.010482        0.095898
       7       6       5        5.601406        5.735765        0.094932
       8       6       5        0.610220        0.898554        0.554898
      -7       7       5        4.166802        4.053517        0.149929
      -6       7       5        1.880761        1.822251        0.258602
      -5       7       5        0.657054        0.544151        0.407038
      -4       7       5        0.217043        0.399875        0.399875
      -3       7       5        3.734525        3.857071        0.083479
      -2       7       5        1.347460        1.245110        0.155845
      -1       7       5        1.409377        1.332216        0.127559
       0       7       5        2.649138        2.601096        0.080263
       1       7       5        5.440584        5.350514        0.079176
       2       7       5        0.114791        0.432666        0.415346
       3       7       5        0.427755        0.624179        0.624179
       4       7       5        2.747041        2.602018        0.143035
      -1       8       5        2.233360        2.105825        0.217784
     -14       0       6        4.129346        3.952215        0.110730
     -13       0       6       16.414130       15.954623        0.351418
     -12       0       6        5.712720        6.215545        0.127524
     -11       0       6        2.164456        1.958673        0.117179
     -10       0       6        9.731238        9.871677        0.173275
      -9       0       6       14.068545       13.901079        0.175920
      -8       0       6        0.348309        0.489387        0.329700
      -7       0       6       45.593988       45.619404        0.616293
      -6       0       6       36.898505       37.211692        0.623852
      -5       0       6       31.178346       31.546474        0.492971
      -4       0       6       19.333134       20.028729        0.476492
      -3       0       6       10.143831       11.020436        0.153973
      -2       0       6       37.933245       38.644663        0.599821
      -1       0       6       41.076467       42.037364        0.814434
       0       0       6       91.127217       91.686804        1.538925
       1       0       6       43.432274       44.187329        1.947892
       2       0       6        5.625314        5.635956        0.110108
       3       0       6       69.522079       70.330221        1.088832
       4       0       6       10.737263       10.477595        0.146090
       5       0       6        7.417875        7.424487        0.121747
       6       0       6       18.689648       19.645101        0.309642
       7       0       6        3.215785        3.044011        0.149101
       8       0       6        6.223856        6.167090        0.116305
       9       0       6       14.780066       14.608559        0.196411
      10       0       6       11.812820       11.904201        0.166654
      11       0       6        4.557318        4.591514        0.195493
      12       0       6       12.473071       12.914333        0.166392
     -14       1       6        5.484112        5.491721        0.093481
     -13       1       6        0.547324        0.488057        0.308057
     -12       1       6        5.996894        5.882941        0.079753
     -11       1       6        1.268860        1.156071        0.126508
     -10       1       6        0.863429        0.572626        0.274297
      -9       1       6       13.307800       13.286083        0.167775
      -8       1       6        3.605329        3.599722        0.073534
      -7       1       6       12.445441       12.462744        0.146495
      -6       1       6       35.562983       35.848570        0.498464
      -5       1       6        5.881713        5.841062        0.091801
      -4       1       6       38.569251       38.735643        0.500057
      -3       1       6        2.003498        1.681487        0.109896
      -2       1       6        6.824537        6.915996        0.094486
      -1       1       6        2.140611        2.087774        0.085400
       0       1       6       50.720646       52.542364        1.080922
       1       1       6       41.602366       44.103174        0.671849
       2       1       6       59.425880       60.355281        0.786330
       3       1       6        6.127541        6.432729        0.107383
       4       1       6       18.253707       18.309560        0.224207
       5       1       6       26.002952       26.178426        0.335439
       6       1       6       13.251552       13.120976        0.156408
       7       1       6        2.936432        2.661297        0.087933
       8       1       6        5.894204        5.893725        0.086489
       9       1       6        7.948502        7.856908        0.106876
      10       1       6        7.914488        7.992371        0.164600
      11       1       6        5.307390        5.270768        0.129173
      12       1       6        9.796627        9.681012        0.214228
     -13       2       6        1.945072        1.787149        0.100762
     -12       2       6        1.390474        1.304147        0.136029
     -11       2       6        6.981222        6.876264        0.094818
     -10       2       6        0.338380        0.574891        0.574891
      -9       2       6       16.554027       16.548112        0.222365
      -8       2       6       21.431249       21.437584        0.256224
      -7       2       6        4.241285        4.190823        0.069537
      -6       2       6        2.989583        3.006360        0.077777
      -5       2       6       25.806976       25.505098        0.306883
      -4       2       6        7.058188        6.915201        0.094717
      -3       2       6       34.142334       33.915336        0.433998
      -2       2       6       24.577078       24.225193        0.306163
      -1       2       6       12.503132       12.455922        0.151858
       0       2       6        6.590370        6.666708        0.120183
       1       2       6       36.503460       36.019856        0.471438
       2       2       6        9.168719        9.137067        0.124021
       3       2       6       19.298780       19.068561        0.236938
       4       2       6        7.459470        7.324411        0.108110
       5       2       6       20.001901       20.046197        0.245187
       6       2       6        4.310500        4.221493        0.078788
       7       2       6        6.822727        6.848357        0.088920
       8       2       6        0.574255        0.428369        0.342346
       9       2       6        5.022123        5.161395        0.099577
      10       2       6        7.634831        7.530206        0.519571
      11       2       6       12.328042       12.046161        0.557036
     -13       3       6        5.773122        5.598303        0.180647
     -12       3       6        2.577630        2.456970        0.138371
     -11       3       6        4.724663        4.638534        0.101465
     -10       3       6        9.337632        9.321105        0.129642
      -9       3       6        2.908760        2.876873        0.074820
      -8       3       6       16.343604       16.288032        0.188654
      -7       3       6       11.420442       11.407892        0.136246
      -6       3       6        7.108529        7.389993        0.128795
      -5       3       6        6.288159        6.173654        0.086700
      -4       3       6        8.294518        8.175696        0.101477
      -3       3       6        0.740055        1.367187        0.078661
      -2       3       6       55.401896       54.176194        0.701808
      -1       3       6       29.725260       29.285321        0.377882
       0       3       6        1.088552        1.337348        0.105886
       1       3       6       19.120811       19.045209        0.236966
       2       3       6        4.437149        4.252176        0.083603
       3       3       6       12.715001       12.838224        0.153588
       4       3       6       29.489564       28.878366        0.357321
       5       3       6       27.269569       26.848836        0.341479
       6       3       6        1.244674        1.325255        0.117323
       7       3       6        7.377557        7.216717        0.099554
       8       3       6       10.746593       10.600472        0.130515
       9       3       6       11.346822       10.976338        0.138442
      10       3       6       10.515754       10.268398        0.289921
      11       3       6        4.132586        4.037078        0.119298
     -12       4       6        6.425301        6.484057        0.326054
     -11       4       6        7.310663        7.183244        0.102355
     -10       4       6        5.175214        5.251381        0.093377
      -9       4       6        7.849892        7.802692        0.175373
      -8       4       6        6.165486        6.136367        0.086574
      -7       4       6        5.837795        5.879286        0.083598
      -6       4       6        3.969657        3.939670        0.074829
      -5       4       6        0.219868        0.406571        0.327831
      -4       4       6       15.408165       15.230561        0.177323
      -3       4       6       14.332509       14.117365        0.182876
      -2       4       6        5.504756        5.543825        0.083239
      -1       4       6       25.978620       25.568340        0.308688
       0       4       6        7.214920        7.137016        0.104165
       1       4       6        8.075563        8.060707        0.098986
       2       4       6        5.345611        5.237748        0.078581
       3       4       6        1.485744        1.502531        0.085916
       4       4       6       10.543990       10.364844        0.126681
       5       4       6        8.179362        8.231889        0.105574
       6       4       6        2.470141        2.517062        0.092892
       7       4       6       15.621333       15.353501        0.213818
       8       4       6        5.406465        5.403332        0.088824
       9       4       6        6.366188        6.251400        0.100465
      10       4       6        2.531939        2.444361        0.215953
     -11       5       6        5.087514        5.306411        0.130795
     -10       5       6        6.764436        6.648082        0.109658
      -9       5       6        2.451192        2.374258        0.099044
      -8       5       6        1.943609        1.913374        0.115764
      -7       5       6        7.783621        7.986802        0.104416
      -6       5       6        7.320902        7.342752        0.108458
      -5       5       6        8.391093        8.284081        0.107713
      -4       5       6        6.548525        6.502846        0.088876
      -3       5       6       17.002571       17.158671        0.198718
      -2       5       6        0.271270        0.585491        0.585491
      -1       5       6       16.073382       16.058643        0.184450
       0       5       6       24.368545       24.134622        0.290336
       1       5       6        1.288048        1.266491        0.106146
       2       5       6        3.794398        3.780079        0.073868
       3       5       6       11.107899       11.176314        0.133217
       4       5       6        8.747633        8.577587        0.119750
       5       5       6        7.121600        7.185263        0.098021
       6       5       6       18.941684       19.222903        0.233169
       7       5       6        2.980730        2.846471        0.121311
       8       5       6        7.383616        7.544667        0.110758
       9       5       6        0.517513        0.934077        0.934077
      -9       6       6        2.243786        2.571167        0.223061
      -8       6       6        1.779334        1.652029        0.163070
      -7       6       6        6.896234        7.025240        0.106425
      -6       6       6        2.768454        3.199844        0.095975
      -5       6       6        2.677579        2.583854        0.080436
      -4       6       6        3.550423        3.505567        0.082411
      -3       6       6        2.577410        2.530494        0.084681
      -2       6       6        0.347325        0.423438        0.374449
      -1       6       6        8.337466        8.552894        0.110738
       0       6       6        0.561313        1.041489        0.155036
       1       6       6        5.587961        5.554638        0.085268
       2       6       6        1.618126        1.496229        0.115070
       3       6       6        2.386940        2.299500        0.084822
       4       6       6        0.590844        0.417013        0.417013
       5       6       6        4.798859        4.887433        0.128441
       6       6       6        0.343620        0.515655        0.369368
       7       6       6        5.058436        5.101764        0.117489
       8       6       6        0.633624        0.718123        0.718123
      -7       7       6        2.486099        2.728314        0.212028
      -6       7       6        3.100665        2.889221        0.203947
      -5       7       6        0.770595        0.502295        0.449380
      -4       7       6        2.566342        2.587760        0.087880
      -3       7       6        2.569495        2.384408        0.090568
      -2       7       6        4.977496        5.030308        0.092596
      -1       7       6        5.551625        5.469918        0.084474
       0       7       6        0.834576        0.710000        0.274454
       1       7       6        0.369672        0.618061        0.618061
       2       7       6        4.106168        4.140652        0.084053
       3       7       6        2.169507        1.904888        0.161472
       4       7       6        7.094157        7.203333        0.259270
       5       7       6        2.064325        2.032265        0.161222
     -14       1       7        7.409005        7.392293        0.095582
     -13       1       7        1.070783        1.034891        0.145453
     -12       1       7        3.549979        3.450942        0.071741
     -11       1       7        3.300366        3.393965        0.074929
     -10       1       7       19.339754       19.508203        0.249958
      -9       1       7       11.709423       11.752872        0.149424
      -8       1       7       21.128824       21.224279        0.247863
      -7       1       7       20.701247       20.724141        0.243906
      -6       1       7        4.685875        4.853452        0.083547
      -5       1       7        2.984642        2.867874        0.078698
      -4       1       7       26.972676       27.363479        0.348669
      -3       1       7       54.324070       54.997636        0.740010
      -2       1       7       16.865701       16.693412        0.227386
      -1       1       7       58.693829       59.749895        1.577995
       0       1       7       16.896442       17.562745        0.223194
       1       1       7       12.381559       12.940247        0.179370
       2       1       7       15.684884       16.199383        0.220334
       3       1       7       15.857703       15.684068        0.189553
       4       1       7        8.435205        8.305300        0.111338
       5       1       7        6.350578        6.511682        0.090701
       6       1       7        9.836739        9.681580        0.119938
       7       1       7        3.348553        3.435404        0.088166
       8       1       7        1.577735        1.470068        0.133094
       9       1       7       10.204544       10.331505        0.167353
      10       1       7        0.426592        0.783390        0.412445
      11       1       7        6.141972        6.013984        0.105515
      12       1       7        4.423422        4.645320        0.112882
     -13       2       7        0.090454        0.390512        0.390512
     -12       2       7        5.167669        5.097548        0.083169
     -11       2       7        8.032972        8.113754        0.121508
     -10       2       7        3.184858        3.186377        0.087506
      -9       2       7        9.019649        9.074580        0.121368
      -8       2       7        7.086776        7.155138        0.092065
      -7       2       7       12.534330       12.466355        0.144017
      -6       2       7        1.352813        1.229634        0.098440
      -5       2       7       13.324058       13.162826        0.162057
      -4       2       7        7.470073        7.516848        0.103751
      -3       2       7       37.580929       37.154138        0.475943
      -2       2       7       17.096999       16.643317        0.206468
      -1       2       7        3.354015        3.353655        0.079972
       0       2       7       33.814215       33.993382        0.503234
       1       2       7       26.001145       26.000962        0.417959
       2       2       7       21.631222       21.903424        0.376465
       3       2       7        5.445356        5.479781        0.103630
       4       2       7       35.682610       35.515490        0.447698
       5       2       7        6.011351        5.913544        0.085937
       6       2       7        3.023729        2.936103        0.085313
       7       2       7        5.176070        5.096273        0.093174
       8       2       7       16.939362       16.570456        0.197612
       9       2       7        3.652516        3.627120        0.085369
      10       2       7        5.523398        5.414702        0.135877
      11       2       7       11.339667       11.484773        0.265593
     -13       3       7        4.213839        4.031129        0.091205
     -12       3       7        3.206642        3.124580        0.087855
     -11       3       7        5.316306        5.182374        0.083158
     -10       3       7        2.131572        2.175638        0.083056
      -9       3       7       12.486686       12.572589        0.165736
      -8       3       7        9.228632        9.285634        0.129816
      -7       3       7        0.452130        0.386135        0.320560
      -6       3       7        7.714172        7.707983        0.109562
      -5       3       7       11.499194       11.231207        0.135712
      -4       3       7        6.533886        6.657552        0.084501
      -3       3       7        5.866560        5.844570        0.091310
      -2       3       7       26.068917       25.821696        0.316011
      -1       3       7        3.702061        3.844346        0.070224
       0       3       7        2.853485        2.723601        0.085457
       1       3       7       12.519937       12.361634        0.160405
       2       3       7       15.696002       15.187824        0.187491
       3       3       7        4.178429        4.107311        0.065776
       4       3       7        1.683155        1.782554        0.082937
       5       3       7        6.137686        5.993663        0.083080
       6       3       7        6.489741        6.237307        0.094018
       7       3       7        5.239588        5.026828        0.106259
       8       3       7        1.117416        0.651767        0.293158
       9       3       7        1.551054        1.589717        0.162237
      10       3       7        9.662017        9.465411        0.215222
      11       3       7        0.648389        1.130398        0.592346
     -12       4       7        1.480902        1.564289        0.182117
     -11       4       7        1.754154        1.659639        0.210777
     -10       4       7        0.524901        0.408167        0.408167
      -9       4       7        2.721939        2.655560        0.090390
      -8       4       7        4.753938        4.827525        0.077578
      -7       4       7        6.157499        6.053677        0.092133
      -6       4       7        0.014197        0.589152        0.589152
      -5       4       7        3.110523        3.030841        0.072024
      -4       4       7        8.716427        8.674042        0.111273
      -3       4       7       11.657398       11.581451        0.134180
      -2       4       7       17.514531       17.400862        0.206095
      -1       4       7       15.437352       15.216438        0.175162
       0       4       7        1.204238        1.263883        0.112883
       1       4       7        3.233930        3.264353        0.071392
       2       4       7       12.135046       11.928118        0.162065
       3       4       7       21.209448       20.737888        0.247402
       4       4       7       18.131475       17.903352        0.221157
       5       4       7       12.367161       12.071868        0.143750
       6       4       7        4.014237        3.970264        0.081563
       7       4       7        0.753915        0.773692        0.259494
       8       4       7        5.881554        5.864896        0.105729
       9       4       7       11.967614       11.781341        0.334071
      10       4       7        7.314991        7.074178        0.525285
     -11       5       7        0.106254        0.602910        0.602910
     -10       5       7        0.436626        0.534322        0.447719
      -9       5       7        0.577753        0.477389        0.477389
      -8       5       7        6.202974        6.024533        0.139212
      -7       5       7        2.202094        2.073548        0.095948
      -6       5       7        4.674250        4.648118        0.077669
      -5       5       7        4.618754        4.426511        0.079098
      -4       5       7        0.634107        0.539259        0.270931
      -3       5       7        5.708223        5.730096        0.078459
      -2       5       7        1.468117        1.338096        0.094432
      -1       5       7        2.750882        2.789122        0.067835
       0       5       7        0.407345        0.405463        0.359637
       1       5       7        2.736577        2.756737        0.086887
       2       5       7        1.394200        1.454785        0.104230
       3       5       7        6.161862        6.103360        0.086716
       4       5       7        1.070328        1.056646        0.151936
       5       5       7        3.192107        3.049295        0.096567
       6       5       7        4.885104        5.100980        0.086601
       7       5       7        1.326745        1.213960        0.195187
       8       5       7        4.212833        4.263567        0.099794
       9       5       7        0.812089        0.795362        0.638518
      -9       6       7        0.085878        0.653376        0.653376
      -8       6       7        2.983535        3.265884        0.141944
      -7       6       7        4.347922        4.269075        0.091755
      -6       6       7        2.553554        2.363218        0.092491
      -5       6       7        3.717769        3.651027        0.085638
      -4       6       7        8.567911        8.571698        0.109310
      -3       6       7        2.458323        2.451367        0.078078
      -2       6       7        5.307693        5.311873        0.087412
      -1       6       7        8.459346        8.471895        0.113605
       0       6       7        1.129359        1.218442        0.158678
       1       6       7        1.597744        1.593800        0.123732
       2       6       7        6.612640        6.480895        0.108219
       3       6       7       10.670571       10.781929        0.134394
       4       6       7        2.556017        2.482599        0.085914
       5       6       7        9.573321        9.697732        0.123495
       6       6       7        4.012333        3.743661        0.115163
       7       6       7        5.215678        5.377081        0.144204
      -6       7       7        4.443532        4.555546        0.149074
      -5       7       7        4.254001        4.144394        0.103973
      -4       7       7        4.633324        4.768543        0.092326
      -3       7       7        1.497925        1.560000        0.121007
      -2       7       7        5.914576        5.557517        0.244138
      -1       7       7        1.039165        1.064472        0.220019
       0       7       7        0.213188        0.686804        0.303138
       1       7       7        0.905446        0.657343        0.289784
       2       7       7        4.939940        5.108718        0.093940
       3       7       7        0.307283        0.490510        0.490510
       4       7       7        1.890349        2.023932        0.165034
     -14       0       8        2.127601        1.989698        0.438280
     -13       0       8        5.184426        5.124744        0.085299
     -12       0       8        1.252147        1.083282        0.184561
     -11       0       8       26.056427       26.792163        0.393868
     -10       0       8       11.760604       11.833850        0.173661
      -9       0       8        5.792794        5.946932        0.092788
      -8       0       8       20.173017       20.067885        0.239622
      -7       0       8        1.552854        1.460856        0.137225
      -6       0       8        3.094305        3.067866        0.170574
      -5       0       8       48.265297       50.038185        0.738388
      -4       0       8       70.080974       63.893036        8.509915
      -3       0       8       13.339042       14.047776        0.252124
      -2       0       8       60.654014       62.682454        0.870966
      -1       0       8       64.041163       68.057402        2.632407
       0       0       8       49.245619       47.718864        0.850858
       1       0       8       24.439823       25.067708        0.342418
       2       0       8       29.613037       29.920227        0.550685
       3       0       8        9.843362        9.496736        0.270307
       4       0       8        3.035052        2.950746        0.148729
       5       0       8       34.770994       34.816806        0.518410
       6       0       8       11.384453       11.481725        0.141531
       7       0       8       18.958487       19.096335        0.234468
       8       0       8       15.242913       15.363919        0.192894
       9       0       8        0.543801        0.669029        0.445870
      10       0       8        2.857724        2.912731        0.153510
      11       0       8        0.578070        0.537959        0.537959
     -14       1       8        2.285648        2.056380        0.112441
     -13       1       8        5.395270        5.406478        0.078532
     -12       1       8        9.624836        9.552120        0.126676
     -11       1       8        3.209253        3.263587        0.076268
     -10       1       8       12.559105       12.582925        0.153122
      -9       1       8        6.175568        6.230088        0.080861
      -8       1       8        6.943894        6.883241        0.086550
      -7       1       8        0.032325        0.599667        0.599667
      -6       1       8        4.879852        4.967897        0.083227
      -5       1       8       11.802586       11.779219        0.145647
      -4       1       8       38.061875       38.682942        0.497212
      -3       1       8        9.008573        8.500471        0.116915
      -2       1       8       49.046538       50.371917        0.694658
      -1       1       8       27.421820       28.327019        0.359895
       0       1       8       15.131385       15.460595        0.195602
       1       1       8       27.708602       28.473496        0.360510
       2       1       8       19.670887       20.084322        0.241691
       3       1       8       17.834218       17.963018        0.217032
       4       1       8       15.325746       15.320248        0.180895
       5       1       8        3.502488        3.402646        0.071430
       6       1       8       18.741243       18.834808        0.218955
       7       1       8       19.583312       19.729420        0.233010
       8       1       8       12.585405       12.666886        0.168086
       9       1       8        3.732797        3.689580        0.098201
      10       1       8        3.257766        3.045062        0.138276
      11       1       8        1.382963        1.310725        0.183206
     -13       2       8        4.142392        4.116430        0.081706
     -12       2       8        5.788330        5.851837        0.088331
     -11       2       8        0.227635        0.591692        0.591692
     -10       2       8        8.364031        8.326764        0.108066
      -9       2       8       20.974352       21.348302        0.249013
      -8       2       8        7.326875        7.328233        0.091521
      -7       2       8       11.701384       11.803813        0.138480
      -6       2       8       10.380763       10.457055        0.122163
      -5       2       8        3.995255        3.973286        0.078931
      -4       2       8       26.333280       26.380675        0.321128
      -3       2       8       48.788670       48.180909        0.644502
      -2       2       8       15.701315       15.349919        0.190763
      -1       2       8       19.843099       19.462785        0.325387
       0       2       8        1.634793        1.897973        0.075996
       1       2       8        6.892959        7.180042        0.128234
       2       2       8       21.616136       21.642551        0.264992
       3       2       8       29.353116       28.950130        0.378640
       4       2       8        2.464969        2.422540        0.075329
       5       2       8       10.876546       10.759647        0.126679
       6       2       8        6.684377        6.547900        0.096776
       7       2       8        7.720805        7.538634        0.105330
       8       2       8        5.908084        5.794308        0.104141
       9       2       8        4.196947        4.117766        0.099682
      10       2       8        5.069246        4.956914        0.222149
      11       2       8        4.743613        4.665619        0.124253
     -13       3       8        0.872094        0.672086        0.432503
     -12       3       8        0.350724        0.536656        0.329533
     -11       3       8        0.666438        0.790886        0.233840
     -10       3       8        6.762380        6.677425        0.095708
      -9       3       8        7.248821        7.142899        0.092367
      -8       3       8       13.340032       13.235180        0.179147
      -7       3       8        0.720447        0.668281        0.203201
      -6       3       8       18.120929       17.991109        0.211908
      -5       3       8        4.279859        4.401136        0.066624
      -4       3       8        1.247218        1.311907        0.097000
      -3       3       8       12.194121       12.286171        0.144095
      -2       3       8       14.571750       14.385757        0.174846
      -1       3       8        7.414809        7.406484        0.153209
       0       3       8       28.710879       28.139296        0.355848
       1       3       8       14.441385       14.242542        0.175559
       2       3       8        3.807420        3.809987        0.069131
       3       3       8       30.831668       30.373179        0.378179
       4       3       8       21.281342       20.859770        0.269481
       5       3       8        5.133229        5.112729        0.081825
       6       3       8        7.061312        7.011134        0.098681
       7       3       8        9.958481        9.847030        0.133071
       8       3       8        5.451388        5.253856        0.088587
       9       3       8       11.342134       10.851267        0.420064
      10       3       8       13.986583       13.591174        0.322036
     -12       4       8        2.059935        2.047022        0.118629
     -11       4       8        0.861060        0.543783        0.466323
     -10       4       8        4.901283        4.819336        0.119442
      -9       4       8        5.871675        5.766628        0.086311
      -8       4       8        5.849957        5.826577        0.083755
      -7       4       8       14.392212       14.464093        0.170039
      -6       4       8        7.466056        7.531733        0.097622
      -5       4       8       14.142784       14.309787        0.164470
      -4       4       8        5.962904        5.965903        0.076845
      -3       4       8        2.158963        2.238727        0.058911
      -2       4       8        2.132656        2.115727        0.063898
      -1       4       8        8.069780        7.822787        0.121748
       0       4       8        6.756538        6.711110        0.086610
       1       4       8       22.026746       21.401635        0.262099
       2       4       8        6.498330        6.425963        0.092086
       3       4       8       12.879446       12.668859        0.156066
       4       4       8       12.931704       12.860793        0.151741
       5       4       8        0.660450        0.576455        0.319745
       6       4       8        0.868877        0.955196        0.225950
       7       4       8        0.574568        0.645136        0.645136
       8       4       8        0.685269        0.582924        0.361564
       9       4       8       10.041769       10.184793        0.126960
      10       4       8        1.911267        1.900789        0.286974
     -11       5       8        2.980144        2.913194        0.195125
     -10       5       8        1.363310        1.745910        0.280816
      -9       5       8        1.999415        2.001749        0.150290
      -8       5       8        7.785427        7.772773        0.118036
      -7       5       8        0.320398        0.517977        0.329032
      -6       5       8       11.219316       11.402631        0.150076
      -5       5       8        6.871735        7.016409        0.099401
      -4       5       8        7.957654        8.036790        0.100418
      -3       5       8        2.192617        2.014200        0.073169
      -2       5       8        3.093273        3.061568        0.074814
      -1       5       8        2.454123        2.507808        0.077581
       0       5       8        7.191080        7.005070        0.104562
       1       5       8        7.907364        7.944810        0.103381
       2       5       8       23.916854       23.837156        0.289545
       3       5       8        3.682173        3.504996        0.095011
       4       5       8        4.185904        3.957145        0.123870
       5       5       8        7.700944        7.610256        0.107390
       6       5       8        2.112059        2.194721        0.122548
       7       5       8        5.372745        5.486711        0.098947
       8       5       8       12.673247       13.196590        0.164323
       9       5       8        6.414466        6.476959        0.131252
      -9       6       8        1.372698        1.212312        0.402497
      -8       6       8        2.015192        1.613320        0.214391
      -7       6       8        5.708493        5.756648        0.148886
      -6       6       8        1.879042        1.779213        0.100523
      -5       6       8        9.421996        9.650492        0.123688
      -4       6       8        3.360355        3.199375        0.091804
      -3       6       8        0.982398        0.748866        0.263995
      -2       6       8        3.933869        3.965980        0.083584
      -1       6       8        4.486085        4.526367        0.093310
       0       6       8        2.596208        2.501879        0.098944
       1       6       8        9.855484       10.046392        0.123691
       2       6       8        2.426008        2.341303        0.080507
       3       6       8        1.333135        1.169872        0.147570
       4       6       8        3.941887        4.089254        0.104157
       5       6       8        2.367689        2.332767        0.115809
       6       6       8        2.661310        2.602134        0.108903
       7       6       8        4.937273        5.012185        0.147106
      -6       7       8        1.342697        1.202539        0.421642
      -5       7       8        0.541281        0.577321        0.577321
      -4       7       8        3.966802        3.960177        0.094818
      -3       7       8        1.426317        1.301806        0.159222
      -2       7       8        5.356472        5.494725        0.091855
      -1       7       8        1.829950        1.700882        0.138608
       0       7       8        2.814477        2.867002        0.099819
       1       7       8        0.774569        0.626259        0.319991
       2       7       8        1.826518        1.695376        0.126268
       3       7       8        3.010345        2.982935        0.120436
       4       7       8        5.376055        5.516793        0.121053
     -14       1       9        1.323689        1.181567        0.161812
     -13       1       9        0.091571        0.559464        0.559464
     -12       1       9        9.374515        9.022084        0.116749
     -11       1       9        6.909701        6.915201        0.090759
     -10       1       9        8.847858        9.019701        0.116499
      -9       1       9       11.856728       11.996249        0.142558
      -8       1       9       10.453090       10.612728        0.131316
      -7       1       9        9.257461        9.200489        0.110000
      -6       1       9       18.963537       19.273816        0.224669
      -5       1       9       47.367986       47.389978        0.604831
      -4       1       9       19.584229       20.037465        0.250601
      -3       1       9       22.385897       23.117310        0.286409
      -2       1       9       13.609644       14.124093        0.171315
      -1       1       9       38.245894       38.479345        0.508435
       0       1       9       17.795030       18.096408        0.217370
       1       1       9       40.001957       40.793382        0.564412
       2       1       9       38.908459       39.861887        0.568503
       3       1       9        3.557326        3.437150        0.087672
       4       1       9       13.163620       13.033419        0.171848
       5       1       9        3.943195        3.900897        0.071798
       6       1       9       16.833319       17.102924        0.198191
       7       1       9        0.747924        0.789810        0.247500
       8       1       9        8.860571        8.715790        0.137853
       9       1       9        4.095571        4.186526        0.100452
      10       1       9        3.095615        3.107056        0.109941
      11       1       9        3.240399        3.235274        0.092982
     -13       2       9        3.175503        3.262055        0.098512
     -12       2       9        5.650207        5.750913        0.082492
     -11       2       9        0.271509        0.430813        0.374245
     -10       2       9       10.247462       10.169071        0.143603
      -9       2       9        3.288922        3.322048        0.083375
      -8       2       9        3.353568        3.242992        0.068406
      -7       2       9       11.912537       11.786433        0.138257
      -6       2       9       16.010495       16.186723        0.184848
      -5       2       9        1.104253        1.057308        0.123017
      -4       2       9       10.939249       10.861860        0.131063
      -3       2       9       20.804093       20.635406        0.243251
      -2       2       9       11.716178       11.523454        0.140133
      -1       2       9        8.204870        8.009682        0.107973
       0       2       9       21.495296       21.220509        0.290865
       1       2       9        7.943783        7.774638        0.133696
       2       2       9       25.476545       25.582025        0.476050
       3       2       9        4.411901        4.376414        0.076647
       4       2       9       10.853569       10.773579        0.131211
       5       2       9        9.438084        9.417165        0.113188
       6       2       9       16.839859       16.639411        0.215039
       7       2       9       12.969264       12.993075        0.168489
       8       2       9        0.996144        1.193357        0.144357
       9       2       9       11.078771       11.474319        0.141623
      10       2       9        1.862186        1.900105        0.158296
      11       2       9        2.505065        2.435878        0.115145
     -13       3       9        3.862454        3.901666        0.103904
     -12       3       9        0.178992        0.516527        0.516527
     -11       3       9        3.064837        3.016024        0.108224
     -10       3       9        2.601352        2.570447        0.084527
      -9       3       9        3.333344        3.395733        0.080465
      -8       3       9        6.576765        6.539878        0.087591
      -7       3       9        8.720968        8.866848        0.107853
      -6       3       9       16.074118       16.033403        0.202105
      -5       3       9        0.574912        0.671044        0.170444
      -4       3       9       17.296861       17.132717        0.214384
      -3       3       9        6.410857        6.805659        0.118881
      -2       3       9        8.086191        8.134064        0.099949
      -1       3       9        2.993756        3.030099        0.082083
       0       3       9       18.638581       18.174708        0.211412
       1       3       9        9.148304        8.853530        0.105445
       2       3       9        3.395126        3.305450        0.072031
       3       3       9       16.998472       16.757685        0.202625
       4       3       9        7.120661        7.097535        0.104109
       5       3       9        1.473083        1.422146        0.109439
       6       3       9        5.149112        5.347523        0.085964
       7       3       9        9.001366        8.757168        0.145258
       8       3       9        0.793126        0.728080        0.292879
       9       3       9        0.905093        0.761643        0.431643
      10       3       9        2.025181        1.754024        0.238471
     -12       4       9        3.231252        2.973331        0.108702
     -11       4       9        4.247356        3.923774        0.335181
     -10       4       9        5.021795        4.990792        0.085284
      -9       4       9        3.623482        3.443980        0.087196
      -8       4       9        0.959442        0.913729        0.204433
      -7       4       9        6.619246        6.708651        0.090268
      -6       4       9        0.987409        1.108016        0.143807
      -5       4       9        0.475181        0.632060        0.215287
      -4       4       9        4.194692        4.191778        0.067460
      -3       4       9        1.962323        2.056380        0.067159
      -2       4       9        1.699230        1.703262        0.083292
      -1       4       9        3.291165        3.294086        0.067477
       0       4       9        7.233447        7.202777        0.096723
       1       4       9        9.971970        9.655879        0.140313
       2       4       9        7.516101        7.517712        0.101312
       3       4       9        9.057405        8.966660        0.155645
       4       4       9        2.896946        2.679030        0.092430
       5       4       9        7.829906        7.867592        0.109499
       6       4       9        7.785098        7.958769        0.108355
       7       4       9        9.043976        9.247486        0.121753
       8       4       9       10.129012       10.216653        0.127550
       9       4       9        6.484358        6.552023        0.096870
     -11       5       9        0.459132        0.724707        0.559480
     -10       5       9        0.824094        0.537122        0.537122
      -9       5       9        5.393168        5.326443        0.118277
      -8       5       9        0.200316        0.655286        0.328331
      -7       5       9        0.606921        0.693830        0.283952
      -6       5       9        3.394826        3.392050        0.093868
      -5       5       9        4.806552        4.862201        0.081615
      -4       5       9        1.364459        1.259484        0.112706
      -3       5       9        6.007703        5.896694        0.082487
      -2       5       9        2.771912        2.766026        0.070122
      -1       5       9        7.515106        7.432698        0.093216
       0       5       9        1.109213        0.956347        0.156097
       1       5       9        2.417840        2.489920        0.075940
       2       5       9        6.763991        6.823562        0.095784
       3       5       9        1.773621        1.766465        0.102795
       4       5       9        0.002032        0.434511        0.434511
       5       5       9        1.715869        1.363525        0.161735
       6       5       9        3.314260        3.344697        0.100934
       7       5       9        0.375720        0.649615        0.403242
       8       5       9        4.762699        4.980863        0.158416
      -9       6       9        0.695005        1.175074        0.397064
      -8       6       9        1.530233        1.604618        0.239481
      -7       6       9        4.027885        4.106458        0.131034
      -6       6       9        0.696750        0.542679        0.349806
      -5       6       9        4.416211        4.336127        0.089128
      -4       6       9        1.122654        1.020343        0.198212
      -3       6       9        5.694070        5.783511        0.095190
      -2       6       9        4.863904        4.742573        0.086931
      -1       6       9        0.583192        0.538609        0.344702
       0       6       9        2.056414        2.084826        0.098145
       1       6       9        9.596673        9.593279        0.131038
       2       6       9        2.151648        2.123064        0.099206
       3       6       9        2.365547        2.832508        0.092672
       4       6       9        3.739641        3.936623        0.095790
       5       6       9        4.088768        4.253822        0.091130
       6       6       9        1.972762        1.965553        0.193323
       7       6       9        6.192913        6.333167        0.128088
      -6       7       9        4.385946        4.404997        0.147063
      -5       7       9        4.176884        4.085584        0.162193
      -4       7       9        7.584040        7.687392        0.107089
      -3       7       9        1.498553        1.531078        0.132436
      -2       7       9        1.745954        1.879096        0.129781
      -1       7       9        0.911893        0.768440        0.294309
       0       7       9        7.291626        7.429603        0.101165
       1       7       9        5.953040        5.875287        0.087628
       2       7       9        1.546635        1.626407        0.165825
       3       7       9        3.830487        4.121286        0.184536
     -14       0      10        3.169899        2.983002        0.180860
     -13       0      10        2.017777        1.855209        0.124862
     -12       0      10        4.483765        4.246763        0.091887
     -11       0      10        7.821211        7.932465        0.150177
     -10       0      10        9.753307        9.801122        0.125586
      -9       0      10       20.243390       20.867918        0.252875
      -8       0      10        7.384108        7.362269        0.096390
      -7       0      10        3.365526        3.280091        0.089480
      -6       0      10       49.191004       49.893186        0.704976
      -5       0      10       29.055324       30.176315        0.439469
      -4       0      10        4.173137        3.900641        0.149108
      -3       0      10        5.710601        5.934307        0.157976
      -2       0      10       40.038143       40.341294        0.747734
      -1       0      10        5.390872        5.307071        0.123732
       0       0      10       58.092033       58.025512        2.089566
       1       0      10       75.594686       78.927688        1.234317
       2       0      10       16.819240       17.271074        0.224960
       3       0      10        3.104982        3.226608        0.115820
       4       0      10        6.020731        5.965652        0.094366
       5       0      10       24.278399       24.690687        0.307906
       6       0      10       16.776597       16.601205        0.214930
       7       0      10       22.238080       21.907989        0.269829
       8       0      10        2.665072        2.689814        0.109252
       9       0      10       10.639143       10.786102        0.170548
      10       0      10        9.754158        9.800000        0.126945
      11       0      10        2.606573        2.622747        0.191204
     -14       1      10        1.907021        1.526106        0.330740
     -13       1      10        5.156572        5.114880        0.074543
     -12       1      10        4.618205        4.592712        0.072535
     -11       1      10        5.382655        5.379498        0.076009
     -10       1      10        6.923139        7.183940        0.103051
      -9       1      10        3.018976        3.149508        0.071781
      -8       1      10       17.078864       17.304624        0.203162
      -7       1      10       15.439347       15.497419        0.182720
      -6       1      10       20.433715       20.508779        0.251434
      -5       1      10       14.835832       14.762791        0.173411
      -4       1      10        0.640975        0.584979        0.269226
      -3       1      10        5.655101        5.654909        0.108469
      -2       1      10       16.297364       16.811901        0.198352
      -1       1      10        0.664586        0.856796        0.162390
       0       1      10       35.126910       36.530125        0.517349
       1       1      10       24.586969       25.408857        0.320612
       2       1      10       18.795183       19.436821        0.248022
       3       1      10       26.607939       26.590036        0.345227
       4       1      10        1.463576        1.442325        0.082141
       5       1      10        2.510422        2.497579        0.067805
       6       1      10        1.539946        1.531209        0.099042
       7       1      10        5.122083        5.152184        0.084936
       8       1      10       12.334025       12.270697        0.147166
       9       1      10        8.635229        8.701494        0.177880
      10       1      10        6.526187        6.690665        0.118451
      11       1      10        6.701905        6.662732        0.255315
     -13       2      10        5.518897        5.567495        0.086710
     -12       2      10        0.789255        0.582495        0.307177
     -11       2      10        2.870073        2.860682        0.083741
     -10       2      10        2.583794        2.406512        0.075053
      -9       2      10        6.497858        6.424329        0.089268
      -8       2      10        9.362800        9.474861        0.114306
      -7       2      10       25.149089       25.378731        0.296267
      -6       2      10        9.018500        9.043174        0.106340
      -5       2      10        0.104686        0.367831        0.347831
      -4       2      10       15.952531       16.035585        0.189766
      -3       2      10        9.616923        9.599010        0.116078
      -2       2      10       27.542780       27.039601        0.334919
      -1       2      10       39.403081       39.183542        0.513140
       0       2      10       14.895184       14.734653        0.238792
       1       2      10        6.358240        6.336008        0.122233
       2       2      10       25.120417       24.835257        0.310984
       3       2      10        9.705362        9.658261        0.137704
       4       2      10       18.374910       18.231292        0.223516
       5       2      10       18.067756       18.284967        0.211229
       6       2      10        3.568607        3.387034        0.076596
       7       2      10        2.760064        2.635470        0.081903
       8       2      10       11.184718       11.148543        0.180863
       9       2      10        4.083082        4.133159        0.103270
      10       2      10        7.178057        7.126710        0.108876
     -13       3      10        5.603539        5.552567        0.168795
     -12       3      10        0.801156        0.472335        0.360531
     -11       3      10        9.791101        9.699639        0.152598
     -10       3      10        7.748202        7.606839        0.102307
      -9       3      10        6.311976        6.238269        0.090749
      -8       3      10        8.658609        8.906065        0.110726
      -7       3      10        9.592125        9.549398        0.113986
      -6       3      10        2.079300        1.994442        0.065038
      -5       3      10        7.196776        7.192218        0.089894
      -4       3      10       23.048560       22.938396        0.266166
      -3       3      10       12.935606       12.943724        0.154276
      -2       3      10       13.583695       13.569451        0.166466
      -1       3      10       16.332701       16.139703        0.229329
       0       3      10        3.259946        3.247461        0.066423
       1       3      10        2.393462        2.298565        0.056802
       2       3      10        4.476829        4.339470        0.070981
       3       3      10        1.470071        1.307784        0.098404
       4       3      10        8.993026        9.000000        0.129656
       5       3      10       17.555104       17.150802        0.225968
       6       3      10       16.310459       16.190429        0.228600
       7       3      10        3.885234        3.807493        0.089698
       8       3      10        4.668859        4.640797        0.105602
       9       3      10        4.966169        4.776819        0.133221
      10       3      10        2.886553        2.774689        0.377879
     -12       4      10        0.019199        0.727874        0.476676
     -11       4      10        5.248994        5.078779        0.108669
     -10       4      10        7.549595        7.596315        0.118080
      -9       4      10        2.116397        2.156595        0.117109
      -8       4      10        1.672614        1.685438        0.116425
      -7       4      10        1.433678        1.500467        0.108095
      -6       4      10        3.966020        3.867040        0.076790
      -5       4      10       13.779356       13.653937        0.168389
      -4       4      10        4.876320        4.857880        0.072904
      -3       4      10       17.606058       17.855531        0.206452
      -2       4      10       14.047092       13.979270        0.174561
      -1       4      10        0.014934        0.345254        0.345254
       0       4      10       11.646656       11.501739        0.148325
       1       4      10        0.507136        0.613351        0.236125
       2       4      10        3.730706        3.666470        0.073978
       3       4      10        9.486155        9.486148        0.189428
       4       4      10        3.347646        3.332266        0.082959
       5       4      10       11.405122       11.548593        0.139386
       6       4      10       12.145583       11.749894        0.263380
       7       4      10        1.609220        1.219426        0.171046
       8       4      10        6.873153        6.902246        0.102393
       9       4      10        2.846917        2.820372        0.125136
     -10       5      10        2.323413        2.314325        0.210162
      -9       5      10        2.595079        2.542400        0.281162
      -8       5      10        4.257347        4.311728        0.106969
      -7       5      10        6.538734        6.619819        0.095710
      -6       5      10       10.879144       10.974060        0.135703
      -5       5      10        5.222026        5.294620        0.099334
      -4       5      10        9.861845       10.048881        0.120638
      -3       5      10        5.859840        6.018305        0.084672
      -2       5      10        5.012341        5.180347        0.080740
      -1       5      10       10.805546       10.919249        0.132683
       0       5      10        1.261085        1.414461        0.115192
       1       5      10        4.330662        4.362797        0.081209
       2       5      10        5.465004        5.455181        0.083403
       3       5      10        0.790422        0.811110        0.249951
       4       5      10       10.852305       10.845736        0.129860
       5       5      10        1.203771        1.180678        0.175790
       6       5      10        1.852060        1.836872        0.131645
       7       5      10       12.902648       13.105342        0.162004
       8       5      10        2.663940        2.764344        0.205673
      -9       6      10        2.661570        2.614919        0.215398
      -8       6      10        0.429774        0.801748        0.559467
      -7       6      10        1.744555        1.768446        0.154166
      -6       6      10        6.386248        6.488374        0.104880
      -5       6      10        8.555939        8.652861        0.122855
      -4       6      10        1.352436        1.250880        0.144534
      -3       6      10        4.801135        5.035375        0.086436
      -2       6      10        0.784299        0.836122        0.230234
      -1       6      10        1.993519        2.010323        0.107299
       0       6      10        9.622812        9.850533        0.155328
       1       6      10        7.142527        7.187141        0.098206
       2       6      10        0.117442        0.539815        0.354342
       3       6      10        4.028198        4.093409        0.088288
       4       6      10        0.251697        0.425088        0.425088
       5       6      10        1.076024        1.109369        0.205655
       6       6      10        7.364006        7.649837        0.130129
      -6       7      10        0.901354        0.658255        0.658255
      -5       7      10        3.942874        4.150060        0.157317
      -4       7      10        1.299256        0.888707        0.534730
      -3       7      10        1.125262        0.972882        0.247141
      -2       7      10        3.311409        3.305450        0.100454
      -1       7      10        0.147679        0.469681        0.469681
       0       7      10        3.802348        3.601805        0.110101
       1       7      10        1.997538        2.031502        0.136509
       2       7      10        1.441213        1.504460        0.235405
       3       7      10        3.390086        3.419357        0.109825
     -13       1      11        0.089544        0.375100        0.375100
     -12       1      11        2.849804        2.742827        0.094828
     -11       1      11        5.810526        5.864214        0.081567
     -10       1      11        3.768853        3.916759        0.078660
      -9       1      11        7.269659        7.337370        0.092441
      -8       1      11        3.669066        3.606106        0.071704
      -7       1      11       19.561180       19.665706        0.232487
      -6       1      11        5.893158        5.858925        0.077662
      -5       1      11        1.374700        1.027862        0.133379
      -4       1      11        3.962278        4.028151        0.086705
      -3       1      11       36.756213       37.370577        0.505010
      -2       1      11       26.394848       27.039416        0.338479
      -1       1      11       24.876443       25.251535        0.334874
       0       1      11       41.653865       43.106032        0.611444
       1       1      11        0.717351        1.047712        0.147990
       2       1      11        3.814605        3.866782        0.072839
       3       1      11       10.645198       10.561250        0.123338
       4       1      11       32.510761       32.713911        0.398899
       5       1      11       15.606758       15.440855        0.191921
       6       1      11       16.330004       16.284655        0.196772
       7       1      11       11.678918       11.741806        0.148273
       8       1      11        7.040329        7.134844        0.095810
       9       1      11        1.232389        1.246796        0.209877
      10       1      11        5.546799        5.612575        0.095511
     -13       2      11        0.138512        0.400874        0.400874
     -12       2      11        8.230894        8.152730        0.104500
     -11       2      11        4.226477        4.094631        0.078040
     -10       2      11        9.638864        9.856876        0.121014
      -9       2      11        0.446668        0.389358        0.389358
      -8       2      11       12.670517       12.692517        0.152581
      -7       2      11       13.517692       13.518876        0.155867
      -6       2      11        1.365170        1.356908        0.076830
      -5       2      11       18.314715       18.300273        0.209668
      -4       2      11        7.854803        7.935238        0.097891
      -3       2      11       14.052424       13.851354        0.165595
      -2       2      11       10.778252       10.790273        0.142269
      -1       2      11       24.741977       24.286004        0.301009
       0       2      11        3.410734        3.670967        0.092420
       1       2      11        8.521521        8.546110        0.140636
       2       2      11       16.356099       16.203395        0.195896
       3       2      11        8.763057        8.635276        0.112014
       4       2      11        3.152636        3.131437        0.068318
       5       2      11        9.313931        9.256295        0.126947
       6       2      11        6.895841        6.894926        0.095882
       7       2      11        9.138674        9.155872        0.142105
       8       2      11        1.027571        0.993026        0.205815
       9       2      11        8.363620        8.670582        0.116227
      10       2      11        3.236692        3.320693        0.102774
     -12       3      11        3.563588        3.570854        0.079150
     -11       3      11        5.613737        5.616672        0.088381
     -10       3      11        0.155007        0.595315        0.595315
      -9       3      11        3.114849        3.033513        0.088500
      -8       3      11        6.740806        6.820264        0.109601
      -7       3      11        1.400933        1.386975        0.088977
      -6       3      11        5.924136        5.884726        0.077575
      -5       3      11        2.097536        2.097355        0.063615
      -4       3      11       12.993412       13.088927        0.150998
      -3       3      11        3.444113        3.356188        0.068332
      -2       3      11       12.792924       12.734991        0.147299
      -1       3      11       18.728037       18.589244        0.228144
       0       3      11        3.390610        3.343352        0.063870
       1       3      11       11.288343       10.992270        0.129950
       2       3      11        1.241827        1.166619        0.099286
       3       3      11       11.463174       11.288047        0.134124
       4       3      11        1.701880        1.786729        0.091146
       5       3      11       13.245072       12.913946        0.192311
       6       3      11        3.844788        3.708773        0.123247
       7       3      11        0.076587        0.639062        0.639062
       8       3      11        6.873964        6.829202        0.125845
       9       3      11        5.570471        5.483065        0.122281
     -12       4      11        3.464256        3.495283        0.165418
     -11       4      11        0.879626        0.719166        0.352833
     -10       4      11        0.060614        0.585406        0.585406
      -9       4      11        6.552071        6.809038        0.105532
      -8       4      11       13.445203       13.692699        0.179742
      -7       4      11       10.679763       10.763364        0.131807
      -6       4      11        7.198490        7.421927        0.099291
      -5       4      11        1.680198        1.733205        0.097724
      -4       4      11        0.996984        1.016612        0.143457
      -3       4      11        5.615399        5.714280        0.084183
      -2       4      11       12.082146       12.183185        0.142006
      -1       4      11        4.952636        5.002699        0.075530
       0       4      11        2.158470        2.177912        0.070757
       1       4      11        3.288540        3.215898        0.077108
       2       4      11        1.359732        1.268818        0.114219
       3       4      11        0.530811        0.596154        0.282945
       4       4      11        1.915198        1.824637        0.090394
       5       4      11        4.655776        4.707547        0.089755
       6       4      11        3.825266        3.908836        0.097537
       7       4      11        0.100004        0.656354        0.656354
       8       4      11        1.552089        1.476482        0.154098
       9       4      11        1.093468        0.944563        0.548710
     -10       5      11        3.116128        2.984359        0.198700
      -9       5      11        0.444030        0.564801        0.564801
      -8       5      11        0.173623        0.610901        0.610901
      -7       5      11        8.700568        8.751971        0.139945
      -6       5      11        2.043935        2.000375        0.115886
      -5       5      11        0.634327        0.711829        0.253244
      -4       5      11        3.295195        3.199687        0.079271
      -3       5      11        3.347971        3.281768        0.077240
      -2       5      11        2.098142        2.099762        0.085835
      -1       5      11        3.585162        3.664696        0.081123
       0       5      11        5.569727        5.661449        0.085877
       1       5      11        2.754913        2.764977        0.081621
       2       5      11        1.611989        1.580570        0.111148
       3       5      11        0.127302        0.651767        0.651767
       4       5      11        7.769481        7.894428        0.100521
       5       5      11        0.061108        0.498397        0.439237
       6       5      11        0.070158        0.582323        0.582323
       7       5      11        3.279789        3.486546        0.122917
      -8       6      11        2.247699        2.617040        0.188049
      -7       6      11        3.760381        3.707290        0.111876
      -6       6      11        8.840493        9.070777        0.125276
      -5       6      11        2.410782        2.273214        0.099783
      -4       6      11        2.121561        2.203111        0.099496
      -3       6      11        1.823269        1.758949        0.104137
      -2       6      11        6.992895        7.022891        0.117314
      -1       6      11        0.212176        0.580000        0.580000
       0       6      11        3.270813        3.147253        0.093010
       1       6      11        1.127281        0.929516        0.206674
       2       6      11        5.233073        5.155870        0.079848
       3       6      11        4.495037        4.395907        0.093234
       4       6      11        0.678730        0.477074        0.357074
       5       6      11        1.440425        1.221147        0.311752
       6       6      11        6.192907        6.426352        0.132704
      -5       7      11        4.484874        4.627634        0.146340
      -4       7      11        2.438136        2.515512        0.195943
      -3       7      11        1.872237        1.879042        0.124135
      -2       7      11        4.898685        4.867956        0.114116
      -1       7      11        5.886415        5.905929        0.224996
       0       7      11        2.563832        2.365481        0.161122
       1       7      11        4.552727        4.225636        0.385193
       2       7      11        1.988114        1.876593        0.249110
     -13       0      12        9.494713        9.411482        0.182777
     -12       0      12        8.233327        8.433623        0.115691
     -11       0      12        4.522869        4.642413        0.098186
     -10       0      12        9.646539        9.811269        0.126281
      -9       0      12        0.070127        1.033151        0.215410
      -8       0      12        5.026004        5.053514        0.082397
      -7       0      12        6.510897        6.759290        0.095057
      -6       0      12        0.285102        4.939838        0.144841
      -5       0      12       19.163224       19.534073        0.238477
      -4       0      12       44.891496       46.380276        0.737971
      -3       0      12       34.896601       36.048578        0.593677
      -2       0      12       11.808865       12.027469        0.155232
      -1       0      12       30.845793       31.787891        0.458990
       0       0      12       10.789118       11.583177        0.151205
       1       0      12        7.324421        7.250586        0.170261
       2       0      12       25.344847       25.523127        0.428705
       3       0      12       48.221810       48.271213        0.724184
       4       0      12        4.881252        4.936497        0.105969
       5       0      12       12.098395       11.899580        0.145857
       6       0      12       27.840582       27.704873        0.360221
       7       0      12       12.075501       12.130952        0.158066
       8       0      12       14.272136       14.298951        0.178045
       9       0      12        8.336532        8.344819        0.346569
      10       0      12        9.691741        9.891259        0.156065
     -13       1      12        5.096508        4.974133        0.072909
     -12       1      12        7.311627        7.279286        0.095763
     -11       1      12       10.245869       10.205881        0.125206
     -10       1      12        5.504069        5.627877        0.081888
      -9       1      12        0.689438        0.737631        0.205090
      -8       1      12        3.944816        3.886386        0.069320
      -7       1      12        4.876137        4.858704        0.073100
      -6       1      12       18.554615       18.794148        0.217012
      -5       1      12       14.218240       14.327247        0.166385
      -4       1      12       26.198886       26.208777        0.319397
      -3       1      12       21.172955       21.256293        0.249390
      -2       1      12        8.851291        8.930957        0.110413
      -1       1      12       27.058649       27.362931        0.420400
       0       1      12        1.390768        1.214331        0.119160
       1       1      12        3.983631        4.101097        0.074436
       2       1      12       14.243790       14.302447        0.165970
       3       1      12        9.604023        9.518876        0.111751
       4       1      12        9.754655        9.820081        0.124000
       5       1      12       21.504180       21.540891        0.258034
       6       1      12        2.358627        2.216010        0.081414
       7       1      12       11.277657       11.327400        0.157351
       8       1      12        5.923504        6.118415        0.092720
       9       1      12        2.808420        2.924705        0.112588
      10       1      12        2.352964        2.454323        0.104833
     -13       2      12        2.811686        2.894339        0.105773
     -12       2      12        2.878099        2.684530        0.114685
     -11       2      12        4.415522        4.262628        0.079926
     -10       2      12        6.315856        6.439177        0.088272
      -9       2      12        5.072007        5.102842        0.074920
      -8       2      12        8.125440        8.149172        0.100880
      -7       2      12        7.939744        8.016920        0.099092
      -6       2      12        8.616831        8.557979        0.103394
      -5       2      12       13.964908       14.070181        0.161551
      -4       2      12        2.489235        2.477337        0.064020
      -3       2      12        4.097504        4.116673        0.065994
      -2       2      12       30.223109       30.121421        0.372976
      -1       2      12       17.010775       16.701198        0.194532
       0       2      12       11.874839       11.791946        0.148493
       1       2      12       11.097287       10.922912        0.134029
       2       2      12        1.810620        1.785441        0.067419
       3       2      12       13.422726       13.554335        0.161800
       4       2      12       29.076378       29.118551        0.347732
       5       2      12       13.484616       13.336041        0.166000
       6       2      12        5.172598        5.078484        0.082686
       7       2      12        1.690628        1.683479        0.108994
       8       2      12        0.781892        0.611146        0.313321
       9       2      12        7.172525        7.352959        0.131117
      10       2      12       11.139834       11.463420        0.144410
     -12       3      12        1.765807        1.738591        0.168146
     -11       3      12        2.900564        2.588610        0.140815
     -10       3      12        0.203808        0.568859        0.568859
      -9       3      12       18.105384       18.382328        0.217252
      -8       3      12       20.114391       20.312804        0.235952
      -7       3      12        2.883145        2.901431        0.071696
      -6       3      12        1.866851        2.311363        0.081857
      -5       3      12        2.375319        2.385561        0.071668
      -4       3      12       10.166309       10.131634        0.124136
      -3       3      12       18.606983       18.635450        0.232733
      -2       3      12       26.643831       26.565956        0.323052
      -1       3      12        1.332315        1.347553        0.081496
       0       3      12        7.609257        8.488639        0.110036
       1       3      12       16.929459       16.802381        0.199670
       2       3      12        5.560052        5.588381        0.075396
       3       3      12       16.457857       16.574679        0.190846
       4       3      12        0.175105        0.623137        0.623137
       5       3      12        2.230659        2.070918        0.092636
       6       3      12        3.281813        3.263587        0.088056
       7       3      12        5.247375        5.284695        0.090756
       8       3      12        5.113677        5.184496        0.104339
       9       3      12        6.240591        6.167982        0.172650
     -11       4      12        5.019456        4.972927        0.126072
     -10       4      12        0.689313        0.680074        0.481831
      -9       4      12        6.755794        6.899275        0.106779
      -8       4      12       11.722384       11.909660        0.142757
      -7       4      12        5.266004        5.345746        0.085803
      -6       4      12        9.603802        9.676828        0.118742
      -5       4      12        3.951961        4.034600        0.075939
      -4       4      12        1.498073        1.730896        0.095047
      -3       4      12        4.812686        4.726521        0.083031
      -2       4      12        0.999025        0.985901        0.150377
      -1       4      12       13.047411       13.101527        0.152782
       0       4      12       14.080433       13.983562        0.177766
       1       4      12        3.598631        3.591239        0.072149
       2       4      12       16.876259       16.963195        0.197158
       3       4      12        3.766717        3.842655        0.078084
       4       4      12        1.258497        1.255588        0.135097
       5       4      12        2.263814        2.123111        0.098216
       6       4      12        1.561002        1.430944        0.144476
       7       4      12        6.364316        6.364275        0.097298
       8       4      12        6.738306        6.978037        0.104828
     -10       5      12       10.487348       10.819427        0.132519
      -9       5      12        4.914164        4.568370        0.529063
      -8       5      12        2.741241        2.383506        0.115401
      -7       5      12       13.907541       14.363147        0.174419
      -6       5      12        1.361073        1.332892        0.127612
      -5       5      12        9.534767        9.794182        0.117716
      -4       5      12        7.862171        7.837283        0.103913
      -3       5      12       10.066273       10.177426        0.121582
      -2       5      12        2.750015        2.779946        0.075154
      -1       5      12       10.557211       10.527583        0.207699
       0       5      12        8.010963        8.304758        0.111468
       1       5      12       13.360920       13.691238        0.186054
       2       5      12        2.562318        2.510139        0.095807
       3       5      12        3.598784        3.312099        0.159481
       4       5      12        3.881111        3.697296        0.114979
       5       5      12        0.603674        0.641249        0.336126
       6       5      12        2.040754        1.938711        0.160032
       7       5      12        3.199690        3.357231        0.209851
      -8       6      12        0.144657        0.699357        0.648367
      -7       6      12        0.200558        0.549454        0.549454
      -6       6      12        5.763950        6.023039        0.104424
      -5       6      12        0.893857        0.762561        0.279964
      -4       6      12        5.822749        5.947436        0.093463
      -3       6      12        5.411030        5.574137        0.084692
      -2       6      12        1.886083        1.852782        0.124893
      -1       6      12        1.155870        1.244106        0.188076
       0       6      12        6.110730        6.385452        0.096176
       1       6      12        0.997839        0.803181        0.234850
       2       6      12        7.758642        7.872293        0.129425
       3       6      12        4.621441        4.732758        0.081307
       4       6      12        1.212060        1.157108        0.173899
       5       6      12        2.079923        1.976436        0.270798
      -4       7      12        1.068336        0.852232        0.500380
      -3       7      12        7.024572        6.820191        0.386840
      -2       7      12        2.629902        2.593203        0.536531
      -1       7      12        0.813747        1.015677        0.588828
       0       7      12        0.148499        0.617009        0.417760
       1       7      12        0.347738        0.561783        0.561783
       2       7      12        0.776908        0.597160        0.597160
     -13       1      13        2.128729        2.068284        0.082057
     -12       1      13        2.459268        2.333002        0.075858
     -11       1      13        1.795778        1.814773        0.100188
     -10       1      13        9.519460        9.730468        0.122450
      -9       1      13        1.694146        1.694639        0.089210
      -8       1      13        0.426559        0.642573        0.235019
      -7       1      13        8.881093        8.807326        0.107326
      -6       1      13        6.383269        6.510223        0.084649
      -5       1      13        8.550190        8.625949        0.101338
      -4       1      13       11.366164       11.365738        0.138094
      -3       1      13        2.636640        2.555152        0.068930
      -2       1      13       16.683722       16.401524        0.206772
      -1       1      13        6.868830        6.843318        0.087506
       0       1      13       14.925420       14.760759        0.205347
       1       1      13        7.549522        7.519574        0.093539
       2       1      13       31.636080       32.048245        0.385017
       3       1      13       17.363141       17.469688        0.203826
       4       1      13        7.344154        7.144158        0.098805
       5       1      13       11.771055       12.005415        0.142869
       6       1      13       10.640150       10.704205        0.150532
       7       1      13       11.248461       11.350330        0.153902
       8       1      13        9.473378        9.664161        0.170110
       9       1      13       14.827656       14.961952        0.175810
      10       1      13        3.684511        3.706885        0.122614
     -13       2      13        2.513155        2.639924        0.102406
     -12       2      13        6.202088        6.027686        0.092452
     -11       2      13        2.000128        1.991507        0.096540
     -10       2      13        9.485629        9.646139        0.118548
      -9       2      13       15.896456       16.020924        0.185520
      -8       2      13        4.068780        4.219597        0.076289
      -7       2      13        6.394112        6.567420        0.088068
      -6       2      13        1.257571        1.365357        0.092486
      -5       2      13       24.689208       24.743282        0.287403
      -4       2      13        5.361239        5.307071        0.080504
      -3       2      13       21.143673       21.059440        0.242379
      -2       2      13       16.034774       15.964648        0.184598
      -1       2      13       10.505224       10.228392        0.119485
       0       2      13        9.254162        9.193748        0.120986
       1       2      13       15.029295       15.138692        0.183760
       2       2      13       17.317313       17.256303        0.204031
       3       2      13        4.852603        4.975440        0.073195
       4       2      13       15.033458       15.117209        0.174652
       5       2      13        0.259153        0.376032        0.376032
       6       2      13        7.682065        7.659830        0.099275
       7       2      13        5.761086        5.892538        0.106866
       8       2      13        5.690460        5.708240        0.122365
       9       2      13        0.049856        0.421307        0.421307
     -12       3      13        1.967644        1.853591        0.112471
     -11       3      13        4.461511        4.347413        0.078807
     -10       3      13        1.446384        1.320076        0.140500
      -9       3      13        7.334006        7.564060        0.112952
      -8       3      13        3.595125        3.681304        0.085334
      -7       3      13        7.876519        7.956130        0.100367
      -6       3      13        7.127742        7.279560        0.111297
      -5       3      13        0.526236        0.356230        0.356230
      -4       3      13        2.965017        3.088964        0.074433
      -3       3      13        8.686366        8.769379        0.105546
      -2       3      13        5.529571        5.537689        0.080034
      -1       3      13        3.141163        3.068322        0.068805
       0       3      13        0.459445        0.715052        0.170718
       1       3      13       15.444354       15.259096        0.185609
       2       3      13        0.903078        0.934184        0.132623
       3       3      13       10.090458       10.104454        0.123473
       4       3      13       10.560613       10.595754        0.129140
       5       3      13        5.950121        5.819536        0.118308
       6       3      13        2.275737        2.128802        0.093588
       7       3      13        3.597565        3.579385        0.147039
       8       3      13        7.277841        6.983409        0.108018
     -11       4      13        6.634379        6.618912        0.305672
     -10       4      13        7.712304        7.664790        0.310743
      -9       4      13        7.596821        7.510260        0.104316
      -8       4      13        9.302185        9.484461        0.141549
      -7       4      13        0.905936        0.805109        0.242525
      -6       4      13       10.550682       10.641898        0.147138
      -5       4      13       11.056227       11.015898        0.151736
      -4       4      13       15.040664       15.194736        0.199737
      -3       4      13       16.260685       16.435024        0.190332
      -2       4      13        9.424003        9.503000        0.113111
      -1       4      13        1.586644        1.511787        0.090907
       0       4      13        7.078091        7.254585        0.093160
       1       4      13        8.126600        8.223199        0.101561
       2       4      13        9.746703        9.762428        0.121629
       3       4      13       10.460240       10.348430        0.176409
       4       4      13        2.158770        2.154182        0.086454
       5       4      13        0.191418        0.646607        0.646607
       6       4      13        0.338498        0.422137        0.422137
       7       4      13        1.562115        1.247878        0.207205
       8       4      13        1.531868        1.551258        0.341464
     -10       5      13        0.063516        0.858429        0.505583
      -9       5      13        1.393249        1.405205        0.231663
      -8       5      13        0.970260        1.007472        0.234103
      -7       5      13        1.033989        1.095171        0.191733
      -6       5      13        2.204395        2.052194        0.089543
      -5       5      13        5.924805        5.886510        0.094705
      -4       5      13        2.114092        2.140421        0.090103
      -3       5      13        1.703869        1.709649        0.099370
      -2       5      13        6.884789        6.788078        0.092557
      -1       5      13        0.339082        0.658787        0.658787
       0       5      13        2.850347        2.811761        0.082311
       1       5      13        1.712355        1.725022        0.106319
       2       5      13        3.563391        3.610540        0.104260
       3       5      13        1.622983        1.573023        0.122126
       4       5      13        0.705622        0.403237        0.403237
       5       5      13        1.797716        1.778342        0.117348
       6       5      13        3.592132        3.678451        0.118675
       7       5      13        0.100527        0.610574        0.610574
      -7       6      13        1.918725        1.676872        0.275872
      -6       6      13        2.365680        2.345741        0.379959
      -5       6      13        3.493603        3.495855        0.105132
      -4       6      13       12.511054       12.509197        0.166182
      -3       6      13        3.788303        3.880335        0.083626
      -2       6      13        1.251736        0.998499        0.209639
      -1       6      13        5.153996        5.069714        0.096687
       0       6      13        6.065620        6.157272        0.087923
       1       6      13        4.261769        4.213075        0.086575
       2       6      13        2.249959        2.233338        0.087226
       3       6      13        5.514013        5.680229        0.082461
       4       6      13        0.948949        0.752197        0.385864
       5       6      13        1.396966        1.050762        0.493626
      -3       7      13        5.771604        5.424758        0.148206
      -2       7      13        0.294660        0.680661        0.680661
      -1       7      13        1.425478        1.288565        0.198106
       0       7      13        1.413546        1.073406        0.313932
       1       7      13        4.437790        3.704457        0.204457
     -13       0      14        3.535201        3.384376        0.095911
     -12       0      14        6.422498        6.434283        0.095829
     -11       0      14       16.255440       16.653528        0.202084
     -10       0      14        2.543933        2.617212        0.107571
      -9       0      14        3.968584        4.084850        0.108042
      -8       0      14       18.910971       19.077474        0.284124
      -7       0      14        9.263422       10.017984        0.133653
      -6       0      14       14.740925       14.801689        0.178078
      -5       0      14        2.403759        2.206037        0.107514
      -4       0      14        3.983910        3.915865        0.101288
      -3       0      14       12.393209       12.092146        0.205179
      -2       0      14       21.663475       21.675101        0.260620
      -1       0      14       20.502530       19.976236        0.281567
       0       0      14       21.113861       21.165774        0.294023
       1       0      14       26.914024       27.088558        0.359174
       2       0      14       28.782123       29.373457        0.464116
       3       0      14        5.506330        5.688233        0.085109
       4       0      14        0.791914        0.845458        0.249724
       5       0      14       11.357555       11.366618        0.141646
       6       0      14        5.954231        6.054090        0.159261
       7       0      14        9.917298       10.068764        0.185950
       8       0      14       25.999244       26.211639        0.828376
       9       0      14        0.676802        0.550454        0.550454
     -13       1      14        0.474079        0.731300        0.242117
     -12       1      14        1.062651        1.173116        0.135281
     -11       1      14        7.004080        7.090063        0.097711
     -10       1      14       11.895832       12.079321        0.144917
      -9       1      14       10.371739       10.719142        0.127636
      -8       1      14        2.044322        1.959847        0.093139
      -7       1      14       11.148887       11.310172        0.135200
      -6       1      14       13.629882       13.672966        0.158899
      -5       1      14       14.836116       14.957941        0.172137
      -4       1      14       11.733576       11.849051        0.136237
      -3       1      14        1.514801        1.563841        0.079759
      -2       1      14       12.574464       12.316655        0.141681
      -1       1      14       19.565482       19.522807        0.235765
       0       1      14        8.639023        8.645693        0.102450
       1       1      14       32.657142       33.070984        0.398672
       2       1      14        5.111390        5.135562        0.080763
       3       1      14        2.277237        2.323252        0.064757
       4       1      14        4.480690        4.575915        0.074582
       5       1      14        1.498171        1.499166        0.113454
       6       1      14        0.866224        0.822557        0.227410
       7       1      14       13.993600       14.253421        0.167257
       8       1      14        0.374086        0.494065        0.435755
       9       1      14        8.637589        8.801193        0.112004
     -13       2      14        4.783320        4.698085        0.106462
     -12       2      14        1.635238        1.540454        0.103026
     -11       2      14        3.342665        3.313759        0.078949
     -10       2      14       10.260146       10.316976        0.127766
      -9       2      14        6.115769        6.149553        0.086303
      -8       2      14        9.525585        9.807905        0.119355
      -7       2      14        5.420972        5.523224        0.079328
      -6       2      14        7.178934        7.231321        0.089682
      -5       2      14        2.435473        2.488594        0.066157
      -4       2      14       13.720593       13.790214        0.160467
      -3       2      14        2.475195        2.526401        0.064349
      -2       2      14       10.658002       10.557935        0.122419
      -1       2      14        3.212404        3.174587        0.067659
       0       2      14       22.009095       21.849943        0.251100
       1       2      14        7.482398        7.444327        0.094021
       2       2      14        3.646929        3.714566        0.069432
       3       2      14        8.285651        8.108267        0.101146
       4       2      14        9.479152        9.703814        0.120130
       5       2      14        7.042616        7.010706        0.103970
       6       2      14       16.649458       16.807141        0.266585
       7       2      14        7.394961        7.554800        0.104833
       8       2      14        1.652664        1.595807        0.123530
       9       2      14        7.730507        7.906769        0.105423
     -12       3      14        5.273553        5.063694        0.083734
     -11       3      14        1.873984        1.673738        0.115438
     -10       3      14        8.062367        8.055929        0.108477
      -9       3      14        6.904784        7.121798        0.098052
      -8       3      14        3.345000        3.288769        0.081122
      -7       3      14       13.506895       13.735720        0.159270
      -6       3      14       21.294985       21.496279        0.250809
      -5       3      14        2.651722        2.611800        0.076667
      -4       3      14       16.252676       16.349312        0.196294
      -3       3      14       24.033241       24.295061        0.283814
      -2       3      14        6.477280        6.453914        0.082179
      -1       3      14       14.808679       14.816207        0.179951
       0       3      14       15.230478       15.213152        0.186176
       1       3      14       11.179589       11.254332        0.141277
       2       3      14        8.405576        8.285409        0.120361
       3       3      14       20.123993       20.130077        0.275103
       4       3      14        0.453864        0.489183        0.334264
       5       3      14       15.588032       15.608972        0.208647
       6       3      14        0.711361        0.557136        0.393734
       7       3      14        1.523023        1.559295        0.174665
       8       3      14        6.780473        6.945790        0.098236
     -11       4      14        0.271995        0.596490        0.485134
     -10       4      14        1.088690        1.425693        0.231038
      -9       4      14        1.475420        1.525582        0.175323
      -8       4      14        0.121994        0.604318        0.604318
      -7       4      14        5.072713        5.118398        0.086500
      -6       4      14       10.539439       10.620734        0.128356
      -5       4      14        7.654418        7.679323        0.106543
      -4       4      14       13.456123       13.506665        0.158631
      -3       4      14        6.908933        7.058258        0.090403
      -2       4      14        8.351636        8.623456        0.105006
      -1       4      14        5.352682        5.413502        0.078242
       0       4      14        0.905209        0.951157        0.149908
       1       4      14        3.774942        3.694726        0.071744
       2       4      14        8.035623        7.972892        0.149082
       3       4      14        5.147885        5.098137        0.088646
       4       4      14       13.087955       13.391415        0.178164
       5       4      14        4.434965        4.516747        0.110274
       6       4      14        4.955348        4.951666        0.102130
       7       4      14        7.547177        7.475828        0.142002
      -9       5      14        1.175932        1.058962        0.302853
      -8       5      14        2.088241        1.796691        0.192011
      -7       5      14        3.014019        2.968232        0.100062
      -6       5      14        4.343259        4.362568        0.081213
      -5       5      14       19.631202       19.900000        0.291073
      -4       5      14       10.295003       10.492378        0.126087
      -3       5      14        3.549064        3.821125        0.086289
      -2       5      14        4.452473        4.485086        0.077139
      -1       5      14        3.843035        3.904100        0.086248
       0       5      14       10.677256       10.860939        0.165146
       1       5      14       12.561740       12.926717        0.157222
       2       5      14       12.166906       12.349899        0.165893
       3       5      14        3.570027        3.577289        0.104682
       4       5      14        0.651065        0.475920        0.405209
       5       5      14        4.746359        4.692867        0.095259
       6       5      14        7.981228        8.305059        0.129608
      -6       6      14        2.549438        2.269273        0.257532
      -5       6      14        0.381620        0.640937        0.325342
      -4       6      14        6.146431        6.181666        0.120066
      -3       6      14        1.308148        0.997547        0.197110
      -2       6      14        3.473737        3.464390        0.085337
      -1       6      14        0.926135        0.925149        0.246621
       0       6      14        1.552440        1.570191        0.125996
       1       6      14        2.248376        2.328734        0.099720
       2       6      14        5.819524        5.789991        0.098770
       3       6      14        1.883485        1.655687        0.146085
       4       6      14        3.384906        2.996148        0.492191
      -1       7      14        5.477617        5.283559        0.150627
     -13       1      15        3.345366        3.345445        0.105383
     -12       1      15       10.272746        9.993948        0.121309
     -11       1      15        6.840958        6.902101        0.093136
     -10       1      15        0.551007        0.630714        0.317026
      -9       1      15        2.125952        2.038529        0.094847
      -8       1      15       11.349320       11.656329        0.138082
      -7       1      15       10.553918       10.657392        0.133134
      -6       1      15        5.355888        5.461593        0.076893
      -5       1      15       18.216429       18.415211        0.211915
      -4       1      15        1.098039        0.992774        0.108919
      -3       1      15        1.121704        1.000900        0.103236
      -2       1      15        9.906841        9.827919        0.135242
      -1       1      15        9.402064        9.412385        0.118786
       0       1      15        5.466728        5.460220        0.074776
       1       1      15        5.958038        6.106472        0.094650
       2       1      15        6.687656        6.740623        0.086151
       3       1      15        5.028170        5.140623        0.072684
       4       1      15        8.862555        8.987547        0.113822
       5       1      15       12.229051       12.554680        0.148230
       6       1      15        4.064056        4.059310        0.083257
       7       1      15       13.575648       13.758634        0.195448
       8       1      15        3.636144        3.684969        0.091086
       9       1      15        2.895202        3.045866        0.107295
     -12       2      15        0.731796        0.702282        0.260694
     -11       2      15        8.961380        9.075572        0.123589
     -10       2      15        0.642823        0.486415        0.335088
      -9       2      15        1.963972        1.781769        0.103526
      -8       2      15        1.119472        1.115572        0.153127
      -7       2      15       18.451108       18.467810        0.234050
      -6       2      15        4.845185        4.769382        0.071297
      -5       2      15        9.959713       10.104454        0.119466
      -4       2      15       17.116917       17.247029        0.201795
      -3       2      15       15.506745       15.464475        0.176899
      -2       2      15        4.402082        4.305810        0.068948
      -1       2      15       10.157377       10.036434        0.117764
       0       2      15       28.584224       28.452592        0.335693
       1       2      15        2.783903        2.766767        0.066786
       2       2      15       10.336386       10.362432        0.148716
       3       2      15        3.247066        3.266956        0.077755
       4       2      15       14.811969       15.168059        0.178395
       5       2      15        0.320099        0.512445        0.330236
       6       2      15       11.325643       11.498696        0.182778
       7       2      15        9.639882        9.977024        0.136495
       8       2      15        4.686926        4.716461        0.089258
     -12       3      15        1.578087        1.603496        0.178470
     -11       3      15        0.525716        0.429651        0.429651
     -10       3      15        4.497142        4.748368        0.113716
      -9       3      15        4.382236        4.661867        0.127222
      -8       3      15        2.054324        2.067607        0.093247
      -7       3      15        6.307922        6.351771        0.114625
      -6       3      15       10.141038       10.284454        0.129160
      -5       3      15        4.398605        4.368295        0.077374
      -4       3      15        6.790553        6.875100        0.086728
      -3       3      15        3.652534        3.719274        0.069206
      -2       3      15        9.751459        9.752333        0.115788
      -1       3      15        6.953395        7.054856        0.103094
       0       3      15        1.313857        1.414072        0.090819
       1       3      15        2.692754        2.685070        0.065871
       2       3      15        6.572775        6.400156        0.094207
       3       3      15        6.133014        6.124786        0.127453
       4       3      15        0.181985        0.644360        0.644360
       5       3      15        2.623596        2.757735        0.084160
       6       3      15       10.102902       10.264015        0.135836
       7       3      15        1.490040        1.477159        0.205428
     -11       4      15        2.334587        2.274929        0.237847
     -10       4      15        0.379275        0.706612        0.706612
      -9       4      15        0.338448        0.763479        0.763479
      -8       4      15        4.731368        4.839835        0.094100
      -7       4      15       10.031898       10.089103        0.125168
      -6       4      15       13.471088       13.523683        0.162545
      -5       4      15       10.392035       10.536603        0.126992
      -4       4      15        2.635613        2.607432        0.074587
      -3       4      15        0.348098        0.454753        0.316912
      -2       4      15        9.097330        9.246188        0.123305
      -1       4      15       17.718790       17.835638        0.240753
       0       4      15       14.802130       15.003999        0.185093
       1       4      15       12.286115       12.236421        0.188600
       2       4      15        6.801678        6.852518        0.093376
       3       4      15        0.417939        0.628808        0.628808
       4       4      15        6.480595        6.650714        0.095030
       5       4      15        9.925560       10.113852        0.132369
       6       4      15        6.232669        6.364904        0.095055
      -9       5      15        4.298725        4.241344        0.166421
      -8       5      15        2.304314        1.920104        0.135531
      -7       5      15        0.814836        0.890225        0.273054
      -6       5      15        3.413078        3.498714        0.087409
      -5       5      15        0.783872        0.965971        0.200465
      -4       5      15        1.385434        1.302075        0.143024
      -3       5      15        0.484739        0.646684        0.291719
      -2       5      15        1.042933        0.857263        0.217810
      -1       5      15        3.113016        3.184965        0.086739
       0       5      15        3.733848        3.631529        0.110875
       1       5      15        1.281703        1.356650        0.174999
       2       5      15        3.075142        3.056730        0.092392
       3       5      15        3.954678        4.004747        0.082375
       4       5      15        0.057478        0.555158        0.555158
       5       5      15        2.588391        2.583776        0.186778
      -6       6      15        5.295913        5.528381        0.124864
      -5       6      15        5.641375        5.809733        0.095453
      -4       6      15        0.194313        0.528678        0.354896
      -3       6      15        1.238719        1.849162        0.102308
      -2       6      15        6.831450        6.792496        0.102429
      -1       6      15        6.466309        6.528553        0.114194
       0       6      15        3.680102        3.699595        0.087393
       1       6      15        9.816745        9.491206        0.118907
       2       6      15        0.696960        0.564535        0.419621
       3       6      15        2.496358        2.622651        0.253580
     -13       0      16        8.580190        8.032372        0.123010
     -12       0      16       11.804300       11.578860        0.146450
     -11       0      16        3.348158        3.502142        0.148935
     -10       0      16        4.696038        4.918333        0.129283
      -9       0      16       12.963842       13.575345        0.302817
      -8       0      16        9.963924       10.130153        0.183797
      -7       0      16        7.650608        7.869625        0.110308
      -6       0      16       32.567821       33.133820        0.448502
      -5       0      16        1.028667        0.965557        0.232481
      -4       0      16       21.911217       21.957231        0.262762
      -3       0      16       10.819240       10.587256        0.128767
      -2       0      16        9.976477        9.854999        0.122425
      -1       0      16       13.952756       13.786225        0.163083
       0       0      16        9.474966        9.872892        0.132718
       1       0      16       10.298384       10.218121        0.134967
       2       0      16       17.286357       17.282650        0.202252
       3       0      16        9.630302        9.587700        0.119860
       4       0      16       20.079827       20.292609        0.262882
       5       0      16       11.273051       11.320336        0.204581
       6       0      16        4.191953        4.353964        0.108378
       7       0      16        8.404946        8.573914        0.150375
       8       0      16        2.552971        2.662536        0.207256
       9       0      16        2.498588        2.113741        0.210822
     -13       1      16        5.593882        5.519148        0.127117
     -12       1      16        3.756351        3.723976        0.081587
     -11       1      16        4.371862        4.522389        0.092265
     -10       1      16        2.781848        2.666740        0.100517
      -9       1      16        4.506906        4.576899        0.079455
      -8       1      16        8.387681        8.630353        0.107736
      -7       1      16        6.717704        6.977750        0.098288
      -6       1      16        2.227768        2.265259        0.073958
      -5       1      16       21.264700       21.511160        0.248517
      -4       1      16       13.587592       13.541049        0.156356
      -3       1      16       16.387271       16.276056        0.185686
      -2       1      16        3.003895        2.910773        0.074402
      -1       1      16        7.418702        7.206386        0.091683
       0       1      16        5.594065        5.581756        0.078666
       1       1      16       13.980267       14.085099        0.172514
       2       1      16        1.956924        1.942782        0.079881
       3       1      16       22.163990       22.371857        0.277740
       4       1      16        5.174210        5.176678        0.077267
       5       1      16        0.887237        0.812096        0.221757
       6       1      16       14.703998       14.976982        0.175631
       7       1      16        0.940984        0.819634        0.252096
       8       1      16        2.333936        2.330515        0.091296
     -12       2      16        1.296355        1.189285        0.206992
     -11       2      16        1.357420        1.432550        0.139376
     -10       2      16        2.343261        2.262698        0.087037
      -9       2      16        8.817386        8.947346        0.111057
      -8       2      16       17.252400       17.459095        0.203951
      -7       2      16        9.978863       10.249878        0.123181
      -6       2      16        1.634344        1.579589        0.090394
      -5       2      16        5.111449        5.249000        0.073867
      -4       2      16        9.125424        9.263045        0.110340
      -3       2      16       11.013868       11.076552        0.128949
      -2       2      16       17.730400       17.741759        0.203515
      -1       2      16        0.696278        0.738850        0.185407
       0       2      16        4.775017        4.788110        0.071650
       1       2      16        6.837598        6.921922        0.093232
       2       2      16       10.314862       10.328117        0.168885
       3       2      16        3.963961        3.910115        0.081538
       4       2      16        4.366965        4.428770        0.090682
       5       2      16        9.898827       10.163661        0.125235
       6       2      16        8.031401        8.321779        0.108436
       7       2      16        3.010167        2.929300        0.143192
       8       2      16        4.008284        4.095241        0.091243
     -12       3      16        3.593922        3.550493        0.195646
     -11       3      16        5.339276        5.291597        0.322794
     -10       3      16        1.153376        0.836421        0.836421
      -9       3      16        4.864897        4.908258        0.099204
      -8       3      16       11.907661       11.879815        0.165294
      -7       3      16       13.411316       13.623876        0.160964
      -6       3      16        3.873420        3.824265        0.079669
      -5       3      16        0.042394        0.652763        0.652763
      -4       3      16        5.833379        5.761771        0.078638
      -3       3      16        0.221527        0.353270        0.353270
      -2       3      16       16.500564       16.547205        0.197893
      -1       3      16       31.046133       31.236357        0.393043
       0       3      16        3.204810        3.144567        0.071344
       1       3      16        1.524674        1.480979        0.091951
       2       3      16        5.576934        5.603570        0.092853
       3       3      16        8.251583        8.376813        0.124298
       4       3      16       13.803045       14.181678        0.167043
       5       3      16       16.424782       16.775876        0.203610
       6       3      16        6.799115        6.975815        0.110249
       7       3      16        4.020858        4.092310        0.106209
     -10       4      16        9.100301        8.756255        0.140165
      -9       4      16        0.430963        0.582838        0.582838
      -8       4      16        4.533218        4.612266        0.155474
      -7       4      16        8.756008        9.018370        0.113708
      -6       4      16        1.983285        2.166541        0.089765
      -5       4      16        0.053411        0.453762        0.386680
      -4       4      16        3.889960        3.872725        0.079573
      -3       4      16        5.831124        5.827607        0.080869
      -2       4      16       10.901909       10.998636        0.151056
      -1       4      16        5.843919        5.915319        0.082652
       0       4      16       11.700612       11.908820        0.167866
       1       4      16       10.255506       10.250366        0.164733
       2       4      16        0.117649        0.647457        0.647457
       3       4      16        4.399481        4.419842        0.092602
       4       4      16        1.383010        1.139430        0.180472
       5       4      16        3.334475        3.320090        0.098445
       6       4      16        5.579212        5.593478        0.094933
      -9       5      16        8.088637        7.502266        0.126563
      -8       5      16        0.232994        0.572538        0.572538
      -7       5      16        1.295214        0.953992        0.253135
      -6       5      16        7.831728        8.086779        0.121229
      -5       5      16        2.469974        2.354506        0.090837
      -4       5      16        0.770019        0.678749        0.291580
      -3       5      16       11.818058       11.798729        0.158712
      -2       5      16       10.399104       10.565983        0.125677
      -1       5      16        1.395962        1.382534        0.136701
       0       5      16       13.939156       14.089713        0.194749
       1       5      16        7.539837        7.772001        0.105972
       2       5      16        7.411893        7.615970        0.115370
       3       5      16        5.825327        5.971097        0.090111
       4       5      16        7.975779        8.079480        0.144935
       5       5      16        4.657564        4.833218        0.151018
      -6       6      16        4.028844        4.375500        0.132270
      -5       6      16        1.328746        1.498733        0.192019
      -4       6      16        2.848818        3.168754        0.131650
      -3       6      16        0.668589        0.791328        0.293232
      -2       6      16        2.186384        2.097284        0.100762
      -1       6      16        2.168718        2.272950        0.115521
       0       6      16        3.834534        4.011857        0.105580
       1       6      16        3.091011        3.174902        0.117615
       2       6      16        2.980290        2.649528        0.389307
     -12       1      17        2.519280        2.257742        0.107231
     -11       1      17        1.071552        1.085587        0.191384
     -10       1      17       10.864676       11.045361        0.136649
      -9       1      17       17.004470       17.338108        0.206267
      -8       1      17        7.475174        7.662832        0.098905
      -7       1      17       13.485204       13.794564        0.160783
      -6       1      17        2.918240        3.025393        0.081093
      -5       1      17       11.659880       11.650322        0.139023
      -4       1      17        6.093271        6.210717        0.079159
      -3       1      17       22.374715       22.345917        0.258590
      -2       1      17       16.128976       15.942083        0.184545
      -1       1      17        3.766106        3.841875        0.073453
       0       1      17       13.006991       13.192801        0.164371
       1       1      17        5.564434        5.535522        0.081716
       2       1      17        6.116126        6.341372        0.091412
       3       1      17        3.301259        3.463091        0.076795
       4       1      17        8.497744        8.563119        0.126769
       5       1      17        0.885787        0.605970        0.311013
       6       1      17        1.850462        1.913400        0.103455
       7       1      17        5.260137        5.513166        0.096802
       8       1      17        1.163358        1.075453        0.260223
     -12       2      17        1.600316        1.206565        0.204567
     -11       2      17        2.440112        2.137662        0.097956
     -10       2      17        5.419563        5.449128        0.084895
      -9       2      17        8.192530        8.389338        0.106766
      -8       2      17        4.143697        4.304184        0.080205
      -7       2      17        4.120147        4.142946        0.080557
      -6       2      17        8.714552        8.933532        0.107208
      -5       2      17        8.072324        8.018666        0.106713
      -4       2      17        7.890141        7.888980        0.096291
      -3       2      17        2.919784        2.948305        0.069746
      -2       2      17       21.663304       21.545301        0.249996
      -1       2      17        0.645061        0.702211        0.200115
       0       2      17        0.318544        0.391918        0.347197
       1       2      17        5.861802        5.995165        0.086865
       2       2      17       19.753276       19.898241        0.281921
       3       2      17        7.649009        7.701364        0.117499
       4       2      17        6.597783        6.578678        0.096317
       5       2      17       14.372381       14.641721        0.344169
       6       2      17        3.377211        3.477787        0.095332
       7       2      17        0.165352        0.589491        0.589491
     -11       3      17        5.958409        5.868134        0.150880
     -10       3      17        3.431173        3.435841        0.103874
      -9       3      17        0.954765        0.937337        0.263319
      -8       3      17       11.459169       11.737121        0.141863
      -7       3      17        1.283443        1.313697        0.139772
      -6       3      17        2.368015        2.315448        0.085022
      -5       3      17        0.837793        1.017595        0.157770
      -4       3      17       10.913817       10.985900        0.129565
      -3       3      17        3.146367        3.234502        0.070801
      -2       3      17        6.085348        6.159708        0.082291
      -1       3      17        9.908384        9.981032        0.145484
       0       3      17        6.546097        6.447868        0.090746
       1       3      17        3.559731        3.547816        0.074345
       2       3      17        1.432542        1.406734        0.112786
       3       3      17        7.645157        7.618727        0.121861
       4       3      17        4.916417        5.000100        0.083089
       5       3      17        0.766129        0.848292        0.392332
       6       3      17        2.126394        2.164232        0.203212
     -10       4      17        2.529531        2.402852        0.238366
      -9       4      17        0.393467        0.596741        0.552020
      -8       4      17        0.305589        0.563116        0.563116
      -7       4      17        5.383964        5.565878        0.086736
      -6       4      17        1.037758        0.754453        0.262824
      -5       4      17        4.493463        4.451629        0.080016
      -4       4      17        6.186886        6.165225        0.093570
      -3       4      17        9.321373        9.341092        0.112983
      -2       4      17        9.565034        9.668299        0.139448
      -1       4      17        9.305028        9.421571        0.117271
       0       4      17        2.644003        2.492489        0.081991
       1       4      17        5.818473        5.846281        0.082428
       2       4      17        7.223318        7.427920        0.104806
       3       4      17       11.470890       11.655042        0.138966
       4       4      17       12.269439       12.449900        0.146648
       5       4      17        6.364882        6.478889        0.098528
      -8       5      17        0.937981        0.965039        0.528118
      -7       5      17        4.478032        4.361307        0.094458
      -6       5      17        1.433054        1.373536        0.133939
      -5       5      17        2.110232        1.983986        0.110620
      -4       5      17        3.769648        3.791438        0.084957
      -3       5      17        2.895253        2.648585        0.089796
      -2       5      17        2.261952        2.306903        0.081773
      -1       5      17        1.971516        1.894993        0.110421
       0       5      17        1.646066        1.657920        0.136835
       1       5      17        1.566369        1.418591        0.167192
       2       5      17        1.006753        1.122052        0.187921
       3       5      17        0.079705        0.629762        0.629762
       4       5      17        3.139904        3.077207        0.141632
      -5       6      17        2.547240        2.435631        0.217276
      -4       6      17        1.880350        1.864940        0.162823
      -3       6      17        7.552102        7.685181        0.108902
      -2       6      17        0.856645        0.787845        0.416766
      -1       6      17        4.206674        4.131344        0.182673
       0       6      17        2.235502        2.217904        0.130586
       1       6      17        3.694321        3.800263        0.128887
     -12       0      18        2.034177        2.067196        0.265142
     -11       0      18        9.758782        9.804030        0.132112
     -10       0      18       22.170987       22.422979        0.400491
      -9       0      18        1.532661        1.615611        0.227375
      -8       0      18        4.420325        4.505441        0.157913
      -7       0      18        7.848594        7.978158        0.115016
      -6       0      18       11.280908       11.342839        0.139715
      -5       0      18       14.780962       14.846212        0.222943
      -4       0      18       33.220321       33.603274        0.435367
      -3       0      18       16.900005       16.894674        0.199165
      -2       0      18        6.494972        6.268812        0.113408
      -1       0      18       22.597506       22.780255        0.305602
       0       0      18        2.152345        4.162331        0.125748
       1       0      18       27.222475       27.349406        0.398896
       2       0      18        6.603297        6.509839        0.141715
       3       0      18        9.266761        9.330595        0.119732
       4       0      18        1.246964        1.267162        0.203818
       5       0      18        3.880907        3.925812        0.129893
       6       0      18        9.857883       10.176443        0.232601
       7       0      18       11.724218       11.759677        0.239260
     -12       1      18        0.654741        0.688767        0.362117
     -11       1      18        8.473486        8.522793        0.113572
     -10       1      18        4.360080        4.351437        0.085408
      -9       1      18        7.308745        7.578258        0.098151
      -8       1      18        9.169590        9.263854        0.116287
      -7       1      18        1.288454        1.174862        0.147243
      -6       1      18        2.328403        2.316787        0.081143
      -5       1      18        1.993171        2.195040        0.074309
      -4       1      18        2.863615        2.843589        0.067873
      -3       1      18       17.974010       18.026924        0.208114
      -2       1      18        8.387040        8.350449        0.101085
      -1       1      18       11.288105       11.224972        0.140749
       0       1      18       14.645533       14.611639        0.169340
       1       1      18        5.982360        5.935992        0.081165
       2       1      18       13.427656       13.267253        0.157333
       3       1      18        4.892041        4.897550        0.078007
       4       1      18        1.995446        2.032683        0.095494
       5       1      18        6.818922        6.898333        0.104439
       6       1      18        5.092578        5.157034        0.098971
       7       1      18        1.880998        1.933908        0.134186
     -12       2      18        6.309125        6.144021        0.137775
     -11       2      18        4.290548        4.302674        0.089243
     -10       2      18        2.241171        2.142802        0.097637
      -9       2      18       10.747584       10.701402        0.145835
      -8       2      18       10.487634       10.597641        0.127684
      -7       2      18        6.208606        6.195724        0.091382
      -6       2      18       12.535395       12.660174        0.149378
      -5       2      18        6.317701        6.462585        0.086222
      -4       2      18        8.097728        8.142113        0.101279
      -3       2      18       19.050965       19.135046        0.221030
      -2       2      18       15.218434       15.355455        0.176522
      -1       2      18        6.752388        6.695372        0.087497
       0       2      18        9.951411        9.879929        0.118269
       1       2      18        1.125927        1.108513        0.158144
       2       2      18        4.357241        4.297092        0.101022
       3       2      18       13.222867       13.251415        0.198829
       4       2      18        6.751226        6.942478        0.101645
       5       2      18        4.903016        5.073855        0.103945
       6       2      18        2.488528        2.442253        0.135871
       7       2      18        5.671326        5.773993        0.109366
     -11       3      18        0.425038        0.740270        0.740270
     -10       3      18        1.637626        1.599187        0.153608
      -9       3      18        4.641641        4.653601        0.093338
      -8       3      18        0.568720        0.756571        0.355199
      -7       3      18        8.909806        9.052624        0.114839
      -6       3      18        8.357709        8.263595        0.103387
      -5       3      18       10.206175       10.220078        0.122554
      -4       3      18        4.545856        4.601630        0.072392
      -3       3      18        5.563361        5.539314        0.078636
      -2       3      18        8.752969        8.786979        0.111151
      -1       3      18        3.064242        3.055487        0.072569
       0       3      18        6.202999        6.404530        0.090418
       1       3      18       17.472033       17.927911        0.228759
       2       3      18        3.593435        3.561320        0.089865
       3       3      18        4.150453        4.266497        0.092530
       4       3      18       16.421644       16.835082        0.307530
       5       3      18        0.674531        0.745386        0.411021
       6       3      18        8.195545        8.452633        0.163724
     -10       4      18        0.625502        0.634429        0.634429
      -9       4      18        1.497560        1.370365        0.347086
      -8       4      18        6.280665        6.098114        0.160691
      -7       4      18        0.635699        0.614248        0.614248
      -6       4      18        7.182060        7.175375        0.107985
      -5       4      18       11.541072       11.612063        0.137744
      -4       4      18        4.138719        4.313235        0.074722
      -3       4      18        5.823290        5.870690        0.081562
      -2       4      18        3.063432        3.154473        0.078567
      -1       4      18        0.517622        0.493254        0.338013
       0       4      18        4.383302        4.442409        0.082134
       1       4      18        2.478017        2.456766        0.090989
       2       4      18        9.443640        9.480559        0.148571
       3       4      18        8.868427        9.011548        0.112728
       4       4      18        1.326823        1.432411        0.147887
      -8       5      18        0.080900        0.635689        0.635689
      -7       5      18        5.366153        5.144317        0.714193
      -6       5      18        3.403782        3.426514        0.084808
      -5       5      18        3.300589        3.469870        0.094074
      -4       5      18        9.753419        9.949623        0.126589
      -3       5      18        3.248900        3.201406        0.103019
      -2       5      18        0.040425        0.410609        0.410609
      -1       5      18        0.114391        0.470213        0.470213
       0       5      18        2.757996        2.616907        0.110974
       1       5      18        0.303434        0.600500        0.600500
       2       5      18       11.286090       11.414026        0.276702
       3       5      18       10.758054       10.774507        0.451232
      -4       6      18        5.625247        5.704034        0.124249
      -3       6      18        0.232647        0.778460        0.778460
      -2       6      18        0.718425        0.998098        0.320013
      -1       6      18        2.232983        2.257587        0.162331
       0       6      18        0.063581        0.577235        0.577235
     -12       1      19        3.341142        3.346341        0.163418
     -11       1      19        9.394553        9.222039        0.118248
     -10       1      19        3.844786        3.850325        0.087081
      -9       1      19        4.695834        4.799583        0.081427
      -8       1      19        0.209320        0.440227        0.440227
      -7       1      19       14.735228       14.729902        0.174834
      -6       1      19        9.792345        9.876082        0.144947
      -5       1      19       18.399777       18.529706        0.241732
      -4       1      19       21.113437       21.305633        0.246906
      -3       1      19        1.532460        1.648120        0.098185
      -2       1      19        3.794553        3.925939        0.076004
      -1       1      19        9.077683        8.996722        0.114999
       0       1      19       20.720475       20.646549        0.300542
       1       1      19        9.974452        9.925724        0.123224
       2       1      19       16.952791       16.933104        0.215448
       3       1      19        8.074933        8.050590        0.117621
       4       1      19        3.408525        3.363778        0.088568
       5       1      19        2.621727        2.725949        0.104442
       6       1      19        6.967245        7.101549        0.101121
     -11       2      19        2.759018        2.826482        0.104277
     -10       2      19        0.213419        0.498397        0.366868
      -9       2      19        5.605144        5.476860        0.114025
      -8       2      19        5.412220        5.513166        0.087763
      -7       2      19        1.529732        1.488422        0.140535
      -6       2      19        4.689037        4.591514        0.080749
      -5       2      19        9.646394        9.651632        0.118637
      -4       2      19        7.121674        7.242790        0.091146
      -3       2      19        1.815623        1.865101        0.088362
      -2       2      19        8.320181        8.353203        0.102991
      -1       2      19        5.804792        5.771828        0.082540
       0       2      19       10.195815       10.051368        0.148843
       1       2      19        7.113708        7.146887        0.104516
       2       2      19        0.832837        0.388973        0.388973
       3       2      19       11.064910       11.070230        0.189973
       4       2      19        4.825942        5.023345        0.105419
       5       2      19        4.795669        4.877807        0.108111
       6       2      19        0.737228        0.681249        0.417620
     -11       3      19        0.322022        0.751997        0.662555
     -10       3      19        2.560902        2.495536        0.271598
      -9       3      19        0.366235        0.579483        0.579483
      -8       3      19        2.886395        3.020910        0.100551
      -7       3      19        1.058579        0.832166        0.277369
      -6       3      19       11.140747       11.396491        0.134164
      -5       3      19        7.007669        7.063993        0.091404
      -4       3      19        0.338472        0.406325        0.374702
      -3       3      19        9.220764        9.343821        0.112516
      -2       3      19        3.368868        3.418918        0.080056
      -1       3      19        5.797606        5.849359        0.097316
       0       3      19        1.824854        1.845779        0.099812
       1       3      19       11.154879       11.254777        0.148922
       2       3      19        1.630226        1.640579        0.125125
       3       3      19        2.514734        2.470263        0.103937
       4       3      19        4.601414        4.664547        0.110209
       5       3      19        5.905761        6.014316        0.102971
      -9       4      19        2.283546        2.308549        0.189965
      -8       4      19        0.156443        0.588048        0.588048
      -7       4      19        2.387526        2.321487        0.096178
      -6       4      19        2.776586        2.712563        0.090312
      -5       4      19        1.942891        2.014001        0.094366
      -4       4      19        0.134659        0.649615        0.649615
      -3       4      19        1.537947        1.443087        0.108846
      -2       4      19        1.459472        1.339104        0.129683
      -1       4      19        2.195929        2.107178        0.088144
       0       4      19        5.420172        5.412116        0.099301
       1       4      19        6.047761        6.007828        0.090312
       2       4      19        5.580575        5.357705        0.100519
       3       4      19        2.920292        2.942873        0.101271
       4       4      19        1.468808        1.300692        0.198376
      -7       5      19        2.083725        2.132041        0.257875
      -6       5      19        1.249960        1.260714        0.206864
      -5       5      19        2.934158        2.894737        0.123780
      -4       5      19        1.890947        1.818681        0.114363
      -3       5      19        0.594486        0.689855        0.289480
      -2       5      19        3.534647        3.476349        0.088577
      -1       5      19        1.743544        1.445891        0.143585
       0       5      19        3.960585        3.960051        0.095985
       1       5      19        1.556949        1.425868        0.165749
       2       5      19        2.748438        2.949593        0.146666
     -11       0      20        4.029000        3.974544        0.122142
     -10       0      20        3.710293        3.962701        0.112896
      -9       0      20        2.844119        2.661391        0.138099
      -8       0      20       18.276933       18.652078        0.268661
      -7       0      20        2.174110        1.970279        0.129464
      -6       0      20        9.035891        9.127431        0.125376
      -5       0      20       28.767775       29.255085        0.381395
      -4       0      20        0.274021        0.572538        0.354364
      -3       0      20        9.058189        8.947234        0.117059
      -2       0      20       11.878952       11.784312        0.223602
      -1       0      20       19.289124       18.945976        0.343288
       0       0      20        9.496119       10.026465        0.187766
       1       0      20       27.637725       27.855161        0.391913
       2       0      20       12.723879       12.764795        0.210513
       3       0      20       17.494864       17.325126        0.822096
       4       0      20        0.187773        0.642106        0.642106
       5       0      20        4.062464        4.060788        0.135740
       6       0      20       13.860284       13.974620        0.597027
     -11       1      20        1.861757        1.756872        0.133080
     -10       1      20        0.450550        0.615549        0.615549
      -9       1      20        5.792228        5.955250        0.111877
      -8       1      20        3.000380        2.963579        0.095479
      -7       1      20        5.994790        6.199113        0.092641
      -6       1      20       15.030365       15.347638        0.180898
      -5       1      20        2.172304        2.137428        0.088673
      -4       1      20        9.974982        9.994799        0.118767
      -3       1      20        4.229728        4.087053        0.081557
      -2       1      20        2.890914        2.876039        0.088531
      -1       1      20        4.818605        4.827629        0.080840
       0       1      20        5.031223        5.232304        0.081672
       1       1      20        6.647296        6.456547        0.090544
       2       1      20       14.616235       14.615745        0.235898
       3       1      20        1.937712        1.844072        0.098477
       4       1      20       12.144062       12.380226        0.231564
       5       1      20        3.342708        3.412770        0.122329
       6       1      20        0.282218        0.646607        0.646607
     -11       2      20        1.809960        1.810552        0.299890
     -10       2      20        1.654552        1.527842        0.169828
      -9       2      20        1.805067        1.662679        0.120926
      -8       2      20        1.974804        1.860430        0.114320
      -7       2      20       13.663038       13.772799        0.233228
      -6       2      20       12.991943       13.187873        0.155606
      -5       2      20        0.188368        0.638122        0.638122
      -4       2      20        0.943980        1.061367        0.148679
      -3       2      20        5.339490        5.397685        0.079602
      -2       2      20        7.685297        7.779910        0.101108
      -1       2      20       20.214789       20.358291        0.293396
       0       2      20       14.696247       14.594177        0.217460
       1       2      20        2.131593        2.160440        0.094115
       2       2      20        4.046649        4.033237        0.083807
       3       2      20        7.330084        7.251207        0.104739
       4       2      20        5.030666        4.988787        0.096651
       5       2      20       12.049388       12.254387        0.150669
     -10       3      20        7.490324        7.136175        0.139176
      -9       3      20        0.741878        0.789747        0.342757
      -8       3      20        7.869773        7.951981        0.164106
      -7       3      20        4.520762        4.641013        0.083053
      -6       3      20        2.852377        2.691412        0.082140
      -5       3      20        1.530203        1.343391        0.126387
      -4       3      20        7.059210        6.944134        0.091835
      -3       3      20        5.969580        5.935823        0.081253
      -2       3      20       11.239916       11.367937        0.133170
      -1       3      20        1.453690        1.498533        0.104617
       0       3      20       10.143078       10.342630        0.127445
       1       3      20        1.490627        1.493787        0.147979
       2       3      20        1.548900        1.425272        0.147813
       3       3      20        1.953354        2.010149        0.115182
       4       3      20        0.624714        0.721873        0.721873
      -9       4      20        6.699285        6.535595        0.138408
      -8       4      20        1.575851        1.452033        0.235686
      -7       4      20        1.416767        1.040625        0.247151
      -6       4      20        0.594269        0.618628        0.618628
      -5       4      20        0.257499        0.585833        0.585833
      -4       4      20        6.045813        6.018555        0.083405
      -3       4      20        8.659002        8.652976        0.114534
      -2       4      20        4.676630        4.736138        0.076631
      -1       4      20        9.002708        9.110214        0.112325
       0       4      20        5.772800        5.797327        0.088825
       1       4      20        4.605264        4.576899        0.113380
       2       4      20        1.612367        1.578512        0.121975
       3       4      20        0.201185        0.460760        0.460760
      -6       5      20        4.415757        4.571105        0.108818
      -5       5      20        4.637636        4.911619        0.121525
      -4       5      20        1.546180        1.297151        0.215901
      -3       5      20        4.496906        4.509545        0.101711
      -2       5      20        6.335184        6.539954        0.099457
      -1       5      20        0.269498        0.523450        0.523450
       0       5      20        4.609791        4.848917        0.117639
       1       5      20        4.289326        4.108406        0.116790
     -10       1      21        1.978363        1.939149        0.124321
      -9       1      21        7.479980        7.426574        0.108377
      -8       1      21        5.816722        5.716380        0.088325
      -7       1      21        4.959550        5.101764        0.087285
      -6       1      21       10.333461       10.336827        0.126049
      -5       1      21        2.836966        2.923730        0.095851
      -4       1      21        3.612129        3.522215        0.082448
      -3       1      21        8.259850        8.183337        0.112649
      -2       1      21       22.182235       22.107239        0.305863
      -1       1      21       10.840314       10.635319        0.136271
       0       1      21       11.707627       11.498696        0.142200
       1       1      21        9.157060        9.257591        0.130160
       2       1      21        8.962445        8.842172        0.153098
       3       1      21        6.067369        5.963640        0.145479
       4       1      21       10.874273       10.708875        0.137215
       5       1      21       14.150841       14.429830        0.173954
     -10       2      21        2.835983        2.857499        0.121133
      -9       2      21        7.548948        7.404188        0.097958
      -8       2      21        0.201292        0.438178        0.438178
      -7       2      21        9.964597        9.892725        0.178045
      -6       2      21        3.612048        3.543727        0.098585
      -5       2      21        1.298791        1.204907        0.155335
      -4       2      21        6.149975        6.117924        0.084352
      -3       2      21        9.564366        9.531159        0.121430
      -2       2      21        2.199416        2.108388        0.109613
      -1       2      21        2.999733        3.015361        0.125793
       0       2      21       10.566528       10.396634        0.131158
       1       2      21        4.403161        4.438468        0.080028
       2       2      21        0.478559        0.557763        0.352094
       3       2      21        6.649479        6.617175        0.096899
       4       2      21        4.388581        4.534975        0.173553
     -10       3      21        4.775234        4.700213        0.156866
      -9       3      21        1.838047        2.312661        0.130895
      -8       3      21        0.376390        0.700857        0.348720
      -7       3      21        4.641797        4.804997        0.100744
      -6       3      21        1.743514        1.870134        0.099964
      -5       3      21        2.672398        2.585962        0.078852
      -4       3      21        3.597217        3.568613        0.081351
      -3       3      21        7.270713        7.584392        0.108765
      -2       3      21        0.121245        0.490612        0.314544
      -1       3      21       10.361702       10.325212        0.157125
       0       3      21        4.754343        4.754156        0.109051
       1       3      21        3.145209        3.047113        0.097046
       2       3      21        3.784862        3.695673        0.122299
       3       3      21        5.539577        5.463241        0.130793
      -8       4      21        7.463159        7.145488        0.138848
      -7       4      21        7.916658        7.975337        0.104568
      -6       4      21        3.336712        3.249769        0.124549
      -5       4      21        1.228592        1.247918        0.160996
      -4       4      21        1.456683        1.433806        0.147105
      -3       4      21        2.329576        2.267399        0.080461
      -2       4      21        4.305526        4.337396        0.076292
      -1       4      21        4.472614        4.563442        0.084603
       0       4      21        0.106018        0.420357        0.420357
       1       4      21        0.775157        0.791075        0.274936
       2       4      21        1.433706        1.429615        0.151961
       3       4      21        0.285217        0.506853        0.506853
      -5       5      21        1.295172        1.065786        0.724758
      -4       5      21        0.189676        0.486929        0.486929
      -3       5      21        0.706228        0.799937        0.328026
      -2       5      21        3.356467        3.500143        0.101025
      -1       5      21        1.125567        0.986712        0.332647
       0       5      21        2.177374        2.275434        0.235728
     -10       0      22        3.281739        3.171750        0.134482
      -9       0      22        7.390372        7.289719        0.207135
      -8       0      22        1.537071        1.853726        0.202696
      -7       0      22        2.053491        1.904941        0.138928
      -6       0      22        4.702401        4.784036        0.105788
      -5       0      22        1.203068        1.224459        0.211246
      -4       0      22        3.360448        3.073548        0.118603
      -3       0      22       28.503218       28.374460        0.494539
      -2       0      22        6.201841        6.202822        0.117265
      -1       0      22        2.339355        2.185200        0.136640
       0       0      22       11.762020       11.968709        0.265291
       1       0      22        6.104309        5.882346        0.129000
       2       0      22       11.478853       10.987720        0.145211
       3       0      22       17.069748       17.696610        0.243530
       4       0      22       15.803058       16.480898        0.220209
     -10       1      22        9.470015        9.197663        0.200663
      -9       1      22        0.454559        0.507543        0.383850
      -8       1      22        0.558663        0.468935        0.468935
      -7       1      22        3.348041        3.192021        0.096702
      -6       1      22        3.380429        3.440930        0.096233
      -5       1      22        3.465249        3.475342        0.101323
      -4       1      22       13.522237       13.417153        0.192177
      -3       1      22        4.275026        4.205235        0.089655
      -2       1      22        9.614914        9.534411        0.144789
      -1       1      22       10.233721        9.963935        0.148539
       0       1      22        5.940647        5.793099        0.092573
       1       1      22        5.101797        4.918130        0.091640
       2       1      22        2.360870        2.288537        0.107574
       3       1      22        2.784879        2.875709        0.125163
       4       1      22        6.314446        6.452829        0.115243
     -10       2      22        0.677389        0.689348        0.689348
      -9       2      22        4.711105        4.788946        0.097784
      -8       2      22        1.300984        1.135165        0.229351
      -7       2      22        6.066877        5.929081        0.110662
      -6       2      22        1.106398        1.129070        0.200954
      -5       2      22        8.976917        8.927990        0.121004
      -4       2      22        5.711894        5.778235        0.082359
      -3       2      22        0.356663        0.396737        0.396737
      -2       2      22        8.981302        8.982038        0.118404
      -1       2      22       12.649176       12.631706        0.234932
       0       2      22        1.835495        1.819560        0.133796
       1       2      22        9.811345        9.983286        0.126207
       2       2      22        5.052193        4.880164        0.086522
       3       2      22        3.954590        3.849805        0.087093
       4       2      22       10.352863       10.523307        0.144001
      -9       3      22        4.417294        4.235682        0.180438
      -8       3      22       13.804524       13.627913        0.251067
      -7       3      22        4.784318        4.653816        0.085337
      -6       3      22        6.221127        6.157678        0.109207
      -5       3      22        1.087695        0.995590        0.198910
      -4       3      22        3.060227        2.951694        0.074109
      -3       3      22        9.239571        9.129294        0.112531
      -2       3      22        9.554738        9.630057        0.126058
      -1       3      22        6.670905        6.455076        0.098819
       0       3      22        6.073263        5.992579        0.113633
       1       3      22        0.055474        0.514004        0.387118
       2       3      22        6.291981        6.171143        0.123498
       3       3      22        7.084127        6.783288        0.292911
      -7       4      22        8.772310        8.375978        0.137531
      -6       4      22        2.045868        1.923382        0.439974
      -5       4      22        4.531175        4.626986        0.091239
      -4       4      22        4.779312        5.034382        0.127040
      -3       4      22        0.180570        0.572451        0.572451
      -2       4      22        1.453091        1.449069        0.126117
      -1       4      22        3.115164        3.241759        0.099148
       0       4      22        3.106611        3.144551        0.091094
       1       4      22        7.809145        7.090980        0.136126
       2       4      22        4.297363        4.062512        0.165975
      -9       1      23        4.190795        3.996123        0.163891
      -8       1      23        2.906129        2.693139        0.114399
      -7       1      23        2.894729        3.055160        0.093454
      -6       1      23        4.260284        4.241816        0.102613
      -5       1      23        1.335648        1.360919        0.167060
      -4       1      23        8.875532        8.710913        0.110215
      -3       1      23        4.042655        4.047468        0.091839
      -2       1      23        0.090855        0.610082        0.359084
      -1       1      23        3.717928        3.728807        0.102514
       0       1      23        9.584491        9.377633        0.198036
       1       1      23        8.471344        8.380752        0.111290
       2       1      23        7.763050        7.608154        0.195529
       3       1      23       13.910031       13.703649        0.379986
      -9       2      23        7.900954        7.749129        0.137033
      -8       2      23        4.837498        4.735504        0.086956
      -7       2      23        5.561234        5.461502        0.095125
      -6       2      23        2.206823        2.213256        0.109521
      -5       2      23        7.819300        7.832177        0.154613
      -4       2      23       12.413027       12.261729        0.171651
      -3       2      23        1.204926        0.973036        0.231282
      -2       2      23        9.448539        9.313539        0.171165
      -1       2      23        0.042675        0.566833        0.566833
       0       2      23        5.885355        5.701754        0.104880
       1       2      23        1.936189        1.897946        0.112981
       2       2      23        9.722339        9.655517        0.167524
       3       2      23        3.103516        2.925303        0.136917
      -8       3      23        4.815409        4.875654        0.161738
      -7       3      23        1.115542        1.030097        0.221642
      -6       3      23        2.736664        2.582208        0.107961
      -5       3      23        5.554785        5.735155        0.093967
      -4       3      23        1.815531        1.667123        0.096264
      -3       3      23        0.535208        0.822131        0.229679
      -2       3      23        3.174962        2.960186        0.109782
      -1       3      23        4.199113        4.256877        0.092264
       0       3      23        0.906423        0.545711        0.365711
       1       3      23        4.406239        4.301976        0.141568
       2       3      23        6.549087        6.277181        0.189160
      -6       4      23        5.303655        4.957620        0.171077
      -5       4      23        8.628466        8.614348        0.116172
      -4       4      23        6.612501        6.617401        0.226079
      -3       4      23        7.798411        8.109994        0.119499
      -2       4      23        5.283439        5.257090        0.084760
      -1       4      23        0.235816        0.495984        0.495984
       0       4      23        2.840917        2.675575        0.205696
      -8       0      24        2.248256        2.224140        0.412953
      -7       0      24        8.058886        7.919975        0.145529
      -6       0      24       10.096100       10.043904        0.191493
      -5       0      24        2.056042        1.804134        0.184072
      -4       0      24        3.944753        3.781534        0.192384
      -3       0      24        0.721355        2.320108        0.160710
      -2       0      24        0.733905        0.754851        0.464506
      -1       0      24       13.635592       13.134687        0.475303
       0       0      24        3.387073        3.937766        0.134083
       1       0      24        3.209642        2.891695        0.286853
       2       0      24       17.256673       16.446580        0.206814
       3       0      24        3.942955        4.013228        0.162254
      -8       1      24        8.471852        8.339544        0.274248
      -7       1      24        2.542446        2.396038        0.094821
      -6       1      24        1.459096        1.498800        0.143477
      -5       1      24       11.454615       11.026786        0.135505
      -4       1      24        4.744921        4.596956        0.085304
      -3       1      24        1.391633        1.404350        0.150118
      -2       1      24        4.328856        4.075537        0.096592
      -1       1      24        2.281315        2.137499        0.117771
       0       1      24        5.870550        5.868731        0.105138
       1       1      24       11.018517       10.686440        0.152685
       2       1      24        8.526562        8.090612        0.109572
       3       1      24        6.667380        6.184092        0.101659
      -8       2      24        1.332542        1.295454        0.248315
      -7       2      24        6.141000        6.139137        0.091079
      -6       2      24        1.345575        1.499000        0.141834
      -5       2      24        3.682569        3.633593        0.092831
      -4       2      24        4.460960        4.319028        0.090080
      -3       2      24        4.825895        4.611724        0.108170
      -2       2      24        2.024958        1.970990        0.182359
      -1       2      24        1.724992        1.604774        0.146008
       0       2      24        7.829763        7.508928        0.274358
       1       2      24        9.185999        8.956059        0.192727
       2       2      24        0.378486        0.650692        0.650692
      -7       3      24        4.404690        4.137753        0.186551
      -6       3      24       12.100410       12.123118        0.437229
      -5       3      24        8.544812        8.491349        0.175460
      -4       3      24        0.683852        0.575239        0.290458
      -3       3      24        9.649672        9.672642        0.116544
      -2       3      24        3.678798        3.631253        0.094447
      -1       3      24       10.589159       10.318430        0.191733
       0       3      24        7.677665        7.339346        0.103671
       1       3      24        6.021607        5.741864        0.230966
      -7       1      25        7.825725        7.395472        0.113988
      -6       1      25        3.209647        3.286031        0.100282
      -5       1      25        2.956816        2.949288        0.105083
      -4       1      25        6.103858        5.867453        0.091901
      -3       1      25        3.256886        3.191708        0.091224
      -2       1      25        2.143512        2.116885        0.127613
      -1       1      25        3.438307        3.226298        0.099639
       0       1      25        2.862641        2.640133        0.120331
       1       1      25        4.597924        4.505330        0.097837
       2       1      25        0.328359        0.511273        0.511273
      -7       2      25        4.576399        4.425494        0.143556
      -6       2      25        9.982737        9.865800        0.182567
      -5       2      25        0.411366        0.544518        0.544518
      -4       2      25        5.174045        5.105095        0.084737
      -3       2      25        1.080676        0.882156        0.271174
      -2       2      25       11.201349       10.702803        0.136820
      -1       2      25        2.153108        1.870294        0.121952
       0       2      25        8.337187        7.947201        0.116364
       1       2      25        9.126747        9.019590        0.132914
      -5       3      25        2.667233        2.023438        0.293785
      -4       3      25        2.505093        1.857741        0.277139
      -3       3      25        4.303419        4.118859        0.114986
      -2       3      25        1.035472        0.755844        0.755844
      -1       3      25        2.817970        2.683561        0.374059
      -6       0      26        6.214062        6.096720        0.142730
      -5       0      26       10.733047       10.292716        0.147274
      -4       0      26        9.751325        9.094339        0.135544
      -3       0      26        6.008859        5.625744        0.109858
      -2       0      26        5.698741        5.318270        0.110104
      -1       0      26        7.339950        6.957658        0.128090
       1       0      26        2.611527        2.290808        0.210591
      -6       1      26        3.540915        3.408519        0.192932
      -5       1      26        4.869393        4.781213        0.106601
      -4       1      26        4.458463        4.374128        0.079597
      -3       1      26       12.019703       11.365738        0.729009
      -2       1      26        3.695655        3.527038        0.091780
      -1       1      26        1.605036        1.495794        0.171143
       0       1      26        4.370198        3.976682        0.113264
       1       1      26        2.087658        2.007013        0.141671
      -4       2      26        3.218162        2.837411        0.137392
      -3       2      26        0.241325        0.647457        0.647457
      -2       2      26        8.053213        7.579050        0.293311
      -1       2      26        4.113158        3.824003        0.158079
       0       2      26        2.838956        2.701092        0.256732
      -4       1      27        7.046510        6.566963        0.124448
      -3       1      27        4.349982        4.199048        0.108937
      -2       1      27        9.642992        9.119704        0.144850
      -1       1      27        2.785859        2.602941        0.134986

# start Validation Reply Form
_vrf_PLAT417_HAR_BLYP_oxa05_12
;
PROBLEM: Short Inter D-H..H-D
RESPONSE: This is a very strong hydrogen bond and this is the reason why
the distance is so short.
;
# end Validation Reply Form
