# Supplementary material for: On the accuracy and precision of X-ray and neutron diffraction results as a function of resolution and the electron density model
Source: IUCrJ. 2020 Aug 25;7(Pt 5):920–33. doi: 10.1107/S2052252520010441 (PMC7467170; doi:10.1107/S2052252520010441)
Supplement: Supplementary file 2 [file m-07-00920-sup2.zip › cif_deposition/HAR_BLYP_oxa07_05.cif]

# ========================
# TONTO generated CIF file
# ========================

data_HAR_BLYP_oxa07_05

_audit_creation_date               2016-1-14
_audit_creation_method             'Tonto 3.2.0 v. 196f026'

# --------------------
# Chemical information
# --------------------

_chemical_formula_sum             'C2 H6 O6'
_chemical_formula_moiety          'C2 H2 O4, 2(H2 O)'
_chemical_formula_weight           126.07
_chemical_compound_source          'see text'
_chemical_absolute_configuration   unk

# --------------------
# Symmetry information
# --------------------

_symmetry_cell_setting             Monoclinic
_symmetry_space_group_name_H-M     'P 21/c'
_symmetry_space_group_name_Hall    '-P 2ybc'
_symmetry_Int_Tables_number        '14'

loop_
    _symmetry_equiv_pos_as_xyz
'+x, +y, +z'
'-x, -y, -z'
'-x, +y+1/2, -z+1/2'
'+x, -y+1/2, +z+1/2'

# ---------------------
# Unit cell information
# ---------------------

_cell_length_a                      6.0904(3)
_cell_length_b                      3.4911(2)
_cell_length_c                      11.8397(6)
_cell_angle_alpha                   90.00
_cell_angle_beta                    103.938(2)
_cell_angle_gamma                   90.00
_cell_volume  244.33(2)

_cell_formula_units_Z             2
_cell_measurement_reflns_used     9926
_cell_measurement_temperature     100(1)
_cell_measurement_theta_max       45.30
_cell_measurement_theta_min       3.45
_exptl_crystal_density_diffrn     1.7124
_exptl_crystal_F_000              132 
_exptl_absorpt_coefficient_mu     0.181 
_exptl_crystal_description        unspecified
_exptl_crystal_size_max              0.255                
_exptl_crystal_size_mid              0.205  
_exptl_crystal_size_min              0.190
_exptl_crystal_colour             colourless
_exptl_absorpt_correction_type    multi-scan
_exptl_absorpt_process_details
;
 Absorption correction done by SORTAV
 Blessing, R. H.: (1995) Acta Cryst. A51, 33-38
;
_exptl_absorpt_correction_T_min    0.956
_exptl_absorpt_correction_T_max    0.969

#=======================================================================

# EXPERIMENTAL DATA

_diffrn_reflns_av_R_equivalents   0.0000
_diffrn_reflns_av_unetI/netI      0.0326
_diffrn_reflns_limit_h_max        11
_diffrn_reflns_limit_h_min        -12
_diffrn_reflns_limit_k_max        6
_diffrn_reflns_limit_k_min        0
_diffrn_reflns_limit_l_max        23
_diffrn_reflns_limit_l_min        0
_diffrn_reflns_number             2036
_diffrn_reflns_theta_full         26.00
_diffrn_reflns_theta_max          45.31
_diffrn_reflns_theta_min          3.45
_diffrn_ambient_temperature       100(1)
_diffrn_detector_area_resol_mean  ?
_diffrn_measured_fraction_theta_full 0.998
_diffrn_measured_fraction_theta_max 1.000
_diffrn_measurement_device_type   'Bruker APEX-II CCD'
_diffrn_measurement_method        '\f and \w scans'
_diffrn_radiation_monochromator   'graphite'
_diffrn_radiation_type            MoK\a
_diffrn_radiation_wavelength      0.71073
_diffrn_source                    'fine-focus sealed tube'
_diffrn_standards_number          0
_reflns_number_gt                 1909
_reflns_number_total              2036
_reflns_threshold_expression      >0sigma(F)

#  
# Refinement details
#  
_refine_special_details          
;
  .  H thermal motions refined anisotropically.
  .  Hirshfeld atom refinement (HAR):
     .  Uses aspherical atomic scattering factors
        obtained from Hirshfeld partitioning of a
        gaussian quantum chemical wavefunction.
     .  Hirshfeld weight functions obtained from
        spherically averaged unrestricted atomic
        densities.
  .  Wavefunction type : rks becke88lyp using cluster
 charges, radius=8.0 angstrom
  .  Gaussian basis set: cc pVTZ
  .  Refinement based on |F| with weight=1/sigma(|F|)
  .  Negative |F|^^2 were pruned from the data
  .  Eigenvalues < 0.1E-04 removed from normal equations
  .  Reflection used in the refinement appear below
  .  Refined using the Tonto program:
     .  Version: 3.2 v. 196f026
     .  Platform: INTEL-ifort-on-LINUX
     .  Build date: Wed Feb  4 17:27:23 CET 2015
;

# Standard CIF keys and data

_refine_ls_structure_factor_coeff  F
_refine_ls_matrix_type             full
_refine_ls_R_factor_gt             0.0135
_refine_ls_wR_factor_gt            0.0191
_refine_ls_goodness_of_fit_ref     1.317228
_refine_ls_number_reflns           2036
_refine_ls_number_parameters       64
_refine_ls_number_restraints       0
_refine_ls_number_constraints      0
_refine_ls_hydrogen_treatment      refall
_refine_ls_weighting_scheme        sigma
_refine_ls_weighting_details       'w=1/\s(F)'
_refine_ls_shift/su_max            0.0100
_refine_ls_extinction_method       none

_refine_diff_density_max               0.179266
_refine_diff_density_min              -0.178642 

# ---------------------
# Coordinates and ADP's
# ---------------------

loop_
_atom_site_label
_atom_site_fract_x
_atom_site_fract_y
_atom_site_fract_z
_atom_site_adp_type
_atom_site_occupancy
O1 0.43486(2) 0.44408(3) 0.349862(9) Uani 1.000000000
O2 0.24238(2) 0.74262(3) 0.463691(9) Uani 1.000000000
C1 0.40307(2) 0.55884(3) 0.44801(1) Uani 1.000000000
H1 0.303(1) 0.523(2) 0.2795(6) Uani 1.000000000
O5 0.13011(2) 0.63115(3) 0.178556(9) Uani 1.000000000
H3 0.190(1) 0.694(2) 0.1128(5) Uani 1.000000000
H4 0.009(1) 0.455(2) 0.1507(5) Uani 1.000000000

loop_
_atom_site_aniso_label
_atom_site_aniso_U_11
_atom_site_aniso_U_22
_atom_site_aniso_U_33
_atom_site_aniso_U_12
_atom_site_aniso_U_13
_atom_site_aniso_U_23
O1 0.01205(4) 0.01799(5) 0.00703(4) 0.00464(3) 0.00155(3) -0.00069(3)
O2 0.01038(4) 0.01711(5) 0.00858(4) 0.00534(3) 0.00101(3) -0.00066(3)
C1 0.00841(4) 0.01057(4) 0.00694(4) 0.00161(3) 0.00122(3) -0.00007(3)
H1 0.027(3) 0.051(4) 0.021(4) -0.002(3) 0.010(3) -0.007(3)
O5 0.00992(4) 0.01714(5) 0.00849(4) -0.00178(3) 0.00066(3) 0.00106(3)
H3 0.030(3) 0.040(3) 0.028(3) 0.002(3) 0.008(2) 0.007(3)
H4 0.026(2) 0.032(3) 0.034(3) -0.014(2) 0.006(2) -0.002(2)

loop_
_geom_bond_atom_site_label_1
_geom_bond_atom_site_label_2
_geom_bond_distance
 O1 C1 1.2871(2)
 O2 C1 1.2213(2)
 O1 H1 1.047(7)
 O5 H3 0.961(6)
 O5 H4 0.955(5)

loop_
_geom_angle_atom_site_label_1     
_geom_angle_atom_site_label_2
_geom_angle_atom_site_label_3
_geom_angle     
 O1 C1 O2  126.95(1)
 C1 O1 H1 112.5(3)
 H3 O5 H4 106.3(5)

# Standard CIF keys and data

# ---------------
# Reflection data
# ---------------

loop_
    _diffrn_refln_index_h
    _diffrn_refln_index_k
    _diffrn_refln_index_l
    _diffrn_refln_F_calc
    _diffrn_refln_F_meas
    _diffrn_refln_F_sigma
       1       0       0       43.555419       44.253474        0.609918
       2       0       0       10.521483       11.245444        0.142741
       3       0       0       43.781392       45.252624        0.568511
       4       0       0       15.028864       15.141995        0.172693
       5       0       0       17.791385       17.901676        0.210153
       6       0       0       34.303427       34.337006        0.389252
       7       0       0       23.561805       23.520842        0.252838
       8       0       0       11.843560       11.888650        0.144715
       9       0       0        9.560969        9.727024        0.112764
      10       0       0        6.223639        6.552633        0.096938
      11       0       0       13.250940       13.284578        0.161697
       1       1       0       87.503092       84.080557        2.323233
       2       1       0       41.997428       43.152404        0.514276
       3       1       0       23.343143       23.597246        0.280299
       4       1       0        3.591115        3.496427        0.061023
       5       1       0        1.387323        1.427971        0.097256
       6       1       0        1.855909        1.837335        0.050075
       7       1       0       20.580127       20.402696        0.228455
       8       1       0        0.014584        0.457165        0.192401
       9       1       0       13.127049       13.124405        0.148273
      10       1       0        7.128714        7.054289        0.086794
      11       1       0        0.638592        0.764199        0.164616
       0       2       0        8.231152        8.189383        0.143826
       1       2       0       39.940099       40.199378        0.504416
       2       2       0       50.958592       50.735786        0.680816
       3       2       0        3.258640        3.176633        0.051893
       4       2       0       24.415843       24.413111        0.274760
       5       2       0       11.214521       11.156612        0.126200
       6       2       0        0.535451        0.632772        0.102112
       7       2       0       13.512966       13.451394        0.152522
       8       2       0       14.784879       14.671060        0.171060
       9       2       0        3.027056        3.110080        0.068880
      10       2       0        7.020962        7.021467        0.088574
      11       2       0        0.846145        0.497192        0.277875
       1       3       0        9.893082        9.853832        0.114479
       2       3       0        8.078341        8.020910        0.106114
       3       3       0       18.938207       19.205989        0.216518
       4       3       0        5.359806        5.404813        0.069927
       5       3       0       25.094614       24.968380        0.279719
       6       3       0        0.177403        1.328909        0.051099
       7       3       0        1.751597        1.779635        0.053078
       8       3       0        9.628058        9.583736        0.111250
       9       3       0        3.334218        3.437295        0.069507
      10       3       0        2.102302        2.053996        0.105792
       0       4       0        3.761669        3.816019        0.066486
       1       4       0        9.559402        9.506734        0.121906
       2       4       0        8.054661        8.113076        0.099026
       3       4       0        5.703673        5.697105        0.069494
       4       4       0       18.613345       18.497838        0.204396
       5       4       0        6.823408        6.856676        0.085117
       6       4       0        9.416303        9.379232        0.111007
       7       4       0        7.293492        7.221011        0.085817
       8       4       0        0.282815        0.363043        0.273600
       9       4       0        0.289021        0.484974        0.484974
       1       5       0        4.735550        4.754787        0.063092
       2       5       0        7.730233        7.721852        0.091059
       3       5       0        9.576261        9.524652        0.113807
       4       5       0        1.015733        0.781345        0.117417
       5       5       0        5.229707        5.260989        0.077650
       6       5       0       12.007513       11.994999        0.138355
       7       5       0        8.644152        8.625659        0.100051
       8       5       0        2.365475        2.214904        0.083965
       0       6       0        9.636759        9.585249        0.116881
       1       6       0        5.783676        5.888293        0.075893
       2       6       0        2.195838        2.149977        0.060766
       3       6       0        0.601029        1.430839        0.071979
       4       6       0        2.259693        2.304995        0.061760
       5       6       0        6.089822        6.214821        0.078943
       6       6       0        7.913994        8.163271        0.095868
     -11       1       1        1.097627        0.849353        0.144796
     -10       1       1        4.200723        4.181746        0.082356
      -9       1       1        1.564584        1.520263        0.072092
      -8       1       1       12.286217       12.231108        0.142270
      -7       1       1        9.629120        9.561799        0.113148
      -6       1       1        2.649587        2.660865        0.053049
      -5       1       1       16.950191       16.813982        0.202239
      -4       1       1       21.084609       21.467650        0.247612
      -3       1       1       40.042724       40.664358        0.532450
      -2       1       1       30.108611       31.076197        0.363333
      -1       1       1      119.680708       99.995000       10.174679
       0       1       1       47.716592       47.855825        0.575597
       1       1       1       13.608640       14.139307        0.163971
       2       1       1       17.973511       18.551280        0.218795
       3       1       1       46.515987       46.900853        0.565014
       4       1       1       27.773482       27.447040        0.339476
       5       1       1       23.298601       23.267789        0.262572
       6       1       1       30.629863       30.587906        0.348032
       7       1       1        2.433180        2.476994        0.051608
       8       1       1        1.504792        1.534764        0.060247
       9       1       1        1.087222        1.072660        0.102918
      10       1       1       13.034622       13.074402        0.149233
      11       1       1        4.539062        4.606517        0.078604
     -11       2       1        3.765330        3.792229        0.077798
     -10       2       1        1.693767        1.579652        0.119344
      -9       2       1        5.047801        4.961451        0.087644
      -8       2       1       14.343049       14.178857        0.164222
      -7       2       1        0.168517        0.271662        0.271662
      -6       2       1       19.109991       18.939641        0.213189
      -5       2       1        6.904461        6.957873        0.090268
      -4       2       1       16.502191       16.327584        0.195938
      -3       2       1       20.453641       20.509266        0.231199
      -2       2       1       27.471511       27.691154        0.317992
      -1       2       1       26.446001       26.751635        0.319458
       0       2       1       19.238884       19.406958        0.228063
       1       2       1       36.466801       36.399451        0.446843
       2       2       1        2.842505        2.990635        0.065794
       3       2       1        6.569262        6.368909        0.098024
       4       2       1       19.547483       19.472802        0.216634
       5       2       1       11.509709       11.346365        0.130305
       6       2       1        6.957699        6.929863        0.085449
       7       2       1        7.457491        7.483782        0.087838
       8       2       1       10.586321       10.500476        0.128398
       9       2       1        4.385274        4.385544        0.088452
      10       2       1        2.978262        2.954979        0.075135
      11       2       1        8.052802        8.019040        0.097108
     -10       3       1        3.667242        3.736710        0.082534
      -9       3       1        3.809676        3.756328        0.078829
      -8       3       1        1.221657        1.129070        0.078452
      -7       3       1        3.252167        3.163384        0.055974
      -6       3       1        8.260018        8.171781        0.094281
      -5       3       1       10.251353        9.987943        0.119711
      -4       3       1        5.067836        5.059644        0.067050
      -3       3       1        4.438887        4.540485        0.075846
      -2       3       1       26.875710       27.115863        0.304111
      -1       3       1        0.558181        0.831324        0.100913
       0       3       1       16.048057       16.022172        0.182349
       1       3       1       12.736977       12.628143        0.144153
       2       3       1       12.348160       12.254387        0.148190
       3       3       1        3.303884        3.217608        0.060711
       4       3       1       13.771130       13.776066        0.154392
       5       3       1       11.697677       11.667048        0.132317
       6       3       1        0.517882        0.350000        0.166970
       7       3       1       12.127429       12.087183        0.137288
       8       3       1        0.965090        0.939202        0.094631
       9       3       1        5.870869        5.863190        0.077778
      10       3       1        2.730369        2.694847        0.078131
      -9       4       1        7.869752        7.957952        0.095255
      -8       4       1       10.676228       10.648005        0.119947
      -7       4       1       10.650903       10.639079        0.124327
      -6       4       1        6.380511        6.398437        0.077757
      -5       4       1        4.099637        4.142946        0.057606
      -4       4       1        0.966671        0.919456        0.072698
      -3       4       1       10.396686       10.310189        0.117545
      -2       4       1        9.229927        9.186893        0.108237
      -1       4       1        5.550257        5.500364        0.071367
       0       4       1        7.993846        7.920606        0.092388
       1       4       1        1.759980        1.810746        0.055952
       2       4       1        0.229500        0.515752        0.515752
       3       4       1        1.289959        1.320227        0.060783
       4       4       1        1.695360        1.704553        0.056008
       5       4       1        4.896883        4.871345        0.063435
       6       4       1        0.443694        0.450888        0.165056
       7       4       1        2.795744        2.807134        0.057952
       8       4       1        3.494273        3.418625        0.078715
       9       4       1        3.603524        3.608739        0.078442
      -8       5       1        5.082408        4.992695        0.083621
      -7       5       1        4.560396        4.589989        0.065832
      -6       5       1        0.256206        0.469468        0.469468
      -5       5       1        3.830430        3.752999        0.064774
      -4       5       1        0.419403        0.379342        0.242594
      -3       5       1        0.920260        0.932631        0.088356
      -2       5       1        1.326117        1.343875        0.066143
      -1       5       1        7.277358        7.228624        0.084675
       0       5       1        0.484022        0.231084        0.231084
       1       5       1        0.631066        0.554256        0.131054
       2       5       1        4.487777        4.408855        0.058797
       3       5       1        6.893017        6.867241        0.082479
       4       5       1        3.278979        3.327762        0.060806
       5       5       1        0.852397        0.721595        0.145748
       6       5       1        4.724310        4.689883        0.068736
       7       5       1        0.632985        0.560803        0.228839
       8       5       1        1.159944        0.910988        0.173018
      -6       6       1        3.070989        3.023028        0.083351
      -5       6       1        0.373033        0.503786        0.503786
      -4       6       1        0.795397        0.691448        0.163338
      -3       6       1        6.722074        6.809332        0.082222
      -2       6       1        1.734383        1.771271        0.064109
      -1       6       1        3.511771        3.409692        0.061558
       0       6       1        5.631828        5.599196        0.073800
       1       6       1        5.605742        5.577813        0.071907
       2       6       1        1.768637        1.738246        0.064538
       3       6       1        2.383489        2.251488        0.061306
       4       6       1        4.511277        4.487315        0.066569
       5       6       1        4.933162        4.889785        0.101571
     -12       0       2        6.932931        6.860029        0.100813
     -11       0       2        4.440492        4.419163        0.084766
     -10       0       2        0.234878        0.514782        0.514782
      -9       0       2        4.574515        4.634436        0.070556
      -8       0       2        4.239698        4.274459        0.078747
      -7       0       2        8.595613        8.554356        0.101131
      -6       0       2       30.481398       30.324248        0.356265
      -5       0       2       21.068481       21.381300        0.252647
      -4       0       2       69.427088       69.194364        0.991358
      -3       0       2        8.519372        8.724735        0.181668
      -2       0       2       56.016339       57.904145        1.110659
      -1       0       2       61.828054       59.875538        1.901837
       0       0       2       25.972238       27.478901        0.322502
       1       0       2        6.916704        7.327414        0.213484
       3       0       2       30.086542       30.525399        0.471115
       4       0       2        0.085496        0.406448        0.406448
       5       0       2       58.331033       57.441361        0.750798
       6       0       2       12.233618       12.273141        0.140129
       7       0       2       13.424810       13.351404        0.158224
       8       0       2        8.798596        8.697931        0.102060
       9       0       2       15.617183       15.669716        0.170361
      10       0       2        3.871888        3.978568        0.080491
      11       0       2       11.520130       11.476062        0.195991
     -11       1       2        5.511321        5.528381        0.081088
     -10       1       2        1.633156        1.665863        0.068490
      -9       1       2        2.710604        2.632451        0.058738
      -8       1       2        0.146506        0.276043        0.251549
      -7       1       2       21.142901       21.076053        0.238587
      -6       1       2        5.928771        5.835066        0.073122
      -5       1       2       35.952914       35.968319        0.416526
      -4       1       2       16.847203       16.949336        0.195531
      -3       1       2       12.639379       13.144961        0.153810
      -2       1       2       52.322339       53.241243        0.680041
      -1       1       2       26.942481       28.269595        0.326259
       0       1       2       20.698184       21.737525        0.247527
       1       1       2       45.721491       46.295464        0.554126
       2       1       2        3.595887        3.668924        0.056722
       3       1       2       46.796396       47.240343        0.566367
       4       1       2       30.741466       30.518191        0.351985
       5       1       2       17.094234       16.959363        0.190642
       6       1       2       17.578769       17.461386        0.202475
       7       1       2        0.990554        1.033973        0.068934
       8       1       2        3.284988        3.386739        0.057475
       9       1       2        5.001853        4.964877        0.069981
      10       1       2        0.260211        0.381969        0.259903
      11       1       2        6.632197        6.687002        0.101108
     -11       2       2        1.291846        1.230691        0.113462
     -10       2       2        7.629246        7.719067        0.094830
      -9       2       2        0.275963        0.312890        0.312890
      -8       2       2        9.190981        9.121842        0.105801
      -7       2       2        1.315036        1.273460        0.060488
      -6       2       2       14.310855       14.237977        0.158205
      -5       2       2        1.799417        1.773499        0.081016
      -4       2       2        8.282698        8.046241        0.096839
      -3       2       2       29.826105       30.227140        0.343533
      -2       2       2       48.960238       49.496161        0.602399
      -1       2       2        6.412360        6.498615        0.079425
       0       2       2       25.198920       25.685794        0.337224
       1       2       2        0.680194        0.751332        0.106894
       2       2       2        3.740278        3.851753        0.055966
       3       2       2       37.400762       37.402005        0.444462
       4       2       2       38.674607       38.569418        0.444754
       5       2       2        4.110165        4.123833        0.068713
       6       2       2        0.444635        0.451664        0.162527
       7       2       2        5.797886        5.675738        0.075381
       8       2       2        0.857652        1.097543        0.082309
       9       2       2       13.783818       13.812675        0.163133
      10       2       2       12.372466       12.305690        0.134001
      11       2       2        0.445265        0.502394        0.307972
     -10       3       2        6.544674        6.601969        0.083841
      -9       3       2       21.085055       21.033069        0.227781
      -8       3       2        6.671423        6.533376        0.088067
      -7       3       2        3.146174        3.086114        0.053854
      -6       3       2        7.692805        7.762989        0.090180
      -5       3       2        0.647682        0.629365        0.093454
      -4       3       2        8.253759        8.357930        0.097603
      -3       3       2       36.003198       35.750105        0.419665
      -2       3       2       18.417487       18.513239        0.208321
      -1       3       2       12.781751       12.772627        0.148444
       0       3       2       24.232819       24.218588        0.272816
       1       3       2       15.437032       15.308494        0.178061
       2       3       2       21.521364       21.268286        0.239259
       3       3       2       10.285586       10.244511        0.120282
       4       3       2        2.264607        2.356565        0.059371
       5       3       2        5.229254        5.245951        0.068307
       6       3       2        1.940625        1.925097        0.047759
       7       3       2       10.891584       10.804629        0.122400
       8       3       2        7.126251        7.072694        0.086565
       9       3       2        3.674419        3.707425        0.070393
      10       3       2       10.000818       10.002000        0.121210
      -9       4       2        4.506306        4.432042        0.069131
      -8       4       2       10.230356       10.260117        0.116153
      -7       4       2        5.873839        5.999083        0.074136
      -6       4       2        0.033621        0.453431        0.453431
      -5       4       2        0.095605        0.245967        0.245967
      -4       4       2        5.244958        5.128645        0.065049
      -3       4       2        7.441398        7.437002        0.087444
      -2       4       2       17.979575       17.647663        0.195442
      -1       4       2        7.145764        7.153461        0.086849
       0       4       2       17.331341       17.091226        0.193297
       1       4       2       17.017875       16.962311        0.189118
       2       4       2        3.274581        3.142181        0.063366
       3       4       2        3.429679        3.442964        0.053569
       4       4       2        1.790887        1.849892        0.082351
       5       4       2        0.719744        0.760066        0.100748
       6       4       2       11.726751       11.652897        0.132046
       7       4       2        2.910235        2.991321        0.057893
       8       4       2        8.673510        8.627514        0.099971
       9       4       2        8.417317        8.371738        0.115528
      -8       5       2       12.064070       12.123118        0.151485
      -7       5       2       10.161570       10.218610        0.115146
      -6       5       2        1.872808        1.960255        0.066819
      -5       5       2        4.692893        4.689456        0.065497
      -4       5       2       10.861308       10.817578        0.123187
      -3       5       2        3.456836        3.468717        0.059759
      -2       5       2        9.160371        9.074415        0.104353
      -1       5       2       19.409598       19.230185        0.214928
       0       5       2        6.218034        6.249000        0.076075
       1       5       2        8.023259        7.985236        0.092455
       2       5       2        3.180849        3.071726        0.051643
       3       5       2        3.960894        4.009115        0.059431
       4       5       2        2.114829        2.151604        0.060719
       5       5       2        5.000977        5.026132        0.071740
       6       5       2        1.000970        0.912798        0.127113
       7       5       2        8.229653        8.215534        0.109857
      -6       6       2        4.837234        4.831149        0.069637
      -5       6       2        1.313768        1.395349        0.088521
      -4       6       2        5.057356        5.099314        0.079254
      -3       6       2        3.132752        3.233419        0.061511
      -2       6       2        0.546350        0.719653        0.131605
      -1       6       2        5.985045        5.992746        0.076243
       0       6       2        7.191420        7.154090        0.088327
       1       6       2        3.862725        3.902948        0.061464
       2       6       2        6.140134        6.201048        0.081163
       3       6       2        2.591258        2.596690        0.060453
       4       6       2        1.678262        1.624254        0.088057
       5       6       2        4.743782        4.742573        0.070315
     -11       1       3        8.545271        8.619513        0.104761
     -10       1       3        3.439894        3.367195        0.063409
      -9       1       3        0.815258        0.714003        0.117765
      -8       1       3        9.888676        9.844288        0.114796
      -7       1       3        4.364469        4.436440        0.058769
      -6       1       3        2.499661        2.496317        0.055867
      -5       1       3       15.819490       15.927335        0.180272
      -4       1       3        2.886116        2.822162        0.056715
      -3       1       3       28.187527       28.673507        0.330959
      -2       1       3       10.153486       10.238164        0.115911
      -1       1       3       40.453361       41.954261        0.520579
       0       1       3        9.480881        9.488203        0.110517
       1       1       3       62.632503       62.953713        0.785072
       2       1       3       47.590857       48.364450        0.593747
       3       1       3       14.705219       14.536162        0.165706
       4       1       3       32.489941       32.185711        0.383824
       5       1       3        3.028678        2.990986        0.052722
       6       1       3       10.677754       10.615555        0.126036
       7       1       3        6.178142        6.154917        0.077993
       8       1       3       20.853682       20.870793        0.229572
       9       1       3       11.771585       11.828778        0.133480
      10       1       3        6.698123        6.678173        0.084540
      11       1       3        7.747558        7.781003        0.098295
     -11       2       3        2.625121        2.682834        0.074252
     -10       2       3       16.052558       16.130406        0.175156
      -9       2       3        1.945046        1.904967        0.068857
      -8       2       3        6.013731        5.978461        0.075750
      -7       2       3       10.802127       10.762435        0.126176
      -6       2       3       17.705987       17.620726        0.197179
      -5       2       3        4.585669        4.757310        0.065402
      -4       2       3       20.191796       20.003250        0.229024
      -3       2       3       38.672088       38.691472        0.453140
      -2       2       3        6.951474        7.124886        0.127172
      -1       2       3       29.223997       29.626677        0.341186
       0       2       3        0.647403        0.341467        0.172648
       1       2       3       42.190655       42.252692        0.519372
       2       2       3        9.055854        9.291286        0.113596
       3       2       3       22.956199       22.716514        0.301340
       4       2       3       16.762522       16.586440        0.185526
       5       2       3       11.210912       11.005908        0.126569
       6       2       3        8.435210        8.293793        0.097757
       7       2       3        4.992335        4.996399        0.070447
       8       2       3        5.158552        5.114782        0.071966
       9       2       3        5.143228        5.191724        0.074205
      10       2       3        6.476232        6.581793        0.087488
     -10       3       3        4.391685        4.468557        0.073446
      -9       3       3        8.161475        8.315588        0.098411
      -8       3       3        6.030449        6.055659        0.076110
      -7       3       3        3.365453        3.293934        0.061907
      -6       3       3        2.618510        2.952084        0.052050
      -5       3       3        5.632233        5.623433        0.068255
      -4       3       3       10.760562       10.754069        0.125334
      -3       3       3        4.608309        5.847649        0.086486
      -2       3       3        2.752597        2.731337        0.063247
      -1       3       3        8.425772        8.307948        0.099233
       0       3       3       20.811813       20.990474        0.236438
       1       3       3        0.453354        0.659394        0.120506
       2       3       3        4.926381        4.807494        0.067768
       3       3       3       22.472885       22.277118        0.255084
       4       3       3        2.825187        2.612183        0.056327
       5       3       3        4.839037        4.799062        0.065354
       6       3       3        2.039100        2.084898        0.049659
       7       3       3        8.951568        8.876486        0.107677
       8       3       3        1.790324        1.783396        0.067441
       9       3       3        8.653097        8.877669        0.110457
      10       3       3        4.574841        4.492549        0.107689
      -9       4       3       10.582762       10.523783        0.123302
      -8       4       3        9.172705        9.094724        0.108011
      -7       4       3        1.837148        1.812650        0.067371
      -6       4       3        6.133722        6.124541        0.078633
      -5       4       3       11.148870       11.102702        0.131832
      -4       4       3       17.652596       17.509140        0.199317
      -3       4       3       17.380240       17.303179        0.194409
      -2       4       3       13.100540       13.019217        0.145989
      -1       4       3        0.388121        0.317490        0.195835
       0       4       3        4.528647        4.481852        0.059975
       1       4       3        8.620229        8.654941        0.105262
       2       4       3       16.855305       16.830924        0.190611
       3       4       3        9.691312        9.745614        0.110989
       4       4       3        3.773817        3.754198        0.062721
       5       4       3        2.595929        2.503038        0.071084
       6       4       3        1.153228        1.219795        0.075068
       7       4       3        2.491145        2.427221        0.064151
       8       4       3        3.649003        3.715508        0.062564
       9       4       3        0.170328        0.544059        0.544059
      -8       5       3        0.427816        0.460109        0.460109
      -7       5       3        4.409210        4.337280        0.065747
      -6       5       3        2.540852        2.520079        0.062316
      -5       5       3        4.071996        4.074187        0.065322
      -4       5       3        3.512079        3.443399        0.063311
      -3       5       3        4.920430        4.788528        0.066029
      -2       5       3        4.163029        4.121408        0.058035
      -1       5       3        2.507388        2.535547        0.051861
       0       5       3        2.466476        2.472671        0.054531
       1       5       3        1.731555        1.844966        0.051478
       2       5       3        2.611519        2.659662        0.051348
       3       5       3        0.326793        0.332866        0.245117
       4       5       3        4.288124        4.263801        0.071308
       5       5       3        2.498112        2.504496        0.070097
       6       5       3        1.905081        1.826445        0.081394
       7       5       3        2.743399        2.588706        0.080161
      -6       6       3        1.439652        1.545121        0.079379
      -5       6       3       10.297720       10.183320        0.115053
      -4       6       3        8.313328        8.431489        0.103103
      -3       6       3        2.193250        2.393679        0.064967
      -2       6       3        9.239090        9.200924        0.111149
      -1       6       3        0.536305        0.535444        0.208488
       0       6       3        4.573277        4.607711        0.067006
       1       6       3        1.822720        1.821895        0.065421
       2       6       3        8.231698        8.268011        0.105107
       3       6       3        1.795926        2.151348        0.063167
       4       6       3        1.908097        1.859651        0.072138
       5       6       3        3.379474        3.194370        0.067551
     -12       0       4       15.050996       14.896308        0.148427
     -11       0       4        7.049629        7.164845        0.095333
     -10       0       4        6.688022        6.756774        0.089916
      -9       0       4       17.180694       17.124836        0.195571
      -8       0       4        4.704748        4.635731        0.072727
      -7       0       4       14.405644       14.286007        0.159082
      -6       0       4        3.893787        3.818639        0.112158
      -5       0       4        9.483474        9.481403        0.134211
      -4       0       4       24.674243       25.160286        0.288415
      -3       0       4       20.627503       21.096208        0.238835
      -2       0       4      100.703871       97.270910        2.210719
      -1       0       4       64.710134       64.721403        1.172209
       0       0       4       17.983806       18.846750        0.223915
       1       0       4       94.616569       96.297975        1.402506
       2       0       4        6.334228        6.425263        0.097704
       3       0       4       10.471291       10.349879        0.149389
       4       0       4       13.463173       13.550277        0.228865
       5       0       4        7.703296        7.753967        0.096095
       6       0       4        2.792846        2.709631        0.092514
       7       0       4       37.142901       37.006081        0.401573
       8       0       4       18.255018       18.196978        0.202256
       9       0       4        4.920275        4.912026        0.078290
      10       0       4        8.648467        8.717052        0.106361
      11       0       4        0.782811        0.680147        0.680147
     -12       1       4        0.719820        0.496890        0.277118
     -11       1       4       13.794933       13.892444        0.152357
     -10       1       4        1.981187        1.903602        0.072509
      -9       1       4        7.327609        7.236228        0.095780
      -8       1       4       12.389959       12.300406        0.142693
      -7       1       4        1.453476        1.456743        0.054281
      -6       1       4       12.796421       12.827315        0.144649
      -5       1       4       21.752237       21.911869        0.247151
      -4       1       4       13.053755       13.119070        0.157974
      -3       1       4       33.719991       34.273751        0.407986
      -2       1       4       41.954396       42.714283        0.507175
      -1       1       4       34.694739       35.768282        0.441522
       0       1       4       86.855712       79.750737        3.893568
       1       1       4       18.268936       18.348024        0.222904
       2       1       4        6.788701        6.861122        0.099392
       3       1       4        7.921029        7.772258        0.097690
       4       1       4        3.779777        3.901026        0.062666
       5       1       4       14.103461       14.056671        0.159549
       6       1       4       16.770065       16.658031        0.184719
       7       1       4       13.426748       13.380583        0.150315
       8       1       4       13.130625       13.176115        0.147301
       9       1       4        3.661994        3.663195        0.069729
      10       1       4        7.069230        7.095985        0.088203
      11       1       4        3.041126        2.999967        0.081662
     -11       2       4        7.641091        7.562936        0.095942
     -10       2       4       12.173953       12.312189        0.137625
      -9       2       4        1.359934        1.252198        0.084294
      -8       2       4        9.104491        9.030061        0.104928
      -7       2       4        4.228593        4.146324        0.060372
      -6       2       4        5.221073        5.276173        0.065415
      -5       2       4       12.091983       11.997916        0.145069
      -4       2       4       17.898938       17.712425        0.198716
      -3       2       4       11.683341       11.775823        0.142680
      -2       2       4       10.811015       10.719608        0.123854
      -1       2       4       33.750878       34.111142        0.399126
       0       2       4       30.597803       30.490654        0.353800
       1       2       4       10.001236        9.921693        0.117511
       2       2       4        2.593269        2.391276        0.054355
       3       2       4       21.461960       21.517900        0.244207
       4       2       4        8.915846        8.799091        0.108982
       5       2       4       17.595410       17.551923        0.210354
       6       2       4       15.722276       15.678967        0.173161
       7       2       4        1.623285        1.749457        0.064375
       8       2       4        8.652997        8.644131        0.106508
       9       2       4       13.836320       13.873356        0.151475
      10       2       4        2.833474        2.725583        0.077715
     -10       3       4        7.410474        7.461501        0.091155
      -9       3       4       10.643150       10.538026        0.119293
      -8       3       4        0.095818        0.438178        0.438178
      -7       3       4       19.946963       19.845151        0.218383
      -6       3       4        4.780768        4.837251        0.062421
      -5       3       4        7.756164        7.696038        0.088936
      -4       3       4       35.177232       34.855129        0.401101
      -3       3       4       15.258541       15.167729        0.170396
      -2       3       4        6.797456        6.834325        0.091625
      -1       3       4       17.087050       16.864163        0.189932
       0       3       4       16.985573       16.972920        0.192872
       1       3       4        6.413707        6.458638        0.080550
       2       3       4       33.281241       33.142722        0.372308
       3       3       4       23.475842       23.279605        0.257659
       4       3       4       15.846909       15.739441        0.175701
       5       3       4        4.478192        4.459596        0.066192
       6       3       4        1.245366        1.247718        0.072388
       7       3       4        8.646937        8.672773        0.099618
       8       3       4        7.592154        7.500733        0.096343
       9       3       4        5.950092        5.924778        0.095285
      -9       4       4        1.283562        1.141184        0.103590
      -8       4       4        7.744931        7.636295        0.090899
      -7       4       4        3.383015        3.269098        0.076293
      -6       4       4       14.950337       14.793580        0.163474
      -5       4       4       11.142380       11.026332        0.127250
      -4       4       4        1.902840        2.353487        0.047516
      -3       4       4       12.259785       12.217610        0.137461
      -2       4       4        1.549125        1.623083        0.048314
      -1       4       4        1.490155        1.474822        0.055421
       0       4       4        7.959865        7.910689        0.091866
       1       4       4        3.961922        3.920969        0.058198
       2       4       4       16.796742       16.715861        0.185585
       3       4       4       14.156146       13.996785        0.160962
       4       4       4        2.896512        2.859860        0.056683
       5       4       4       11.654202       11.495651        0.140917
       6       4       4        5.759930        5.724334        0.073139
       7       4       4        3.746771        3.745397        0.061921
       8       4       4        3.569301        3.655407        0.065978
      -8       5       4        0.841659        0.970773        0.116080
      -7       5       4        3.107875        3.124020        0.066276
      -6       5       4       14.038709       13.972473        0.158712
      -5       5       4       18.471903       18.565290        0.210999
      -4       5       4        1.682611        1.678184        0.064585
      -3       5       4        7.107767        7.064843        0.085588
      -2       5       4        4.253948        4.240873        0.059485
      -1       5       4        5.009467        5.003699        0.065784
       0       5       4       11.260120       11.200000        0.126608
       1       5       4       21.791659       21.742355        0.241657
       2       5       4        3.861374        3.870271        0.070929
       3       5       4        0.636251        0.603656        0.155102
       4       5       4       10.976718       10.886689        0.134945
       5       5       4        4.224781        4.303719        0.071108
       6       5       4        9.012416        8.935939        0.117039
       7       5       4        3.596982        3.630840        0.068818
      -6       6       4        4.100860        4.138236        0.063681
      -5       6       4        3.868537        3.972531        0.063311
      -4       6       4        4.321240        4.308712        0.067722
      -3       6       4        2.565210        2.686336        0.067672
      -2       6       4        0.630400        0.590339        0.219799
      -1       6       4        3.078650        3.115863        0.070029
       0       6       4        1.984858        1.973018        0.065611
       1       6       4        5.275690        5.301604        0.075419
       2       6       4        6.111029        6.172601        0.087537
       3       6       4        2.445810        2.490000        0.068534
       4       6       4        0.811528        0.792212        0.148939
       5       6       4        3.007358        2.896636        0.126835
     -12       1       5       10.170586       10.119289        0.118289
     -11       1       5        3.349715        3.334217        0.071396
     -10       1       5        7.076528        7.022891        0.086898
      -9       1       5        3.971005        4.064480        0.061357
      -8       1       5       10.843652       10.782857        0.121712
      -7       1       5        3.362818        3.394996        0.053290
      -6       1       5       22.096540       22.140009        0.249143
      -5       1       5       12.522498       12.395160        0.144038
      -4       1       5        0.505681        0.488876        0.140308
      -3       1       5       32.293198       32.671088        0.380842
      -2       1       5       10.189980       10.174969        0.131563
      -1       1       5        2.440975        2.276313        0.070276
       0       1       5       18.377772       18.869287        0.211849
       1       1       5       23.705787       23.856446        0.270857
       2       1       5       10.171879       10.171037        0.124147
       3       1       5        4.902683        5.141109        0.077908
       4       1       5       21.197757       21.062051        0.237786
       5       1       5        2.461106        2.467509        0.065364
       6       1       5       17.331877       17.328012        0.192377
       7       1       5       14.358346       14.498621        0.160908
       8       1       5        0.037329        0.288791        0.288791
       9       1       5        5.661448        5.648097        0.094900
      10       1       5        4.414263        4.392607        0.111953
     -11       2       5        3.348184        3.312401        0.126024
     -10       2       5        0.365851        0.500799        0.500799
      -9       2       5        5.663150        5.612486        0.083653
      -8       2       5       13.287454       13.133164        0.151254
      -7       2       5        7.227654        7.145068        0.085394
      -6       2       5        4.775263        4.687110        0.060772
      -5       2       5       30.084526       29.985496        0.344646
      -4       2       5        5.499571        5.590349        0.078997
      -3       2       5        3.616727        3.592492        0.058231
      -2       2       5        3.853611        4.054627        0.058504
      -1       2       5       49.893261       49.716396        0.590842
       0       2       5       15.765704       15.796835        0.181778
       1       2       5       21.231033       21.321351        0.238656
       2       2       5       27.838970       27.876334        0.315492
       3       2       5       17.759591       17.696327        0.210047
       4       2       5        1.718800        1.811325        0.068999
       5       2       5        8.788519        8.760422        0.102132
       6       2       5       22.397998       22.368058        0.246801
       7       2       5        2.045505        2.078172        0.061566
       8       2       5        6.315155        6.282277        0.079616
       9       2       5        4.143998        4.186645        0.066694
      10       2       5        7.421258        7.372042        0.105475
     -11       3       5        5.816963        5.889227        0.169612
     -10       3       5        0.600385        0.441362        0.279497
      -9       3       5        0.306893        0.434396        0.434396
      -8       3       5        2.202185        2.204019        0.063458
      -7       3       5       13.456087       13.361886        0.151663
      -6       3       5        1.823953        1.840652        0.048586
      -5       3       5        4.476260        4.354997        0.056509
      -4       3       5       12.130404       11.989996        0.135039
      -3       3       5       10.599138       10.469957        0.120078
      -2       3       5        5.842467        5.813003        0.076628
      -1       3       5        1.998100        2.084178        0.061977
       0       3       5        8.979972        9.027237        0.107932
       1       3       5       10.579905       10.521407        0.125735
       2       3       5        6.374479        6.284982        0.079017
       3       3       5        0.873424        0.802122        0.110168
       4       3       5        4.286978        4.185332        0.060407
       5       3       5       14.553873       14.421858        0.160021
       6       3       5        0.827768        0.779230        0.096735
       7       3       5        2.359072        2.308614        0.059548
       8       3       5        9.809427        9.710407        0.110980
       9       3       5        2.708754        2.786360        0.068640
      -9       4       5        0.527909        0.495379        0.495379
      -8       4       5        3.996063        3.980578        0.098439
      -7       4       5       11.032612       10.995454        0.123931
      -6       4       5       14.306747       14.302447        0.176585
      -5       4       5        8.431060        8.383734        0.097058
      -4       4       5        7.706104        7.672418        0.088949
      -3       4       5        1.444842        1.387840        0.054311
      -2       4       5       13.453069       13.343912        0.152248
      -1       4       5       17.745698       17.577258        0.199399
       0       4       5       19.860572       19.927117        0.219758
       1       4       5       16.423516       16.371927        0.183351
       2       4       5        9.807551        9.790046        0.115905
       3       4       5        1.158944        1.124055        0.092212
       4       4       5       10.274136       10.267911        0.118527
       5       4       5        9.826047        9.848959        0.116848
       6       4       5        8.643815        8.676001        0.113525
       7       4       5       10.489929       10.424970        0.117691
       8       4       5        3.835889        3.833145        0.066051
      -8       5       5        2.759201        2.884302        0.066874
      -7       5       5        2.276498        2.319267        0.069778
      -6       5       5        0.399146        0.380000        0.288348
      -5       5       5        1.113762        1.426254        0.075550
      -4       5       5        0.557026        0.628570        0.128870
      -3       5       5        2.426441        2.433393        0.056504
      -2       5       5        4.750722        4.576680        0.062923
      -1       5       5        1.032143        1.017399        0.083215
       0       5       5        4.028232        4.006495        0.059344
       1       5       5        4.665093        4.598043        0.065494
       2       5       5        2.639756        2.560215        0.056298
       3       5       5        3.200768        3.122755        0.062314
       4       5       5        3.315061        3.339611        0.063332
       5       5       5        1.358973        1.282108        0.100202
       6       5       5        0.206354        0.405463        0.278972
       7       5       5        0.180229        0.397618        0.283163
      -6       6       5        7.104594        7.188254        0.089522
      -5       6       5        2.766011        2.794316        0.085958
      -4       6       5        5.548600        5.514073        0.075599
      -3       6       5        2.048551        1.922836        0.072161
      -2       6       5        6.935262        7.049184        0.096919
      -1       6       5        2.038803        2.048902        0.075605
       0       6       5       12.340909       12.266214        0.142271
       1       6       5        7.883281        7.871086        0.097413
       2       6       5        1.117877        1.065411        0.099336
       3       6       5        4.273445        4.297441        0.067547
       4       6       5        3.728832        3.856423        0.066173
     -12       0       6        4.783196        5.343501        0.094310
     -11       0       6        1.816549        1.693842        0.166000
     -10       0       6        7.915597        8.067156        0.098906
      -9       0       6       11.307648       11.326518        0.133216
      -8       0       6        0.300295        0.412795        0.412795
      -7       0       6       36.211076       36.388460        0.404019
      -6       0       6       28.982734       28.974126        0.321029
      -5       0       6       24.369281       24.250155        0.279756
      -4       0       6       14.972718       15.145296        0.179335
      -3       0       6        7.937586        8.415521        0.113473
      -2       0       6       29.378379       29.804194        0.348125
      -1       0       6       31.723507       31.870833        0.424530
       0       0       6       70.573494       71.000211        1.585299
       1       0       6       33.636622       33.395209        0.407181
       2       0       6        4.411265        4.562784        0.177240
       3       0       6       53.894069       54.027123        0.684926
       4       0       6        8.246870        7.973958        0.102427
       5       0       6        5.806825        5.668421        0.099579
       6       0       6       14.692573       15.420117        0.190212
       7       0       6        2.470663        2.482237        0.071407
       8       0       6        4.912305        4.943278        0.088487
       9       0       6       11.935991       11.965367        0.140816
      10       0       6        9.611275        9.552539        0.112200
     -12       1       6        4.943981        4.807910        0.091450
     -11       1       6        1.057547        1.013065        0.120764
     -10       1       6        0.681122        0.459565        0.250520
      -9       1       6       10.752788       10.777755        0.121771
      -8       1       6        2.932725        3.009136        0.052888
      -7       1       6        9.904554        9.906109        0.111927
      -6       1       6       28.038719       28.109607        0.313564
      -5       1       6        4.564905        4.560702        0.068375
      -4       1       6       30.082821       29.725410        0.355698
      -3       1       6        1.454726        1.292826        0.057432
      -2       1       6        5.321684        5.397777        0.082610
      -1       1       6        1.595766        1.553737        0.060118
       0       1       6       39.248991       39.307378        0.474145
       1       1       6       32.242535       32.616714        0.377297
       2       1       6       46.102491       46.185387        0.572889
       3       1       6        4.785048        4.869600        0.067308
       4       1       6       14.224059       14.189433        0.162673
       5       1       6       20.410341       20.276587        0.229144
       6       1       6       10.432227       10.458967        0.118271
       7       1       6        2.297579        2.300739        0.060114
       8       1       6        4.707419        4.618333        0.067729
       9       1       6        6.398039        6.369615        0.085588
      10       1       6        6.436157        6.451124        0.099825
     -11       2       6        5.744207        5.766195        0.078928
     -10       2       6        0.335946        0.360555        0.360555
      -9       2       6       13.381874       13.295112        0.147869
      -8       2       6       17.251755       17.257462        0.189949
      -7       2       6        3.369376        3.396763        0.056404
      -6       2       6        2.366479        2.423180        0.048290
      -5       2       6       20.393181       20.264748        0.231026
      -4       2       6        5.442961        5.479507        0.070718
      -3       2       6       26.561300       26.408143        0.304312
      -2       2       6       19.083616       19.006841        0.214023
      -1       2       6        9.705671        9.733550        0.113467
       0       2       6        5.194995        5.198173        0.070600
       1       2       6       28.455360       28.477886        0.327575
       2       2       6        7.175893        7.282376        0.088003
       3       2       6       15.161968       15.081446        0.171046
       4       2       6        5.934185        5.919713        0.075314
       5       2       6       15.748570       15.665567        0.177830
       6       2       6        3.318378        3.336615        0.053019
       7       2       6        5.493367        5.532540        0.071954
       8       2       6        0.444165        0.632930        0.198073
       9       2       6        4.022317        4.025916        0.069908
      10       2       6        6.247074        6.314824        0.084575
     -10       3       6        7.667724        7.613672        0.092435
      -9       3       6        2.326692        2.397707        0.066120
      -8       3       6       13.216981       13.195075        0.145937
      -7       3       6        9.198902        9.121349        0.108746
      -6       3       6        5.615900        5.910838        0.071231
      -5       3       6        5.013329        4.883339        0.064003
      -4       3       6        6.572507        6.466375        0.077008
      -3       3       6        0.580838        1.141972        0.073702
      -2       3       6       43.548903       43.141395        0.494473
      -1       3       6       23.309276       23.168513        0.272662
       0       3       6        0.875959        1.150782        0.066993
       1       3       6       14.981995       14.912076        0.166907
       2       3       6        3.533274        3.404996        0.062841
       3       3       6       10.072133       10.203921        0.130193
       4       3       6       23.427508       23.394230        0.263731
       5       3       6       21.630013       21.610183        0.241046
       6       3       6        1.022399        1.069065        0.114811
       7       3       6        5.972326        5.958188        0.081539
       8       3       6        8.690513        8.760080        0.104099
       9       3       6        9.281900        9.402287        0.116761
      -9       4       6        6.509284        6.541559        0.081219
      -8       4       6        5.008374        4.972927        0.071192
      -7       4       6        4.714567        4.801354        0.073352
      -6       4       6        3.243690        3.160570        0.060989
      -5       4       6        0.182212        0.278747        0.227757
      -4       4       6       12.369288       12.165114        0.141803
      -3       4       6       11.552742       11.341517        0.127240
      -2       4       6        4.445385        4.502444        0.064990
      -1       4       6       20.692258       20.648971        0.232311
       0       4       6        5.700771        5.730445        0.070763
       1       4       6        6.416181        6.422694        0.077696
       2       4       6        4.296069        4.254292        0.061083
       3       4       6        1.225599        1.275853        0.058643
       4       4       6        8.426443        8.366600        0.097622
       5       4       6        6.681610        6.627443        0.094526
       6       4       6        2.030802        2.033175        0.064978
       7       4       6       12.710713       12.670043        0.140478
       8       4       6        4.483805        4.475824        0.068330
      -8       5       6        1.585618        1.658252        0.087965
      -7       5       6        6.420343        6.533376        0.084578
      -6       5       6        5.964924        5.945587        0.076430
      -5       5       6        6.901229        6.773256        0.082442
      -4       5       6        5.406658        5.369637        0.068411
      -3       5       6       13.884670       13.812313        0.156911
      -2       5       6        0.305283        0.269444        0.269444
      -1       5       6       12.980701       12.919752        0.146342
       0       5       6       19.725333       19.712940        0.220890
       1       5       6        0.989490        0.952155        0.092795
       2       5       6        3.098170        3.156660        0.056240
       3       5       6        9.025033        9.044391        0.105934
       4       5       6        7.110900        7.050816        0.086334
       5       5       6        5.804638        5.780484        0.078204
       6       5       6       15.637777       15.555063        0.181710
      -6       6       6        2.389208        2.521032        0.243357
      -5       6       6        2.207244        1.966672        0.098813
      -4       6       6        3.003155        3.095400        0.074556
      -3       6       6        2.193685        2.289039        0.067396
      -2       6       6        0.265984        0.572101        0.572101
      -1       6       6        6.963254        7.104154        0.087174
       0       6       6        0.450702        0.941754        0.109948
       1       6       6        4.631083        4.583667        0.072680
       2       6       6        1.296346        1.322460        0.083670
       3       6       6        2.009085        2.037989        0.065275
       4       6       6        0.536169        0.456289        0.250620
     -12       1       7        2.945712        2.916453        0.082463
     -11       1       7        2.719986        2.855749        0.082447
     -10       1       7       15.722740       15.669078        0.177467
      -9       1       7        9.468329        9.472803        0.108723
      -8       1       7       16.976338       16.964374        0.188797
      -7       1       7       16.430502       16.385054        0.186597
      -6       1       7        3.723222        3.759255        0.053854
      -5       1       7        2.321668        2.180527        0.058005
      -4       1       7       21.041639       21.073680        0.238374
      -3       1       7       42.121294       41.710910        0.494772
      -2       1       7       13.174330       13.016912        0.147569
      -1       1       7       45.565710       45.715752        0.547290
       0       1       7       13.064897       13.430934        0.161797
       1       1       7        9.674913        9.572722        0.111591
       2       1       7       12.108589       12.304877        0.141407
       3       1       7       12.256709       12.074767        0.142039
       4       1       7        6.595440        6.387566        0.081775
       5       1       7        4.920506        5.003599        0.074197
       6       1       7        7.833494        7.875722        0.094784
       7       1       7        2.630942        2.673182        0.063067
       8       1       7        1.291913        1.182497        0.089337
       9       1       7        8.226118        8.339604        0.099398
      10       1       7        0.335623        0.436578        0.365163
     -11       2       7        6.625055        6.615739        0.099912
     -10       2       7        2.602758        2.607604        0.106764
      -9       2       7        7.210069        7.249759        0.093014
      -8       2       7        5.722688        5.719790        0.073198
      -7       2       7       10.029946       10.055844        0.115019
      -6       2       7        1.113647        1.120536        0.049601
      -5       2       7       10.524291       10.519030        0.119030
      -4       2       7        5.947061        5.967998        0.075206
      -3       2       7       29.356343       29.024989        0.327254
      -2       2       7       13.257517       13.013839        0.149547
      -1       2       7        2.574573        2.543010        0.052729
       0       2       7       26.335432       26.523763        0.300681
       1       2       7       20.287842       20.260553        0.226831
       2       2       7       16.912412       17.017050        0.191177
       3       2       7        4.308856        4.381895        0.064720
       4       2       7       28.026946       28.133788        0.324437
       5       2       7        4.707494        4.746156        0.061607
       6       2       7        2.380392        2.366833        0.057569
       7       2       7        4.115593        4.203332        0.065942
       8       2       7       13.630319       13.622041        0.151332
       9       2       7        2.985679        3.067409        0.071946
     -10       3       7        1.728290        1.516707        0.092628
      -9       3       7       10.248351       10.315038        0.119450
      -8       3       7        7.401705        7.424082        0.107389
      -7       3       7        0.325656        0.251992        0.251992
      -6       3       7        6.254648        6.234501        0.077066
      -5       3       7        9.212626        9.102967        0.103467
      -4       3       7        5.133814        5.272002        0.064411
      -3       3       7        4.530590        4.513978        0.060440
      -2       3       7       20.528643       20.406862        0.226673
      -1       3       7        2.871695        3.034584        0.067110
       0       3       7        2.319125        2.331137        0.051291
       1       3       7        9.856311        9.806885        0.113847
       2       3       7       12.399868       12.186878        0.142793
       3       3       7        3.334794        3.298485        0.058114
       4       3       7        1.283926        1.296264        0.069642
       5       3       7        4.986003        4.913146        0.066291
       6       3       7        5.158997        5.134881        0.067929
       7       3       7        4.233573        4.246410        0.065740
       8       3       7        0.941622        0.864118        0.132613
       9       3       7        1.304017        1.267399        0.160963
      -9       4       7        2.210638        2.248488        0.075564
      -8       4       7        3.899740        4.000125        0.073294
      -7       4       7        4.885622        4.881086        0.069849
      -6       4       7        0.012640        0.455302        0.455302
      -5       4       7        2.488819        2.415016        0.053618
      -4       4       7        7.069669        7.039247        0.085040
      -3       4       7        9.299170        9.267038        0.105434
      -2       4       7       13.910072       13.864703        0.155947
      -1       4       7       12.259471       12.206556        0.136759
       0       4       7        0.911224        0.922280        0.081031
       1       4       7        2.563038        2.621488        0.061312
       2       4       7        9.730855        9.752692        0.112516
       3       4       7       17.011402       16.891122        0.190224
       4       4       7       14.480073       14.443338        0.166783
       5       4       7        9.951604        9.853020        0.115874
       6       4       7        3.284368        3.144678        0.081330
       7       4       7        0.681769        0.696491        0.183753
       8       4       7        4.837866        4.899184        0.070209
      -8       5       7        5.133273        5.069319        0.086549
      -7       5       7        1.846865        1.775472        0.078386
      -6       5       7        3.784690        3.760851        0.066396
      -5       5       7        3.741749        3.634694        0.060061
      -4       5       7        0.566815        0.617252        0.133310
      -3       5       7        4.632526        4.682627        0.064186
      -2       5       7        1.185539        1.095263        0.080078
      -1       5       7        2.231984        2.268832        0.056774
       0       5       7        0.330813        0.396989        0.220920
       1       5       7        2.232506        2.220158        0.060366
       2       5       7        1.107861        1.220615        0.103073
       3       5       7        4.962635        4.958427        0.066699
       4       5       7        0.810263        0.733553        0.143892
       5       5       7        2.608721        2.564820        0.089441
       6       5       7        3.984589        3.994121        0.071494
      -5       6       7        3.023140        3.101709        0.066236
      -4       6       7        7.171515        7.181574        0.086575
      -3       6       7        2.009579        2.046485        0.068557
      -2       6       7        4.394041        4.461166        0.072544
      -1       6       7        6.973320        6.994855        0.090002
       0       6       7        1.009066        0.955458        0.123893
       1       6       7        1.292171        1.193063        0.090294
       2       6       7        5.472595        5.448394        0.072336
       3       6       7        8.838884        8.837138        0.111428
       4       6       7        2.110386        2.178463        0.066805
     -12       0       8        1.029648        0.653146        0.369774
     -11       0       8       21.433054       21.582169        0.229183
     -10       0       8        9.596824        9.461290        0.137717
      -9       0       8        4.727469        4.687323        0.077985
      -8       0       8       16.106154       15.911945        0.189986
      -7       0       8        1.196774        1.183427        0.071087
      -6       0       8        2.370308        2.400187        0.069587
      -5       0       8       37.969889       38.109316        0.451913
      -4       0       8       54.470620       53.688733        0.669774
      -3       0       8       10.404935       10.585840        0.121137
      -2       0       8       47.241897       48.178522        0.598800
      -1       0       8       49.669340       49.797289        0.723467
       0       0       8       38.475105       38.540239        0.465838
       1       0       8       18.924225       18.812762        0.209805
       2       0       8       22.871288       22.841848        0.263761
       3       0       8        7.637207        7.359076        0.095124
       4       0       8        2.483167        2.256635        0.107495
       5       0       8       27.309011       27.099262        0.300941
       6       0       8        8.991922        8.926758        0.105023
       7       0       8       15.045576       15.117870        0.160598
       8       0       8       12.196629       12.205736        0.138839
       9       0       8        0.457499        0.667458        0.273630
      10       0       8        2.362048        2.339231        0.106788
     -11       1       8        2.652641        2.670225        0.106419
     -10       1       8       10.194329       10.207350        0.123700
      -9       1       8        5.000788        5.028916        0.074222
      -8       1       8        5.550858        5.531998        0.068849
      -7       1       8        0.030599        0.209523        0.209523
      -6       1       8        3.909407        3.991867        0.054101
      -5       1       8        9.362468        9.327111        0.108326
      -4       1       8       29.844560       29.832365        0.337281
      -3       1       8        6.903058        6.438167        0.080416
      -2       1       8       38.199091       38.238201        0.447329
      -1       1       8       21.458406       21.808026        0.247414
       0       1       8       11.718978       11.621101        0.143297
       1       1       8       21.596585       21.443414        0.240348
       2       1       8       15.297129       15.407790        0.173618
       3       1       8       13.868336       13.859293        0.164768
       4       1       8       12.004620       11.966202        0.141229
       5       1       8        2.761127        2.767237        0.049885
       6       1       8       14.789556       14.750254        0.172189
       7       1       8       15.606697       15.546382        0.175631
       8       1       8       10.093423       10.032447        0.115795
       9       1       8        3.031312        3.222732        0.080121
      10       1       8        2.664777        2.694513        0.129147
     -11       2       8        0.188493        0.389744        0.314910
     -10       2       8        6.891265        6.876991        0.095398
      -9       2       8       17.028187       17.056670        0.191914
      -8       2       8        5.940233        5.918784        0.073957
      -7       2       8        9.349047        9.220683        0.104983
      -6       2       8        8.311105        8.309573        0.094830
      -5       2       8        3.095607        3.245921        0.049673
      -4       2       8       20.549364       20.535579        0.236564
      -3       2       8       38.364980       38.119680        0.435731
      -2       2       8       12.243363       12.000000        0.136189
      -1       2       8       15.479882       15.391556        0.172489
       0       2       8        1.270422        1.529542        0.074379
       1       2       8        5.357971        5.392309        0.077048
       2       2       8       16.901899       16.812495        0.192327
       3       2       8       23.006195       22.890173        0.255465
       4       2       8        2.004948        1.901236        0.064174
       5       2       8        8.564321        8.462269        0.097044
       6       2       8        5.339492        5.323533        0.068440
       7       2       8        6.190505        6.143126        0.085404
       8       2       8        4.821338        4.823173        0.080389
       9       2       8        3.438507        3.459191        0.090660
     -10       3       8        5.633224        5.600536        0.084015
      -9       3       8        5.977944        5.903135        0.094090
      -8       3       8       10.786391       10.728933        0.123274
      -7       3       8        0.598661        0.584294        0.125492
      -6       3       8       14.518183       14.340502        0.159176
      -5       3       8        3.381174        3.394702        0.058087
      -4       3       8        1.079579        1.165461        0.052852
      -3       3       8        9.553630        9.529323        0.108654
      -2       3       8       11.541429       11.456876        0.129917
      -1       3       8        5.813476        5.798276        0.074640
       0       3       8       22.649616       22.551940        0.251940
       1       3       8       11.375686       11.412274        0.131317
       2       3       8        2.995837        2.876699        0.059822
       3       3       8       24.357628       24.283328        0.280203
       4       3       8       16.857062       16.745149        0.185257
       5       3       8        4.116535        4.138478        0.060856
       6       3       8        5.733138        5.675209        0.073959
       7       3       8        8.030077        8.067280        0.100034
       8       3       8        4.427601        4.514311        0.072239
      -9       4       8        4.877140        4.745103        0.076913
      -8       4       8        4.827241        4.800417        0.075271
      -7       4       8       11.765114       11.772001        0.135850
      -6       4       8        6.050899        6.018388        0.078355
      -5       4       8       11.404758       11.491301        0.131724
      -4       4       8        4.797917        4.802499        0.061508
      -3       4       8        1.704656        1.683033        0.048591
      -2       4       8        1.718034        1.741494        0.050577
      -1       4       8        6.525239        6.403358        0.078171
       0       4       8        5.403520        5.412947        0.066453
       1       4       8       17.615263       17.428712        0.201408
       2       4       8        5.203421        5.223217        0.066086
       3       4       8       10.304350       10.263528        0.116114
       4       4       8       10.463334       10.389899        0.123449
       5       4       8        0.589547        0.567803        0.189517
       6       4       8        0.708022        0.607042        0.201826
       7       4       8        0.503612        0.407676        0.277676
      -8       5       8        6.587230        6.690291        0.139032
      -7       5       8        0.311100        0.398121        0.315054
      -6       5       8        9.229397        9.292093        0.119635
      -5       5       8        5.693294        5.770529        0.074477
      -4       5       8        6.493418        6.550725        0.083268
      -3       5       8        1.775194        1.672752        0.061417
      -2       5       8        2.447988        2.468218        0.058591
      -1       5       8        2.093703        2.119245        0.060653
       0       5       8        5.847839        5.760122        0.081125
       1       5       8        6.441128        6.464673        0.079691
       2       5       8       19.485043       19.492563        0.215633
       3       5       8        2.914292        2.855521        0.059703
       4       5       8        3.344919        3.284052        0.065046
       5       5       8        6.326739        6.125684        0.080438
       6       5       8        1.777054        1.635451        0.107446
      -5       6       8        7.884814        7.958643        0.093848
      -4       6       8        2.788319        2.627014        0.061882
      -3       6       8        0.821946        0.916951        0.122345
      -2       6       8        3.230311        3.291960        0.067057
      -1       6       8        3.748486        3.770544        0.090326
       0       6       8        2.108692        2.146066        0.067509
       1       6       8        8.208855        8.253605        0.102961
       2       6       8        1.969818        1.940000        0.066687
       3       6       8        1.183735        1.058442        0.201763
     -11       1       9        5.713538        5.649425        0.080583
     -10       1       9        7.229779        7.230214        0.095510
      -9       1       9        9.595220        9.532995        0.109461
      -8       1       9        8.388254        8.449911        0.097666
      -7       1       9        7.378706        7.362608        0.084422
      -6       1       9       15.053759       15.135059        0.170434
      -5       1       9       37.063701       36.761529        0.414177
      -4       1       9       15.356591       15.292809        0.173285
      -3       1       9       17.605516       17.451361        0.195348
      -2       1       9       10.594154       10.567876        0.120867
      -1       1       9       29.929919       29.444524        0.335763
       0       1       9       13.802078       13.696715        0.155666
       1       1       9       31.040281       30.820934        0.348816
       2       1       9       30.236747       29.917386        0.335297
       3       1       9        2.879746        2.726169        0.070703
       4       1       9       10.306454       10.218121        0.131992
       5       1       9        3.128758        3.129792        0.049825
       6       1       9       13.338366       13.410444        0.148845
       7       1       9        0.619527        0.584466        0.201321
       8       1       9        7.149253        7.075875        0.097121
       9       1       9        3.330444        3.376389        0.077298
     -11       2       9        0.241764        0.503885        0.503885
     -10       2       9        8.462685        8.361041        0.108223
      -9       2       9        2.639911        2.756919        0.085496
      -8       2       9        2.698703        2.637404        0.063768
      -7       2       9        9.449643        9.325020        0.105855
      -6       2       9       12.743187       12.771061        0.142522
      -5       2       9        0.901429        0.878521        0.062372
      -4       2       9        8.465286        8.386358        0.106201
      -3       2       9       16.348806       16.224056        0.188471
      -2       2       9        9.342104        9.274966        0.107633
      -1       2       9        6.449264        6.415684        0.079676
       0       2       9       16.849700       16.690117        0.186178
       1       2       9        6.220409        6.085639        0.078144
       2       2       9       19.875869       19.973232        0.223295
       3       2       9        3.428957        3.453115        0.064309
       4       2       9        8.535582        8.585220        0.099467
       5       2       9        7.421432        7.419299        0.087246
       6       2       9       13.437620       13.382078        0.148786
       7       2       9       10.380052       10.486181        0.122302
       8       2       9        0.814462        0.828794        0.190359
       9       2       9        9.013257        8.965434        0.113372
     -10       3       9        2.187761        2.193034        0.107105
      -9       3       9        2.754689        2.874683        0.091393
      -8       3       9        5.320742        5.302264        0.071394
      -7       3       9        7.075863        7.075663        0.086814
      -6       3       9       12.826995       12.793748        0.144638
      -5       3       9        0.463565        0.337046        0.178616
      -4       3       9       13.854034       13.839798        0.155135
      -3       3       9        4.989769        5.255093        0.066162
      -2       3       9        6.372728        6.419735        0.076550
      -1       3       9        2.436123        2.487690        0.050560
       0       3       9       14.720802       14.540633        0.163568
       1       3       9        7.257002        7.096548        0.084844
       2       3       9        2.665059        2.628821        0.062345
       3       3       9       13.490343       13.640015        0.151872
       4       3       9        5.637026        5.638351        0.073191
       5       3       9        1.148543        1.160991        0.082891
       6       3       9        4.112735        4.400114        0.068024
       7       3       9        7.334132        7.242237        0.088916
       8       3       9        0.610326        0.852643        0.146314
      -9       4       9        3.039040        2.984694        0.080163
      -8       4       9        0.749383        0.601664        0.185011
      -7       4       9        5.371165        5.373918        0.072221
      -6       4       9        0.775031        0.848705        0.102783
      -5       4       9        0.281091        0.462817        0.462817
      -4       4       9        3.374387        3.394113        0.052855
      -3       4       9        1.609353        1.672961        0.052221
      -2       4       9        1.236809        1.235395        0.058322
      -1       4       9        2.671555        2.662743        0.048494
       0       4       9        5.729614        5.713143        0.069828
       1       4       9        7.988126        7.981980        0.092683
       2       4       9        5.979839        5.934644        0.073501
       3       4       9        7.190936        7.110345        0.084606
       4       4       9        2.289702        2.282258        0.056881
       5       4       9        6.393642        6.308169        0.078563
       6       4       9        6.332453        6.418878        0.093770
       7       4       9        7.391259        7.386542        0.092640
      -8       5       9        0.170673        0.507445        0.507445
      -7       5       9        0.470513        0.480937        0.301215
      -6       5       9        2.751922        2.795353        0.064639
      -5       5       9        3.948448        3.967619        0.063903
      -4       5       9        1.072351        0.833067        0.109188
      -3       5       9        4.852264        4.774411        0.065483
      -2       5       9        2.203982        2.251200        0.058325
      -1       5       9        6.051924        6.130334        0.079963
       0       5       9        0.907511        0.825530        0.108522
       1       5       9        1.990339        2.122569        0.061380
       2       5       9        5.467100        5.484250        0.072781
       3       5       9        1.477189        1.497865        0.084359
       4       5       9        0.014878        0.398372        0.258015
       5       5       9        1.412172        1.337610        0.080391
      -5       6       9        3.666760        3.635794        0.074334
      -4       6       9        0.969239        1.002397        0.107299
      -3       6       9        4.678585        4.777447        0.069581
      -2       6       9        4.093196        4.054997        0.069272
      -1       6       9        0.455428        0.419047        0.265424
       0       6       9        1.652791        1.510662        0.092389
       1       6       9        7.964231        7.926475        0.105349
       2       6       9        1.705527        1.668922        0.074180
     -11       0      10        6.478218        6.424095        0.091323
     -10       0      10        7.954344        7.975212        0.138056
      -9       0      10       16.417514       16.505454        0.172971
      -8       0      10        5.911650        5.821598        0.074686
      -7       0      10        2.670918        2.657969        0.083498
      -6       0      10       38.752824       38.737966        0.448542
      -5       0      10       22.832401       22.665613        0.277223
      -4       0      10        3.012773        2.917345        0.072665
      -3       0      10        4.602474        4.648010        0.068927
      -2       0      10       31.328526       30.733532        0.354098
      -1       0      10        4.037278        3.904485        0.077737
       0       0      10       45.106237       45.058296        0.557621
       1       0      10       58.729111       58.261222        0.920312
       2       0      10       13.105374       13.235936        0.153505
       3       0      10        2.432621        2.530929        0.112045
       4       0      10        4.692533        4.711051        0.073487
       5       0      10       19.166549       19.237204        0.218003
       6       0      10       13.310631       13.182944        0.166416
       7       0      10       17.716813       17.631506        0.183010
       8       0      10        2.121153        2.078846        0.084654
       9       0      10        8.565442        8.311438        0.129201
     -11       1      10        4.489090        4.466430        0.080772
     -10       1      10        5.689673        5.792064        0.091362
      -9       1      10        2.439031        2.479879        0.057236
      -8       1      10       13.703971       13.708756        0.153683
      -7       1      10       12.336504       12.371742        0.138182
      -6       1      10       16.181607       16.165395        0.181028
      -5       1      10       11.594636       11.593964        0.135779
      -4       1      10        0.472199        0.346266        0.210251
      -3       1      10        4.244473        4.219597        0.070501
      -2       1      10       12.840682       12.815615        0.144783
      -1       1      10        0.509727        0.494166        0.179364
       0       1      10       27.446409       27.313733        0.321697
       1       1      10       19.185223       19.211195        0.215142
       2       1      10       14.653428       14.667992        0.165234
       3       1      10       20.844968       20.668817        0.228416
       4       1      10        1.145112        1.223274        0.062757
       5       1      10        1.986421        2.092893        0.049905
       6       1      10        1.235609        1.341864        0.074465
       7       1      10        4.110733        4.186526        0.073255
       8       1      10        9.897037        9.925422        0.114408
       9       1      10        7.023641        6.949604        0.093512
     -11       2      10        2.387538        2.296476        0.110246
     -10       2      10        2.088566        2.022202        0.076360
      -9       2      10        5.302827        5.319304        0.077835
      -8       2      10        7.602824        7.621483        0.089219
      -7       2      10       20.165665       20.188858        0.222887
      -6       2      10        7.137500        7.037755        0.084051
      -5       2      10        0.119622        0.238328        0.221007
      -4       2      10       12.582141       12.518386        0.141796
      -3       2      10        7.585367        7.449497        0.089266
      -2       2      10       21.587703       21.440149        0.241800
      -1       2      10       30.949910       30.860817        0.344264
       0       2      10       11.596390       11.447270        0.134446
       1       2      10        4.879605        4.773468        0.066877
       2       2      10       19.771347       19.737528        0.224455
       3       2      10        7.626547        7.586699        0.089900
       4       2      10       14.552991       14.488271        0.165562
       5       2      10       14.335721       14.354790        0.159368
       6       2      10        2.852738        2.816665        0.057933
       7       2      10        2.258695        2.261349        0.075097
       8       2      10        9.058630        9.144507        0.107029
     -10       3      10        6.461366        6.388036        0.090893
      -9       3      10        5.150454        5.217566        0.073346
      -8       3      10        7.099685        7.204998        0.086431
      -7       3      10        7.761896        7.645979        0.091047
      -6       3      10        1.646250        1.658765        0.055456
      -5       3      10        5.792060        5.822886        0.070582
      -4       3      10       18.349960       18.235131        0.204324
      -3       3      10       10.272025       10.230347        0.118967
      -2       3      10       10.758299       10.744301        0.122154
      -1       3      10       12.888936       12.798828        0.146951
       0       3      10        2.612219        2.642991        0.052759
       1       3      10        1.965256        1.971776        0.063033
       2       3      10        3.625864        3.709313        0.060888
       3       3      10        1.191693        1.063532        0.076111
       4       3      10        7.130806        7.125518        0.085418
       5       3      10       14.102059       14.184851        0.157022
       6       3      10       13.094226       13.152186        0.145649
       7       3      10        3.150606        3.117194        0.067702
       8       3      10        3.777872        3.677499        0.071393
      -9       4      10        1.791926        1.647968        0.270761
      -8       4      10        1.301000        1.376081        0.089225
      -7       4      10        1.170583        1.075035        0.107512
      -6       4      10        3.219030        3.080779        0.063164
      -5       4      10       11.217082       11.148991        0.132640
      -4       4      10        3.939222        3.920204        0.057304
      -3       4      10       14.159299       14.156977        0.158406
      -2       4      10       11.268331       11.255665        0.126874
      -1       4      10        0.011853        0.403856        0.161576
       0       4      10        9.325196        9.305966        0.105911
       1       4      10        0.434747        0.268142        0.268142
       2       4      10        2.984853        3.017897        0.054166
       3       4      10        7.641861        7.703376        0.090558
       4       4      10        2.749955        2.771281        0.056820
       5       4      10        9.227720        9.202717        0.117950
       6       4      10        9.955415        9.953592        0.125622
       7       4      10        1.353963        1.261705        0.112880
      -7       5      10        5.354610        5.447476        0.077560
      -6       5      10        9.046357        8.939631        0.113590
      -5       5      10        4.325190        4.362683        0.065358
      -4       5      10        8.106527        8.189505        0.099326
      -3       5      10        4.882080        4.922906        0.066775
      -2       5      10        4.156006        4.246999        0.063699
      -1       5      10        8.800502        8.847429        0.103059
       0       5      10        1.021027        1.145993        0.084720
       1       5      10        3.471909        3.425347        0.061866
       2       5      10        4.402661        4.368638        0.065732
       3       5      10        0.576366        0.524976        0.197562
       4       5      10        8.977703        8.889994        0.124893
       5       5      10        1.016338        1.077311        0.102017
      -4       6      10        1.103916        1.037160        0.101425
      -3       6      10        4.054389        4.147288        0.068195
      -2       6      10        0.707172        0.931182        0.133122
      -1       6      10        1.631133        1.720058        0.077195
       0       6      10        7.990783        8.133019        0.104383
       1       6      10        5.910436        6.003332        0.080580
       2       6      10        0.086824        0.389358        0.268115
     -11       1      11        4.769847        4.767914        0.081230
     -10       1      11        3.125787        3.127955        0.084355
      -9       1      11        5.893541        5.848504        0.076503
      -8       1      11        2.926181        2.924346        0.050133
      -7       1      11       15.588101       15.512253        0.172762
      -6       1      11        4.679137        4.583885        0.058622
      -5       1      11        0.967263        0.927470        0.056838
      -4       1      11        3.011190        2.996732        0.057633
      -3       1      11       28.768705       28.410913        0.319990
      -2       1      11       20.598668       20.466069        0.227987
      -1       1      11       19.368007       19.347868        0.217264
       0       1      11       32.409297       32.179652        0.377294
       1       1      11        0.501697        0.535910        0.174663
       2       1      11        2.964389        2.928669        0.061423
       3       1      11        8.392026        8.370006        0.097521
       4       1      11       25.595557       25.666710        0.285615
       5       1      11       12.340605       12.284543        0.137527
       6       1      11       12.957863       12.932131        0.143855
       7       1      11        9.302520        9.278901        0.107914
       8       1      11        5.650315        5.641897        0.078085
     -11       2      11        3.482003        3.353058        0.083043
     -10       2      11        7.896821        7.950472        0.094073
      -9       2      11        0.374841        0.308869        0.308869
      -8       2      11       10.311443       10.233768        0.115962
      -7       2      11       10.881874       10.802315        0.121959
      -6       2      11        1.082371        1.062826        0.067839
      -5       2      11       14.482303       14.418044        0.161116
      -4       2      11        6.260737        6.239391        0.074977
      -3       2      11       10.981238       10.910545        0.124907
      -2       2      11        8.386821        8.332107        0.097970
      -1       2      11       19.467100       19.476396        0.215295
       0       2      11        2.611964        2.622461        0.061465
       1       2      11        6.645012        6.647105        0.085550
       2       2      11       12.875085       12.757351        0.143470
       3       2      11        6.929590        7.029580        0.085158
       4       2      11        2.495248        2.556854        0.056774
       5       2      11        7.399084        7.450906        0.094412
       6       2      11        5.482117        5.541299        0.077235
       7       2      11        7.314482        7.393308        0.093582
       8       2      11        0.871855        0.474552        0.474552
     -10       3      11        0.151914        0.471805        0.471805
      -9       3      11        2.447302        2.463108        0.072773
      -8       3      11        5.563387        5.707364        0.074957
      -7       3      11        1.183104        1.136970        0.076404
      -6       3      11        4.795017        4.801666        0.063840
      -5       3      11        1.717038        1.785077        0.048701
      -4       3      11       10.349812       10.378825        0.117246
      -3       3      11        2.698493        2.712361        0.049749
      -2       3      11       10.247771       10.210289        0.115241
      -1       3      11       14.730995       14.678556        0.164080
       0       3      11        2.739043        2.795139        0.047831
       1       3      11        8.997054        8.974352        0.102712
       2       3      11        1.007889        1.153386        0.077979
       3       3      11        9.157118        9.040686        0.107153
       4       3      11        1.339825        1.475263        0.068671
       5       3      11       10.612595       10.684568        0.124265
       6       3      11        3.130817        3.079010        0.065357
       7       3      11        0.050288        0.465403        0.465403
      -9       4      11        5.506153        5.600268        0.084110
      -8       4      11       11.019802       11.000000        0.122960
      -7       4      11        8.761149        8.820147        0.103382
      -6       4      11        5.947291        5.991744        0.078962
      -5       4      11        1.358877        1.300154        0.082492
      -4       4      11        0.802526        0.749466        0.103479
      -3       4      11        4.514559        4.435764        0.061635
      -2       4      11        9.670516        9.706544        0.110347
      -1       4      11        3.924735        3.929122        0.057172
       0       4      11        1.829807        1.879016        0.046913
       1       4      11        2.708323        2.639204        0.054209
       2       4      11        1.120489        1.162024        0.068498
       3       4      11        0.375704        0.404228        0.212916
       4       4      11        1.596733        1.540357        0.067672
       5       4      11        3.718362        3.771737        0.074305
       6       4      11        3.100836        3.123043        0.075832
      -7       5      11        7.149016        7.104717        0.087167
      -6       5      11        1.661095        1.758323        0.072589
      -5       5      11        0.488608        0.354542        0.304542
      -4       5      11        2.711510        2.734593        0.076775
      -3       5      11        2.736665        2.736987        0.081804
      -2       5      11        1.700331        1.693930        0.069861
      -1       5      11        2.883443        3.015858        0.067876
       0       5      11        4.500498        4.543787        0.064390
       1       5      11        2.211334        2.165225        0.060682
       2       5      11        1.316968        1.219057        0.082703
       3       5      11        0.048087        0.319218        0.287595
       4       5      11        6.348356        6.384904        0.086730
      -3       6      11        1.467115        1.461472        0.084555
      -2       6      11        5.824281        5.961627        0.081831
      -1       6      11        0.185938        0.411461        0.300106
       0       6      11        2.744957        2.620134        0.069702
       1       6      11        0.991502        1.049333        0.103817
     -11       0      12        3.720689        3.762579        0.089842
     -10       0      12        7.889625        7.804934        0.098314
      -9       0      12        0.071053        0.843682        0.174056
      -8       0      12        4.003838        4.029516        0.065049
      -7       0      12        5.240526        5.408974        0.071278
      -6       0      12        0.063987        2.361546        0.357800
      -5       0      12       15.038609       15.138362        0.166054
      -4       0      12       35.296213       35.028560        0.389853
      -3       0      12       27.246176       27.246835        0.318782
      -2       0      12        9.246477        9.307148        0.108724
      -1       0      12       23.987059       23.753526        0.260974
       0       0      12        8.310327        8.465341        0.110821
       1       0      12        5.624235        5.598214        0.119072
       2       0      12       19.898729       19.839103        0.224058
       3       0      12       37.801576       37.900660        0.411728
       4       0      12        3.796892        3.879691        0.065376
       5       0      12        9.523519        9.400106        0.110704
       6       0      12       22.071564       22.084384        0.241307
       7       0      12        9.684397        9.672642        0.121045
       8       0      12       11.516896       11.487384        0.124726
     -11       1      12        8.489803        8.419739        0.112092
     -10       1      12        4.518801        4.610098        0.076446
      -9       1      12        0.584503        0.644438        0.166944
      -8       1      12        3.152499        3.086503        0.060433
      -7       1      12        3.926086        3.877241        0.055069
      -6       1      12       14.742815       14.821269        0.164529
      -5       1      12       11.324285       11.314150        0.126657
      -4       1      12       20.558352       20.632741        0.230290
      -3       1      12       16.592723       16.548716        0.185342
      -2       1      12        6.989911        6.966922        0.085861
      -1       1      12       21.072359       21.057540        0.237598
       0       1      12        1.048303        1.027959        0.083343
       1       1      12        3.129766        3.299545        0.074487
       2       1      12       11.206577       11.214277        0.126445
       3       1      12        7.568309        7.514320        0.087948
       4       1      12        7.680248        7.721269        0.089756
       5       1      12       17.024679       16.928083        0.188011
       6       1      12        1.889498        1.887273        0.063267
       7       1      12        9.028617        9.029120        0.106844
       8       1      12        4.802771        4.805622        0.074871
     -11       2      12        3.703591        3.632079        0.088776
     -10       2      12        5.163507        5.162654        0.075612
      -9       2      12        4.141161        4.161009        0.067234
      -8       2      12        6.561025        6.517361        0.081757
      -7       2      12        6.429362        6.463822        0.081346
      -6       2      12        6.860945        6.827884        0.080218
      -5       2      12       11.154155       11.210263        0.125589
      -4       2      12        1.980399        2.021015        0.047034
      -3       2      12        3.302511        3.233574        0.049080
      -2       2      12       23.725703       23.786341        0.271452
      -1       2      12       13.300794       13.300752        0.150086
       0       2      12        9.349681        9.407231        0.109059
       1       2      12        8.732560        8.751000        0.100509
       2       2      12        1.450390        1.532612        0.050418
       3       2      12       10.573672       10.582060        0.120225
       4       2      12       23.040439       22.878593        0.252943
       5       2      12       10.699634       10.621676        0.119771
       6       2      12        4.195135        4.099390        0.064790
       7       2      12        1.353490        1.334391        0.120184
       8       2      12        0.641744        0.348569        0.348569
     -10       3      12        0.162916        0.474447        0.474447
      -9       3      12       14.911608       15.093707        0.167221
      -8       3      12       16.465298       16.426807        0.182732
      -7       3      12        2.314950        2.213617        0.056930
      -6       3      12        1.450900        1.992486        0.051816
      -5       3      12        1.900493        1.966876        0.049377
      -4       3      12        8.076576        8.005623        0.092153
      -3       3      12       14.838855       14.873130        0.167009
      -2       3      12       21.167742       21.054453        0.234031
      -1       3      12        1.079771        1.122274        0.054473
       0       3      12        6.004705        6.696118        0.082723
       1       3      12       13.428716       13.415290        0.152183
       2       3      12        4.421412        4.523384        0.059865
       3       3      12       13.109363       13.070578        0.145795
       4       3      12        0.113294        0.362353        0.242771
       5       3      12        1.819521        1.688875        0.069308
       6       3      12        2.620888        2.633913        0.086503
       7       3      12        4.345027        4.320995        0.084959
      -9       4      12        5.720455        5.661449        0.081574
      -8       4      12        9.666405        9.626474        0.117794
      -7       4      12        4.314097        4.412936        0.068629
      -6       4      12        7.831669        7.857162        0.093529
      -5       4      12        3.215710        3.232491        0.062633
      -4       4      12        1.257383        1.327403        0.068555
      -3       4      12        3.981042        3.879691        0.068129
      -2       4      12        0.833437        0.937283        0.087342
      -1       4      12       10.516958       10.401442        0.119419
       0       4      12       11.341812       11.371455        0.127791
       1       4      12        2.880265        2.962533        0.055576
       2       4      12       13.606883       13.612127        0.153301
       3       4      12        3.045492        3.060408        0.057826
       4       4      12        1.041173        1.115975        0.088600
       5       4      12        1.833915        1.667333        0.076076
       6       4      12        1.317962        1.184652        0.125360
      -7       5      12       11.635708       11.757551        0.131717
      -6       5      12        1.131228        1.082959        0.104951
      -5       5      12        7.826460        7.941977        0.094876
      -4       5      12        6.458097        6.418956        0.081449
      -3       5      12        8.230829        8.331266        0.097312
      -2       5      12        2.176339        2.202521        0.063573
      -1       5      12        8.692472        8.645172        0.102222
       0       5      12        6.620214        6.666783        0.081497
       1       5      12       10.933106       10.987265        0.126326
       2       5      12        2.055563        2.085018        0.081496
       3       5      12        2.996285        2.987022        0.064780
       4       5      12        3.239561        3.268180        0.077569
      -2       6      12        1.536896        1.510232        0.087031
      -1       6      12        0.880334        0.516527        0.308681
     -11       1      13        1.482401        1.638475        0.106809
     -10       1      13        7.834783        7.910436        0.096538
      -9       1      13        1.337850        1.286196        0.078802
      -8       1      13        0.354558        0.419643        0.187910
      -7       1      13        7.032575        6.990923        0.082812
      -6       1      13        5.060029        5.011686        0.062848
      -5       1      13        6.828432        6.806614        0.083446
      -4       1      13        8.945654        8.839400        0.101495
      -3       1      13        2.112467        2.049146        0.045599
      -2       1      13       12.992921       12.837835        0.146499
      -1       1      13        5.396343        5.384515        0.072453
       0       1      13       11.613207       11.537331        0.129877
       1       1      13        5.973436        5.966155        0.074211
       2       1      13       24.802661       24.761866        0.274726
       3       1      13       13.587461       13.618003        0.152863
       4       1      13        5.752208        5.647035        0.070118
       5       1      13        9.279334        9.256403        0.105720
       6       1      13        8.520126        8.563994        0.099598
       7       1      13        9.033143        9.078161        0.117636
       8       1      13        7.696691        7.764986        0.092567
     -10       2      13        7.822112        7.897405        0.099713
      -9       2      13       12.986506       12.899225        0.143834
      -8       2      13        3.267512        3.298181        0.060435
      -7       2      13        5.148557        5.205094        0.065833
      -6       2      13        1.085771        0.999500        0.070199
      -5       2      13       19.629505       19.489997        0.215403
      -4       2      13        4.199799        4.156681        0.058633
      -3       2      13       16.737215       16.630995        0.185327
      -2       2      13       12.612311       12.611899        0.143940
      -1       2      13        8.248621        8.178997        0.094135
       0       2      13        7.220467        7.206802        0.084092
       1       2      13       11.894187       11.917214        0.135449
       2       2      13       13.604469       13.590806        0.154660
       3       2      13        3.827671        3.923646        0.056994
       4       2      13       11.941690       11.887809        0.137490
       5       2      13        0.176805        0.394715        0.236918
       6       2      13        6.133269        6.094013        0.081859
       7       2      13        4.662672        4.745208        0.085702
     -10       3      13        1.253143        1.274480        0.117674
      -9       3      13        6.029816        6.105571        0.079959
      -8       3      13        2.899795        3.042105        0.066924
      -7       3      13        6.349761        6.369537        0.081294
      -6       3      13        5.824682        5.966490        0.073528
      -5       3      13        0.443284        0.570964        0.141313
      -4       3      13        2.285267        2.272092        0.050268
      -3       3      13        6.964931        6.996785        0.089760
      -2       3      13        4.467246        4.484529        0.059148
      -1       3      13        2.464287        2.414187        0.047565
       0       3      13        0.386259        0.376032        0.172316
       1       3      13       12.260188       12.251531        0.138315
       2       3      13        0.745058        0.820549        0.082511
       3       3      13        8.065821        7.994310        0.093804
       4       3      13        8.407345        8.379976        0.097706
       5       3      13        4.833882        4.814146        0.067989
       6       3      13        1.851610        1.846943        0.074234
      -8       4      13        7.700240        7.771937        0.100040
      -7       4      13        0.696150        0.555518        0.227036
      -6       4      13        8.562281        8.627746        0.107711
      -5       4      13        8.965596        8.867976        0.102476
      -4       4      13       12.246381       12.369721        0.138204
      -3       4      13       13.083334       13.034953        0.147750
      -2       4      13        7.553198        7.490127        0.088978
      -1       4      13        1.328273        1.283355        0.063068
       0       4      13        5.685316        5.704910        0.070729
       1       4      13        6.534938        6.551565        0.079162
       2       4      13        7.861439        7.906263        0.092365
       3       4      13        8.476010        8.475494        0.099755
       4       4      13        1.736949        1.730116        0.067467
       5       4      13        0.117821        0.489694        0.489694
      -6       5      13        1.845815        1.862471        0.087619
      -5       5      13        4.794150        4.695743        0.070486
      -4       5      13        1.686521        1.778736        0.071018
      -3       5      13        1.371213        1.320303        0.098501
      -2       5      13        5.606759        5.534709        0.081361
      -1       5      13        0.244991        0.402741        0.260614
       0       5      13        2.300751        2.355143        0.063572
       1       5      13        1.410822        1.445822        0.075384
       2       5      13        2.925314        3.049803        0.059653
       3       5      13        1.344690        1.430175        0.074668
     -11       0      14       13.559054       13.641114        0.138522
     -10       0      14        2.094410        2.067196        0.121534
      -9       0      14        3.239672        3.294086        0.078343
      -8       0      14       15.258777       15.173991        0.165327
      -7       0      14        7.423608        7.892085        0.093944
      -6       0      14       11.730970       11.686317        0.130366
      -5       0      14        1.850372        1.773894        0.065210
      -4       0      14        3.075084        3.074411        0.057061
      -3       0      14        9.627286        9.541122        0.109579
      -2       0      14       17.042437       17.074542        0.194673
      -1       0      14       15.900306       15.873563        0.175474
       0       0      14       16.539847       16.757088        0.184520
       1       0      14       21.121205       21.118475        0.229722
       2       0      14       22.490133       22.612165        0.255063
       3       0      14        4.392788        4.453201        0.070394
       4       0      14        0.560536        0.549636        0.208902
       5       0      14        9.022519        8.982706        0.134033
       6       0      14        4.731323        4.823795        0.081960
       7       0      14        8.009368        8.012428        0.118316
     -11       1      14        5.845284        5.799224        0.088357
     -10       1      14        9.805839        9.789280        0.124447
      -9       1      14        8.499363        8.574672        0.101125
      -8       1      14        1.663205        1.658945        0.065333
      -7       1      14        8.971274        8.953603        0.104252
      -6       1      14       10.840109       10.732195        0.120880
      -5       1      14       11.799737       11.647317        0.131676
      -4       1      14        9.283315        9.327969        0.106038
      -3       1      14        1.296824        1.310191        0.052336
      -2       1      14        9.832507        9.816364        0.111726
      -1       1      14       15.369713       15.436321        0.173621
       0       1      14        6.869032        6.803822        0.080505
       1       1      14       25.612935       25.577920        0.283652
       2       1      14        4.053631        4.054504        0.058756
       3       1      14        1.807164        1.883295        0.053076
       4       1      14        3.532997        3.484824        0.055101
       5       1      14        1.209963        1.297074        0.088686
       6       1      14        0.674112        0.618385        0.169832
       7       1      14       11.258618       11.246777        0.123379
     -10       2      14        8.535398        8.620789        0.102338
      -9       2      14        5.026829        5.083503        0.069722
      -8       2      14        7.784627        7.832816        0.094211
      -7       2      14        4.356042        4.260751        0.060751
      -6       2      14        5.835827        5.824946        0.072034
      -5       2      14        1.900700        1.909293        0.048621
      -4       2      14       10.946549       10.839742        0.123866
      -3       2      14        2.033527        2.157614        0.043353
      -2       2      14        8.475383        8.400357        0.095780
      -1       2      14        2.542910        2.540453        0.046199
       0       2      14       17.398086       17.404023        0.194432
       1       2      14        5.857028        5.871797        0.075160
       2       2      14        2.952963        3.026995        0.051815
       3       2      14        6.538553        6.435216        0.084625
       4       2      14        7.503098        7.533923        0.089798
       5       2      14        5.662256        5.636222        0.075737
       6       2      14       13.380531       13.419016        0.149126
       7       2      14        5.980210        5.973776        0.093385
      -9       3      14        5.731204        5.768449        0.084524
      -8       3      14        2.751589        2.636247        0.061796
      -7       3      14       11.030747       11.033585        0.126707
      -6       3      14       17.224380       17.083911        0.188941
      -5       3      14        2.080038        2.102617        0.053569
      -4       3      14       12.997088       12.900775        0.144208
      -3       3      14       19.209007       19.144451        0.213524
      -2       3      14        5.145734        5.038154        0.063921
      -1       3      14       11.863121       11.870973        0.133426
       0       3      14       12.145387       12.118168        0.138185
       1       3      14        8.827482        8.843529        0.106138
       2       3      14        6.712859        6.655449        0.084909
       3       3      14       16.117737       16.081667        0.177579
       4       3      14        0.407037        0.319374        0.319374
       5       3      14       12.553998       12.597222        0.142504
       6       3      14        0.587238        0.513712        0.242972
      -8       4      14        0.070514        0.431161        0.286939
      -7       4      14        4.271015        4.306158        0.071185
      -6       4      14        8.612137        8.600349        0.101643
      -5       4      14        6.190010        6.274233        0.079881
      -4       4      14       10.981952       10.995908        0.133128
      -3       4      14        5.608600        5.503908        0.073991
      -2       4      14        6.783349        6.827152        0.083933
      -1       4      14        4.268185        4.298488        0.061744
       0       4      14        0.703102        0.672309        0.126599
       1       4      14        3.065616        3.065029        0.059201
       2       4      14        6.533594        6.553015        0.082157
       3       4      14        4.122185        4.067677        0.063055
       4       4      14       10.689788       10.619793        0.120269
      -6       5      14        3.561678        3.447173        0.079087
      -5       5      14       16.305830       16.457521        0.177779
      -4       5      14        8.466905        8.580967        0.102760
      -3       5      14        2.961283        3.066822        0.069791
      -2       5      14        3.673922        3.589847        0.080288
      -1       5      14        3.136092        3.071172        0.073623
       0       5      14        8.711634        8.817256        0.102613
       1       5      14       10.315611       10.333441        0.115809
       2       5      14       10.014152       10.000000        0.112129
     -10       1      15        0.445245        0.470000        0.470000
      -9       1      15        1.738372        1.653390        0.076305
      -8       1      15        9.216302        9.190375        0.105718
      -7       1      15        8.464806        8.434690        0.099584
      -6       1      15        4.286121        4.345688        0.060480
      -5       1      15       14.471762       14.384367        0.161146
      -4       1      15        0.794816        0.800562        0.076753
      -3       1      15        0.892731        0.919239        0.075023
      -2       1      15        7.705074        7.697987        0.089045
      -1       1      15        7.418354        7.459021        0.086708
       0       1      15        4.317847        4.249353        0.061155
       1       1      15        4.606493        4.686897        0.064019
       2       1      15        5.298887        5.305375        0.070110
       3       1      15        3.932240        3.968753        0.072216
       4       1      15        7.030282        6.994712        0.083417
       5       1      15        9.709044        9.792803        0.111068
       6       1      15        3.269450        3.283900        0.063341
       7       1      15       10.916834       10.977249        0.135201
     -10       2      15        0.588097        0.483632        0.284635
      -9       2      15        1.584982        1.466254        0.101190
      -8       2      15        0.875938        0.918259        0.130731
      -7       2      15       14.914472       14.805067        0.163687
      -6       2      15        3.876640        3.864971        0.058529
      -5       2      15        7.937758        7.939836        0.091843
      -4       2      15       13.563546       13.460683        0.150161
      -3       2      15       12.275708       12.187699        0.136558
      -2       2      15        3.465283        3.408225        0.049356
      -1       2      15        8.109214        8.042201        0.093239
       0       2      15       22.553619       22.471760        0.254424
       1       2      15        2.143664        2.143968        0.060102
       2       2      15        8.175801        8.076323        0.094156
       3       2      15        2.545784        2.634919        0.059264
       4       2      15       11.792128       11.750745        0.131795
       5       2      15        0.273891        0.488774        0.488774
       6       2      15        9.131452        9.126116        0.116066
      -9       3      15        3.679715        3.953100        0.072250
      -8       3      15        1.603711        1.633922        0.096066
      -7       3      15        5.071722        5.018665        0.069322
      -6       3      15        8.205270        8.255362        0.096318
      -5       3      15        3.535502        3.512407        0.063494
      -4       3      15        5.495450        5.554368        0.071576
      -3       3      15        2.884553        2.950983        0.053588
      -2       3      15        7.736051        7.668768        0.091895
      -1       3      15        5.605538        5.638440        0.074808
       0       3      15        1.107103        1.248719        0.067280
       1       3      15        2.183874        2.188675        0.057197
       2       3      15        5.246995        5.225514        0.067317
       3       3      15        4.952823        5.085961        0.067694
       4       3      15        0.129010        0.422729        0.422729
       5       3      15        2.115611        2.048170        0.069711
      -8       4      15        3.987216        4.087787        0.115759
      -7       4      15        8.225798        8.178325        0.102064
      -6       4      15       11.025923       11.053054        0.133347
      -5       4      15        8.470367        8.542833        0.106839
      -4       4      15        2.152150        2.037646        0.071151
      -3       4      15        0.279207        0.336303        0.336303
      -2       4      15        7.433543        7.507197        0.089717
      -1       4      15       14.286158       14.306991        0.162381
       0       4      15       11.879423       11.876868        0.133785
       1       4      15        9.958575        9.957309        0.113478
       2       4      15        5.503983        5.471106        0.073514
       3       4      15        0.387122        0.466154        0.466154
       4       4      15        5.260655        5.339476        0.069941
      -5       5      15        0.698876        0.689928        0.240483
      -4       5      15        1.154692        0.883346        0.163207
      -3       5      15        0.355342        0.572364        0.227255
      -2       5      15        0.839261        0.942974        0.163872
      -1       5      15        2.527964        2.564878        0.078314
       0       5      15        3.036728        3.050066        0.065740
       1       5      15        1.011639        0.996193        0.099867
     -10       0      16        3.905360        3.970894        0.202075
      -9       0      16       10.648761       10.777755        0.138676
      -8       0      16        8.011419        8.026332        0.099226
      -7       0      16        6.151166        6.083420        0.081337
      -6       0      16       26.130114       26.242142        0.285062
      -5       0      16        0.787889        0.881816        0.151885
      -4       0      16       17.452179       17.184586        0.189587
      -3       0      16        8.447831        8.385881        0.099265
      -2       0      16        7.812716        7.771036        0.094644
      -1       0      16       10.977906       10.889444        0.133051
       0       0      16        7.575534        7.742093        0.107369
       1       0      16        8.051000        8.092342        0.096468
       2       0      16       13.660453       13.643680        0.153684
       3       0      16        7.646642        7.551093        0.092272
       4       0      16       15.888245       15.914459        0.180419
       5       0      16        9.016292        9.003888        0.106978
       6       0      16        3.336499        3.424179        0.147290
     -10       1      16        2.263897        2.337114        0.093991
      -9       1      16        3.700900        3.686326        0.069283
      -8       1      16        6.819135        6.796396        0.084541
      -7       1      16        5.501075        5.568662        0.079127
      -6       1      16        1.765857        1.795717        0.060897
      -5       1      16       17.003158       16.946681        0.187505
      -4       1      16       10.779719       10.710742        0.121125
      -3       1      16       13.013138       12.865846        0.144604
      -2       1      16        2.362439        2.388954        0.046284
      -1       1      16        5.746872        5.786104        0.070686
       0       1      16        4.409178        4.399204        0.060656
       1       1      16       11.065181       11.013628        0.124643
       2       1      16        1.616523        1.466254        0.069221
       3       1      16       17.569131       17.531400        0.191850
       4       1      16        4.147570        4.104997        0.061978
       5       1      16        0.705122        0.468935        0.198011
       6       1      16       11.808562       11.780917        0.140470
     -10       2      16        1.941549        1.853321        0.100039
      -9       2      16        7.215614        7.211657        0.101875
      -8       2      16       14.091953       14.166863        0.156153
      -7       2      16        8.105392        8.225935        0.103189
      -6       2      16        1.364049        1.408226        0.076873
      -5       2      16        4.132133        4.134852        0.065577
      -4       2      16        7.328167        7.449362        0.092529
      -3       2      16        8.793298        8.740824        0.100048
      -2       2      16       14.112598       14.023908        0.156681
      -1       2      16        0.534216        0.405093        0.194142
       0       2      16        3.797938        3.755396        0.061347
       1       2      16        5.459193        5.461502        0.070862
       2       2      16        8.248105        8.203719        0.095945
       3       2      16        3.191265        3.167175        0.062340
       4       2      16        3.536483        3.419064        0.065111
       5       2      16        7.957581        7.903923        0.100655
       6       2      16        6.452669        6.541024        0.089745
      -9       3      16        4.064058        4.026040        0.073067
      -8       3      16        9.746939        9.675329        0.116459
      -7       3      16       10.962157       10.981348        0.124553
      -6       3      16        3.140596        3.140032        0.060162
      -5       3      16        0.098142        0.517107        0.517107
      -4       3      16        4.695135        4.613784        0.069337
      -3       3      16        0.129670        0.431393        0.221870
      -2       3      16       13.234851       13.213629        0.148408
      -1       3      16       24.809712       24.690281        0.273894
       0       3      16        2.501921        2.501260        0.056428
       1       3      16        1.273405        1.284134        0.100242
       2       3      16        4.444390        4.480290        0.062825
       3       3      16        6.595986        6.637545        0.085446
       4       3      16       11.156723       11.187046        0.133540
       5       3      16       13.336528       13.292479        0.155889
      -7       4      16        7.203866        7.356426        0.094814
      -6       4      16        1.639125        1.721772        0.092386
      -5       4      16        0.094028        0.476760        0.476760
      -4       4      16        3.196935        3.182766        0.073586
      -3       4      16        4.706728        4.685189        0.069997
      -2       4      16        8.923135        8.936554        0.107511
      -1       4      16        4.757988        4.758676        0.073487
       0       4      16        9.506307        9.563734        0.108788
       1       4      16        8.306534        8.257845        0.097208
       2       4      16        0.101615        0.501099        0.501099
       3       4      16        3.588589        3.540763        0.068444
      -4       5      16        0.619187        0.784729        0.181571
      -3       5      16        9.839605        9.828988        0.113999
      -2       5      16        8.559880        8.615974        0.104393
      -1       5      16        1.060848        1.061932        0.190554
       0       5      16       11.483481       11.406577        0.129609
     -10       1      17        9.012896        9.125404        0.115632
      -9       1      17       13.924473       13.820275        0.152064
      -8       1      17        6.099147        6.121438        0.078343
      -7       1      17       10.955194       10.975427        0.126464
      -6       1      17        2.330330        2.321271        0.059391
      -5       1      17        9.353783        9.261263        0.106210
      -4       1      17        4.890739        4.891114        0.064003
      -3       1      17       17.730726       17.615334        0.196379
      -2       1      17       12.754343       12.690548        0.144233
      -1       1      17        3.003575        3.136048        0.052966
       0       1      17       10.233734       10.235722        0.116433
       1       1      17        4.432689        4.479397        0.065555
       2       1      17        4.832664        4.904080        0.069724
       3       1      17        2.570928        2.727655        0.075052
       4       1      17        6.794884        6.777389        0.084632
       5       1      17        0.697699        0.401871        0.235738
      -9       2      17        6.724408        6.779233        0.086849
      -8       2      17        3.296561        3.260215        0.071171
      -7       2      17        3.336190        3.336016        0.067683
      -6       2      17        7.089940        7.109501        0.094232
      -5       2      17        6.520003        6.375892        0.079544
      -4       2      17        6.306002        6.263785        0.076459
      -3       2      17        2.287793        2.358877        0.048574
      -2       2      17       17.157579       17.104093        0.189307
      -1       2      17        0.492468        0.558391        0.151328
       0       2      17        0.273527        0.433359        0.217257
       1       2      17        4.589844        4.629363        0.066579
       2       2      17       15.734363       15.726411        0.177134
       3       2      17        6.059531        6.088432        0.077275
       4       2      17        5.302287        5.279773        0.071510
       5       2      17       11.543405       11.596120        0.128775
      -8       3      17        9.452008        9.456638        0.117045
      -7       3      17        0.988221        1.167176        0.111998
      -6       3      17        1.849798        1.839701        0.080014
      -5       3      17        0.734255        0.918041        0.118354
      -4       3      17        8.862850        8.845394        0.105429
      -3       3      17        2.515541        2.519008        0.060329
      -2       3      17        4.851869        4.896019        0.067769
      -1       3      17        7.922804        8.010743        0.094367
       0       3      17        5.206379        5.204325        0.070126
       1       3      17        2.910563        2.970656        0.065368
       2       3      17        1.106592        1.004291        0.100466
       3       3      17        6.183486        6.165387        0.076791
       4       3      17        3.981389        3.929885        0.066856
      -6       4      17        0.776474        0.487134        0.289904
      -5       4      17        3.632768        3.578966        0.080109
      -4       4      17        5.038994        4.951262        0.095544
      -3       4      17        7.634697        7.699805        0.092703
      -2       4      17        7.731548        7.627188        0.092734
      -1       4      17        7.493184        7.403648        0.087911
       0       4      17        2.089712        2.053607        0.069016
       1       4      17        4.737877        4.774830        0.068876
       2       4      17        5.850083        5.892198        0.080056
      -9       0      18        1.232497        1.384124        0.128059
      -8       0      18        3.638376        3.592771        0.085635
      -7       0      18        6.347638        6.241715        0.087204
      -6       0      18        9.074762        8.988048        0.105312
      -5       0      18       11.873696       11.830469        0.148432
      -4       0      18       26.485607       26.262330        0.281761
      -3       0      18       13.354019       13.321411        0.150610
      -2       0      18        5.194068        5.088320        0.074539
      -1       0      18       17.868704       17.885749        0.192529
       0       0      18        1.735857        3.145219        0.132828
       1       0      18       21.572740       21.586338        0.219776
       2       0      18        5.298152        5.326725        0.111843
       3       0      18        7.331748        7.461702        0.109288
       4       0      18        0.968302        0.917442        0.208147
       5       0      18        3.181026        3.098968        0.100768
      -9       1      18        5.998320        6.065476        0.086346
      -8       1      18        7.508967        7.424217        0.089232
      -7       1      18        1.031753        0.992975        0.120851
      -6       1      18        1.885610        1.936492        0.062565
      -5       1      18        1.650794        1.768644        0.063886
      -4       1      18        2.274241        2.234883        0.056764
      -3       1      18       14.302459       14.310486        0.158807
      -2       1      18        6.706814        6.758476        0.081800
      -1       1      18        8.959965        8.909994        0.104598
       0       1      18       11.625176       11.729024        0.130748
       1       1      18        4.717493        4.655427        0.068489
       2       1      18       10.671749       10.733126        0.121340
       3       1      18        3.916112        3.898974        0.068308
       4       1      18        1.539991        1.557979        0.092783
       5       1      18        5.493556        5.501000        0.076242
      -9       2      18        8.928625        8.995165        0.119975
      -8       2      18        8.633103        8.683720        0.101063
      -7       2      18        5.057521        5.046979        0.073148
      -6       2      18       10.167237       10.134101        0.119112
      -5       2      18        5.119172        5.141401        0.069912
      -4       2      18        6.442088        6.500231        0.080885
      -3       2      18       15.226290       15.331993        0.170199
      -2       2      18       12.166232       12.298780        0.137366
      -1       2      18        5.424380        5.362649        0.071146
       0       2      18        7.957009        7.851051        0.093152
       1       2      18        0.929238        0.915205        0.109165
       2       2      18        3.491471        3.429140        0.074144
       3       2      18       10.624056       10.600472        0.119537
       4       2      18        5.446962        5.480055        0.076167
      -8       3      18        0.474948        0.545802        0.495802
      -7       3      18        7.348626        7.291296        0.089283
      -6       3      18        6.824851        6.756848        0.086016
      -5       3      18        8.292667        8.211821        0.103122
      -4       3      18        3.709839        3.786555        0.067281
      -3       3      18        4.398696        4.326662        0.066732
      -2       3      18        7.022305        7.045566        0.084532
      -1       3      18        2.493276        2.378697        0.060961
       0       3      18        5.046883        5.270009        0.072799
       1       3      18       14.066830       13.996785        0.156988
       2       3      18        2.827993        2.899552        0.064803
       3       3      18        3.342465        3.613447        0.066054
      -5       4      18        9.518597        9.525492        0.116666
      -4       4      18        3.390492        3.524486        0.076588
      -3       4      18        4.768993        4.729271        0.075992
      -2       4      18        2.462155        2.487207        0.066897
      -1       4      18        0.390383        0.475815        0.224022
       0       4      18        3.637791        3.678043        0.068195
       1       4      18        2.061665        1.926707        0.092831
      -9       1      19        3.901398        3.833536        0.072951
      -8       1      19        0.171715        0.508527        0.508527
      -7       1      19       11.982799       11.885285        0.139648
      -6       1      19        7.940427        7.921868        0.093395
      -5       1      19       14.794239       14.817557        0.167642
      -4       1      19       16.827223       16.711373        0.182913
      -3       1      19        1.183494        1.310343        0.078434
      -2       1      19        3.022781        3.046637        0.068232
      -1       1      19        7.250056        7.247344        0.088364
       0       1      19       16.470626       16.502121        0.180356
       1       1      19        7.948320        7.909488        0.094119
       2       1      19       13.474418       13.485548        0.154006
       3       1      19        6.412914        6.399297        0.097472
       4       1      19        2.703059        2.672302        0.082322
      -8       2      19        4.484930        4.527803        0.070786
      -7       2      19        1.226656        1.159828        0.112689
      -6       2      19        3.745793        3.637857        0.066862
      -5       2      19        7.808816        7.835305        0.092695
      -4       2      19        5.731033        5.788178        0.075035
      -3       2      19        1.380424        1.370365        0.080442
      -2       2      19        6.640735        6.669183        0.080860
      -1       2      19        4.686044        4.706697        0.070967
       0       2      19        8.132909        8.122438        0.095483
       1       2      19        5.668469        5.595534        0.073668
       2       2      19        0.662502        0.531131        0.202345
       3       2      19        8.830163        8.824908        0.101033
      -7       3      19        0.868148        0.940957        0.156483
      -6       3      19        9.150256        9.303548        0.121772
      -5       3      19        5.664052        5.676707        0.083228
      -4       3      19        0.248273        0.352420        0.352420
      -3       3      19        7.486671        7.587028        0.092297
      -2       3      19        2.781599        2.867787        0.069180
      -1       3      19        4.654650        4.695104        0.070820
       0       3      19        1.429675        1.412338        0.085990
       1       3      19        9.012706        9.006775        0.108742
       2       3      19        1.336890        1.158145        0.123834
      -4       4      19        0.033920        0.395854        0.331822
      -3       4      19        1.245813        1.262894        0.111981
      -2       4      19        1.194813        1.022252        0.137549
      -1       4      19        1.869417        1.824637        0.103300
      -8       0      20       15.035010       15.102980        0.156074
      -7       0      20        1.699219        1.625238        0.126372
      -6       0      20        7.303635        7.252655        0.097097
      -5       0      20       23.144579       23.074878        0.277729
      -4       0      20        0.263245        0.398121        0.353399
      -3       0      20        7.268564        7.132671        0.090797
      -2       0      20        9.492670        9.424489        0.135625
      -1       0      20       15.293579       15.303921        0.158295
       0       0      20        7.537637        7.931961        0.104573
       1       0      20       22.016101       22.094796        0.237074
       2       0      20       10.070616       10.271806        0.115527
       3       0      20       14.022945       14.082968        0.242809
      -8       1      20        2.508659        2.445465        0.065864
      -7       1      20        4.886106        4.876884        0.083868
      -6       1      20       12.266792       12.164292        0.136823
      -5       1      20        1.745191        1.753197        0.072067
      -4       1      20        8.036075        8.070316        0.095543
      -3       1      20        3.363412        3.290441        0.069261
      -2       1      20        2.313465        2.252865        0.078307
      -1       1      20        3.837704        3.891786        0.074850
       0       1      20        4.076793        4.263449        0.104243
       1       1      20        5.296204        5.336197        0.076539
       2       1      20       11.709857       11.701282        0.141870
       3       1      20        1.579020        1.449793        0.089573
      -7       2      20       11.279298       11.315918        0.132448
      -6       2      20       10.594259       10.565983        0.118974
      -5       2      20        0.237181        0.374967        0.374967
      -4       2      20        0.754652        0.686731        0.176339
      -3       2      20        4.320092        4.385544        0.067559
      -2       2      20        6.164135        6.079638        0.081472
      -1       2      20       16.224603       16.126686        0.176137
       0       2      20       11.781287       11.769027        0.130299
       1       2      20        1.644363        1.546157        0.082360
       2       2      20        3.227382        3.349776        0.065724
      -6       3      20        2.321656        2.216506        0.085192
      -5       3      20        1.249904        1.255508        0.123828
      -4       3      20        5.816250        5.723198        0.088041
      -3       3      20        4.828356        4.911212        0.072617
      -2       3      20        9.154630        9.103021        0.109246
      -1       3      20        1.149588        1.088669        0.122180
       0       3      20        8.198667        8.249970        0.102884
       1       3      20        1.206027        1.296534        0.135241
      -7       1      21        4.064567        4.103413        0.069556
      -6       1      21        8.371096        8.273210        0.097086
      -5       1      21        2.319087        2.195313        0.070625
      -4       1      21        2.899650        2.848157        0.091674
      -3       1      21        6.630822        6.628725        0.091677
      -2       1      21       17.726394       17.494571        0.189658
      -1       1      21        8.636873        8.518803        0.102568
       0       1      21        9.350178        9.287303        0.128591
       1       1      21        7.258474        7.288621        0.111575
       2       1      21        7.203541        7.222742        0.104104
      -6       2      21        2.922135        2.740930        0.079540
      -5       2      21        1.063917        1.166319        0.106225
      -4       2      21        4.952906        4.874526        0.075046
      -3       2      21        7.750780        7.711744        0.095512
      -2       2      21        1.775730        1.797749        0.090206
      -1       2      21        2.351734        2.464610        0.093218
       0       2      21        8.485911        8.418967        0.098210
       1       2      21        3.575267        3.591935        0.074976
      -4       3      21        2.941442        2.931672        0.074365
      -3       3      21        5.917351        6.133433        0.087525
      -2       3      21        0.082442        0.461194        0.461194
      -1       3      21        8.418997        8.378962        0.104060
      -7       0      22        1.611097        1.487111        0.150362
      -6       0      22        3.867464        4.022686        0.100441
      -5       0      22        1.092208        1.012867        0.197883
      -4       0      22        2.702403        2.610249        0.097521
      -3       0      22       22.955530       22.921824        0.228212
      -2       0      22        4.891238        5.072968        0.112121
      -1       0      22        1.935320        1.872271        0.167337
       0       0      22        9.387699        9.521029        0.135189
       1       0      22        4.866621        4.697765        0.129396
      -6       1      22        2.811346        2.733880        0.083465
      -5       1      22        2.808021        2.808558        0.067372
      -4       1      22       11.035319       11.094593        0.126002
      -3       1      22        3.419590        3.527605        0.107956
      -2       1      22        7.772546        7.981228        0.145796
      -1       1      22        8.236439        8.130806        0.095944
       0       1      22        4.781609        4.922804        0.113022
       1       1      22        4.112267        4.106337        0.073844
      -5       2      22        7.378102        7.414310        0.093245
      -4       2      22        4.641385        4.701064        0.078835
      -3       2      22        0.207587        0.627057        0.627057
      -2       2      22        7.263939        7.286975        0.091976
      -1       2      22       10.229717       10.150369        0.121910
       0       2      22        1.538983        1.586348        0.101525
      -5       1      23        1.089926        0.970206        0.136660
      -4       1      23        7.194381        7.196874        0.093565
      -3       1      23        3.216471        3.323251        0.180800
      -2       1      23        0.061485        0.572364        0.572364
      -1       1      23        2.974670        3.217452        0.138979

# start Validation Reply Form
_vrf_PLAT417_HAR_BLYP_oxa07_05
;
PROBLEM: Short Inter D-H..H-D
RESPONSE: This is a very strong hydrogen bond and this is the reason why
the distance is so short.
;
# end Validation Reply Form
