# Supplementary material for: On the accuracy and precision of X-ray and neutron diffraction results as a function of resolution and the electron density model
Source: IUCrJ. 2020 Aug 25;7(Pt 5):920–33. doi: 10.1107/S2052252520010441 (PMC7467170; doi:10.1107/S2052252520010441)
Supplement: Supplementary file 2 [file m-07-00920-sup2.zip › cif_deposition/HAR_BLYP_oxa07_07.cif]

# ========================
# TONTO generated CIF file
# ========================

data_HAR_BLYP_oxa07_07

_audit_creation_date               2016-1-14
_audit_creation_method             'Tonto 3.2.0 v. 196f026'

# --------------------
# Chemical information
# --------------------

_chemical_formula_sum             'C2 H6 O6'
_chemical_formula_moiety          'C2 H2 O4, 2(H2 O)'
_chemical_formula_weight           126.07
_chemical_compound_source          'see text'
_chemical_absolute_configuration   unk

# --------------------
# Symmetry information
# --------------------

_symmetry_cell_setting             Monoclinic
_symmetry_space_group_name_H-M     'P 21/c'
_symmetry_space_group_name_Hall    '-P 2ybc'
_symmetry_Int_Tables_number        '14'

loop_
    _symmetry_equiv_pos_as_xyz
'+x, +y, +z'
'-x, -y, -z'
'-x, +y+1/2, -z+1/2'
'+x, -y+1/2, +z+1/2'

# ---------------------
# Unit cell information
# ---------------------

_cell_length_a                6.0885(3) 
_cell_length_b                3.4897(2) 
_cell_length_c                11.8366(6) 
_cell_angle_alpha             90.00 
_cell_angle_beta              103.947(2) 
_cell_angle_gamma             90.00 
_cell_volume                   244.08(2) 

_cell_formula_units_Z             2
_cell_measurement_reflns_used     6646
_cell_measurement_temperature     100(1)
_cell_measurement_theta_max       30.54
_cell_measurement_theta_min       3.45
_exptl_crystal_density_diffrn     1.7124
_exptl_crystal_F_000              132 
_exptl_absorpt_coefficient_mu     0.181 
_exptl_crystal_description        unspecified
_exptl_crystal_size_max              0.255                
_exptl_crystal_size_mid              0.205  
_exptl_crystal_size_min              0.190
_exptl_crystal_colour             colourless
_exptl_absorpt_correction_type    multi-scan
_exptl_absorpt_process_details
;
 Absorption correction done by SORTAV
 Blessing, R. H.: (1995) Acta Cryst. A51, 33-38
;
_exptl_absorpt_correction_T_min    0.956
_exptl_absorpt_correction_T_max    0.969

#=======================================================================

# EXPERIMENTAL DATA

_diffrn_reflns_av_R_equivalents   0.0000
_diffrn_reflns_av_unetI/netI      0.0354
_diffrn_reflns_limit_h_max        8
_diffrn_reflns_limit_h_min        -8
_diffrn_reflns_limit_k_max        4
_diffrn_reflns_limit_k_min        0
_diffrn_reflns_limit_l_max        16
_diffrn_reflns_limit_l_min        0
_diffrn_reflns_number             738
_diffrn_reflns_theta_full         26.00
_diffrn_reflns_theta_max          30.54
_diffrn_reflns_theta_min          3.45
_diffrn_ambient_temperature       100(1)
_diffrn_detector_area_resol_mean  ?
_diffrn_measured_fraction_theta_full 0.998
_diffrn_measured_fraction_theta_max 0.997
_diffrn_measurement_device_type   'Bruker APEX-II CCD'
_diffrn_measurement_method        '\f and \w scans'
_diffrn_radiation_monochromator   'graphite'
_diffrn_radiation_type            MoK\a
_diffrn_radiation_wavelength      0.71073
_diffrn_source                    'fine-focus sealed tube'
_diffrn_standards_number          0
_reflns_number_gt                 719
_reflns_number_total              738
_reflns_threshold_expression      >0sigma(F)

#  
# Refinement details
#  
_refine_special_details          
;
  .  H thermal motions refined anisotropically.
  .  Hirshfeld atom refinement (HAR):
     .  Uses aspherical atomic scattering factors
        obtained from Hirshfeld partitioning of a
        gaussian quantum chemical wavefunction.
     .  Hirshfeld weight functions obtained from
        spherically averaged unrestricted atomic
        densities.
  .  Wavefunction type : rks becke88lyp using cluster
 charges, radius=8.0 angstrom
  .  Gaussian basis set: cc pVTZ
  .  Refinement based on |F| with weight=1/sigma(|F|)
  .  Negative |F|^^2 were pruned from the data
  .  Eigenvalues < 0.1E-04 removed from normal equations
  .  Reflection used in the refinement appear below
  .  Refined using the Tonto program:
     .  Version: 3.2 v. 196f026
     .  Platform: INTEL-ifort-on-LINUX
     .  Build date: Wed Feb  4 17:27:23 CET 2015
;

# Standard CIF keys and data

_refine_ls_structure_factor_coeff  F
_refine_ls_matrix_type             full
_refine_ls_R_factor_gt             0.0123
_refine_ls_wR_factor_gt            0.0197
_refine_ls_goodness_of_fit_ref     1.553623
_refine_ls_number_reflns           738
_refine_ls_number_parameters       64
_refine_ls_number_restraints       0
_refine_ls_number_constraints      0
_refine_ls_hydrogen_treatment      refall
_refine_ls_weighting_scheme        sigma
_refine_ls_weighting_details       'w=1/\s(F)'
_refine_ls_shift/su_max            0.0100
_refine_ls_extinction_method       none

_refine_diff_density_max               0.160432
_refine_diff_density_min              -0.163026 

# ---------------------
# Coordinates and ADP's
# ---------------------

loop_
_atom_site_label
_atom_site_fract_x
_atom_site_fract_y
_atom_site_fract_z
_atom_site_adp_type
_atom_site_occupancy
O1 0.43496(3) 0.44405(6) 0.34988(2) Uani 1.000000000
O2 0.24249(3) 0.74248(6) 0.46370(2) Uani 1.000000000
C1 0.40293(4) 0.55894(7) 0.44796(2) Uani 1.000000000
H1 0.303(2) 0.518(3) 0.2801(8) Uani 1.000000000
O5 0.13012(3) 0.63131(7) 0.17855(2) Uani 1.000000000
H3 0.190(1) 0.693(2) 0.1128(7) Uani 1.000000000
H4 0.008(1) 0.457(2) 0.1505(7) Uani 1.000000000

loop_
_atom_site_aniso_label
_atom_site_aniso_U_11
_atom_site_aniso_U_22
_atom_site_aniso_U_33
_atom_site_aniso_U_12
_atom_site_aniso_U_13
_atom_site_aniso_U_23
O1 0.0123(1) 0.0184(1) 0.0077(1) 0.00450(6) 0.00154(8) -0.00059(6)
O2 0.0111(1) 0.0178(1) 0.0089(1) 0.00531(7) 0.00105(8) -0.00064(6)
C1 0.0088(1) 0.0111(1) 0.0076(1) 0.00135(7) 0.00120(9) -0.00001(7)
H1 0.034(4) 0.051(5) 0.030(6) 0.004(4) 0.016(4) -0.005(5)
O5 0.0106(1) 0.0178(1) 0.0089(1) -0.00185(7) 0.00073(8) 0.00103(7)
H3 0.030(4) 0.043(4) 0.029(4) -0.008(3) 0.009(3) 0.003(4)
H4 0.032(3) 0.032(4) 0.035(5) -0.005(3) 0.008(3) 0.003(3)

loop_
_geom_bond_atom_site_label_1
_geom_bond_atom_site_label_2
_geom_bond_distance
 O1 C1 1.2868(3)
 O2 C1 1.2194(3)
 O1 H1 1.04(1)
 O5 H3 0.959(7)
 O5 H4 0.957(7)

loop_
_geom_angle_atom_site_label_1     
_geom_angle_atom_site_label_2
_geom_angle_atom_site_label_3
_geom_angle     
 O1 C1 O2  127.06(2)
 C1 O1 H1 112.6(4)
 H3 O5 H4 106.1(6)

# Standard CIF keys and data

# ---------------
# Reflection data
# ---------------

loop_
    _diffrn_refln_index_h
    _diffrn_refln_index_k
    _diffrn_refln_index_l
    _diffrn_refln_F_calc
    _diffrn_refln_F_meas
    _diffrn_refln_F_sigma
       1       0       0       43.152197       43.309699        0.733297
       2       0       0       10.335572       11.006362        0.138519
       3       0       0       43.232228       44.269177        0.625506
       4       0       0       14.890678       14.829026        0.167852
       5       0       0       17.455802       17.517991        0.204123
       6       0       0       33.571773       33.560840        0.377863
       7       0       0       23.025645       22.964320        0.244725
       8       0       0       11.396667       11.579724        0.140318
       1       1       0       86.490766       82.265728        2.216868
       2       1       0       41.513197       42.186609        0.537840
       3       1       0       22.734437       23.075962        0.272892
       4       1       0        3.313220        3.414235        0.066250
       5       1       0        1.244433        1.424114        0.099727
       6       1       0        1.722835        1.848810        0.052676
       7       1       0       20.032379       19.962214        0.223927
       8       1       0        0.151428        0.419285        0.207153
       0       2       0        8.188390        8.015984        0.146422
       1       2       0       39.432344       39.355432        0.494655
       2       2       0       50.045794       49.783531        0.639051
       3       2       0        3.111798        3.109260        0.051042
       4       2       0       23.861182       23.902301        0.266523
       5       2       0       11.093586       10.910087        0.123985
       6       2       0        0.671185        0.642573        0.110690
       7       2       0       13.037020       13.086634        0.150638
       1       3       0        9.638921        9.632809        0.111937
       2       3       0        7.900282        7.869498        0.102066
       3       3       0       18.479236       18.818342        0.216460
       4       3       0        5.300447        5.303301        0.070042
       5       3       0       24.409298       24.361855        0.269118
       6       3       0        0.186573        1.310076        0.055485
       0       4       0        3.638466        3.712816        0.068093
       1       4       0        9.278048        9.292631        0.117557
       2       4       0        7.764534        7.925339        0.094566
       3       4       0        5.495921        5.554098        0.069118
       4       4       0       17.951836       17.979989        0.198538
       5       4       0        6.489541        6.642364        0.084849
      -8       1       1       11.837838       11.916375        0.138005
      -7       1       1        9.417141        9.363920        0.113028
      -6       1       1        2.610045        2.600692        0.055422
      -5       1       1       16.580002       16.361846        0.191812
      -4       1       1       20.857189       20.983565        0.250017
      -3       1       1       39.373217       39.699244        0.500010
      -2       1       1       29.882753       30.403289        0.355993
      -1       1       1      118.256187       99.995000        9.868311
       0       1       1       47.258725       46.801175        0.672117
       1       1       1       13.425431       13.811951        0.158380
       2       1       1       17.685407       18.060177        0.206886
       3       1       1       45.790087       45.839830        0.588973
       4       1       1       27.518486       26.900000        0.315794
       5       1       1       22.918914       22.712772        0.259932
       6       1       1       29.951439       29.920729        0.343372
       7       1       1        2.432166        2.426149        0.054652
       8       1       1        1.445503        1.491610        0.068093
      -7       2       1        0.437998        0.266083        0.266083
      -6       2       1       18.669361       18.520529        0.208238
      -5       2       1        6.837807        6.791318        0.089602
      -4       2       1       16.217651       15.978423        0.188553
      -3       2       1       20.048035       20.063400        0.226061
      -2       2       1       27.117846       27.091696        0.312600
      -1       2       1       26.137262       26.232423        0.304253
       0       2       1       18.895692       18.989734        0.221410
       1       2       1       35.892060       35.612779        0.432386
       2       2       1        2.870190        2.932098        0.062673
       3       2       1        6.319293        6.258994        0.102858
       4       2       1       19.226119       19.036018        0.210504
       5       2       1       11.000206       11.113505        0.126240
       6       2       1        6.838363        6.760695        0.084319
       7       2       1        7.296786        7.279286        0.086790
      -6       3       1        7.993663        7.939710        0.094776
      -5       3       1        9.938017        9.761813        0.113187
      -4       3       1        4.912176        4.951060        0.067005
      -3       3       1        4.408385        4.435538        0.076639
      -2       3       1       26.384529       26.528098        0.295294
      -1       3       1        0.588651        0.827828        0.097965
       0       3       1       15.686024       15.697133        0.177791
       1       3       1       12.466022       12.362039        0.141155
       2       3       1       12.006114       12.011245        0.144906
       3       3       1        3.189828        3.138487        0.058893
       4       3       1       13.444355       13.406715        0.149264
       5       3       1       11.448085       11.348128        0.127611
       6       3       1        0.490263        0.343802        0.181322
      -5       4       1        4.036947        4.023431        0.058712
      -4       4       1        0.922452        0.905925        0.081061
      -3       4       1       10.186358       10.055844        0.115019
      -2       4       1        9.008898        8.945669        0.105534
      -1       4       1        5.404003        5.363394        0.071514
       0       4       1        7.845548        7.712198        0.090650
       1       4       1        1.757414        1.776598        0.059682
       2       4       1        0.224170        0.518652        0.518652
       3       4       1        1.230373        1.300192        0.062695
       4       4       1        1.671058        1.673201        0.061804
      -8       0       2        4.129851        4.142342        0.072821
      -7       0       2        8.360895        8.372992        0.100387
      -6       0       2       29.731420       29.664962        0.335455
      -5       0       2       20.899936       20.919847        0.243290
      -4       0       2       68.218257       67.896244        1.231036
      -3       0       2        8.470096        8.531413        0.171867
      -2       0       2       55.298681       56.596908        1.077632
      -1       0       2       61.185457       58.618171        1.849430
       0       0       2       25.759540       26.900558        0.321242
       1       0       2        6.837494        7.163519        0.202412
       3       0       2       30.070565       29.790603        0.468768
       4       0       2        0.090164        0.393573        0.393573
       5       0       2       57.236369       56.395213        0.755568
       6       0       2       11.960828       12.038272        0.137852
       7       0       2       12.987955       13.050287        0.151450
       8       0       2        8.623920        8.479505        0.101378
      -8       1       2        0.010564        0.286007        0.261512
      -7       1       2       20.596125       20.531683        0.231190
      -6       1       2        5.732528        5.715593        0.072544
      -5       1       2       35.237628       35.220449        0.401919
      -4       1       2       16.609203       16.525738        0.192642
      -3       1       2       12.384636       12.856516        0.149431
      -2       1       2       51.846321       52.059965        0.765521
      -1       1       2       26.638606       27.612135        0.324959
       0       1       2       20.515381       21.245941        0.241179
       1       1       2       45.311103       45.411783        0.607542
       2       1       2        3.606292        3.593188        0.052990
       3       1       2       46.319104       46.219585        0.582100
       4       1       2       30.106840       29.882436        0.341448
       5       1       2       16.666982       16.644519        0.188213
       6       1       2       17.071086       17.116366        0.196556
       7       1       2        0.960593        1.019412        0.076756
      -7       2       2        1.234445        1.244910        0.066988
      -6       2       2       13.942722       13.883083        0.160110
      -5       2       2        1.723061        1.757868        0.066537
      -4       2       2        8.032871        7.889550        0.095065
      -3       2       2       29.487669       29.573806        0.334107
      -2       2       2       48.122769       48.401756        0.634194
      -1       2       2        6.289400        6.367496        0.076788
       0       2       2       24.833842       25.128868        0.333505
       1       2       2        0.614539        0.758551        0.118005
       2       2       2        3.705890        3.759521        0.054120
       3       2       2       36.852786       36.571164        0.433648
       4       2       2       37.935355       37.742284        0.435180
       5       2       2        4.090092        4.024550        0.069806
       6       2       2        0.376678        0.473920        0.174420
       7       2       2        5.562936        5.508176        0.072001
      -6       3       2        7.523307        7.534919        0.088577
      -5       3       2        0.606402        0.607371        0.106972
      -4       3       2        8.258511        8.158983        0.096043
      -3       3       2       35.183282       34.976849        0.415744
      -2       3       2       18.081975       18.108285        0.203817
      -1       3       2       12.353184       12.498000        0.146887
       0       3       2       23.763878       23.717293        0.271398
       1       3       2       15.093062       15.017656        0.169761
       2       3       2       21.052587       20.887795        0.235193
       3       3       2        9.985602       10.039422        0.116217
       4       3       2        2.100654        2.306643        0.062517
       5       3       2        5.125181        5.115858        0.066402
       6       3       2        1.844022        1.872191        0.051917
      -5       4       2        0.171767        0.265895        0.265895
      -4       4       2        5.146409        4.999900        0.065632
      -3       4       2        7.215149        7.241478        0.087528
      -2       4       2       17.356564       17.222079        0.192105
      -1       4       2        6.943002        6.980330        0.083664
       0       4       2       16.790074       16.692813        0.190086
       1       4       2       16.499126       16.563212        0.183652
       2       4       2        3.171475        3.055749        0.056565
       3       4       2        3.375641        3.356188        0.054219
       4       4       2        1.733362        1.819093        0.078203
      -8       1       3        9.632133        9.571311        0.110709
      -7       1       3        4.193069        4.314974        0.059742
      -6       1       3        2.439586        2.433228        0.056592
      -5       1       3       15.533513       15.616978        0.176447
      -4       1       3        2.822040        2.769404        0.055477
      -3       1       3       27.617294       28.094661        0.323453
      -2       1       3        9.938991       10.047885        0.115615
      -1       1       3       39.878933       41.098540        0.543269
       0       1       3        9.364423        9.281918        0.108914
       1       1       3       61.939606       61.604464        1.061091
       2       1       3       47.273594       47.310570        0.653309
       3       1       3       14.465832       14.193661        0.161198
       4       1       3       31.901992       31.463948        0.375043
       5       1       3        2.993340        2.934706        0.053994
       6       1       3       10.421242       10.398558        0.122372
       7       1       3        6.144869        6.009576        0.074426
      -7       2       3       10.477535       10.504761        0.121120
      -6       2       3       17.241787       17.191568        0.189803
      -5       2       3        4.675363        4.649409        0.065087
      -4       2       3       19.689425       19.544053        0.227480
      -3       2       3       38.083286       37.874794        0.438047
      -2       2       3        6.669730        6.971585        0.122863
      -1       2       3       28.861784       28.993103        0.332677
       0       2       3        0.725958        0.334963        0.164669
       1       2       3       41.735030       41.378859        0.509555
       2       2       3        9.110575        9.093294        0.106415
       3       2       3       22.458971       22.186257        0.296533
       4       2       3       16.350529       16.313798        0.182462
       5       2       3       10.810154       10.754069        0.123923
       6       2       3        8.114880        8.088387        0.095577
       7       2       3        4.732136        4.844585        0.072059
      -6       3       3        2.596838        2.888685        0.054465
      -5       3       3        5.414795        5.465071        0.067479
      -4       3       3       10.523682       10.513800        0.125827
      -3       3       3        4.364029        5.714280        0.089425
      -2       3       3        2.721197        2.690613        0.063371
      -1       3       3        8.187607        8.124900        0.097260
       0       3       3       20.465229       20.525350        0.233480
       1       3       3        0.452810        0.654523        0.122169
       2       3       3        4.776997        4.708928        0.067376
       3       3       3       21.954762       21.830483        0.257815
       4       3       3        2.681367        2.562752        0.059255
       5       3       3        4.665530        4.706272        0.065260
       6       3       3        1.989997        2.009826        0.053324
      -5       4       3       10.858872       10.796759        0.132801
      -4       4       3       17.204586       17.046407        0.196185
      -3       4       3       16.960188       16.874241        0.189217
      -2       4       3       12.793540       12.700787        0.144116
      -1       4       3        0.372315        0.312410        0.210921
       0       4       3        4.419535        4.378127        0.060258
       1       4       3        8.388065        8.444170        0.099770
       2       4       3       16.411260       16.445060        0.185909
       3       4       3        9.439428        9.482827        0.108713
       4       4       3        3.620911        3.650753        0.061603
      -8       0       4        4.538963        4.510100        0.075351
      -7       0       4       14.064988       13.937001        0.154403
      -6       0       4        3.783899        3.721693        0.097469
      -5       0       4        9.447464        9.278524        0.131338
      -4       0       4       24.130312       24.677723        0.281002
      -3       0       4       20.529239       20.637587        0.232441
      -2       0       4       99.350946       95.266573        2.151644
      -1       0       4       64.006238       63.361424        1.116102
       0       0       4       17.913858       18.512158        0.211339
       1       0       4       93.623800       94.167882        2.109803
       2       0       4        6.404202        6.289754        0.090721
       3       0       4       10.299749       10.146921        0.151922
       4       0       4       13.287666       13.268760        0.223071
       5       0       4        7.670476        7.601908        0.095044
       6       0       4        2.643546        2.661823        0.091628
       7       0       4       36.198957       36.157848        0.395857
      -8       1       4       11.988746       11.913018        0.139743
      -7       1       4        1.460098        1.444126        0.055134
      -6       1       4       12.558116       12.527170        0.141291
      -5       1       4       21.208118       21.466486        0.241029
      -4       1       4       12.866188       12.839003        0.157126
      -3       1       4       33.173421       33.550261        0.399695
      -2       1       4       41.516170       41.862871        0.514232
      -1       1       4       34.198242       35.011427        0.433544
       0       1       4       85.901966       77.945622        3.801438
       1       1       4       17.922027       17.924006        0.216663
       2       1       4        6.608404        6.721830        0.097255
       3       1       4        7.659673        7.606445        0.094987
       4       1       4        3.739566        3.816936        0.062072
       5       1       4       13.829246       13.779695        0.155452
       6       1       4       16.273685       16.301227        0.180433
       7       1       4       13.051354       13.052203        0.147940
      -7       2       4        4.111296        4.045986        0.061516
      -6       2       4        5.052702        5.145581        0.064931
      -5       2       4       11.829317       11.737121        0.135828
      -4       2       4       17.497152       17.336955        0.194318
      -3       2       4       11.460056       11.500435        0.139537
      -2       2       4       10.636917       10.500476        0.120688
      -1       2       4       33.315706       33.362554        0.388018
       0       2       4       30.183155       29.838733        0.344327
       1       2       4        9.731535        9.699588        0.115382
       2       2       4        2.487921        2.346146        0.055360
       3       2       4       20.988974       21.064188        0.238242
       4       2       4        8.776188        8.598139        0.107380
       5       2       4       17.134390       17.171779        0.202395
       6       2       4       15.411339       15.290193        0.169346
      -6       3       4        4.710697        4.697446        0.062363
      -5       3       4        7.602275        7.506797        0.087363
      -4       3       4       34.353080       34.065378        0.384820
      -3       3       4       14.976890       14.819244        0.166258
      -2       3       4        6.629245        6.682739        0.090016
      -1       3       4       16.799793       16.506059        0.185214
       0       3       4       16.739856       16.649625        0.188762
       1       3       4        6.252784        6.329613        0.079413
       2       3       4       32.534445       32.360779        0.358748
       3       3       4       22.921584       22.785302        0.250440
       4       3       4       15.306111       15.407466        0.170340
       5       3       4        4.479761        4.337741        0.064803
      -5       4       4       10.850358       10.684568        0.124739
      -4       4       4        1.908680        2.276598        0.049919
      -3       4       4       11.830602       11.883602        0.133709
      -2       4       4        1.474921        1.583888        0.052189
      -1       4       4        1.496702        1.458218        0.060220
       0       4       4        7.712253        7.727936        0.090594
       1       4       4        3.819740        3.841224        0.059690
       2       4       4       16.252967       16.283120        0.181567
       3       4       4       13.658784       13.635248        0.158231
       4       4       4        2.861060        2.783415        0.061559
      -8       1       5       10.530660       10.480458        0.118991
      -7       1       5        3.348883        3.297120        0.052740
      -6       1       5       21.709574       21.670487        0.240834
      -5       1       5       12.331156       12.136309        0.140060
      -4       1       5        0.433702        0.497393        0.132154
      -3       1       5       31.744699       31.930393        0.369975
      -2       1       5        9.956064        9.989995        0.127085
      -1       1       5        2.357780        2.227016        0.069378
       0       1       5       18.182740       18.454810        0.206248
       1       1       5       23.352634       23.363433        0.270360
       2       1       5        9.943223        9.927689        0.122180
       3       1       5        4.782334        5.014280        0.077985
       4       1       5       20.915721       20.612860        0.241557
       5       1       5        2.478617        2.424273        0.065587
       6       1       5       16.991752       16.933399        0.188250
       7       1       5       14.085112       14.115240        0.156730
      -7       2       5        6.978739        6.966348        0.086595
      -6       2       5        4.625894        4.575369        0.059065
      -5       2       5       29.379004       29.366988        0.331148
      -4       2       5        5.341938        5.457930        0.077781
      -3       2       5        3.562396        3.513972        0.057240
      -2       2       5        3.777039        3.979196        0.056952
      -1       2       5       49.148709       48.654702        0.601086
       0       2       5       15.488161       15.442798        0.179770
       1       2       5       20.884064       20.860249        0.232598
       2       2       5       27.375942       27.271230        0.309220
       3       2       5       17.433463       17.266441        0.214462
       4       2       5        1.651455        1.805048        0.072074
       5       2       5        8.570448        8.565512        0.100939
       6       2       5       21.764104       21.790824        0.240418
      -6       3       5        1.839141        1.807872        0.052224
      -5       3       5        4.321996        4.253117        0.056689
      -4       3       5       11.801589       11.730729        0.132453
      -3       3       5       10.358071       10.224969        0.118041
      -2       3       5        5.776728        5.688673        0.075920
      -1       3       5        2.046156        2.058567        0.064802
       0       3       5        8.746517        8.856862        0.104148
       1       3       5       10.319090       10.306794        0.122001
       2       3       5        6.262097        6.154186        0.078414
       3       3       5        0.874416        0.784219        0.122102
       4       3       5        4.225669        4.087542        0.062123
       5       3       5       14.129075       14.024265        0.155595
      -5       4       5        8.134727        8.172637        0.102693
      -4       4       5        7.543581        7.451711        0.087338
      -3       4       5        1.399608        1.346328        0.058345
      -2       4       5       13.171189       13.035720        0.148129
      -1       4       5       17.288833       17.166537        0.196858
       0       4       5       19.344834       19.446594        0.214329
       1       4       5       15.994349       15.964335        0.180800
       2       4       5        9.542629        9.514620        0.112280
       3       4       5        1.172331        1.083190        0.085142
      -8       0       6        0.085318        0.435316        0.435316
      -7       0       6       35.365311       35.420333        0.389632
      -6       0       6       28.323816       28.348192        0.307507
      -5       0       6       23.816876       23.771832        0.272258
      -4       0       6       14.724570       14.823967        0.177466
      -3       0       6        7.832393        8.231039        0.114759
      -2       0       6       28.932974       29.192979        0.340076
      -1       0       6       31.297660       31.312138        0.505158
       0       0       6       69.695289       69.639572        1.612372
       1       0       6       33.111084       32.673690        0.395834
       2       0       6        4.426838        4.467438        0.174071
       3       0       6       53.078991       52.842218        0.712956
       4       0       6        7.967269        7.809609        0.101302
       5       0       6        5.512258        5.567226        0.092374
       6       0       6       14.374694       15.159815        0.180162
       7       0       6        2.474892        2.430021        0.078808
      -8       1       6        2.889630        2.912147        0.055331
      -7       1       6        9.590855        9.654170        0.109538
      -6       1       6       27.276678       27.423348        0.305273
      -5       1       6        4.442432        4.468669        0.068328
      -4       1       6       29.519235       29.214038        0.338962
      -3       1       6        1.371082        1.295685        0.054114
      -2       1       6        5.284831        5.286965        0.079855
      -1       1       6        1.513992        1.555281        0.057783
       0       1       6       38.637822       38.431367        0.461643
       1       1       6       31.906809       31.977961        0.368153
       2       1       6       45.418588       45.266213        0.567667
       3       1       6        4.726660        4.743522        0.069124
       4       1       6       13.817105       13.900719        0.159177
       5       1       6       19.859371       19.874104        0.222132
       6       1       6       10.164525       10.211268        0.116715
      -7       2       6        3.323529        3.309532        0.058378
      -6       2       6        2.391139        2.385624        0.050972
      -5       2       6       19.872621       19.846158        0.222448
      -4       2       6        5.285864        5.361343        0.070596
      -3       2       6       25.964426       25.828085        0.299278
      -2       2       6       18.662710       18.618002        0.208765
      -1       2       6        9.540415        9.543375        0.110931
       0       2       6        5.077133        5.106760        0.075756
       1       2       6       27.971770       27.879024        0.320178
       2       2       6        7.085776        7.113087        0.086210
       3       2       6       14.784640       14.763130        0.167582
       4       2       6        5.758795        5.805601        0.075243
       5       2       6       15.355344       15.301307        0.174840
       6       2       6        3.326329        3.255611        0.055454
      -6       3       6        5.395415        5.772348        0.070769
      -5       3       6        4.772009        4.768123        0.062701
      -4       3       6        6.360203        6.297460        0.075884
      -3       3       6        0.625274        1.161206        0.075849
      -2       3       6       42.535925       42.198934        0.472923
      -1       3       6       22.797966       22.730156        0.262179
       0       3       6        0.821753        1.163185        0.071673
       1       3       6       14.662515       14.591779        0.163334
       2       3       6        3.375883        3.323853        0.064866
       3       3       6        9.824481        9.986291        0.122873
       4       3       6       22.860812       22.752143        0.252143
       5       3       6       21.026779       20.990950        0.235228
      -4       4       6       11.880436       11.833850        0.138124
      -3       4       6       11.220993       11.016805        0.124147
      -2       4       6        4.359633        4.391697        0.061916
      -1       4       6       19.975807       20.103482        0.224347
       0       4       6        5.539829        5.586502        0.070525
       1       4       6        6.180438        6.263865        0.076862
       2       4       6        4.171930        4.146082        0.061477
       3       4       6        1.147420        1.224418        0.065367
      -8       1       7       16.518524       16.488178        0.183270
      -7       1       7       16.028862       16.000937        0.181645
      -6       1       7        3.657538        3.679810        0.054344
      -5       1       7        2.260605        2.158703        0.054113
      -4       1       7       20.632548       20.647760        0.232570
      -3       1       7       41.328806       40.952533        0.480197
      -2       1       7       12.963001       12.741272        0.145240
      -1       1       7       44.921487       44.747849        0.552374
       0       1       7       12.865567       13.120976        0.154866
       1       1       7        9.534624        9.369899        0.108743
       2       1       7       11.933540       12.056948        0.138056
       3       1       7       11.984954       11.849473        0.142637
       4       1       7        6.375934        6.256517        0.081324
       5       1       7        4.885959        4.897142        0.072000
       6       1       7        7.563091        7.668768        0.092159
      -7       2       7        9.632979        9.794590        0.111616
      -6       2       7        1.033649        1.110360        0.054425
      -5       2       7       10.283956       10.271319        0.116517
      -4       2       7        5.856489        5.830009        0.074316
      -3       2       7       28.733104       28.437299        0.318445
      -2       2       7       12.894255       12.734991        0.148888
      -1       2       7        2.584415        2.496457        0.052383
       0       2       7       25.983846       25.974218        0.293681
       1       2       7       20.008634       19.814641        0.221020
       2       2       7       16.587303       16.631296        0.186540
       3       2       7        4.360295        4.297906        0.065413
       4       2       7       27.355505       27.495818        0.314206
       5       2       7        4.654931        4.631630        0.062167
       6       2       7        2.270718        2.296519        0.058886
      -6       3       7        6.039387        6.051446        0.075494
      -5       3       7        8.900978        8.877387        0.101397
      -4       3       7        4.973711        5.147135        0.064026
      -3       3       7        4.382270        4.407040        0.060547
      -2       3       7       19.991470       19.954949        0.220968
      -1       3       7        2.900447        2.977650        0.068991
       0       3       7        2.305869        2.284863        0.054101
       1       3       7        9.690007        9.627565        0.114100
       2       3       7       12.090405       11.920151        0.136688
       3       3       7        3.201043        3.214654        0.060609
       4       3       7        1.248617        1.254592        0.071376
      -4       4       7        6.825790        6.824734        0.085150
      -3       4       7        9.010854        9.006997        0.103066
      -2       4       7       13.532683       13.494814        0.152400
      -1       4       7       11.904713       11.900000        0.133522
       0       4       7        0.824247        0.933435        0.097372
       1       4       7        2.497992        2.549510        0.062483
       2       4       7        9.449731        9.491891        0.112126
      -8       0       8       15.666702       15.514509        0.175018
      -7       0       8        1.106898        1.165590        0.078576
      -6       0       8        2.377583        2.348063        0.074959
      -5       0       8       37.167614       37.528522        0.424075
      -4       0       8       53.296375       52.595247        0.672612
      -3       0       8       10.267060       10.390380        0.118087
      -2       0       8       46.555416       47.173404        0.621282
      -1       0       8       48.980097       48.755513        0.717403
       0       0       8       37.901130       37.693766        0.451049
       1       0       8       18.731881       18.416569        0.203661
       2       0       8       22.424036       22.403348        0.264920
       3       0       8        7.386953        7.238646        0.094628
       4       0       8        2.270110        2.265061        0.115665
       5       0       8       26.634170       26.575553        0.301611
       6       0       8        8.627589        8.733098        0.105410
      -8       1       8        5.391403        5.378383        0.068486
      -7       1       8        0.038304        0.217945        0.217945
      -6       1       8        3.808660        3.912161        0.054571
      -5       1       8        9.145998        9.121842        0.105523
      -4       1       8       29.189284       29.243632        0.328411
      -3       1       8        6.645097        6.307694        0.078809
      -2       1       8       37.663867       37.481329        0.433927
      -1       1       8       21.198932       21.396028        0.240177
       0       1       8       11.577693       11.386395        0.137840
       1       1       8       21.245206       20.988092        0.234056
       2       1       8       15.124392       15.086418        0.169649
       3       1       8       13.649484       13.530706        0.162460
       4       1       8       11.747353       11.698718        0.138009
       5       1       8        2.638453        2.694661        0.052825
       6       1       8       14.326525       14.349216        0.163308
      -7       2       8        9.031604        8.987102        0.103015
      -6       2       8        8.017233        8.100494        0.093684
      -5       2       8        3.057496        3.172696        0.048596
      -4       2       8       20.076571       20.099751        0.227157
      -3       2       8       37.540339       37.298391        0.420078
      -2       2       8       11.929852       11.746914        0.133560
      -1       2       8       15.200510       15.093045        0.168903
       0       2       8        1.299482        1.530980        0.072625
       1       2       8        5.267645        5.284979        0.075180
       2       2       8       16.524701       16.454179        0.186727
       3       2       8       22.449786       22.401786        0.251165
       4       2       8        1.959816        1.859543        0.066194
       5       2       8        8.343269        8.226360        0.095247
      -6       3       8       13.931078       13.924439        0.155270
      -5       3       8        3.373287        3.295755        0.056619
      -4       3       8        1.088183        1.147824        0.057182
      -3       3       8        9.256845        9.309135        0.106636
      -2       3       8       11.221263       11.187046        0.127209
      -1       3       8        5.638466        5.668333        0.071191
       0       3       8       22.122712       22.066490        0.245629
       1       3       8       11.112168       11.172287        0.129643
       2       3       8        2.792212        2.810907        0.063854
       3       3       8       23.710404       23.710757        0.270194
       4       3       8       16.407066       16.269296        0.181102
      -4       4       8        4.687316        4.651021        0.061795
      -3       4       8        1.603234        1.612234        0.053132
      -2       4       8        1.695688        1.673260        0.054681
      -1       4       8        6.328533        6.255957        0.076556
       0       4       8        5.238905        5.266308        0.066404
       1       4       8       16.992239       16.971741        0.194077
       2       4       8        5.012903        5.077302        0.066414
      -8       1       9        8.111391        8.191093        0.097268
      -7       1       9        7.142510        7.166031        0.082882
      -6       1       9       14.688273       14.778363        0.163986
      -5       1       9       36.152776       35.928679        0.398551
      -4       1       9       14.972009       14.936867        0.171028
      -3       1       9       17.241364       17.108770        0.191914
      -2       1       9       10.423921       10.372078        0.118298
      -1       1       9       29.374047       28.830886        0.325974
       0       1       9       13.592200       13.390295        0.151715
       1       1       9       30.463470       30.157586        0.338800
       2       1       9       29.549836       29.305801        0.328396
       3       1       9        2.697969        2.687136        0.071988
       4       1       9       10.068920       10.003499        0.127772
       5       1       9        2.991262        3.050525        0.051791
      -7       2       9        9.030107        9.092194        0.103924
      -6       2       9       12.479191       12.452711        0.139303
      -5       2       9        0.802959        0.862322        0.068534
      -4       2       9        8.185720        8.184192        0.103722
      -3       2       9       16.094506       15.862534        0.179423
      -2       2       9        9.142347        9.072651        0.105545
      -1       2       9        6.266208        6.268413        0.078421
       0       2       9       16.471627       16.368262        0.184937
       1       2       9        6.041238        5.946175        0.077956
       2       2       9       19.559037       19.554028        0.217792
       3       2       9        3.294737        3.375056        0.063560
       4       2       9        8.328019        8.361100        0.097385
       5       2       9        7.121246        7.201944        0.086257
      -6       3       9       12.374672       12.426584        0.139599
      -5       3       9        0.481948        0.343220        0.188301
      -4       3       9       13.472712       13.464026        0.150124
      -3       3       9        4.843205        5.140331        0.066082
      -2       3       9        6.229724        6.263306        0.075738
      -1       3       9        2.367972        2.451877        0.052544
       0       3       9       14.323152       14.239733        0.163157
       1       3       9        6.998540        6.938948        0.084169
       2       3       9        2.589582        2.572858        0.059733
       3       3       9       13.148822       13.299624        0.149339
      -3       4       9        1.573972        1.606487        0.056551
      -2       4       9        1.177739        1.191931        0.064013
      -1       4       9        2.599201        2.585150        0.051575
       0       4       9        5.598251        5.562194        0.069653
       1       4       9        7.795243        7.763311        0.091349
      -8       0      10        5.672249        5.650929        0.075537
      -7       0      10        2.573250        2.600596        0.094304
      -6       0      10       37.687672       37.811109        0.412580
      -5       0      10       22.201642       22.147686        0.277387
      -4       0      10        2.998236        2.895531        0.074662
      -3       0      10        4.509916        4.560811        0.068485
      -2       0      10       30.717519       30.161068        0.337419
      -1       0      10        3.890725        3.825310        0.074844
       0       0      10       44.262799       44.209162        0.522551
       1       0      10       57.583719       56.916957        0.879827
       2       0      10       12.970674       12.988456        0.150622
       3       0      10        2.458739        2.461808        0.120334
       4       0      10        4.615767        4.600435        0.075725
       5       0      10       18.535707       18.767792        0.214086
      -7       1      10       12.031257       12.042425        0.134444
      -6       1      10       15.783017       15.774663        0.175625
      -5       1      10       11.301000       11.341076        0.131259
      -4       1      10        0.524499        0.345109        0.208727
      -3       1      10        4.167868        4.128559        0.070604
      -2       1      10       12.568337       12.550299        0.145058
      -1       1      10        0.480895        0.484974        0.188832
       0       1      10       27.023013       26.686326        0.315130
       1       1      10       18.892518       18.807179        0.209599
       2       1      10       14.375546       14.379499        0.161905
       3       1      10       20.363388       20.258085        0.225362
       4       1      10        1.215056        1.171324        0.063308
       5       1      10        1.875957        1.997023        0.053238
      -7       2      10       19.475328       19.664943        0.216293
      -6       2      10        6.875164        6.866440        0.080794
      -5       2      10        0.112533        0.259422        0.210433
      -4       2      10       12.297352       12.222929        0.138228
      -3       2      10        7.387191        7.291570        0.087197
      -2       2      10       21.104071       20.999762        0.237296
      -1       2      10       30.318875       30.185261        0.339659
       0       2      10       11.294781       11.180340        0.135432
       1       2      10        4.632906        4.666690        0.067343
       2       2      10       19.280169       19.292226        0.219471
       3       2      10        7.478041        7.405201        0.087619
       4       2      10       14.110423       14.115948        0.159946
      -5       3      10        5.728170        5.658357        0.070155
      -4       3      10       17.817288       17.751338        0.199700
      -3       3      10        9.997086        9.969604        0.114148
      -2       3      10       10.499507       10.501428        0.120195
      -1       3      10       12.523847       12.505999        0.142342
       0       3      10        2.601619        2.582092        0.055494
       1       3      10        1.869299        1.928549        0.060448
       2       3      10        3.589160        3.609986        0.058930
       3       3      10        1.171071        1.052901        0.085223
      -2       4      10       10.864277       11.198661        0.226423
      -1       4      10        0.027412        0.388716        0.175878
      -7       1      11       15.023302       15.108276        0.168062
      -6       1      11        4.483363        4.465647        0.056905
      -5       1      11        0.919855        0.931075        0.058091
      -4       1      11        2.917990        2.937278        0.054050
      -3       1      11       28.138130       27.846723        0.317466
      -2       1      11       20.125708       20.031725        0.222384
      -1       1      11       18.907357       18.974457        0.211728
       0       1      11       31.624143       31.460928        0.375401
       1       1      11        0.443404        0.516817        0.192626
       2       1      11        2.909862        2.879444        0.064271
       3       1      11        8.162496        8.178753        0.096365
       4       1      11       24.860257       25.008599        0.275422
      -6       2      11        0.960268        1.035519        0.072659
      -5       2      11       14.091025       14.079773        0.157129
      -4       2      11        6.145866        6.099508        0.074311
      -3       2      11       10.729660       10.671926        0.122518
      -2       2      11        8.174670        8.159718        0.096158
      -1       2      11       19.048356       19.017886        0.224802
       0       2      11        2.517651        2.570875        0.064105
       1       2      11        6.463168        6.496999        0.082562
       2       2      11       12.511181       12.449498        0.140152
       3       2      11        6.679337        6.825101        0.082104
       4       2      11        2.504801        2.480222        0.061110
      -5       3      11        1.637598        1.730665        0.053286
      -4       3      11       10.037076       10.094058        0.114579
      -3       3      11        2.613651        2.641193        0.049919
      -2       3      11       10.021610        9.976071        0.112958
      -1       3      11       14.311183       14.346777        0.159458
       0       3      11        2.708288        2.721397        0.048346
       1       3      11        8.720407        8.742883        0.100024
       2       3      11        0.951751        1.127608        0.072099
      -7       0      12        5.111600        5.254236        0.072345
      -5       0      12       14.633260       14.757371        0.161824
      -4       0      12       34.476834       34.332783        0.374868
      -3       0      12       26.596394       26.651642        0.306433
      -2       0      12        9.203672        9.104834        0.107001
      -1       0      12       23.347330       23.213143        0.257751
       0       0      12        8.136237        8.277741        0.110979
       1       0      12        5.444075        5.457838        0.122110
       2       0      12       19.412246       19.382724        0.213478
       3       0      12       36.878802       37.005675        0.393655
       4       0      12        3.677585        3.766032        0.068736
      -7       1      12        3.829923        3.764837        0.056199
      -6       1      12       14.287941       14.427058        0.160313
      -5       1      12       11.053627       11.042192        0.123859
      -4       1      12       20.070687       20.149938        0.226585
      -3       1      12       16.262351       16.183634        0.182696
      -2       1      12        6.822926        6.812048        0.083898
      -1       1      12       20.646346       20.611647        0.232737
       0       1      12        1.007458        1.036967        0.089391
       1       1      12        3.085575        3.215898        0.071697
       2       1      12       10.998136       10.955364        0.123928
       3       1      12        7.444637        7.321612        0.086766
       4       1      12        7.548819        7.510326        0.088534
      -6       2      12        6.632533        6.635284        0.079142
      -5       2      12       10.845520       10.921538        0.122927
      -4       2      12        1.929389        1.995395        0.048859
      -3       2      12        3.235147        3.159668        0.050182
      -2       2      12       23.155613       23.253817        0.265777
      -1       2      12       12.915451       12.960324        0.147050
       0       2      12        9.154298        9.187764        0.105748
       1       2      12        8.535713        8.539379        0.098704
       2       2      12        1.372709        1.477261        0.054763
       3       2      12       10.183628       10.285427        0.117339
      -4       3      12        7.825045        7.779910        0.090437
      -3       3      12       14.418638       14.494137        0.165843
      -2       3      12       20.500629       20.501951        0.227336
      -1       3      12        1.076434        1.097816        0.057768
       0       3      12        5.825647        6.573051        0.081749
       1       3      12       13.001683       13.046072        0.149173
      -6       1      13        4.893885        4.863332        0.062916
      -5       1      13        6.651632        6.633099        0.081687
      -4       1      13        8.702398        8.632207        0.099857
      -3       1      13        2.094856        2.030837        0.048389
      -2       1      13       12.604239       12.549900        0.141839
      -1       1      13        5.289415        5.256995        0.070764
       0       1      13       11.286220       11.276081        0.127538
       1       1      13        5.789244        5.820309        0.074876
       2       1      13       24.142730       24.133794        0.267500
       3       1      13       13.233476       13.265745        0.148962
      -5       2      13       19.012782       18.950462        0.208797
      -4       2      13        4.042068        4.040050        0.056458
      -3       2      13       16.212226       16.198457        0.179718
      -2       2      13       12.242794       12.324366        0.140360
      -1       2      13        8.020921        7.978283        0.092473
       0       2      13        7.032828        7.032638        0.082890
       1       2      13       11.607518       11.606895        0.134319
       2       2      13       13.143732       13.246132        0.151476
      -3       3      13        6.804462        6.790876        0.085654
      -2       3      13        4.290772        4.354193        0.060011
      -1       3      13        2.385036        2.336621        0.050883
       0       3      13        0.422038        0.367560        0.187005
      -6       0      14       11.340899       11.348568        0.127606
      -5       0      14        1.813604        1.715576        0.071070
      -4       0      14        2.976732        2.994345        0.060695
      -3       0      14        9.345597        9.325503        0.108019
      -2       0      14       16.702521       16.668833        0.191273
      -1       0      14       15.465500       15.469971        0.170951
       0       0      14       16.258582       16.350229        0.179886
       1       0      14       20.578039       20.591503        0.221918
       2       0      14       21.997762       21.987269        0.245144
       3       0      14        4.212074        4.336934        0.079118
      -6       1      14       10.487597       10.418253        0.117768
      -5       1      14       11.407816       11.310614        0.129827
      -4       1      14        8.962789        9.089884        0.103840
      -3       1      14        1.333926        1.288565        0.056494
      -2       1      14        9.598115        9.607809        0.109862
      -1       1      14       15.079281       15.063532        0.169574
       0       1      14        6.697257        6.640256        0.080226
       1       1      14       24.968275       24.889757        0.274315
       2       1      14        3.971809        3.949937        0.060464
      -5       2      14        1.811453        1.847945        0.052952
      -4       2      14       10.566896       10.522832        0.120909
      -3       2      14        1.973313        2.095209        0.046209
      -2       2      14        8.271085        8.181931        0.093915
      -1       2      14        2.473741        2.471194        0.048922
       0       2      14       16.981520       16.977632        0.190733
       1       2      14        5.683332        5.715680        0.073783
      -5       1      15       13.960351       13.978555        0.155748
      -4       1      15        0.786282        0.785111        0.085111
      -3       1      15        0.848099        0.909120        0.075514
      -2       1      15        7.502263        7.505731        0.087713
      -1       1      15        7.198966        7.268150        0.085393
       0       1      15        4.228259        4.144514        0.058318
       1       1      15        4.555274        4.544667        0.065047
      -3       2      15       11.910047       11.825819        0.132659
      -2       2      15        3.306026        3.316172        0.050748
      -1       2      15        7.794798        7.808457        0.091592
       0       2      15       21.809048       21.852002        0.247373
      -4       0      16       16.928159       16.683225        0.189590
      -3       0      16        8.276796        8.173127        0.098661
      -2       0      16        7.467361        7.569016        0.093121
      -1       0      16       10.582059       10.587729        0.138805
       0       0      16        7.318632        7.511325        0.101601
      -4       1      16       10.463681       10.372560        0.118293
      -3       1      16       12.612261       12.509197        0.142305
      -2       1      16        2.381899        2.321142        0.048918
      -1       1      16        5.471585        5.629121        0.070344
       0       1      16        4.237960        4.268372        0.061830

# start Validation Reply Form
_vrf_PLAT417_HAR_BLYP_oxa07_07
;
PROBLEM: Short Inter D-H..H-D
RESPONSE: This is a very strong hydrogen bond and this is the reason why
the distance is so short.
;
# end Validation Reply Form
