# Supplementary material for: On the accuracy and precision of X-ray and neutron diffraction results as a function of resolution and the electron density model
Source: IUCrJ. 2020 Aug 25;7(Pt 5):920–33. doi: 10.1107/S2052252520010441 (PMC7467170; doi:10.1107/S2052252520010441)
Supplement: Supplementary file 2 [file m-07-00920-sup2.zip › cif_deposition/HAR_BLYP_oxa07_12.cif]

# ========================
# TONTO generated CIF file
# ========================

data_HAR_BLYP_oxa07_12

_audit_creation_date               2016-1-14
_audit_creation_method             'Tonto 3.2.0 v. 196f026'

# --------------------
# Chemical information
# --------------------

_chemical_formula_sum             'C2 H6 O6'
_chemical_formula_moiety          'C2 H2 O4, 2(H2 O)'
_chemical_formula_weight           126.07
_chemical_compound_source          'see text'
_chemical_absolute_configuration   unk

# --------------------
# Symmetry information
# --------------------

_symmetry_cell_setting             Monoclinic
_symmetry_space_group_name_H-M     'P 21/c'
_symmetry_space_group_name_Hall    '-P 2ybc'
_symmetry_Int_Tables_number        '14'

loop_
    _symmetry_equiv_pos_as_xyz
'+x, +y, +z'
'-x, -y, -z'
'-x, +y+1/2, -z+1/2'
'+x, -y+1/2, +z+1/2'

# ---------------------
# Unit cell information
# ---------------------

_cell_length_a                6.0909(3) 
_cell_length_b                3.4916(2) 
_cell_length_c                11.8401(6) 
_cell_angle_alpha             90.00 
_cell_angle_beta              103.935(2) 
_cell_angle_gamma             90.00 
_cell_volume                   244.39(2) 

_cell_formula_units_Z             2
_cell_measurement_temperature     100(1)
_cell_measurement_reflns_used        9891
_cell_measurement_theta_min          3.4463
_cell_measurement_theta_max          55.9245
_exptl_crystal_density_diffrn     1.7124
_exptl_crystal_F_000              132 
_exptl_absorpt_coefficient_mu     0.181 
_exptl_crystal_description        unspecified
_exptl_crystal_size_max              0.255                
_exptl_crystal_size_mid              0.205  
_exptl_crystal_size_min              0.190
_exptl_crystal_colour             colourless
_exptl_absorpt_correction_type    multi-scan
_exptl_absorpt_process_details
;
 Absorption correction done by SORTAV
 Blessing, R. H.: (1995) Acta Cryst. A51, 33-38
;
_exptl_absorpt_correction_T_min    0.956
_exptl_absorpt_correction_T_max    0.969

#=======================================================================

# EXPERIMENTAL DATA

_diffrn_reflns_av_R_equivalents   0.0000
_diffrn_reflns_av_unetI/netI      0.0304
_diffrn_reflns_limit_h_max        13
_diffrn_reflns_limit_h_min        -13
_diffrn_reflns_limit_k_max        8
_diffrn_reflns_limit_k_min        0
_diffrn_reflns_limit_l_max        27
_diffrn_reflns_limit_l_min        0
_diffrn_reflns_number             3154
_diffrn_reflns_theta_full         26.00
_diffrn_reflns_theta_max          55.92
_diffrn_reflns_theta_min          3.45
_diffrn_ambient_temperature       100(1)
_diffrn_detector_area_resol_mean  ?
_diffrn_measured_fraction_theta_full 0.998
_diffrn_measured_fraction_theta_max 0.973
_diffrn_measurement_device_type   'Bruker APEX-II CCD'
_diffrn_measurement_method        '\f and \w scans'
_diffrn_radiation_monochromator   'graphite'
_diffrn_radiation_type            MoK\a
_diffrn_radiation_wavelength      0.71073
_diffrn_source                    'fine-focus sealed tube'
_diffrn_standards_number          0
_reflns_number_gt                 2790
_reflns_number_total              3154
_reflns_threshold_expression      >0sigma(F)

#  
# Refinement details
#  
_refine_special_details          
;
  .  H thermal motions refined anisotropically.
  .  Hirshfeld atom refinement (HAR):
     .  Uses aspherical atomic scattering factors
        obtained from Hirshfeld partitioning of a
        gaussian quantum chemical wavefunction.
     .  Hirshfeld weight functions obtained from
        spherically averaged unrestricted atomic
        densities.
  .  Wavefunction type : rks becke88lyp using cluster
 charges, radius=8.0 angstrom
  .  Gaussian basis set: cc pVTZ
  .  Refinement based on |F| with weight=1/sigma(|F|)
  .  Negative |F|^^2 were pruned from the data
  .  Eigenvalues < 0.1E-04 removed from normal equations
  .  Reflection used in the refinement appear below
  .  Refined using the Tonto program:
     .  Version: 3.2 v. 196f026
     .  Platform: INTEL-ifort-on-LINUX
     .  Build date: Wed Feb  4 17:27:23 CET 2015
;

# Standard CIF keys and data

_refine_ls_structure_factor_coeff  F
_refine_ls_matrix_type             full
_refine_ls_R_factor_gt             0.0183
_refine_ls_wR_factor_gt            0.0205
_refine_ls_goodness_of_fit_ref     1.229745
_refine_ls_number_reflns           3154
_refine_ls_number_parameters       64
_refine_ls_number_restraints       0
_refine_ls_number_constraints      0
_refine_ls_hydrogen_treatment      refall
_refine_ls_weighting_scheme        sigma
_refine_ls_weighting_details       'w=1/\s(F)'
_refine_ls_shift/su_max            0.0100
_refine_ls_extinction_method       none

_refine_diff_density_max               0.162774
_refine_diff_density_min              -0.171356

# ---------------------
# Coordinates and ADP's
# ---------------------

loop_
_atom_site_label
_atom_site_fract_x
_atom_site_fract_y
_atom_site_fract_z
_atom_site_adp_type
_atom_site_occupancy
O1 0.43487(2) 0.44407(3) 0.349868(7) Uani 1.000000000
O2 0.24238(2) 0.74264(3) 0.463694(8) Uani 1.000000000
C1 0.40308(2) 0.55883(3) 0.448009(9) Uani 1.000000000
H1 0.302(1) 0.521(2) 0.2794(5) Uani 1.000000000
O5 0.13010(2) 0.63117(3) 0.178559(8) Uani 1.000000000
H3 0.1903(9) 0.694(2) 0.1128(5) Uani 1.000000000
H4 0.0094(9) 0.456(2) 0.1506(5) Uani 1.000000000

loop_
_atom_site_aniso_label
_atom_site_aniso_U_11
_atom_site_aniso_U_22
_atom_site_aniso_U_33
_atom_site_aniso_U_12
_atom_site_aniso_U_13
_atom_site_aniso_U_23
O1 0.01262(3) 0.01852(4) 0.00754(3) 0.00465(2) 0.00168(2) -0.00069(2)
O2 0.01094(3) 0.01765(4) 0.00914(3) 0.00532(2) 0.00117(2) -0.00068(2)
C1 0.00899(3) 0.01106(3) 0.00747(3) 0.00163(2) 0.00137(2) -0.00007(2)
H1 0.029(3) 0.049(4) 0.024(4) -0.002(3) 0.013(3) -0.009(3)
O5 0.01048(3) 0.01767(4) 0.00899(3) -0.00180(2) 0.00079(2) 0.00105(2)
H3 0.029(3) 0.039(3) 0.029(3) 0.001(2) 0.007(2) 0.006(2)
H4 0.026(2) 0.034(3) 0.036(3) -0.014(2) 0.006(2) -0.003(2)

loop_
_geom_bond_atom_site_label_1
_geom_bond_atom_site_label_2
_geom_bond_distance
 O1 C1 1.2871(1)
 O2 C1 1.2215(1)
 O1 H1 1.047(7)
 O5 H3 0.962(5)
 O5 H4 0.953(5)

loop_
_geom_angle_atom_site_label_1     
_geom_angle_atom_site_label_2
_geom_angle_atom_site_label_3
_geom_angle     
 O1 C1 O2  126.95(1)
 C1 O1 H1 112.6(3)
 H3 O5 H4 106.1(5)

# Standard CIF keys and data

# ---------------
# Reflection data
# ---------------

loop_
    _diffrn_refln_index_h
    _diffrn_refln_index_k
    _diffrn_refln_index_l
    _diffrn_refln_F_calc
    _diffrn_refln_F_meas
    _diffrn_refln_F_sigma
       1       0       0       42.696849       43.960550        1.008251
       2       0       0       10.317987       11.135080        0.157831
       3       0       0       42.860020       44.256864        0.495694
       4       0       0       14.640837       14.785128        0.166304
       5       0       0       17.311427       17.491712        0.200096
       6       0       0       33.270916       33.215358        0.364939
       7       0       0       22.740435       22.571885        0.247459
       8       0       0       11.374598       11.413588        0.136621
       9       0       0        9.144824        9.305482        0.107167
      10       0       0        5.921252        6.302460        0.086673
      11       0       0       12.494532       12.549502        0.159587
      12       0       0        2.607410        2.565911        0.107924
      13       0       0        0.854879        0.932792        0.525852
       1       1       0       85.686697       84.256869        1.829750
       2       1       0       41.133524       42.467282        0.472163
       3       1       0       22.814566       23.196336        0.260992
       4       1       0        3.522772        3.405290        0.067177
       5       1       0        1.352580        1.405596        0.095481
       6       1       0        1.796001        1.812650        0.053417
       7       1       0       19.853581       19.699239        0.216426
       8       1       0        0.010019        0.293258        0.293258
       9       1       0       12.532852       12.577361        0.143938
      10       1       0        6.768030        6.695670        0.086283
      11       1       0        0.601348        0.728492        0.169117
      12       1       0        6.356724        6.337350        0.083071
      13       1       0        2.475104        2.381386        0.237185
       0       2       0        8.060561        8.115602        0.120917
       1       2       0       39.059518       40.002625        0.453415
       2       2       0       49.714476       50.367946        0.562525
       3       2       0        3.188238        3.097967        0.055337
       4       2       0       23.733314       23.874882        0.264291
       5       2       0       10.865571       10.744766        0.120266
       6       2       0        0.523811        0.599250        0.104780
       7       2       0       12.998716       12.854960        0.143155
       8       2       0       14.158669       14.074445        0.161501
       9       2       0        2.884818        2.949966        0.065265
      10       2       0        6.636375        6.641912        0.083025
      11       2       0        0.797757        0.450000        0.299003
      12       2       0        1.774695        1.837961        0.093455
      13       2       0        2.186060        2.021806        0.276384
       1       3       0        9.636814        9.561956        0.112670
       2       3       0        7.851717        7.794357        0.092799
       3       3       0       18.375293       18.725918        0.217001
       4       3       0        5.186158        5.224366        0.066750
       5       3       0       24.213615       23.946398        0.263493
       6       3       0        0.166708        1.294141        0.050919
       7       3       0        1.680292        1.700882        0.052095
       8       3       0        9.183208        9.119814        0.110263
       9       3       0        3.160116        3.267262        0.062890
      10       3       0        1.977861        2.039338        0.082785
      11       3       0        9.576090        9.432656        0.191011
      12       3       0        4.595275        4.613350        0.145017
       0       4       0        3.648356        3.680897        0.070633
       1       4       0        9.249873        9.234067        0.106088
       2       4       0        7.791656        7.824896        0.101361
       3       4       0        5.505867        5.501363        0.071723
       4       4       0       17.903498       17.783700        0.196489
       5       4       0        6.544786        6.571301        0.083389
       6       4       0        8.997936        8.979866        0.102648
       7       4       0        6.951358        6.883604        0.081398
       8       4       0        0.267339        0.319844        0.319844
       9       4       0        0.264812        0.481975        0.481975
      10       4       0        3.457197        3.479080        0.073056
      11       4       0        2.730656        2.720478        0.191842
      12       4       0        4.285789        4.509324        0.176657
       1       5       0        4.549173        4.545107        0.061916
       2       5       0        7.423438        7.417075        0.086659
       3       5       0        9.152525        9.151776        0.104787
       4       5       0        0.962342        0.707602        0.125193
       5       5       0        4.977804        5.000800        0.072717
       6       5       0       11.404611       11.478676        0.127905
       7       5       0        8.168038        8.186758        0.094972
       8       5       0        2.236326        2.086768        0.077265
       9       5       0        0.017473        0.426028        0.341767
      10       5       0        3.010657        3.042959        0.073515
       0       6       0        9.164845        9.127596        0.106842
       1       6       0        5.508465        5.586412        0.070254
       2       6       0        2.077848        2.028004        0.055493
       3       6       0        0.567360        1.377026        0.071193
       4       6       0        2.135806        2.183735        0.060342
       5       6       0        5.757014        5.869157        0.075108
       6       6       0        7.439784        7.674894        0.090766
       7       6       0        1.954685        2.035534        0.081334
       8       6       0        0.862372        0.906422        0.153029
       9       6       0        0.330867        0.587026        0.323019
       1       7       0        3.205432        3.168122        0.116238
       2       7       0        2.413465        2.428642        0.076302
       3       7       0        2.423321        2.398187        0.066192
       4       7       0        1.211634        1.090642        0.113299
       5       7       0        2.948697        3.033430        0.062168
       6       7       0        2.983837        2.987909        0.068063
       1       8       0        4.638341        4.587810        0.170571
       2       8       0        3.617224        3.629601        0.194197
     -13       1       1        3.582732        3.808149        0.080952
     -12       1       1        3.026337        3.048901        0.073317
     -11       1       1        1.026677        0.803430        0.150514
     -10       1       1        3.995310        3.996999        0.081772
      -9       1       1        1.497869        1.455060        0.065600
      -8       1       1       11.798411       11.800424        0.131662
      -7       1       1        9.302963        9.228489        0.110375
      -6       1       1        2.565366        2.583060        0.052250
      -5       1       1       16.449605       16.379255        0.200875
      -4       1       1       20.553099       21.027363        0.246122
      -3       1       1       39.114564       39.889222        0.445337
      -2       1       1       29.475338       30.712538        0.346603
      -1       1       1      117.270529       99.666644        6.653635
       0       1       1       46.755315       47.963841        0.602569
       1       1       1       13.300765       13.987137        0.155651
       2       1       1       17.626069       18.272110        0.223010
       3       1       1       45.429984       45.994782        0.519624
       4       1       1       27.075215       26.878244        0.315300
       5       1       1       22.646546       22.710130        0.273330
       6       1       1       29.645834       29.579892        0.337457
       7       1       1        2.358919        2.408111        0.050613
       8       1       1        1.447076        1.461198        0.061913
       9       1       1        1.029895        1.045275        0.107512
      10       1       1       12.349721       12.408062        0.146333
      11       1       1        4.267417        4.355456        0.068033
      12       1       1        3.954371        3.877499        0.075921
      13       1       1        3.181790        3.287400        0.215593
     -13       2       1        4.426348        4.329088        0.183729
     -12       2       1        7.916548        7.818056        0.091802
     -11       2       1        3.550868        3.598333        0.072854
     -10       2       1        1.607383        1.475229        0.132210
      -9       2       1        4.805785        4.688603        0.070378
      -8       2       1       13.755329       13.588966        0.154309
      -7       2       1        0.159871        0.291719        0.291719
      -6       2       1       18.452624       18.194779        0.201447
      -5       2       1        6.684592        6.706191        0.082295
      -4       2       1       16.022541       15.898742        0.182508
      -3       2       1       19.924625       19.969477        0.217768
      -2       2       1       26.793553       27.322335        0.307339
      -1       2       1       25.846985       26.524894        0.296665
       0       2       1       18.803222       19.199219        0.229770
       1       2       1       35.695634       35.846618        0.421627
       2       2       1        2.791541        2.897309        0.054177
       3       2       1        6.423063        6.228001        0.107707
       4       2       1       18.996239       18.946240        0.207510
       5       2       1       11.140221       10.997272        0.122531
       6       2       1        6.701659        6.657777        0.080164
       7       2       1        7.171298        7.186306        0.084124
       8       2       1       10.123788       10.057833        0.116002
       9       2       1        4.172496        4.129286        0.073796
      10       2       1        2.822927        2.874439        0.070067
      11       2       1        7.556100        7.479171        0.093171
      12       2       1        0.321945        0.401746        0.401746
      13       2       1        3.711471        3.735505        0.194601
     -12       3       1        2.736981        2.606569        0.367417
     -11       3       1        2.190687        2.078846        0.119790
     -10       3       1        3.469643        3.505139        0.074250
      -9       3       1        3.621278        3.543162        0.078772
      -8       3       1        1.166863        1.086278        0.078211
      -7       3       1        3.097827        3.035161        0.060787
      -6       3       1        7.950373        7.872738        0.092185
      -5       3       1        9.883928        9.598021        0.111820
      -4       3       1        4.915712        4.895406        0.064050
      -3       3       1        4.305305        4.448708        0.072865
      -2       3       1       26.126305       26.323564        0.295502
      -1       3       1        0.553767        0.810247        0.099895
       0       3       1       15.650261       15.603205        0.174984
       1       3       1       12.371559       12.300000        0.138997
       2       3       1       12.026179       11.978731        0.134745
       3       3       1        3.218870        3.123716        0.056958
       4       3       1       13.315734       13.263861        0.146315
       5       3       1       11.308073       11.138222        0.125957
       6       3       1        0.500174        0.296142        0.184787
       7       3       1       11.601606       11.544696        0.130231
       8       3       1        0.921908        0.847585        0.105965
       9       3       1        5.549306        5.552567        0.072877
      10       3       1        2.570672        2.536494        0.090149
      11       3       1        3.131200        3.129297        0.084515
      12       3       1        1.156731        0.864581        0.586732
     -12       4       1        1.666126        1.615580        0.341610
     -11       4       1        2.507852        2.576160        0.112261
     -10       4       1        0.075337        0.544059        0.544059
      -9       4       1        7.435075        7.523762        0.093554
      -8       4       1       10.114314       10.149877        0.116931
      -7       4       1       10.153056       10.174969        0.115645
      -6       4       1        6.117493        6.112201        0.074238
      -5       4       1        3.921769        3.954744        0.055898
      -4       4       1        0.920338        0.887975        0.073789
      -3       4       1       10.042579        9.936800        0.116464
      -2       4       1        8.905607        8.897472        0.101450
      -1       4       1        5.388956        5.328790        0.068181
       0       4       1        7.728484        7.621680        0.088951
       1       4       1        1.693181        1.754366        0.056514
       2       4       1        0.227615        0.418330        0.418330
       3       4       1        1.236529        1.258292        0.061839
       4       4       1        1.602518        1.624777        0.055159
       5       4       1        4.706562        4.670974        0.060443
       6       4       1        0.434000        0.340588        0.210588
       7       4       1        2.666526        2.667396        0.054065
       8       4       1        3.301177        3.187946        0.064006
       9       4       1        3.392095        3.356188        0.078842
      10       4       1        4.956274        4.930821        0.077472
      11       4       1        4.017198        4.018955        0.104112
     -10       5       1        0.478524        0.606300        0.606300
      -9       5       1        2.747043        2.724849        0.096560
      -8       5       1        4.792707        4.722817        0.070076
      -7       5       1        4.305144        4.349943        0.065786
      -6       5       1        0.234247        0.467226        0.467226
      -5       5       1        3.654031        3.577709        0.058902
      -4       5       1        0.412037        0.348281        0.252365
      -3       5       1        0.893854        0.873384        0.100338
      -2       5       1        1.273869        1.255388        0.066229
      -1       5       1        6.976135        6.917659        0.082163
       0       5       1        0.454688        0.446990        0.446990
       1       5       1        0.607897        0.394208        0.179732
       2       5       1        4.295096        4.227765        0.056794
       3       5       1        6.581204        6.576321        0.078475
       4       5       1        3.135952        3.185122        0.057663
       5       5       1        0.798339        0.686367        0.148501
       6       5       1        4.483959        4.440270        0.062371
       7       5       1        0.595233        0.481975        0.260164
       8       5       1        1.085680        0.874986        0.195869
       9       5       1        2.060567        1.989698        0.090988
      10       5       1        3.537128        3.484968        0.072637
      -9       6       1        2.800547        2.795335        0.092023
      -8       6       1        1.269327        1.107791        0.131881
      -7       6       1        8.840991        8.822641        0.107884
      -6       6       1        2.884006        2.848052        0.074823
      -5       6       1        0.352206        0.478017        0.478017
      -4       6       1        0.749377        0.630793        0.179683
      -3       6       1        6.393132        6.431874        0.079158
      -2       6       1        1.660608        1.652422        0.062328
      -1       6       1        3.340483        3.223042        0.058552
       0       6       1        5.347940        5.316860        0.069670
       1       6       1        5.331240        5.281098        0.067750
       2       6       1        1.658902        1.638322        0.062569
       3       6       1        2.250513        2.120637        0.059884
       4       6       1        4.261099        4.246763        0.069204
       5       6       1        4.658020        4.619524        0.082895
       6       6       1        3.255220        3.255150        0.066420
       7       6       1        0.219655        0.522207        0.522207
       8       6       1        1.599434        1.526761        0.092223
      -7       7       1        1.294364        0.985546        0.268608
      -6       7       1        5.291824        5.286871        0.133716
      -5       7       1        0.851547        0.865332        0.142491
      -4       7       1        0.398391        0.503090        0.503090
      -3       7       1        1.995626        1.995545        0.071279
      -2       7       1        5.408794        5.568034        0.088800
      -1       7       1        2.679240        2.591775        0.124003
       0       7       1        6.465949        6.434905        0.089986
       1       7       1        2.823892        2.832543        0.077838
       2       7       1        3.408463        3.321747        0.067979
       3       7       1        0.052088        0.556507        0.556507
       4       7       1        4.754050        4.935788        0.070297
       5       7       1        6.427526        6.348307        0.078698
       6       7       1        1.643591        1.652271        0.093137
      -2       8       1        1.072217        0.929624        0.525396
      -1       8       1        0.115863        0.511468        0.511468
       1       8       1        1.149798        1.013607        0.477417
     -13       0       2        0.275632        0.690507        0.690507
     -12       0       2        6.506864        6.447170        0.097603
     -11       0       2        4.205759        4.171331        0.088317
     -10       0       2        0.219508        0.479583        0.479583
      -9       0       2        4.370997        4.421312        0.066774
      -8       0       2        4.074107        4.098780        0.068768
      -7       0       2        8.302246        8.238750        0.094918
      -6       0       2       29.541219       29.415982        0.364304
      -5       0       2       20.493460       20.712798        0.230611
      -4       0       2       67.783059       67.673407        0.821780
      -3       0       2        8.359513        8.535045        0.110735
      -2       0       2       54.884463       57.178230        1.030211
      -1       0       2       60.603313       59.687771        1.857502
       0       0       2       25.483232       26.924896        0.429236
       1       0       2        6.836434        7.181086        0.236520
       3       0       2       29.441742       30.089865        0.343269
       4       0       2        0.084894        0.418330        0.418330
       5       0       2       56.685265       56.248378        0.634800
       6       0       2       11.853874       11.920151        0.132870
       7       0       2       12.936109       12.894960        0.143490
       8       0       2        8.427166        8.349192        0.097767
       9       0       2       14.889732       14.942891        0.165205
      10       0       2        3.665162        3.791306        0.077278
      11       0       2       10.848640       10.838358        0.195050
      12       0       2        9.734845        9.679566        0.276056
      13       0       2        7.537880        7.301164        0.147913
     -13       1       2        8.312112        8.339544        0.118717
     -12       1       2        2.206905        2.134479        0.088214
     -11       1       2        5.210803        5.192398        0.072926
     -10       1       2        1.544709        1.584235        0.066440
      -9       1       2        2.593314        2.555230        0.054610
      -8       1       2        0.138659        0.235584        0.235584
      -7       1       2       20.403423       20.339125        0.226442
      -6       1       2        5.738546        5.643403        0.069894
      -5       1       2       34.960896       35.142425        0.396346
      -4       1       2       16.424641       16.567438        0.191541
      -3       1       2       12.388295       12.937542        0.145748
      -2       1       2       51.220780       52.590969        0.606067
      -1       1       2       26.410733       28.141073        0.316983
       0       1       2       20.345782       21.624754        0.241817
       1       1       2       44.799232       46.328717        0.556673
       2       1       2        3.545290        3.624362        0.053368
       3       1       2       45.694945       46.290712        0.525223
       4       1       2       29.925969       29.758360        0.335410
       5       1       2       16.613811       16.561703        0.184279
       6       1       2       17.009736       16.915969        0.191436
       7       1       2        0.960144        1.014248        0.067570
       8       1       2        3.146302        3.259294        0.054922
       9       1       2        4.768821        4.720593        0.067100
      10       1       2        0.248220        0.316544        0.316544
      11       1       2        6.245388        6.307535        0.089095
      12       1       2        6.245828        6.112937        0.080608
      13       1       2        2.475540        2.362795        0.238742
     -13       2       2        0.434145        0.945674        0.540088
     -12       2       2        4.994694        4.976645        0.072667
     -11       2       2        1.221366        1.217456        0.116956
     -10       2       2        7.235572        7.273032        0.089649
      -9       2       2        0.267190        0.454643        0.454643
      -8       2       2        8.802239        8.768580        0.100478
      -7       2       2        1.264873        1.222129        0.062604
      -6       2       2       13.841245       13.696715        0.154559
      -5       2       2        1.729378        1.731993        0.064330
      -4       2       2        8.062275        7.849395        0.093429
      -3       2       2       29.070317       29.484063        0.331877
      -2       2       2       47.833371       48.562537        0.551288
      -1       2       2        6.276509        6.394451        0.080656
       0       2       2       24.641473       25.276867        0.285869
       1       2       2        0.633723        0.700643        0.103231
       2       2       2        3.680422        3.809331        0.053402
       3       2       2       36.421585       36.462309        0.418447
       4       2       2       37.591142       37.498133        0.418894
       5       2       2        3.977843        3.997624        0.065704
       6       2       2        0.423532        0.434396        0.169632
       7       2       2        5.570881        5.457655        0.072490
       8       2       2        0.814958        1.063720        0.081325
       9       2       2       13.094512       13.112208        0.163463
      10       2       2       11.690888       11.666190        0.134495
      11       2       2        0.416948        0.439090        0.349647
      12       2       2        0.240655        0.419524        0.402203
      13       2       2        3.315864        3.241759        0.208938
     -13       3       2        1.516093        1.692099        0.317072
     -12       3       2        1.444141        1.498166        0.167376
     -11       3       2        3.959399        3.928995        0.084258
     -10       3       2        6.183078        6.220932        0.086684
      -9       3       2       20.019713       19.880895        0.217223
      -8       3       2        6.363968        6.251720        0.088198
      -7       3       2        3.016683        2.968501        0.057385
      -6       3       2        7.395069        7.446610        0.086039
      -5       3       2        0.628956        0.651230        0.095892
      -4       3       2        8.010720        8.070874        0.093405
      -3       3       2       34.924037       34.642604        0.384320
      -2       3       2       17.924453       18.027202        0.200817
      -1       3       2       12.437246       12.456725        0.142100
       0       3       2       23.600732       23.480630        0.263611
       1       3       2       14.998895       14.874475        0.167674
       2       3       2       20.903735       20.733789        0.228424
       3       3       2       10.000459        9.932673        0.113152
       4       3       2        2.176851        2.290087        0.057242
       5       3       2        5.034250        5.020458        0.065562
       6       3       2        1.863249        1.865690        0.049348
       7       3       2       10.418562       10.311159        0.117534
       8       3       2        6.778709        6.723169        0.089241
       9       3       2        3.480092        3.499857        0.066055
      10       3       2        9.403134        9.407922        0.115721
      11       3       2        2.354525        2.225286        0.142236
      12       3       2        0.938526        0.698427        0.698427
     -12       4       2        2.230491        2.023289        0.275834
     -11       4       2        3.681247        3.681712        0.075190
     -10       4       2        7.061244        7.054502        0.084854
      -9       4       2        4.259325        4.199643        0.065758
      -8       4       2        9.711767        9.701392        0.111762
      -7       4       2        5.597409        5.728787        0.070430
      -6       4       2        0.029162        0.443396        0.443396
      -5       4       2        0.079474        0.446094        0.446094
      -4       4       2        5.037859        4.940040        0.062234
      -3       4       2        7.174506        7.131900        0.085908
      -2       4       2       17.355345       17.012642        0.193606
      -1       4       2        6.911146        6.872991        0.081157
       0       4       2       16.758074       16.477257        0.193216
       1       4       2       16.454020       16.323296        0.180496
       2       4       2        3.158518        3.018642        0.063545
       3       4       2        3.310360        3.317831        0.052253
       4       4       2        1.728493        1.664061        0.064749
       5       4       2        0.687377        0.703349        0.107950
       6       4       2       11.193999       11.158405        0.126179
       7       4       2        2.767828        2.841391        0.058910
       8       4       2        8.205808        8.170435        0.097269
       9       4       2        7.918983        7.900886        0.104605
      10       4       2        0.278216        0.442606        0.442606
      11       4       2        4.063456        3.770809        0.204578
     -11       5       2        5.552551        5.375221        0.159667
     -10       5       2        5.739851        5.800172        0.073742
      -9       5       2        0.362114        0.355387        0.328930
      -8       5       2       11.361390       11.466909        0.132889
      -7       5       2        9.615263        9.726510        0.109442
      -6       5       2        1.784666        1.837906        0.067539
      -5       5       2        4.472426        4.461950        0.061950
      -4       5       2       10.394899       10.324728        0.116398
      -3       5       2        3.319646        3.333917        0.057791
      -2       5       2        8.793347        8.671678        0.101380
      -1       5       2       18.618124       18.432851        0.205948
       0       5       2        5.969509        6.017391        0.073319
       1       5       2        7.709230        7.654606        0.089820
       2       5       2        3.042305        2.930102        0.053194
       3       5       2        3.805854        3.839531        0.056807
       4       5       2        2.012225        2.014373        0.061606
       5       5       2        4.750005        4.780795        0.067622
       6       5       2        0.955139        0.831384        0.136330
       7       5       2        7.768174        7.725866        0.096056
       8       5       2        5.632499        5.731143        0.079595
       9       5       2        4.587613        4.623527        0.097491
      10       5       2        1.781654        1.572037        0.166903
      -9       6       2        1.145165        1.148042        0.200360
      -8       6       2        1.732735        1.721947        0.084479
      -7       6       2        3.815614        3.806048        0.066797
      -6       6       2        4.549975        4.511762        0.066990
      -5       6       2        1.243317        1.279727        0.094189
      -4       6       2        4.786253        4.813834        0.073054
      -3       6       2        2.983738        3.045817        0.058243
      -2       6       2        0.513650        0.667982        0.141294
      -1       6       2        5.694771        5.718217        0.072599
       0       6       2        6.841532        6.791392        0.084977
       1       6       2        3.672632        3.702297        0.057712
       2       6       2        5.822373        5.863190        0.074840
       3       6       2        2.463561        2.460813        0.058335
       4       6       2        1.596833        1.513770        0.083246
       5       6       2        4.473011        4.469899        0.066719
       6       6       2        4.732025        4.681346        0.080368
       7       6       2        3.366580        3.340509        0.066826
       8       6       2        4.925418        4.937509        0.075411
      -7       7       2        1.135663        0.958801        0.275281
      -6       7       2        0.819447        0.815046        0.192069
      -5       7       2        2.131314        2.067051        0.068276
      -4       7       2        4.730945        4.755418        0.071936
      -3       7       2        5.178573        5.196730        0.071791
      -2       7       2        1.044865        0.856154        0.195170
      -1       7       2        0.532149        0.400000        0.373542
       0       7       2        0.471462        0.415211        0.287539
       1       7       2        1.898913        1.742326        0.088754
       2       7       2        1.309817        1.420880        0.090467
       3       7       2        4.224679        4.168813        0.079070
       4       7       2        2.034003        2.020891        0.073970
       5       7       2        2.768869        2.652320        0.073638
       6       7       2        1.761463        1.697940        0.131415
      -2       8       2        3.060979        3.102837        0.217253
      -1       8       2        2.298448        2.164440        0.247072
       0       8       2        1.128856        0.879773        0.514944
     -13       1       3        1.178097        0.964365        0.204234
     -12       1       3        0.557724        0.795990        0.186482
     -11       1       3        8.068807        8.204145        0.096248
     -10       1       3        3.269931        3.217142        0.059611
      -9       1       3        0.778610        0.683154        0.121105
      -8       1       3        9.503594        9.468368        0.108347
      -7       1       3        4.203664        4.256524        0.056763
      -6       1       3        2.408393        2.398374        0.056260
      -5       1       3       15.393567       15.529005        0.174201
      -4       1       3        2.823737        2.768592        0.055807
      -3       1       3       27.566302       28.174634        0.318037
      -2       1       3        9.941255       10.045397        0.113126
      -1       1       3       39.617767       41.705755        0.470697
       0       1       3        9.283311        9.381471        0.112437
       1       1       3       61.278730       62.447338        0.729674
       2       1       3       46.563777       47.686581        0.550289
       3       1       3       14.353635       14.195070        0.160113
       4       1       3       31.619905       31.576099        0.361679
       5       1       3        2.933839        2.896325        0.051347
       6       1       3       10.314762       10.299515        0.125037
       7       1       3        5.931834        5.891774        0.071551
       8       1       3       19.960447       19.974734        0.219735
       9       1       3       11.212613       11.280071        0.131977
      10       1       3        6.334605        6.306505        0.080591
      11       1       3        7.283559        7.342752        0.091338
      12       1       3        4.028763        3.893199        0.104664
      13       1       3        3.440827        3.468861        0.194720
     -13       2       3        2.216439        2.111374        0.120369
     -12       2       3        0.169555        0.500700        0.500700
     -11       2       3        2.470879        2.537361        0.072183
     -10       2       3       15.220463       15.379532        0.166051
      -9       2       3        1.856436        1.839348        0.075488
      -8       2       3        5.759290        5.737682        0.072085
      -7       2       3       10.398252       10.390861        0.120516
      -6       2       3       17.126584       16.956710        0.187094
      -5       2       3        4.455080        4.591514        0.062828
      -4       2       3       19.616017       19.444022        0.222160
      -3       2       3       37.700498       37.829222        0.422003
      -2       2       3        6.761479        6.992067        0.125991
      -1       2       3       28.576896       29.084360        0.327796
       0       2       3        0.642222        0.269258        0.222354
       1       2       3       41.223859       41.486624        0.476869
       2       2       3        8.821532        9.097637        0.106530
       3       2       3       22.322284       22.090722        0.292557
       4       2       3       16.277021       16.204938        0.180269
       5       2       3       10.847229       10.607073        0.125184
       6       2       3        8.149080        7.957072        0.093231
       7       2       3        4.792211        4.797812        0.066744
       8       2       3        4.935910        4.890705        0.067740
       9       2       3        4.887170        4.915994        0.076470
      10       2       3        6.114768        6.191284        0.081374
      11       2       3        2.105580        2.095519        0.134754
      12       2       3        3.154814        3.658688        0.214708
     -13       3       3        0.124809        0.530848        0.530848
     -12       3       3        3.939429        4.020448        0.082809
     -11       3       3        1.319379        1.243825        0.115951
     -10       3       3        4.143058        4.231666        0.069095
      -9       3       3        7.755540        7.896771        0.098502
      -8       3       3        5.754868        5.795170        0.071623
      -7       3       3        3.226972        3.119663        0.069303
      -6       3       3        2.508749        2.843150        0.049800
      -5       3       3        5.457093        5.425311        0.066207
      -4       3       3       10.418723       10.390861        0.122463
      -3       3       3        4.442568        5.912783        0.122187
      -2       3       3        2.674459        2.691579        0.060306
      -1       3       3        8.191752        8.104505        0.095635
       0       3       3       20.263568       20.490974        0.227706
       1       3       3        0.463597        0.619516        0.132074
       2       3       3        4.775658        4.671830        0.065096
       3       3       3       21.783872       21.663795        0.246045
       4       3       3        2.722298        2.528893        0.058853
       5       3       3        4.674631        4.595977        0.061994
       6       3       3        1.954455        1.968350        0.047699
       7       3       3        8.568866        8.434690        0.100784
       8       3       3        1.690313        1.702762        0.065845
       9       3       3        8.180504        8.430302        0.099396
      10       3       3        4.306564        4.222677        0.112932
      11       3       3        2.597202        2.512588        0.076259
      12       3       3        3.473183        3.467420        0.213960
     -12       4       3        3.045995        2.894581        0.236781
     -11       4       3        5.116561        5.136925        0.079159
     -10       4       3        5.504919        5.490811        0.124806
      -9       4       3        9.985757        9.932170        0.111427
      -8       4       3        8.704411        8.673062        0.102823
      -7       4       3        1.756340        1.739281        0.066081
      -6       4       3        5.867617        5.833867        0.073138
      -5       4       3       10.720174       10.616497        0.119354
      -4       4       3       17.004176       16.891418        0.188125
      -3       4       3       16.772071       16.673332        0.188794
      -2       4       3       12.657672       12.514791        0.144262
      -1       4       3        0.377327        0.302159        0.200670
       0       4       3        4.387953        4.309640        0.061111
       1       4       3        8.335081        8.327004        0.095722
       2       4       3       16.281066       16.174672        0.182486
       3       4       3        9.335986        9.389196        0.107547
       4       4       3        3.634210        3.618011        0.070335
       5       4       3        2.484688        2.382562        0.067826
       6       4       3        1.117742        1.252677        0.080116
       7       4       3        2.353588        2.287925        0.062841
       8       4       3        3.445358        3.515537        0.064450
       9       4       3        0.147933        0.519423        0.519423
      10       4       3        2.660885        2.581705        0.106569
      11       4       3        1.078075        0.663551        0.663551
     -11       5       3        0.633149        0.714633        0.714633
     -10       5       3        0.707490        0.881419        0.150461
      -9       5       3        0.791085        0.900222        0.152961
      -8       5       3        0.401851        0.458912        0.458912
      -7       5       3        4.165573        4.093898        0.062273
      -6       5       3        2.417902        2.387823        0.059970
      -5       5       3        3.881214        3.823742        0.061561
      -4       5       3        3.340992        3.272919        0.061533
      -3       5       3        4.709316        4.578755        0.062341
      -2       5       3        3.987954        3.951835        0.055811
      -1       5       3        2.400677        2.396539        0.048583
       0       5       3        2.362782        2.393032        0.053267
       1       5       3        1.664599        1.717294        0.051641
       2       5       3        2.503564        2.486403        0.048535
       3       5       3        0.307151        0.284077        0.284077
       4       5       3        4.085702        4.062388        0.069269
       5       5       3        2.358909        2.324349        0.066917
       6       5       3        1.810721        1.697910        0.088221
       7       5       3        2.579387        2.385393        0.074679
       8       5       3        4.289572        4.283573        0.069668
       9       5       3        2.699349        2.678246        0.074383
      10       5       3        1.548037        1.386326        0.154823
      -9       6       3        4.404427        4.433622        0.088049
      -8       6       3        1.259245        1.117945        0.123409
      -7       6       3        0.465974        0.528583        0.528583
      -6       6       3        1.347463        1.459486        0.095082
      -5       6       3        9.724561        9.630369        0.108972
      -4       6       3        7.876593        7.990682        0.094417
      -3       6       3        2.095253        2.256613        0.063077
      -2       6       3        8.773691        8.736075        0.107981
      -1       6       3        0.513987        0.420714        0.245785
       0       6       3        4.353179        4.371499        0.063135
       1       6       3        1.742443        1.732224        0.064051
       2       6       3        7.822664        7.853280        0.101119
       3       6       3        1.702281        2.056745        0.061275
       4       6       3        1.789116        1.735022        0.072193
       5       6       3        3.179141        2.977566        0.064080
       6       6       3        5.076234        5.048762        0.071012
       7       6       3        0.856684        0.490510        0.269603
       8       6       3        2.662269        2.602326        0.072840
      -7       7       3        0.998679        0.780320        0.331656
      -6       7       3        1.295819        0.943345        0.162512
      -5       7       3        1.686849        1.633769        0.086158
      -4       7       3        4.891463        4.890705        0.080196
      -3       7       3        1.146056        1.210578        0.109352
      -2       7       3        1.021815        0.758419        0.460091
      -1       7       3        4.056549        4.087664        0.079797
       0       7       3        1.803294        1.875713        0.077659
       1       7       3        1.547730        1.315979        0.093359
       2       7       3        3.222893        3.210763        0.065926
       3       7       3        4.824414        4.814561        0.070829
       4       7       3        0.788358        0.647457        0.214559
       5       7       3        3.127924        3.141719        0.067227
       6       7       3        0.495433        0.426732        0.371054
      -2       8       3        0.002612        0.515364        0.515364
      -1       8       3        0.258094        0.503289        0.503289
     -13       0       4        0.718647        0.540833        0.540833
     -12       0       4       14.133877       13.940588        0.176868
     -11       0       4        6.663048        6.778717        0.087827
     -10       0       4        6.377980        6.505382        0.085803
      -9       0       4       16.449591       16.515447        0.181128
      -8       0       4        4.540682        4.479509        0.069067
      -7       0       4       13.941617       13.747363        0.156558
      -6       0       4        3.776542        3.688360        0.079759
      -5       0       4        9.218462        9.267416        0.129254
      -4       0       4       24.067626       24.686434        0.275780
      -3       0       4       20.118488       20.900000        0.231909
      -2       0       4       98.608706       99.995000        1.454754
      -1       0       4       63.377230       63.818806        0.689732
       0       0       4       17.636500       18.292895        0.199526
       1       0       4       92.651667       94.322426        1.476855
       2       0       4        6.182785        6.326057        0.097333
       3       0       4       10.238367       10.198529        0.176553
       4       0       4       13.125001       13.214764        0.286501
       5       0       4        7.489783        7.503599        0.091110
       6       0       4        2.722026        2.638314        0.101623
       7       0       4       35.719179       35.592274        0.435056
       8       0       4       17.483556       17.524554        0.187888
       9       0       4        4.677817        4.655212        0.073073
      10       0       4        8.182667        8.085976        0.104184
      11       0       4        0.735661        0.766290        0.766290
      12       0       4        5.999581        5.988656        0.164826
      13       0       4        6.500090        6.561097        0.149233
     -13       1       4        2.393179        2.354570        0.100684
     -12       1       4        0.675852        0.455192        0.294880
     -11       1       4       13.040004       13.165865        0.144728
     -10       1       4        1.885110        1.809061        0.069808
      -9       1       4        7.023405        6.919754        0.084551
      -8       1       4       11.916998       11.830046        0.135603
      -7       1       4        1.404829        1.392982        0.052460
      -6       1       4       12.414151       12.374167        0.138563
      -5       1       4       21.141729       21.316426        0.237763
      -4       1       4       12.724455       12.817956        0.158572
      -3       1       4       32.903529       33.733218        0.379658
      -2       1       4       41.027010       41.986426        0.497030
      -1       1       4       33.956742       35.460541        0.396885
       0       1       4       85.038473       83.293217        1.943908
       1       1       4       17.848182       18.109666        0.213856
       2       1       4        6.618232        6.753295        0.097621
       3       1       4        7.722150        7.594406        0.094739
       4       1       4        3.655863        3.787083        0.060825
       5       1       4       13.689740       13.651374        0.152855
       6       1       4       16.176832       16.087573        0.185686
       7       1       4       12.916514       12.865458        0.141858
       8       1       4       12.553287       12.578951        0.140703
       9       1       4        3.487403        3.495569        0.065117
      10       1       4        6.678354        6.714090        0.084836
      11       1       4        2.848745        2.765448        0.077921
      12       1       4        1.540282        1.514232        0.179991
      13       1       4        2.066661        2.059369        0.252189
     -13       2       4        1.977079        2.093776        0.101090
     -12       2       4        0.740489        0.336452        0.336452
     -11       2       4        7.198101        7.143599        0.093138
     -10       2       4       11.553440       11.629703        0.131008
      -9       2       4        1.299614        1.156849        0.084795
      -8       2       4        8.737880        8.689764        0.106350
      -7       2       4        4.072133        3.988233        0.057584
      -6       2       4        5.040044        5.078779        0.062506
      -5       2       4       11.730753       11.618089        0.133317
      -4       2       4       17.384567       17.257752        0.191997
      -3       2       4       11.388078       11.514773        0.135406
      -2       2       4       10.526002       10.424490        0.117697
      -1       2       4       32.953995       33.468791        0.377554
       0       2       4       29.840346       30.132043        0.348322
       1       2       4        9.746814        9.723322        0.110935
       2       2       4        2.540010        2.345890        0.058315
       3       2       4       20.855596       20.958053        0.233189
       4       2       4        8.651414        8.559322        0.104383
       5       2       4       16.997422       16.989114        0.188221
       6       2       4       15.149626       15.003666        0.164529
       7       2       4        1.554285        1.699176        0.061800
       8       2       4        8.260684        8.240570        0.099932
       9       2       4       13.120724       13.187873        0.142568
      10       2       4        2.671939        2.512330        0.093260
      11       2       4        5.733417        5.667627        0.174177
      12       2       4        4.284062        4.170851        0.199579
     -13       3       4        4.590460        4.757941        0.170676
     -12       3       4        0.821241        0.584893        0.267718
     -11       3       4        4.642115        4.640151        0.070906
     -10       3       4        6.996206        7.046134        0.086823
      -9       3       4       10.109406       10.039920        0.114196
      -8       3       4        0.096859        0.443283        0.443283
      -7       3       4       19.139724       18.987891        0.210777
      -6       3       4        4.605191        4.646074        0.059245
      -5       3       4        7.494037        7.386136        0.084971
      -4       3       4       34.061480       33.701187        0.371770
      -3       3       4       14.821411       14.730580        0.162808
      -2       3       4        6.604671        6.660706        0.092144
      -1       3       4       16.601834       16.404877        0.182979
       0       3       4       16.547490       16.512420        0.193719
       1       3       4        6.237602        6.277420        0.077259
       2       3       4       32.283057       32.100156        0.354762
       3       3       4       22.724951       22.655684        0.247203
       4       3       4       15.285508       15.221038        0.167135
       5       3       4        4.313696        4.297790        0.060574
       6       3       4        1.198757        1.215977        0.067239
       7       3       4        8.261978        8.258511        0.094688
       8       3       4        7.211836        7.123061        0.089783
       9       3       4        5.621877        5.607673        0.080920
      10       3       4        3.975474        3.913055        0.090621
      11       3       4        3.816348        4.070258        0.098608
      12       3       4        4.670338        4.834873        0.172363
     -12       4       4        2.752112        2.779083        0.228592
     -11       4       4        0.508437        0.328634        0.328634
     -10       4       4        1.191186        1.093709        0.124431
      -9       4       4        1.213136        1.060047        0.112102
      -8       4       4        7.347077        7.201042        0.085987
      -7       4       4        3.230163        3.096886        0.066424
      -6       4       4       14.319684       14.121615        0.155226
      -5       4       4       10.689737       10.596226        0.119585
      -4       4       4        1.839784        2.232577        0.045753
      -3       4       4       11.820667       11.700000        0.131076
      -2       4       4        1.495008        1.531698        0.048964
      -1       4       4        1.440025        1.416545        0.054378
       0       4       4        7.700660        7.633413        0.088283
       1       4       4        3.816043        3.775712        0.057917
       2       4       4       16.201935       16.029660        0.181316
       3       4       4       13.608784       13.427584        0.151289
       4       4       4        2.777609        2.745997        0.054120
       5       4       4       11.150360       11.003636        0.130274
       6       4       4        5.499281        5.440496        0.069184
       7       4       4        3.553743        3.527605        0.059032
       8       4       4        3.369802        3.455431        0.067216
       9       4       4        0.529338        0.489490        0.489490
      10       4       4        3.927643        3.921862        0.075175
      11       4       4        5.498716        5.599464        0.159979
     -11       5       4        4.071142        4.182583        0.183833
     -10       5       4        3.284042        3.238364        0.081467
      -9       5       4        0.819490        0.753392        0.181991
      -8       5       4        0.798608        0.880625        0.130225
      -7       5       4        2.937581        2.944843        0.062899
      -6       5       4       13.333179       13.270268        0.161873
      -5       5       4       17.613337       17.590907        0.198955
      -4       5       4        1.615973        1.563394        0.066330
      -3       5       4        6.810064        6.756108        0.081305
      -2       5       4        4.072483        4.096828        0.056779
      -1       5       4        4.807981        4.795414        0.062656
       0       5       4       10.808580       10.726602        0.120001
       1       5       4       20.891658       20.846822        0.231537
       2       5       4        3.707764        3.685512        0.060736
       3       5       4        0.608160        0.601166        0.151944
       4       5       4       10.455972       10.376897        0.122142
       5       5       4        4.026241        4.104022        0.067192
       6       5       4        8.521066        8.454348        0.104019
       7       5       4        3.386320        3.424179        0.065459
       8       5       4        2.052391        2.014597        0.074004
       9       5       4        2.244756        2.183529        0.170025
      -9       6       4        1.248155        1.084758        0.142314
      -8       6       4        1.840137        1.734733        0.083280
      -7       6       4        1.836226        1.630644        0.138699
      -6       6       4        3.858366        3.896537        0.061827
      -5       6       4        3.652720        3.768421        0.061671
      -4       6       4        4.095402        4.077131        0.063654
      -3       6       4        2.427791        2.522875        0.066476
      -2       6       4        0.590356        0.534041        0.231717
      -1       6       4        2.921027        2.920925        0.071539
       0       6       4        1.885009        1.857391        0.064544
       1       6       4        5.008238        5.016672        0.069249
       2       6       4        5.796983        5.836437        0.077444
       3       6       4        2.314192        2.345698        0.060200
       4       6       4        0.754777        0.737496        0.168198
       5       6       4        2.827358        2.662612        0.127814
       6       6       4        1.127706        1.143154        0.102865
       7       6       4        4.404535        4.329088        0.064466
       8       6       4        3.598988        3.676139        0.080726
      -7       7       4        1.837177        1.913661        0.134645
      -6       7       4        1.510031        1.328232        0.147385
      -5       7       4        1.393946        1.265188        0.094504
      -4       7       4        3.597373        3.490559        0.069155
      -3       7       4        4.756295        4.671830        0.088164
      -2       7       4        2.663540        2.651264        0.085626
      -1       7       4        4.086368        4.089010        0.088885
       0       7       4        0.528487        0.569561        0.238956
       1       7       4        2.796896        2.757680        0.078203
       2       7       4        4.612731        4.550824        0.089770
       3       7       4        1.911347        1.937731        0.075930
       4       7       4        0.664303        0.847998        0.206203
       5       7       4        2.427169        2.448101        0.064071
       6       7       4        0.924775        0.864581        0.315400
      -1       8       4        2.212892        2.367699        0.235447
     -13       1       5        6.859161        6.806247        0.095286
     -12       1       5        9.540402        9.498052        0.123192
     -11       1       5        3.157671        3.126756        0.067180
     -10       1       5        6.731233        6.728373        0.082472
      -9       1       5        3.796898        3.905765        0.058428
      -8       1       5       10.431444       10.381715        0.116239
      -7       1       5        3.251437        3.288313        0.060310
      -6       1       5       21.397336       21.339869        0.238921
      -5       1       5       12.180367       12.098347        0.143432
      -4       1       5        0.521604        0.450333        0.154529
      -3       1       5       31.567620       32.089562        0.363075
      -2       1       5        9.969708       10.054850        0.114025
      -1       1       5        2.366856        2.232443        0.061913
       0       1       5       17.971209       18.611824        0.213998
       1       1       5       23.177515       23.575623        0.262322
       2       1       5        9.923426        9.941881        0.123786
       3       1       5        4.783608        5.024241        0.075706
       4       1       5       20.609321       20.516822        0.229881
       5       1       5        2.373032        2.379643        0.063115
       6       1       5       16.702470       16.816658        0.185663
       7       1       5       13.793897       13.901439        0.154439
       8       1       5        0.042536        0.476025        0.476025
       9       1       5        5.377264        5.351448        0.102353
      10       1       5        4.166881        4.157764        0.084436
      11       1       5        7.697537        7.652255        0.105202
      12       1       5        4.112172        4.047098        0.122687
     -13       2       5        2.455604        2.480343        0.091556
     -12       2       5        6.153725        6.193061        0.083069
     -11       2       5        3.153984        3.200469        0.078610
     -10       2       5        0.359392        0.470000        0.470000
      -9       2       5        5.406985        5.422084        0.073066
      -8       2       5       12.745498       12.654248        0.141854
      -7       2       5        6.973099        6.877572        0.083604
      -6       2       5        4.610922        4.496443        0.056736
      -5       2       5       29.162432       28.982926        0.320232
      -4       2       5        5.313655        5.376988        0.072556
      -3       2       5        3.533142        3.527889        0.057874
      -2       2       5        3.755590        3.975299        0.057646
      -1       2       5       48.728841       48.650283        0.543422
       0       2       5       15.349483       15.483540        0.173739
       1       2       5       20.708284       20.887556        0.230838
       2       2       5       27.098736       27.269763        0.304044
       3       2       5       17.262166       17.243260        0.195972
       4       2       5        1.672043        1.722324        0.065429
       5       2       5        8.458273        8.414274        0.097002
       6       2       5       21.555378       21.401869        0.237748
       7       2       5        1.947602        2.019010        0.060490
       8       2       5        6.026645        5.984814        0.075246
       9       2       5        3.925204        3.951455        0.062625
      10       2       5        6.980440        6.885492        0.113565
      11       2       5        0.533076        0.474868        0.474868
      12       2       5        3.500324        3.555840        0.209648
     -13       3       5        3.342471        3.265272        0.215026
     -12       3       5        0.407583        0.372022        0.372022
     -11       3       5        5.470422        5.570548        0.074640
     -10       3       5        0.571440        0.426732        0.283554
      -9       3       5        0.303434        0.425911        0.425911
      -8       3       5        2.093972        2.078100        0.059908
      -7       3       5       12.914967       12.787103        0.146296
      -6       3       5        1.745374        1.763207        0.045767
      -5       3       5        4.307851        4.156441        0.054368
      -4       3       5       11.734872       11.609479        0.130803
      -3       3       5       10.257975       10.195587        0.115905
      -2       3       5        5.666907        5.658268        0.077767
      -1       3       5        1.914196        2.071135        0.062728
       0       3       5        8.735481        8.779237        0.101564
       1       3       5       10.298732       10.196568        0.126811
       2       3       5        6.189089        6.099672        0.075554
       3       3       5        0.845114        0.768440        0.112925
       4       3       5        4.156382        3.996624        0.059493
       5       3       5       14.002297       13.840881        0.152931
       6       3       5        0.805268        0.733348        0.098447
       7       3       5        2.259265        2.244326        0.063363
       8       3       5        9.301419        9.249595        0.104869
       9       3       5        2.559396        2.600327        0.066081
      10       3       5        1.078455        0.974064        0.138779
      11       3       5        1.826282        1.725775        0.354170
     -12       4       5        3.328239        3.202811        0.220530
     -11       4       5        0.973704        0.795424        0.176635
     -10       4       5        2.261699        2.258739        0.093791
      -9       4       5        0.487559        0.498297        0.498297
      -8       4       5        3.801624        3.769748        0.091841
      -7       4       5       10.505953       10.490472        0.117912
      -6       4       5       13.703565       13.691238        0.173102
      -5       4       5        8.099169        8.053446        0.092605
      -4       4       5        7.422363        7.370957        0.085217
      -3       4       5        1.386113        1.293561        0.052755
      -2       4       5       12.972637       12.819126        0.153030
      -1       4       5       17.158695       17.058429        0.187744
       0       4       5       19.195266       19.198698        0.212124
       1       4       5       15.851383       15.772444        0.180139
       2       4       5        9.433810        9.392337        0.112574
       3       4       5        1.140320        1.071308        0.091002
       4       4       5        9.857783        9.859057        0.117137
       5       4       5        9.401380        9.408719        0.107644
       6       4       5        8.239717        8.287098        0.103395
       7       4       5        9.941039        9.863721        0.111286
       8       4       5        3.612459        3.622982        0.062926
       9       4       5        1.251422        1.397784        0.098476
      10       4       5        2.175140        2.300935        0.092904
      11       4       5        1.622620        1.568885        0.342386
     -11       5       5        1.636369        1.587797        0.348241
     -10       5       5        3.816634        3.710930        0.065933
      -9       5       5        0.027090        0.474236        0.474236
      -8       5       5        2.585590        2.714056        0.062604
      -7       5       5        2.159072        2.166333        0.068144
      -6       5       5        0.383483        0.329545        0.329545
      -5       5       5        1.067433        1.342982        0.074834
      -4       5       5        0.535508        0.623618        0.124419
      -3       5       5        2.320181        2.353593        0.052984
      -2       5       5        4.542824        4.382579        0.059964
      -1       5       5        0.986034        0.953100        0.084423
       0       5       5        3.864874        3.829752        0.058678
       1       5       5        4.457953        4.388963        0.062417
       2       5       5        2.506322        2.407592        0.052597
       3       5       5        3.048428        2.973382        0.058421
       4       5       5        3.143867        3.147459        0.061669
       5       5       5        1.295311        1.255349        0.098543
       6       5       5        0.193105        0.379342        0.299342
       7       5       5        0.174327        0.401871        0.287853
       8       5       5        0.683101        0.575587        0.235881
       9       5       5        2.079754        2.079952        0.098564
      -9       6       5        4.134817        4.176601        0.078065
      -8       6       5        0.012489        0.366742        0.366742
      -7       6       5        2.439003        2.295191        0.061382
      -6       6       5        6.690530        6.786089        0.084895
      -5       6       5        2.612100        2.675294        0.065907
      -4       6       5        5.259678        5.216129        0.074048
      -3       6       5        1.934841        1.801721        0.071201
      -2       6       5        6.583521        6.688647        0.083952
      -1       6       5        1.948237        1.883322        0.074233
       0       6       5       11.717217       11.644312        0.135185
       1       6       5        7.493157        7.439288        0.097149
       2       6       5        1.051292        0.971236        0.106771
       3       6       5        4.031762        4.083748        0.064420
       4       6       5        3.526942        3.640879        0.064009
       5       6       5        6.077691        6.090813        0.077328
       6       6       5        2.399298        2.311839        0.084060
       7       6       5        4.451777        4.530121        0.068283
       8       6       5        0.435649        0.650154        0.380154
      -6       7       5        1.468063        1.388668        0.153760
      -5       7       5        0.562316        0.436807        0.278693
      -4       7       5        0.236645        0.488569        0.488569
      -3       7       5        2.971415        3.058905        0.088467
      -2       7       5        1.103570        0.861220        0.184168
      -1       7       5        1.102180        0.980561        0.178938
       0       7       5        2.115332        2.247754        0.078377
       1       7       5        4.314523        4.283923        0.083090
       2       7       5        0.038711        0.386523        0.326523
       3       7       5        0.370398        0.356791        0.356791
       4       7       5        2.174444        2.002973        0.085474
       5       7       5        2.041023        2.012983        0.073705
     -13       0       6       12.872668       12.335315        0.169790
     -12       0       6        4.487605        4.991292        0.087314
     -11       0       6        1.709391        1.325368        0.209035
     -10       0       6        7.535468        7.702272        0.093527
      -9       0       6       10.822331       10.877500        0.128081
      -8       0       6        0.291900        0.397869        0.397869
      -7       0       6       34.971127       34.853264        0.417236
      -6       0       6       28.113856       28.143916        0.318029
      -5       0       6       23.742357       23.697890        0.281016
      -4       0       6       14.639362       14.875819        0.175139
      -3       0       6        7.759271        8.309813        0.120491
      -2       0       6       28.728030       29.047719        0.326125
      -1       0       6       31.006582       31.245480        0.521710
       0       0       6       69.026086       69.445734        2.768677
       1       0       6       32.825344       32.617940        0.356508
       2       0       6        4.271927        4.345227        0.085650
       3       0       6       52.487031       52.592585        0.580471
       4       0       6        8.041114        7.759897        0.097326
       5       0       6        5.608360        5.519601        0.085542
       6       0       6       14.173724       15.036954        0.176268
       7       0       6        2.358043        2.362753        0.067540
       8       0       6        4.690377        4.752052        0.084183
       9       0       6       11.322649       11.354294        0.127986
      10       0       6        9.067427        8.953379        0.119467
      11       0       6        3.476468        3.460202        0.219678
      12       0       6        9.621304        9.821100        0.152646
     -13       1       6        0.443132        0.447884        0.447884
     -12       1       6        4.647918        4.495998        0.087597
     -11       1       6        0.995683        0.968504        0.122868
     -10       1       6        0.653078        0.361525        0.299880
      -9       1       6       10.287832       10.293202        0.116267
      -8       1       6        2.815246        2.870679        0.051832
      -7       1       6        9.570251        9.537610        0.107286
      -6       1       6       27.171787       27.049214        0.302439
      -5       1       6        4.449612        4.432155        0.066036
      -4       1       6       29.321766       29.341949        0.332985
      -3       1       6        1.412471        1.296457        0.057707
      -2       1       6        5.238699        5.274467        0.071391
      -1       1       6        1.563601        1.564736        0.051429
       0       1       6       38.324085       38.524538        0.428212
       1       1       6       31.467254       32.068988        0.360472
       2       1       6       44.936653       44.986442        0.536246
       3       1       6        4.633010        4.730011        0.069538
       4       1       6       13.802765       13.796014        0.171771
       5       1       6       19.749554       19.674857        0.214384
       6       1       6       10.031939       10.022974        0.113887
       7       1       6        2.213518        2.243725        0.057015
       8       1       6        4.473597        4.408968        0.064086
       9       1       6        6.069880        6.038294        0.084808
      10       1       6        6.062646        6.100164        0.085016
      11       1       6        4.080616        4.137270        0.073774
      12       1       6        7.558644        7.703700        0.103371
     -13       2       6        1.549119        1.466527        0.133035
     -12       2       6        1.102838        1.137497        0.149014
     -11       2       6        5.418918        5.449954        0.076594
     -10       2       6        0.314160        0.367696        0.367696
      -9       2       6       12.765094       12.725172        0.143042
      -8       2       6       16.546123       16.542672        0.187245
      -7       2       6        3.236988        3.261748        0.054257
      -6       2       6        2.276821        2.347637        0.049507
      -5       2       6       19.765605       19.583922        0.217198
      -4       2       6        5.311964        5.335166        0.076459
      -3       2       6       25.862838       25.760435        0.286723
      -2       2       6       18.596838       18.596236        0.208197
      -1       2       6        9.427139        9.533467        0.110357
       0       2       6        5.051742        5.074741        0.067547
       1       2       6       27.711637       27.832715        0.308725
       2       2       6        6.971625        7.090487        0.087844
       3       2       6       14.703086       14.662537        0.167366
       4       2       6        5.748159        5.707364        0.071851
       5       2       6       15.175588       15.107283        0.166734
       6       2       6        3.196082        3.182452        0.050839
       7       2       6        5.234479        5.263269        0.068079
       8       2       6        0.411495        0.617171        0.204376
       9       2       6        3.798567        3.796446        0.065360
      10       2       6        5.867912        5.980468        0.087506
      11       2       6        9.512252        9.405371        0.227408
      12       2       6        2.159665        2.158611        0.260006
     -13       3       6        4.537132        4.506773        0.173991
     -12       3       6        2.033066        2.144155        0.083403
     -11       3       6        3.730022        3.715373        0.067634
     -10       3       6        7.240742        7.189576        0.088449
      -9       3       6        2.215548        2.252332        0.063337
      -8       3       6       12.618073       12.591267        0.143777
      -7       3       6        8.826337        8.735102        0.101389
      -6       3       6        5.402485        5.692275        0.067775
      -5       3       6        4.830313        4.700957        0.058975
      -4       3       6        6.355609        6.248200        0.075680
      -3       3       6        0.563161        1.134284        0.076220
      -2       3       6       42.277071       41.935784        0.470618
      -1       3       6       22.628660       22.506221        0.246617
       0       3       6        0.843490        1.141972        0.067635
       1       3       6       14.520762       14.446453        0.160796
       2       3       6        3.424305        3.301363        0.060530
       3       3       6        9.731698        9.902525        0.129910
       4       3       6       22.558256       22.451058        0.245428
       5       3       6       20.780391       20.670269        0.226932
       6       3       6        0.956813        0.916133        0.118951
       7       3       6        5.688045        5.685156        0.079356
       8       3       6        8.233711        8.266862        0.101079
       9       3       6        8.731238        8.805794        0.109357
      10       3       6        8.109356        8.162965        0.139687
      11       3       6        3.198599        2.994846        0.246592
     -12       4       6        5.095520        4.965179        0.176860
     -11       4       6        5.755407        5.765848        0.075505
     -10       4       6        4.064580        4.029144        0.081233
      -9       4       6        6.144625        6.161088        0.078325
      -8       4       6        4.757677        4.715930        0.066737
      -7       4       6        4.494564        4.562236        0.070243
      -6       4       6        3.104081        3.000350        0.059415
      -5       4       6        0.172430        0.270740        0.229509
      -4       4       6       11.889779       11.720068        0.132575
      -3       4       6       11.119044       10.876121        0.122052
      -2       4       6        4.279547        4.339931        0.065706
      -1       4       6       19.974593       19.875865        0.220077
       0       4       6        5.508527        5.528924        0.068429
       1       4       6        6.188777        6.150935        0.074011
       2       4       6        4.129756        4.082279        0.060215
       3       4       6        1.168228        1.207684        0.059163
       4       4       6        8.075143        8.011180        0.092847
       5       4       6        6.362219        6.337034        0.092917
       6       4       6        1.927027        1.919062        0.062506
       7       4       6       12.030841       11.996249        0.132017
       8       4       6        4.219352        4.220308        0.064589
       9       4       6        4.927212        4.863949        0.073229
      10       4       6        2.007092        2.112108        0.117691
     -11       5       6        4.036668        3.859015        0.195684
     -10       5       6        5.392444        5.348084        0.093372
      -9       5       6        1.951723        1.983230        0.082283
      -8       5       6        1.494294        1.598968        0.087777
      -7       5       6        6.080804        6.183365        0.079759
      -6       5       6        5.664137        5.639326        0.074436
      -5       5       6        6.580095        6.465215        0.078588
      -4       5       6        5.149888        5.129717        0.065233
      -3       5       6       13.273318       13.190906        0.153652
      -2       5       6        0.278696        0.258650        0.258650
      -1       5       6       12.440984       12.340583        0.137305
       0       5       6       18.894718       18.732859        0.207471
       1       5       6        0.947846        0.906532        0.090873
       2       5       6        2.947615        3.031006        0.054414
       3       5       6        8.607242        8.618178        0.099787
       4       5       6        6.772849        6.692683        0.081631
       5       5       6        5.505787        5.485344        0.073967
       6       5       6       14.759933       14.759404        0.157692
       7       5       6        2.320614        2.266672        0.086075
       8       5       6        5.774725        5.844827        0.078545
       9       5       6        0.458750        0.476760        0.476760
      -9       6       6        1.792207        2.110024        0.096147
      -8       6       6        1.426021        1.550419        0.091413
      -7       6       6        5.446276        5.402685        0.072112
      -6       6       6        2.239905        2.601288        0.074155
      -5       6       6        2.079574        1.747341        0.081808
      -4       6       6        2.847364        2.887629        0.074499
      -3       6       6        2.070868        2.139089        0.065227
      -2       6       6        0.252007        0.503587        0.503587
      -1       6       6        6.604773        6.730007        0.082602
       0       6       6        0.422744        0.913783        0.110664
       1       6       6        4.382467        4.336127        0.066233
       2       6       6        1.228289        1.234504        0.086419
       3       6       6        1.886237        1.929015        0.065175
       4       6       6        0.503559        0.440908        0.262302
       5       6       6        3.760233        3.613032        0.083443
       6       6       6        0.265793        0.411218        0.282377
       7       6       6        4.015029        3.994747        0.067279
      -6       7       6        2.478802        2.314541        0.096659
      -5       7       6        0.562020        0.495883        0.320954
      -4       7       6        2.030093        2.025265        0.085936
      -3       7       6        2.032669        1.950359        0.120769
      -2       7       6        3.994741        3.991240        0.118257
      -1       7       6        4.405693        4.462398        0.080047
       0       7       6        0.615854        0.378286        0.329296
       1       7       6        0.291755        0.486415        0.486415
       2       7       6        3.273791        3.359315        0.075415
       3       7       6        1.718696        1.698058        0.081023
       4       7       6        5.634506        5.589991        0.084448
       5       7       6        1.644292        1.704611        0.121545
     -13       1       7        0.855649        0.822982        0.336670
     -12       1       7        2.760291        2.713780        0.103358
     -11       1       7        2.571892        2.752108        0.088014
     -10       1       7       14.948009       14.903020        0.165652
      -9       1       7        9.050480        9.082511        0.102756
      -8       1       7       16.303062       16.286190        0.179670
      -7       1       7       15.849950       15.741029        0.173756
      -6       1       7        3.616018        3.619254        0.052323
      -5       1       7        2.272040        2.164625        0.051499
      -4       1       7       20.467573       20.618923        0.230446
      -3       1       7       41.089761       41.068236        0.460109
      -2       1       7       12.861932       12.832771        0.146163
      -1       1       7       44.498778       44.721024        0.494448
       0       1       7       12.765828       13.174217        0.146554
       1       1       7        9.409970        9.387971        0.108585
       2       1       7       11.792249       12.009580        0.136922
       3       1       7       11.936087       11.720495        0.132570
       4       1       7        6.384523        6.179239        0.077928
       5       1       7        4.763166        4.798958        0.071380
       6       1       7        7.541401        7.553344        0.095328
       7       1       7        2.507217        2.591602        0.063025
       8       1       7        1.230077        1.137893        0.088179
       9       1       7        7.793703        7.890374        0.100509
      10       1       7        0.315666        0.448888        0.361138
      11       1       7        4.700473        4.651129        0.119242
      12       1       7        3.361142        3.464246        0.159855
     -13       2       7        0.064805        0.624099        0.624099
     -12       2       7        4.055622        4.054750        0.073419
     -11       2       7        6.238313        6.223263        0.085755
     -10       2       7        2.472099        2.467104        0.106362
      -9       2       7        6.880079        6.926615        0.089730
      -8       2       7        5.487412        5.470558        0.069539
      -7       2       7        9.660730        9.651787        0.109408
      -6       2       7        1.069705        1.084389        0.049160
      -5       2       7       10.206098       10.171529        0.114193
      -4       2       7        5.767939        5.795774        0.071266
      -3       2       7       28.565462       28.263404        0.314880
      -2       2       7       12.926225       12.812104        0.142455
      -1       2       7        2.535215        2.473055        0.053778
       0       2       7       25.628159       25.932027        0.290069
       1       2       7       19.733012       19.730180        0.219157
       2       2       7       16.392901       16.580109        0.185292
       3       2       7        4.178699        4.259343        0.064465
       4       2       7       27.104122       27.104428        0.297339
       5       2       7        4.524048        4.566071        0.059742
       6       2       7        2.287020        2.299500        0.052079
       7       2       7        3.953770        4.010237        0.062706
       8       2       7       12.945472       12.946814        0.149158
       9       2       7        2.822645        2.883765        0.066958
      10       2       7        4.248195        4.256994        0.073336
      11       2       7        8.719169        8.704596        0.168965
      12       2       7        2.325599        2.403373        0.232497
     -13       3       7        3.346208        3.546830        0.200040
     -12       3       7        2.512854        2.566983        0.111295
     -11       3       7        4.149836        4.111934        0.067802
     -10       3       7        1.630665        1.455094        0.102024
      -9       3       7        9.734686        9.764220        0.120051
      -8       3       7        7.060538        7.080113        0.099354
      -7       3       7        0.318644        0.257294        0.257294
      -6       3       7        6.028552        5.973023        0.076922
      -5       3       7        8.878181        8.729605        0.098788
      -4       3       7        4.977926        5.084388        0.062336
      -3       3       7        4.390637        4.380753        0.058138
      -2       3       7       19.919480       19.782063        0.222155
      -1       3       7        2.785514        2.911735        0.057422
       0       3       7        2.235430        2.263868        0.051020
       1       3       7        9.532071        9.508522        0.108948
       2       3       7       11.986290       11.769027        0.144484
       3       3       7        3.232730        3.186220        0.057642
       4       3       7        1.221569        1.214537        0.073485
       5       3       7        4.782978        4.680385        0.060969
       6       3       7        4.956477        4.881803        0.064542
       7       3       7        4.032968        4.028399        0.062167
       8       3       7        0.904956        0.878465        0.143346
       9       3       7        1.227499        1.206027        0.181575
      10       3       7        7.415171        7.465722        0.117184
      11       3       7        0.470925        0.809074        0.586363
     -12       4       7        1.156796        1.207642        0.436734
     -11       4       7        1.391067        1.445579        0.094728
     -10       4       7        0.392981        0.494874        0.494874
      -9       4       7        2.084027        2.148977        0.080789
      -8       4       7        3.706949        3.750467        0.064819
      -7       4       7        4.652368        4.641013        0.065972
      -6       4       7        0.016018        0.458476        0.458476
      -5       4       7        2.369168        2.304561        0.053761
      -4       4       7        6.802636        6.773625        0.081765
      -3       4       7        8.962189        8.913585        0.102626
      -2       4       7       13.410093       13.318408        0.148367
      -1       4       7       11.825814       11.749043        0.130953
       0       4       7        0.887963        0.879375        0.079187
       1       4       7        2.470749        2.543836        0.052691
       2       4       7        9.359784        9.337184        0.105716
       3       4       7       16.312933       16.193517        0.180710
       4       4       7       13.849737       13.847743        0.157236
       5       4       7        9.522131        9.404946        0.114305
       6       4       7        3.119159        2.981543        0.079854
       7       4       7        0.654235        0.617252        0.204941
       8       4       7        4.537223        4.612375        0.073873
       9       4       7        9.246084        9.226971        0.102170
      10       4       7        5.703253        5.740557        0.193937
     -11       5       7        0.097179        0.472123        0.472123
     -10       5       7        0.367602        0.464758        0.304134
      -9       5       7        0.443126        0.559017        0.235134
      -8       5       7        4.826422        4.692334        0.072377
      -7       5       7        1.739916        1.633279        0.079348
      -6       5       7        3.586901        3.564267        0.065553
      -5       5       7        3.551962        3.454273        0.058246
      -4       5       7        0.546780        0.570964        0.142478
      -3       5       7        4.415409        4.472807        0.060778
      -2       5       7        1.134464        1.068644        0.078190
      -1       5       7        2.139736        2.151209        0.053949
       0       5       7        0.315408        0.402119        0.230073
       1       5       7        2.135797        2.108601        0.057504
       2       5       7        1.061786        1.099591        0.092317
       3       5       7        4.719550        4.692547        0.062752
       4       5       7        0.792473        0.724569        0.155622
       5       5       7        2.462327        2.464934        0.076818
       6       5       7        3.743073        3.792229        0.069730
       7       5       7        1.044997        0.808208        0.198782
       8       5       7        3.225303        3.243455        0.072966
       9       5       7        0.657991        0.675500        0.317450
      -9       6       7        0.066306        0.538424        0.538424
      -8       6       7        2.392364        2.469332        0.113509
      -7       6       7        3.436488        3.264659        0.070759
      -6       6       7        1.980922        1.839946        0.087947
      -5       6       7        2.855152        2.919127        0.063413
      -4       6       7        6.766738        6.762174        0.086697
      -3       6       7        1.903064        1.915855        0.066936
      -2       6       7        4.176175        4.202261        0.065113
      -1       6       7        6.617682        6.633023        0.084818
       0       6       7        0.949504        0.901776        0.128924
       1       6       7        1.231314        1.140219        0.090553
       2       6       7        5.168888        5.136828        0.068297
       3       6       7        8.354065        8.337566        0.104462
       4       6       7        1.995751        2.074994        0.068106
       5       6       7        7.496154        7.488525        0.088187
       6       6       7        3.133766        3.018410        0.077441
       7       6       7        4.088349        4.000625        0.130354
      -6       7       7        3.567930        3.593605        0.092891
      -5       7       7        3.395560        3.455431        0.091802
      -4       7       7        3.644130        3.678723        0.075252
      -3       7       7        1.185253        1.174819        0.137611
      -2       7       7        4.745033        4.777761        0.078612
      -1       7       7        0.801732        0.556147        0.262549
       0       7       7        0.149164        0.660908        0.231723
       1       7       7        0.658064        0.495782        0.495782
       2       7       7        3.913046        3.878660        0.077607
       3       7       7        0.267160        0.478435        0.478435
       4       7       7        1.486447        1.630920        0.095537
       5       7       7        2.027416        2.096640        0.126894
     -13       0       8        4.078230        3.961187        0.213654
     -12       0       8        0.970176        0.595819        0.346821
     -11       0       8       20.273878       20.229434        0.389575
     -10       0       8        9.127811        8.980702        0.106526
      -9       0       8        4.504209        4.510654        0.074214
      -8       0       8       15.475337       15.349267        0.174947
      -7       0       8        1.160320        1.101817        0.079271
      -6       0       8        2.291084        2.302347        0.070688
      -5       0       8       36.862901       36.967553        0.412937
      -4       0       8       53.057748       52.580034        0.581957
      -3       0       8       10.175583       10.329085        0.115858
      -2       0       8       46.132912       47.140322        0.521228
      -1       0       8       48.498954       49.066282        0.533509
       0       0       8       37.519418       37.535183        0.413626
       1       0       8       18.455068       18.385048        0.205114
       2       0       8       22.296257       22.228135        0.257245
       3       0       8        7.421609        7.130358        0.090471
       4       0       8        2.384989        2.255460        0.106414
       5       0       8       26.357147       26.134460        0.279867
       6       0       8        8.619623        8.595813        0.099402
       7       0       8       14.368807       14.484474        0.153040
       8       0       8       11.606680       11.612063        0.130338
       9       0       8        0.446999        0.658331        0.272456
      10       0       8        2.218241        2.200954        0.105531
      11       0       8        0.406198        0.740068        0.650625
      12       0       8        1.558434        1.397820        0.378359
     -13       1       8        4.259987        4.247117        0.088391
     -12       1       8        7.548690        7.508196        0.138121
     -11       1       8        2.508080        2.401083        0.089936
     -10       1       8        9.703354        9.763811        0.111609
      -9       1       8        4.779818        4.809054        0.073022
      -8       1       8        5.335340        5.310179        0.066516
      -7       1       8        0.025788        0.416893        0.416893
      -6       1       8        3.783799        3.854089        0.054615
      -5       1       8        9.080272        9.070502        0.106239
      -4       1       8       29.043993       29.109964        0.324898
      -3       1       8        6.740040        6.317594        0.076601
      -2       1       8       37.289741       37.437548        0.418634
      -1       1       8       20.931119       21.318302        0.239640
       0       1       8       11.425448       11.374533        0.132202
       1       1       8       21.010947       20.978560        0.232718
       2       1       8       14.870384       14.956270        0.172156
       3       1       8       13.469879       13.459941        0.163700
       4       1       8       11.612001       11.521285        0.131816
       5       1       8        2.658892        2.631254        0.050402
       6       1       8       14.203688       14.181678        0.159196
       7       1       8       14.911621       14.861696        0.167479
       8       1       8        9.580311        9.519664        0.109404
       9       1       8        2.858684        2.982566        0.079464
      10       1       8        2.510473        2.590714        0.103185
      11       1       8        1.059214        0.970876        0.206939
      12       1       8        2.160620        2.107629        0.264995
     -13       2       8        3.287961        3.442673        0.174799
     -12       2       8        4.563127        4.603694        0.071035
     -11       2       8        0.171008        0.354824        0.354824
     -10       2       8        6.528920        6.525412        0.084993
      -9       2       8       16.237136       16.242537        0.190434
      -8       2       8        5.682850        5.654821        0.069931
      -7       2       8        8.989057        8.826324        0.100042
      -6       2       8        8.015295        7.987177        0.091925
      -5       2       8        2.989114        3.091779        0.048114
      -4       2       8       19.948467       20.016243        0.219779
      -3       2       8       37.294235       37.101078        0.416068
      -2       2       8       11.913934       11.682037        0.132579
      -1       2       8       15.079536       14.978318        0.165485
       0       2       8        1.245464        1.522367        0.071539
       1       2       8        5.196265        5.255473        0.075995
       2       2       8       16.393235       16.316250        0.188013
       3       2       8       22.267021       22.205405        0.248401
       4       2       8        1.936915        1.866065        0.058304
       5       2       8        8.236188        8.068643        0.091927
       6       2       8        5.123668        5.091562        0.064933
       7       2       8        5.899660        5.820911        0.075478
       8       2       8        4.561157        4.564647        0.073990
       9       2       8        3.227691        3.222732        0.098632
      10       2       8        3.869593        3.900000        0.088176
      11       2       8        3.583892        3.479655        0.214077
     -13       3       8        0.682825        0.731847        0.567530
     -12       3       8        0.291942        0.350571        0.350571
     -11       3       8        0.521828        0.471593        0.274362
     -10       3       8        5.317483        5.279394        0.078817
      -9       3       8        5.672168        5.600714        0.083197
      -8       3       8       10.295369       10.217632        0.115157
      -7       3       8        0.575235        0.508920        0.140546
      -6       3       8       13.948332       13.748818        0.152863
      -5       3       8        3.246426        3.241450        0.060570
      -4       3       8        1.040327        1.115527        0.051760
      -3       3       8        9.256108        9.217972        0.104520
      -2       3       8       11.165201       11.072488        0.123973
      -1       3       8        5.633477        5.613555        0.071353
       0       3       8       21.936126       21.765569        0.240003
       1       3       8       10.987650       11.009995        0.128360
       2       3       8        2.884013        2.783631        0.062473
       3       3       8       23.473524       23.368997        0.258826
       4       3       8       16.206955       16.033091        0.177492
       5       3       8        3.939695        3.962953        0.059365
       6       3       8        5.451941        5.400741        0.069887
       7       3       8        7.620693        7.652581        0.089844
       8       3       8        4.190017        4.271768        0.068198
       9       3       8        8.759923        8.694769        0.177198
      10       3       8       10.759990       10.879798        0.133170
      11       3       8        2.510884        2.511812        0.232777
     -12       4       8        1.628476        1.705022        0.317759
     -11       4       8        0.694486        0.620081        0.231751
     -10       4       8        3.902559        3.837317        0.070090
      -9       4       8        4.599462        4.457802        0.072144
      -8       4       8        4.576599        4.542796        0.071891
      -7       4       8       11.208322       11.217843        0.132718
      -6       4       8        5.771993        5.748652        0.079790
      -5       4       8       10.927030       10.986810        0.129555
      -4       4       8        4.597691        4.611507        0.058706
      -3       4       8        1.645883        1.613691        0.047518
      -2       4       8        1.653283        1.668323        0.048477
      -1       4       8        6.272919        6.137752        0.073265
       0       4       8        5.199434        5.193939        0.063344
       1       4       8       16.936735       16.649024        0.192718
       2       4       8        4.997416        4.981265        0.063034
       3       4       8        9.868734        9.813613        0.110315
       4       4       8        9.991536        9.934032        0.121948
       5       4       8        0.545182        0.647070        0.166134
       6       4       8        0.670424        0.562139        0.210429
       7       4       8        0.461156        0.333317        0.333317
       8       4       8        0.550235        0.626817        0.254124
       9       4       8        7.734093        7.769363        0.171666
      10       4       8        1.538068        1.274284        0.428294
     -11       5       8        2.389548        2.374574        0.235485
     -10       5       8        1.070621        1.214784        0.149139
      -9       5       8        1.622376        1.683627        0.086348
      -8       5       8        6.189099        6.317278        0.091445
      -7       5       8        0.291554        0.447884        0.281751
      -6       5       8        8.763414        8.838212        0.122939
      -5       5       8        5.409021        5.487258        0.072556
      -4       5       8        6.186816        6.235623        0.078839
      -3       5       8        1.704530        1.578955        0.059679
      -2       5       8        2.349849        2.362710        0.055266
      -1       5       8        1.990305        1.991181        0.060378
       0       5       8        5.587136        5.526210        0.078734
       1       5       8        6.142193        6.154186        0.076604
       2       5       8       18.570149       18.509727        0.207542
       3       5       8        2.775810        2.661015        0.057748
       4       5       8        3.194571        3.106799        0.061327
       5       5       8        5.979932        5.789041        0.074499
       6       5       8        1.680125        1.568598        0.103607
       7       5       8        4.187969        4.144032        0.084968
       8       5       8        9.872719       10.003000        0.158712
      -9       6       8        1.065571        1.000300        0.545108
      -8       6       8        1.569893        1.445649        0.118810
      -7       6       8        4.572131        4.610206        0.098222
      -6       6       8        1.488819        1.584677        0.097532
      -5       6       8        7.435547        7.478636        0.094058
      -4       6       8        2.634000        2.489116        0.078017
      -3       6       8        0.783656        0.888594        0.121783
      -2       6       8        3.055384        3.105318        0.072531
      -1       6       8        3.544603        3.626706        0.068898
       0       6       8        1.996811        2.057401        0.075937
       1       6       8        7.766074        7.791149        0.102911
       2       6       8        1.861397        1.838532        0.067826
       3       6       8        1.101484        1.153690        0.115229
       4       6       8        3.129813        3.236201        0.062560
       5       6       8        1.852493        1.926214        0.072218
       6       6       8        2.094800        2.063468        0.076259
       7       6       8        3.838487        3.771472        0.089489
      -6       7       8        1.133485        0.880682        0.282100
      -5       7       8        0.470743        0.412916        0.412916
      -4       7       8        3.151956        3.006393        0.085708
      -3       7       8        1.125369        1.165890        0.142660
      -2       7       8        4.245968        4.288123        0.107453
      -1       7       8        1.470762        1.402819        0.114409
       0       7       8        2.289390        2.247955        0.075053
       1       7       8        0.626244        0.338083        0.338083
       2       7       8        1.403681        1.229919        0.141893
       3       7       8        2.389459        2.297956        0.070401
       4       7       8        4.265948        4.332090        0.102551
     -13       1       9        0.048014        0.537959        0.537959
     -12       1       9        7.358756        7.266911        0.105277
     -11       1       9        5.392757        5.333667        0.075435
     -10       1       9        6.861640        6.821290        0.084674
      -9       1       9        9.161156        9.078822        0.102854
      -8       1       9        8.043414        8.095740        0.094927
      -7       1       9        7.110233        7.063285        0.080807
      -6       1       9       14.541920       14.538913        0.161153
      -5       1       9       35.954368       35.705742        0.397669
      -4       1       9       14.920025       14.853282        0.166213
      -3       1       9       17.145473       17.013524        0.188543
      -2       1       9       10.304260       10.349396        0.119049
      -1       1       9       29.139819       28.876634        0.322300
       0       1       9       13.448381       13.433912        0.150840
       1       1       9       30.210214       30.144320        0.334757
       2       1       9       29.370105       28.903460        0.325496
       3       1       9        2.778084        2.640568        0.063516
       4       1       9        9.958284        9.763452        0.123483
       5       1       9        2.990566        2.969697        0.048276
       6       1       9       12.762036       12.827315        0.142678
       7       1       9        0.585875        0.527162        0.214272
       8       1       9        6.790689        6.751963        0.087430
       9       1       9        3.147067        3.184023        0.072431
      10       1       9        2.323600        2.298630        0.112606
      11       1       9        2.521221        2.316679        0.198684
     -13       2       9        2.540154        2.588532        0.319061
     -12       2       9        4.432108        4.432042        0.080491
     -11       2       9        0.217421        0.507543        0.507543
     -10       2       9        8.017340        7.976277        0.096049
      -9       2       9        2.513365        2.657254        0.067486
      -8       2       9        2.590534        2.541122        0.058019
      -7       2       9        9.081809        8.946228        0.101060
      -6       2       9       12.276367       12.276807        0.136791
      -5       2       9        0.876337        0.845281        0.062274
      -4       2       9        8.214349        8.125146        0.097693
      -3       2       9       15.889405       15.686300        0.176948
      -2       2       9        9.072157        9.019978        0.106337
      -1       2       9        6.271800        6.216591        0.076640
       0       2       9       16.341880       16.214191        0.189211
       1       2       9        6.041064        5.925707        0.075493
       2       2       9       19.262305       19.426013        0.214559
       3       2       9        3.326503        3.304996        0.057228
       4       2       9        8.230083        8.212125        0.094305
       5       2       9        7.122757        7.108516        0.083133
       6       2       9       12.844833       12.739702        0.141289
       7       2       9        9.862838        9.970557        0.114898
       8       2       9        0.770672        0.797559        0.198059
       9       2       9        8.488174        8.504058        0.099357
      10       2       9        1.454720        1.372880        0.121361
      11       2       9        1.956804        2.147417        0.121905
     -13       3       9        3.075429        3.275821        0.202386
     -12       3       9        0.118295        0.503289        0.503289
     -11       3       9        2.474997        2.499660        0.099077
     -10       3       9        2.073492        1.999250        0.100145
      -9       3       9        2.617627        2.792168        0.070826
      -8       3       9        5.075934        5.044898        0.067148
      -7       3       9        6.757999        6.757662        0.083983
      -6       3       9       12.316598       12.284950        0.138346
      -5       3       9        0.435020        0.315278        0.182236
      -4       3       9       13.375570       13.288341        0.147565
      -3       3       9        4.826243        5.114880        0.063742
      -2       3       9        6.176666        6.204434        0.073365
      -1       3       9        2.365245        2.423572        0.050304
       0       3       9       14.248429       14.031393        0.158038
       1       3       9        7.006577        6.856311        0.081209
       2       3       9        2.565602        2.520536        0.059824
       3       3       9       12.987389       13.055650        0.147901
       4       3       9        5.403643        5.387485        0.070249
       5       3       9        1.096694        1.088853        0.083069
       6       3       9        3.909799        4.136544        0.072556
       7       3       9        6.942919        6.856530        0.082757
       8       3       9        0.596010        0.795801        0.188512
       9       3       9        0.658906        0.859884        0.290147
      10       3       9        1.634973        1.572959        0.147757
     -12       4       9        2.588848        2.517936        0.233204
     -11       4       9        3.408509        3.451521        0.092504
     -10       4       9        3.915634        3.798421        0.087356
      -9       4       9        2.852518        2.759946        0.078081
      -8       4       9        0.707342        0.591354        0.191229
      -7       4       9        5.118212        5.110186        0.070047
      -6       4       9        0.742499        0.839821        0.100024
      -5       4       9        0.270551        0.454423        0.454423
      -4       4       9        3.227908        3.272614        0.053608
      -3       4       9        1.547945        1.590126        0.051165
      -2       4       9        1.191772        1.206648        0.056692
      -1       4       9        2.561754        2.536868        0.046808
       0       4       9        5.495784        5.470649        0.066299
       1       4       9        7.688294        7.642120        0.088578
       2       4       9        5.732762        5.678556        0.069367
       3       4       9        6.881943        6.790361        0.080219
       4       4       9        2.190531        2.163816        0.053745
       5       4       9        6.064615        5.999417        0.075651
       6       4       9        5.990886        6.082763        0.081929
       7       4       9        6.980454        6.950252        0.102259
       8       4       9        7.842485        7.850860        0.103086
       9       4       9        4.954529        5.284979        0.179981
     -11       5       9        0.365530        0.642262        0.642262
     -10       5       9        0.662033        0.487340        0.487340
      -9       5       9        4.220759        4.171810        0.079134
      -8       5       9        0.148988        0.496890        0.496890
      -7       5       9        0.446841        0.450000        0.310716
      -6       5       9        2.613405        2.649585        0.062115
      -5       5       9        3.751572        3.756195        0.059845
      -4       5       9        1.020257        0.769090        0.114720
      -3       5       9        4.620515        4.563223        0.062778
      -2       5       9        2.105444        2.139135        0.056277
      -1       5       9        5.773548        5.864469        0.074478
       0       5       9        0.852719        0.780320        0.110022
       1       5       9        1.898148        2.014398        0.058612
       2       5       9        5.195117        5.201634        0.068604
       3       5       9        1.395219        1.396603        0.086756
       4       5       9        0.003268        0.370000        0.273046
       5       5       9        1.329698        1.270197        0.084027
       6       5       9        2.551438        2.592740        0.080530
       7       5       9        0.280045        0.536843        0.323067
       8       5       9        3.656607        3.613724        0.124311
      -9       6       9        0.598882        1.062544        0.488088
      -8       6       9        1.221994        1.223193        0.159661
      -7       6       9        3.182227        3.237128        0.089113
      -6       6       9        0.476506        0.545161        0.263203
      -5       6       9        3.453782        3.473903        0.073020
      -4       6       9        0.913442        0.964261        0.114144
      -3       6       9        4.427214        4.458139        0.070087
      -2       6       9        3.853858        3.842135        0.062717
      -1       6       9        0.433413        0.373229        0.290163
       0       6       9        1.565637        1.431782        0.085937
       1       6       9        7.516348        7.479639        0.095602
       2       6       9        1.617515        1.558653        0.079498
       3       6       9        1.817377        2.263117        0.068328
       4       6       9        2.906330        2.888927        0.067527
       5       6       9        3.246117        3.239444        0.062811
       6       6       9        1.549870        1.509868        0.091171
       7       6       9        4.842942        4.844997        0.170920
      -6       7       9        3.511522        3.592910        0.195558
      -5       7       9        3.284442        3.217452        0.136381
      -4       7       9        6.048995        6.173978        0.080374
      -3       7       9        1.189089        1.400143        0.127076
      -2       7       9        1.382266        1.321590        0.120049
      -1       7       9        0.744961        0.659697        0.250796
       0       7       9        5.799813        5.932369        0.097645
       1       7       9        4.686702        4.689136        0.091311
       2       7       9        1.202596        1.247558        0.108347
       3       7       9        3.074823        3.247615        0.077599
       4       7       9        0.849728        0.765572        0.335455
     -13       0      10        1.584438        1.090780        0.534003
     -12       0      10        3.492112        3.333467        0.135968
     -11       0      10        6.119224        6.071903        0.090264
     -10       0      10        7.554836        7.665703        0.096225
      -9       0      10       15.683813       15.789870        0.169691
      -8       0      10        5.674951        5.579516        0.071340
      -7       0      10        2.587545        2.512489        0.059429
      -6       0      10       37.474492       37.376196        0.400528
      -5       0      10       22.138367       22.100452        0.235641
      -4       0      10        2.919267        2.782373        0.109603
      -3       0      10        4.474451        4.541255        0.066884
      -2       0      10       30.515264       30.072579        0.330353
      -1       0      10        3.938181        3.823742        0.070610
       0       0      10       43.895385       44.155407        0.480472
       1       0      10       57.083166       56.621816        0.924419
       2       0      10       12.713938       12.822636        0.158119
       3       0      10        2.341631        2.482317        0.108607
       4       0      10        4.535543        4.413049        0.079690
       5       0      10       18.408969       18.440174        0.205591
       6       0      10       12.721239       12.560653        0.134471
       7       0      10       16.888423       16.804464        0.181588
       8       0      10        2.035839        1.939536        0.098259
       9       0      10        8.057006        7.827005        0.226873
      10       0      10        7.472278        7.615904        0.168153
      11       0      10        2.004013        1.791675        0.313602
     -13       1      10        4.052854        4.025047        0.096561
     -12       1      10        3.641608        3.671376        0.082922
     -11       1      10        4.231487        4.193686        0.075555
     -10       1      10        5.405596        5.542563        0.089307
      -9       1      10        2.332393        2.374110        0.063245
      -8       1      10       13.147763       13.117164        0.146814
      -7       1      10       11.869799       11.854535        0.131907
      -6       1      10       15.629690       15.551849        0.171992
      -5       1      10       11.230533       11.186152        0.128576
      -4       1      10        0.470842        0.364692        0.184137
      -3       1      10        4.120047        4.106093        0.065425
      -2       1      10       12.481038       12.443472        0.141846
      -1       1      10        0.505536        0.461303        0.205373
       0       1      10       26.689151       26.685577        0.306039
       1       1      10       18.627235       18.659582        0.205856
       2       1      10       14.205091       14.191194        0.159088
       3       1      10       20.149225       20.004749        0.223445
       4       1      10        1.099199        1.138727        0.062670
       5       1      10        1.888897        1.995796        0.047232
       6       1      10        1.181408        1.266175        0.074286
       7       1      10        3.893978        3.957777        0.070747
       8       1      10        9.370232        9.326950        0.107623
       9       1      10        6.600666        6.560259        0.089247
      10       1      10        4.995624        4.825764        0.083613
      11       1      10        5.129908        5.093231        0.303763
     -12       2      10        0.665019        0.372961        0.372961
     -11       2      10        2.250104        2.174052        0.119423
     -10       2      10        1.977419        1.885630        0.075298
      -9       2      10        5.056946        5.065274        0.077389
      -8       2      10        7.262881        7.294656        0.085009
      -7       2      10       19.365316       19.381692        0.213490
      -6       2      10        6.885617        6.784173        0.078429
      -5       2      10        0.121012        0.228473        0.228473
      -4       2      10       12.176980       12.075595        0.134490
      -3       2      10        7.340132        7.227863        0.085034
      -2       2      10       20.922798       20.760058        0.229349
      -1       2      10       30.032775       29.798825        0.329010
       0       2      10       11.263614       11.114405        0.124865
       1       2      10        4.731449        4.630335        0.064374
       2       2      10       19.110549       18.869287        0.208901
       3       2      10        7.354999        7.260716        0.084366
       4       2      10       13.971799       13.856406        0.153487
       5       2      10       13.720941       13.720423        0.152077
       6       2      10        2.736825        2.677088        0.055543
       7       2      10        2.144931        2.156108        0.072409
       8       2      10        8.550805        8.676520        0.107039
       9       2      10        3.160314        3.167649        0.128406
      10       2      10        5.496013        5.476952        0.077137
      11       2      10        2.182706        2.059345        0.263739
     -12       3      10        0.614554        0.374700        0.374700
     -11       3      10        7.679325        7.600526        0.094995
     -10       3      10        6.089813        5.996082        0.089137
      -9       3      10        4.885467        4.938421        0.070054
      -8       3      10        6.766770        6.859519        0.082499
      -7       3      10        7.419352        7.318196        0.085286
      -6       3      10        1.585982        1.591823        0.053447
      -5       3      10        5.565581        5.606871        0.067557
      -4       3      10       17.689212       17.528548        0.194189
      -3       3      10        9.903969        9.835599        0.115928
      -2       3      10       10.398014       10.351811        0.118044
      -1       3      10       12.433571       12.302845        0.141020
       0       3      10        2.522180        2.569280        0.051583
       1       3      10        1.880788        1.875233        0.051830
       2       3      10        3.483102        3.524344        0.060098
       3       3      10        1.135074        1.004888        0.076933
       4       3      10        6.819420        6.811755        0.081079
       5       3      10       13.441595       13.505925        0.157516
       6       3      10       12.438953       12.483589        0.137740
       7       3      10        2.972125        2.946863        0.064659
       8       3      10        3.554505        3.515679        0.072715
       9       3      10        3.780099        3.829230        0.086236
      10       3      10        2.248268        2.235173        0.436952
     -12       4      10        0.040011        0.571752        0.571752
     -11       4      10        4.173809        4.097072        0.123031
     -10       4      10        5.922676        5.940370        0.104276
      -9       4      10        1.681530        1.524270        0.269559
      -8       4      10        1.241160        1.257140        0.092107
      -7       4      10        1.117526        0.967523        0.114176
      -6       4      10        3.069581        2.952931        0.059300
      -5       4      10       10.728703       10.661613        0.131181
      -4       4      10        3.765860        3.753398        0.054615
      -3       4      10       13.587229       13.517766        0.150268
      -2       4      10       10.820480       10.812030        0.122316
      -1       4      10        0.013854        0.365787        0.171365
       0       4      10        8.946646        8.906178        0.101463
       1       4      10        0.416753        0.257488        0.257488
       2       4      10        2.865593        2.886105        0.051532
       3       4      10        7.292132        7.360503        0.086920
       4       4      10        2.607233        2.625624        0.055488
       5       4      10        8.750621        8.724276        0.100878
       6       4      10        9.393069        9.386586        0.127915
       7       4      10        1.261826        1.247237        0.114100
       8       4      10        5.282305        5.342565        0.095852
       9       4      10        2.236608        2.068913        0.285882
     -10       5      10        1.820010        1.826253        0.095646
      -9       5      10        2.053463        1.998499        0.098236
      -8       5      10        3.333303        3.391902        0.077238
      -7       5      10        5.056062        5.125622        0.081318
      -6       5      10        8.561103        8.500412        0.116678
      -5       5      10        4.107362        4.133884        0.061416
      -4       5      10        7.715115        7.820358        0.093716
      -3       5      10        4.637570        4.688283        0.063027
      -2       5      10        3.950977        4.046233        0.059630
      -1       5      10        8.393566        8.416650        0.097696
       0       5      10        0.977641        1.082682        0.085085
       1       5      10        3.305830        3.234347        0.058186
       2       5      10        4.186759        4.143791        0.062369
       3       5      10        0.560509        0.472864        0.211521
       4       5      10        8.477388        8.398512        0.120589
       5       5      10        0.953341        1.044366        0.107349
       6       5      10        1.408713        1.442255        0.091441
       7       5      10       10.038802       10.060318        0.108936
       8       5      10        2.014735        2.125300        0.084834
      -9       6      10        2.102868        1.960510        0.271368
      -8       6      10        0.327453        0.700214        0.700214
      -7       6      10        1.345104        1.362975        0.112575
      -6       6      10        4.983361        4.988487        0.069849
      -5       6      10        6.790876        6.884040        0.094047
      -4       6      10        1.044647        0.979081        0.106499
      -3       6      10        3.828740        3.902563        0.064074
      -2       6      10        0.663446        0.862380        0.141548
      -1       6      10        1.551204        1.607389        0.086041
       0       6      10        7.544658        7.670919        0.100120
       1       6      10        5.571133        5.649248        0.078251
       2       6      10        0.090663        0.341906        0.341906
       3       6      10        3.181433        3.167333        0.079292
       4       6      10        0.187480        0.497293        0.497293
       5       6      10        0.794529        0.818963        0.177636
       6       6      10        5.795394        6.034650        0.077302
      -5       7      10        3.134377        2.951051        0.233975
      -4       7      10        1.091707        1.075221        0.236055
      -3       7      10        0.872935        1.174904        0.147140
      -2       7      10        2.623960        2.699611        0.117035
      -1       7      10        0.159738        0.437950        0.417950
       0       7      10        3.023145        3.009917        0.069373
       1       7      10        1.622340        1.478682        0.105037
       2       7      10        1.187009        1.229634        0.111466
       3       7      10        2.661509        2.716671        0.217991
     -13       1      11        0.069475        0.444185        0.444185
     -12       1      11        2.223546        2.131901        0.086467
     -11       1      11        4.498234        4.468892        0.076171
     -10       1      11        2.963123        3.001166        0.074581
      -9       1      11        5.617574        5.573150        0.072332
      -8       1      11        2.800336        2.782535        0.047411
      -7       1      11       14.996546       14.862705        0.164406
      -6       1      11        4.525480        4.410442        0.058201
      -5       1      11        0.947696        0.930108        0.052668
      -4       1      11        2.922287        2.905495        0.053478
      -3       1      11       27.922160       27.608694        0.306313
      -2       1      11       20.008334       19.851196        0.219080
      -1       1      11       18.823857       18.810104        0.207684
       0       1      11       31.446950       31.304313        0.347084
       1       1      11        0.487858        0.503786        0.186453
       2       1      11        2.859378        2.805263        0.060012
       3       1      11        8.086372        8.049658        0.093780
       4       1      11       24.619492       24.549949        0.270122
       5       1      11       11.826595       11.735843        0.131102
       6       1      11       12.375668       12.350708        0.137191
       7       1      11        8.855380        8.796306        0.101998
       8       1      11        5.326752        5.312250        0.074789
       9       1      11        0.938047        0.621932        0.257104
      10       1      11        4.264444        4.278902        0.082594
      11       1      11        6.867982        6.903840        0.179109
     -12       2      11        6.472976        6.407730        0.091323
     -11       2      11        3.273334        3.176948        0.083083
     -10       2      11        7.477097        7.538435        0.089140
      -9       2      11        0.359252        0.380263        0.262365
      -8       2      11        9.848684        9.764630        0.110253
      -7       2      11       10.435969       10.398558        0.116534
      -6       2      11        1.048426        0.977957        0.064393
      -5       2      11       13.976726       13.879481        0.153958
      -4       2      11        6.037074        6.047727        0.072612
      -3       2      11       10.650155       10.532806        0.122234
      -2       2      11        8.121256        8.066102        0.092771
      -1       2      11       18.853938       18.822327        0.210503
       0       2      11        2.520674        2.551000        0.056787
       1       2      11        6.416264        6.357751        0.078579
       2       2      11       12.426402       12.210242        0.136717
       3       2      11        6.672512        6.702537        0.079018
       4       2      11        2.405471        2.465035        0.053770
       5       2      11        7.082704        7.064984        0.083867
       6       2      11        5.239324        5.289045        0.071766
       7       2      11        6.923601        6.980043        0.088164
       8       2      11        0.816093        0.472123        0.472123
       9       2      11        6.400715        6.392261        0.080843
      10       2      11        2.448865        2.647168        0.091684
     -12       3      11        2.801017        2.864943        0.133826
     -11       3      11        4.414322        4.462398        0.070360
     -10       3      11        0.149537        0.459130        0.459130
      -9       3      11        2.328564        2.294820        0.072614
      -8       3      11        5.294924        5.426970        0.070665
      -7       3      11        1.131932        1.056456        0.076252
      -6       3      11        4.597953        4.597391        0.062746
      -5       3      11        1.658889        1.721540        0.046965
      -4       3      11        9.969410        9.997150        0.112920
      -3       3      11        2.606151        2.594244        0.048718
      -2       3      11        9.868731        9.805407        0.110253
      -1       3      11       14.219317       14.109571        0.158586
       0       3      11        2.628565        2.691431        0.044943
       1       3      11        8.667594        8.616264        0.097696
       2       3      11        0.977513        1.077219        0.063217
       3       3      11        8.769178        8.655807        0.099757
       4       3      11        1.265806        1.402070        0.066817
       5       3      11       10.124050       10.153817        0.124360
       6       3      11        2.973931        2.877447        0.062469
       7       3      11        0.057582        0.456180        0.456180
       8       3      11        5.278111        5.256995        0.161802
       9       3      11        4.273394        4.178038        0.078282
      10       3      11        2.028807        2.030960        0.256982
     -12       4      11        2.758348        2.461707        0.227697
     -11       4      11        0.647952        0.873842        0.235955
     -10       4      11        0.033599        0.620806        0.620806
      -9       4      11        5.191501        5.223887        0.078501
      -8       4      11       10.424359       10.464703        0.116756
      -7       4      11        8.312250        8.384032        0.104117
      -6       4      11        5.672324        5.694734        0.080645
      -5       4      11        1.290525        1.219836        0.076770
      -4       4      11        0.772007        0.678233        0.117163
      -3       4      11        4.328387        4.258169        0.059121
      -2       4      11        9.283028        9.314934        0.105537
      -1       4      11        3.773330        3.755796        0.054985
       0       4      11        1.743836        1.770028        0.046456
       1       4      11        2.581659        2.529130        0.050481
       2       4      11        1.070404        1.102225        0.069220
       3       4      11        0.340385        0.336898        0.238918
       4       4      11        1.500642        1.429895        0.067948
       5       4      11        3.514218        3.561601        0.073335
       6       4      11        2.937297        2.982952        0.071354
       7       4      11        0.111500        0.483425        0.483425
       8       4      11        1.134205        0.926715        0.183142
       9       4      11        0.871823        0.966540        0.278718
     -10       5      11        2.419144        2.157267        0.218169
      -9       5      11        0.352852        0.440795        0.440795
      -8       5      11        0.149464        0.538981        0.538981
      -7       5      11        6.735191        6.778127        0.085145
      -6       5      11        1.569674        1.634778        0.073209
      -5       5      11        0.459750        0.304138        0.304138
      -4       5      11        2.565127        2.572858        0.072538
      -3       5      11        2.606990        2.636266        0.072012
      -2       5      11        1.620440        1.597373        0.076880
      -1       5      11        2.748207        2.839824        0.067983
       0       5      11        4.285086        4.294415        0.062512
       1       5      11        2.103919        2.020792        0.058778
       2       5      11        1.235749        1.129336        0.085880
       3       5      11        0.055574        0.302985        0.302985
       4       5      11        5.977210        6.047148        0.075130
       5       5      11        0.029783        0.355528        0.341386
       6       5      11        0.062705        0.522398        0.522398
       7       5      11        2.509553        2.629506        0.105659
      -7       6      11        2.989760        2.975937        0.082289
      -6       6      11        6.969779        7.039389        0.094175
      -5       6      11        1.903676        1.763774        0.119208
      -4       6      11        1.591681        1.621296        0.083895
      -3       6      11        1.395474        1.470034        0.087066
      -2       6      11        5.498055        5.598035        0.076079
      -1       6      11        0.176312        0.381838        0.322677
       0       6      11        2.582697        2.485739        0.065987
       1       6      11        0.933937        1.003295        0.109371
       2       6      11        4.038021        4.061404        0.072168
       3       6      11        3.549408        3.572674        0.064683
       4       6      11        0.514837        0.712250        0.197954
       5       6      11        1.143004        1.102089        0.143496
       6       6      11        4.827186        5.079567        0.168253
      -5       7      11        3.542055        3.699459        0.197174
      -4       7      11        1.977041        1.705051        0.148420
      -3       7      11        1.441416        1.371641        0.111165
      -2       7      11        3.896743        4.081176        0.075430
      -1       7      11        4.678797        4.803020        0.075759
       0       7      11        1.991188        1.846212        0.088600
       1       7      11        3.603665        3.557106        0.087668
       2       7      11        1.586802        1.401000        0.244367
     -12       0      12        6.444315        6.502307        0.107544
     -11       0      12        3.517854        3.536382        0.083268
     -10       0      12        7.492457        7.392834        0.096877
      -9       0      12        0.062884        0.745855        0.210131
      -8       0      12        3.830767        3.853829        0.061996
      -7       0      12        5.024977        5.205670        0.067966
      -5       0      12       14.541545       14.638306        0.160737
      -4       0      12       34.192562       34.000000        0.370995
      -3       0      12       26.418537       26.412497        0.287222
      -2       0      12        8.955523        9.013434        0.107931
      -1       0      12       23.274533       22.968674        0.247099
       0       0      12        8.039328        8.213038        0.103291
       1       0      12        5.451672        5.414240        0.111505
       2       0      12       19.193524       19.046785        0.209587
       3       0      12       36.435341       36.260585        0.397930
       4       0      12        3.669736        3.710660        0.062510
       5       0      12        9.132287        8.997333        0.104864
       6       0      12       21.038536       21.030930        0.223719
       7       0      12        9.178054        9.141335        0.120359
       8       0      12       10.833458       10.779147        0.129733
       9       0      12        6.366254        6.287845        0.099146
      10       0      12        7.410415        7.649510        0.161853
     -13       1      12        4.035548        4.104997        0.090897
     -12       1      12        5.744481        5.552927        0.086393
     -11       1      12        8.008565        7.901899        0.110236
     -10       1      12        4.287948        4.360619        0.071214
      -9       1      12        0.545917        0.548908        0.203220
      -8       1      12        3.014484        2.933973        0.067931
      -7       1      12        3.772040        3.718467        0.052543
      -6       1      12       14.204352       14.285307        0.158382
      -5       1      12       10.931623       10.931148        0.121893
      -4       1      12       19.903873       19.912057        0.220180
      -3       1      12       16.074396       16.045249        0.178617
      -2       1      12        6.783675        6.776577        0.080832
      -1       1      12       20.412575       20.396323        0.223569
       0       1      12        1.022985        1.035857        0.083544
       1       1      12        3.003937        3.143565        0.076335
       2       1      12       10.814033       10.718675        0.122921
       3       1      12        7.275280        7.199514        0.083686
       4       1      12        7.376984        7.381192        0.085235
       5       1      12       16.279949       16.138463        0.179767
       6       1      12        1.796831        1.767626        0.061197
       7       1      12        8.535166        8.556050        0.099869
       8       1      12        4.527936        4.540044        0.074621
       9       1      12        2.142524        2.120707        0.094973
      10       1      12        1.797520        1.618302        0.176948
     -12       2      12        2.298577        2.149256        0.084092
     -11       2      12        3.484533        3.406024        0.085482
     -10       2      12        4.892205        4.881496        0.070882
      -9       2      12        3.936888        3.951708        0.062878
      -8       2      12        6.267997        6.203144        0.077134
      -7       2      12        6.165343        6.224789        0.076944
      -6       2      12        6.597285        6.570693        0.079006
      -5       2      12       10.744904       10.782857        0.122181
      -4       2      12        1.913469        1.951102        0.044823
      -3       2      12        3.185378        3.130080        0.047889
      -2       2      12       22.949588       22.850821        0.252369
      -1       2      12       12.854796       12.791794        0.146242
       0       2      12        9.014070        9.012880        0.103334
       1       2      12        8.423630        8.361878        0.095440
       2       2      12        1.405767        1.444057        0.050751
       3       2      12       10.154901       10.152832        0.113908
       4       2      12       22.063154       21.850629        0.242298
       5       2      12       10.216561       10.132621        0.114138
       6       2      12        3.963311        3.869755        0.060818
       7       2      12        1.270859        1.232558        0.129200
       8       2      12        0.590518        0.534322        0.534322
       9       2      12        5.519588        5.421808        0.092737
      10       2      12        8.529671        8.669717        0.092364
     -12       3      12        1.412174        1.627943        0.118540
     -11       3      12        2.276073        2.286482        0.097670
     -10       3      12        0.151806        0.457930        0.457930
      -9       3      12       14.110492       14.252719        0.155556
      -8       3      12       15.645711       15.583004        0.186900
      -7       3      12        2.209906        2.114829        0.054270
      -6       3      12        1.385448        1.930440        0.049377
      -5       3      12        1.827938        1.899079        0.048106
      -4       3      12        7.775144        7.698376        0.088646
      -3       3      12       14.285183       14.280756        0.163391
      -2       3      12       20.383791       20.144230        0.227905
      -1       3      12        1.039125        1.073825        0.054070
       0       3      12        5.772435        6.456392        0.081206
       1       3      12       12.896634       12.802734        0.144535
       2       3      12        4.232761        4.322499        0.057760
       3       3      12       12.534682       12.498400        0.139193
       4       3      12        0.109134        0.387814        0.232895
       5       3      12        1.710097        1.572387        0.070188
       6       3      12        2.468928        2.477257        0.081510
       7       3      12        4.077009        4.111934        0.082666
       8       3      12        3.917532        3.915865        0.131688
       9       3      12        4.766784        4.825039        0.077513
     -11       4      12        3.970732        3.889602        0.105688
     -10       4      12        0.496628        0.495177        0.333313
      -9       4      12        5.376962        5.340974        0.079985
      -8       4      12        9.133854        9.114659        0.108105
      -7       4      12        4.091979        4.185451        0.064650
      -6       4      12        7.454345        7.489459        0.090946
      -5       4      12        3.061267        3.078587        0.056866
      -4       4      12        1.193900        1.296572        0.071460
      -3       4      12        3.795772        3.740856        0.065396
      -2       4      12        0.790622        0.935201        0.082147
      -1       4      12       10.060375        9.953492        0.113929
       0       4      12       10.850416       10.808330        0.120954
       1       4      12        2.753767        2.846875        0.052488
       2       4      12       12.968325       13.021905        0.146735
       3       4      12        2.899593        2.894218        0.054465
       4       4      12        0.974188        1.037882        0.091310
       5       4      12        1.738734        1.531274        0.077348
       6       4      12        1.224981        1.194738        0.109796
       7       4      12        4.901155        4.861687        0.071071
       8       4      12        5.211696        5.285073        0.077003
     -10       5      12        8.370438        8.488404        0.154857
      -9       5      12        3.864336        3.791438        0.101451
      -8       5      12        2.134342        2.044383        0.079109
      -7       5      12       10.953739       11.077003        0.131685
      -6       5      12        1.067118        1.039038        0.118223
      -5       5      12        7.411201        7.593287        0.090420
      -4       5      12        6.130691        6.100574        0.078946
      -3       5      12        7.827919        7.905631        0.093269
      -2       5      12        2.075344        2.108767        0.061379
      -1       5      12        8.250126        8.202865        0.103668
       0       5      12        6.281828        6.292297        0.078763
       1       5      12       10.369163       10.413933        0.122189
       2       5      12        1.941888        1.948666        0.086087
       3       5      12        2.817032        2.863634        0.059298
       4       5      12        3.052291        3.129185        0.061841
       5       5      12        0.508189        0.579137        0.206847
       6       5      12        1.634774        1.553158        0.103744
       7       5      12        2.446789        2.554936        0.079477
      -7       6      12        0.191064        0.558301        0.342894
      -6       6      12        4.558689        4.690629        0.072512
      -5       6      12        0.705867        0.478853        0.277855
      -4       6      12        4.547844        4.677713        0.076518
      -3       6      12        4.267816        4.437680        0.078092
      -2       6      12        1.456717        1.447860        0.088522
      -1       6      12        0.830341        0.535257        0.294218
       0       6      12        4.817554        4.944997        0.104233
       1       6      12        0.784784        0.611719        0.226751
       2       6      12        6.129301        6.267057        0.092431
       3       6      12        3.589412        3.575612        0.087776
       4       6      12        0.923488        0.609590        0.235825
       5       6      12        1.629715        1.519934        0.147491
      -5       7      12        0.920980        0.732052        0.578429
      -4       7      12        0.816402        0.900111        0.286271
      -3       7      12        5.574308        5.557877        0.211757
      -2       7      12        2.114574        2.054337        0.111349
      -1       7      12        0.646492        0.512835        0.326288
       0       7      12        0.120791        0.465940        0.465940
       1       7      12        0.338436        0.524500        0.453789
     -12       1      13        1.918541        1.854023        0.091638
     -11       1      13        1.392678        1.500633        0.110885
     -10       1      13        7.414254        7.483649        0.091017
      -9       1      13        1.274571        1.246154        0.076795
      -8       1      13        0.330170        0.403980        0.188574
      -7       1      13        6.753024        6.726217        0.079038
      -6       1      13        4.868135        4.828872        0.060119
      -5       1      13        6.582792        6.556371        0.079412
      -4       1      13        8.643000        8.522265        0.097243
      -3       1      13        2.040794        2.009776        0.045495
      -2       1      13       12.573311       12.362848        0.138282
      -1       1      13        5.222879        5.158100        0.065066
       0       1      13       11.235180       11.115755        0.124849
       1       1      13        5.751586        5.689552        0.071011
       2       1      13       23.896817       23.692826        0.260797
       3       1      13       13.076853       13.043389        0.144940
       4       1      13        5.524862        5.384329        0.068127
       5       1      13        8.858940        8.815781        0.100221
       6       1      13        8.093560        8.110487        0.094066
       7       1      13        8.529397        8.547397        0.117273
       8       1      13        7.222604        7.325026        0.088797
       9       1      13       11.292667       11.329166        0.154641
      10       1      13        2.815585        2.865432        0.124556
     -12       2      13        4.907675        4.994297        0.098993
     -11       2      13        1.557027        1.574865        0.124658
     -10       2      13        7.379113        7.471546        0.090489
      -9       2      13       12.325397       12.238872        0.138459
      -8       2      13        3.115926        3.147698        0.057228
      -7       2      13        4.921658        4.994497        0.062662
      -6       2      13        1.035647        0.965816        0.068821
      -5       2      13       18.893894       18.773385        0.208634
      -4       2      13        4.053151        3.975173        0.056755
      -3       2      13       16.147127       16.014369        0.177071
      -2       2      13       12.171855       12.124768        0.139360
      -1       2      13        7.970355        7.856781        0.090185
       0       2      13        6.980838        6.903767        0.081597
       1       2      13       11.440474       11.338430        0.126383
       2       2      13       13.090537       13.024976        0.146311
       3       2      13        3.665361        3.751000        0.053974
       4       2      13       11.412587       11.327842        0.129181
       5       2      13        0.175189        0.367015        0.245360
       6       2      13        5.796787        5.763940        0.077552
       7       2      13        4.407139        4.461054        0.073458
       8       2      13        4.335896        4.352356        0.074038
       9       2      13        0.042266        0.449444        0.449444
      10       2      13        2.049526        1.923382        0.263443
     -12       3      13        1.538122        1.264239        0.516910
     -11       3      13        3.508752        3.532138        0.073526
     -10       3      13        1.176011        1.176520        0.123620
      -9       3      13        5.693210        5.776937        0.075534
      -8       3      13        2.755778        2.870383        0.067331
      -7       3      13        6.052581        6.074702        0.078786
      -6       3      13        5.560490        5.723024        0.070237
      -5       3      13        0.430254        0.567098        0.137680
      -4       3      13        2.204599        2.154553        0.050581
      -3       3      13        6.697371        6.694923        0.084175
      -2       3      13        4.296174        4.321574        0.056835
      -1       3      13        2.383092        2.343374        0.044787
       0       3      13        0.358004        0.327414        0.185640
       1       3      13       11.772482       11.708971        0.131838
       2       3      13        0.709050        0.762758        0.086445
       3       3      13        7.695975        7.620892        0.088894
       4       3      13        8.005471        7.972139        0.092672
       5       3      13        4.568952        4.571214        0.064220
       6       3      13        1.757841        1.727194        0.075740
       7       3      13        2.762781        2.804942        0.088271
       8       3      13        5.600373        5.513710        0.089229
       9       3      13        1.221192        1.011731        0.565861
     -11       4      13        5.269378        5.257661        0.153447
     -10       4      13        6.098385        5.957684        0.083248
      -9       4      13        5.956456        5.948781        0.078006
      -8       4      13        7.264195        7.355474        0.090627
      -7       4      13        0.662526        0.536470        0.230365
      -6       4      13        8.135874        8.195853        0.101657
      -5       4      13        8.544707        8.450680        0.097717
      -4       4      13       11.693933       11.815244        0.138344
      -3       4      13       12.496233       12.489596        0.147797
      -2       4      13        7.218771        7.198542        0.087213
      -1       4      13        1.278477        1.242860        0.064513
       0       4      13        5.439782        5.428996        0.066814
       1       4      13        6.234391        6.234100        0.075041
       2       4      13        7.473521        7.544667        0.088193
       3       4      13        8.046764        8.048727        0.093602
       4       4      13        1.655320        1.605117        0.068074
       5       4      13        0.097112        0.511664        0.511664
       6       4      13        0.316365        0.510294        0.510294
       7       4      13        1.220272        1.099909        0.115938
       8       4      13        1.156945        1.243825        0.167488
     -10       5      13        0.016147        0.664756        0.664756
      -9       5      13        1.091941        1.005783        0.197142
      -8       5      13        0.750318        0.707390        0.228955
      -7       5      13        0.787889        0.658939        0.221446
      -6       5      13        1.737194        1.826773        0.080291
      -5       5      13        4.535165        4.473366        0.068936
      -4       5      13        1.607525        1.697940        0.070734
      -3       5      13        1.296174        1.239839        0.108645
      -2       5      13        5.307565        5.277026        0.074334
      -1       5      13        0.234873        0.389615        0.263917
       0       5      13        2.178289        2.247465        0.065585
       1       5      13        1.324950        1.367772        0.076416
       2       5      13        2.764818        2.909450        0.056978
       3       5      13        1.258798        1.339067        0.078511
       4       5      13        0.544776        0.362491        0.282491
       5       5      13        1.363534        1.365650        0.096359
       6       5      13        2.776520        2.825880        0.072646
       7       5      13        0.079511        0.863887        0.863887
      -7       6      13        1.537058        1.218360        0.510899
      -6       6      13        1.889138        1.991381        0.096151
      -5       6      13        2.740301        2.714167        0.072179
      -4       6      13        9.823175        9.921794        0.112972
      -3       6      13        2.966165        3.107539        0.078018
      -2       6      13        1.026306        0.857205        0.160570
      -1       6      13        4.060174        3.926831        0.098907
       0       6      13        4.756367        4.728425        0.069777
       1       6      13        3.291561        3.233883        0.083010
       2       6      13        1.749156        1.859166        0.076921
       3       6      13        4.351948        4.442184        0.083170
       4       6      13        0.709692        0.798874        0.202133
       5       6      13        1.130711        0.924067        0.529605
      -4       7      13        1.264729        1.097907        0.464267
      -3       7      13        4.567621        4.572089        0.222721
      -2       7      13        0.283450        0.466798        0.466798
      -1       7      13        1.139528        1.222252        0.228471
       0       7      13        1.099824        0.902940        0.302024
     -12       0      14        5.074519        5.106466        0.098972
     -11       0      14       12.757565       12.805077        0.161502
     -10       0      14        1.989471        1.968908        0.117017
      -9       0      14        3.093407        3.153458        0.074725
      -8       0      14       14.585985       14.542352        0.157985
      -7       0      14        7.108248        7.647745        0.089967
      -6       0      14       11.290795       11.213831        0.124196
      -5       0      14        1.792032        1.708771        0.062989
      -4       0      14        2.972315        2.951661        0.055422
      -3       0      14        9.302732        9.188743        0.105407
      -2       0      14       16.476095       16.428634        0.179018
      -1       0      14       15.375222       15.267613        0.170262
       0       0      14       15.979503       15.941769        0.172495
       1       0      14       20.366133       20.139513        0.216160
       2       0      14       21.648336       21.606018        0.231266
       3       0      14        4.206757        4.282639        0.062687
       4       0      14        0.555787        0.491833        0.219253
       5       0      14        8.610923        8.559206        0.129911
       6       0      14        4.504851        4.571652        0.077211
       7       0      14        7.537677        7.582678        0.091817
       8       0      14       19.704939       19.817921        0.189116
       9       0      14        0.481189        0.722772        0.421442
      10       0      14        3.780085        3.689173        0.188745
     -12       1      14        0.879334        0.437264        0.419944
     -11       1      14        5.496297        5.457472        0.083553
     -10       1      14        9.276460        9.217700        0.114075
      -9       1      14        8.081954        8.174289        0.095118
      -8       1      14        1.594596        1.572832        0.067541
      -7       1      14        8.601665        8.585919        0.102700
      -6       1      14       10.417365       10.324728        0.115908
      -5       1      14       11.369270       11.207587        0.125619
      -4       1      14        8.946335        8.965991        0.101399
      -3       1      14        1.249350        1.221720        0.056988
      -2       1      14        9.504288        9.475231        0.107627
      -1       1      14       14.848354       14.717676        0.167762
       0       1      14        6.619993        6.496538        0.076491
       1       1      14       24.676154       24.451176        0.268744
       2       1      14        3.896747        3.860829        0.056095
       3       1      14        1.712506        1.782863        0.053759
       4       1      14        3.378933        3.309834        0.052534
       5       1      14        1.138563        1.204409        0.075338
       6       1      14        0.655298        0.600167        0.172615
       7       1      14       10.603595       10.608958        0.116580
       8       1      14        0.269411        0.521536        0.266585
       9       1      14        6.561598        6.624575        0.085768
      10       1      14        5.030235        5.101666        0.167500
     -12       2      14        1.280400        1.240685        0.165232
     -11       2      14        2.580566        2.496217        0.091181
     -10       2      14        8.048284        8.118559        0.101390
      -9       2      14        4.768279        4.848505        0.069907
      -8       2      14        7.413837        7.485787        0.091194
      -7       2      14        4.164852        4.101219        0.063398
      -6       2      14        5.590473        5.613555        0.068828
      -5       2      14        1.830633        1.870428        0.049110
      -4       2      14       10.530328       10.414893        0.118777
      -3       2      14        1.955796        2.095185        0.041895
      -2       2      14        8.166785        8.022531        0.091074
      -1       2      14        2.444073        2.442396        0.046483
       0       2      14       16.742117       16.621973        0.185125
       1       2      14        5.628010        5.623433        0.070596
       2       2      14        2.811887        2.906321        0.049679
       3       2      14        6.260592        6.117025        0.082458
       4       2      14        7.138089        7.143179        0.086125
       5       2      14        5.368133        5.368892        0.070402
       6       2      14       12.638066       12.666886        0.142111
       7       2      14        5.628202        5.612219        0.089629
       8       2      14        1.239930        1.335515        0.176291
       9       2      14        5.889728        5.862423        0.080727
     -11       3      14        1.460543        1.363928        0.108341
     -10       3      14        6.273013        6.224629        0.093071
      -9       3      14        5.409327        5.458571        0.084653
      -8       3      14        2.611095        2.462519        0.059438
      -7       3      14       10.495258       10.555567        0.119093
      -6       3      14       16.441054       16.332483        0.181632
      -5       3      14        1.997547        2.005168        0.051352
      -4       3      14       12.447528       12.395564        0.140769
      -3       3      14       18.421197       18.354019        0.208771
      -2       3      14        4.937418        4.806662        0.061875
      -1       3      14       11.370946       11.288933        0.126048
       0       3      14       11.636927       11.587493        0.131927
       1       3      14        8.461726        8.434987        0.101500
       2       3      14        6.418997        6.342476        0.079649
       3       3      14       15.344379       15.330362        0.170217
       4       3      14        0.369551        0.302490        0.302490
       5       3      14       11.853668       11.885285        0.140073
       6       3      14        0.553344        0.484252        0.254905
       7       3      14        1.160361        1.374591        0.105773
       8       3      14        5.188267        5.080748        0.080348
     -11       4      14        0.199112        0.571227        0.571227
     -10       4      14        0.869155        0.740608        0.350736
      -9       4      14        1.116781        1.246114        0.128706
      -8       4      14        0.068789        0.391408        0.321408
      -7       4      14        4.036646        4.083014        0.065925
      -6       4      14        8.173462        8.212430        0.097875
      -5       4      14        5.897383        6.005164        0.077349
      -4       4      14       10.456461       10.450837        0.118364
      -3       4      14        5.340069        5.255283        0.069726
      -2       4      14        6.461877        6.509071        0.082407
      -1       4      14        4.077674        4.092188        0.058579
       0       4      14        0.677979        0.618223        0.137079
       1       4      14        2.915395        2.946676        0.055863
       2       4      14        6.194991        6.239792        0.080327
       3       4      14        3.913698        3.851883        0.059390
       4       4      14       10.075412       10.022974        0.117924
       5       4      14        3.427569        3.485111        0.058743
       6       4      14        3.815268        3.783913        0.061414
       7       4      14        5.807349        5.811454        0.084151
     -10       5      14        2.082926        1.837362        0.282660
      -9       5      14        0.950866        0.793284        0.627453
      -8       5      14        1.708268        1.669641        0.095442
      -7       5      14        2.355323        2.512270        0.071143
      -6       5      14        3.352415        3.253767        0.077134
      -5       5      14       15.391181       15.572090        0.174688
      -4       5      14        8.011837        8.154815        0.095100
      -3       5      14        2.796928        2.909759        0.067384
      -2       5      14        3.479874        3.375944        0.069587
      -1       5      14        2.975362        2.912611        0.069144
       0       5      14        8.243063        8.296626        0.101322
       1       5      14        9.736381        9.716995        0.110695
       2       5      14        9.445988        9.409888        0.106072
       3       5      14        2.788949        2.782894        0.083468
       4       5      14        0.542026        0.418091        0.245464
       5       5      14        3.735870        3.640742        0.076755
       6       5      14        6.208155        6.400391        0.081213
      -7       6      14        0.441409        0.838332        0.708717
      -6       6      14        2.078474        2.143922        0.132529
      -5       6      14        0.358980        0.392301        0.382301
      -4       6      14        4.864403        4.912128        0.075497
      -3       6      14        0.993271        0.702353        0.217482
      -2       6      14        2.754078        2.816682        0.071960
      -1       6      14        0.728102        0.604649        0.257662
       0       6      14        1.213550        1.255986        0.122187
       1       6      14        1.731827        1.816232        0.148899
       2       6      14        4.564842        4.663046        0.080798
       3       6      14        1.474286        1.392157        0.134659
       4       6      14        2.711873        2.792902        0.236557
      -2       7      14        0.671528        0.834026        0.546798
      -1       7      14        4.353353        4.491325        0.176351
     -12       1      15        8.100973        8.025833        0.178222
     -11       1      15        5.350849        5.318928        0.090162
     -10       1      15        0.423659        0.517977        0.517977
      -9       1      15        1.653552        1.584014        0.078159
      -8       1      15        8.777008        8.780490        0.100686
      -7       1      15        8.099616        8.097839        0.094527
      -6       1      15        4.102149        4.178516        0.058201
      -5       1      15       13.913852       13.857489        0.153475
      -4       1      15        0.764699        0.730890        0.083124
      -3       1      15        0.863404        0.821523        0.078085
      -2       1      15        7.429475        7.378008        0.084929
      -1       1      15        7.147564        7.117795        0.082597
       0       1      15        4.154901        4.051049        0.059934
       1       1      15        4.437799        4.451854        0.061865
       2       1      15        5.084060        5.063299        0.066300
       3       1      15        3.762598        3.779021        0.068900
       4       1      15        6.712041        6.634757        0.079683
       5       1      15        9.233449        9.294407        0.105174
       6       1      15        3.082090        3.105076        0.059916
       7       1      15       10.255453       10.353260        0.124868
       8       1      15        2.707937        2.888564        0.083586
       9       1      15        2.217932        2.314930        0.129089
     -12       2      15        0.563428        0.374433        0.374433
     -11       2      15        7.016565        6.727481        0.096191
     -10       2      15        0.555640        0.441248        0.332161
      -9       2      15        1.502987        1.403781        0.100285
      -8       2      15        0.828334        0.858196        0.135423
      -7       2      15       14.232887       14.137185        0.161492
      -6       2      15        3.715403        3.713085        0.055900
      -5       2      15        7.596686        7.631907        0.087969
      -4       2      15       13.031242       12.880217        0.143263
      -3       2      15       11.802106       11.656758        0.130700
      -2       2      15        3.331783        3.254689        0.047198
      -1       2      15        7.788414        7.685376        0.088468
       0       2      15       21.662769       21.466253        0.242445
       1       2      15        2.058517        2.082258        0.051741
       2       2      15        7.835960        7.704869        0.089358
       3       2      15        2.441931        2.490120        0.056050
       4       2      15       11.223713       11.144505        0.129516
       5       2      15        0.248131        0.473181        0.473181
       6       2      15        8.598166        8.608078        0.101022
       7       2      15        7.301726        7.427180        0.087766
       8       2      15        3.549139        3.553449        0.078971
       9       2      15        3.504998        3.403381        0.151766
     -11       3      15        0.468455        0.435660        0.352594
     -10       3      15        3.519824        3.651438        0.080024
      -9       3      15        3.471167        3.718333        0.068675
      -8       3      15        1.518388        1.547385        0.099697
      -7       3      15        4.816846        4.771059        0.065317
      -6       3      15        7.829493        7.873881        0.091465
      -5       3      15        3.376686        3.373277        0.063746
      -4       3      15        5.243878        5.335916        0.073027
      -3       3      15        2.765367        2.816416        0.061675
      -2       3      15        7.414119        7.329598        0.087844
      -1       3      15        5.363810        5.417379        0.073037
       0       3      15        1.061842        1.225928        0.063990
       1       3      15        2.074771        2.070918        0.054808
       2       3      15        5.010114        4.980763        0.065481
       3       3      15        4.721190        4.841281        0.064462
       4       3      15        0.125329        0.419524        0.419524
       5       3      15        1.983758        1.923304        0.069983
       6       3      15        7.686800        7.714078        0.090299
       7       3      15        1.165229        1.163357        0.133260
       8       3      15        2.564610        2.444565        0.091164
     -11       4      15        1.827917        1.477735        0.351591
     -10       4      15        0.242461        0.445309        0.445309
      -9       4      15        0.229276        0.414970        0.414970
      -8       4      15        3.756456        3.796709        0.077973
      -7       4      15        7.764096        7.719521        0.099350
      -6       4      15       10.445612       10.553672        0.146463
      -5       4      15        8.048084        8.112521        0.108522
      -4       4      15        2.043990        1.942807        0.068961
      -3       4      15        0.265067        0.293769        0.293769
      -2       4      15        7.069192        7.161634        0.085123
      -1       4      15       13.595111       13.588230        0.153946
       0       4      15       11.304989       11.280071        0.129286
       1       4      15        9.468965        9.470903        0.108051
       2       4      15        5.203722        5.193650        0.069589
       3       4      15        0.357517        0.460652        0.460652
       4       4      15        4.933570        5.030805        0.066231
       5       4      15        7.614316        7.641204        0.090707
       6       4      15        4.797330        4.841281        0.067812
       7       4      15        4.005778        4.044750        0.076501
      -9       5      15        3.349578        3.189984        0.250597
      -8       5      15        1.821865        1.873233        0.104872
      -7       5      15        0.645143        0.504282        0.282922
      -6       5      15        2.610086        2.726500        0.071071
      -5       5      15        0.652295        0.577668        0.310460
      -4       5      15        1.091415        0.779038        0.187514
      -3       5      15        0.340135        0.573324        0.228505
      -2       5      15        0.797681        0.951683        0.151558
      -1       5      15        2.390708        2.383548        0.085005
       0       5      15        2.860039        2.857989        0.067953
       1       5      15        0.963314        0.957340        0.105812
       2       5      15        2.336211        2.284929        0.060384
       3       5      15        3.052742        2.971027        0.077258
       4       5      15        0.076901        0.358887        0.358887
       5       5      15        1.998721        1.987410        0.104434
      -6       6      15        4.235023        4.125288        0.226827
      -5       6      15        4.423782        4.504442        0.085958
      -4       6      15        0.117378        0.447884        0.447884
      -3       6      15        0.994998        1.716333        0.085628
      -2       6      15        5.357178        5.306129        0.112671
      -1       6      15        5.072555        5.236984        0.085965
       0       6      15        2.886858        2.950813        0.094785
       1       6      15        7.674368        7.654541        0.094052
       2       6      15        0.531013        0.352278        0.352278
       3       6      15        1.918010        1.961148        0.092993
     -11       0      16        2.611243        2.441004        0.143114
     -10       0      16        3.685553        3.743661        0.140052
      -9       0      16       10.087447       10.258655        0.134427
      -8       0      16        7.628938        7.692464        0.093911
      -7       0      16        5.862979        5.863105        0.077519
      -6       0      16       25.032661       25.188489        0.274638
      -5       0      16        0.747696        0.856738        0.148148
      -4       0      16       16.782778       16.500606        0.179760
      -3       0      16        8.132323        8.077252        0.094709
      -2       0      16        7.527540        7.465923        0.088592
      -1       0      16       10.558632       10.493808        0.123658
       0       0      16        7.260053        7.415592        0.107582
       1       0      16        7.751249        7.749774        0.093078
       2       0      16       13.063248       13.047605        0.141405
       3       0      16        7.302831        7.236505        0.089058
       4       0      16       15.125224       15.174320        0.176987
       5       0      16        8.540458        8.509524        0.100957
       6       0      16        3.151350        3.242684        0.128041
       7       0      16        6.300010        6.373304        0.120704
       8       0      16        1.974299        1.975095        0.123231
       9       0      16        1.934063        1.754793        0.300008
     -12       1      16        2.949498        2.985214        0.250383
     -11       1      16        3.424038        3.503855        0.120070
     -10       1      16        2.138671        2.164278        0.089983
      -9       1      16        3.506442        3.482097        0.074605
      -8       1      16        6.490916        6.474720        0.080191
      -7       1      16        5.245497        5.320808        0.076001
      -6       1      16        1.677937        1.655566        0.061985
      -5       1      16       16.311762       16.330340        0.181036
      -4       1      16       10.352751       10.281537        0.117384
      -3       1      16       12.510341       12.341799        0.138521
      -2       1      16        2.272151        2.288143        0.043773
      -1       1      16        5.541059        5.512168        0.066987
       0       1      16        4.224576        4.200476        0.058134
       1       1      16       10.603318       10.542770        0.119239
       2       1      16        1.525603        1.387588        0.069066
       3       1      16       16.758303       16.673032        0.182126
       4       1      16        3.936266        3.897948        0.059719
       5       1      16        0.659214        0.448107        0.202343
       6       1      16       11.120972       11.229426        0.122671
       7       1      16        0.699431        0.506853        0.506853
       8       1      16        1.769668        1.743072        0.140012
       9       1      16        3.290846        3.167175        0.090489
     -12       2      16        1.021299        0.840773        0.621456
     -11       2      16        1.062261        1.275853        0.436686
     -10       2      16        1.831201        1.820165        0.092044
      -9       2      16        6.815926        6.813369        0.087821
      -8       2      16       13.369521       13.510736        0.147728
      -7       2      16        7.721893        7.822787        0.097828
      -6       2      16        1.300749        1.328759        0.076281
      -5       2      16        3.944521        3.982838        0.064931
      -4       2      16        7.022414        7.107953        0.083425
      -3       2      16        8.430752        8.350210        0.095211
      -2       2      16       13.531481       13.382825        0.151801
      -1       2      16        0.522714        0.378021        0.199415
       0       2      16        3.632982        3.579665        0.063417
       1       2      16        5.209862        5.215362        0.068033
       2       2      16        7.872833        7.842194        0.091710
       3       2      16        3.019828        3.038322        0.059010
       4       2      16        3.339694        3.222111        0.061099
       5       2      16        7.506902        7.474624        0.097632
       6       2      16        6.050233        6.145242        0.084137
       7       2      16        2.346991        2.369895        0.086848
       8       2      16        3.063033        3.152650        0.087686
     -11       3      16        4.228255        3.913822        0.219096
     -10       3      16        0.913790        0.685201        0.282833
      -9       3      16        3.823747        3.824395        0.072063
      -8       3      16        9.210549        9.214988        0.112296
      -7       3      16       10.397120       10.454186        0.126553
      -6       3      16        2.988326        2.989465        0.056531
      -5       3      16        0.090830        0.495681        0.495681
      -4       3      16        4.484561        4.424816        0.065688
      -3       3      16        0.126594        0.396989        0.231762
      -2       3      16       12.636704       12.589678        0.142590
      -1       3      16       23.694344       23.458687        0.267309
       0       3      16        2.403662        2.355207        0.053295
       1       3      16        1.203951        1.136530        0.089582
       2       3      16        4.223613        4.256524        0.059025
       3       3      16        6.257777        6.296904        0.087315
       4       3      16       10.526712       10.604716        0.126644
       5       3      16       12.529583       12.498400        0.142834
       6       3      16        5.141323        5.263174        0.068561
       7       3      16        3.059471        2.949373        0.093659
     -10       4      16        7.201367        7.131129        0.092166
      -9       4      16        0.362225        0.463357        0.315371
      -8       4      16        3.590561        3.576730        0.068169
      -7       4      16        6.794462        6.961609        0.085055
      -6       4      16        1.551395        1.621851        0.093420
      -5       4      16        0.088744        0.452548        0.452548
      -4       4      16        3.028587        3.015095        0.069539
      -3       4      16        4.477641        4.453762        0.066280
      -2       4      16        8.469854        8.492467        0.101818
      -1       4      16        4.511787        4.508880        0.078756
       0       4      16        9.012995        9.070777        0.103169
       1       4      16        7.866247        7.827835        0.091492
       2       4      16        0.101771        0.485695        0.485695
       3       4      16        3.375574        3.356039        0.063776
       4       4      16        1.068740        1.178177        0.091576
       5       4      16        2.520232        2.600327        0.060091
       6       4      16        4.324719        4.294182        0.087402
      -9       5      16        6.451011        6.502384        0.169296
      -8       5      16        0.173375        0.533385        0.533385
      -7       5      16        1.020861        1.057733        0.152692
      -6       5      16        6.106891        6.274472        0.085126
      -5       5      16        1.922726        1.802138        0.084494
      -4       5      16        0.575162        0.744446        0.197546
      -3       5      16        9.265495        9.286496        0.109132
      -2       5      16        8.076415        8.163516        0.099398
      -1       5      16        1.008039        0.989141        0.253002
       0       5      16       10.817582       10.751744        0.118776
       1       5      16        5.830990        5.750913        0.077995
       2       5      16        5.766101        5.828550        0.078855
       3       5      16        4.499485        4.589227        0.064959
       4       5      16        6.167993        6.178026        0.113456
       5       5      16        3.589693        3.496856        0.116915
      -6       6      16        3.198429        3.335116        0.277993
      -5       6      16        1.015011        1.083605        0.241049
      -4       6      16        2.269647        2.131103        0.108530
      -3       6      16        0.561890        0.497695        0.320494
      -2       6      16        1.763196        1.829863        0.098044
      -1       6      16        1.726705        1.667183        0.126274
       0       6      16        3.054187        3.013420        0.093780
       1       6      16        2.444121        2.523351        0.100006
       2       6      16        2.319741        2.193809        0.206902
     -12       1      17        1.989602        1.995119        0.328206
     -11       1      17        0.860598        0.743707        0.380802
     -10       1      17        8.475786        8.582599        0.103861
      -9       1      17       13.165614       13.090073        0.157942
      -8       1      17        5.786589        5.814465        0.075388
      -7       1      17       10.434289       10.475209        0.123397
      -6       1      17        2.227770        2.232756        0.056957
      -5       1      17        8.954630        8.876260        0.101467
      -4       1      17        4.679225        4.699468        0.060934
      -3       1      17       17.011442       16.936351        0.194488
      -2       1      17       12.242868       12.095867        0.137606
      -1       1      17        2.871184        2.997816        0.051326
       0       1      17        9.816205        9.757510        0.110749
       1       1      17        4.220709        4.288240        0.064971
       2       1      17        4.603470        4.701595        0.067051
       3       1      17        2.453791        2.594687        0.077665
       4       1      17        6.445696        6.405232        0.081626
       5       1      17        0.653293        0.405586        0.238254
       6       1      17        1.342828        1.160905        0.129692
       7       1      17        4.011887        4.040421        0.079865
       8       1      17        0.859231        0.799687        0.274140
     -11       2      17        1.904532        1.791759        0.289328
     -10       2      17        4.241227        4.271651        0.075462
      -9       2      17        6.344970        6.394138        0.082244
      -8       2      17        3.128529        3.115494        0.066838
      -7       2      17        3.173644        3.181981        0.072157
      -6       2      17        6.755756        6.790729        0.092446
      -5       2      17        6.227335        6.108928        0.076515
      -4       2      17        6.031431        5.995081        0.075200
      -3       2      17        2.180365        2.263228        0.047714
      -2       2      17       16.438219       16.290488        0.181484
      -1       2      17        0.473500        0.468508        0.173043
       0       2      17        0.250273        0.377227        0.242690
       1       2      17        4.390105        4.412142        0.064269
       2       2      17       14.974235       14.924142        0.164738
       3       2      17        5.754186        5.779187        0.073050
       4       2      17        5.016777        4.978654        0.067646
       5       2      17       10.874599       10.956277        0.121610
       6       2      17        2.590401        2.546645        0.085101
       7       2      17        0.127621        0.492240        0.492240
       8       2      17        2.042785        1.677081        0.315758
     -11       3      17        4.705042        4.653386        0.195472
     -10       3      17        2.678508        2.578081        0.139536
      -9       3      17        0.770237        0.446990        0.331232
      -8       3      17        8.917075        8.954887        0.102599
      -7       3      17        0.938545        1.118794        0.112961
      -6       3      17        1.756667        1.756645        0.075484
      -5       3      17        0.701853        0.903106        0.115134
      -4       3      17        8.443855        8.455176        0.098382
      -3       3      17        2.391829        2.408506        0.060421
      -2       3      17        4.623470        4.648333        0.066412
      -1       3      17        7.563775        7.606576        0.089196
       0       3      17        4.961905        4.955098        0.068586
       1       3      17        2.760381        2.829258        0.062274
       2       3      17        1.058409        0.887806        0.122431
       3       3      17        5.837105        5.835238        0.074422
       4       3      17        3.750744        3.715373        0.060787
       5       3      17        0.641385        0.530660        0.250481
       6       3      17        1.665457        1.551483        0.083151
       7       3      17        1.670743        1.710292        0.167470
     -10       4      17        1.989339        2.006788        0.342517
      -9       4      17        0.285511        0.512640        0.381491
      -8       4      17        0.270035        0.446878        0.354142
      -7       4      17        4.164942        4.190943        0.077307
      -6       4      17        0.734884        0.459347        0.304428
      -5       4      17        3.427621        3.385410        0.074821
      -4       4      17        4.769999        4.695104        0.086091
      -3       4      17        7.237353        7.309446        0.091344
      -2       4      17        7.322534        7.264021        0.088368
      -1       4      17        7.107708        7.011705        0.083285
       0       4      17        1.990562        1.939072        0.068457
       1       4      17        4.478237        4.510765        0.066780
       2       4      17        5.517405        5.566238        0.072969
       3       4      17        8.819227        8.949134        0.107980
       4       4      17        9.398211        9.361517        0.112030
       5       4      17        4.824929        4.866929        0.080595
       6       4      17        1.503481        1.358749        0.116936
      -8       5      17        0.738737        0.890842        0.706995
      -7       5      17        3.489449        3.544573        0.093921
      -6       5      17        1.106672        1.285107        0.144756
      -5       5      17        1.632786        1.711140        0.116806
      -4       5      17        2.877103        2.844046        0.074769
      -3       5      17        2.282269        2.295844        0.082634
      -2       5      17        1.730880        1.795439        0.081000
      -1       5      17        1.525407        1.551773        0.107405
       0       5      17        1.280441        1.215319        0.100240
       1       5      17        1.214111        1.074756        0.118147
       2       5      17        0.787149        0.831565        0.130994
       3       5      17        0.055035        0.486724        0.486724
       4       5      17        2.386787        2.487670        0.092132
      -5       6      17        1.982266        1.896497        0.134282
      -4       6      17        1.527010        1.585308        0.184344
      -3       6      17        5.923911        5.812917        0.239318
      -2       6      17        0.639294        0.558480        0.340306
      -1       6      17        3.313037        3.278262        0.111086
       0       6      17        1.727582        1.759460        0.100334
       1       6      17        2.923950        2.854645        0.229726
     -11       0      18        7.677370        7.610059        0.175814
     -10       0      18       17.305549       17.396264        0.185802
      -9       0      18        1.158419        1.339366        0.130358
      -8       0      18        3.444611        3.405290        0.081587
      -7       0      18        6.045892        5.984229        0.082704
      -6       0      18        8.662176        8.651069        0.100397
      -5       0      18       11.334128       11.316360        0.141835
      -4       0      18       25.342371       25.192261        0.276402
      -3       0      18       12.806205       12.798047        0.143798
      -2       0      18        4.977856        4.860967        0.070560
      -1       0      18       17.109609       17.114321        0.186534
       0       0      18        1.646629        3.072165        0.104944
       1       0      18       20.572453       20.546776        0.221668
       2       0      18        5.026204        5.058755        0.103051
       3       0      18        6.992708        7.065196        0.092034
       4       0      18        0.934206        0.793914        0.245736
       5       0      18        2.983277        2.909038        0.096939
       6       0      18        7.457085        7.642251        0.091821
       7       0      18        8.865870        8.840871        0.128466
       8       0      18        1.242640        1.429965        0.368127
     -11       1      18        6.701633        6.729933        0.173028
     -10       1      18        3.414312        3.375204        0.080359
      -9       1      18        5.669048        5.751869        0.081155
      -8       1      18        7.118640        7.042301        0.085074
      -7       1      18        0.979988        0.943451        0.114657
      -6       1      18        1.796282        1.834584        0.064443
      -5       1      18        1.566909        1.686179        0.060141
      -4       1      18        2.162712        2.148395        0.054833
      -3       1      18       13.690415       13.725159        0.152024
      -2       1      18        6.407404        6.433739        0.078269
      -1       1      18        8.573482        8.451390        0.097948
       0       1      18       11.099962       11.165572        0.124286
       1       1      18        4.511312        4.411122        0.064629
       2       1      18       10.138411       10.181847        0.119044
       3       1      18        3.704152        3.669332        0.064475
       4       1      18        1.481028        1.473092        0.105320
       5       1      18        5.171476        5.223026        0.072007
       6       1      18        3.858150        3.756860        0.068500
       7       1      18        1.406766        1.440972        0.089565
       8       1      18        9.848776        9.933932        0.147104
     -11       2      18        3.365197        3.274447        0.242945
     -10       2      18        1.721140        1.709415        0.113733
      -9       2      18        8.406241        8.466345        0.117812
      -8       2      18        8.161297        8.238264        0.099407
      -7       2      18        4.794964        4.818402        0.069718
      -6       2      18        9.659143        9.680961        0.109911
      -5       2      18        4.876275        4.898265        0.066185
      -4       2      18        6.148689        6.214982        0.076252
      -3       2      18       14.528138       14.625321        0.161573
      -2       2      18       11.617663       11.701709        0.131921
      -1       2      18        5.162758        5.119375        0.067247
       0       2      18        7.568152        7.463444        0.088554
       1       2      18        0.877430        0.855804        0.114926
       2       2      18        3.319697        3.261135        0.072875
       3       2      18       10.036901       10.054352        0.119565
       4       2      18        5.140036        5.185750        0.070772
       5       2      18        3.685865        3.692425        0.062549
       6       2      18        1.876237        1.903444        0.074291
       7       2      18        4.319742        4.317175        0.080431
     -10       3      18        1.322891        1.097315        0.362332
      -9       3      18        3.689724        3.706616        0.078117
      -8       3      18        0.449286        0.528961        0.528961
      -7       3      18        6.938474        6.907170        0.090866
      -6       3      18        6.457533        6.406559        0.085167
      -5       3      18        7.865475        7.809866        0.110970
      -4       3      18        3.519888        3.539350        0.080160
      -3       3      18        4.191086        4.101219        0.062903
      -2       3      18        6.673970        6.701343        0.080467
      -1       3      18        2.362489        2.242186        0.078879
       0       3      18        4.779893        4.984877        0.068374
       1       3      18       13.322035       13.254433        0.147946
       2       3      18        2.690864        2.762119        0.064583
       3       3      18        3.151472        3.394996        0.063030
       4       3      18       12.470317       12.579746        0.140694
       5       3      18        0.486122        0.579828        0.579828
       6       3      18        6.263124        6.466529        0.077476
     -10       4      18        0.528151        0.993881        0.678445
      -9       4      18        1.197961        1.107881        0.164324
      -8       4      18        4.957579        4.952676        0.074152
      -7       4      18        0.528762        0.500400        0.315467
      -6       4      18        5.632858        5.584980        0.083344
      -5       4      18        8.971510        8.980033        0.120349
      -4       4      18        3.201267        3.354102        0.078892
      -3       4      18        4.501917        4.474595        0.072323
      -2       4      18        2.338447        2.354167        0.065499
      -1       4      18        0.375943        0.509804        0.215185
       0       4      18        3.426161        3.475629        0.064471
       1       4      18        1.928577        1.744047        0.086006
       2       4      18        7.261528        7.271038        0.093434
       3       4      18        6.812164        6.838933        0.083638
       4       4      18        0.982289        1.032134        0.122573
       5       4      18        5.990563        5.955166        0.084817
      -8       5      18        0.066355        0.884760        0.884760
      -7       5      18        4.296514        4.251823        0.102968
      -6       5      18        2.687751        2.541515        0.168479
      -5       5      18        2.589863        2.573752        0.194740
      -4       5      18        7.637919        7.702857        0.091155
      -3       5      18        2.504815        2.398854        0.101486
      -2       5      18        0.054360        0.503885        0.503885
      -1       5      18        0.030837        0.371753        0.371753
       0       5      18        2.160109        2.116129        0.076300
       1       5      18        0.197100        0.352278        0.352278
       2       5      18        8.755249        8.738821        0.106498
       3       5      18        8.312862        8.158799        0.098898
      -4       6      18        4.445569        4.365203        0.236886
      -3       6      18        0.192956        0.583781        0.583781
      -2       6      18        0.563709        0.513809        0.513809
      -1       6      18        1.740126        1.530359        0.158390
       0       6      18        0.078601        0.751665        0.601665
     -11       1      19        7.368856        7.430882        0.177675
     -10       1      19        2.992636        3.176476        0.098490
      -9       1      19        3.672667        3.606661        0.068723
      -8       1      19        0.156933        0.497494        0.497494
      -7       1      19       11.364011       11.292033        0.137213
      -6       1      19        7.542826        7.563928        0.088969
      -5       1      19       14.089235       14.156271        0.159128
      -4       1      19       16.057151       16.020924        0.178576
      -3       1      19        1.131324        1.229227        0.078271
      -2       1      19        2.892558        2.921267        0.065046
      -1       1      19        6.903644        6.859810        0.082422
       0       1      19       15.689114       15.638734        0.175875
       1       1      19        7.551256        7.548907        0.089484
       2       1      19       12.796101       12.744411        0.157513
       3       1      19        6.082919        6.011822        0.084428
       4       1      19        2.545274        2.528853        0.071823
       5       1      19        1.977189        2.059102        0.079405
       6       1      19        5.280086        5.257756        0.074225
       7       1      19        4.430749        4.396817        0.079758
     -11       2      19        2.161587        2.019010        0.329483
     -10       2      19        0.191646        0.467012        0.467012
      -9       2      19        4.390783        4.355686        0.075149
      -8       2      19        4.229564        4.281355        0.067449
      -7       2      19        1.158086        1.106119        0.115867
      -6       2      19        3.561554        3.460925        0.064014
      -5       2      19        7.423693        7.476630        0.088261
      -4       2      19        5.456216        5.503817        0.071506
      -3       2      19        1.320364        1.277419        0.080256
      -2       2      19        6.329486        6.304126        0.077811
      -1       2      19        4.457993        4.444660        0.067674
       0       2      19        7.739430        7.708826        0.091346
       1       2      19        5.376809        5.293392        0.069409
       2       2      19        0.641330        0.526308        0.205528
       3       2      19        8.342658        8.352245        0.101306
       4       2      19        3.685093        3.747399        0.062158
       5       2      19        3.623971        3.689038        0.060953
       6       2      19        0.530451        0.598749        0.214171
     -10       3      19        2.078033        2.009502        0.143330
      -9       3      19        0.288681        0.520673        0.520673
      -8       3      19        2.260438        2.345847        0.080765
      -7       3      19        0.827409        0.861974        0.198122
      -6       3      19        8.637339        8.820544        0.108197
      -5       3      19        5.365738        5.385443        0.076300
      -4       3      19        0.237404        0.342783        0.342783
      -3       3      19        7.105560        7.208814        0.089755
      -2       3      19        2.632541        2.705199        0.061603
      -1       3      19        4.403094        4.430914        0.064451
       0       3      19        1.351770        1.331653        0.088190
       1       3      19        8.527273        8.559556        0.110414
       2       3      19        1.250524        1.091192        0.133695
       3       3      19        1.930741        1.801721        0.098313
       4       3      19        3.511456        3.503284        0.061047
       5       3      19        4.490964        4.641767        0.067382
       6       3      19        1.076125        1.047043        0.299046
      -9       4      19        1.758942        1.586033        0.503259
      -8       4      19        0.142499        0.626498        0.350093
      -7       4      19        1.859714        1.911047        0.103894
      -6       4      19        2.163351        2.253952        0.088611
      -5       4      19        1.488451        1.477836        0.112552
      -4       4      19        0.039393        0.378814        0.378814
      -3       4      19        1.171591        1.163916        0.120460
      -2       4      19        1.125324        0.980612        0.145088
      -1       4      19        1.760675        1.713067        0.097920
       0       4      19        4.136403        4.154636        0.067828
       1       4      19        4.596016        4.612375        0.068258
       2       4      19        4.274725        4.269426        0.068712
       3       4      19        2.194273        2.142732        0.075391
       4       4      19        1.089388        1.030534        0.138794
      -7       5      19        1.635662        1.616447        0.514675
      -6       5      19        0.956583        0.543323        0.543323
      -5       5      19        2.283208        1.887538        0.164256
      -4       5      19        1.489824        1.431573        0.121954
      -3       5      19        0.451076        0.599667        0.258785
      -2       5      19        2.698690        2.613197        0.075836
      -1       5      19        1.372137        1.455404        0.138893
       0       5      19        3.032579        2.876717        0.107601
       1       5      19        1.192448        1.142366        0.121141
       2       5      19        2.133984        2.121037        0.082999
     -10       0      20        2.957362        3.033529        0.138983
      -9       0      20        2.247946        2.249133        0.107919
      -8       0      20       14.192622       14.338759        0.184961
      -7       0      20        1.605819        1.548128        0.128445
      -6       0      20        6.925832        6.925749        0.091790
      -5       0      20       22.014666       22.121031        0.229251
      -4       0      20        0.254075        0.521153        0.521153
      -3       0      20        6.910187        6.808965        0.086019
      -2       0      20        9.026615        8.862731        0.114645
      -1       0      20       14.576793       14.516198        0.157577
       0       0      20        7.161484        7.562936        0.095674
       1       0      20       20.885640       20.831707        0.261340
       2       0      20        9.552221        9.718745        0.109478
       3       0      20       13.211414       13.254433        0.286010
       4       0      20        0.147275        0.431277        0.431277
       5       0      20        3.084559        2.970219        0.132509
       6       0      20       10.459407       10.728467        0.106791
     -10       1      20        0.332076        0.487134        0.487134
      -9       1      20        4.571630        4.647795        0.074066
      -8       1      20        2.363852        2.332617        0.064997
      -7       1      20        4.629758        4.626770        0.075287
      -6       1      20       11.633110       11.590513        0.134947
      -5       1      20        1.656085        1.668472        0.072258
      -4       1      20        7.643998        7.685050        0.091369
      -3       1      20        3.212475        3.136846        0.065396
      -2       1      20        2.190122        2.107605        0.098949
      -1       1      20        3.653006        3.714970        0.070248
       0       1      20        3.853842        4.055120        0.092924
       1       1      20        5.031720        5.053217        0.070647
       2       1      20       11.060473       11.004545        0.135322
       3       1      20        1.490300        1.325292        0.095902
       4       1      20        9.172976        9.190267        0.103573
       5       1      20        2.526396        2.479153        0.101234
       6       1      20        0.214453        0.398623        0.398623
     -10       2      20        1.324006        1.271810        0.159830
      -9       2      20        1.431355        1.143460        0.147317
      -8       2      20        1.498925        1.299538        0.112736
      -7       2      20       10.637511       10.738249        0.126935
      -6       2      20       10.024016       10.041414        0.113172
      -5       2      20        0.219991        0.347851        0.347851
      -4       2      20        0.724092        0.668880        0.189922
      -3       2      20        4.099694        4.138840        0.063426
      -2       2      20        5.848450        5.751869        0.076660
      -1       2      20       15.378261       15.358060        0.163653
       0       2      20       11.168759       11.184811        0.123618
       1       2      20        1.574073        1.548871        0.084459
       2       2      20        3.051695        3.158607        0.062820
       3       2      20        5.580850        5.625122        0.071925
       4       2      20        3.825551        3.779153        0.060014
       5       2      20        9.143331        9.083226        0.123316
       6       2      20        3.637207        3.699189        0.093083
     -10       3      20        5.895310        5.646680        0.199112
      -9       3      20        0.562477        0.506261        0.506261
      -8       3      20        6.175696        6.272240        0.082087
      -7       3      20        3.570687        3.669060        0.076011
      -6       3      20        2.187720        2.094135        0.086748
      -5       3      20        1.183165        1.148390        0.134339
      -4       3      20        5.487302        5.414795        0.076817
      -3       3      20        4.568451        4.623635        0.071163
      -2       3      20        8.643920        8.621833        0.098688
      -1       3      20        1.088032        0.988383        0.148799
       0       3      20        7.728618        7.771937        0.098606
       1       3      20        1.140066        1.231625        0.142221
       2       3      20        1.237950        1.200292        0.102612
       3       3      20        1.521299        1.422814        0.087823
       4       3      20        0.494391        0.431045        0.283736
       5       3      20        1.299635        1.196913        0.148485
      -9       4      20        5.288731        5.332635        0.207599
      -8       4      20        1.202175        0.897719        0.611887
      -7       4      20        1.084317        0.696778        0.395448
      -6       4      20        0.487107        0.686294        0.268922
      -5       4      20        0.236855        0.471275        0.471275
      -4       4      20        4.722151        4.700213        0.090332
      -3       4      20        6.729270        6.794262        0.109803
      -2       4      20        3.594259        3.602499        0.073902
      -1       4      20        6.957182        6.899855        0.094343
       0       4      20        4.440953        4.426285        0.075883
       1       4      20        3.549834        3.584829        0.062756
       2       4      20        1.210097        1.174521        0.124855
       3       4      20        0.140999        0.503984        0.503984
       4       4      20        2.940153        2.820957        0.102631
      -6       5      20        3.456680        3.374907        0.284115
      -5       5      20        3.694163        3.232646        0.281883
      -4       5      20        1.219450        1.135253        0.183676
      -3       5      20        3.514715        3.555840        0.089142
      -2       5      20        4.994937        5.047475        0.088140
      -1       5      20        0.216522        0.730821        0.730821
       0       5      20        3.609019        3.781137        0.124226
       1       5      20        3.300537        3.352462        0.091940
     -10       1      21        1.533488        1.599687        0.203335
      -9       1      21        5.828583        5.814637        0.099919
      -8       1      21        4.483629        4.504442        0.068453
      -7       1      21        3.833128        3.866394        0.066394
      -6       1      21        7.923340        7.839069        0.094200
      -5       1      21        2.197448        2.080865        0.069721
      -4       1      21        2.746435        2.611053        0.075585
      -3       1      21        6.283302        6.314428        0.084420
      -2       1      21       16.827739       16.572869        0.174089
      -1       1      21        8.193554        8.061265        0.094648
       0       1      21        8.856091        8.781116        0.123923
       1       1      21        6.871784        6.828689        0.085990
       2       1      21        6.785043        6.800882        0.088357
       3       1      21        4.575379        4.568260        0.067038
       4       1      21        8.223242        8.177897        0.094086
       5       1      21       10.672271       10.697196        0.117971
       6       1      21        2.853827        2.920051        0.096189
     -10       2      21        2.258996        2.044505        0.311155
      -9       2      21        5.868120        5.968082        0.079703
      -8       2      21        0.176219        0.490816        0.490816
      -7       2      21        7.767337        7.811146        0.100245
      -6       2      21        2.753601        2.601038        0.077866
      -5       2      21        1.010440        1.103540        0.110917
      -4       2      21        4.698966        4.609555        0.071164
      -3       2      21        7.339160        7.276400        0.095523
      -2       2      21        1.682803        1.672065        0.098248
      -1       2      21        2.235689        2.337370        0.094270
       0       2      21        8.023557        7.969253        0.093341
       1       2      21        3.361987        3.395144        0.069786
       2       2      21        0.324658        0.405339        0.278848
       3       2      21        5.030497        5.039048        0.073164
       4       2      21        3.332849        3.296513        0.063403
       5       2      21        3.547249        3.324756        0.102800
      -9       3      21        1.441280        1.732570        0.462846
      -8       3      21        0.382230        0.626658        0.355549
      -7       3      21        3.607069        3.704187        0.081895
      -6       3      21        1.395718        1.431573        0.111194
      -5       3      21        2.106534        1.928056        0.096690
      -4       3      21        2.766850        2.723545        0.080347
      -3       3      21        5.583541        5.823229        0.083979
      -2       3      21        0.088469        0.457602        0.457602
      -1       3      21        7.933000        7.885366        0.098968
       0       3      21        3.582432        3.604997        0.066211
       1       3      21        2.390244        2.438299        0.088831
       2       3      21        2.911248        2.981962        0.065972
       3       3      21        4.245857        4.213668        0.075432
       4       3      21        4.217315        4.240637        0.075664
      -7       4      21        6.136392        6.120621        0.174362
      -6       4      21        2.635683        2.574879        0.134346
      -5       4      21        0.995195        0.799500        0.296708
      -4       4      21        1.163973        1.181440        0.144762
      -3       4      21        1.806370        1.736088        0.104463
      -2       4      21        3.327959        3.300303        0.080365
      -1       4      21        3.442407        3.419357        0.061679
       0       4      21        0.072794        0.442267        0.442267
       1       4      21        0.660160        0.441928        0.314648
       2       4      21        1.110754        1.031019        0.149827
       3       4      21        0.232984        0.442606        0.442606
      -5       5      21        1.005648        1.153039        0.616011
      -4       5      21        0.121671        0.624260        0.624260
      -3       5      21        0.533105        0.543139        0.543139
      -2       5      21        2.613648        2.698277        0.241979
      -1       5      21        0.859331        0.748331        0.612317
       0       5      21        1.661546        1.482903        0.358936
     -10       0      22        2.572459        2.296301        0.165433
      -9       0      22        5.762128        5.691221        0.093722
      -8       0      22        1.176221        1.236244        0.158979
      -7       0      22        1.525678        1.440104        0.149794
      -6       0      22        3.652445        3.797104        0.098321
      -5       0      22        1.025249        0.915915        0.219495
      -4       0      22        2.545696        2.472711        0.095507
      -3       0      22       21.737256       21.858408        0.187229
      -2       0      22        4.639346        4.799375        0.144807
      -1       0      22        1.820039        1.701088        0.192347
       0       0      22        8.872748        8.875303        0.105297
       1       0      22        4.608257        4.421764        0.118858
       2       0      22        8.657407        8.450799        0.104003
       3       0      22       12.896998       12.860016        0.123847
       4       0      22       11.875224       11.948222        0.116062
       5       0      22        1.904811        1.671317        0.343123
      -9       1      22        0.364287        0.434166        0.356063
      -8       1      22        0.419287        0.457712        0.327712
      -7       1      22        2.543914        2.435775        0.078149
      -6       1      22        2.642822        2.567236        0.093474
      -5       1      22        2.662300        2.630551        0.067409
      -4       1      22       10.428726       10.517129        0.118090
      -3       1      22        3.241917        3.364669        0.104301
      -2       1      22        7.349216        7.613606        0.116607
      -1       1      22        7.786691        7.734533        0.092805
       0       1      22        4.502110        4.619632        0.122522
       1       1      22        3.864251        3.895125        0.075963
       2       1      22        1.808923        1.781151        0.077772
       3       1      22        2.101530        2.069106        0.074689
       4       1      22        4.784946        4.835597        0.075450
       5       1      22        0.910848        0.854517        0.203902
      -9       2      22        3.679052        3.721693        0.111707
      -8       2      22        1.004138        1.033538        0.147422
      -7       2      22        4.708208        4.621796        0.075149
      -6       2      22        0.821518        0.836182        0.169623
      -5       2      22        6.943566        6.994069        0.084945
      -4       2      22        4.382020        4.459260        0.077137
      -3       2      22        0.201683        0.661891        0.661891
      -2       2      22        6.854440        6.888759        0.087509
      -1       2      22        9.638846        9.535093        0.113734
       0       2      22        1.439634        1.564513        0.097543
       1       2      22        7.458482        7.434783        0.087743
       2       2      22        3.822122        3.749800        0.069175
       3       2      22        2.978387        2.940646        0.067025
       4       2      22        7.824603        7.850350        0.099931
      -9       3      22        3.463617        3.305450        0.299789
      -8       3      22       10.801367       10.709342        0.223637
      -7       3      22        3.728754        3.694997        0.108076
      -6       3      22        4.849806        4.914061        0.081464
      -5       3      22        0.799139        0.534696        0.343385
      -4       3      22        2.338531        2.215649        0.096286
      -3       3      22        7.090866        6.988491        0.107139
      -2       3      22        7.375600        7.247413        0.088084
      -1       3      22        5.084549        5.119082        0.075076
       0       3      22        4.665885        4.581812        0.067834
       1       3      22        0.070163        0.486004        0.486004
       2       3      22        4.793644        4.887740        0.069545
       3       3      22        5.399739        5.354811        0.077217
      -7       4      22        6.884017        6.962184        0.175653
      -6       4      22        1.597972        1.499467        0.193710
      -5       4      22        3.524670        3.589708        0.088993
      -4       4      22        3.702433        3.818900        0.106758
      -3       4      22        0.177374        0.449555        0.449555
      -2       4      22        1.152361        1.233288        0.167455
      -1       4      22        2.439387        2.396059        0.089980
       0       4      22        2.376969        2.400062        0.067767
       1       4      22        6.027256        5.861826        0.079525
       2       4      22        3.316886        3.370757        0.167009
      -9       1      23        3.269277        3.260828        0.105515
      -8       1      23        2.230111        2.065454        0.099087
      -7       1      23        2.235406        2.134409        0.152188
      -6       1      23        3.225143        3.223507        0.078829
      -5       1      23        1.028683        0.897162        0.149566
      -4       1      23        6.785130        6.770155        0.084424
      -3       1      23        3.036862        3.195153        0.128558
      -2       1      23        0.057524        0.536377        0.536377
      -1       1      23        2.806929        2.988060        0.159332
       0       1      23        7.260101        7.208259        0.102768
       1       1      23        6.388633        6.433972        0.083067
       2       1      23        5.862941        5.846366        0.076444
       3       1      23       10.457886       10.416333        0.171335
       4       1      23        1.762421        1.794185        0.208562
      -8       2      23        3.744410        3.679810        0.109376
      -7       2      23        4.291848        4.328741        0.083391
      -6       2      23        1.685833        1.825130        0.121927
      -5       2      23        6.078183        6.074043        0.082966
      -4       2      23        9.476159        9.340717        0.106758
      -3       2      23        0.895171        0.725259        0.346577
      -2       2      23        7.224792        7.124465        0.089481
      -1       2      23        0.059908        0.495782        0.495782
       0       2      23        4.481049        4.408514        0.070312
       1       2      23        1.449843        1.514067        0.090199
       2       2      23        7.368945        7.346904        0.107222
       3       2      23        2.328473        2.246753        0.089231
      -8       3      23        3.758215        3.886644        0.234247
      -7       3      23        0.876797        0.858371        0.343783
      -6       3      23        2.068825        2.066204        0.102101
      -5       3      23        4.296969        4.313004        0.089380
      -4       3      23        1.438230        1.510199        0.187285
      -3       3      23        0.467941        0.578619        0.477130
      -2       3      23        2.438666        2.512330        0.093363
      -1       3      23        3.256271        3.287248        0.069174
       0       3      23        0.695978        0.559375        0.340743
       1       3      23        3.356041        3.230944        0.099650
       2       3      23        4.968727        5.041329        0.078870
      -2       4      23        4.024248        4.112177        0.183310
      -1       4      23        0.175843        0.422019        0.422019
       0       4      23        2.150720        2.000625        0.125552
      -9       0      24        4.446160        4.539824        0.211776
      -8       0      24        1.764278        1.463250        0.409779
      -7       0      24        6.206523        6.209428        0.088726
      -6       0      24        7.803491        7.922626        0.104122
      -5       0      24        1.599990        1.366345        0.160651
      -4       0      24        2.988795        2.963748        0.274194
      -3       0      24        0.505985        1.454579        0.205099
      -2       0      24        0.546718        0.703420        0.703420
      -1       0      24       10.375651       10.368221        0.110053
       0       0      24        2.492886        2.985498        0.097471
       1       0      24        2.457088        2.415098        0.101638
       2       0      24       13.011721       12.951448        0.120626
       3       0      24        2.929522        3.202343        0.216878
      -9       1      24        1.607994        1.121651        0.666678
      -8       1      24        6.616919        6.667233        0.105298
      -7       1      24        1.990696        1.871203        0.095844
      -6       1      24        1.131278        1.062168        0.161723
      -5       1      24        8.779883        8.637708        0.100847
      -4       1      24        3.638723        3.864324        0.114924
      -3       1      24        1.056827        1.130133        0.231523
      -2       1      24        3.356346        3.281615        0.134236
      -1       1      24        1.714105        1.662919        0.103656
       0       1      24        4.475135        4.618658        0.087764
       1       1      24        8.369370        8.273754        0.108890
       2       1      24        6.434107        6.453139        0.081090
       3       1      24        5.049423        4.993496        0.174886
      -8       2      24        1.055155        0.723948        0.723948
      -7       2      24        4.796275        4.909175        0.090877
      -6       2      24        1.062570        1.142979        0.130753
      -5       2      24        2.850589        2.876056        0.077146
      -4       2      24        3.420480        3.572674        0.111894
      -3       2      24        3.719230        3.521505        0.145265
      -2       2      24        1.535185        1.495226        0.158289
      -1       2      24        1.352560        1.227273        0.150612
       0       2      24        5.957583        5.964478        0.083067
       1       2      24        6.978881        6.914911        0.100515
       2       2      24        0.342286        0.494469        0.357721
      -6       3      24        9.419347        9.631615        0.162296
      -5       3      24        6.570721        6.554235        0.181638
      -4       3      24        0.489404        0.658483        0.406095
      -3       3      24        7.402055        7.178788        0.132867
      -2       3      24        2.821406        2.940663        0.110133
      -1       3      24        8.104948        8.064366        0.097497
       0       3      24        5.896079        5.836866        0.080825
       1       3      24        4.573093        4.551923        0.077886
      -8       1      25        1.013893        1.205031        0.625031
      -7       1      25        6.069681        6.089992        0.114207
      -6       1      25        2.469908        2.476550        0.087115
      -5       1      25        2.269555        2.189338        0.128561
      -4       1      25        4.645777        4.524710        0.173273
      -3       1      25        2.482624        2.736421        0.104046
      -2       1      25        1.635658        1.719680        0.141865
      -1       1      25        2.560645        2.567100        0.088874
       0       1      25        2.182227        2.180940        0.080297
       1       1      25        3.465094        3.701621        0.076294
       2       1      25        0.285959        0.552359        0.552359
      -7       2      25        3.544927        3.513688        0.282434
      -6       2      25        7.695156        7.674959        0.092743
      -5       2      25        0.296260        0.506261        0.506261
      -4       2      25        3.954990        3.963710        0.090340
      -3       2      25        0.780755        0.918749        0.579485
      -2       2      25        8.523021        8.583822        0.099660
      -1       2      25        1.617807        1.587041        0.130092
       0       2      25        6.362504        6.300873        0.219344
       1       2      25        6.889998        6.681317        0.148477
      -3       3      25        3.318471        3.309834        0.240795
      -2       3      25        0.816797        0.772464        0.772464
      -1       3      25        2.118421        2.100619        0.120871
      -7       0      26        3.045796        2.813823        0.284199
      -6       0      26        4.823834        4.854276        0.207342
      -5       0      26        8.234496        8.414274        0.170124
      -4       0      26        7.519070        7.437271        0.174902
      -3       0      26        4.585423        4.493773        0.214288
      -2       0      26        4.320696        4.351207        0.302133
      -1       0      26        5.568429        5.562374        0.136878
       0       0      26        3.205259        3.454852        0.229794
      -7       1      26        1.739855        1.929870        0.163292
      -6       1      26        2.780367        2.639697        0.128940
      -5       1      26        3.784211        3.736844        0.112482
      -4       1      26        3.414041        3.438604        0.096599
      -3       1      26        9.198824        9.205162        0.100547
      -2       1      26        2.798213        2.913984        0.124808
      -1       1      26        1.235842        1.226091        0.253312
       0       1      26        3.279369        3.307718        0.100227
      -5       2      26        1.167889        1.139737        0.271751
      -4       2      26        2.515109        2.186870        0.334115
      -3       2      26        0.192803        0.801436        0.801436
      -2       2      26        6.179510        6.016893        0.188171
      -1       2      26        3.135584        2.995881        0.278345
      -5       1      27        3.356564        3.294996        0.185495
      -4       1      27        5.387798        5.462142        0.094834
      -3       1      27        3.326849        3.363926        0.282368
      -2       1      27        7.335952        7.398851        0.177840

# start Validation Reply Form
_vrf_PLAT417_HAR_BLYP_oxa07_12
;
PROBLEM: Short Inter D-H..H-D
RESPONSE: This is a very strong hydrogen bond and this is the reason why
the distance is so short.
;
# end Validation Reply Form
