# Supplementary material for: On the accuracy and precision of X-ray and neutron diffraction results as a function of resolution and the electron density model
Source: IUCrJ. 2020 Aug 25;7(Pt 5):920–33. doi: 10.1107/S2052252520010441 (PMC7467170; doi:10.1107/S2052252520010441)
Supplement: Supplementary file 2 [file m-07-00920-sup2.zip › cif_deposition/HAR_BLYP_oxa08_05.cif]

# ========================
# TONTO generated CIF file
# ========================

data_HAR_BLYP_oxa08_05

_audit_creation_date               2016-1-14
_audit_creation_method             'Tonto 3.2.0 v. 196f026'

# --------------------
# Chemical information
# --------------------

_chemical_formula_sum             'C2 H6 O6'
_chemical_formula_moiety          'C2 H2 O4, 2(H2 O)'
_chemical_formula_weight           126.07
_chemical_compound_source          'see text'
_chemical_absolute_configuration   unk

# --------------------
# Symmetry information
# --------------------

_symmetry_cell_setting             Monoclinic
_symmetry_space_group_name_H-M     'P 21/c'
_symmetry_space_group_name_Hall    '-P 2ybc'
_symmetry_Int_Tables_number        '14'

loop_
    _symmetry_equiv_pos_as_xyz
'+x, +y, +z'
'-x, -y, -z'
'-x, +y+1/2, -z+1/2'
'+x, -y+1/2, +z+1/2'

# ---------------------
# Unit cell information
# ---------------------

_cell_length_a                      6.0953(5)
_cell_length_b                      3.4882(3)
_cell_length_c                      11.8459(9)
_cell_angle_alpha                   90.00
_cell_angle_beta                    103.828(3)
_cell_angle_gamma                   90.00
_cell_volume  244.56(3)

_cell_formula_units_Z             2
_cell_measurement_reflns_used     7708
_cell_measurement_temperature     100(1)
_cell_measurement_theta_max       45.34
_cell_measurement_theta_min       3.54
_exptl_crystal_density_diffrn     1.713
_exptl_crystal_F_000              132 
_exptl_absorpt_coefficient_mu     0.181 
_exptl_crystal_description        unspecified
_exptl_crystal_size_max              0.193                
_exptl_crystal_size_mid              0.186  
_exptl_crystal_size_min              0.139
_exptl_crystal_colour             colourless
_exptl_absorpt_correction_type    multi-scan
_exptl_absorpt_process_details
;
 Absorption correction done by SORTAV
 Blessing, R. H.: (1995) Acta Cryst. A51, 33-38
;
_exptl_absorpt_correction_T_min    0.951
_exptl_absorpt_correction_T_max    1.004

#=======================================================================

# EXPERIMENTAL DATA

_diffrn_reflns_av_R_equivalents   0.0000
_diffrn_reflns_av_unetI/netI      0.0334
_diffrn_reflns_limit_h_max        11
_diffrn_reflns_limit_h_min        -12
_diffrn_reflns_limit_k_max        6
_diffrn_reflns_limit_k_min        0
_diffrn_reflns_limit_l_max        23
_diffrn_reflns_limit_l_min        0
_diffrn_reflns_number             2025
_diffrn_reflns_theta_full         26.00
_diffrn_reflns_theta_max          45.34
_diffrn_reflns_theta_min          3.54
_diffrn_ambient_temperature       100(1)
_diffrn_detector_area_resol_mean  ?
_diffrn_measured_fraction_theta_full 0.988
_diffrn_measured_fraction_theta_max 0.991
_diffrn_measurement_device_type   'Bruker APEX-II CCD'
_diffrn_measurement_method        '\f and \w scans'
_diffrn_radiation_monochromator   'graphite'
_diffrn_radiation_type            MoK\a
_diffrn_radiation_wavelength      0.71073
_diffrn_source                    'fine-focus sealed tube'
_diffrn_standards_number          0
_reflns_number_gt                 1835
_reflns_number_total              2025
_reflns_threshold_expression      >0sigma(F)

#  
# Refinement details
#  
_refine_special_details          
;
  .  H thermal motions refined anisotropically.
  .  Hirshfeld atom refinement (HAR):
     .  Uses aspherical atomic scattering factors
        obtained from Hirshfeld partitioning of a
        gaussian quantum chemical wavefunction.
     .  Hirshfeld weight functions obtained from
        spherically averaged unrestricted atomic
        densities.
  .  Wavefunction type : rks becke88lyp using cluster
 charges, radius=8.0 angstrom
  .  Gaussian basis set: cc pVTZ
  .  Refinement based on |F| with weight=1/sigma(|F|)
  .  Negative |F|^^2 were pruned from the data
  .  Eigenvalues < 0.1E-04 removed from normal equations
  .  Reflection used in the refinement appear below
  .  Refined using the Tonto program:
     .  Version: 3.2 v. 196f026
     .  Platform: INTEL-ifort-on-LINUX
     .  Build date: Wed Feb  4 17:27:23 CET 2015
;

# Standard CIF keys and data

_refine_ls_structure_factor_coeff  F
_refine_ls_matrix_type             full
_refine_ls_R_factor_gt             0.0191
_refine_ls_wR_factor_gt            0.0251
_refine_ls_goodness_of_fit_ref     1.518622
_refine_ls_number_reflns           2025
_refine_ls_number_parameters       64
_refine_ls_number_restraints       0
_refine_ls_number_constraints      0
_refine_ls_hydrogen_treatment      refall
_refine_ls_weighting_scheme        sigma
_refine_ls_weighting_details       'w=1/\s(F)'
_refine_ls_shift/su_max            0.0100
_refine_ls_extinction_method       none

_refine_diff_density_max               0.232334
_refine_diff_density_min              -0.296319 

# ---------------------
# Coordinates and ADP's
# ---------------------

loop_
_atom_site_label
_atom_site_fract_x
_atom_site_fract_y
_atom_site_fract_z
_atom_site_adp_type
_atom_site_occupancy
O1 0.43490(3) 0.44402(5) 0.34988(1) Uani 1.000000000
O2 0.24241(3) 0.74245(5) 0.46370(1) Uani 1.000000000
C1 0.40302(3) 0.55881(6) 0.44801(1) Uani 1.000000000
H1 0.303(2) 0.518(3) 0.2799(7) Uani 1.000000000
O5 0.13012(3) 0.63110(5) 0.17856(1) Uani 1.000000000
H3 0.191(1) 0.695(2) 0.1133(6) Uani 1.000000000
H4 0.009(1) 0.452(2) 0.1506(6) Uani 1.000000000

loop_
_atom_site_aniso_label
_atom_site_aniso_U_11
_atom_site_aniso_U_22
_atom_site_aniso_U_33
_atom_site_aniso_U_12
_atom_site_aniso_U_13
_atom_site_aniso_U_23
O1 0.01212(6) 0.01826(8) 0.00712(5) 0.00466(5) 0.00149(4) -0.00071(4)
O2 0.01038(5) 0.01765(8) 0.00868(5) 0.00540(4) 0.00091(4) -0.00071(4)
C1 0.00845(6) 0.01079(7) 0.00697(6) 0.00159(4) 0.00112(4) -0.00002(4)
H1 0.041(6) 0.055(6) 0.023(5) 0.003(5) 0.013(4) -0.001(5)
O5 0.00997(6) 0.01756(8) 0.00853(5) -0.00180(4) 0.00054(4) 0.00106(4)
H3 0.036(4) 0.037(5) 0.022(3) -0.006(4) 0.007(3) 0.008(3)
H4 0.025(4) 0.030(4) 0.031(4) -0.009(3) 0.008(3) -0.001(3)

loop_
_geom_bond_atom_site_label_1
_geom_bond_atom_site_label_2
_geom_bond_distance
 O1 C1 1.2874(2)
 O2 C1 1.2207(2)
 O1 H1 1.042(9)
 O5 H3 0.960(7)
 O5 H4 0.964(7)

loop_
_geom_angle_atom_site_label_1     
_geom_angle_atom_site_label_2
_geom_angle_atom_site_label_3
_geom_angle     
 O1 C1 O2  126.89(2)
 C1 O1 H1 112.8(5)
 H3 O5 H4 106.5(6)

# Standard CIF keys and data

# ---------------
# Reflection data
# ---------------

loop_
    _diffrn_refln_index_h
    _diffrn_refln_index_k
    _diffrn_refln_index_l
    _diffrn_refln_F_calc
    _diffrn_refln_F_meas
    _diffrn_refln_F_sigma
       3       0       0       50.943413       45.704157        0.901367
       4       0       0       17.407544       17.615902        0.216189
       5       0       0       20.736114       20.703381        0.259800
       6       0       0       39.949130       40.461216        0.476719
       7       0       0       27.332930       27.609781        0.382772
       8       0       0       13.883793       14.018916        0.160705
       9       0       0       11.086189       11.362658        0.200221
      10       0       0        7.285424        7.576939        0.130463
      11       0       0       15.351227       15.458978        0.164208
       1       1       0      101.422396       96.069402        1.760230
       2       1       0       48.768245       44.546942        0.689673
       3       1       0       27.002019       27.308057        0.328621
       4       1       0        4.082087        4.039183        0.205256
       5       1       0        1.622459        1.734272        0.078555
       6       1       0        2.136261        2.083243        0.092188
       7       1       0       23.941885       23.765100        0.264675
       8       1       0        0.028384        0.341321        0.341321
       9       1       0       15.279799       15.247295        0.166512
      10       1       0        8.256372        8.295360        0.119726
      11       1       0        0.760791        0.745117        0.303529
       0       2       0        9.540647        9.460655        0.135099
       1       2       0       46.285945       46.597103        0.704620
       2       2       0       58.953327       57.970510        1.107517
       3       2       0        3.666191        3.569033        0.079621
       4       2       0       28.270772       28.470687        0.334411
       5       2       0       13.090434       12.855738        0.149047
       6       2       0        0.646342        0.692532        0.167841
       7       2       0       15.588811       15.617298        0.179034
       8       2       0       17.104744       17.049927        0.186060
       9       2       0        3.507698        3.521079        0.099968
      10       2       0        8.136467        8.129760        0.118268
      11       2       0        0.980462        0.917170        0.307006
       1       3       0       11.397428        0.513128        0.513128
       2       3       0        9.317732        9.387172        0.145040
       3       3       0       21.824526       22.328905        0.251315
       4       3       0        6.169771        6.289277        0.082103
       5       3       0       28.962832       28.846664        0.313875
       6       3       0        0.079504        1.530719        0.296904
       7       3       0        2.055487        2.035313        0.088264
       8       3       0       11.111584       11.037210        0.146847
       9       3       0        3.843543        4.001000        0.102539
      10       3       0        2.419908        2.458943        0.121252
       0       4       0        4.253506        3.986603        0.703464
       1       4       0       10.975508       11.051697        0.137486
       2       4       0        9.184215        9.299301        0.114912
       3       4       0        6.531648        6.552786        0.101119
       4       4       0       21.299138       21.389016        0.292571
       5       4       0        7.788099        7.881117        0.143740
       6       4       0       10.801116       10.789347        0.158730
       7       4       0        8.350434        8.307527        0.108076
       8       4       0        0.325558        0.512348        0.329045
       9       4       0        0.295544        0.530754        0.530754
       1       5       0        5.372443        5.461685        0.089069
       2       5       0        8.859400        8.899270        0.111153
       3       5       0       10.824225       10.709342        0.220300
       4       5       0        1.176298        1.038797        0.167419
       5       5       0        5.884036        5.993246        0.153640
       6       5       0       13.724118       13.586390        0.436866
       7       5       0        9.903180        9.721985        0.184743
       8       5       0        2.787146        2.560684        0.250900
       0       6       0       10.933734        5.971348        5.971348
       1       6       0        6.598667        6.471321        0.117268
       2       6       0        2.407192        2.457661        0.124081
       3       6       0        0.698840        1.542563        0.175230
       4       6       0        2.471484        2.338568        0.279685
       5       6       0        6.916739        6.969505        0.262270
       6       6       0        8.961066        8.957902        0.274354
     -11       1       1        1.269680        1.107339        0.210233
     -10       1       1        4.859161        5.024042        0.099512
      -9       1       1        1.873214        1.900684        0.098907
      -8       1       1       14.187971       14.307341        0.169448
      -7       1       1       11.186823       11.319011        0.164191
      -6       1       1        3.138755        3.221956        0.107313
      -5       1       1       19.633633       19.522551        0.297047
      -4       1       1       24.587914       24.871671        0.293225
      -3       1       1       46.527432       46.708672        0.725849
      -2       1       1       34.926975       36.174438        0.531066
       0       1       1       55.446800       56.117733        1.374058
       1       1       1       15.757587       16.153947        0.181158
       2       1       1       20.926539       21.368435        0.245225
       3       1       1       53.956958       53.286396        0.727667
       4       1       1       32.442157       32.081771        0.395969
       5       1       1       27.146004       27.084497        0.311937
       6       1       1       35.517658       35.485208        0.403304
       7       1       1        2.746588        2.758315        0.103809
       8       1       1        1.743519        1.771525        0.092150
       9       1       1        1.215621        1.237861        0.150157
      10       1       1       15.104831       14.972642        0.171966
      11       1       1        5.258693        5.371964        0.103853
     -11       2       1        4.357529        4.329434        0.122179
     -10       2       1        1.959736        1.762697        0.147364
      -9       2       1        5.829463        5.750913        0.106890
      -8       2       1       16.604004       16.485751        0.201096
      -7       2       1        0.295275        0.453872        0.221924
      -6       2       1       22.129914       21.878757        0.264410
      -5       2       1        8.024026        7.992246        0.099718
      -4       2       1       19.166373       19.139488        0.262518
      -3       2       1       23.749981       23.660938        0.288305
      -2       2       1       31.812202       31.923346        0.390189
      -1       2       1       30.586236       30.756788        0.383609
       0       2       1       22.078002       22.344127        0.276050
       1       2       1       42.120460       42.536572        0.582788
       2       2       1        3.216026        3.315419        0.087261
       3       2       1        7.649306        7.241409        0.102151
       4       2       1       22.665060       22.572107        0.258210
       5       2       1       13.256703       13.171940        0.153107
       6       2       1        8.125826        8.056798        0.101989
       7       2       1        8.631539        8.598953        0.110432
       8       2       1       12.300474       12.304471        0.152516
       9       2       1        5.054814        5.099608        0.095909
      10       2       1        3.447134        3.352462        0.127869
      11       2       1        9.354322        9.399840        0.140197
     -10       3       1        4.268630        4.475936        0.128983
      -9       3       1        4.342562        4.079216        0.237732
      -8       3       1        1.389527        1.250160        0.149115
      -7       3       1        3.773648        3.693779        0.078810
      -6       3       1        9.505321        9.493629        0.131365
      -5       3       1       11.801549       11.679041        0.138244
      -4       3       1        5.838556        5.879541        0.078679
      -3       3       1        5.143660        5.170010        0.091329
      -2       3       1       31.019210       31.308465        0.623290
      -1       3       1        0.636356        0.405339        0.339765
       0       3       1       18.489185       18.379336        0.231334
       1       3       1       14.743290       14.620192        0.247300
       2       3       1       14.158273       13.906473        0.353614
       3       3       1        3.722635        3.810381        0.067654
       4       3       1       15.939235       15.989997        0.181139
       5       3       1       13.503335       13.321411        0.190912
       6       3       1        0.611382        0.594054        0.190074
       7       3       1       14.022922       13.920129        0.160042
       8       3       1        1.112374        1.115616        0.154940
       9       3       1        6.788933        6.787636        0.104074
      10       3       1        3.146237        2.846507        0.150194
      -9       4       1        9.103133        9.121623        0.116846
      -8       4       1       12.325301       12.224156        0.177995
      -7       4       1       12.253943       12.206146        0.154590
      -6       4       1        7.368544        7.403107        0.103450
      -5       4       1        4.764440        4.776086        0.108324
      -4       4       1        1.058836        1.022741        0.124688
      -3       4       1       11.988460       11.968291        0.138245
      -2       4       1       10.646254       10.703271        0.125936
      -1       4       1        6.355231        6.506996        0.090377
       0       4       1        9.248177        9.145327        0.110228
       1       4       1        2.036634        1.701587        0.328780
       2       4       1        0.311319        0.464758        0.275021
       3       4       1        1.548620        1.459829        0.182449
       4       4       1        2.015718        1.845833        0.106983
       5       4       1        5.696243        5.660919        0.125578
       6       4       1        0.522282        0.632693        0.267043
       7       4       1        3.237079        3.261748        0.109447
       8       4       1        4.038825        4.097194        0.107583
       9       4       1        4.137302        4.080441        0.195470
      -8       5       1        5.843264        5.737247        0.116215
      -7       5       1        5.217497        5.216800        0.103582
      -6       5       1        0.313975        0.568507        0.568507
      -5       5       1        4.382588        4.373786        0.096403
      -4       5       1        0.441779        0.357631        0.357631
      -3       5       1        1.061877        1.112834        0.177099
      -2       5       1        1.568695        1.369160        0.112379
      -1       5       1        8.328657        8.341043        0.107575
       0       5       1        0.563632        0.513128        0.513128
       1       5       1        0.740712        0.760855        0.208044
       2       5       1        5.138628        5.065274        0.081902
       3       5       1        7.898788        7.839770        0.110670
       4       5       1        3.807816        3.630152        0.112482
       5       5       1        0.983255        0.841903        0.276659
       6       5       1        5.396539        5.316766        0.156727
       7       5       1        0.739279        0.665357        0.389495
       8       5       1        1.315865        1.190000        0.256994
      -6       6       1        3.511069        3.562443        0.117156
      -5       6       1        0.451360        0.556776        0.374020
      -4       6       1        0.858624        0.748866        0.297202
      -3       6       1        7.638093        7.531666        0.181496
      -2       6       1        2.026505        2.091746        0.133328
      -1       6       1        4.030180        3.784706        0.128752
       0       6       1        6.373072        3.401617        2.037799
       1       6       1        6.396714        6.314507        0.147174
       2       6       1        1.970176        1.904022        0.148630
       3       6       1        2.696076        2.365122        0.227272
       4       6       1        5.109348        5.128938        0.103502
       5       6       1        5.597157        5.562374        0.117835
     -12       0       2        8.043897        7.964295        0.139080
     -11       0       2        5.132645        5.101274        0.135491
     -10       0       2        0.311656        0.450888        0.450888
      -9       0       2        5.247207        5.167882        0.116743
      -8       0       2        4.948213        5.097058        0.104363
      -7       0       2        9.957960       10.001000        0.138445
      -6       0       2       35.405840       35.767863        0.423981
      -5       0       2       24.611394       24.769941        0.328174
      -4       0       2       80.779267       76.439780        4.425407
      -3       0       2       10.066257        9.840020        0.127657
      -2       0       2       64.845894       70.182263        1.756244
      -1       0       2       71.820529       67.416467        1.697063
       0       0       2       30.184205       31.375309        0.703987
       1       0       2        8.134780        8.487226        0.101702
       3       0       2       35.271328       35.925061        0.542721
       4       0       2        0.125832        0.476445        0.262670
       5       0       2       67.768748       67.722448        0.957263
       6       0       2       14.185499       14.397222        0.176814
       7       0       2       15.586754       15.752143        0.186154
       8       0       2       10.215103       10.227903        0.129883
       9       0       2       18.127082       18.087841        0.318767
      10       0       2        4.456201        4.593582        0.128720
      11       0       2       13.377791       13.273658        0.144683
     -11       1       2        6.393661        6.483132        0.115322
     -10       1       2        1.879407        1.977144        0.107786
      -9       1       2        3.120295        3.035474        0.088017
      -8       1       2        0.135556        0.434741        0.247125
      -7       1       2       24.555345       24.606097        0.303011
      -6       1       2        6.884309        6.834545        0.093699
      -5       1       2       41.799602       41.951996        0.563471
      -4       1       2       19.637893       19.647392        0.229874
      -3       1       2       14.697759       15.043936        0.178876
      -2       1       2       60.704977       60.121959        4.012424
      -1       1       2       31.446364       32.348107        0.416774
       0       1       2       24.021450       24.859002        0.324944
       1       1       2       53.112221       54.604395        0.968680
       2       1       2        4.283474        4.295114        0.057661
       3       1       2       54.540519       54.939057        0.749298
       4       1       2       35.691526       35.560231        0.436734
       5       1       2       19.849874       19.868820        0.228300
       6       1       2       20.369624       20.321417        0.258267
       7       1       2        1.126485        1.263725        0.098220
       8       1       2        3.826527        3.871950        0.084867
       9       1       2        5.852371        5.815754        0.096227
      10       1       2        0.285369        0.536563        0.536563
      11       1       2        7.720025        7.586369        0.116296
     -11       2       2        1.528583        1.478682        0.194898
     -10       2       2        8.887561        8.757340        0.147055
      -9       2       2        0.310036        0.487032        0.317621
      -8       2       2       10.647392       10.637669        0.138621
      -7       2       2        1.515566        1.511291        0.080277
      -6       2       2       16.585485       16.398780        0.190758
      -5       2       2        2.086455        1.944196        0.276144
      -4       2       2        9.540937        9.346604        0.138890
      -3       2       2       34.504184       34.827575        0.445167
      -2       2       2       56.548335       57.148578        0.854884
      -1       2       2        7.464832        7.452315        0.108406
       0       2       2       29.092092       29.397959        0.393304
       1       2       2        0.780218        0.668431        0.115891
       2       2       2        4.339101        4.494775        0.075838
       3       2       2       43.484986       43.363464        0.540806
       4       2       2       44.864643       44.997222        0.546800
       5       2       2        4.758833        4.778807        0.076149
       6       2       2        0.547683        0.764526        0.140988
       7       2       2        6.707791        6.614227        0.103774
       8       2       2        0.947261        0.900222        0.179459
       9       2       2       15.958061       16.000312        0.181337
      10       2       2       14.365938       14.361755        0.165276
      11       2       2        0.499923        0.551271        0.551271
     -10       3       2        7.577274        7.591179        0.108533
      -9       3       2       24.338490       24.070314        0.302478
      -8       3       2        7.710279        7.617283        0.123552
      -7       3       2        3.666580        3.601944        0.081291
      -6       3       2        8.935739        8.920818        0.114457
      -5       3       2        0.690752        0.642262        0.168025
      -4       3       2        9.563661        9.717150        0.112776
      -3       3       2       41.494401       41.781216        0.510403
      -2       3       2       21.254340       21.450641        0.244510
      -1       3       2       14.494636        0.310644        0.310644
       0       3       2       27.882329       28.088076        0.331815
       1       3       2       17.790176       17.824421        0.209087
       2       3       2       24.915592       24.791934        0.299691
       3       3       2       11.794468       12.042425        0.154196
       4       3       2        2.583683        2.680821        0.079975
       5       3       2        6.051386        6.093931        0.087185
       6       3       2        2.230922        2.120472        0.149431
       7       3       2       12.576313       12.504399        0.142361
       8       3       2        8.183755        8.112398        0.117837
       9       3       2        4.244345        4.261807        0.119948
      10       3       2       11.590184       11.547294        0.165291
      -9       4       2        5.199327        5.130400        0.104566
      -8       4       2       11.725846       11.752447        0.174882
      -7       4       2        6.783212        6.825760        0.101550
      -6       4       2        0.057240        0.519711        0.519711
      -5       4       2        0.138861        0.515558        0.515558
      -4       4       2        5.976358        5.947689        0.088252
      -3       4       2        8.489150        8.670467        0.114417
      -2       4       2       20.547278       20.369340        0.258895
      -1       4       2        8.186436        8.084862        0.110215
       0       4       2       19.855069       19.768156        0.248935
       1       4       2       19.490559       19.601531        0.211843
       2       4       2        3.734347        3.639505        0.079590
       3       4       2        3.918601        3.874532        0.083754
       4       4       2        2.098388        2.057523        0.115333
       5       4       2        0.841152        0.888594        0.242762
       6       4       2       13.461103       13.477759        0.176632
       7       4       2        3.302163        3.418333        0.108952
       8       4       2        9.960125        9.919677        0.160016
       9       4       2        9.662776        9.557667        0.144963
      -8       5       2       13.823161       13.502963        0.364850
      -7       5       2       11.611180       11.624543        0.254407
      -6       5       2        2.153273        2.432345        0.120960
      -5       5       2        5.359175        5.343875        0.097448
      -4       5       2       12.422961       12.454317        0.148627
      -3       5       2        4.091415        4.084360        0.089864
      -2       5       2       10.514292       10.553199        0.132066
      -1       5       2       22.122050       22.319274        0.264343
       0       5       2        7.081049        7.082725        0.104617
       1       5       2        9.145588        9.232010        0.117570
       2       5       2        3.539500        3.319789        0.229320
       3       5       2        4.560287        4.599783        0.096228
       4       5       2        2.381428        2.333110        0.191918
       5       5       2        5.660576        5.574316        0.596867
       6       5       2        1.148669        1.294643        0.210669
       7       5       2        9.404472        9.376620        0.133893
      -6       6       2        5.465880        5.509446        0.102784
      -5       6       2        1.502479        1.852863        0.138541
      -4       6       2        5.688073        5.520960        0.333957
      -3       6       2        3.569611        3.475629        0.109920
      -2       6       2        0.513840        0.457275        0.457275
      -1       6       2        6.801436        6.585894        0.165458
       0       6       2        8.108846        3.711738        2.799598
       1       6       2        4.343062        4.364974        0.133308
       2       6       2        6.955402        7.008424        0.125982
       3       6       2        3.024101        2.888321        0.122765
       4       6       2        1.970733        1.891825        0.138513
       5       6       2        5.387211        5.399167        0.139319
     -11       1       3        9.945468        9.940775        0.123290
     -10       1       3        4.001560        4.014349        0.091978
      -9       1       3        0.946270        0.907359        0.158627
      -8       1       3       11.490562       11.532129        0.134761
      -7       1       3        5.041019        5.185653        0.091932
      -6       1       3        2.934388        2.964743        0.101406
      -5       1       3       18.391853       18.638401        0.241662
      -4       1       3        3.405684        3.429431        0.090869
      -3       1       3       32.416911       32.766599        0.423439
      -2       1       3       11.768362       11.618089        0.152053
      -1       1       3       46.802940       48.050806        0.995626
       0       1       3       11.099876       11.101351        0.133671
       1       1       3       72.811781       69.635910        1.817845
       2       1       3       55.599112       55.570406        0.946327
       3       1       3       17.046250       16.813685        0.195021
       4       1       3       37.688529       37.761091        0.493411
       5       1       3        3.538130        3.517528        0.077469
       6       1       3       12.400895       12.270289        0.143872
       7       1       3        7.167201        7.189854        0.100284
       8       1       3       24.219774       24.376628        0.285759
       9       1       3       13.679762       13.652839        0.165808
      10       1       3        7.788869        7.693959        0.115502
      11       1       3        9.013018        8.995221        0.122397
     -11       2       3        3.051532        2.955706        0.146222
     -10       2       3       18.568692       18.478636        0.238845
      -9       2       3        2.226611        2.037523        0.111361
      -8       2       3        6.964433        6.894346        0.093169
      -7       2       3       12.555492       12.632102        0.159733
      -6       2       3       20.487754       20.449939        0.267273
      -5       2       3        5.391353        5.428628        0.084940
      -4       2       3       23.269611       23.014778        0.289682
      -3       2       3       44.718511       44.946190        0.620351
      -2       2       3        7.766610        8.018728        0.110125
      -1       2       3       33.922068       34.048935        0.429447
       0       2       3        0.887498        0.475605        0.152186
       1       2       3       49.046165       48.816493        0.637763
       2       2       3       10.701710       10.815267        0.132103
       3       2       3       26.501827       26.325843        0.307003
       4       2       3       19.521213       19.456875        0.222791
       5       2       3       12.918842       12.762445        0.148960
       6       2       3        9.715718        9.581649        0.117506
       7       2       3        5.757222        5.685772        0.088362
       8       2       3        5.936443        5.966490        0.120380
       9       2       3        5.997668        5.963472        0.110610
      10       2       3        7.513129        7.443655        0.174198
     -10       3       3        5.100873        5.079862        0.105026
      -9       3       3        9.417403        9.636078        0.120144
      -8       3       3        7.008903        6.987203        0.101202
      -7       3       3        3.858259        3.714835        0.121925
      -6       3       3        3.079882        3.417309        0.074705
      -5       3       3        6.495576        6.439332        0.086538
      -4       3       3       12.255900       12.458732        0.171747
      -3       3       3        5.257403        6.879753        0.148780
      -2       3       3        3.267920        2.711420        0.647226
      -1       3       3        9.691091        9.638516        0.123844
       0       3       3       24.057258       24.286828        0.282661
       1       3       3        0.593498        0.429651        0.229152
       2       3       3        5.694327        5.588918        0.144655
       3       3       3       26.039700       25.992114        0.289780
       4       3       3        3.198742        3.051590        0.069460
       5       3       3        5.513686        5.468912        0.082819
       6       3       3        2.365593        2.292619        0.100063
       7       3       3       10.287599       10.290287        0.140902
       8       3       3        2.064978        1.991557        0.116751
       9       3       3       10.052443       10.338278        0.129459
      10       3       3        5.282732        5.334323        0.116756
      -9       4       3       12.189679       11.988745        0.174347
      -8       4       3       10.574676       10.662551        0.155411
      -7       4       3        2.142263        2.207850        0.097068
      -6       4       3        7.069406        7.127482        0.101459
      -5       4       3       12.770785       12.889531        0.152969
      -4       4       3       20.332003       20.374248        0.230019
      -3       4       3       20.102216       20.082580        0.227102
      -2       4       3       15.079181       14.963957        0.166660
      -1       4       3        0.398178        0.525167        0.223008
       0       4       3        5.197065        5.220345        0.084490
       1       4       3        9.938967       10.095544        0.129602
       2       4       3       19.422777       19.361302        0.227562
       3       4       3       11.181159       11.247222        0.136416
       4       4       3        4.298530        4.314163        0.092670
       5       4       3        2.956040        3.044848        0.095407
       6       4       3        1.305352        1.386615        0.196573
       7       4       3        2.846340        2.877012        0.118498
       8       4       3        4.232274        4.227647        0.109638
       9       4       3        0.241170        0.568595        0.568595
      -8       5       3        0.494082        0.559464        0.445446
      -7       5       3        5.030463        4.965582        0.104820
      -6       5       3        2.948215        3.034304        0.118365
      -5       5       3        4.641759        4.728425        0.118002
      -4       5       3        4.035612        3.958661        0.106260
      -3       5       3        5.626510        5.534257        0.091188
      -2       5       3        4.799825        4.752789        0.094999
      -1       5       3        2.893111        2.732599        0.282477
       0       5       3        2.778640        2.423015        0.410255
       1       5       3        1.970438        2.071763        0.147393
       2       5       3        2.975377        2.979413        0.096463
       3       5       3        0.409541        0.366470        0.366470
       4       5       3        4.923766        4.472360        0.495803
       5       5       3        2.871380        2.872891        0.138700
       6       5       3        2.221327        2.033716        0.285889
       7       5       3        3.147907        3.154378        0.144544
      -6       6       3        1.586660        1.976993        0.169564
      -5       6       3       11.735530       11.420595        0.217025
      -4       6       3        9.476658        9.291340        0.264657
      -3       6       3        2.526007        2.571148        0.676418
      -2       6       3       10.501217       10.031451        0.147120
      -1       6       3        0.591834        0.741552        0.363664
       0       6       3        5.238738        3.159905        1.656143
       1       6       3        2.147488        1.908219        0.360027
       2       6       3        9.356500        9.554475        0.127917
       3       6       3        2.043640        2.368692        0.333599
       4       6       3        2.170156        2.150349        0.178066
       5       6       3        3.823231        3.743795        0.155202
     -12       0       4       17.454662       17.597159        0.176769
     -11       0       4        8.159383        8.141990        0.165525
     -10       0       4        7.738245        7.735632        0.126493
      -9       0       4       19.941447       20.030227        0.213567
      -8       0       4        5.460270        5.389805        0.101422
      -7       0       4       16.622424       16.440195        0.185042
      -6       0       4        4.518813        4.620390        0.209041
      -5       0       4       11.162272       11.108555        0.208097
      -4       0       4       28.377105       28.440816        0.394069
      -3       0       4       23.845559       24.323445        0.325946
      -1       0       4       75.207971       76.327714        1.884045
       0       0       4       21.063613       21.587265        0.253723
       2       0       4        7.394188        7.397094        0.101205
       3       0       4       12.106767       11.910080        0.178072
       4       0       4       15.691278       16.163230        0.248143
       5       0       4        8.963998        8.958013        0.124950
       6       0       4        3.317401        3.216053        0.120573
       7       0       4       43.239488       43.278632        0.415711
       8       0       4       21.304001       21.500465        0.199057
       9       0       4        5.713547        5.705261        0.137676
      10       0       4       10.049018       10.062306        0.225640
      11       0       4        0.897340        0.715891        0.549158
     -12       1       4        0.849928        0.970876        0.260665
     -11       1       4       15.956540       16.015305        0.186850
     -10       1       4        2.320710        2.233696        0.119506
      -9       1       4        8.471219        8.479446        0.112547
      -8       1       4       14.356778       14.366976        0.164864
      -7       1       4        1.674035        1.477329        0.282507
      -6       1       4       14.828874       14.615745        0.177255
      -5       1       4       25.159342       25.202182        0.316644
      -4       1       4       15.200145       15.159156        0.185846
      -3       1       4       39.027589       39.355432        0.550922
      -2       1       4       48.778653       49.197663        0.842104
      -1       1       4       40.036036       40.202114        0.669090
       0       1       4      100.772459       99.995000        2.262712
       1       1       4       21.080468       21.259116        0.246262
       2       1       4        7.921019        7.942795        0.096586
       3       1       4        9.252937        8.791303        0.108216
       4       1       4        4.448357        4.499778        0.103643
       5       1       4       16.431862       16.374370        0.195990
       6       1       4       19.506747       19.117531        0.217796
       7       1       4       15.618899       15.646086        0.208793
       8       1       4       15.297519       15.183873        0.181540
       9       1       4        4.225134        4.206305        0.136661
      10       1       4        8.229783        8.320276        0.133275
      11       1       4        3.515373        3.560197        0.134704
     -11       2       4        8.860749        8.791359        0.129835
     -10       2       4       14.059830       14.124093        0.170240
      -9       2       4        1.586441        1.446859        0.119493
      -8       2       4       10.522099       10.592922        0.127264
      -7       2       4        4.914156        4.844894        0.076876
      -6       2       4        6.030169        6.099590        0.094925
      -5       2       4       14.090304       13.816657        0.153934
      -4       2       4       20.798133       20.663494        0.273301
      -3       2       4       13.604090       13.509996        0.174705
      -2       2       4       12.514622       12.355970        0.149824
      -1       2       4       39.044250       39.547313        0.505029
       0       2       4       35.359654       35.576959        0.436953
       1       2       4       11.434308       11.563736        0.136138
       2       2       4        3.020149        2.948949        0.072927
       3       2       4       24.844762       25.031580        0.287692
       4       2       4       10.363574       10.269859        0.121953
       5       2       4       20.402369       20.374003        0.228532
       6       2       4       18.239271       18.004166        0.197987
       7       2       4        1.879596        1.998324        0.102065
       8       2       4       10.066865       10.046890        0.125701
       9       2       4       16.077955       15.883954        0.170902
      10       2       4        3.320213        3.219938        0.171332
     -10       3       4        8.545195        8.569597        0.115072
      -9       3       4       12.271264       12.071040        0.143760
      -8       3       4        0.115927        0.494773        0.494773
      -7       3       4       22.965768       22.924005        0.269425
      -6       3       4        5.524566        5.596070        0.081272
      -5       3       4        8.931412        8.861772        0.106887
      -4       3       4       40.668335       40.936781        0.813720
      -3       3       4       17.649941       17.773013        0.192342
      -2       3       4        7.800827        7.832305        0.170647
      -1       3       4       19.746970       19.478963        0.227210
       0       3       4       19.670401       19.694415        0.228548
       1       3       4        7.452848        7.307394        0.107949
       2       3       4       38.345254       38.415882        0.444314
       3       3       4       27.201005       27.128951        0.314030
       4       3       4       18.259855       18.315021        0.204251
       5       3       4        5.214595        5.191050        0.084681
       6       3       4        1.440741        1.273028        0.135443
       7       3       4        9.986311        9.951633        0.122747
       8       3       4        8.741543        8.754370        0.116315
       9       3       4        6.870621        6.869134        0.186470
      -9       4       4        1.482112        1.535904        0.153768
      -8       4       4        8.837129        8.578053        0.190801
      -7       4       4        3.901395        3.918290        0.090105
      -6       4       4       17.131509       17.249928        0.203520
      -5       4       4       12.754195       12.844065        0.146427
      -4       4       4        2.177338        2.720386        0.087973
      -3       4       4       14.042310       14.118428        0.157769
      -2       4       4        1.838266        1.730000        0.212370
      -1       4       4        1.709604        1.470000        0.242279
       0       4       4        9.110341        9.157347        0.119980
       1       4       4        4.515951        4.524599        0.099444
       2       4       4       19.301392       19.266811        0.213465
       3       4       4       16.190436       16.206172        0.234321
       4       4       4        3.354254        3.245304        0.087615
       5       4       4       13.402661       13.380957        0.173762
       6       4       4        6.603500        6.531539        0.113751
       7       4       4        4.284176        4.142946        0.120012
       8       4       4        4.132474        4.063373        0.110652
      -8       5       4        0.946992        0.830181        0.341202
      -7       5       4        3.479548        3.234038        0.330419
      -6       5       4       16.035517       15.721959        0.367155
      -5       5       4       21.090163       21.430586        0.278281
      -4       5       4        2.025128        1.883879        0.183085
      -3       5       4        8.178383        8.071865        0.146273
      -2       5       4        4.839301        4.942166        0.095930
      -1       5       4        5.809902        5.872648        0.099868
       0       5       4       12.893299       12.896899        0.144644
       1       5       4       24.921463       25.071498        0.243691
       2       5       4        4.511898        4.517743        0.089538
       3       5       4        0.689632        0.639531        0.275251
       4       5       4       12.477583       12.473973        0.315026
       5       5       4        4.851378        4.991192        0.116154
       6       5       4       10.291131       10.233279        0.202327
       7       5       4        4.144772        4.272236        0.125671
      -6       6       4        4.608262        4.462174        0.199663
      -5       6       4        4.340127        4.251470        0.125213
      -4       6       4        4.853342        4.852628        0.137970
      -3       6       4        2.870898        3.069967        0.136897
      -2       6       4        0.678980        0.756968        0.372780
      -1       6       4        3.465194        3.012740        0.966670
       0       6       4        2.201913        2.312142        0.162700
       1       6       4        5.957759        5.823830        0.355375
       2       6       4        6.923538        6.989134        0.149324
       3       6       4        2.698271        2.776455        0.169867
       4       6       4        0.895659        1.091421        0.229853
       5       6       4        3.345077        3.364967        0.121666
     -12       1       5       11.771650       11.746914        0.133991
     -11       1       5        3.884219        3.869367        0.095377
     -10       1       5        8.178774        8.073042        0.106612
      -9       1       5        4.591004        4.686577        0.083751
      -8       1       5       12.488016       12.556273        0.144988
      -7       1       5        3.901148        3.916887        0.089224
      -6       1       5       25.764258       25.664567        0.358441
      -5       1       5       14.662268       14.334225        0.196686
      -4       1       5        0.731699        0.804487        0.154564
      -3       1       5       37.357960       37.509599        0.510950
      -2       1       5       11.716646       11.783039        0.160646
      -1       1       5        2.824705        2.693158        0.052855
       0       1       5       21.304087       21.797477        0.255425
       1       1       5       27.518285       27.794964        0.332444
       2       1       5       11.799724       11.656758        0.138511
       3       1       5        5.684102        5.931947        0.087805
       4       1       5       24.714620       24.522439        0.281770
       5       1       5        2.807014        2.811921        0.089698
       6       1       5       20.169397       20.284723        0.235783
       7       1       5       16.799451       16.658631        0.208403
       8       1       5        0.085188        0.442606        0.442606
       9       1       5        6.583800        6.600076        0.128291
      10       1       5        5.128815        5.057569        0.118034
     -11       2       5        3.871996        3.823219        0.146535
     -10       2       5        0.404835        0.551906        0.342621
      -9       2       5        6.501771        6.476419        0.098723
      -8       2       5       15.335425       15.299673        0.192059
      -7       2       5        8.299276        8.310114        0.103288
      -6       2       5        5.459962        5.480055        0.091827
      -5       2       5       34.930524       34.768952        0.655465
      -4       2       5        6.294825        2.773049        2.773049
      -3       2       5        4.223184        4.247588        0.102229
      -2       2       5        4.325644        4.757100        0.115441
      -1       2       5       57.588577       57.072235        0.826080
       0       2       5       18.297636       18.276488        0.212158
       1       2       5       24.584480       24.783664        0.288154
       2       2       5       32.407587       32.023273        0.375366
       3       2       5       20.617967       20.477305        0.233293
       4       2       5        2.040483        1.960714        0.116859
       5       2       5       10.187955       10.046392        0.127219
       6       2       5       26.024853       25.981147        0.282898
       7       2       5        2.380072        2.321013        0.102635
       8       2       5        7.273259        7.176141        0.114767
       9       2       5        4.824463        4.861481        0.114377
      10       2       5        8.596890        8.532643        0.129668
     -11       3       5        6.666290        6.818431        0.114775
     -10       3       5        0.664553        0.439545        0.439545
      -9       3       5        0.372831        0.630079        0.273428
      -8       3       5        2.587809        2.635621        0.094322
      -7       3       5       15.514519       15.530937        0.171249
      -6       3       5        2.100656        2.119811        0.082902
      -5       3       5        5.166798        5.108327        0.085081
      -4       3       5       13.993074       13.893164        0.155260
      -3       3       5       12.239737       12.199180        0.240920
      -2       3       5        6.600708        6.463822        0.270197
      -1       3       5        2.318832        1.642285        0.513347
       0       3       5       10.261299       10.460880        0.148266
       1       3       5       12.205480       12.136309        0.163841
       2       3       5        7.391086        7.260096        0.093298
       3       3       5        0.971232        0.915751        0.121459
       4       3       5        4.999351        4.908768        0.078654
       5       3       5       16.848445       16.779154        0.189398
       6       3       5        0.980174        0.994686        0.153021
       7       3       5        2.731077        2.682201        0.113115
       8       3       5       11.381485       11.242331        0.133325
       9       3       5        3.085380        2.997049        0.142456
      -9       4       5        0.652848        0.551815        0.366073
      -8       4       5        4.594480        4.702234        0.100929
      -7       4       5       12.684546       12.585706        0.185706
      -6       4       5       16.414377       16.494848        0.179824
      -5       4       5        9.716476        9.662867        0.121798
      -4       4       5        8.874734        8.696436        0.141087
      -3       4       5        1.732453        1.789860        0.102910
      -2       4       5       15.512210       15.321880        0.190456
      -1       4       5       20.480714       20.563560        0.228123
       0       4       5       22.863071       22.920297        0.248067
       1       4       5       18.858764       19.031290        0.205510
       2       4       5       11.382398       11.359577        0.135496
       3       4       5        1.349070        1.178643        0.140279
       4       4       5       11.877546       11.887388        0.136644
       5       4       5       11.347253       11.422784        0.148477
       6       4       5        9.949016       10.033942        0.123847
       7       4       5       12.073997       12.163059        0.157643
       8       4       5        4.428575        4.442409        0.099484
      -8       5       5        3.158103        3.047967        0.143401
      -7       5       5        2.608732        2.541830        0.144394
      -6       5       5        0.456820        0.591439        0.360571
      -5       5       5        1.237613        1.392552        0.169155
      -4       5       5        0.584452        0.623137        0.316869
      -3       5       5        2.775825        2.818865        0.116089
      -2       5       5        5.437417        5.345278        0.097993
      -1       5       5        1.193720        0.717635        0.294551
       0       5       5        4.623930        3.772532        0.854656
       1       5       5        5.365768        5.374477        0.113013
       2       5       5        2.986023        2.887231        0.124714
       3       5       5        3.694048        3.574773        0.101446
       4       5       5        3.800247        3.794733        0.128536
       5       5       5        1.516630        1.603777        0.183882
       6       5       5        0.220265        0.509608        0.509608
       7       5       5        0.191946        0.631585        0.631585
      -6       6       5        8.086665        7.979724        0.289276
      -5       6       5        3.192926        3.179465        0.187977
      -4       6       5        6.287851        6.323765        0.161622
      -3       6       5        2.334698        2.408070        0.140340
      -2       6       5        7.882567        5.736724        2.499595
      -1       6       5        2.365262        2.256147        0.178601
       0       6       5       14.071493       13.732079        0.505969
       1       6       5        9.006013        8.744084        0.310994
       2       6       5        1.255568        1.397283        0.210986
       3       6       5        4.820113        4.732441        0.142016
       4       6       5        4.241670        4.381324        0.107918
     -12       0       6        5.543424        6.234741        0.187676
     -11       0       6        2.076459        1.982625        0.146433
     -10       0       6        9.132723        9.225617        0.189799
      -9       0       6       13.004436       13.221573        0.168604
      -8       0       6        0.319310        0.417133        0.417133
      -7       0       6       42.105808       41.955810        0.384666
      -6       0       6       33.617016       33.766255        0.435939
      -5       0       6       28.276875       27.937609        0.369693
      -4       0       6       17.247937       17.285254        0.222722
      -3       0       6        9.287444        9.833260        0.136663
      -2       0       6       34.031900       33.801479        0.481965
      -1       0       6       36.905242       36.558583        0.546224
       0       0       6       82.090087       75.488741        2.679676
       1       0       6       39.191192       38.634570        0.535357
       2       0       6        5.129344        5.230679        0.116581
       3       0       6       62.824987       63.128599        0.996321
       4       0       6        9.605338        9.235962        0.207452
       5       0       6        6.756376        6.627896        0.097965
       6       0       6       17.204171       18.165076        0.202616
       7       0       6        2.961991        2.848245        0.098409
       8       0       6        5.741410        5.601428        0.115993
       9       0       6       13.938457       13.894963        0.147600
      10       0       6       11.230289       11.024065        0.145186
     -12       1       6        5.721694        5.694910        0.104114
     -11       1       6        1.225992        1.014791        0.195279
     -10       1       6        0.828537        0.637338        0.262638
      -9       1       6       12.408302       12.523578        0.143755
      -8       1       6        3.447723        3.421842        0.080285
      -7       1       6       11.450432       11.281401        0.136447
      -6       1       6       32.488137       13.014223       13.014223
      -5       1       6        5.285704        2.500080        1.989296
      -4       1       6       34.811856       34.456204        0.450322
      -3       1       6        1.796333        1.092108        0.237240
      -2       1       6        6.109631        6.068443        0.081958
      -1       1       6        1.764360        1.804744        0.089489
       0       1       6       45.622097       45.780454        0.659173
       1       1       6       37.579784       37.749834        0.474642
       2       1       6       53.603331       53.307786        0.711493
       3       1       6        5.541517        5.671508        0.084469
       4       1       6       16.529352       16.578902        0.229896
       5       1       6       23.722629       23.512125        0.289722
       6       1       6       12.158762       12.029963        0.138789
       7       1       6        2.675369        2.556541        0.104684
       8       1       6        5.490716        5.363022        0.103364
       9       1       6        7.457167        7.324343        0.115390
      10       1       6        7.525032        7.446543        0.117150
     -11       2       6        6.652631        6.637243        0.118041
     -10       2       6        0.374514        0.390128        0.390128
      -9       2       6       15.463483       15.467062        0.176215
      -8       2       6       19.901012       20.011747        0.218819
      -7       2       6        3.965213        4.001000        0.077991
      -6       2       6        2.809257        2.370696        0.478977
      -5       2       6       23.479655       23.348019        0.251916
      -4       2       6        6.247018        6.171548        0.155403
      -3       2       6       30.693328       30.600163        0.362108
      -2       2       6       22.137784       22.153781        0.259946
      -1       2       6       11.277972       11.262771        0.137574
       0       2       6        6.008894        5.982642        0.088577
       1       2       6       33.004449       33.048298        0.388996
       2       2       6        8.284649        8.432556        0.103210
       3       2       6       17.565537       17.537674        0.216011
       4       2       6        6.842144        6.945862        0.094147
       5       2       6       18.300483       18.259792        0.214017
       6       2       6        3.953657        3.941573        0.095016
       7       2       6        6.336545        6.393591        0.097639
       8       2       6        0.506558        0.517397        0.364754
       9       2       6        4.692865        4.731913        0.105683
      10       2       6        7.261561        7.310130        0.108533
     -10       3       6        8.841318        8.804658        0.116332
      -9       3       6        2.693004        2.825190        0.104161
      -8       3       6       15.179718       15.151238        0.199315
      -7       3       6       10.534455       10.585840        0.130219
      -6       3       6        6.540744        7.003927        0.094297
      -5       3       6        5.721056        5.719965        0.086937
      -4       3       6        7.527926        7.439960        0.139343
      -3       3       6        0.707923        1.151260        0.122961
      -2       3       6       50.178632       49.729468        0.587734
      -1       3       6       26.936176       26.810073        0.310261
       0       3       6        0.981016        1.099091        0.171513
       1       3       6       17.418139       17.377284        0.220653
       2       3       6        4.054241        4.079338        0.074216
       3       3       6       11.645018       11.874342        0.136795
       4       3       6       27.086710       27.071572        0.292102
       5       3       6       25.073952       24.966978        0.267383
       6       3       6        1.144381        1.227355        0.174549
       7       3       6        6.857248        6.893330        0.104737
       8       3       6       10.073696       10.025966        0.128997
       9       3       6       10.733789       10.932063        0.129748
      -9       4       6        7.436529        7.396080        0.133367
      -8       4       6        5.781668        5.706400        0.101402
      -7       4       6        5.376469        5.626189        0.105953
      -6       4       6        3.665740        3.656911        0.104588
      -5       4       6        0.211882        0.472123        0.319152
      -4       4       6       14.190035       14.137185        0.158272
      -3       4       6       13.150504       13.089309        0.185433
      -2       4       6        5.095409        5.086354        0.101878
      -1       4       6       23.684601       23.710757        0.301784
       0       4       6        6.579934        6.657853        0.105601
       1       4       6        7.336486        7.453187        0.101045
       2       4       6        4.924678        4.882929        0.081575
       3       4       6        1.336737        1.489295        0.111543
       4       4       6        9.695088        9.722808        0.146379
       5       4       6        7.629396        7.648595        0.101675
       6       4       6        2.354727        2.480262        0.104047
       7       4       6       14.645926       14.651280        0.159558
       8       4       6        5.120990        5.061324        0.098663
      -8       5       6        1.798673        1.951538        0.138943
      -7       5       6        7.359868        7.439892        0.176491
      -6       5       6        6.810502        6.855655        0.113251
      -5       5       6        7.846375        7.874008        0.120428
      -4       5       6        6.106171        5.981722        0.106690
      -3       5       6       15.834922       15.878602        0.208567
      -2       5       6        0.217507        0.533010        0.533010
      -1       5       6       14.901046       14.662878        0.170812
       0       5       6       22.516823       22.281607        0.544542
       1       5       6        1.183379        1.045801        0.197686
       2       5       6        3.490033        3.700405        0.108609
       3       5       6       10.360697       10.257680        0.135427
       4       5       6        8.240832        8.258692        0.111975
       5       5       6        6.681516        6.701492        0.191039
       6       5       6       17.885390       17.754718        0.263577
      -6       6       6        2.702597        3.324906        0.136333
      -5       6       6        2.439032        2.449510        0.142261
      -4       6       6        3.351681        3.406611        0.133692
      -3       6       6        2.415860        2.439836        0.173363
      -2       6       6        0.352744        0.514587        0.514587
      -1       6       6        7.845509        4.855409        3.167215
       0       6       6        0.525554        0.965194        0.351110
       1       6       6        5.197020        5.166333        0.132448
       2       6       6        1.484439        1.297575        0.225054
       3       6       6        2.230880        2.396664        0.149310
       4       6       6        0.615187        0.449110        0.449110
     -12       1       7        3.419156        3.218074        0.141225
     -11       1       7        3.125988        3.172854        0.105770
     -10       1       7       18.147370       18.150758        0.213924
      -9       1       7       10.933706       10.897247        0.141784
      -8       1       7       19.703769       19.659349        0.218670
      -7       1       7       19.035145       18.950198        0.217606
      -6       1       7        4.322611        2.051268        2.051268
      -5       1       7        2.599606        1.327290        1.327290
      -4       1       7       24.304879       24.309463        0.305089
      -3       1       7       48.830793       48.153089        0.680255
      -2       1       7       15.224733       15.080451        0.177431
      -1       1       7       52.936131       51.652589        0.895225
       0       1       7       15.158546       15.386683        0.179447
       1       1       7       11.233180       11.163333        0.135640
       2       1       7       14.092661       14.269198        0.169552
       3       1       7       14.254220       14.132940        0.169058
       4       1       7        7.652917        7.486054        0.125619
       5       1       7        5.839856        5.949286        0.078340
       6       1       7        9.061763        9.064822        0.109209
       7       1       7        3.064556        3.196717        0.092043
       8       1       7        1.527089        1.557883        0.124042
       9       1       7        9.623422        9.559184        0.119746
      10       1       7        0.372443        0.496890        0.496890
     -11       2       7        7.652504        7.744805        0.126603
     -10       2       7        2.997005        3.135730        0.109940
      -9       2       7        8.291587        8.314024        0.109148
      -8       2       7        6.636520        6.717366        0.095130
      -7       2       7       11.555896       11.692733        0.134186
      -6       2       7        1.244923        1.154686        0.252522
      -5       2       7       12.175319        4.367723        4.367723
      -4       2       7        6.848617        6.720640        0.150632
      -3       2       7       33.949371       33.824547        0.404194
      -2       2       7       15.276021       15.091388        0.180989
      -1       2       7        2.943331        2.849526        0.277951
       0       2       7       30.589508       30.771578        0.366480
       1       2       7       23.451340       23.827925        0.282012
       2       2       7       19.649485       19.639246        0.224561
       3       2       7        5.028748        5.098529        0.076179
       4       2       7       32.557315       32.727511        0.375386
       5       2       7        5.486501        5.421347        0.083744
       6       2       7        2.760325        2.737298        0.092832
       7       2       7        4.793281        4.748368        0.091545
       8       2       7       15.849127       15.842980        0.168797
       9       2       7        3.454261        3.579385        0.114418
     -10       3       7        1.999564        2.078653        0.128371
      -9       3       7       11.800310       11.784312        0.181726
      -8       3       7        8.560112        8.635103        0.112486
      -7       3       7        0.400314        0.523355        0.275161
      -6       3       7        7.132304        7.187559        0.101798
      -5       3       7       10.610975       10.554620        0.142127
      -4       3       7        5.947991        6.004415        0.095270
      -3       3       7        5.263270        5.289423        0.087693
      -2       3       7       23.630317       23.578380        0.317469
      -1       3       7        3.332096        3.531006        0.080933
       0       3       7        2.668227        2.636342        0.083266
       1       3       7       11.370791       11.486514        0.133981
       2       3       7       14.347034       14.424632        0.173667
       3       3       7        3.806370        3.850065        0.074221
       4       3       7        1.519207        1.539578        0.090509
       5       3       7        5.705784        5.628321        0.086029
       6       3       7        6.004508        5.918699        0.091693
       7       3       7        4.909032        4.901734        0.092992
       8       3       7        1.067454        0.713302        0.321639
       9       3       7        1.514061        1.601125        0.165506
      -9       4       7        2.592136        2.727178        0.129333
      -8       4       7        4.467487        4.585630        0.101770
      -7       4       7        5.638263        5.706137        0.107030
      -6       4       7        0.008456        0.637809        0.568527
      -5       4       7        2.866373        2.870836        0.107722
      -4       4       7        8.062225        8.072918        0.111385
      -3       4       7       10.713902       10.762899        0.149700
      -2       4       7       16.016458       16.121724        0.180269
      -1       4       7       14.120083       13.958868        0.162492
       0       4       7        1.083597        1.084804        0.131022
       1       4       7        2.930050        3.009668        0.084450
       2       4       7       11.204481       11.260551        0.140299
       3       4       7       19.621576       19.724097        0.243081
       4       4       7       16.761307       16.745149        0.192505
       5       4       7       11.495826       11.557681        0.141903
       6       4       7        3.757093        3.689986        0.098329
       7       4       7        0.759430        0.451774        0.451774
       8       4       7        5.575492        5.579247        0.099193
      -8       5       7        5.901728        5.727128        0.105118
      -7       5       7        2.108574        2.223511        0.146734
      -6       5       7        4.287375        4.325043        0.117431
      -5       5       7        4.327849        4.197023        0.115111
      -4       5       7        0.631483        0.663476        0.310772
      -3       5       7        5.332526        5.331041        0.104953
      -2       5       7        1.324097        1.144902        0.268089
      -1       5       7        2.562409        2.363684        0.431897
       0       5       7        0.360863        0.668281        0.303179
       1       5       7        2.518885        2.751309        0.121879
       2       5       7        1.275652        1.364551        0.182561
       3       5       7        5.698349        5.721713        0.099792
       4       5       7        0.949559        1.080555        0.207687
       5       5       7        3.013141        2.863948        0.125244
       6       5       7        4.583621        4.618766        0.165116
      -5       6       7        3.430985        3.548521        0.132090
      -4       6       7        8.140922        8.044936        0.187265
      -3       6       7        2.319384        2.047437        0.644120
      -2       6       7        5.003094        4.908462        0.141702
      -1       6       7        7.941578        8.074961        0.178570
       0       6       7        1.089067        1.134019        0.315606
       1       6       7        1.467108        1.297960        0.296311
       2       6       7        6.261596        6.135389        0.115588
       3       6       7       10.092332       10.196568        0.199569
       4       6       7        2.438490        2.442683        0.187245
     -12       0       8        1.204842        1.052521        0.341606
     -11       0       8       24.719500       24.759039        0.217645
     -10       0       8       11.073557       11.311057        0.143246
      -9       0       8        5.493819        5.511987        0.113098
      -8       0       8       18.628901       18.627668        0.221962
      -7       0       8        1.411976        0.844512        0.572666
      -6       0       8        2.825183        2.926944        0.227166
      -5       0       8       43.923474       44.097165        0.611651
      -4       0       8       63.030726       62.675274        1.106938
      -3       0       8       12.020508       12.227837        0.159697
      -2       0       8       54.854775       55.000364        0.966670
      -1       0       8       57.618531       57.664374        1.361443
       0       0       8       44.545827       44.312301        0.623057
       1       0       8       22.069723       21.822465        0.267188
       2       0       8       26.643581       26.371007        0.334302
       3       0       8        8.820356        8.430480        0.114772
       4       0       8        2.754243        2.679795        0.066272
       5       0       8       31.811134       32.157425        0.351608
       6       0       8       10.434579       10.421132        0.124531
       7       0       8       17.514840       17.697740        0.190027
       8       0       8       14.263412       14.395138        0.152245
       9       0       8        0.467646        0.566657        0.472849
      10       0       8        2.715621        2.789695        0.167578
     -11       1       8        3.060571        2.969428        0.259612
     -10       1       8       11.755403       11.837652        0.145347
      -9       1       8        5.787058        5.803964        0.100281
      -8       1       8        6.461332        6.459180        0.098755
      -7       1       8        0.013128        0.548999        0.485754
      -6       1       8        4.524534        4.654890        0.177502
      -5       1       8       10.786911       10.701869        0.197584
      -4       1       8       34.526361       34.488404        0.439468
      -3       1       8        7.900721        7.497600        0.109569
      -2       1       8       44.139885       44.081515        0.564392
      -1       1       8       24.814175       25.167837        0.298981
       0       1       8       13.680496       13.595220        0.161307
       1       1       8       25.061269       25.025187        0.295044
       2       1       8       17.856488       18.078164        0.211715
       3       1       8       16.197993       16.270218        0.203794
       4       1       8       14.008264       14.022839        0.159578
       5       1       8        3.198901        3.183080        0.056900
       6       1       8       17.249696       17.286700        0.192257
       7       1       8       18.154390       18.089223        0.205711
       8       1       8       11.781813       11.823282        0.136110
       9       1       8        3.526262        3.455141        0.111341
      10       1       8        3.087336        3.122035        0.141951
     -11       2       8        0.194120        0.558122        0.558122
     -10       2       8        7.940523        7.999812        0.116920
      -9       2       8       19.674526       19.693400        0.251949
      -8       2       8        6.834296        6.843318        0.101360
      -7       2       8       10.830865       10.896789        0.129245
      -6       2       8        9.582075        3.374167        3.374167
      -5       2       8        3.596434        3.724111        0.173899
      -4       2       8       23.801673       23.811762        0.273495
      -3       2       8       44.220546       44.398536        0.530210
      -2       2       8       14.225793       13.973904        0.160867
      -1       2       8       17.838245       17.831713        0.203327
       0       2       8        1.392183        1.564768        0.223612
       1       2       8        6.179320        6.314428        0.085945
       2       2       8       19.584464       19.570897        0.231300
       3       2       8       26.686029       26.626491        0.313756
       4       2       8        2.268569        2.181697        0.062027
       5       2       8        9.984475        9.857434        0.115514
       6       2       8        6.192757        6.045163        0.089326
       7       2       8        7.213533        6.997857        0.102786
       8       2       8        5.556281        5.404535        0.101989
       9       2       8        3.983778        3.954112        0.111456
     -10       3       8        6.526948        6.379890        0.120897
      -9       3       8        6.876486        6.766757        0.145126
      -8       3       8       12.385969       12.506398        0.146787
      -7       3       8        0.648604        0.600500        0.283956
      -6       3       8       16.699881       16.552643        0.181327
      -5       3       8        3.972646        3.889473        0.105031
      -4       3       8        1.152779        1.110360        0.371645
      -3       3       8       10.980417       11.077906        0.135785
      -2       3       8       13.254306       13.293984        0.156252
      -1       3       8        6.757768        6.697835        0.105112
       0       3       8       26.019142       26.143068        0.293310
       1       3       8       13.227333       13.234047        0.155821
       2       3       8        3.401794        3.511695        0.077019
       3       3       8       28.211022       28.332137        0.314286
       4       3       8       19.504668       19.508460        0.233087
       5       3       8        4.737728        4.849227        0.084565
       6       3       8        6.605270        6.493150        0.095729
       7       3       8        9.327836        9.203369        0.115685
       8       3       8        5.153442        5.167011        0.105786
      -9       4       8        5.591265        5.286681        0.186681
      -8       4       8        5.507975        5.567675        0.147527
      -7       4       8       13.409127       13.486660        0.247325
      -6       4       8        7.008132        6.938876        0.107771
      -5       4       8       13.040643       13.304511        0.174392
      -4       4       8        5.528589        5.558147        0.096462
      -3       4       8        1.996298        1.968781        0.142391
      -2       4       8        1.988721        1.816012        0.179858
      -1       4       8        7.390933        7.316967        0.138387
       0       4       8        6.195310        6.222379        0.118855
       1       4       8       20.208826       20.171515        0.268500
       2       4       8        5.946994        6.014150        0.086756
       3       4       8       11.838261       11.915116        0.146939
       4       4       8       11.997660       12.142899        0.182966
       5       4       8        0.620565        0.503289        0.362932
       6       4       8        0.802837        0.825954        0.247335
       7       4       8        0.568412        0.520000        0.363795
      -8       5       8        7.471177        7.092108        0.425925
      -7       5       8        0.310821        0.542586        0.446150
      -6       5       8       10.481399       10.547037        0.191846
      -5       5       8        6.485156        6.488914        0.111453
      -4       5       8        7.368830        7.565250        0.113740
      -3       5       8        2.025879        1.896892        0.220706
      -2       5       8        2.891510        2.728919        0.242597
      -1       5       8        2.349326        1.653602        0.726025
       0       5       8        6.628814        6.349094        0.170664
       1       5       8        7.380643        7.433640        0.106703
       2       5       8       22.267233       22.192566        0.299188
       3       5       8        3.436740        3.340659        0.112191
       4       5       8        3.919118        3.928868        0.106434
       5       5       8        7.233440        7.206664        0.150673
       6       5       8        2.051499        1.952767        0.165954
      -5       6       8        8.897076        9.045938        0.226528
      -4       6       8        3.189650        3.164806        0.177333
      -3       6       8        1.023964        0.887412        0.401202
      -2       6       8        3.712575        3.728539        0.162308
      -1       6       8        4.213239        4.330589        0.169820
       0       6       8        2.394851        2.565931        0.155142
       1       6       8        9.271140        9.356495        0.135270
       2       6       8        2.285997        2.368734        0.150176
       3       6       8        1.265714        1.195742        0.255477
     -11       1       9        6.580503        6.593482        0.106726
     -10       1       9        8.368880        8.378186        0.112837
      -9       1       9       11.056373       10.987720        0.134150
      -8       1       9        9.717289        9.812288        0.132619
      -7       1       9        8.501794        8.664814        0.129534
      -6       1       9       17.386826       17.345316        0.230995
      -5       1       9       42.848416       42.681729        0.537572
      -4       1       9       17.765710       17.784544        0.221230
      -3       1       9       20.395047       20.390439        0.236779
      -2       1       9       12.377346       12.367296        0.177136
      -1       1       9       34.691286       33.959829        0.416275
       0       1       9       16.064679       15.937377        0.194125
       1       1       9       36.099904       35.920885        0.424547
       2       1       9       35.101928       34.927353        0.406200
       3       1       9        3.267669        3.195466        0.060182
       4       1       9       12.008354       12.038272        0.139953
       5       1       9        3.587529        3.642389        0.060351
       6       1       9       15.505757       15.644168        0.174844
       7       1       9        0.673469        0.612046        0.249554
       8       1       9        8.279183        8.247060        0.111213
       9       1       9        3.848992        3.786951        0.109044
     -11       2       9        0.342225        0.669253        0.536588
     -10       2       9        9.741367        9.639761        0.129083
      -9       2       9        3.031057        3.130431        0.112071
      -8       2       9        3.055393        2.984812        0.101602
      -7       2       9       10.924236       10.910087        0.135580
      -6       2       9       14.769653       14.835431        0.213871
      -5       2       9        1.037232        0.828794        0.202057
      -4       2       9        9.763209        9.779571        0.128508
      -3       2       9       18.904641       18.922209        0.215259
      -2       2       9       10.735969       10.815729        0.128354
      -1       2       9        7.346580        7.366274        0.094480
       0       2       9       19.527634       19.419578        0.284270
       1       2       9        7.126118        7.100704        0.090925
       2       2       9       23.140999       23.210989        0.261261
       3       2       9        3.927065        3.953606        0.062591
       4       2       9        9.923888       10.025966        0.116880
       5       2       9        8.665726        8.585569        0.105239
       6       2       9       15.595160       15.319269        0.167041
       7       2       9       12.119635       12.151132        0.139054
       8       2       9        0.962783        1.006280        0.231103
       9       2       9       10.489757       10.415853        0.125081
     -10       3       9        2.482578        2.521071        0.142269
      -9       3       9        3.129935        3.450362        0.128917
      -8       3       9        6.101050        6.196773        0.117875
      -7       3       9        8.200198        8.225813        0.124517
      -6       3       9       14.776367       14.649232        0.165793
      -5       3       9        0.586233        0.564181        0.242622
      -4       3       9       15.922411       15.876713        0.392850
      -3       3       9        5.829697        6.130008        0.099005
      -2       3       9        7.373633        7.496132        0.106071
      -1       3       9        2.706440        2.792096        0.093448
       0       3       9       16.978150       16.957594        0.192154
       1       3       9        8.360436        8.276654        0.106709
       2       3       9        3.111398        3.141847        0.070430
       3       3       9       15.588599       15.796519        0.176019
       4       3       9        6.577482        6.570236        0.095825
       5       3       9        1.357628        1.302881        0.143054
       6       3       9        4.794420        5.157810        0.091154
       7       3       9        8.470079        8.366720        0.115114
       8       3       9        0.706821        0.910714        0.273297
      -9       4       9        3.507964        3.469726        0.148281
      -8       4       9        0.888063        0.660681        0.432208
      -7       4       9        6.170470        6.256996        0.137192
      -6       4       9        0.888862        0.629603        0.366354
      -5       4       9        0.330612        0.439886        0.439886
      -4       4       9        3.953937        3.807755        0.120073
      -3       4       9        1.849989        1.734387        0.161524
      -2       4       9        1.510526        1.435967        0.180698
      -1       4       9        3.048869        2.321077        0.799302
       0       4       9        6.663216        6.623141        0.102635
       1       4       9        9.185986        9.117620        0.157096
       2       4       9        6.910198        6.985628        0.110455
       3       4       9        8.337304        8.249606        0.108722
       4       4       9        2.682647        2.571692        0.138443
       5       4       9        7.369152        7.256859        0.115500
       6       4       9        7.333929        7.428728        0.109985
       7       4       9        8.552982        8.587840        0.115768
      -8       5       9        0.231973        0.524881        0.524881
      -7       5       9        0.535656        0.645833        0.497172
      -6       5       9        3.151608        2.726463        0.732698
      -5       5       9        4.480751        4.338433        0.143436
      -4       5       9        1.194365        0.988383        0.300851
      -3       5       9        5.615589        5.463881        0.124874
      -2       5       9        2.547188        2.082907        0.479785
      -1       5       9        6.934245        6.800515        0.195819
       0       5       9        1.045733        0.872067        0.404948
       1       5       9        2.260412        2.335316        0.161356
       2       5       9        6.291668        6.240833        0.131332
       3       5       9        1.642610        1.707249        0.167249
       4       5       9        0.008364        0.469255        0.469255
       5       5       9        1.628860        1.760824        0.180001
      -5       6       9        4.161906        4.021940        0.154770
      -4       6       9        1.064689        1.200750        0.326507
      -3       6       9        5.313473        5.365259        0.141084
      -2       6       9        4.625076        4.432719        0.149613
      -1       6       9        0.534812        0.654217        0.483045
       0       6       9        1.879142        1.948333        0.215705
       1       6       9        9.063910        9.029230        0.155843
       2       6       9        2.011128        2.093466        0.206193
     -11       0      10        7.474456        7.334576        0.131035
     -10       0      10        9.149857        9.366056        0.131663
      -9       0      10       18.962425       19.192707        0.314413
      -8       0      10        6.796121        6.736023        0.131100
      -7       0      10        3.096126        2.584318        0.371176
      -6       0      10       44.699725       44.532685        0.466031
      -5       0      10       26.470685       26.798321        0.340808
      -4       0      10        3.483829        3.447028        0.235642
      -3       0      10        5.192015        5.297075        0.091213
      -2       0      10       36.330489       35.445310        0.480328
      -1       0      10        4.750008        4.545657        0.099760
       0       0      10       52.405376       52.078978        0.694642
       1       0      10       68.196107       68.178369        0.863586
       2       0      10       15.188933       15.491288        0.176589
       3       0      10        2.830642        2.836882        0.067586
       4       0      10        5.520687        5.535883        0.078411
       5       0      10       22.257117       22.452617        0.246086
       6       0      10       15.452420       15.439883        0.166377
       7       0      10       20.651610       20.566964        0.202289
       8       0      10        2.453889        2.609138        0.160689
       9       0      10       10.049972       10.018982        0.147812
     -11       1      10        5.162694        5.318082        0.105022
     -10       1      10        6.541415        6.649436        0.104132
      -9       1      10        2.778352        2.843273        0.112046
      -8       1      10       15.813588       15.860958        0.214873
      -7       1      10       14.243129       14.351307        0.197155
      -6       1      10       18.723522       18.671904        0.242037
      -5       1      10       13.373476       13.307517        0.194165
      -4       1      10        0.560637        0.758156        0.296095
      -3       1      10        4.960387        4.981165        0.085656
      -2       1      10       14.800656       14.904697        0.175475
      -1       1      10        0.602715        0.576802        0.175180
       0       1      10       31.729327       31.751220        0.386750
       1       1      10       22.241611       22.494888        0.262255
       2       1      10       16.997154       17.188077        0.195432
       3       1      10       24.213300       24.412087        0.281401
       4       1      10        1.339022        1.314268        0.063948
       5       1      10        2.299840        2.316247        0.061652
       6       1      10        1.441837        1.494925        0.096998
       7       1      10        4.795749        4.810405        0.096808
       8       1      10       11.573618       11.451201        0.137492
       9       1      10        8.186265        8.140700        0.117858
     -11       2      10        2.753591        2.600461        0.177137
     -10       2      10        2.423164        2.350106        0.117238
      -9       2      10        6.077231        6.189346        0.121397
      -8       2      10        8.757504        8.857765        0.163974
      -7       2      10       23.235955       23.566714        0.245264
      -6       2      10        8.188741        8.108267        0.175676
      -5       2      10        0.133228        0.469574        0.469574
      -4       2      10       14.590462       14.462365        0.187912
      -3       2      10        8.787509        8.676693        0.110714
      -2       2      10       25.047502       24.837472        0.281210
      -1       2      10       35.747172       35.817593        0.408414
       0       2      10       13.489461       13.490367        0.154326
       1       2      10        5.694617        5.641897        0.083120
       2       2      10       22.865371       22.919206        0.259991
       3       2      10        8.844356        8.859458        0.103831
       4       2      10       16.842433       16.941074        0.189358
       5       2      10       16.644797       16.794344        0.191333
       6       2      10        3.308177        3.254535        0.119412
       7       2      10        2.587147        2.370654        0.139197
       8       2      10       10.513182       10.396153        0.179011
     -10       3      10        7.428834        7.237956        0.124166
      -9       3      10        5.898079        5.930177        0.121477
      -8       3      10        8.145365        8.244574        0.128109
      -7       3      10        8.939992        8.840136        0.128879
      -6       3      10        1.854930        1.796441        0.182842
      -5       3      10        6.740419        6.761731        0.098548
      -4       3      10       21.138279       21.082220        0.222450
      -3       3      10       11.882486       11.827510        0.145045
      -2       3      10       12.369135       12.487994        0.150247
      -1       3      10       14.878016       14.961952        0.187311
       0       3      10        2.992541        2.917190        0.083818
       1       3      10        2.212696        2.213075        0.085800
       2       3      10        4.157382        4.104875        0.072134
       3       3      10        1.348912        1.256423        0.100353
       4       3      10        8.266706        8.381408        0.108984
       5       3      10       16.301867       16.126686        0.172690
       6       3      10       15.226389       15.347638        0.194421
       7       3      10        3.601018        3.645408        0.114119
       8       3      10        4.409927        4.457690        0.127563
      -9       4      10        2.051766        1.696054        0.175528
      -8       4      10        1.475970        1.221597        0.621681
      -7       4      10        1.324910        1.070093        0.281677
      -6       4      10        3.674402        3.567492        0.138352
      -5       4      10       12.801049       12.686213        0.167827
      -4       4      10        4.543916        4.412369        0.117721
      -3       4      10       16.211998       16.212033        0.187364
      -2       4      10       12.892116       12.917430        0.154985
      -1       4      10        0.052484        0.407063        0.407063
       0       4      10       10.689972       10.694859        0.134556
       1       4      10        0.453911        0.430813        0.338618
       2       4      10        3.439027        3.484250        0.087634
       3       4      10        8.796825        8.739565        0.113036
       4       4      10        3.112598        3.120304        0.111916
       5       4      10       10.634201       10.674737        0.128173
       6       4      10       11.441129       11.508258        0.133725
       7       4      10        1.550157        1.468605        0.176436
      -7       5      10        6.146357        6.305474        0.143007
      -6       5      10       10.297403       10.256218        0.136435
      -5       5      10        4.939425        4.846442        0.140595
      -4       5      10        9.184086        5.888718        3.587631
      -3       5      10        5.516053        5.509719        0.127526
      -2       5      10        4.661994        3.132156        1.783230
      -1       5      10       10.017464       10.113852        0.128362
       0       5      10        1.214925        0.976115        0.364396
       1       5      10        3.971810        3.966611        0.132814
       2       5      10        5.047469        5.106564        0.137963
       3       5      10        0.723264        0.556147        0.424238
       4       5      10       10.240717       10.168087        0.174589
       5       5      10        1.105815        0.944934        0.324450
      -4       6      10        1.300840        1.044749        0.370064
      -3       6      10        4.512024        4.519292        0.207216
      -2       6      10        0.765085        0.674537        0.415114
      -1       6      10        1.911765        1.881701        0.218632
       0       6      10        9.070651        9.065705        0.134299
       1       6      10        6.721475        6.720268        0.173971
       2       6      10        0.160547        0.538052        0.538052
     -11       1      11        5.493675        5.593210        0.104586
     -10       1      11        3.604179        3.721828        0.120439
      -9       1      11        6.781470        6.848942        0.114329
      -8       1      11        3.365330        3.536665        0.193164
      -7       1      11       17.893717       17.995555        0.267329
      -6       1      11        5.404495        5.271053        0.153827
      -5       1      11        1.038699        0.683667        0.371097
      -4       1      11        3.569165        3.623810        0.087004
      -3       1      11       33.398346       32.961189        0.376377
      -2       1      11       23.851782       23.891421        0.273419
      -1       1      11       22.440754       22.571885        0.263591
       0       1      11       37.616522       37.389303        0.432978
       1       1      11        0.653249        0.714633        0.116971
       2       1      11        3.443222        3.475629        0.060077
       3       1      11        9.715645        9.740637        0.112449
       4       1      11       29.740702       29.960140        0.335320
       5       1      11       14.337636       14.313979        0.161241
       6       1      11       15.106909       14.977316        0.164146
       7       1      11       10.848177       10.916501        0.134572
       8       1      11        6.619417        6.551259        0.114568
     -11       2      11        4.032815        4.007743        0.155470
     -10       2      11        9.065417        9.065098        0.305132
      -9       2      11        0.414482        0.664154        0.389745
      -8       2      11       11.843813       11.718788        0.174526
      -7       2      11       12.554899       12.422963        0.182865
      -6       2      11        1.145405        1.130796        0.158377
      -5       2      11       16.781191       16.725430        0.224521
      -4       2      11        7.310737        7.235330        0.099155
      -3       2      11       12.679270       12.674778        0.148406
      -2       2      11        9.765021        9.701392        0.139331
      -1       2      11       22.478577       22.665392        0.253119
       0       2      11        3.133058        3.178364        0.082076
       1       2      11        7.707222        7.819719        0.093982
       2       2      11       14.909291       14.888586        0.170230
       3       2      11        8.034603        8.059032        0.096307
       4       2      11        2.927711        2.885394        0.071340
       5       2      11        8.610696        8.656674        0.106294
       6       2      11        6.352088        6.320997        0.110924
       7       2      11        8.560881        8.392854        0.121034
       8       2      11        0.995614        0.846759        0.353808
     -10       3      11        0.148944        0.444072        0.444072
      -9       3      11        2.836769        2.929573        0.143806
      -8       3      11        6.355445        6.335061        0.286673
      -7       3      11        1.325168        1.122497        0.237511
      -6       3      11        5.520725        5.522590        0.098108
      -5       3      11        1.930510        1.846239        0.155470
      -4       3      11       11.906996       11.953242        0.137998
      -3       3      11        3.129325        3.233574        0.109474
      -2       3      11       11.815882       11.933566        0.147133
      -1       3      11       17.078916       17.189532        0.192767
       0       3      11        3.164157        3.221180        0.090046
       1       3      11       10.316671       10.291258        0.120713
       2       3      11        1.151000        1.234747        0.099450
       3       3      11       10.555828       10.573079        0.122720
       4       3      11        1.577947        1.667843        0.123596
       5       3      11       12.307728       12.161414        0.161414
       6       3      11        3.591913        3.425931        0.113228
       7       3      11        0.074525        0.485386        0.485386
      -9       4      11        6.288544        6.018056        0.309379
      -8       4      11       12.664063       12.786321        0.143932
      -7       4      11       10.071635        9.974267        0.267311
      -6       4      11        6.809934        6.718854        0.134782
      -5       4      11        1.590315        1.223356        0.206007
      -4       4      11        0.914504        1.030873        0.233691
      -3       4      11        5.187942        5.330385        0.115214
      -2       4      11       11.160499       11.348128        0.136081
      -1       4      11        4.507574        4.575697        0.102890
       0       4      11        2.059305        1.975829        0.106845
       1       4      11        3.103878        3.137244        0.103105
       2       4      11        1.260519        1.273146        0.133190
       3       4      11        0.480336        0.536563        0.342398
       4       4      11        1.822422        1.829453        0.134490
       5       4      11        4.360272        4.360161        0.096711
       6       4      11        3.631637        3.497856        0.118803
      -7       5      11        8.158956        8.194754        0.133427
      -6       5      11        1.900701        1.919974        0.206265
      -5       5      11        0.552708        0.572451        0.485273
      -4       5      11        3.107137        2.695589        0.744000
      -3       5      11        3.082485        2.978607        0.339384
      -2       5      11        1.939649        1.720320        0.324111
      -1       5      11        3.339669        3.354102        0.126719
       0       5      11        5.161409        5.123085        0.156295
       1       5      11        2.524732        2.523727        0.339855
       2       5      11        1.537322        1.672364        0.236014
       3       5      11        0.087690        0.528488        0.528488
       4       5      11        7.305157        7.345134        0.132992
      -3       6      11        1.699921        1.563202        0.211758
      -2       6      11        6.597841        6.620196        0.233961
      -1       6      11        0.194791        0.549090        0.549090
       0       6      11        3.113914        2.935694        0.192393
       1       6      11        1.082315        1.131150        0.355328
     -11       0      12        4.277702        4.413955        0.144061
     -10       0      12        9.079922        9.177363        0.144147
      -9       0      12        0.121612        0.923959        0.365747
      -8       0      12        4.530681        4.639612        0.342753
      -7       0      12        6.044763        6.383729        0.265887
      -5       0      12       17.415288       17.457090        0.203395
      -4       0      12       40.852653       41.255909        0.526681
      -3       0      12       31.595716       31.605379        0.360380
      -2       0      12       10.773727       10.806017        0.130344
      -1       0      12       27.850209       27.789746        0.314849
       0       0      12        9.751864        9.882662        0.119209
       1       0      12        6.524688        6.425885        0.084592
       2       0      12       23.098465       23.174339        0.256879
       3       0      12       43.964118       44.202489        0.507409
       4       0      12        4.440139        4.514532        0.074487
       5       0      12       11.113975       11.021343        0.128226
       6       0      12       25.765809       25.889187        0.265955
       7       0      12       11.284516       11.254332        0.135430
       8       0      12       13.434235       13.411562        0.140918
     -11       1      12        9.758301        9.780082        0.121407
     -10       1      12        5.198331        5.417379        0.263061
      -9       1      12        0.650139        0.690941        0.394631
      -8       1      12        3.664018        3.572954        0.142065
      -7       1      12        4.570910        4.627094        0.116994
      -6       1      12       17.039340       17.184295        0.215206
      -5       1      12       13.078427       13.201515        0.155826
      -4       1      12       23.763200       23.877605        0.269343
      -3       1      12       19.209077       19.252273        0.216254
      -2       1      12        8.043073        8.107219        0.099285
      -1       1      12       24.531344       24.730144        0.285921
       0       1      12        1.210094        1.159698        0.076832
       1       1      12        3.631038        3.700405        0.058840
       2       1      12       13.013783       13.019601        0.147538
       3       1      12        8.799577        8.783393        0.102840
       4       1      12        8.960011        9.002111        0.105932
       5       1      12       19.796707       19.800758        0.222198
       6       1      12        2.197859        2.178761        0.092425
       7       1      12       10.531784       10.442701        0.127179
       8       1      12        5.598142        5.617028        0.139620
     -11       2      12        4.251763        4.255702        0.110705
     -10       2      12        5.963034        5.953990        0.152956
      -9       2      12        4.776878        4.761617        0.114468
      -8       2      12        7.529339        7.411140        0.109976
      -7       2      12        7.374678        7.482379        0.115222
      -6       2      12        7.855981        7.836836        0.105989
      -5       2      12       12.829844       12.865069        0.152870
      -4       2      12        2.241030        2.377394        0.078829
      -3       2      12        3.805903        3.833145        0.070699
      -2       2      12       27.447244       27.526714        0.307971
      -1       2      12       15.413362       15.419792        0.180370
       0       2      12       10.831299       10.802777        0.127573
       1       2      12       10.085596       10.124228        0.121729
       2       2      12        1.674145        1.786141        0.063643
       3       2      12       12.274196       12.305283        0.140580
       4       2      12       26.751832       26.777229        0.297803
       5       2      12       12.460500       12.288206        0.151485
       6       2      12        4.850883        4.850567        0.115274
       7       2      12        1.595513        1.410744        0.210078
       8       2      12        0.745545        0.840714        0.353477
     -10       3      12        0.202439        0.515558        0.515558
      -9       3      12       17.117076       17.135344        0.187187
      -8       3      12       18.897410       18.794946        0.220771
      -7       3      12        2.590729        2.552802        0.125211
      -6       3      12        1.747081        2.654054        0.128603
      -5       3      12        2.131389        2.177407        0.109461
      -4       3      12        9.284526        9.285096        0.116126
      -3       3      12       17.080882       17.248768        0.190046
      -2       3      12       24.393744       24.413726        0.279103
      -1       3      12        1.175201        1.304646        0.134774
       0       3      12        6.904126        7.773931        0.178274
       1       3      12       15.497009       15.523853        0.171654
       2       3      12        5.142006        5.205094        0.080447
       3       3      12       15.123953       15.173991        0.171658
       4       3      12        0.160692        0.408412        0.375245
       5       3      12        2.117073        2.055408        0.125718
       6       3      12        3.080454        3.061225        0.145595
       7       3      12        4.996830        5.076022        0.170107
      -9       4      12        6.486675        6.275110        0.533420
      -8       4      12       11.025550       10.996818        0.137720
      -7       4      12        4.888085        4.912331        0.139492
      -6       4      12        8.920976        9.115591        0.132106
      -5       4      12        3.698473        3.820079        0.133074
      -4       4      12        1.418185        1.553094        0.183714
      -3       4      12        4.560678        4.479286        0.125207
      -2       4      12        0.914020        0.993126        0.234641
      -1       4      12       12.052262       12.176617        0.158298
       0       4      12       12.964512       13.132783        0.147022
       1       4      12        3.280820        3.308323        0.105355
       2       4      12       15.612980       15.670354        0.217523
       3       4      12        3.505081        3.531006        0.106243
       4       4      12        1.160108        1.340112        0.168062
       5       4      12        2.101742        2.077162        0.134792
       6       4      12        1.478252        1.492649        0.171929
      -7       5      12       13.219452       13.287588        0.486416
      -6       5      12        1.269540        1.101454        0.344090
      -5       5      12        8.904965        9.096153        0.233761
      -4       5      12        7.370272        7.249069        0.222690
      -3       5      12        9.453812        9.433504        0.134042
      -2       5      12        2.544067        2.325833        0.250984
      -1       5      12        9.887202        9.799541        0.143610
       0       5      12        7.511016        7.481310        0.232034
       1       5      12       12.457406       12.379418        0.220882
       2       5      12        2.374807        2.488775        0.182132
       3       5      12        3.372273        3.302121        0.239605
       4       5      12        3.678687        3.696485        0.142051
      -2       6      12        1.802343        1.586600        0.200058
      -1       6      12        1.069154        0.822982        0.423984
     -11       1      13        1.735539        1.766805        0.168118
     -10       1      13        9.046223        9.120965        0.131415
      -9       1      13        1.514068        1.715867        0.257718
      -8       1      13        0.437550        0.501298        0.461298
      -7       1      13        8.066235        8.062010        0.166948
      -6       1      13        5.838464        5.897033        0.097895
      -5       1      13        7.875679        7.903290        0.102906
      -4       1      13       10.359469       10.348913        0.132260
      -3       1      13        2.464119        2.441659        0.065907
      -2       1      13       15.098095       14.936532        0.171032
      -1       1      13        6.259786        6.260511        0.080058
       0       1      13       13.428659       13.380957        0.151066
       1       1      13        6.905868        6.884330        0.084036
       2       1      13       28.825021       28.943048        0.325920
       3       1      13       15.860680       15.914773        0.178827
       4       1      13        6.725630        6.575789        0.082947
       5       1      13       10.849097       10.881176        0.129432
       6       1      13        9.910241        9.933026        0.118903
       7       1      13       10.524783       10.515227        0.124847
       8       1      13        8.965674        8.916221        0.121166
     -10       2      13        9.006176        8.963760        0.123285
      -9       2      13       14.929752       14.808781        0.157843
      -8       2      13        3.729058        3.781666        0.121338
      -7       2      13        5.972679        5.970930        0.097770
      -6       2      13        1.237025        1.108513        0.143681
      -5       2      13       22.604661       22.587607        0.244599
      -4       2      13        4.861961        4.758151        0.079476
      -3       2      13       19.347427       19.303109        0.215416
      -2       2      13       14.621924       14.653327        0.165401
      -1       2      13        9.494316        9.411482        0.111644
       0       2      13        8.404596        8.312821        0.103437
       1       2      13       13.794196       13.888124        0.159323
       2       2      13       15.799932       15.926707        0.181867
       3       2      13        4.478117        4.542907        0.071441
       4       2      13       13.836159       13.879841        0.155411
       5       2      13        0.218971        0.402368        0.357647
       6       2      13        7.136777        7.127903        0.102663
       7       2      13        5.432242        5.518786        0.119619
     -10       3      13        1.404009        1.370182        0.205107
      -9       3      13        6.931609        6.954279        0.114469
      -8       3      13        3.304093        3.264200        0.127482
      -7       3      13        7.320211        7.245274        0.110570
      -6       3      13        6.678085        6.754850        0.105414
      -5       3      13        0.488578        0.434281        0.348258
      -4       3      13        2.615881        2.750963        0.102757
      -3       3      13        8.006362        8.151012        0.105579
      -2       3      13        5.116771        5.210950        0.087084
      -1       3      13        2.853033        2.798107        0.100107
       0       3      13        0.448952        0.534977        0.245149
       1       3      13       14.176352       14.240786        0.159948
       2       3      13        0.863186        0.915369        0.150254
       3       3      13        9.333882        9.250676        0.112514
       4       3      13        9.772676        9.641680        0.120441
       5       3      13        5.580508        5.578082        0.115848
       6       3      13        2.125366        1.960587        0.166234
      -8       4      13        8.841927        8.759110        0.132813
      -7       4      13        0.810249        0.666258        0.666258
      -6       4      13        9.821529        9.884685        0.343144
      -5       4      13       10.266758       10.088607        0.136221
      -4       4      13       14.037591       13.989996        0.261195
      -3       4      13       15.053829       14.979319        0.227031
      -2       4      13        8.720341        8.647312        0.113204
      -1       4      13        1.521437        1.327667        0.156386
       0       4      13        6.549865        6.572366        0.101972
       1       4      13        7.527389        7.553344        0.107539
       2       4      13        9.048684        9.094339        0.171671
       3       4      13        9.763492        9.755716        0.125451
       4       4      13        1.993556        1.978788        0.156948
       5       4      13        0.179449        0.528205        0.403305
      -6       5      13        2.075696        1.966164        0.208296
      -5       5      13        5.466853        5.436911        0.309338
      -4       5      13        1.892444        1.944248        0.199857
      -3       5      13        1.576495        1.478986        0.206862
      -2       5      13        6.416282        6.270088        0.212448
      -1       5      13        0.307952        0.539722        0.483154
       0       5      13        2.627971        2.671479        0.147038
       1       5      13        1.600053        1.729827        0.228161
       2       5      13        3.337813        3.309683        0.173124
       3       5      13        1.540686        1.719011        0.235738
     -11       0      14       15.604762       15.863480        0.171444
      -8       0      14       17.548562       17.718070        0.267855
      -7       0      14        8.553315        9.086363        0.204472
      -6       0      14       13.536677       13.375350        0.186340
      -5       0      14        2.160767        1.969035        0.141222
      -4       0      14        3.632661        3.675867        0.112863
      -3       0      14       11.198078       11.051244        0.131537
      -2       0      14       19.722261       19.745632        0.218728
      -1       0      14       18.447959       18.317751        0.203944
       0       0      14       19.211927       19.241102        0.213228
       1       0      14       24.511486       24.522643        0.270014
       2       0      14       26.249078       26.273941        0.287791
       3       0      14        5.050588        5.112729        0.079639
       4       0      14        0.701796        0.769090        0.181723
       5       0      14       10.513868       10.471390        0.123926
       6       0      14        5.509966        5.512259        0.115871
       7       0      14        9.323374        9.332577        0.158320
     -11       1      14        6.724374        6.678248        0.115855
     -10       1      14       11.258315       11.388152        0.136930
      -8       1      14        1.887252        2.080240        0.156442
      -7       1      14       10.343846       10.419693        0.134266
      -6       1      14       12.504348       12.319497        0.144933
      -5       1      14       13.588587       13.507776        0.157869
      -4       1      14       10.747155       10.783320        0.127805
      -3       1      14        1.425958        1.480979        0.079016
      -2       1      14       11.373463       11.335784        0.130428
      -1       1      14       17.806580       17.824141        0.205117
       0       1      14        7.917330        7.915428        0.093344
       1       1      14       29.763312       29.875073        0.330192
       2       1      14        4.702031        4.656716        0.065855
       3       1      14        2.112360        2.198772        0.062233
       4       1      14        4.110063        4.147650        0.067086
       5       1      14        1.419892        1.434956        0.092086
       6       1      14        0.817091        0.696707        0.272678
       7       1      14       13.128743       13.092364        0.144391
     -10       2      14        9.812617        9.741355        0.141095
      -9       2      14        5.762844        5.928659        0.103627
      -8       2      14        8.970203        8.968222        0.119323
      -7       2      14        4.996101        4.881086        0.097468
      -6       2      14        6.694134        6.750778        0.111576
      -5       2      14        2.199457        2.241785        0.106276
      -4       2      14       12.590253       12.480385        0.146286
      -3       2      14        2.323925        2.497379        0.079880
      -2       2      14        9.740763        9.688550        0.114418
      -1       2      14        2.881600        2.914224        0.070107
       0       2      14       20.116787       20.205197        0.233968
       1       2      14        6.823966        6.841272        0.093902
       2       2      14        3.366820        3.444851        0.065798
       3       2      14        7.614560        7.497066        0.097201
       4       2      14        8.741562        8.720550        0.107711
       5       2      14        6.555879        6.553396        0.095300
       6       2      14       15.563508       15.640972        0.169062
       7       2      14        6.975081        6.888396        0.118389
      -9       3      14        6.592838        6.666783        0.113616
      -8       3      14        3.153249        2.990803        0.135614
      -7       3      14       12.630935       12.621807        0.162673
      -6       3      14       19.731421       19.630843        0.212295
      -5       3      14        2.439488        2.580523        0.112022
      -4       3      14       15.019325       14.950585        0.155316
      -3       3      14       22.089431       22.297533        0.260292
      -2       3      14        5.865481        5.903135        0.093746
      -1       3      14       13.617649       13.751727        0.153933
       0       3      14       14.040207       13.969252        0.154405
       1       3      14       10.257272       10.333925        0.122167
       2       3      14        7.740778        7.750871        0.098224
       3       3      14       18.616128       18.736328        0.204194
       4       3      14        0.447529        0.415452        0.415452
       5       3      14       14.527716       14.529969        0.166822
       6       3      14        0.677199        0.698713        0.405797
      -8       4      14        0.101018        0.518170        0.518170
      -7       4      14        4.816105        4.811029        0.140804
      -6       4      14        9.815531        9.869904        0.133888
      -5       4      14        7.020507        7.186306        0.127907
      -4       4      14       12.524694       12.543923        0.209013
      -3       4      14        6.420866        6.412410        0.114632
      -2       4      14        7.713027        7.844042        0.138525
      -1       4      14        4.892974        4.901530        0.100281
       0       4      14        0.855602        0.948314        0.281981
       1       4      14        3.520714        3.483389        0.128542
       2       4      14        7.484089        7.456340        0.143884
       3       4      14        4.773396        4.738565        0.116553
       4       4      14       12.279860       12.364061        0.139904
      -6       5      14        4.127001        4.153312        0.155437
      -5       5      14       18.531744       18.391302        0.702888
      -4       5      14        9.657289        9.682975        0.150661
      -3       5      14        3.285947        3.497142        0.141698
      -2       5      14        4.190051        4.130254        0.179052
      -1       5      14        3.651163        3.609432        0.137401
       0       5      14        9.986517       10.059821        0.127550
       1       5      14       11.785660       11.679897        0.135202
       2       5      14       11.468973       11.371016        0.417021
     -10       1      15        0.494606        0.460543        0.460543
      -9       1      15        1.972101        1.930259        0.141628
      -8       1      15       10.586140       10.605187        0.132843
      -7       1      15        9.731101        9.711076        0.124002
      -6       1      15        4.970847        5.014978        0.091056
      -5       1      15       16.726848       16.593372        0.188495
      -4       1      15        0.936216        0.925959        0.130723
      -3       1      15        1.019561        0.947365        0.112500
      -2       1      15        8.916902        8.858499        0.105157
      -1       1      15        8.609256        8.604301        0.113012
       0       1      15        5.020654        5.000300        0.067350
       1       1      15        5.412035        5.467541        0.072172
       2       1      15        6.102330        6.109828        0.078328
       3       1      15        4.609098        4.583885        0.069463
       4       1      15        8.179867        8.241359        0.099615
       5       1      15       11.321354       11.386395        0.130730
       6       1      15        3.811847        3.665515        0.097462
       7       1      15       12.776716       12.770670        0.190526
     -10       2      15        0.632267        0.611228        0.348169
      -9       2      15        1.818757        1.842417        0.135197
      -8       2      15        1.021739        1.146560        0.301457
      -7       2      15       17.098608       16.975571        0.189565
      -6       2      15        4.434464        4.388052        0.105529
      -5       2      15        9.224527        9.260616        0.116109
      -4       2      15       15.667193       15.661737        0.180458
      -3       2      15       14.134072       14.142136        0.166085
      -2       2      15        3.981344        3.927595        0.078959
      -1       2      15        9.348270        9.242619        0.121489
       0       2      15       26.143008       26.224607        0.291231
       1       2      15        2.503160        2.481471        0.074502
       2       2      15        9.492026        9.479821        0.111897
       3       2      15        2.967387        2.932934        0.079690
       4       2      15       13.671917       13.711309        0.156974
       5       2      15        0.284105        0.409878        0.409878
       6       2      15       10.618443       10.547512        0.128778
      -9       3      15        4.192618        4.559934        0.118088
      -8       3      15        1.888582        1.859355        0.151871
      -7       3      15        5.847730        5.792840        0.109268
      -6       3      15        9.355139        9.545575        0.126233
      -5       3      15        4.075774        3.918418        0.127640
      -4       3      15        6.336802        6.526101        0.106600
      -3       3      15        3.302714        3.371202        0.136855
      -2       3      15        8.954005        9.038529        0.114516
      -1       3      15        6.454556        6.458870        0.098996
       0       3      15        1.231151        1.461780        0.116194
       1       3      15        2.491434        2.578876        0.112482
       2       3      15        6.073579        6.012736        0.089730
       3       3      15        5.701537        5.790596        0.091122
       4       3      15        0.174409        0.425206        0.425206
       5       3      15        2.464029        2.425902        0.126880
      -7       4      15        9.434724        9.246837        0.131411
      -6       4      15       12.626702       12.474374        0.141085
      -5       4      15        9.691489        9.719671        0.187043
      -4       4      15        2.488425        2.581705        0.142320
      -3       4      15        0.382245        0.680294        0.322104
      -2       4      15        8.522182        8.624674        0.123145
      -1       4      15       16.448169       16.624680        0.200004
       0       4      15       13.698729       13.635615        0.151180
       1       4      15       11.442394       11.547294        0.137649
       2       4      15        6.352600        6.298968        0.117221
       3       4      15        0.412124        0.719653        0.372378
       4       4      15        6.074132        6.092126        0.133519
      -5       5      15        0.804920        0.662948        0.427788
      -4       5      15        1.264136        1.393557        0.225867
      -3       5      15        0.428640        0.670746        0.404100
      -2       5      15        0.931192        0.814064        0.360633
      -1       5      15        2.895332        2.853769        0.151067
       0       5      15        3.481478        3.371053        0.138407
       1       5      15        1.156656        1.138859        0.346647
     -10       0      16        4.485067        4.586720        0.188311
      -9       0      16       12.222523       12.385475        0.147420
      -8       0      16        9.196244        9.380672        0.146875
      -7       0      16        7.127623        7.018832        0.226115
      -6       0      16       30.139809       30.379598        0.312174
      -5       0      16        0.883721        0.898944        0.281287
      -4       0      16       20.125404       19.974484        0.209616
      -3       0      16        9.788072        9.613948        0.120582
      -2       0      16        9.109950        9.029286        0.146887
      -1       0      16       12.664852       12.594046        0.148967
       0       0      16        8.723407        8.882680        0.107544
       1       0      16        9.355330        9.393668        0.112666
       2       0      16       15.892339       15.947727        0.175917
       3       0      16        8.865706        8.807383        0.109625
       4       0      16       18.549297       18.719241        0.220863
       5       0      16       10.472603       10.582533        0.127391
       6       0      16        3.936402        3.850584        0.161140
     -10       1      16        2.600868        2.335872        0.145987
      -9       1      16        4.251396        4.247823        0.115148
      -8       1      16        7.813537        7.782866        0.113185
      -7       1      16        6.339057        6.479969        0.110589
      -6       1      16        2.068165        1.908140        0.121524
      -5       1      16       19.604916       19.516403        0.227806
      -4       1      16       12.430870       12.288206        0.153545
      -3       1      16       14.988980       14.877836        0.166616
      -2       1      16        2.729619        2.671909        0.076510
      -1       1      16        6.716607        6.692085        0.084438
       0       1      16        5.085147        5.066656        0.070057
       1       1      16       12.838089       12.825365        0.144672
       2       1      16        1.815532        1.684904        0.070624
       3       1      16       20.411513       20.486093        0.226034
       4       1      16        4.817236        4.797916        0.075417
       5       1      16        0.831794        0.798686        0.202197
       6       1      16       13.762610       13.735720        0.161848
     -10       2      16        2.222974        2.339252        0.235802
      -9       2      16        8.298181        8.277983        0.119981
      -8       2      16       16.168335       16.257614        0.158545
      -7       2      16        9.302500        9.273025        0.154912
      -6       2      16        1.549378        1.587167        0.120300
      -5       2      16        4.786293        4.805726        0.089477
      -4       2      16        8.404181        8.407199        0.107982
      -3       2      16       10.162493       10.156279        0.122336
      -2       2      16       16.267671       16.228370        0.180006
      -1       2      16        0.606320        0.590678        0.225438
       0       2      16        4.388967        4.399318        0.079480
       1       2      16        6.255028        6.269290        0.086411
       2       2      16        9.524512        9.558870        0.113130
       3       2      16        3.681977        3.719946        0.086903
       4       2      16        4.082925        4.011484        0.088729
       5       2      16        9.253139        9.089994        0.115085
       6       2      16        7.548472        7.512789        0.105765
      -9       3      16        4.648148        4.598369        0.116740
      -8       3      16       11.155062       11.126994        0.138819
      -7       3      16       12.534547       12.447490        0.201674
      -6       3      16        3.615525        3.617872        0.140373
      -5       3      16        0.064962        0.582237        0.354202
      -4       3      16        5.334343        5.339007        0.107277
      -3       3      16        0.178212        0.508232        0.508232
      -2       3      16       15.252155       15.276780        0.176449
      -1       3      16       28.579662       28.719506        0.271131
       0       3      16        2.934306        2.907714        0.112593
       1       3      16        1.400277        1.359596        0.154481
       2       3      16        5.145043        5.270199        0.091107
       3       3      16        7.634187        7.741382        0.102992
       4       3      16       12.889130       12.978444        0.144115
       5       3      16       15.449143       15.422386        0.188871
      -7       4      16        8.197576        8.289089        0.134336
      -6       4      16        1.829242        2.005517        0.167013
      -5       4      16        0.063786        0.471911        0.471911
      -4       4      16        3.657902        3.768819        0.167709
      -3       4      16        5.389707        5.287627        0.185667
      -2       4      16       10.171476       10.296116        0.135899
      -1       4      16        5.429743        5.450413        0.121529
       0       4      16       10.840707       11.019982        0.134671
       1       4      16        9.546156        9.465252        0.161758
       2       4      16        0.131547        0.636789        0.527244
       3       4      16        4.102442        4.135094        0.126229
      -4       5      16        0.712476        0.746190        0.525510
      -3       5      16       11.174101       11.166468        0.179202
      -2       5      16        9.790181        9.676518        0.313452
      -1       5      16        1.316965        0.937390        0.417294
       0       5      16       13.119358       13.052969        0.140572
     -10       1      17       10.341680       10.272780        0.127830
      -9       1      17       15.972088       15.823084        0.283136
      -8       1      17        7.020649        7.011063        0.158326
      -7       1      17       12.610544       12.666096        0.148509
      -6       1      17        2.742320        2.719743        0.110854
      -5       1      17       10.762516       10.594338        0.132025
      -4       1      17        5.660710        5.658622        0.086728
      -3       1      17       20.511497       20.456050        0.228347
      -2       1      17       14.698312       14.670719        0.168306
      -1       1      17        3.475830        3.550634        0.068250
       0       1      17       11.868893       11.902941        0.135188
       1       1      17        5.147778        5.073460        0.072860
       2       1      17        5.623885        5.637464        0.077788
       3       1      17        3.037840        3.133672        0.076009
       4       1      17        7.870955        7.931015        0.098263
       5       1      17        0.856413        0.802683        0.210399
      -9       2      17        7.698241        7.575355        0.117138
      -8       2      17        3.776710        3.789459        0.231089
      -7       2      17        3.843870        3.952341        0.204942
      -6       2      17        8.136014        8.151442        0.125172
      -5       2      17        7.441414        7.352279        0.120336
      -4       2      17        7.226096        7.177813        0.103564
      -3       2      17        2.698005        2.611187        0.097326
      -2       2      17       19.822967       19.791918        0.224598
      -1       2      17        0.550972        0.670597        0.215844
       0       2      17        0.355419        0.508724        0.267270
       1       2      17        5.392928        5.399722        0.086531
       2       2      17       18.231334       18.257601        0.203239
       3       2      17        7.047825        7.104998        0.095647
       4       2      17        6.157608        6.093111        0.092861
       5       2      17       13.440041       13.506295        0.153767
      -8       3      17       10.813043       10.889904        0.139555
      -7       3      17        1.145001        0.996444        0.277208
      -6       3      17        2.161028        2.070773        0.146195
      -5       3      17        0.785256        0.840892        0.267307
      -4       3      17       10.143872       10.217632        0.127538
      -3       3      17        2.896904        2.964001        0.130716
      -2       3      17        5.614567        5.678116        0.139614
      -1       3      17        9.093620        9.167388        0.122610
       0       3      17        6.072142        6.017973        0.102992
       1       3      17        3.347651        3.357976        0.114983
       2       3      17        1.301228        1.341305        0.139515
       3       3      17        7.150345        7.209854        0.100283
       4       3      17        4.612437        4.603586        0.100476
      -6       4      17        0.925862        1.046566        0.388766
      -5       4      17        4.168284        4.187362        0.163309
      -4       4      17        5.771972        5.765414        0.223573
      -3       4      17        8.719879        8.811583        0.125330
      -2       4      17        8.895540        8.910724        0.125509
      -1       4      17        8.666473        8.681993        0.127520
       0       4      17        2.430108        2.179908        0.669379
       1       4      17        5.442303        5.332823        0.342232
       2       4      17        6.728666        6.921777        0.137457
      -9       0      18        1.430333        1.553705        0.300988
      -8       0      18        4.214689        4.138599        0.191448
      -7       0      18        7.344219        7.188393        0.156182
      -6       0      18       10.423877       10.397596        0.139428
      -5       0      18       13.685633       13.566871        0.158292
      -4       0      18       30.585456       30.606209        0.376422
      -3       0      18       15.412328       15.396428        0.171120
      -2       0      18        5.979354        5.868901        0.090233
      -1       0      18       20.724142       20.848021        0.226673
       0       0      18        2.011082        3.558370        0.120930
       1       0      18       25.013859       25.032779        0.285657
       2       0      18        6.102930        6.132373        0.093168
       3       0      18        8.525573        8.677672        0.113036
       4       0      18        1.085451        1.047234        0.215850
       5       0      18        3.641898        3.736710        0.126724
      -9       1      18        6.855556        6.797132        0.125176
      -8       1      18        8.627430        8.453579        0.130479
      -7       1      18        1.185302        1.150130        0.212794
      -6       1      18        2.173390        2.230202        0.126824
      -5       1      18        1.915395        1.803857        0.110753
      -4       1      18        2.638207        2.651019        0.096885
      -3       1      18       16.508979       16.457521        0.184845
      -2       1      18        7.754744        7.659504        0.099874
      -1       1      18       10.340167       10.255730        0.121136
       0       1      18       13.494870       13.479614        0.155201
       1       1      18        5.481049        5.411839        0.076766
       2       1      18       12.373642       12.417327        0.140519
       3       1      18        4.560110        4.546097        0.078771
       4       1      18        1.838273        1.848729        0.089269
       5       1      18        6.395417        6.423940        0.094564
      -9       2      18       10.225480       10.258655        0.132451
      -8       2      18        9.894783        9.895403        0.149070
      -7       2      18        5.786170        5.637198        0.172676
      -6       2      18       11.679566       11.736695        0.299475
      -5       2      18        5.898070        5.962298        0.101411
      -4       2      18        7.439833        7.547847        0.126459
      -3       2      18       17.544897       17.598011        0.200598
      -2       2      18       14.017672       13.997500        0.162038
      -1       2      18        6.267290        6.144998        0.091074
       0       2      18        9.184902        9.154234        0.127385
       1       2      18        1.058693        1.118481        0.157544
       2       2      18        4.036955        3.982085        0.094026
       3       2      18       12.277463       12.308127        0.139315
       4       2      18        6.292782        6.304443        0.094612
      -7       3      18        8.390491        8.395713        0.118757
      -6       3      18        7.797727        7.655652        0.110454
      -5       3      18        9.473270        9.451931        0.183652
      -4       3      18        4.231461        4.191897        0.243859
      -3       3      18        5.080752        4.986783        0.118621
      -2       3      18        8.089591        8.216264        0.120339
      -1       3      18        2.879827        2.780989        0.170932
       0       3      18        5.753587        6.020465        0.105484
       1       3      18       16.209514       16.275442        0.180101
       2       3      18        3.313212        3.398382        0.099594
       3       3      18        3.907288        4.040792        0.095922
      -5       4      18       10.859509       11.094143        0.272867
      -4       4      18        3.853471        3.995748        0.164690
      -3       4      18        5.449180        5.424850        0.123907
      -2       4      18        2.802050        2.624214        0.188501
      -1       4      18        0.505941        0.568859        0.568859
       0       4      18        4.126968        3.954238        0.175614
       1       4      18        2.342297        2.275851        0.208317
      -9       1      19        4.496435        4.435426        0.119756
      -8       1      19        0.187217        0.553173        0.553173
      -7       1      19       13.745261       13.510736        0.173945
      -6       1      19        9.127814        8.959855        0.132624
      -5       1      19       17.041040       16.924243        0.188055
      -4       1      19       19.422692       19.352002        0.217479
      -3       1      19        1.389351        1.394382        0.113718
      -2       1      19        3.514782        3.589011        0.086298
      -1       1      19        8.371970        8.234197        0.103822
       0       1      19       19.048003       19.085859        0.209948
       1       1      19        9.202573        9.196358        0.109279
       2       1      19       15.645539       15.680880        0.172818
       3       1      19        7.435210        7.491662        0.094974
       4       1      19        3.182900        3.195622        0.085799
      -8       2      19        5.122596        4.799687        0.187421
      -7       2      19        1.427775        1.194362        0.404425
      -6       2      19        4.282735        4.202975        0.112009
      -5       2      19        8.984147        8.804374        0.134945
      -4       2      19        6.576914        6.548740        0.105915
      -3       2      19        1.609699        1.523975        0.139237
      -2       2      19        7.640987        7.555925        0.105690
      -1       2      19        5.416794        5.398426        0.091732
       0       2      19        9.393768        9.297527        0.115098
       1       2      19        6.551121        6.605528        0.097610
       2       2      19        0.731055        0.705053        0.289361
       3       2      19       10.306827       10.313583        0.122901
      -7       3      19        0.961850        0.975756        0.327219
      -6       3      19       10.501532       10.472345        0.201999
      -5       3      19        6.497962        6.554388        0.131538
      -4       3      19        0.300877        0.542955        0.542955
      -3       3      19        8.567909        8.714930        0.123306
      -2       3      19        3.189711        3.184180        0.145759
      -1       3      19        5.375181        5.423652        0.107356
       0       3      19        1.682664        1.664362        0.156184
       1       3      19       10.384260       10.481889        0.134426
       2       3      19        1.505888        1.446617        0.157043
      -4       4      19        0.044551        0.674092        0.674092
      -3       4      19        1.429226        1.525221        0.485029
      -2       4      19        1.383933        1.170342        0.523503
      -1       4      19        2.088282        1.928678        0.392807
      -8       0      20       17.210011       16.783921        0.388495
      -7       0      20        1.961915        1.944659        0.206269
      -6       0      20        8.409413        8.262506        0.133115
      -5       0      20       26.653936       26.391476        0.437478
      -4       0      20        0.268319        0.504381        0.504381
      -3       0      20        8.319800        8.095554        0.207842
      -2       0      20       10.963019       10.855874        0.185354
      -1       0      20       17.687471       17.679367        0.187654
       0       0      20        8.721739        9.200380        0.114182
       1       0      20       25.549569       25.644103        0.281532
       2       0      20       11.725116       11.839341        0.135923
       3       0      20       16.308142       16.139393        0.175997
      -8       1      20        2.881686        2.850702        0.132449
      -7       1      20        5.587902        5.644112        0.107236
      -6       1      20       14.085348       13.826424        0.224953
      -5       1      20        2.019583        1.982902        0.131605
      -4       1      20        9.223394        9.080418        0.121791
      -3       1      20        3.870305        3.777830        0.093132
      -2       1      20        2.650177        2.562674        0.100399
      -1       1      20        4.448047        4.538171        0.091150
       0       1      20        4.705569        4.703616        0.080846
       1       1      20        6.136925        6.134330        0.086107
       2       1      20       13.608423       13.565029        0.155703
       3       1      20        1.816419        1.816838        0.092454
      -7       2      20       12.919361       12.642389        0.370062
      -6       2      20       12.144104       11.977061        0.180452
      -5       2      20        0.232332        0.605723        0.605723
      -4       2      20        0.873300        0.808146        0.309548
      -3       2      20        4.965613        5.038452        0.099728
      -2       2      20        7.099180        7.012489        0.105246
      -1       2      20       18.708884       18.484318        0.215218
       0       2      20       13.625837       13.656134        0.151320
       1       2      20        1.921809        2.033150        0.115287
       2       2      20        3.735585        3.814839        0.101351
      -6       3      20        2.692436        2.515234        0.277065
      -5       3      20        1.392922        1.328458        0.282513
      -4       3      20        6.651492        6.635284        0.132362
      -3       3      20        5.530557        5.543104        0.120374
      -2       3      20       10.507626       10.621676        0.131681
      -1       3      20        1.319479        1.464684        0.181797
       0       3      20        9.434709        9.569639        0.121412
       1       3      20        1.361317        1.307364        0.199077
      -7       1      21        4.656798        4.609881        0.110436
      -6       1      21        9.619711        9.411907        0.120191
      -5       1      21        2.637876        2.584047        0.131192
      -4       1      21        3.296037        3.141656        0.119140
      -3       1      21        7.636396        7.578324        0.105708
      -2       1      21       20.468174       20.296305        0.213726
      -1       1      21        9.994494       10.055347        0.121063
       0       1      21       10.847096       10.805091        0.125672
       1       1      21        8.456049        8.511522        0.104144
       2       1      21        8.344061        8.273875        0.102094
      -6       2      21        3.394306        3.374611        0.144596
      -5       2      21        1.172257        0.989798        0.278531
      -4       2      21        5.685129        5.598928        0.134132
      -3       2      21        8.929231        8.826777        0.155734
      -2       2      21        2.039643        1.923746        0.132574
      -1       2      21        2.728678        2.910739        0.115296
       0       2      21        9.808908        9.798367        0.121023
       1       2      21        4.151962        4.101463        0.108219
      -4       3      21        3.391015        3.488409        0.169373
      -3       3      21        6.779097        7.160098        0.131798
      -2       3      21        0.090697        0.490918        0.490918
      -1       3      21        9.706215        9.800765        0.122439
      -7       0      22        1.854845        1.705579        0.234831
      -6       0      22        4.413464        4.506662        0.148681
      -5       0      22        1.269995        1.604057        0.240019
      -4       0      22        3.094579        2.973113        0.184654
      -3       0      22       26.453646       26.025372        0.431623
      -2       0      22        5.680700        5.729223        0.137801
      -1       0      22        2.173606        2.068188        0.138032
       0       0      22       10.906129       11.032679        0.130385
       1       0      22        5.625403        5.510626        0.108960
      -6       1      22        3.242512        3.212476        0.126864
      -5       1      22        3.229562        3.189671        0.126339
      -4       1      22       12.672310       12.407256        0.249542
      -3       1      22        3.946722        3.881108        0.103675
      -2       1      22        8.943092        8.882680        0.112104
      -1       1      22        9.511070        9.443516        0.116298
       0       1      22        5.514451        5.565159        0.090856
       1       1      22        4.745281        4.689136        0.083813
      -5       2      22        8.432813        8.245908        0.171690
      -4       2      22        5.317193        5.291314        0.112414
      -3       2      22        0.280476        0.489490        0.489490
      -2       2      22        8.380257        8.370245        0.125368
      -1       2      22       11.799977       11.796610        0.141568
       0       2      22        1.736193        1.769746        0.166374
      -5       1      23        1.277840        1.243302        0.195877
      -4       1      23        8.280733        8.165660        0.112958
      -3       1      23        3.737822        3.659645        0.119588
      -2       1      23        0.112181        0.530000        0.373795
      -1       1      23        3.468865        3.509986        0.104402

# start Validation Reply Form
_vrf_PLAT417_HAR_BLYP_oxa08_05
;
PROBLEM: Short Inter D-H..H-D
RESPONSE: This is a very strong hydrogen bond and this is the reason why
the distance is so short.
;
# end Validation Reply Form
